# Supplementary material for: Transcriptome and Metabolome Analysis Reveals Salt-Tolerance Pathways in the Leaves and Roots of ZM-4 (Malus zumi) in the Early Stages of Salt Stress
Source: Int J Mol Sci. 2023 Feb 11;24(4):3638. doi: 10.3390/ijms24043638 (PMC9960305; doi:10.3390/ijms24043638)
Supplement: Supplementary file 1 [file ijms-24-03638-s001.zip]

Archive with 18 entries (17 files):
- ijms-2193630-supplementary/
- ijms-2193630-supplementary/Supplementary Figures.docx
- ijms-2193630-supplementary/Supplementary Figures.pdf
- ijms-2193630-supplementary/Table S1.xlsx
- ijms-2193630-supplementary/Table S10.xlsx
- ijms-2193630-supplementary/Table S11.xlsx
- ijms-2193630-supplementary/Table S12.xlsx
- ijms-2193630-supplementary/Table S13.xlsx
- ijms-2193630-supplementary/Table S14.xlsx
- ijms-2193630-supplementary/Table S15.xlsx
- ijms-2193630-supplementary/Table S2.xlsx
- ijms-2193630-supplementary/Table S3.xlsx
- ijms-2193630-supplementary/Table S4.xlsx
- ijms-2193630-supplementary/Table S5.xlsx
- ijms-2193630-supplementary/Table S6.xlsx
- ijms-2193630-supplementary/Table S7.xlsx
- ijms-2193630-supplementary/Table S8.xlsx
- ijms-2193630-supplementary/Table S9.xlsx
