# Supplementary material for: Transcriptome and Metabolome Analysis Reveals Salt-Tolerance Pathways in the Leaves and Roots of ZM-4 (Malus zumi) in the Early Stages of Salt Stress
Source: Int J Mol Sci. 2023 Feb 11;24(4):3638. doi: 10.3390/ijms24043638 (PMC9960305; doi:10.3390/ijms24043638)
Supplement: Supplementary file 1 [file ijms-24-03638-s001.zip › ijms-2193630-supplementary/Table S1.xlsx]

## Sheet: Sheet1
Table S1 Evaluation of sequencing data
Sample_ID	RawData(bp)	BF_Q20(%)	BF_Q30(%)	BF_N(%)	BF_GC(%)	CleanData(bp)	AF_Q20(%)	AF_Q30(%)	AF_N(%)	AF_GC(%)
M-CKL-1	14210582700	13946515378 (98.14%)	13441110030 (94.59%)	25313 (0.00%)	6362202642 (44.77%)	13978930526	13731739098 (98.23%)	13240959683 (94.72%)	24906 (0.00%)	6239175412 (44.63%)
M-CKL-2	12800578500	12534406386 (97.92%)	12053443079 (94.16%)	23063 (0.00%)	5772067407 (45.09%)	12527414268	12286448304 (98.08%)	11822675237 (94.37%)	22571 (0.00%)	5628515864 (44.93%)
M-CKL-3	15674274900	15365350372 (98.03%)	14788598298 (94.35%)	28304 (0.00%)	7031952507 (44.86%)	15397221176	15110519346 (98.14%)	14551560761 (94.51%)	27794 (0.00%)	6888863391 (44.74%)
M-CKR-1	16914582300	16577126912 (98.00%)	15971328470 (94.42%)	30454 (0.00%)	8272415667 (48.91%)	16526396946	16223813061 (98.17%)	15644214160 (94.66%)	29756 (0.00%)	8065818693 (48.81%)
M-CKR-2	14306444700	13991581401 (97.80%)	13436084738 (93.92%)	25661 (0.00%)	7032292737 (49.15%)	13958227328	13678440301 (98.00%)	13146049633 (94.18%)	25044 (0.00%)	6847345601 (49.06%)
M-CKR-3	14738713800	14457645274 (98.09%)	13933729913 (94.54%)	26517 (0.00%)	7118105750 (48.30%)	14370652682	14119108938 (98.25%)	13619159624 (94.77%)	25843 (0.00%)	6923349684 (48.18%)
M-TL-1	12886000800	12615932124 (97.90%)	12103663506 (93.93%)	22911 (0.00%)	5615952470 (43.58%)	12805407462	12547032216 (97.98%)	12040998823 (94.03%)	22773 (0.00%)	5574802927 (43.53%)
M-TL-2	13810093800	13532160908 (97.99%)	13019814832 (94.28%)	24707 (0.00%)	6091819823 (44.11%)	13457559483	13205304584 (98.13%)	12715591087 (94.49%)	24087 (0.00%)	5914762301 (43.95%)
M-TL-3	12258241500	12005488176 (97.94%)	11541555157 (94.15%)	22136 (0.00%)	5402694702 (44.07%)	12059894199	11823900259 (98.04%)	11372965710 (94.30%)	21777 (0.00%)	5301232293 (43.96%)
M-TR-1	14648785500	14358065629 (98.02%)	13842389228 (94.50%)	26111 (0.00%)	7022005145 (47.94%)	14242434180	13988919028 (98.22%)	13498113809 (94.77%)	25389 (0.00%)	6807605065 (47.80%)
M-TR-2	14841662700	14560975584 (98.11%)	14037211232 (94.58%)	26738 (0.00%)	7062251139 (47.58%)	14542403125	14286991325 (98.24%)	13783580096 (94.78%)	26209 (0.00%)	6905774754 (47.49%)
M-TR-3	12808001100	12568814022 (98.13%)	12128867415 (94.70%)	22920 (0.00%)	6154307756 (48.05%)	12444467671	12232331410 (98.30%)	11815684394 (94.95%)	22259 (0.00%)	5960629195 (47.90%)
Z-CKL-1	14078014500	13803147112 (98.05%)	13299690513 (94.47%)	25452 (0.00%)	6371797631 (45.26%)	13805763314	13553628963 (98.17%)	13068016267 (94.66%)	24968 (0.00%)	6229965660 (45.13%)
Z-CKL-2	16711597800	16402602683 (98.15%)	15818977035 (94.66%)	29883 (0.00%)	7504011990 (44.90%)	16475128916	16186593138 (98.25%)	15617858822 (94.80%)	29457 (0.00%)	7381403626 (44.80%)
Z-CKL-3	15408698100	15132706982 (98.21%)	14582824647 (94.64%)	189199 (0.00%)	6948557595 (45.10%)	15175711666	14918043858 (98.30%)	14382911256 (94.78%)	183641 (0.00%)	6827790780 (44.99%)
Z-CKR-1	18619152600	18243545385 (97.98%)	17569148810 (94.36%)	33712 (0.00%)	8956331191 (48.10%)	18178680063	17847840834 (98.18%)	17202410246 (94.63%)	32928 (0.00%)	8721198427 (47.97%)
Z-CKR-2	18693470400	18336376043 (98.09%)	17677592180 (94.57%)	33705 (0.00%)	9257871426 (49.52%)	18203320195	17887021337 (98.26%)	17261613435 (94.83%)	32837 (0.00%)	8999515540 (49.44%)
Z-CKR-3	17986344900	17643666562 (98.09%)	16999126711 (94.51%)	32156 (0.00%)	8760647560 (48.71%)	17639842379	17327667670 (98.23%)	16706944227 (94.71%)	31550 (0.00%)	8578438369 (48.63%)
Z-TL-1	15639774900	15359668869 (98.21%)	14824436067 (94.79%)	28204 (0.00%)	6921632356 (44.26%)	15411125338	15149331880 (98.30%)	14628299850 (94.92%)	27794 (0.00%)	6804446475 (44.15%)
Z-TL-2	13145439000	12871891991 (97.92%)	12358371996 (94.01%)	23457 (0.00%)	5823307705 (44.30%)	12966132976	12709486889 (98.02%)	12207763976 (94.15%)	23126 (0.00%)	5729955960 (44.19%)
Z-TL-3	12402092700	12173676680 (98.16%)	11739861454 (94.66%)	22438 (0.00%)	5474366480 (44.14%)	12253814301	12037983945 (98.24%)	11613684482 (94.78%)	22168 (0.00%)	5398449155 (44.06%)
Z-TR-1	17497448700	17152811640 (98.03%)	16521079519 (94.42%)	31408 (0.00%)	8442964598 (48.25%)	17177752207	16866481848 (98.19%)	16257678649 (94.64%)	30836 (0.00%)	8278070280 (48.19%)
Z-TR-2	17148074100	16793922445 (97.93%)	16140998673 (94.13%)	30931 (0.00%)	8034019845 (46.85%)	17039782697	16707907261 (98.05%)	16064606160 (94.28%)	30752 (0.00%)	7976711611 (46.81%)
Z-TR-3	17482180800	17132225573 (98.00%)	16502341734 (94.40%)	31469 (0.00%)	8442275408 (48.29%)	17108781156	16796292811 (98.17%)	16192738011 (94.65%)	30790 (0.00%)	8243349076 (48.18%)
Note: BF, before filter; AF, after filter;
