# Supplementary material for: Transcriptome and Metabolome Analysis Reveals Salt-Tolerance Pathways in the Leaves and Roots of ZM-4 (Malus zumi) in the Early Stages of Salt Stress
Source: Int J Mol Sci. 2023 Feb 11;24(4):3638. doi: 10.3390/ijms24043638 (PMC9960305; doi:10.3390/ijms24043638)
Supplement: Supplementary file 1 [file ijms-24-03638-s001.zip › ijms-2193630-supplementary/Table S10.xlsx]

## Sheet: Table S10-1
Table S10-1 Coexprression DAMs of leaves in ZM-4 and M9T337
No.	ID	Z-CKL-1	Z-CKL-2	Z-CKL-3	Z-TL-1	Z-TL-2	Z-TL-3	control_mean	case_mean	log2_FC(case_mean/control_mean)	Pvalue	fdr	vip	Compounds	Class	Ion mode	Q1 (Da)	Q3 (Da)	Molecular Weight (Da)	Formula	CAS	HMDB	C_ID	Pathway	KEGG_B_class	KEGG_A_class
1	Lmjp002596	465470	639721	521961	1.22533e+06	916997	1.79031e+06	542384	1.31088e+06	1.27315	0.0421111	0.171704	1.11423	Quercetin-3-O-sambubioside*	Flavonoids	[M+H]+	597.145	303.049	596.138	C26H28O16	--	--	C12637	ko00944//Flavone and flavonol biosynthesis	Biosynthesis of other secondary metabolites	Metabolism
2	Lmtp004044	617443	607895	574475	1.16088e+06	1.20498e+06	1.69946e+06	599937	1.35511e+06	1.17552	0.0120463	0.0744626	1.15344	Quercetin-3-O-apiosyl(1→2)galactoside*	Flavonoids	[M+H]+	597.145	303.043	596.138	C26H28O16	--	--	-	-	-	-
3	Hmln002806	4.83679e+06	4.10788e+06	4.44252e+06	7.00004e+06	6.50632e+06	7.43367e+06	4.46239e+06	6.98001e+06	0.645411	0.00179007	0.0226264	2.14628	5-O-Caffeoylshikimic acid	Phenolic acids	[M-H]-	335.077	179.03	336.085	C16H16O8	--	--	C10434	ko01100//Metabolic pathways;ko01110//Biosynthesis of secondary metabolites;ko00941//Flavonoid biosynthesis;ko00940//Phenylpropanoid biosynthesis;ko00945//Stilbenoid, diarylheptanoid and gingerol biosynthesis	Biosynthesis of other secondary metabolites;Global and overview maps	Metabolism
4	Zmcp003989	4.24538e+06	4.19801e+06	3.27128e+06	6.08372e+06	5.91557e+06	5.78742e+06	3.90489e+06	5.9289e+06	0.602483	0.00352201	0.0339834	1.91353	Kaempferol-3-O-rhamnosyl(1→2)glucoside	Flavonoids	[M+H]+	595.163	287.054	594.159	C27H30O15	--	--	-	-	-	-
5	pmp000589	2.64532e+06	3.03278e+06	3.03177e+06	3.80016e+06	3.58407e+06	3.7244e+06	2.90329e+06	3.70288e+06	0.350958	0.00510694	0.0448276	1.19991	Quercetin-7-O-(6''-malonyl)glucoside	Flavonoids	[M+H]+	551.103	303.051	550.096	C24H22O15	--	--	-	-	-	-
6	pmb3074	9.02633e+07	8.54038e+07	8.56202e+07	1.01541e+08	1.02467e+08	9.75263e+07	8.70957e+07	1.00511e+08	0.206685	0.00361851	0.0342634	4.88275	5-O-p-Coumaroylquinic acid*	Phenolic acids	[M-H]-	337.093	191.05	338.1	C16H18O8	--	--	C12208	ko01110//Biosynthesis of secondary metabolites;ko00941//Flavonoid biosynthesis;ko00940//Phenylpropanoid biosynthesis;ko00945//Stilbenoid, diarylheptanoid and gingerol biosynthesis	Biosynthesis of other secondary metabolites;Global and overview maps	Metabolism
7	pmn001421	8.96714e+07	8.53732e+07	8.61659e+07	9.85503e+07	1.00363e+08	9.92263e+07	8.70702e+07	9.93799e+07	0.190775	0.000981148	0.0150879	4.758	3-O-p-Coumaroylquinic acid*	Phenolic acids	[M-H]-	337.093	191.05	338.1	C16H18O8	--	--	-	-	-	-
8	pmb3101	3.34382e+07	3.18691e+07	2.92113e+07	2.42158e+07	2.04407e+07	1.86275e+07	3.15062e+07	2.10947e+07	-0.578757	0.0071727	0.0540176	4.31913	2-Isopropylmalic Acid	Organic acids	[M-H]-	175.061	115.044	176.069	C7H12O5	3237-44-3	HMDB0000402	C02504	ko01100//Metabolic pathways;ko01110//Biosynthesis of secondary metabolites;ko01230//Biosynthesis of amino acids;ko01210//2-Oxocarboxylic acid metabolism;ko00290//Valine, leucine and isoleucine biosynthesis;ko00620//Pyruvate metabolism	Amino acid metabolism;Carbohydrate metabolism;Global and overview maps	Metabolism
9	Lmbn001754	3.04056e+07	2.7343e+07	2.67243e+07	2.09247e+07	18946019	1.64739e+07	2.81576e+07	1.87816e+07	-0.584209	0.00548329	0.0465754	4.12708	3-Isopropylmalic Acid*	Organic acids	[M-H]-	175.061	115.04	176.069	C7H12O5	--	--	C04411	ko01100//Metabolic pathways;ko01110//Biosynthesis of secondary metabolites;ko01230//Biosynthesis of amino acids;ko01210//2-Oxocarboxylic acid metabolism;ko00290//Valine, leucine and isoleucine biosynthesis	Amino acid metabolism;Global and overview maps	Metabolism
10	Zmgn001448	3.04056e+07	2.7343e+07	2.67243e+07	2.09247e+07	18946019	1.64739e+07	2.81576e+07	1.87816e+07	-0.584209	0.00548329	0.0465754	4.12708	2-Propylmalic Acid*	Organic acids	[M-H]-	175.061	115.04	176.069	C7H12O5	--	--	C05994	ko00620//Pyruvate metabolism	Carbohydrate metabolism	Metabolism
11	MWSmce119	1.97644e+07	2.44468e+07	2.41433e+07	1.34555e+07	1.29495e+07	1.23096e+07	2.27848e+07	1.29049e+07	-0.820159	0.00309714	0.0320884	4.21817	L-Arginine	Amino acids and derivatives	[M+H]+	175.115	70.064	174.112	C6H14N4O2	-	HMDB0062762	C00062	ko01100//Metabolic pathways;ko01110//Biosynthesis of secondary metabolites;ko01130//Biosynthesis of antibiotics;ko01230//Biosynthesis of amino acids;ko02010//ABC transporters;ko00330//Arginine and proline metabolism;ko00970//Aminoacyl-tRNA biosynthesis;ko00220//Arginine biosynthesis;ko00261//Monobactam biosynthesis;ko00472//D-Arginine and D-ornithine metabolism	Amino acid metabolism;Biosynthesis of other secondary metabolites;Global and overview maps;Membrane transport;Metabolism of other amino acids;Translation	Environmental Information Processing;Genetic Information Processing;Metabolism

## Sheet: Table S10-2
Table S10-2 Specific DAMs of leaves in ZM-4
No.	ID	Z-CKL-1	Z-CKL-2	Z-CKL-3	Z-TL-1	Z-TL-2	Z-TL-3	control_mean	case_mean	log2_FC(case_mean/control_mean)	Pvalue	fdr	vip	Compounds	Class	Ion mode	Q1 (Da)	Q3 (Da)	Molecular Weight (Da)	Formula	CAS	HMDB	C_ID	Pathway	KEGG_B_class	KEGG_A_class
1	MWSmce119	1.97644e+07	2.44468e+07	2.41433e+07	1.34555e+07	1.29495e+07	1.23096e+07	2.27848e+07	1.29049e+07	-0.820159	0.00309714	0.0320884	4.21817	L-Arginine	Amino acids and derivatives	[M+H]+	175.115	70.064	174.112	C6H14N4O2	-	HMDB0062762	C00062	ko01100//Metabolic pathways;ko01110//Biosynthesis of secondary metabolites;ko01130//Biosynthesis of antibiotics;ko01230//Biosynthesis of amino acids;ko02010//ABC transporters;ko00330//Arginine and proline metabolism;ko00970//Aminoacyl-tRNA biosynthesis;ko00220//Arginine biosynthesis;ko00261//Monobactam biosynthesis;ko00472//D-Arginine and D-ornithine metabolism	Amino acid metabolism;Biosynthesis of other secondary metabolites;Global and overview maps;Membrane transport;Metabolism of other amino acids;Translation	Environmental Information Processing;Genetic Information Processing;Metabolism

## Sheet: Table S10-3
Table S10-3 Coexprression DAMs of roots in ZM-4 and M9T337
No.	ID	M-TR-1	M-TR-2	M-TR-3	Z-TR-1	Z-TR-2	Z-TR-3	control_mean	case_mean	log2_FC(case_mean/control_mean)	Pvalue	fdr	vip	Compounds	Class	Ion mode	Q1 (Da)	Q3 (Da)	Molecular Weight (Da)	Formula	CAS	HMDB	C_ID	Pathway	KEGG_B_class	KEGG_A_class
1	pme0014	5.87085e+07	6.07068e+07	6.20886e+07	69259388	7.10996e+07	7.20122e+07	6.05013e+07	7.07904e+07	0.226587	0.00126941	0.00868576	3.50721	L-Glutamic acid	Amino acids and derivatives	[M+H]+	148.06	84	147.053	C5H9NO4	-	HMDB0060475	C00025	ko01100//Metabolic pathways;ko01110//Biosynthesis of secondary metabolites;ko01120//Microbial metabolism in diverse environments;ko01130//Biosynthesis of antibiotics;ko01230//Biosynthesis of amino acids;ko02010//ABC transporters;ko01200//Carbon metabolism;ko01210//2-Oxocarboxylic acid metabolism;ko00970//Aminoacyl-tRNA biosynthesis;ko00330//Arginine and proline metabolism;ko00630//Glyoxylate and …	Amino acid metabolism;Biosynthesis of other secondary metabolites;Carbohydrate metabolism;Energy metabolism;Global and overview maps;Membrane transport;Metabolism of cofactors and vitamins;Metabolism of other amino acids;Translation	Environmental Information Processing;Genetic Information Processing;Metabolism
2	mws0227	6.14115e+07	7.05175e+07	7.07277e+07	5.49543e+07	5.78511e+07	5.93542e+07	6.75522e+07	5.73866e+07	-0.23529	0.0379732	0.0926973	3.27303	L-Leucine	Amino acids and derivatives	[M+H]+	132.102	86.2	131.095	C6H13NO2	61-90-5	HMDB0000687	C00123	ko01100//Metabolic pathways;ko01110//Biosynthesis of secondary metabolites;ko01230//Biosynthesis of amino acids;ko02010//ABC transporters;ko01210//2-Oxocarboxylic acid metabolism;ko00970//Aminoacyl-tRNA biosynthesis;ko00290//Valine, leucine and isoleucine biosynthesis;ko00966//Glucosinolate biosynthesis;ko00280//Valine, leucine and isoleucine degradation	Amino acid metabolism;Biosynthesis of other secondary metabolites;Global and overview maps;Membrane transport;Translation	Environmental Information Processing;Genetic Information Processing;Metabolism
3	pme0006	1.02425e+07	1.06603e+07	1.08017e+07	8.35941e+06	9.32537e+06	7.93292e+06	1.05682e+07	8.53923e+06	-0.307547	0.0103274	0.0348173	1.51316	L-Proline	Amino acids and derivatives	[M+H]+	116.071	70.1	115.063	C5H9NO2	147-85-3	HMDB0000162	C00148	ko01100//Metabolic pathways;ko01110//Biosynthesis of secondary metabolites;ko01130//Biosynthesis of antibiotics;ko01230//Biosynthesis of amino acids;ko02010//ABC transporters;ko00970//Aminoacyl-tRNA biosynthesis;ko00330//Arginine and proline metabolism;ko00332//Carbapenem biosynthesis	Amino acid metabolism;Biosynthesis of other secondary metabolites;Global and overview maps;Membrane transport;Translation	Environmental Information Processing;Genetic Information Processing;Metabolism
4	mws0256	4.23344e+07	4.64209e+07	4.34193e+07	2.61491e+07	2.94189e+07	2.84435e+07	4.40582e+07	2.80038e+07	-0.653786	0.000502572	0.00488561	4.40979	L-Valine	Amino acids and derivatives	[M+H]+	118.086	72.1	117.079	C5H11NO2	72-18-4	HMDB0000883	C00183	ko01100//Metabolic pathways;ko01110//Biosynthesis of secondary metabolites;ko01130//Biosynthesis of antibiotics;ko01230//Biosynthesis of amino acids;ko02010//ABC transporters;ko01210//2-Oxocarboxylic acid metabolism;ko00970//Aminoacyl-tRNA biosynthesis;ko00460//Cyanoamino acid metabolism;ko00770//Pantothenate and CoA biosynthesis;ko00290//Valine, leucine and isoleucine biosynthesis;ko00966//Gluco…	Amino acid metabolism;Biosynthesis of other secondary metabolites;Global and overview maps;Membrane transport;Metabolism of cofactors and vitamins;Metabolism of other amino acids;Translation	Environmental Information Processing;Genetic Information Processing;Metabolism
5	pmb3074	4.96224e+07	5.09033e+07	6.09167e+07	4.41133e+07	4.1733e+07	4.40345e+07	5.38142e+07	4.32936e+07	-0.313833	0.0450785	0.104881	3.3462	5-O-p-Coumaroylquinic acid	Phenolic acids	[M-H]-	337.093	191.05	338.1	C16H18O8	--	--	C12208	ko01110//Biosynthesis of secondary metabolites;ko00941//Flavonoid biosynthesis;ko00940//Phenylpropanoid biosynthesis;ko00945//Stilbenoid, diarylheptanoid and gingerol biosynthesis	Biosynthesis of other secondary metabolites;Global and overview maps	Metabolism
6	HJN003	7.93959e+06	8.0669e+06	8.575e+06	3.93194e+06	3.90153e+06	4.03823e+06	8.19383e+06	3.95723e+06	-1.05005	2.84789e-05	0.0012982	2.2943	1-O-Sinapoyl-β-D-glucose	Phenolic acids	[M-H]-	385.113	223.062	386.122	C17H22O10	--	--	C01175	ko00940//Phenylpropanoid biosynthesis	Biosynthesis of other secondary metabolites	Metabolism
7	MWS2070	8.85895e+06	7.85835e+06	8.12789e+06	3.72909e+06	3.48486e+06	3.41162e+06	8.28173e+06	3.54186e+06	-1.22543	0.000112177	0.00232557	2.41331	Propyl 4-hydroxybenzoate	Phenolic acids	[M-H]-	179.072	92.0265	180.079	C10H12O3	94-13-3	HMDB0032574	-	-	-	-
8	pmb0981	8.12027e+06	6.67466e+06	7.88961e+06	1.03082e+07	8.96121e+06	9.46495e+06	7.56151e+06	9.57814e+06	0.34107	0.0277243	0.0730286	1.4524	Adenosine 5'-monophosphate	Nucleotides and derivatives	[M+H]+	348.07	136	347.063	C10H14N5O7P	61-19-8	HMDB0000045	C00020	ko01100//Metabolic pathways;ko01110//Biosynthesis of secondary metabolites;ko01130//Biosynthesis of antibiotics;ko00230//Purine metabolism;ko00908//Zeatin biosynthesis	Global and overview maps;Metabolism of terpenoids and polyketides;Nucleotide metabolism	Metabolism
9	Lmjp003044	6.91655e+06	6.58936e+06	7.1775e+06	1.06539e+07	9.86975e+06	1.05054e+07	6.89447e+06	1.03431e+07	0.58515	0.000304555	0.00384751	2.04401	Isorhamnetin-3-O-Glucoside*	Flavonoids	[M+H]+	479.118	317.062	478.111	C22H22O12	--	--	-	-	-	-
10	mws4183	1.03163e+07	1.04916e+07	1.01512e+07	5.00626e+06	6.36347e+06	7.24592e+06	1.03197e+07	6.20522e+06	-0.733848	0.00334912	0.0167335	2.20107	Quercetin-3-O-arabinoside	Flavonoids	[M-H]-	433.078	300.033	434.085	C20H18O11	--	--	-	-	-	-
11	pmn001423	2.28204e+07	2.22937e+07	2.22145e+07	1.15716e+07	1.14891e+07	1.13433e+07	2.24428e+07	1.1468e+07	-0.968641	6.80477e-07	0.00015753	3.68694	Roseoside	Others	[M-H]-	385.187	223.13	386.194	C19H30O8	--	--	-	-	-	-
12	MWStz040	9.84768e+06	1.0142e+07	1.07206e+07	8.09763e+06	9.10668e+06	7.68392e+06	1.02367e+07	8.29608e+06	-0.303255	0.0171525	0.0507991	1.46468	Pterolactam	Alkaloids	[M+H]+	116.07	70.0668	115.063	C5H9NO2	38072-88-7	HMDB0034208	-	-	-	-
13	pmn001706	6.69637e+06	6.86151e+06	6.81022e+06	6.12599e+06	5.53829e+06	5.60725e+06	6.78937e+06	5.75718e+06	-0.237916	0.00576135	0.0227992	1.10025	2-Hydroxyoleanolic acid	Terpenoids	[M-H]-	471.348	471.35	472.355	C30H48O4	--	--	-	-	-	-
14	mws0275	5.35653e+07	5.36835e+07	5.28467e+07	4.64537e+07	4.88808e+07	4.82325e+07	5.33652e+07	4.78557e+07	-0.157209	0.00203068	0.0118088	2.5507	L-Malic acid	Organic acids	[M-H]-	133.014	71.0145	134.022	C4H6O5	97-67-6	HMDB0000156	C00149	ko01100//Metabolic pathways;ko01110//Biosynthesis of secondary metabolites;ko01120//Microbial metabolism in diverse environments;ko01130//Biosynthesis of antibiotics;ko01200//Carbon metabolism;ko00630//Glyoxylate and dicarboxylate metabolism;ko00710//Carbon fixation in photosynthetic organisms;ko00020//Citrate cycle (TCA cycle);ko00620//Pyruvate metabolism	Carbohydrate metabolism;Energy metabolism;Global and overview maps	Metabolism
15	pme3207	1.70561e+07	1.7884e+07	1.63276e+07	1.40266e+07	1.41515e+07	1.32271e+07	1.70892e+07	1.38017e+07	-0.308236	0.00355143	0.0170011	1.9525	Muconic acid	Organic acids	[M-H]-	141.019	59	142.027	C6H6O4	1119-72-8	HMDB0006331	C02480	ko01100//Metabolic pathways;ko01120//Microbial metabolism in diverse environments;ko01220//Degradation of aromatic compounds	Global and overview maps	Metabolism
16	Lmbn001754	11519055	1.22637e+07	1.07112e+07	7.72945e+06	7.02446e+06	8.15764e+06	1.1498e+07	7.63718e+06	-0.590268	0.00227237	0.0127932	2.13856	3-Isopropylmalic Acid	Organic acids	[M-H]-	175.061	115.04	176.069	C7H12O5	921-28-8	HMDB0012156	C04411	ko01100//Metabolic pathways;ko01110//Biosynthesis of secondary metabolites;ko01230//Biosynthesis of amino acids;ko01210//2-Oxocarboxylic acid metabolism;ko00290//Valine, leucine and isoleucine biosynthesis	Amino acid metabolism;Global and overview maps	Metabolism
17	Zmgn001448	11519055	1.22637e+07	1.07112e+07	7.72945e+06	7.02446e+06	8.15764e+06	1.1498e+07	7.63718e+06	-0.590268	0.00227237	0.0127932	2.13856	2-Propylmalic Acid	Organic acids	[M-H]-	175.061	115.04	176.069	C7H12O5	--	--	C05994	ko00620//Pyruvate metabolism	Carbohydrate metabolism	Metabolism
18	pmb3101	1.22002e+07	1.27636e+07	1.08661e+07	7.77241e+06	6.73983e+06	8.2508e+06	1.19433e+07	7.58768e+06	-0.654468	0.00372638	0.0174506	2.25699	2-Isopropylmalic Acid	Organic acids	[M-H]-	175.061	115.044	176.069	C7H12O5	3237-44-3	HMDB0000402	C02504	ko01100//Metabolic pathways;ko01110//Biosynthesis of secondary metabolites;ko01230//Biosynthesis of amino acids;ko01210//2-Oxocarboxylic acid metabolism;ko00290//Valine, leucine and isoleucine biosynthesis;ko00620//Pyruvate metabolism	Amino acid metabolism;Carbohydrate metabolism;Global and overview maps	Metabolism

## Sheet: Table S10-4
Table S10-4 Specific DAMs of roots in ZM-4
No.	index	Z-CKR-1	Z-CKR-2	Z-CKR-3	Z-TR-1	Z-TR-2	Z-TR-3	control_mean	case_mean	log2_FC(case_mean/control_mean)	Pvalue	fdr	vip	Compounds	Class	Ion mode	Q1 (Da)	Q3 (Da)	Molecular Weight (Da)	Formula	CAS	HMDB	C_ID	Pathway	KEGG_B_class	KEGG_A_class
1	pme3207	445822	453561	651971	1.40266e+07	1.41515e+07	1.32271e+07	517118	1.38017e+07	4.73821	1.50059e-06	0.000416864	5.08684	Muconic acid	Organic acids	[M-H]-	141.019	59	142.027	C6H6O4	1119-72-8	HMDB0006331	C02480	ko01100//Metabolic pathways;ko01120//Microbial metabolism in diverse environments;ko01220//Degradation of aromatic compounds	Global and overview maps	Metabolism
2	Lmbn001754	1.67949e+06	1.59576e+06	1.27981e+06	7.72945e+06	7.02446e+06	8.15764e+06	1.51836e+06	7.63718e+06	2.33053	6.43315e-05	0.00558478	3.44794	3-Isopropylmalic Acid	Organic acids	[M-H]-	175.061	115.04	176.069	C7H12O5	921-28-8	HMDB0012156	C04411	ko01100//Metabolic pathways;ko01110//Biosynthesis of secondary metabolites;ko01230//Biosynthesis of amino acids;ko01210//2-Oxocarboxylic acid metabolism;ko00290//Valine, leucine and isoleucine biosynthesis	Amino acid metabolism;Global and overview maps	Metabolism
3	Zmgn001448	1.67949e+06	1.59576e+06	1.27981e+06	7.72945e+06	7.02446e+06	8.15764e+06	1.51836e+06	7.63718e+06	2.33053	6.43315e-05	0.00558478	3.44794	2-Propylmalic Acid	Organic acids	[M-H]-	175.061	115.04	176.069	C7H12O5	--	--	C05994	ko00620//Pyruvate metabolism	Carbohydrate metabolism	Metabolism
4	MWS2070	880485	696238	568505	3.72909e+06	3.48486e+06	3.41162e+06	715076	3.54186e+06	2.30834	2.8075e-05	0.00304618	2.34975	Propyl 4-hydroxybenzoate	Phenolic acids	[M-H]-	179.072	92.0265	180.079	C10H12O3	94-13-3	HMDB0032574	-	-	-	-
5	pmb3101	1.63746e+06	1.70551e+06	1.35083e+06	7.77241e+06	6.73983e+06	8.2508e+06	1.5646e+06	7.58768e+06	2.27786	0.000194599	0.0128714	3.41903	2-Isopropylmalic Acid	Organic acids	[M-H]-	175.061	115.044	176.069	C7H12O5	3237-44-3	HMDB0000402	C02504	ko01100//Metabolic pathways;ko01110//Biosynthesis of secondary metabolites;ko01230//Biosynthesis of amino acids;ko01210//2-Oxocarboxylic acid metabolism;ko00290//Valine, leucine and isoleucine biosynthesis;ko00620//Pyruvate metabolism	Amino acid metabolism;Carbohydrate metabolism;Global and overview maps	Metabolism
6	HJN003	3.4238e+06	3.46766e+06	2.78219e+06	3.93194e+06	3.90153e+06	4.03823e+06	3.22455e+06	3.95723e+06	0.295394	0.0313521	0.19705	1.10819	1-O-Sinapoyl-β-D-glucose	Phenolic acids	[M-H]-	385.113	223.062	386.122	C17H22O10	--	--	C01175	ko00940//Phenylpropanoid biosynthesis	Biosynthesis of other secondary metabolites	Metabolism
7	mws4183	8.13151e+06	9.1891e+06	8.80798e+06	5.00626e+06	6.36347e+06	7.24592e+06	8.70953e+06	6.20522e+06	-0.489113	0.0255093	0.183588	2.10512	Quercetin-3-O-arabinoside	Flavonoids	[M-H]-	433.078	300.033	434.085	C20H18O11	--	--	-	-	-	-
