# Supplementary material for: Transcriptome and Metabolome Analysis Reveals Salt-Tolerance Pathways in the Leaves and Roots of ZM-4 (Malus zumi) in the Early Stages of Salt Stress
Source: Int J Mol Sci. 2023 Feb 11;24(4):3638. doi: 10.3390/ijms24043638 (PMC9960305; doi:10.3390/ijms24043638)
Supplement: Supplementary file 1 [file ijms-24-03638-s001.zip › ijms-2193630-supplementary/Table S11.xlsx]

## Sheet: Table S11-1
Table S11-1 DAMs in leaves used to integrated analysis of the transcriptome and metabolome
No.	ID	M-CKL-1	M-CKL-2	M-CKL-3	M-TL-1	M-TL-2	M-TL-3	Z-CKL-1	Z-CKL-2	Z-CKL-3	Z-TL-1	Z-TL-2	Z-TL-3
1	mws0061	9	9	9	1.42555e+08	1.43253e+08	1.53701e+08	1.23057e+08	1.21297e+08	1.20555e+08	1.28086e+08	1.25443e+08	1.26784e+08
2	Lmsn003111	6.42022e+07	4.04175e+07	4.88827e+07	8.32107e+07	8.45849e+07	8.6987e+07	3.48696e+07	2.98696e+07	3.30205e+07	8.21834e+07	8.52597e+07	7.89805e+07
3	Lmbp003668	1.26342e+08	1.37477e+08	1.31496e+08	156180956	1.57328e+08	1.49814e+08	1.70113e+08	1.56414e+08	164001250	1.86273e+08	1.87138e+08	1.82502e+08
4	mws0491	1.90942e+06	1.73167e+06	2.18724e+06	1.79922e+07	2.10312e+07	1.86702e+07	186449	196938	190691	214928	223245	214568
5	pmb3074	6.5626e+07	6.41191e+07	6.29093e+07	7.70868e+07	8.35578e+07	8.53214e+07	9.02633e+07	8.54038e+07	8.56202e+07	1.01541e+08	1.02467e+08	9.75263e+07
6	pmn001421	6.46375e+07	6.50611e+07	6.41896e+07	7.86512e+07	8.2028e+07	8.48714e+07	8.96714e+07	8.53732e+07	8.61659e+07	9.85503e+07	1.00363e+08	9.92263e+07
7	mws2186	2.11501e+08	2.2362e+08	2.11666e+08	2.35361e+08	2.33461e+08	233042178	2.1741e+08	2.13291e+08	2.14905e+08	2.13441e+08	8.8223e+07	2.15034e+08
8	Lmdp003509	2.26512e+08	242027411	2.30847e+08	2.52336e+08	2.50796e+08	2.52396e+08	237701489	2.32839e+08	2.31807e+08	2.32821e+08	2.42134e+08	2.35069e+08
9	Smgp004575	1.56904e+08	163682602	1.56274e+08	1.74196e+08	1.72694e+08	1.74335e+08	1.36003e+08	1.35311e+08	1.36648e+08	1.4593e+08	1.4697e+08	1.42867e+08
10	mws0178	6.04355e+07	5.99012e+07	6.53488e+07	7.54894e+07	7.68275e+07	7.58554e+07	6.40651e+07	6.63341e+07	5.21096e+07	6.67503e+07	6.38707e+07	6.5355e+07
11	Xmyp005654	3.21759e+07	3.21684e+07	3.24311e+07	4.51818e+07	4.90773e+07	4.37273e+07	57621453	5.58579e+07	5.53625e+07	7.54024e+07	7.2186e+07	7.35095e+07
12	Lmdp003286	1.32933e+08	1.37103e+08	1.3057e+08	1.46916e+08	146229932	149210837	1.07062e+08	1.05983e+08	1.07468e+08	1.19398e+08	1.18049e+08	1.15945e+08
13	MWSHY0104	3.26437e+07	3.1597e+07	3.2297e+07	4.46819e+07	4.72762e+07	4.40292e+07	5.92577e+07	5.4766e+07	5.38214e+07	7.69216e+07	7.5837e+07	7.40594e+07
14	mws0277	5.67576e+07	5.36193e+07	6.75781e+07	6.93076e+07	7.76754e+07	7.66934e+07	198244878	9.81125e+07	1.79372e+08	9.35113e+07	1.77849e+08	6.70874e+07
15	Lmlp003531	3.23076e+07	3.10517e+07	3.13021e+07	4.3771e+07	4.67287e+07	43095486	5.49854e+07	5.32855e+07	5.15178e+07	7.52176e+07	7.62088e+07	7.83981e+07
16	pme0021	8.94289e+07	9.14053e+07	9.02614e+07	7.6709e+07	7.88165e+07	8.07445e+07	8.99025e+07	8.39929e+07	8.06209e+07	7.91794e+07	7.93606e+07	7.85115e+07
17	mws1329	1.13824e+08	1.13788e+08	1.23683e+08	1.30211e+08	1.28454e+08	1.28105e+08	9.94426e+07	1.02391e+08	9.51613e+07	1.05727e+08	1.02615e+08	1.05114e+08
18	Lmbn001754	6.75656e+07	6.60709e+07	7.17782e+07	6.06867e+07	5.83391e+07	5.31646e+07	3.04056e+07	2.7343e+07	2.67243e+07	2.09247e+07	18946019	1.64739e+07
19	Zmgn001448	6.75656e+07	6.60709e+07	7.17782e+07	6.06867e+07	5.83391e+07	5.31646e+07	3.04056e+07	2.7343e+07	2.67243e+07	2.09247e+07	18946019	1.64739e+07
20	MWSHY0136	3.29431e+07	2.93376e+07	3.30934e+07	4.30157e+07	4.33969e+07	3.96329e+07	5.78775e+07	5.2459e+07	5.09252e+07	7.02638e+07	7.26407e+07	6.83449e+07
21	mws0227	5.02606e+07	5.02043e+07	5.56964e+07	4.10773e+07	4.37118e+07	4.00882e+07	3.12523e+07	3.01538e+07	3.09306e+07	2.76192e+07	2.82223e+07	3.09091e+07
22	pme0014	4.71958e+07	4.63287e+07	4.52236e+07	5.59745e+07	5.86269e+07	5.21591e+07	4.24441e+07	4.18988e+07	4.76163e+07	4.31035e+07	4.18823e+07	3.90329e+07
23	mws0856	1.21222e+08	1.17283e+08	1.29112e+08	1.36022e+08	1.30946e+08	1.32297e+08	9.84378e+07	1.04189e+08	1.00295e+08	1.06586e+08	1.09653e+08	1.06319e+08
24	mws0091	1.31154e+08	1.32916e+08	1.39684e+08	1.46635e+08	1.42392e+08	1.43836e+08	1.11806e+08	1.16126e+08	1.16486e+08	1.22389e+08	1.22815e+08	1.21476e+08
25	MWSHY0174	1.85243e+07	1.8267e+07	1.88009e+07	2.57531e+07	2.56246e+07	2.8884e+07	3.46756e+07	3.60338e+07	3.36658e+07	3.11753e+07	3.0922e+07	3.64941e+07
26	Zmcp003989	1.02516e+07	6.23126e+06	8.95484e+06	1.50213e+07	1.61746e+07	1.80988e+07	4.24538e+06	4.19801e+06	3.27128e+06	6.08372e+06	5.91557e+06	5.78742e+06
27	Jmzn006005	1.5294e+07	1.25357e+07	1.44327e+07	2.02388e+07	2.21862e+07	2.22642e+07	1.41252e+06	1.32185e+06	1.4657e+06	2.43504e+06	2.45745e+06	2.47702e+06
28	MWSHY0067	9.06684e+06	9.64395e+06	1.155e+07	1.79832e+07	1.772e+07	1.61453e+07	4.96605e+06	6.08734e+06	5.50242e+06	9.09891e+06	8.56214e+06	9.08206e+06
29	Lmsp004166	8.93142e+06	8.60384e+06	9.73798e+06	1.58839e+07	1.6339e+07	1.52297e+07	5.95216e+06	6.17245e+06	6.17753e+06	8.38726e+06	9.1112e+06	8.30217e+06
30	pmb0711	8.65508e+06	8.50303e+06	10291248	1.71726e+07	1.55348e+07	1.52415e+07	4.98061e+06	5.15754e+06	5.71069e+06	8.74014e+06	7.40698e+06	8.84896e+06
31	mws2108	5.86492e+07	5.5046e+07	5.89651e+07	6.28458e+07	6.5269e+07	6.60573e+07	4.63256e+07	5.28756e+07	4.29204e+07	4.95593e+07	5.00702e+07	5.07012e+07
32	MWSmce119	1.73487e+07	1.56188e+07	1.99021e+07	2.28892e+07	2.66172e+07	2.4149e+07	1.97644e+07	2.44468e+07	2.41433e+07	1.34555e+07	1.29495e+07	1.23096e+07
33	pmp001287	1.53019e+07	1.54061e+07	1.62445e+07	9.58173e+06	1.06792e+07	1.00942e+07	1.20687e+07	1.10978e+07	1.06813e+07	9.8154e+06	1.01542e+07	9.65538e+06
34	HJN087	1.28405e+07	1.43473e+07	1.29986e+07	19304070	1.87223e+07	1.81272e+07	1.75479e+07	1.49601e+07	1.53781e+07	1.39272e+07	1.60623e+07	1.30118e+07
35	pme3207	9	321823	269332	4.59873e+06	5.38109e+06	6.08749e+06	960988	407084	419914	4.06072e+06	5.01941e+06	3.80363e+06
36	mws1200	9.91966e+06	8.08452e+06	9.01621e+06	1.34126e+07	1.43169e+07	1.47923e+07	880778	811794	888692	1.52832e+06	1.51592e+06	1.51154e+06
37	pme0434	6.75657e+06	7.24516e+06	6.08596e+06	1.19871e+07	1.15233e+07	1.17647e+07	1.13226e+07	1.05103e+07	9.98973e+06	9.41337e+06	9.53252e+06	1.12549e+07
38	pme2960	8.4367e+06	4.91043e+06	6.17895e+06	1.04507e+07	1.47632e+07	1.08929e+07	9.39201e+06	1.25788e+07	8.2199e+06	1.22067e+07	1.50955e+07	1.52238e+07
39	Lmlp006175	1.25393e+07	1.23591e+07	1.13979e+07	1.61877e+07	1.7021e+07	1.75409e+07	3.74699e+07	3.83168e+07	3.70827e+07	3.18374e+07	3.34313e+07	3.21046e+07
40	pma6460	2.19239e+07	2.28262e+07	2.37553e+07	2.74561e+07	2.76875e+07	2.75834e+07	2.38521e+07	2.48662e+07	2.29902e+07	2.62686e+07	2.67471e+07	2.46273e+07
41	Lmtn002565	3.5384e+07	3.202e+07	3.20188e+07	2.71304e+07	2.76408e+07	2.91879e+07	7.55974e+06	8.26369e+06	7.78688e+06	7.04273e+06	6.92586e+06	6.77014e+06
42	Lmsn007789	1.5856e+07	1.51829e+07	15448053	1.94025e+07	2.05098e+07	2.05155e+07	3.87149e+07	3.95479e+07	3.58247e+07	3.94528e+07	3.97952e+07	4.08422e+07
43	Hmmp001310	1.62919e+07	1.60886e+07	1.77206e+07	1.25815e+07	1.2452e+07	1.157e+07	6.87581e+06	6.02783e+06	6.63276e+06	1.16817e+07	1.16791e+07	1.02009e+07
44	HJAP064	2.0606e+07	1.80128e+07	1.69057e+07	15249903	1.31857e+07	1.23543e+07	3.22125e+06	4.03299e+06	4.28721e+06	4.19776e+06	3.84964e+06	3.9862e+06
45	pmc0274	1.52114e+07	1.47877e+07	1.53345e+07	1.04837e+07	1.08199e+07	1.11071e+07	1.26947e+07	1.09238e+07	1.11642e+07	1.01455e+07	1.08818e+07	1.00448e+07
46	Hmgp002327	1.46564e+07	1.35124e+07	1.68799e+07	1.05442e+07	1.12961e+07	9.78433e+06	5.79203e+06	5.12466e+06	5.35218e+06	9.74843e+06	9.52234e+06	9.15998e+06
47	pmn001367	2.00577e+06	2.42339e+06	2.11634e+06	5.98768e+06	5.99086e+06	6.62589e+06	3.39957e+06	2.97364e+06	2.63428e+06	3.28347e+06	3.16166e+06	3.63227e+06
48	Zmhp005139	2.36098e+07	2.11716e+07	2.14303e+07	1.5763e+07	20191831	1.58841e+07	4.67548e+06	5.30095e+06	4.88969e+06	4.8074e+06	4.28128e+06	4.64102e+06
49	ML10179289	498298	429016	554010	3.90112e+06	4.97615e+06	4.32532e+06	9	9	9	83500.1	87330.9	84835.6
50	Zmtn001661	2.14436e+06	2.45513e+06	2.20942e+06	6.15684e+06	5.77761e+06	6.56547e+06	3.35455e+06	2.87871e+06	2.59067e+06	3.35633e+06	3.20868e+06	3.54621e+06
51	MWSmce341	1.23325e+08	1.25235e+08	1.25315e+08	1.20672e+08	1.21362e+08	1.19358e+08	1.19798e+08	1.18454e+08	1.1716e+08	1.15992e+08	1.16948e+08	1.17862e+08
52	mws1195	6.90396e+06	6.04695e+06	6.9058e+06	9.93884e+06	1.1008e+07	1.01001e+07	1.43607e+06	1.25315e+06	1.31656e+06	2.2866e+06	2.24357e+06	2.38548e+06
53	pmb0069	431877	344275	506148	3.82495e+06	4.43458e+06	3.76432e+06	44205.2	39559.2	44975.3	37608.9	52972.7	44758
54	Zmhn002301	4.1758e+06	2.20257e+06	2.93533e+06	6.23196e+06	6.84362e+06	7.54863e+06	1.65859e+06	1.44055e+06	1.70204e+06	6.16139e+06	6.55648e+06	5.72101e+06
55	Zmbp002538	1.32194e+07	1.24908e+07	1.32811e+07	9.1961e+06	9.985e+06	9.15588e+06	4.53534e+06	4.63881e+06	4.67339e+06	8.78388e+06	7.76957e+06	7.86571e+06
56	pmb2871	1.62579e+06	1.98339e+06	1.74693e+06	5.04172e+06	4.93356e+06	5.75804e+06	2.38763e+06	2.16326e+06	1.87771e+06	2.26798e+06	2.41e+06	2.38953e+06
57	pme1474	8.84359e+06	7.6648e+06	7.91926e+06	4.44544e+06	4.44689e+06	5.15756e+06	3.03805e+06	4.00855e+06	3.15381e+06	2.65041e+06	2.81736e+06	2.82508e+06
58	mws0018	3.28017e+07	3.13219e+07	3.26277e+07	2.82525e+07	2.93339e+07	2.93656e+07	3.35008e+07	3.41346e+07	3.32393e+07	3.35912e+07	3.29051e+07	3.20147e+07
59	Hmln002806	8.5355e+06	7.8656e+06	9.17241e+06	1.08542e+07	1.20706e+07	1.22713e+07	4.83679e+06	4.10788e+06	4.44252e+06	7.00004e+06	6.50632e+06	7.43367e+06
60	mws0250	1.45233e+07	1.37888e+07	1.46918e+07	1.75111e+07	1.78072e+07	1.69362e+07	1.12572e+07	1.07525e+07	1.15911e+07	1.34712e+07	1.48363e+07	1.5764e+07
61	pmb2795	5.48232e+06	4.57567e+06	5.29578e+06	7.84057e+06	8.10141e+06	8.41832e+06	509045	456038	462365	875899	815249	863453
62	Jmwn002620	4.43193e+06	2.65138e+06	3.36154e+06	5.87763e+06	6.93207e+06	7.00807e+06	1.47884e+06	1.14159e+06	1.3424e+06	3.55239e+06	3.77177e+06	3.32265e+06
63	pmn001583	4.74017e+06	5.06567e+06	5.59017e+06	8.60394e+06	8.2444e+06	7.4562e+06	3.4888e+06	4.31804e+06	3.66195e+06	5.26496e+06	5.54858e+06	5.0777e+06
64	Zmdp000376	6.16464e+06	5.24458e+06	4.6071e+06	7.53962e+06	9.78846e+06	8.0399e+06	1.04672e+07	9.8666e+06	1.16905e+07	9.77329e+06	9.20956e+06	9.28974e+06
65	mws0256	1.91469e+07	1.76979e+07	1.98148e+07	2.18777e+07	2.25809e+07	2.12354e+07	1.27977e+07	1.16137e+07	1.34923e+07	1.25416e+07	1.28545e+07	1.10068e+07
66	Zmyn000247	4.72491e+06	5.222e+06	4.82268e+06	6.99818e+06	7.82728e+06	7.60642e+06	6.20813e+06	5.60037e+06	5.70809e+06	7.98365e+06	8.90942e+06	7.61817e+06
67	Lmjp003295	1.50014e+07	1.34808e+07	1.36633e+07	1.59112e+07	1.87859e+07	1.62039e+07	3.02476e+07	3.16815e+07	2.76005e+07	2.70972e+07	3.16015e+07	3.14227e+07
68	Lmbn000216	4.75659e+06	5.25289e+06	4.653e+06	7.08363e+06	7.2897e+06	7.46689e+06	6.273e+06	5.63678e+06	5.76603e+06	7.49531e+06	8.71251e+06	7.60923e+06
69	Lmsn011830	867556	539445	489358	3.49081e+06	3.05641e+06	2.31338e+06	1.30217e+06	1.01037e+06	541450	693491	617886	895912
70	Zmyn000230	4.82857e+06	5.31289e+06	5.08479e+06	6.96596e+06	7.07976e+06	7.3487e+06	6.22769e+06	5.61263e+06	5.76577e+06	7.99746e+06	8.75715e+06	7.05689e+06
71	Lmlp012720	6.98234e+07	7.12103e+07	7.11579e+07	6.871e+07	6.85747e+07	6.89104e+07	6.61277e+07	6.65292e+07	6.62619e+07	6.50253e+07	6.59251e+07	6.67579e+07
72	pme2268	4.58576e+06	5.6634e+06	4.16347e+06	2.74664e+06	3.0456e+06	2.59863e+06	4.25313e+06	4.70651e+06	5.59163e+06	3.52849e+06	4.71823e+06	3.96365e+06
73	pme2828	3.54439e+06	3.78944e+06	3.36919e+06	5.39319e+06	4.89072e+06	6.28204e+06	5.42718e+06	5.0636e+06	4.26797e+06	4.04976e+06	3.96536e+06	5.136e+06
74	mws0232	2.5265e+06	1.92861e+06	2.0127e+06	3.56718e+06	4.33777e+06	4.07247e+06	9.9039e+06	9.10526e+06	7.31516e+06	1.27147e+07	6.71677e+06	8.32066e+06
75	pmb0854	6.38489e+06	4.9684e+06	4.96234e+06	3.26202e+06	3.56518e+06	3.56935e+06	4.19848e+06	4.41249e+06	3.67498e+06	3.88367e+06	3.22629e+06	4.10317e+06
76	MWStz070	9.08191e+06	8.12652e+06	9.0472e+06	1.05693e+07	1.08342e+07	1.04328e+07	6.89462e+06	6.11933e+06	6.74831e+06	7.63232e+06	8.59553e+06	8.87767e+06
77	Zmpp002571	7.80612e+06	7.57597e+06	7.08956e+06	9.84227e+06	9.35765e+06	8.74617e+06	5.59557e+06	4.50016e+06	3.88047e+06	6.3202e+06	6.13301e+06	4.94318e+06
78	Zmhn001926	496047	472198	420296	2.0579e+06	1.79056e+06	2.03133e+06	469328	379181	230482	599365	696516	799298
79	pma3649	6.9382e+06	6.97455e+06	7.35809e+06	5.9139e+06	5.53331e+06	5.2543e+06	4.04166e+06	3.9111e+06	4.42508e+06	3.86837e+06	3.63484e+06	3.60064e+06
80	Lmcn003163	1.76858e+06	1.83188e+06	1.55043e+06	3.05334e+06	3.2496e+06	3.22816e+06	5.73075e+06	5.80077e+06	5.54739e+06	4.63843e+06	3.97743e+06	5.35469e+06
81	Hmtn001302	432979	486944	445430	2.08059e+06	1.64588e+06	2.07963e+06	424647	361399	259035	604534	646178	750980
82	pmb0881	4.58256e+06	3.73413e+06	3.75895e+06	2.51262e+06	2.72174e+06	2.41467e+06	3.08941e+06	3.35281e+06	2.51172e+06	2.4218e+06	2.99597e+06	3.18793e+06
83	pmb0865	6.13716e+06	4.85042e+06	4.7368e+06	3.27486e+06	3.68137e+06	4.15146e+06	4.56851e+06	4.61392e+06	3.41455e+06	3.71602e+06	3.21158e+06	3.98096e+06
84	pme2914	9	9	9	554156	1.65264e+06	1.97424e+06	1.6349e+06	4.66966e+06	5.01939e+06	5.25333e+06	6.58946e+06	5.24673e+06
85	pmp001273	4.3727e+06	3.77147e+06	3.73192e+06	2.684e+06	2.87006e+06	2.58111e+06	3.21528e+06	3.36527e+06	2.78505e+06	3.13588e+06	2.44744e+06	3.04208e+06
86	mws0914	2.2587e+06	1.07414e+06	1.93311e+06	2.88448e+06	3.32621e+06	3.0143e+06	1.66494e+06	1.45818e+06	1.41602e+06	2.28362e+06	2.81346e+06	2.64782e+06
87	mws1337	4.54224e+06	5.22154e+06	4.50202e+06	3.12796e+06	3.52605e+06	3.83467e+06	3.725e+06	4.04227e+06	3.73815e+06	3.33288e+06	3.42496e+06	3.94988e+06
88	pmp001264	6.65328e+06	6.64194e+06	7.88224e+06	5.64555e+06	5.98855e+06	5.59152e+06	6.30354e+06	7.37397e+06	7.28716e+06	6.79794e+06	7.95756e+06	7.5237e+06
89	Hmjn003948	521195	504174	533947	1.82699e+06	1.62573e+06	1.47904e+06	1.41122e+06	3.08536e+06	655242	836851	766692	955447
90	Cmzn005970	1.27617e+06	1.32716e+06	1.24527e+06	2.70719e+06	2.32365e+06	2.21998e+06	3.72241e+07	3.66654e+07	3.78045e+07	3.1435e+07	3.07989e+07	2.90382e+07
91	pme0376	2.14958e+06	1.11777e+06	2.03606e+06	2.65345e+06	3.35548e+06	3.0625e+06	1.7148e+06	1.52055e+06	1.53654e+06	2.34554e+06	2.79622e+06	2.53317e+06
92	Xmsn002700	4.82777e+06	5.02174e+06	5.75778e+06	6.91622e+06	5.95681e+06	6.59747e+06	3.52846e+06	3.8554e+06	3.58178e+06	4.00943e+06	3.80718e+06	3.75943e+06
93	Lmgp000796	2.5026e+06	2.18231e+06	2.40415e+06	1.10473e+06	1.43162e+06	1.2407e+06	1.35709e+06	1.26637e+06	1.29303e+06	732382	829868	1.04952e+06
94	Lmtn002233	1.2715e+06	1.22872e+06	1.30382e+06	2.16071e+06	2.35501e+06	2.31467e+06	5.46278e+06	5.75553e+06	5.0541e+06	6.76438e+06	7.28498e+06	6.34115e+06
95	pme0006	5.11799e+06	4.40675e+06	4.07557e+06	5.66502e+06	6.10197e+06	5.35783e+06	4.25131e+06	3.78457e+06	4.80276e+06	3.60918e+06	3.61853e+06	3.40019e+06
96	Zmtn001624	4.03579e+06	4.46438e+06	4.57278e+06	5.68419e+06	5.05404e+06	5.58576e+06	3.64944e+06	3.69069e+06	3.56669e+06	3.62763e+06	3.11661e+06	2.65659e+06
97	pmp001285	1.59335e+07	1.52141e+07	1.60349e+07	1.45518e+07	1.50095e+07	1.42901e+07	1.41213e+07	1.41141e+07	1.37466e+07	1.34694e+07	1.37418e+07	1.3721e+07
98	Lmsn006267	1.07845e+07	1.17844e+07	1.16828e+07	9.88788e+06	1.01206e+07	1.078e+07	4.41724e+07	4.36347e+07	3.91926e+07	4.12053e+07	3.89895e+07	4.42734e+07
99	Zmhn002422	1.54313e+06	1.06429e+06	1.12481e+06	2.11006e+06	2.31397e+06	2.22344e+06	895310	725228	947271	1.83774e+06	1.73455e+06	1.72869e+06
100	pmb0789	1.88626e+06	1.95247e+06	2.25891e+06	3.14149e+06	2.87663e+06	2.98029e+06	2.41813e+06	2.24562e+06	2.24304e+06	1.71751e+06	1.61057e+06	1.7015e+06
101	ML10180524	2.89794e+06	2.5005e+06	1.83008e+06	1.09632e+06	1.56399e+06	1.41294e+06	2.39358e+06	2.08476e+06	2.56809e+06	1.70104e+06	993723	1.9697e+06
102	Hmjn004446	2.15824e+06	1.33177e+06	1.48866e+06	2.34682e+06	2.89611e+06	2.72052e+06	540792	646840	621760	866519	706598	883728
103	Lmhp008589	2.78589e+06	1.90453e+06	1.97561e+06	1.13083e+06	1.36233e+06	1.21594e+06	1.44592e+06	1.48e+06	1.14248e+06	1.26574e+06	1.09675e+06	1.43032e+06
104	mws0628	2.18068e+06	1.94751e+06	2.0665e+06	1.13619e+06	1.07567e+06	1.39986e+06	1.81288e+06	1.86361e+06	2.51159e+06	1.38995e+06	2.13451e+06	2.0662e+06
105	pme0010	1.58935e+06	1.6497e+06	1.59745e+06	2.49858e+06	2.47029e+06	2.34269e+06	1.60553e+06	1.56954e+06	1.54977e+06	1.4746e+06	1.55751e+06	1.50432e+06
106	Lmtn000940	1.11001e+06	1.15745e+06	1.38624e+06	2.02363e+06	2.09068e+06	2.01098e+06	2.91508e+06	2.94922e+06	2.69859e+06	3.24236e+06	2.62394e+06	2.52488e+06
107	pmb0874	3.01092e+06	2.50324e+06	2.20457e+06	1.68246e+06	1.73932e+06	1.56624e+06	2.09437e+06	1.97562e+06	1.65732e+06	1.73584e+06	1.91573e+06	2.07821e+06
108	Lmcn006192	2.14343e+06	1.45724e+06	1.56961e+06	2.3094e+06	2.99758e+06	2.61715e+06	507245	664954	703389	877240	713970	899063
109	Lmhp008801	2.56733e+06	1.80857e+06	1.88378e+06	1.12912e+06	1.2653e+06	1.17652e+06	1.35411e+06	1.42842e+06	1.08104e+06	1.19974e+06	996130	1.38613e+06
110	Zmsp004363	1.70103e+06	893418	1.30924e+06	260442	383189	584501	41576.4	72263.3	90150	53554	50579.5	106987
111	Zmhn001358	751840	733244	753465	1.57087e+06	1.41764e+06	1.55326e+06	639741	533313	575312	796324	793276	647882
112	pme1109	1.7975e+06	942146	989783	238959	346215	458896	407972	579469	719534	363017	660661	884030
113	mws0919	5.00348e+07	5.38136e+07	5.73647e+07	5.86731e+07	6.38004e+07	5.63227e+07	3.86149e+07	3.35831e+07	3.39088e+07	5.84176e+07	5.83638e+07	5.43999e+07
114	mws0001	2.25518e+07	2.20191e+07	2.23006e+07	2.27245e+07	2.28996e+07	2.16535e+07	2.06795e+07	2.29179e+07	2.35795e+07	1.07639e+07	9.48169e+06	1.07408e+07
115	pme0321	2.54634e+07	2.83455e+07	2.97344e+07	3.37143e+07	2.90332e+07	2.90662e+07	2.03804e+07	1.78623e+07	1.81203e+07	3.26501e+07	3.08458e+07	2.93107e+07
116	MWSHY0132	1.4873e+08	1.71169e+08	1.57498e+08	1.75573e+08	1.74801e+08	1.73918e+08	1.13239e+08	1.12236e+08	1.11889e+08	1.22397e+08	1.24762e+08	1.21178e+08
117	pmb3101	8.33696e+07	6.22758e+07	6.41853e+07	6.72933e+07	6.42175e+07	6.23936e+07	3.34382e+07	3.18691e+07	2.92113e+07	2.42158e+07	2.04407e+07	1.86275e+07
118	Lmmn001643	9.74157e+06	7.44052e+06	6.78196e+06	7.9349e+06	9.5911e+06	1.01888e+07	5.76893e+06	5.50526e+06	5.69239e+06	1.55322e+07	1.62221e+07	1.45406e+07
119	MWSmce248	9.43598e+06	6.89456e+06	6.94227e+06	8.5242e+06	8.7879e+06	8.20245e+06	4.97807e+06	5.4578e+06	5.42269e+06	1.37949e+07	1.61856e+07	1.49304e+07
120	Lmbn002648	8.9703e+06	6.9605e+06	6.63951e+06	7.76751e+06	8.53621e+06	8.93087e+06	5.36009e+06	5.27807e+06	5.02444e+06	1.49658e+07	1.52348e+07	1.39433e+07
121	pme1598	1.18061e+08	1.19479e+08	1.32367e+08	1.34862e+08	1.29743e+08	1.32078e+08	1.01725e+08	9.89844e+07	9.87974e+07	1.05874e+08	1.09946e+08	1.03012e+08
122	mws1179	463971	475011	583448	1.1781e+06	1.04653e+06	1.09255e+06	3.02587e+07	3.11565e+07	3.25502e+07	2.6571e+07	2.66627e+07	2.66754e+07
123	Cmzn005251	5.71116e+06	6.68657e+06	6.25976e+06	6.77493e+06	6.05466e+06	5.98179e+06	1.08693e+07	1.03879e+07	1.01188e+07	6.6551e+06	6.07171e+06	5.91417e+06
124	mws0192	6.80721e+06	4.52604e+06	9.03555e+06	6.06509e+06	8.25626e+06	8.46513e+06	1.30869e+07	1.29423e+07	1.18379e+07	9.45013e+06	9.80679e+06	5591443
125	mws0470	6.80721e+06	4.52604e+06	9.03555e+06	6.06509e+06	8.25626e+06	8.46513e+06	1.30869e+07	1.29423e+07	1.18379e+07	9.45013e+06	9.80679e+06	5591443
126	pmb2826	8.50413e+06	9.5478e+06	8.57494e+06	9.00294e+06	1.35643e+07	1.41306e+07	1.14924e+07	1.03657e+07	1.10163e+07	1.45708e+07	1.55067e+07	1.38425e+07
127	Lmsn006452	9	9	327205	9	370924	445137	1.50214e+07	1.48671e+07	1.20793e+07	1.13589e+07	1.00402e+07	1.03917e+07
128	Hmln000659	816596	1.11337e+06	905352	1.14928e+06	1.8598e+06	1.60203e+06	9	9	9	1.48249e+06	1.89021e+06	2.41923e+06
129	pme1605	9	9	9	9	9	9	2.85011e+06	2.51694e+06	2.46416e+06	4.17439e+06	4.32303e+06	4.26753e+06
130	MWSHY0189	348863	280207	292254	190680	156472	164834	6.0432e+06	6.22169e+06	5.66079e+06	4.35208e+06	4.35563e+06	4.35553e+06
131	pme3083	1.58102e+06	1.09526e+06	1.09537e+06	1.32134e+06	1.38136e+06	1.65363e+06	909153	916535	860596	2.34668e+06	2.55987e+06	2.42251e+06
132	mws0097	663946	565819	633160	1.17971e+06	1.23701e+06	1.27977e+06	1.15197e+06	943087	1.08292e+06	2.57846e+06	2.65989e+06	2.51419e+06
133	MWSHY0061	9	9	9	9	9	9	2.71003e+06	2.89922e+06	2.38819e+06	4.3209e+06	4.60598e+06	3.70781e+06
134	Lmsp003655	2.48792e+06	2.82382e+06	2.84197e+06	3.69057e+06	3.30957e+06	3.19756e+06	7.29538e+06	6.75388e+06	7.09421e+06	9.37651e+06	8.34642e+06	8.2318e+06
135	pme0001	552996	553308	632469	725095	793014	705091	5.34838e+06	4.96306e+06	5.36751e+06	6.87474e+06	6.32276e+06	6.77712e+06
136	Cmsp002787	747340	844745	768185	912412	791772	944897	4.60357e+06	4.7642e+06	4.38761e+06	3.48185e+06	3.21619e+06	3.05625e+06
137	mws0179	7.61412e+06	8.41722e+06	8.18474e+06	7.78517e+06	8.24361e+06	7.24147e+06	1.13403e+07	1.02558e+07	1.0391e+07	8.76394e+06	8.97805e+06	9.81352e+06
138	pme2527	9	9	9	9	9	9	2.05553e+06	2.32325e+06	2.30642e+06	1.07286e+06	1.01131e+06	1.07734e+06
139	Cmsp004086	1.13415e+07	1.39451e+07	1.18441e+07	1.39999e+07	1.4042e+07	1.30166e+07	7.31306e+06	7.24532e+06	7.62592e+06	7.95651e+06	9.60064e+06	8.70565e+06
140	pme3967	485553	586471	579557	668280	757346	723085	6.23261e+06	6.07654e+06	5.61484e+06	6.99601e+06	7.49459e+06	6.9256e+06
141	Zmcn003729	920035	933909	978977	1.22919e+06	1.22954e+06	1.50432e+06	3.29788e+06	3.33774e+06	2.83956e+06	2.10471e+06	2.02953e+06	2.02265e+06
142	pmn001375	920035	933909	978977	1.22919e+06	1.22954e+06	1.50432e+06	3.29788e+06	3.33774e+06	2.83956e+06	2.10471e+06	2.02953e+06	2.02265e+06
143	pmc0066	2.23719e+06	3.70116e+06	2.96073e+06	3.7399e+06	4.29352e+06	4.01774e+06	2.65693e+06	2.13712e+06	3.06067e+06	1.29804e+06	1.41482e+06	1.73953e+06
144	Lmmn003663	3.61224e+07	3.23712e+07	3.16407e+07	2.72451e+07	2.90737e+07	3.10477e+07	7.97706e+06	7.98858e+06	8.33739e+06	6.48794e+06	7.55988e+06	6.93395e+06
145	mws0072	392777	559121	446604	716997	591788	639787	5.54245e+06	5.15339e+06	5.10542e+06	4.08263e+06	4.23513e+06	4.57045e+06
146	Lmcp002302	646137	588189	626753	727491	749881	764831	6.30417e+06	6.46569e+06	5.91341e+06	7.27468e+06	7.44816e+06	6.87717e+06
147	Xmgp006913	639923	490395	569921	986337	1.12427e+06	1.00111e+06	463147	464298	431468	1.33434e+06	1.27729e+06	1.23884e+06
148	pmp000587	1.48825e+07	1.30913e+07	1.3683e+07	1.2944e+07	1.39647e+07	1.21165e+07	2.2546e+06	2.12819e+06	2.31549e+06	3.0298e+06	2.81682e+06	3.33816e+06
149	pme3732	2.20807e+06	1.97049e+06	1.2098e+06	963341	1.30486e+06	1.29802e+06	2.31347e+06	2.11661e+06	2.80935e+06	1.8452e+06	1.08211e+06	1.57801e+06
150	pmp000589	2.91876e+07	2.95243e+07	2.9312e+07	3.02739e+07	3.04892e+07	2.81629e+07	2.64532e+06	3.03278e+06	3.03177e+06	3.80016e+06	3.58407e+06	3.7244e+06
151	mws0219	2.95235e+06	2.6748e+06	3.1029e+06	2.49659e+06	2.23369e+06	2.53199e+06	1.23191e+06	1.44279e+06	1.43417e+06	671212	607160	512023
152	Lmtp004044	6.70472e+06	7.1105e+06	7.15022e+06	7.26795e+06	7.97195e+06	8.40778e+06	617443	607895	574475	1.16088e+06	1.20498e+06	1.69946e+06
153	mws0282	3.29744e+06	3.20749e+06	3.27871e+06	2.73033e+06	2.87495e+06	2.59825e+06	1.67789e+06	1.42848e+06	1.54246e+06	2.37845e+06	2.42411e+06	2.0379e+06
154	Lmjp002596	7.07385e+06	7.62087e+06	6.31699e+06	7.68144e+06	8.67005e+06	8.13266e+06	465470	639721	521961	1.22533e+06	916997	1.79031e+06
155	Lmyn001269	2.56916e+06	1.94663e+06	2.0526e+06	1.39021e+06	1.53392e+06	1.5334e+06	524706	529775	482043	1.12485e+06	1.1584e+06	1.08609e+06
156	Lmpp005784	242392	347971	212160	578020	669174	804883	1.81182e+06	1.66133e+06	1.62177e+06	970394	852052	1.36104e+06
157	Lmmp003817	1.24104e+07	9.45858e+06	1.13367e+07	1.13734e+07	1.2361e+07	1.09468e+07	1.98241e+06	2.10024e+06	2.04857e+06	2.58993e+06	2.69236e+06	2.54719e+06
158	MWS0811	1.10985e+06	633861	619776	471901	587781	589092	2.0929e+06	2.34919e+06	2.07092e+06	1.25566e+06	1.33314e+06	1.88595e+06
159	Lmgp002593	454910	271442	365127	313810	435500	506965	877407	860320	823284	1.39274e+06	1.38385e+06	1.40965e+06
160	Lmdp004892	1.18224e+07	1.02395e+07	1.20156e+07	1.05943e+07	1.31854e+07	1.11403e+07	2.01981e+06	2.13303e+06	1.99235e+06	2.67442e+06	2.43398e+06	2.70861e+06
161	Hmpn005101	8.21993e+07	7.76899e+07	7.0752e+07	8.47916e+07	8.31196e+07	7.82001e+07	1.41978e+08	1.46053e+08	1.37923e+08	1.37398e+08	1.444e+08	1.37819e+08
162	HJN086	2.3917e+06	9	1.95278e+06	3.11467e+06	2.78446e+06	2.81271e+06	5.94008e+07	6.07953e+07	5.61621e+07	5.44602e+07	5.71598e+07	5.49638e+07
163	Lmmn004625	2.38402e+06	2.2146e+06	2.18389e+06	3.14172e+06	2.87867e+06	3.03757e+06	6.05817e+07	5.94216e+07	5.28306e+07	6.1948e+07	5.68151e+07	5.3104e+07
164	HJAP148	544646	364530	470738	461845	577104	447124	5.20161e+07	5.84353e+07	4.64704e+07	4.04416e+07	3.88128e+07	4.72062e+07
165	Lmyp005841	314499	246043	169845	387695	353356	413415	5.46845e+07	5.01649e+07	4.80588e+07	5.20241e+07	4.83803e+07	5.03411e+07
166	Zmpn004068	7.94183e+07	6.50461e+07	6.60791e+07	6.02165e+07	7.37897e+07	8.49156e+07	2.33969e+07	2.21179e+07	2.22025e+07	2.09896e+07	1.86265e+07	2.4649e+07
167	Lmsn004797	8.05831e+07	7.10344e+07	6.48569e+07	8.05795e+07	8.06149e+07	7.56503e+07	117762807	1.19975e+08	1.12455e+08	1.1295e+08	1.24245e+08	1.12491e+08
168	pmb0580	238594	168493	146012	218204	235025	237460	3.54016e+07	4.03083e+07	3.78323e+07	3.81841e+07	3.61768e+07	3.94659e+07
169	Lmsn006753	5.53756e+07	9.54365e+07	9.50306e+07	6.05715e+07	6.13451e+07	9.95727e+07	124090189	1.23538e+08	1.19801e+08	1.25167e+08	6.78677e+07	1.24038e+08
170	mws0275	1.34553e+08	1.54068e+08	1.46109e+08	1.3121e+08	1.31127e+08	1.25551e+08	1.15551e+08	1.1503e+08	1.06923e+08	1.14548e+08	1.06845e+08	1.02919e+08
171	Zmyn000453	6.50499e+07	6.06168e+07	8.63081e+07	6.10247e+07	6.82787e+07	6.54785e+07	4.03958e+07	4.27559e+07	3.67195e+07	3.9533e+07	3.52486e+07	3.31533e+07
172	MWSHY0064	4.45984e+06	950244	819513	1.12109e+06	4.97761e+06	1.48581e+06	2.38411e+07	2.3907e+07	2.30688e+07	2.38965e+07	2.37901e+07	2.28428e+07
173	Hmjp002999	4.40743e+06	1.06614e+06	958177	1.25805e+06	4.7345e+06	1.57993e+06	2.18752e+07	2.37421e+07	2.21774e+07	2.45135e+07	2.2302e+07	2.51387e+07
174	pme3163	2.4402e+07	2.61192e+07	2.97887e+07	3.04219e+07	2.86881e+07	2.69389e+07	4.75166e+07	4.89661e+07	4.46332e+07	4.54729e+07	4.50553e+07	3.8242e+07
175	HJAP120	3.84136e+06	995528	803157	1.08185e+06	4.79894e+06	1.29758e+06	2.13312e+07	2.29218e+07	2.06663e+07	2.36157e+07	2.23062e+07	2.1107e+07
176	Hmgp002148	1.93102e+07	1.73894e+07	1.64769e+07	1.87754e+07	2.05265e+07	2.07267e+07	3.60706e+07	3.85531e+07	3.36689e+07	3.25469e+07	3.94094e+07	3.65538e+07
177	Lmsp004721	4.09303e+06	745821	836653	888011	3.72517e+06	1.09809e+06	1.80246e+07	2.11368e+07	2.02448e+07	2.32665e+07	2.12308e+07	2.25969e+07
178	Lmjp002906	1.87176e+07	1.47732e+07	1.46136e+07	1.63593e+07	1.95803e+07	1.75553e+07	3.28791e+07	3.37807e+07	3.18969e+07	3.11262e+07	3.52308e+07	3.40771e+07
179	mws0281	1.82038e+08	1.77963e+08	177224445	1.76005e+08	1.747e+08	1.71485e+08	1.64247e+08	1.62269e+08	1.59535e+08	1.61753e+08	1.6391e+08	1.52941e+08
180	Lmjp003044	1.75434e+07	1.39706e+07	1.45776e+07	1.65596e+07	2.16535e+07	1.82237e+07	3.21275e+07	3.38387e+07	2.97769e+07	2.9366e+07	3.40801e+07	3.10792e+07
181	Hmgp002036	1.69957e+07	1.40013e+07	1.38505e+07	1.56884e+07	1.94436e+07	1.81583e+07	3.16959e+07	3.20316e+07	3.01209e+07	2.81345e+07	3.23826e+07	3.13466e+07
182	Hmcp002207	1.89559e+07	1.25843e+07	1.5087e+07	1.72448e+07	2.04938e+07	1.82212e+07	3.26097e+07	3.34392e+07	3.04551e+07	3.0554e+07	3.56347e+07	3.39157e+07
183	Hmln002199	1.82523e+07	1.70486e+07	1.44573e+07	1.86622e+07	2.50594e+07	2.744e+07	1.82983e+06	1.61983e+06	1.25248e+06	2.04041e+06	1.90438e+06	2.13859e+06
184	pmb3081	2.18165e+07	2.33465e+07	2.74881e+07	2.65282e+07	2.45378e+07	2.3438e+07	3.8362e+07	4.145e+07	3.60889e+07	3.8961e+07	3.85134e+07	2.83112e+07
185	pmb2999	3.80079e+07	3.95456e+07	3.67362e+07	4.10601e+07	3.83903e+07	3.89076e+07	2.90793e+07	2.9309e+07	2.65186e+07	2.907e+07	2.83964e+07	2.75355e+07
186	Jmgn004021	1.1285e+06	1.1907e+06	1.03978e+06	1.75015e+06	1.6238e+06	1.71149e+06	10891314	1.12086e+07	9.53839e+06	1.06383e+07	1.18192e+07	1.08444e+07
187	mws1422	1.2001e+06	934166	880605	1.08968e+06	1.13672e+06	1.0598e+06	8.85576e+06	8.54671e+06	9.09965e+06	9.21024e+06	8.20636e+06	9.67954e+06
188	pme2237	2.92479e+07	3.66742e+07	3.62431e+07	3.94972e+07	3.72534e+07	3.72101e+07	2.6496e+07	2.44634e+07	2.54223e+07	2.85373e+07	2.73977e+07	2.33616e+07
189	Cmzn004594	2.12468e+06	1.86817e+06	1.02513e+06	1.702e+06	1.44373e+06	1.58128e+06	8.1403e+06	9.58899e+06	7.85225e+06	8.7248e+06	8.35378e+06	8.38342e+06
190	pme2827	105236901	1.0846e+08	1.11978e+08	1.09515e+08	1.11132e+08	110449802	1.00676e+08	1.01183e+08	1.01262e+08	1.0165e+08	9.91587e+07	1.0102e+08
191	Lmtn002796	1.63006e+06	1.49437e+06	865389	1.31998e+06	1.16856e+06	1.50072e+06	7.75195e+06	7.98043e+06	7.24347e+06	7.75036e+06	8.23436e+06	8.94846e+06
192	Lmsn006905	5.47185e+07	5.6287e+07	5.79834e+07	5.62688e+07	5.3895e+07	5.42086e+07	6.34829e+07	6.63447e+07	60165540	6.70568e+07	6.35875e+07	6.10186e+07
193	Lmyn005006	407993	368579	283603	611882	672388	1.40796e+06	5.738e+06	5.34459e+06	4.44486e+06	6.73163e+06	5.91051e+06	5.44471e+06
194	Lmxp011770	117764221	1.18684e+08	1.18462e+08	1.18418e+08	1.19355e+08	1.1738e+08	113445635	1.12257e+08	1.14884e+08	1.14092e+08	1.14937e+08	1.15751e+08
195	Zmgn000503	1.84382e+07	2.03437e+07	2.47536e+07	1.79775e+07	1.76481e+07	1.977e+07	1.59833e+07	1.65288e+07	1.41996e+07	1.52957e+07	1.36054e+07	1.27027e+07
196	mws0214	2.05512e+07	2.54786e+07	2.56732e+07	2.79617e+07	2.61398e+07	2.66652e+07	1.95808e+07	1.73779e+07	1.83904e+07	2.06258e+07	2.05021e+07	1.53161e+07
197	pmp000275	7.25211e+06	5.47669e+06	7.37293e+06	6.22486e+06	6.11777e+06	6.90427e+06	2.19171e+06	2.38667e+06	1.78425e+06	1.39523e+06	1.65849e+06	1.74795e+06
198	pmc1990	2.35114e+07	2.49821e+07	2.42021e+07	2.61281e+07	2.38202e+07	2.5313e+07	2.00181e+07	2.00972e+07	1.90388e+07	1.87392e+07	1.79391e+07	1.94955e+07
199	pmn001378	1.9253e+06	2.94573e+06	3.63457e+06	2.82997e+06	2.15394e+06	2.46455e+06	6.6128e+06	7.09546e+06	7.48491e+06	7.18981e+06	7.94415e+06	6.99785e+06
200	MWSHY0075	1.66353e+07	1.54673e+07	1.50842e+07	1.71552e+07	1.72194e+07	1.63081e+07	1.30154e+07	1.02471e+07	1.0617e+07	1.09099e+07	1.18928e+07	1.07569e+07
201	pma6640	1.3467e+06	384621	267206	406315	1.02591e+06	336679	3.84106e+06	4.51789e+06	4.63383e+06	6.17997e+06	3.14803e+06	6.04552e+06
202	Lmmp003042	5.1546e+06	4.13099e+06	4.21032e+06	3.34361e+06	3.42784e+06	3.87512e+06	974178	973808	897001	803257	881009	867302
203	pmn001420	1.20761e+06	1.35945e+06	1.29514e+06	1.46834e+06	1.46165e+06	1.29117e+06	4.8352e+06	5.26244e+06	3.93835e+06	5.46397e+06	4.81977e+06	4.32653e+06
204	pmb3114	322586	269814	268978	511271	575467	634923	3.7669e+06	3.35716e+06	3.2549e+06	3.29483e+06	3.16248e+06	3.61782e+06
205	Zmhn001793	1.11462e+06	1.14343e+06	1.11747e+06	1.30356e+06	1.33225e+06	1.25198e+06	3.6663e+06	4.36006e+06	3.97741e+06	4.26718e+06	4.25518e+06	4.31622e+06
206	mws0866	4.30131e+06	4.39909e+06	4.83457e+06	4.19822e+06	4.1058e+06	3.9937e+06	1.86061e+06	1.49946e+06	1.70674e+06	1.35786e+06	2.32374e+06	1.5473e+06
207	mws0036	134503	79997.8	103403	148630	141442	122250	2.87722e+06	3.19045e+06	2.55974e+06	3.06098e+06	2.92504e+06	3.1709e+06
208	mws1090	4.13131e+06	4.70067e+06	4.6555e+06	4.36557e+06	3.97236e+06	4.17376e+06	1.85332e+06	1.51015e+06	1.87518e+06	1.29188e+06	2.25884e+06	1.63959e+06
209	mws0748	3.82874e+06	4.1963e+06	4.2153e+06	3.15884e+06	3.23507e+06	3.59276e+06	1.39358e+06	1.37238e+06	1.3084e+06	983928	989052	930529
210	mws0906	1.25703e+06	1.2907e+06	1.23695e+06	1.47562e+06	1.55734e+06	1.59946e+06	4.17996e+06	4.62744e+06	3.2939e+06	4.32859e+06	4.55907e+06	4.52391e+06
211	mws0791	6.06843e+06	3.27958e+06	4.32735e+06	5.7282e+06	7.55067e+06	6.51257e+06	1.32908e+06	1.76085e+06	1.59726e+06	2.16359e+06	1.71725e+06	2.44874e+06
212	mws1290	5.44838e+06	3.29096e+06	3.63895e+06	5.48404e+06	7.10903e+06	5.79032e+06	1.08617e+06	1.53741e+06	1.48225e+06	1.93641e+06	1.67001e+06	2.08698e+06
213	mws0040	53859.6	48186.4	41977.9	82260.1	78321	80518.2	2.53866e+06	2.93122e+06	1.76881e+06	2.30223e+06	2.06112e+06	2.19871e+06
214	pmn001637	5.61647e+06	5.67161e+06	7.34012e+06	7.12503e+06	8.21548e+06	8.05381e+06	9.7362e+06	7.99752e+06	8.51911e+06	1.28223e+07	9.91586e+06	1.09608e+07
215	Lmsp004301	9	9	9	9	9	9	2.1008e+06	2.03006e+06	2.17697e+06	2.80108e+06	3.7367e+06	2.0023e+06
216	mws1155	7.00804e+06	8.67122e+06	8.53632e+06	9.78573e+06	9.07606e+06	8.88079e+06	6.08967e+06	5.36067e+06	5.86483e+06	6.20332e+06	6.36841e+06	5.35239e+06
217	mws1080	3.05965e+06	4.07989e+06	4.0581e+06	3.29837e+06	3.36924e+06	2.4709e+06	1.82854e+06	1.66957e+06	1.67417e+06	2.00333e+06	1.71029e+06	1.42487e+06
218	pme1201	4.0671e+07	3.74124e+07	4.59214e+07	4.48357e+07	45800156	3.60024e+07	5.31684e+07	4.13386e+07	5.81085e+07	5.53623e+07	5.25267e+07	5.71932e+07
219	Lmbn000198	4.36702e+07	5.47599e+07	5.01365e+07	4.79719e+07	4.64543e+07	5.03024e+07	4.69194e+07	4.53753e+07	4.11752e+07	4.44697e+07	4.04608e+07	3.91843e+07
220	Cmxp005429	1.44776e+07	1.50961e+07	8.70804e+06	1.30831e+07	1.53778e+07	1.32586e+07	8.91899e+06	9.57902e+06	1.34763e+07	1.02783e+07	8.1119e+06	7.24269e+06
221	Lmmp003767	520445	1.60298e+06	5.03677e+06	4.39191e+06	3.98334e+06	1.97237e+06	284249	298004	235757	118470	115374	184806
222	mws0056	667094	893257	3.09716e+06	3.24232e+06	2.93278e+06	3.39576e+06	361886	253479	92427.2	147287	255669	246258
223	MWStz040	5.30931e+06	4.67134e+06	4.46966e+06	5.75688e+06	5.69873e+06	5.49593e+06	3.95636e+06	3.74011e+06	4.42695e+06	3.50636e+06	3.47222e+06	3.4913e+06
224	Lmmn000774	287087	278760	258414	301645	311960	336245	1.92368e+06	1.97894e+06	2.00292e+06	2.32392e+06	2.34703e+06	2.48261e+06
225	mws0913	731645	743758	784066	778428	1.08092e+06	1.09247e+06	2.46305e+06	1.87725e+06	1.70875e+06	3.32661e+06	2.43586e+06	3.69406e+06
226	mws4183	8.93309e+06	8.95381e+06	1.0215e+07	1.05395e+07	1.02986e+07	1.19073e+07	8.94078e+06	9.9272e+06	9.7547e+06	9.10803e+06	8.9364e+06	8.26167e+06
227	Lmmn003398	2.46114e+06	1.81378e+06	3.23858e+06	2.23388e+06	2.51104e+06	3.13331e+06	609642	555889	381665	728921	718524	651334

## Sheet: Table S11-2
Table S11-2 DEGs in leaves used to integrated analysis of the transcriptome and metabolome
No.	ID	M-CKL-1	M-CKL-2	M-CKL-3	M-TL-1	M-TL-2	M-TL-3	Z-CKL-1	Z-CKL-2	Z-CKL-3	Z-TL-1	Z-TL-2	Z-TL-3
1	MSTRG.10013	2.17	1.47	2.51	2.08	2.23	1.17	3.47	4.75	3	4.03	3.71	4.86
2	MSTRG.10124	0.81	0.59	2.21	1.09	0.51	2.13	0	0	0	0	0	0
3	MSTRG.10140	0.66	0.88	1.46	0.96	2.29	1.25	0	0	0	0	0.36	1.11
4	MSTRG.10176	5.18	4.67	7.47	5.74	4.92	7.91	12.36	17.89	12.52	7.24	11.21	15.51
5	MSTRG.1018	0	0	0	0	0	0	1.44	1.5	2.38	1.03	1.38	1.43
6	MSTRG.10199	3.17	1.3	1.57	1.06	1.46	2.3	0	0	0	0	0	0
7	MSTRG.10424	1.46	0.21	0.97	0.28	1.35	0.23	0	0	0	0.17	0	0
8	MSTRG.10512	2.97	2.51	1.32	2.64	3.39	3.61	0.08	0	0	0	0	0
9	MSTRG.10526	0.23	0.18	0.15	0.57	0.73	0.94	0	0	0	0.02	0	0
10	MSTRG.10527	0.92	0.33	0.23	0.61	0.99	0.56	0.04	0.19	0.12	0	0.24	0
11	MSTRG.10591	3.54	1.49	2.51	2.33	3	4.02	0	0.16	0.17	0.17	0	0.14
12	MSTRG.10729	3.87	0.01	1.86	1.86	0.44	2.46	0	0	1.16	0	0.19	0
13	MSTRG.10878	0.23	0.16	0	0.8	1.63	1.35	0	0	0.07	0.77	0.17	0.43
14	MSTRG.10915	5.78	4.4	7.27	4.51	4.4	7.73	0.3	0.72	0.26	0	0.14	0
15	MSTRG.11056	6.19	4.48	5.09	5.64	5.48	4.96	0.15	0.13	0.14	0.58	0.16	0.62
16	MSTRG.11192	0	0	0.11	0.07	0.11	0.08	1.27	1.68	2.14	0.82	0.74	0.93
17	MSTRG.11193	0.04	0	0	0	0	0	0.36	0.65	0.69	1.08	0.55	0.26
18	MSTRG.1133	1.86	1.08	2.13	1.14	3.27	2.6	0.22	0	0	0	0	0
19	MSTRG.11459	0.77	0.77	1.03	0.56	0.58	1.41	0	0	0	0	0.68	0
20	MSTRG.11498	0	0	0.04	0	0	0	0.26	0.25	0	0.31	0.13	0.19
21	MSTRG.11550	0.17	0.36	0.51	0	0.19	0.18	1.81	1.01	0.63	1.83	1.64	2.1
22	MSTRG.11554	1.83	0.66	0.41	1.07	0.82	0.19	0	0.13	0	0.28	0.17	0
23	MSTRG.11604	0.46	0.63	0.52	0.65	0.5	0.51	48.1	55.4	55.58	54.44	53.13	66.79
24	MSTRG.11655	12.08	8.67	7.89	7.66	5.63	8.85	0	0	0.12	0	0	0
25	MSTRG.11687	106.01	104.84	106.84	56.73	76.96	77.42	61.4	40.16	34.82	62.36	58.82	72.97
26	MSTRG.11696	1.09	0.7	1.45	0.63	1.28	0.55	0.11	0.19	0.1	0.1	0.12	0.12
27	MSTRG.11723	6.36	4.08	5.26	4.1	5.51	5.02	1.26	2.89	1.55	3.6	3.67	3.34
28	MSTRG.11787	0	0	0.2	0.35	0.51	0.11	0.47	1.22	0.46	0.91	0.19	1.73
29	MSTRG.11788	0.2	0.69	0.62	0	0	0.21	0	0	0	0	0	0
30	MSTRG.12057	2.03	1.15	2.52	1.28	1.42	1.52	0.76	0.31	0.76	0.77	0.41	0.15
31	MSTRG.12125	11.07	5.02	8.25	5.46	6.88	6.49	1.44	0.76	0.66	0.2	0.91	1.35
32	MSTRG.12159	0.55	0.25	0.42	1.1	2.28	2.59	3.3	2.26	2.87	3.27	1.79	3.18
33	MSTRG.12373	2.57	1.34	1.44	1.25	0.98	0.65	0	0.15	0	0	0.1	0.1
34	MSTRG.12443	1.05	0.93	1.27	0.88	0.81	0.96	0.08	0.03	0	0.03	0.08	0.08
35	MSTRG.12557	0.7	1.18	0.92	1.67	1.57	1.21	0	0	0	0	0	0
36	MSTRG.12560	3.3	2.18	3.84	1.48	1.36	0.97	6.5	8.86	4.29	10.58	4.69	13.42
37	MSTRG.12650	0	0.06	0.05	0	0.06	0	2.55	3.72	3.17	2.14	1.93	1.6
38	MSTRG.12651	0	0.08	0	0	0	0.09	2.03	2.53	1.99	1.64	0.77	1.83
39	MSTRG.12704	12.43	9.86	9.33	6.83	10.65	8.18	3.25	6.93	5.68	7.36	7.27	8.87
40	MSTRG.12786	29.2	20.2	33.29	20.11	25.58	32.42	11.5	4.71	9.97	9.54	6.65	9.89
41	MSTRG.1281	2.93	1.8	2.32	2.38	1.9	3.59	0	0	0	0	0	0.06
42	MSTRG.12865	17.32	17.07	16.91	10.71	11.22	12.58	0.03	0.12	0.01	0.05	0.03	0.04
43	MSTRG.12911	0.98	0.35	0.97	0.7	0	0.43	4.49	3.25	2.38	2.86	2.25	2.76
44	MSTRG.1295	6.59	4.5	4.82	7.21	4.79	4.95	3.7	3.09	2.01	1.97	2.93	2.07
45	MSTRG.13087	2.43	1.84	2.33	1.74	1.42	1.89	0.24	0.08	0.22	0.08	0.02	0.17
46	MSTRG.1322	0.03	0.03	0.05	0.03	0.03	0.07	1.85	2.69	2.69	2.26	1.19	2.28
47	MSTRG.13366	2.58	3.51	4.05	1.33	2.67	3.4	7.26	7.03	6.01	6.17	5.71	8.71
48	MSTRG.13419	3.18	2.2	2.54	4.52	3.8	3.18	14.42	13.23	14.2	9.43	10.91	12.29
49	MSTRG.13603	0.62	0.52	0.64	0.22	1.31	0.66	0	0	0	0	0	0
50	MSTRG.1362	0.15	0	0.14	0	0.41	0.1	1.26	0.87	1	0.36	1.42	0.6
51	MSTRG.13638	11.42	10.15	11.17	9	12.38	16.68	5.32	6.99	5.84	5.95	4.32	7.5
52	MSTRG.13880	0.59	0.53	0.39	0.22	0.69	0.62	0.2	0.1	0.12	0.11	0.07	0.08
53	MSTRG.13913	1.97	1.55	1.75	1.23	1.69	2.06	3.25	2.94	3.38	3.5	3.55	4.83
54	MSTRG.13914	0.69	0.38	0.54	0.06	0.49	0.72	1.8	1.6	1.25	1.61	1.23	1.89
55	MSTRG.14006	2.26	1.92	2.43	1.28	1.52	1.79	0	0.08	0	0	0	0.04
56	MSTRG.14018	0	0.3	0	0.16	0	0.18	0.99	0.97	1.43	0.77	1.2	2.18
57	MSTRG.14045	7.59	6.59	5.29	10.62	9.41	7.5	2.73	2.94	3.55	5.41	3.15	2.8
58	MSTRG.14103	0.08	0.19	0	0	0	0	1.59	2.29	2.27	1.53	1.38	3.14
59	MSTRG.14138	0.28	0.69	1.35	0.65	1.34	0.36	0	0	0	0	0	0
60	MSTRG.14225	2.55	2.38	1.66	3.21	2.99	2.15	0.24	0.16	0.43	0.37	0.44	0.36
61	MSTRG.14246	1.48	1.47	2.97	5.14	5.16	2.59	1.6	0.49	0	0.38	0.32	1.21
62	MSTRG.14314	0	0.05	0	0.06	0	0	1.42	1.08	1.95	0.55	0.54	0.56
63	MSTRG.14330	0	0	0	0	0	0	1.38	1.42	1.93	1.4	1.76	1.82
64	MSTRG.14389	0.8	0.72	0.71	1.09	1.66	0.51	0	0	0	0	0	0
65	MSTRG.14400	0	0	0	0.34	0	0	1.21	0.51	0.92	0.55	0.85	0
66	MSTRG.14497	0.03	0.06	0.06	0.09	0.11	0.2	1.44	1.8	1.58	1.52	1.19	1.7
67	MSTRG.14500	0	0.02	0	0	0	0	0.97	1.37	1.42	0.95	0.76	1.07
68	MSTRG.14660	0.22	1.26	1.04	1.79	1.02	1.02	0.15	0.19	0.07	0.07	0	0.08
69	MSTRG.14662	1.64	1.55	3.37	0.94	2.99	1.69	9.09	10	5.49	9.05	7.89	8.4
70	MSTRG.14666	1.77	2.13	4.89	3.41	1.89	2.71	1	0.87	1.55	1.41	0.84	0.88
71	MSTRG.14812	0.78	1.26	0.7	0.46	0.21	0	0	0	0	0	0	0
72	MSTRG.14851	0.23	0.37	0.3	3.46	8.8	5.35	0.7	1.19	2.46	4.64	2.23	2.05
73	MSTRG.14886	0.41	0.16	0.16	1.26	0.85	0.75	0.31	0.2	0.22	0.19	0.42	0.37
74	MSTRG.14958	4.34	4.35	4.68	7.28	5.13	6.89	2.3	1.49	1.42	1.05	1.48	1.69
75	MSTRG.15053	1.94	2.15	2.82	3.39	3.87	2.57	0.66	0.21	0.55	0.11	0.83	0.4
76	MSTRG.15116	14.1	11.21	7.91	2.13	12.05	11.47	4.1	2.35	2.62	3.44	2.22	2.63
77	MSTRG.15326	10.36	8.96	11.09	7.29	10.22	12.15	4.58	3.51	5.89	4.51	4.16	4.47
78	MSTRG.15339	0.21	0.22	0.31	0.31	0.19	0.22	2.61	2.46	2.68	2.59	1.74	1.58
79	MSTRG.15345	17.3	13.83	13.26	13.37	16.08	19.14	9.3	4.86	5.07	6.08	5.52	6.27
80	MSTRG.15346	0.19	0.35	0.42	0.63	0.33	1.09	0.16	0.23	0.14	0.19	0.13	0.09
81	MSTRG.15412	0.8	1.12	1.41	0.43	1.07	1.22	3.85	2.74	3.45	2.76	2.46	3.21
82	MSTRG.15435	1.67	0.66	1.32	0.6	0.89	0.93	2.23	2.68	2.13	2.12	1.35	2.57
83	MSTRG.15528	1.09	2.73	3.77	3.53	4.54	1.54	0.12	0.84	1.13	0.78	1.31	0.41
84	MSTRG.15559	4.16	1.33	2.8	1.44	2.17	2.57	5.29	5.2	3.9	3.96	5.27	4.68
85	MSTRG.15689	0.35	0.34	0.32	1.17	1.65	1.26	3.41	5.77	5.19	4.47	4.73	3.7
86	MSTRG.15714	2.11	1.92	2.19	2.49	0.91	2.34	33.04	27.28	26.85	26.94	25	35.7
87	MSTRG.15745	5.73	7.34	7.24	5.18	5.36	3.88	0.04	0	0	0	0	0.04
88	MSTRG.15746	2.2	1.88	1.68	1.33	1.65	2.13	0.05	0	0	0	0	0
89	MSTRG.15757	0.37	0.95	1.79	0.27	0.99	1.2	3.8	2.06	2.14	2.97	3.56	3.47
90	MSTRG.15805	27.91	21.06	33.41	14.8	31.24	27.21	10.16	10.68	14.25	13.23	10.95	16.24
91	MSTRG.1588	0.78	0.56	0.72	0.45	0.5	0.62	5.57	4.54	4.69	4.17	3.54	4.64
92	MSTRG.15941	0.42	0.56	0.83	1.34	1.23	0.93	0	0	0.2	0	0.11	0.12
93	MSTRG.15973	6.07	5.9	5.86	3.56	5.29	6.15	2.27	3.84	2.52	4.97	4.33	5.53
94	MSTRG.16043	10.82	7.47	6.05	2.99	3.19	4.89	0.38	0.45	1.62	0.62	0.55	0.38
95	MSTRG.16094	4.12	3.86	4.95	5.07	5.03	3.46	0.31	0.57	0.33	0.33	0.35	0.49
96	MSTRG.16214	1.17	1.21	1.29	0.79	1.7	0.98	0.34	0.24	0.32	0.62	0.3	0.63
97	MSTRG.16251	2.55	6.3	4.71	53.3	50.48	46.92	11.54	4.84	2.03	20.95	18.15	13.18
98	MSTRG.16303	4.37	3.36	3.17	4.21	4.6	4.57	0.98	0.83	0.8	1.07	1.27	0.57
99	MSTRG.16368	4.46	3	3.99	3.53	3.47	3.84	0	0	0.04	0	0.05	0.05
100	MSTRG.16375	0.57	0	0	0.16	0.18	0	0	0.11	0.62	1.14	0.78	1.7
101	MSTRG.16429	0.48	1.46	0.91	0.79	1.89	1.73	0	0	0	0	0	0
102	MSTRG.16430	0	0	0	0	0	0	0.41	1.35	1.22	0.89	0.53	0.19
103	MSTRG.16589	2.46	2.78	3.05	1.74	2.96	3.86	0.41	1.31	2.72	0.73	0.89	0.68
104	MSTRG.16600	7.92	6.97	6.43	3.55	5.28	6.72	2.62	3.74	3.24	3.15	4.15	3.59
105	MSTRG.16621	2.04	1.4	2.44	2.16	2.34	3.13	1.12	1.37	0.57	0.81	0.47	0.48
106	MSTRG.16633	0.31	0.42	0.18	0.23	0.21	0.82	2.11	1.19	2.02	1.3	2.25	2.63
107	MSTRG.16645	0.09	0.19	0	0	0.1	0	1.71	1.13	1.03	1.7	3.47	3.72
108	MSTRG.16733	6.48	6.15	5.48	3.56	5.02	6.13	0.45	0.31	0.44	0.47	0.48	0.58
109	MSTRG.16829	5.41	6.6	4.95	1.06	1.5	1.48	0	1.04	1.45	0.21	0.95	3.38
110	MSTRG.1694	0.21	0.07	0.1	0	0.09	0.08	0.66	1.48	1.02	0.58	0.94	0.39
111	MSTRG.1696	0	0	0	0	0	0.09	0.91	1.15	1.1	1.35	0.71	0.74
112	MSTRG.1697	0	0.06	0	0	0	0	0.46	0.16	0.61	0.4	0.38	0.25
113	MSTRG.16986	1.64	1.48	1.79	1.8	2.79	1.48	1.03	1.2	0.89	0.34	0.69	0.71
114	MSTRG.17108	2.25	0.19	1.23	0	0.56	0	0	0	0	0	0	0
115	MSTRG.17203	1.1	0.92	1.09	2.82	2.67	4.57	0.05	0.15	0.09	0.1	0.08	0.03
116	MSTRG.1742	0	0.2	0.31	0	0	0	17.65	19.93	16.38	15.37	17.22	13.56
117	MSTRG.17654	1.32	1.18	1.68	1.34	1.49	1.19	0.07	0.06	0.07	0.55	0.21	0.27
118	MSTRG.17665	3.12	1.47	3.21	3.82	3.78	2.89	6.88	9.9	10.8	12.87	8.09	14.72
119	MSTRG.17741	4.42	3.58	4.66	1.99	2.19	1.99	0	0.12	0	0	0.07	0
120	MSTRG.17742	0.53	1.35	1.8	2.5	3.66	2.63	0.18	0.1	0.22	0.05	0.13	0.65
121	MSTRG.17812	53.08	56.89	55.83	41.8	50.17	50.85	6.35	5.76	6	5.39	7.17	7.41
122	MSTRG.17997	1.08	0	0.77	2.14	1.85	0.55	2.53	1.78	3.23	3.79	3.74	4.24
123	MSTRG.18036	9.09	7.4	8.77	9.54	9.4	11.29	2.95	2.16	3.16	3.65	3.63	3.1
124	MSTRG.18127	4.1	3.39	3.54	2.83	2.89	2.15	0.83	1.25	1.77	2.7	2.9	1.31
125	MSTRG.1815	0	0	0	0.27	0	0	2.73	1.43	1.8	0.98	1.51	1.95
126	MSTRG.18183	0	0.1	0.11	0.13	0.26	0	1.99	1.53	1.74	1.18	1.68	1.99
127	MSTRG.18229	0.65	0.45	0.08	0.59	0.71	0.73	0	0	0	0	0	0
128	MSTRG.18276	0.61	0.63	0.94	1.21	0.96	0.64	3.25	2.7	3.83	3.2	3.11	3.26
129	MSTRG.18278	0.57	0.39	0.35	0.42	0.31	0.46	2.23	1.56	2.62	2.34	2.18	1.73
130	MSTRG.18279	0.43	0.21	0.56	0.66	0.42	0.46	3.51	2.24	2.45	3.44	2.14	3.35
131	MSTRG.18287	0.43	0.58	0.93	0.66	0.66	0.68	0	0.05	0	0	0.03	0.03
132	MSTRG.1837	3.93	0.81	3.66	2.59	2.49	2.94	0	0	0	0	0.59	0.51
133	MSTRG.18413	0	0	0	0	0	0	1.93	1.34	1.77	1.47	1.67	1.62
134	MSTRG.18435	1.39	5.23	1.74	2.5	1.76	1.22	0	0	0	0	0	0
135	MSTRG.18462	1.55	1.47	1.55	2.03	1.13	1.42	0	0.05	0	0	0	0
136	MSTRG.18620	3.32	4.24	3.51	0.92	2.88	2.61	0	0	0	0.59	0	0
137	MSTRG.18737	4.18	3.59	5.2	3.66	4.26	3.44	0.32	0.64	0.2	0.1	0.11	0.12
138	MSTRG.18873	1.11	1.62	0.58	0.13	1.69	1.06	0.01	0.11	0.2	0.41	0.37	0.35
139	MSTRG.18874	1.32	1.18	1.12	0.67	3.03	1.53	5.95	3.55	8.7	5.83	5.59	4.71
140	MSTRG.18965	28.46	23.86	17.32	6.95	17.28	13.88	1.17	0.92	0.87	1.96	0.95	1.52
141	MSTRG.19229	0	0	0	0.1	0.09	0	0.54	0.28	0.14	0.19	0.35	0.2
142	MSTRG.19230	0	0	0	0.09	0	0.05	0.69	1	0.59	0.77	0.39	0.49
143	MSTRG.19319	2.2	0.37	1.08	0	0.82	0.34	1.66	2.19	2.04	1.57	4.84	1.45
144	MSTRG.19327	0	0	0	0	0.47	0	0.72	0.67	0.26	0.41	0.37	0
145	MSTRG.19343	0.72	0.65	0.61	0.18	0	0	1.61	1.32	1.69	1.16	0.55	1.21
146	MSTRG.19512	0	0	0	0	0	0	3.29	3.04	4.17	3.17	3.46	3.8
147	MSTRG.19531	0.16	0	0	0	0.17	0.4	1.43	0.42	0.95	2.68	2.19	1.37
148	MSTRG.1955	3.19	0.82	2.97	1.64	1.31	1.96	0.61	0	0.11	0.04	0.37	0.01
149	MSTRG.197	0	0.26	0.32	1.13	0.39	0.62	0	0	0	0	0	0
150	MSTRG.19758	4.23	4.8	5.46	5.92	4.05	4.87	12.66	13.74	12.61	12.51	10.06	11.24
151	MSTRG.19944	0	0	0.05	0	0	0	0.4	1.24	0.48	0.43	0.26	0.91
152	MSTRG.19966	0.27	0.25	0.24	0.1	0.26	0.2	2.05	1.89	2.68	2.74	2.15	2.68
153	MSTRG.19967	0.48	0.19	0.28	0.09	0	0.73	4.23	1.68	3.62	3.34	3.25	2.83
154	MSTRG.19974	0.17	0.04	0.16	0.31	0.16	0.08	0.39	0.49	0.74	0.8	0.47	0.47
155	MSTRG.20101	1.4	1.31	0.82	0.46	0.84	0.28	2.74	3.29	2.49	4.38	3.01	3.12
156	MSTRG.2021	4.5	4.81	4.41	3.57	6.9	4.22	1.44	1.47	1.43	1.67	0.7	0.94
157	MSTRG.20229	0.19	0	0.26	1.41	1.55	1.47	0.3	0.21	0.14	2.64	2.26	1.3
158	MSTRG.20245	0.1	0.23	0.57	0.71	0.59	0.37	1.33	1.48	1.17	1.36	1.38	0.89
159	MSTRG.20336	0.33	0.35	0.17	0.27	0.4	0.12	0	0	0	0	0	0.05
160	MSTRG.20407	7.63	8.09	9.37	7.62	5.11	3.83	2.37	2.09	3.38	0.52	1.04	1.53
161	MSTRG.2051	1.63	1.43	1.54	1.07	1.54	1.8	0	0	0	0	0	0
162	MSTRG.20685	2.67	0.65	3.08	4	2.96	6.07	0	0	0	0	0	0
163	MSTRG.20705	1.23	1.02	2.47	1.6	2.09	2.35	6.19	5.91	5.01	4.96	5.8	6.83
164	MSTRG.20837	0	0	0	0	0	0	1.49	0.39	0.21	0.93	0.72	2.34
165	MSTRG.20859	4.27	5.41	3.82	7.16	7.18	9.22	1.05	1.23	0.28	0.59	1.03	0.89
166	MSTRG.20867	1.97	1.29	1.25	1.42	2.49	1.34	0	0	0	0	0	0
167	MSTRG.20955	0	0	0	0	0	0	2.93	0.35	0.84	0.84	1.33	1.45
168	MSTRG.20985	0.31	0.4	0.36	0.2	0.29	0.17	0.59	1.16	0.19	0.6	0.52	1.23
169	MSTRG.21036	0.58	0.16	0.54	0.18	0.34	0.38	1.97	2.2	1.62	2.82	1.7	1.11
170	MSTRG.2108	3.93	4.81	3.77	5.11	5	5.12	0.11	0	0	0	0	0
171	MSTRG.21080	0.3	0	1.11	1.57	1.09	0.39	3.14	2.49	2.18	2.19	1.91	0.73
172	MSTRG.21082	0	0	0	0	0	0	0.47	0.8	1.29	0.95	0.75	1.93
173	MSTRG.21101	0.55	1.15	0.37	0.57	0.67	0.85	2.43	2.91	4.41	2.48	2.84	3.31
174	MSTRG.21307	2.95	3.01	3.51	3.25	3.2	3.03	0	0.06	0	0.02	0.02	0.02
175	MSTRG.21386	4.9	4.49	2.04	3.44	1.56	6.38	0.42	2.89	0.77	0.46	0.76	1.44
176	MSTRG.21417	1.94	2.07	2.75	2.03	2.87	1.39	3.36	2.69	2.99	4.39	3.57	5.68
177	MSTRG.2145	6.48	6.07	6.57	11.56	11.67	14.92	2.31	1.98	3.33	3.21	4.65	2.78
178	MSTRG.21453	1.69	1.38	1.35	2.41	2.27	1.92	0	0.05	0	0	0.06	0
179	MSTRG.21530	0.32	0	0.19	0	0	0	3.9	2.92	2.17	2.1	1.91	2.59
180	MSTRG.21532	0.24	0.19	0.29	0.49	0.1	0.11	0.72	1.01	1.46	1.08	1.16	1.95
181	MSTRG.21678	1.67	1.22	1.93	1.9	1.27	1.69	0.65	0.38	0.65	0.64	0.59	0.72
182	MSTRG.21737	1.35	0.77	2.72	2.73	1.45	1.37	0	0	0	0	0	0
183	MSTRG.21772	0.99	0.36	0.68	1.48	0.99	0.3	3.26	0.91	1.67	1.86	2.13	1.42
184	MSTRG.21838	5.1	4.02	5.57	3.83	3.31	4.91	2.03	2.22	2.38	2.69	1.8	2.52
185	MSTRG.21839	7.82	7.31	7.92	5.23	6.29	6.04	2.29	1.98	2.42	2.53	1.61	1.59
186	MSTRG.21841	7.01	7.26	12.02	5.7	4.16	9.21	0.13	0.26	0.31	0.35	0.23	0
187	MSTRG.21842	5.89	4.97	6.4	4.74	1.99	4.38	2.02	1.2	2.02	2.04	0.71	1.86
188	MSTRG.21845	1.14	2.03	2.7	3.29	2.12	1.58	0	0	0	0	0	0
189	MSTRG.21945	6.19	3.7	4.64	2.21	3.21	4.51	0.55	0.37	0.2	0.22	0	0.41
190	MSTRG.22005	2.35	3.21	2.44	2.47	1.98	2.89	0.3	0.18	0.14	0.13	0.11	0.14
191	MSTRG.22181	0	0.03	0.03	0.03	0.03	0.04	0.51	0.64	0.88	0.49	0.35	0.59
192	MSTRG.22235	12.39	5.18	8.8	6.36	14.12	10.78	5.37	3.84	6.18	4.19	2.96	6.34
193	MSTRG.22259	0.02	0	0.06	0.03	0.08	0.07	0.49	0.13	0.16	0.68	0.78	0.9
194	MSTRG.22289	2.41	2.18	4.7	5.84	2.88	4.3	3.53	1.99	1.98	2.17	0.58	1.4
195	MSTRG.22290	0.43	0.55	0.57	0.41	0.39	0.44	3.75	3.28	4.66	3.67	4.13	3.55
196	MSTRG.22325	2.62	2.81	0.9	0.97	1.33	1.14	6.2	3.66	3.03	3.26	1.61	7.85
197	MSTRG.22370	3.98	2.32	5.36	2.26	2.81	2.89	0.7	0.69	0.21	1.79	0.99	0.64
198	MSTRG.2240	1.5	1.02	1.09	5.14	5.15	7.23	0.06	0.09	0.02	0	0.02	0.11
199	MSTRG.2242	1.13	0.44	0.55	0.6	1.44	0.92	0	0	0	0	0	0
200	MSTRG.22478	0.76	1.06	1.76	0.81	1.11	1.22	1.55	1.31	2.01	2.19	1.87	3.16
201	MSTRG.22487	1.59	0.75	0	1.34	0.81	2.01	0.34	0.31	0.28	0.41	0.22	0
202	MSTRG.22514	5.75	3.7	4.66	2.73	4.47	3.85	0.99	0.48	0.39	0.77	0.15	0.15
203	MSTRG.22665	0.65	0	0.49	5.3	6.66	8.47	5.78	1.29	1.3	9.96	11.08	7.6
204	MSTRG.22933	4.11	3.01	2.76	4.16	2.89	3.65	0.94	0.08	0.86	0.11	0.43	0.34
205	MSTRG.22951	0.59	1.31	2.91	1.81	1.72	3.65	0.63	0	0.19	0.19	0.22	0.09
206	MSTRG.2301	0.6	0.32	0.22	0	0	0	1.47	1.8	1.9	1.36	2.03	0.93
207	MSTRG.23071	44.27	63.58	37.15	9.41	8.64	11.8	22.93	24.63	28.42	11.69	14.44	10.36
208	MSTRG.23250	4.38	3.59	3.65	4.52	2.78	3.23	1.66	1.65	2.06	2.54	1.81	1.02
209	MSTRG.23265	6.34	4.25	5.33	4.92	4.69	6.65	2.38	2.66	2.96	3.47	1.72	2.16
210	MSTRG.23267	2.69	2.47	1.19	2.41	4.16	5.22	0.36	0.61	0.14	0.41	0.83	0.39
211	MSTRG.23385	3.92	3.7	3.27	1.28	0.92	0.4	0	0	0	0	0	0
212	MSTRG.23422	22.24	14.35	21.31	8.59	12.89	13.17	6.81	13.59	8.02	11.17	10.14	11.19
213	MSTRG.23423	3.07	2.17	0.86	0.58	0.65	2.49	0.56	0.72	0.37	0.89	0	0.34
214	MSTRG.2345	4372	3549.26	3235.35	1233.54	4036.14	3331.7	1914.33	1565.47	1581.83	1303.55	1018.79	858.68
215	MSTRG.23473	5.86	6.07	4.8	2.92	4.4	7.7	0.8	0.6	0.58	0.63	0.95	0.81
216	MSTRG.23597	0.74	0.94	0.84	0.55	1.56	1.29	3.07	2.09	1.17	2.25	2.13	1.86
217	MSTRG.23621	0.02	0.02	0.03	0.02	0.02	0.05	1.7	1.88	2.01	2.04	2.06	2.31
218	MSTRG.23684	1.58	1.05	1.78	1.37	0.94	2.11	0.14	0.13	0	0	0	0
219	MSTRG.23685	2.41	1.76	3.43	4.16	1.47	1.5	0	0	0	0	0	0
220	MSTRG.23686	1.71	1.7	1.09	0.55	2.13	1.05	0.2	0	0.06	0.14	0.09	0
221	MSTRG.23709	0.77	0.61	0.64	0.3	0.85	0.75	0	0	0	0.05	0	0
222	MSTRG.2372	0.45	0.21	0.32	0.22	0.52	0.41	0	0	0	0	0	0
223	MSTRG.2373	2.44	2	2.17	2.18	2.87	3.07	0.11	0.15	0.16	0.52	0.3	0.25
224	MSTRG.23831	1.96	3.29	3.19	6.37	2.25	6.23	0.48	1.55	0.74	1.9	4.06	0.66
225	MSTRG.2386	4.85	5.17	2.8	7.06	7.72	9.1	4.16	6.88	6.33	12.43	12.44	11.33
226	MSTRG.2394	0.71	0.84	1.09	0.28	0.49	0.79	0.28	0.18	0.16	0.2	0	0.5
227	MSTRG.23965	1.78	3.83	2.06	1.46	2.87	4.52	0.18	0.93	1.34	0.66	0.19	0.8
228	MSTRG.24022	0.08	0	0	0.09	0	0	1.34	1.81	0.36	0.93	1.17	1.12
229	MSTRG.24123	0.09	0	0	0.1	0	0	0.97	0.6	0.73	0.64	0.56	2.03
230	MSTRG.2414	3.29	2.6	3.03	3.86	4.04	3.2	0.41	0.65	0.55	0.87	0.59	0.57
231	MSTRG.2418	33.79	39.11	37.51	43.5	27.2	31.96	14.39	16.46	25.69	16.51	20.64	14.11
232	MSTRG.24208	0	0.03	0	0.03	0.03	0.07	1.95	2.21	2.14	3.07	2	2.22
233	MSTRG.24310	0	0.02	0.01	0	0.12	0.03	1.73	1.75	1.61	1.33	1.54	2.13
234	MSTRG.24311	0	0	0	0	0	0	1.18	1.14	0.66	0.56	0.38	0.79
235	MSTRG.24333	0.21	0.09	0.42	0.39	0.32	0.27	0	0	0	0	0	0.09
236	MSTRG.24351	1.62	0	2.32	0.51	0.24	0.24	0	0.13	0	0.74	0	0
237	MSTRG.24404	1.4	0.96	2.5	1.94	1.38	0.5	0	0	0	0	0	0.18
238	MSTRG.2443	1.37	1.07	1.89	0.58	0.67	1.58	3.95	1.96	1.29	3.69	3.25	3.78
239	MSTRG.24522	17.37	13.62	13.77	10.4	21.53	21.8	9.36	7.33	7.87	9.39	5.66	9.05
240	MSTRG.24536	1.19	0.51	1.34	0.37	0.34	0.7	0.16	0	0	0	0.43	0.18
241	MSTRG.24552	3.81	2.64	2.51	2.71	1.51	3.11	0.81	0.97	0.76	0.72	0.69	0.81
242	MSTRG.24559	5.22	5.14	5.19	5.54	5.52	5.79	1.15	1.17	1.22	1.62	1.53	1.01
243	MSTRG.246	0	0	0	0	0	0	0.37	1.03	1.12	0.44	2.96	2.34
244	MSTRG.24684	2.21	1.68	1.74	1.22	3.49	3.3	0	0	0	0.12	0	0
245	MSTRG.24695	2.62	2.11	2.75	4.05	2.61	1.95	0	0	0	0	0	0
246	MSTRG.24718	2.54	3.26	2.82	1.99	1.84	2.59	0	0.08	0.1	0	0.07	0.08
247	MSTRG.24779	0	0	0	0.96	0.29	0	1.82	1.31	0.9	0.13	1.04	0
248	MSTRG.2478	0.36	0.24	0.38	0.32	0.15	0	3.4	2.59	2.66	2.21	1.63	4.65
249	MSTRG.2479	0	0	0.1	0.27	0.28	0	5.07	4.27	4.08	4.53	4.13	2.88
250	MSTRG.24810	0.78	1.87	1.96	2.47	1.81	2.36	5	4.75	6.26	5.2	5.24	5.67
251	MSTRG.24812	0.07	0.15	0	0.16	0	0.18	3.47	2.96	2.91	2.42	3.3	2.38
252	MSTRG.24829	5.92	6.14	7.64	5.24	5.42	4.9	10.63	12.65	13.45	11.92	10.98	10.38
253	MSTRG.24858	0.76	1.1	0.48	0.57	0.12	0.21	0.06	0	0.1	0	0	0
254	MSTRG.24862	4.38	3.73	7.34	1.74	3.48	6.45	0	0.99	0.14	0.18	0.69	0.75
255	MSTRG.24976	1.55	0.89	1.67	1.22	0.35	1.64	4.63	5.45	4.47	4.86	2.96	4.21
256	MSTRG.25081	0.18	0	0	0	0	0	1.99	2.47	1.33	1.15	0.19	0
257	MSTRG.25121	0	0	0	0	0	0	3.56	1.51	2.07	3	1.87	2.61
258	MSTRG.25126	0.6	0.56	0.8	0.37	0.22	0.36	0.37	0.81	1.65	1.73	1.69	0.91
259	MSTRG.25152	0.68	0.78	0.87	1.09	0.9	1.41	0	0.13	0.33	0.21	0.11	0.22
260	MSTRG.25183	0	0	0	0.06	0	0	1.68	2.02	1.5	2.33	1.58	1.3
261	MSTRG.25203	3.88	2.65	1.53	0	0.98	2.41	0	0	0	0	0	0
262	MSTRG.25282	0	0	0.02	0.71	0.74	0.41	0.05	0.07	0	0.27	0.14	0.18
263	MSTRG.25322	39.36	46.57	39.62	26.68	19.46	23.53	3.99	4.57	2.66	5.97	2.9	2.86
264	MSTRG.2539	0	0	0.1	0.03	0.03	0.05	1.17	0.85	1.1	1.34	1.29	1.05
265	MSTRG.254	0.1	0.24	0.29	0	0	0.65	1.33	0.84	1.42	0.43	0.38	0.59
266	MSTRG.25403	2.74	0.79	1.38	1.41	2.09	8.26	69.18	40.76	46.76	42.85	27.29	47.15
267	MSTRG.25409	0.11	0	0.04	0.13	0	0.14	1.39	1.71	1.22	1.19	2.38	1.59
268	MSTRG.25517	24.61	24.08	21.89	13.02	9.52	15.1	2.23	2	1.35	2.18	1.75	2.39
269	MSTRG.25541	0.52	0	0.19	0.1	0.84	0.2	0	0	0	0	0	0.02
270	MSTRG.25542	1.36	1.16	0.81	1.01	1.35	1.46	0.04	0	0	0	0	0
271	MSTRG.25736	2.23	2.5	2.33	1.02	0.52	0.62	0.2	0.08	0.18	0.09	0	0
272	MSTRG.25752	0.77	0.26	0.56	0.34	0.93	0.43	0.05	0	0	0	0	0
273	MSTRG.25767	2.17	1.99	0	1.24	2.72	1.07	0	0	0	0	0	0
274	MSTRG.25779	0.48	0.49	0.86	1.63	1.38	1.09	0.33	0.28	0.47	0.23	0.36	0.36
275	MSTRG.2585	0.23	2.21	1.02	0.53	1.72	0	0	0	0	0	0	0
276	MSTRG.259	0	0.06	0.04	0.12	0.16	0.34	1.17	1.43	0.63	1.06	0.62	1
277	MSTRG.26028	1.8	1.67	1.44	1.85	1.72	2.19	0.03	0.06	0.05	0.05	0.1	0.05
278	MSTRG.2605	2.23	2.47	1.8	1.51	1.37	0.7	0.45	0.42	0.66	0.31	0.96	0.64
279	MSTRG.26077	4.96	3.34	4.23	2.57	2.88	4.5	0.43	0.44	0.61	0.54	0.22	0.4
280	MSTRG.26079	3.25	1.99	2.54	0.44	1.35	1.65	0.58	0.42	0.34	0.3	0	0.18
281	MSTRG.26187	3.15	2.67	2.29	2.02	2.73	3.18	1.24	1.02	1.02	1.29	1.71	1.07
282	MSTRG.2630	0.88	0	0	0	0.17	0	3.04	3.2	3.63	3.39	0.93	0
283	MSTRG.26379	1.54	2.08	2.01	1.51	1.3	1.64	0	0	0	0	0.09	0
284	MSTRG.26568	1.06	1	1.01	1.53	0.69	0.72	3.18	4.89	2.02	2.69	2.99	2.69
285	MSTRG.26633	0.13	0	0	0	0	0.33	2.95	3.3	4.05	3.39	3.27	2.02
286	MSTRG.26734	5.06	7.03	5.09	4.06	4.85	4.81	1.16	1.16	1.31	1.6	1.45	2.02
287	MSTRG.26793	2.73	3.18	3.95	6.74	7.11	7.52	3.11	2.04	2.85	4.98	4.74	3.68
288	MSTRG.26833	2.22	2.72	2.21	17.94	19.49	19.7	0.81	1.8	0.89	8.9	8.09	7.06
289	MSTRG.2690	0	0	0.04	0.05	0	0	2.96	2.82	2.99	2.2	2.81	2.62
290	MSTRG.27057	0.03	0.37	1.07	0	1.68	1.11	1.55	1.94	2.45	1.62	1.61	3.63
291	MSTRG.27095	26.11	24.06	24.06	8.82	11.83	13.83	0.35	1.09	0.55	1.9	0.48	0.72
292	MSTRG.2716	0	0.94	0	0.17	0.18	0	2.74	2.02	0.83	2.78	0.89	1.32
293	MSTRG.27184	2.85	1	3.09	3.55	2.53	2.6	0	0	0	0	0	0
294	MSTRG.27202	0.13	0.21	0.27	0.13	0.18	0.23	1.58	1.28	1.77	1.68	1.6	1.51
295	MSTRG.27213	1.91	1.39	1.38	1.01	1.47	1.69	0.48	0.5	0.71	0.47	0.47	0.32
296	MSTRG.2735	3.16	1.35	2.62	1.33	2.39	1.82	0.61	0.47	0.87	0.32	1.46	2.02
297	MSTRG.27492	3.86	3.33	4.01	2.97	3.88	4.64	0	0	0	0	0	0.31
298	MSTRG.27508	1.81	1.91	2.3	3.22	2.28	3.94	4.3	4.84	4.17	4.47	5.13	5.41
299	MSTRG.27617	9.69	7.16	12.78	13.32	8.18	17.3	4.92	1.91	4.83	7.54	5.82	5.61
300	MSTRG.2767	2.74	3.65	4.17	3.52	3.37	3.49	0.86	1.54	1.27	1.7	2.1	0.95
301	MSTRG.27777	1.29	0.52	0.71	0	0.17	0.61	0	0	0	0	0	0
302	MSTRG.2778	0.35	0.65	0.36	0.23	0.67	0.32	1.29	0.8	1.48	0.88	1.28	1.37
303	MSTRG.27789	1.16	0.8	0.64	0.39	0.54	0.31	0.11	0.07	0.15	0	0	0
304	MSTRG.2779	2.4	1.69	2.26	1.67	2.25	2.15	4.48	3.99	5.75	6.12	4.89	6.65
305	MSTRG.27855	0.52	0.11	0.74	0.19	0.35	0.15	1.7	0.36	1.84	1.72	1.52	1.6
306	MSTRG.27865	0.16	1.92	0.72	0.57	1.92	0.62	0.33	0.14	0.15	0	0	0
307	MSTRG.27919	0.04	0	0.17	0.09	0.17	0.21	2.99	3.1	3.61	2.9	2.95	2.11
308	MSTRG.27985	0	0	0	0	0	0	0.74	0.76	1.45	0.68	0.27	0.73
309	MSTRG.28065	47.05	38.43	43.58	34.67	48.74	61.57	19.94	19.78	16.43	20.02	18.23	24.87
310	MSTRG.28082	0.28	0.1	0.27	0.2	0.25	0.4	1.46	1.39	1.61	2.12	2.42	1.34
311	MSTRG.28099	0	0	0	0	0	0	0.5	0.29	0.14	0.03	0.08	0.04
312	MSTRG.28116	5.67	5.33	5.22	12.95	11.12	10.49	3.55	4.2	4.12	5.03	4.16	4.08
313	MSTRG.28129	2.74	1.84	1.69	2.17	2.69	2.47	0	0	0	0	0.05	0.05
314	MSTRG.28234	2.27	1.39	2.77	2.5	3.21	2.93	0.04	0.04	0	0.07	0	0.05
315	MSTRG.28235	0.31	0.56	2.02	0.12	0.33	1.05	0	0	0	0	0	0
316	MSTRG.28250	0.48	0.35	0.52	0.63	0.88	0.3	0	0	0	0	0	0
317	MSTRG.28251	0.24	0.2	0.49	0.85	0.6	0.16	0.43	0.11	0.06	0	0	0
318	MSTRG.28305	0.13	0.1	0.3	0.24	0.32	0.06	0.86	0.84	0.95	0.74	0.57	0.9
319	MSTRG.28362	0	0.23	0.19	0.08	0	0.09	1.51	1.46	2.1	1.8	0.89	1.05
320	MSTRG.28413	0.26	1.11	0.4	1.31	0.52	1.28	0	0.11	0.21	0.13	0.21	0.14
321	MSTRG.28424	4.61	3.55	3.57	1.68	2.23	5.64	0.13	0.23	0.22	0	0.28	0.19
322	MSTRG.28543	0	0	0	0	0	0	3.37	0.88	0.71	0.23	0	0.85
323	MSTRG.28550	0	0	0	0	0	0	1.24	1.44	2.3	2.66	1.89	1.41
324	MSTRG.28551	0.81	0.71	0.78	0.24	0.4	0.49	2.83	2.16	2.61	2.14	2.01	2.12
325	MSTRG.2863	0.9	0.69	1.02	0.18	0.62	0.35	0.32	0	0.2	0.06	0	0
326	MSTRG.28631	2.92	2.74	1.9	3.17	4.01	5.53	0.7	0.3	0.14	1.83	0.49	0.71
327	MSTRG.28638	0.78	1.01	0.57	0.78	0.8	0.77	0	0	0	0	0	0
328	MSTRG.28680	0.46	0.84	1.61	0.51	0.88	0.9	2.59	3.41	4.14	4.37	4.25	3.24
329	MSTRG.28755	2.58	1.91	2.62	1.63	2.53	3.13	1.03	1.23	0.86	1.76	1.06	1.04
330	MSTRG.28760	2.42	2.64	3.25	2.38	2.83	2.67	4.58	5.92	4.39	5.3	3.6	9.4
331	MSTRG.2877	0.47	0.76	1.43	0.77	1.38	1.35	5.64	4.19	5.37	5.16	3.83	4.69
332	MSTRG.2881	0.66	0.26	0.05	1.82	1.35	2.13	0.43	0.57	0.62	1.83	1.37	0.54
333	MSTRG.28833	0.38	0.19	0.49	0.16	0.24	0.28	2.82	2.74	2.67	3.06	2.51	2.53
334	MSTRG.2884	1.59	1.45	1.66	2.78	1.41	1.75	3.82	4.58	2.99	3.62	4.72	5.63
335	MSTRG.28844	0.17	0.43	0.1	1.7	2.15	2.06	1.71	1.49	1.56	3.39	2.54	2.79
336	MSTRG.28849	1.03	0.58	0.97	1.11	1.58	0.67	3.2	2.4	1.91	2.42	2.33	3.91
337	MSTRG.28922	0.6	1.62	1.43	0.7	1.93	2.07	1.39	0.68	0.3	3.16	6.78	4.43
338	MSTRG.28937	0	0	0	0	0	0.19	0.78	1.31	0.9	0.88	0.15	1.06
339	MSTRG.28982	0	0.21	0	0	0	0	1.38	1.77	3.63	0.87	4.07	1.12
340	MSTRG.29182	22.29	18.1	24.05	23.66	23.49	28.09	7.67	6.07	10.24	13.81	10.99	8.7
341	MSTRG.29215	1.69	1.4	1.59	2.49	1.86	1.78	0.16	0.7	0.54	0.96	1.21	1.04
342	MSTRG.29240	5.65	4.67	5.88	7.95	6.4	6.56	20.69	19.79	20.78	23.72	20.26	23.96
343	MSTRG.29286	0	0	0	0	0	0.58	0.53	0.3	1.65	1.21	0.46	0
344	MSTRG.29362	0	0	0	0.15	0	0	1.48	1.14	1.61	1.08	2.32	0.83
345	MSTRG.29712	1.45	1.03	0.92	1.21	1.58	1.28	2.71	1.83	2.48	2.47	2.45	2.32
346	MSTRG.29964	0	0.06	0	0	0	0.03	0.84	1.6	1.35	1.01	1.33	1.32
347	MSTRG.30132	1.02	0.41	0.14	0.5	0.3	0	4.67	2.02	3.11	2.37	2.24	2.4
348	MSTRG.30224	0.42	0.39	0.28	1.1	2.42	1.53	1.88	1.28	0.93	1.31	1.08	1.89
349	MSTRG.30244	0.2	0.1	0.09	1.25	1.99	2.23	2	0.34	0.18	0.99	1.59	1.21
350	MSTRG.30245	0.43	0.23	0.16	1.54	2.9	2.3	2.14	1.05	0.73	1.74	2.66	1.36
351	MSTRG.30293	0.56	0.68	1.44	0.61	0	0.32	0	0	0	0.33	0	0
352	MSTRG.30349	0.96	0.16	0.64	0.17	0.26	0.95	6.29	5.62	6.57	5.84	4.57	6.22
353	MSTRG.30406	23.22	18.52	16.89	12.83	23.19	18.29	12.72	9.72	6.11	8.69	8.78	15.68
354	MSTRG.30417	2.82	2.1	3.35	3.02	2.73	3.73	0.46	0.55	0.59	0.7	0.44	0.45
355	MSTRG.30435	2.08	0.42	0.69	0.76	1.96	0.83	0	0	0	0	0	0
356	MSTRG.30436	2.73	3.73	4.07	3.08	2.94	1.87	0.48	0.46	0.39	0.46	0.36	0.65
357	MSTRG.30442	0	0	0	0.15	0	0	0.44	0.56	0.72	1.11	0.98	0.92
358	MSTRG.30481	0.31	0.83	0.7	0.84	0.5	0.59	0	0	0	0	0	0
359	MSTRG.30532	0.76	0.96	0.9	3.14	1.81	1.82	0.12	0.19	0.21	0.39	0.25	0.36
360	MSTRG.30538	1.14	0.98	1.83	1.07	1.64	0.97	0.39	0.27	0.07	0.07	0	0
361	MSTRG.30743	0	0	0	0	0	0	0.32	0.28	0.52	0.29	0.17	0.18
362	MSTRG.30796	2.87	2.7	2.36	1.95	2.01	2.29	1.36	0.83	1.35	1.1	1.62	1.29
363	MSTRG.3103	0.54	0.51	0.68	0.93	1.04	1.01	4.65	4.1	4.6	4.27	3.47	4.7
364	MSTRG.31133	0.53	2.54	1.42	4.96	9.44	8.84	13.65	3.55	1.66	1.42	3.01	1.92
365	MSTRG.31191	0.83	0.98	3.2	0.97	0	1.42	0.09	0	0	0	0.2	0
366	MSTRG.31196	0.15	0.15	0.37	1.39	1.4	0.96	0.27	0.44	0.41	0.27	0.47	0.4
367	MSTRG.31300	0	0	0	0	0	0	0.93	1.19	1.85	0.42	1.98	1.02
368	MSTRG.31394	2.56	1.55	1.43	1.31	2.24	2.44	0.33	0.28	0.45	0.45	0.17	0.18
369	MSTRG.31511	19.12	19.38	20.13	9.81	29.93	21.6	7.63	7.57	12.9	5.91	9.81	7.7
370	MSTRG.31543	0.66	0.41	0.3	0.64	0	0.58	3.65	3.53	4.64	4.8	4.95	5.11
371	MSTRG.31555	0	0.07	0	0	0	0	0.65	0.88	0.53	0.35	0.55	0.85
372	MSTRG.31558	0	0.04	0	0	0.04	0.05	3.49	3.3	3.91	4.23	2.86	2.46
373	MSTRG.31559	0	0	0	0.06	0.06	0	0.33	0.61	0.65	0.8	0.41	0.6
374	MSTRG.31589	19.02	19.7	19.63	19.82	20.07	27.16	9.5	7.6	8.14	9.25	7.78	11.01
375	MSTRG.31592	2.18	0.85	1.82	1.3	0.9	1.56	4.92	3.88	6.63	11.04	7.65	9.58
376	MSTRG.31593	2.36	3.61	3.41	2.35	3.27	1.96	3.47	2.69	6.23	5.23	6.28	8.96
377	MSTRG.31616	2.11	2.15	1.72	2.11	3	1.65	0	0	0	0	0.03	0
378	MSTRG.31627	1.7	1.18	1.58	1.43	1.22	1.01	3.24	2.99	3.48	3.13	2.7	2.58
379	MSTRG.3172	0	0	0.15	0	0.19	0.42	1.07	0.42	1	1.36	1	0.53
380	MSTRG.31784	0	0	0.37	0.72	1.11	1.87	0	0.47	0	0.26	0.31	0.19
381	MSTRG.31898	0.03	0.03	0.03	0	0.05	0.04	4.04	3.52	4.05	3.85	2.84	3.8
382	MSTRG.31939	0	0.05	0	0	0	0	0.63	0.42	0.79	0.94	0.43	0.89
383	MSTRG.32096	0.31	0.51	0.51	0.33	0.53	0.5	0.87	1.22	1.25	0.75	0.71	0.94
384	MSTRG.32430	0.6	0.56	0.96	1.62	0.74	1.23	1.67	2.41	1.9	2.2	1.78	2.23
385	MSTRG.32449	3.16	4.12	3.28	2.24	4.32	3.53	1.67	3.22	2.38	0.98	0.94	1.67
386	MSTRG.32965	0.37	0.29	0.84	0.15	0.14	0.18	1.17	1.31	1.44	2.06	1.87	0.83
387	MSTRG.32981	0	0.06	0	0	0.14	0.05	4.27	4.18	4.51	4.05	3.13	4.94
388	MSTRG.33126	2.67	0.48	0.96	0.44	1.66	1.68	3.61	2.95	5.82	11.83	7.64	7.92
389	MSTRG.33164	0	0	0.09	0	0	0	2.22	2.17	2.58	3.44	2.36	2.95
390	MSTRG.33203	0.37	0.22	0.46	0.73	1.23	1.45	0	0	0	0	0	0
391	MSTRG.33268	1.63	0.98	1.99	2.22	1.38	1.51	4.96	4.29	3.61	4.07	2.93	4.74
392	MSTRG.3338	0	0	0	0	0	0.06	0.73	0.52	0.39	0.72	0.55	0.87
393	MSTRG.33430	0	0.06	0.05	0.02	0.03	0.03	1.97	1.84	1.51	3.08	2.24	2.73
394	MSTRG.33507	2.18	3.29	3.62	3.07	2.75	2.45	1.05	0.49	0.67	1.13	1.62	1.58
395	MSTRG.33526	0.66	0.5	0.7	0.77	1.05	1.06	0	0	0	0.02	0	0
396	MSTRG.33607	1.42	1.31	1.17	0.95	0.98	1.29	1.24	2.56	3.89	0.28	0.66	1.02
397	MSTRG.33673	1.71	1.14	1.14	0.55	1.6	0.93	0	0	0	0.03	0.04	0
398	MSTRG.33674	1.51	0.61	1.35	0.71	1.18	0.91	0	0	0	0	0.04	0
399	MSTRG.33797	1.33	1.3	1.02	1.74	1.52	0.83	0.43	0	0.1	0	0	0
400	MSTRG.33804	1.04	0.76	0.29	0.61	0.86	1.68	0	0	0	0	0.05	0
401	MSTRG.3390	3.99	2.98	3.17	3.51	2.97	4.25	10.96	12.26	12.76	13.05	10.39	13.13
402	MSTRG.33905	0	0	0	0.24	0	0	0.75	0.44	0.97	0.31	1.25	0
403	MSTRG.34016	0.66	0.2	1.18	0.54	0.58	0.25	4.08	1.7	5.58	4.05	2.24	3.39
404	MSTRG.34087	2.76	2.78	3.02	2.33	1.6	1.48	5.61	8.25	6.9	6.61	4.48	3.85
405	MSTRG.34094	0.35	0.47	0.78	0.51	0.28	0.45	0	0	0	0	0	0
406	MSTRG.34232	0.88	0.47	0.78	0.55	0.15	0.17	5.66	5.78	6.22	5.57	6.22	4.09
407	MSTRG.34236	1.19	1.27	0.21	0	0	0	1.57	0.89	0.26	1.61	1.29	3.87
408	MSTRG.34269	0.99	0.53	0.76	0	0	0.18	1.81	1.24	3.06	0.92	1.31	0.64
409	MSTRG.34351	1.26	2.59	1.94	0.67	0.49	0.44	0	0	0	0	0	0
410	MSTRG.34447	10.16	8.53	9.17	4.03	4.8	4.55	4.01	6.29	4.84	4.07	3.29	3.22
411	MSTRG.34453	1.04	1.37	0.82	0.14	0.74	0.73	0.12	0	0	0.21	0	0.52
412	MSTRG.34458	1.09	1.17	0.48	2.32	1.26	0.57	0	0	0	0	0	0
413	MSTRG.34499	0.68	0.83	2.05	2.38	2.43	0.86	0	0	0	0	0	0
414	MSTRG.34501	0	0	0	0	0	0	0.39	0	0.04	0.22	0.57	0.11
415	MSTRG.3454	0.2	0.22	0.09	0.46	0.19	0.04	0.39	0.56	0.64	0.54	0.35	0.68
416	MSTRG.34553	4.37	3.78	5.74	5.81	4.65	5.94	1.28	0.88	1.33	0.89	0.92	0.96
417	MSTRG.34554	3.39	3.36	3.6	2.19	3.06	3.33	8.42	10.64	9.89	9.42	5.95	17.46
418	MSTRG.34596	2.39	2.49	1.97	2.29	1.7	2.78	0	0.1	0	0.05	0.12	0
419	MSTRG.34670	1.61	1.37	1.31	0.63	0.36	0.09	0.75	0.76	0.31	0.12	0.15	0.15
420	MSTRG.3468	1.08	0	0.98	1.56	0.99	1.36	0.28	0.07	0.32	0.06	0.14	0.23
421	MSTRG.348	0.47	1.35	0.93	0.92	0.96	0.8	1.66	1.51	0.49	1.99	2.62	2.89
422	MSTRG.34823	0.04	0	0.03	0	0	0.05	0.4	0.71	0.88	1.01	0.8	1.01
423	MSTRG.34830	0.17	0.09	0.08	0	0.54	0.11	0.25	1.26	1.01	1.03	0.78	1.1
424	MSTRG.34855	0	0	0	0	0	0	0.71	1.91	1.95	0.75	0.38	0.78
425	MSTRG.34930	0	0	0	0	0	0	2.96	4.09	3.57	4.03	1.95	2.49
426	MSTRG.34938	0	0	0	0	0	0	0.43	0.46	1.19	0.29	0.34	0.71
427	MSTRG.34976	0.94	1.9	1.87	0	0.82	2.34	0.09	0	0.1	0.12	1.04	0
428	MSTRG.35106	1.71	1.23	1.13	1.22	0.72	1.13	0.08	0	0	0	0	0
429	MSTRG.35226	0.24	1.03	1.17	1.26	1.41	0.76	2.89	3.14	2.7	1.83	3.9	4.53
430	MSTRG.35281	2.75	2.63	3	2.88	2.88	2.75	0	0	0	0	0.02	0.09
431	MSTRG.35282	0.36	0.88	0.95	0.56	0.87	0.51	0.27	0.15	0.06	0.18	0.16	0.71
432	MSTRG.3538	3.77	4.09	4.68	2.47	3	2.87	0.18	0.14	0.36	0.04	0.16	0.19
433	MSTRG.35504	12.2	9.42	6.53	13.24	8.84	16.06	20.59	19.98	26.78	23.33	23.1	21.76
434	MSTRG.35611	0.31	0.56	0.49	0.16	0.26	0.33	0.03	0.03	0	0.03	0	0
435	MSTRG.35661	1	0.57	0.71	1.24	1.57	1.01	0	0	0	0	0	0
436	MSTRG.35757	0.73	1.01	0.74	0.49	1.56	1.59	3.41	4.36	4.14	4.75	2.37	2.23
437	MSTRG.35794	0.78	1.31	1.8	3.38	4.79	4.42	6.76	5.75	5.25	6.22	6.86	7.52
438	MSTRG.35801	4.99	2.35	2.55	5.32	6.02	4.51	0.25	0	0	0	0	0.26
439	MSTRG.35805	1.86	1.97	1.88	3.2	2.15	2.18	1.24	0	1.21	0.17	1.09	0.35
440	MSTRG.3583	0.22	0.31	0.45	0.16	0	0.18	0	0	0	0.07	0	0.08
441	MSTRG.3586	0.38	0.23	0.44	0.45	0	0.1	1.91	1.77	2	1.73	2.29	1.84
442	MSTRG.3591	2.12	3.73	4.01	1.11	2.03	1.35	0	0	0	0.14	0	0
443	MSTRG.36123	0.31	0.2	0.5	0.09	0.6	0.67	0.75	1.22	1.44	1.56	1.38	1.02
444	MSTRG.36124	0.31	0.47	0.35	0.37	0.26	0.31	0.45	1.04	0.99	1.68	0.72	0.74
445	MSTRG.36247	0.58	1.07	1.29	1.09	1.19	1.29	0	0.24	0.24	0	0.18	0
446	MSTRG.36269	6.39	3.8	3.78	2.68	1.9	3.72	0.69	0.84	0.92	0.81	1.29	0.76
447	MSTRG.36270	7.68	4.92	7.33	3.61	4.37	6.19	1.79	2.31	4.48	2.24	2.05	1.91
448	MSTRG.36414	0	0.16	0	0	0	0	1.39	1.95	3.22	2.38	3.18	3.2
449	MSTRG.36451	0	0	0	0	0	0	0.41	0.26	0.41	0.24	0.12	0.41
450	MSTRG.36653	0.44	2.02	1.21	1.77	0.77	1.2	1.93	4.7	5.02	4.56	5.77	5.28
451	MSTRG.36691	0.36	0.33	0.52	0.68	0.57	0.37	0	0	0	0	0.02	0.02
452	MSTRG.36761	0.11	0	0.16	1.13	0.65	0.22	0.82	0.4	0.45	0.73	0.44	0.18
453	MSTRG.36769	0.14	0.36	0.2	0.15	0.27	0.36	2.89	3.98	3.38	3.4	3.38	3.91
454	MSTRG.36770	1.03	1.28	1.65	1.03	0.71	1.23	0	0	0	0	0.12	0
455	MSTRG.36778	0	0	0	0	0	0	0.23	0.39	0.21	0.33	0.59	0.35
456	MSTRG.36878	0.19	0.19	0	0.45	1.79	4.47	0.23	0.1	0	0.77	0	0.68
457	MSTRG.3702	0	0	0.06	0.63	1.31	1.98	0.21	0.18	0.13	0.31	0.81	0.46
458	MSTRG.37084	1.27	0.93	1.07	0.98	1.04	1.28	0.16	0.12	0.17	0.11	0.08	0.16
459	MSTRG.37210	0	0	0	0	0	0	1.15	3.18	3.15	3.76	1.98	1.1
460	MSTRG.3722	0.25	0.32	0.35	0.09	0.13	0.19	0.1	0.04	0.02	0.12	0.08	0.17
461	MSTRG.37232	0	0.17	0.07	0.09	0.04	0.05	0.51	0.4	0.43	0.32	0.25	0.52
462	MSTRG.37325	1.31	1.46	1.11	4.58	3.44	6.33	0.17	0.37	0.29	0.08	0.84	0.21
463	MSTRG.37380	0.66	0.18	1.48	0.39	0.71	0	0	0	0	0	0	0
464	MSTRG.37411	1.84	1.58	1.96	1.97	1.86	2.59	5.33	5.02	5.8	5.52	5.15	5.68
465	MSTRG.3753	0.5	0.45	0.27	0.2	0.37	0.47	0	0.1	0.13	0.19	0.13	0
466	MSTRG.37612	5.25	4.77	4.8	4.43	1.88	4.63	2.24	2.16	2.19	2.77	1.98	2.54
467	MSTRG.37636	3.62	3.01	3.48	14.83	12.74	21.3	0.08	0.27	0.22	0.35	0.53	0.33
468	MSTRG.37637	1.96	0.26	0.29	5.59	3.43	9.59	0.49	0.37	0	0.65	0.19	0.38
469	MSTRG.37640	1.27	1.27	2.02	1.59	2.92	0.92	0	0	0	0.17	0	0
470	MSTRG.37790	5.26	6.42	4.88	8.52	6.29	3.59	0.65	0.6	0.5	0.86	0.5	0.76
471	MSTRG.38019	0	0	0	0	0	0.88	1.77	1.81	3.06	2.66	2.31	1.04
472	MSTRG.3814	0	0.18	0	0	0	0	0.87	1.03	1.17	1.26	0.84	0.89
473	MSTRG.38173	0.04	0	0.03	0.05	0.04	0.39	5.02	4.79	4.85	4.87	4.28	3.78
474	MSTRG.38402	1.97	2.3	1.46	0.63	0.57	0.76	0	0	0.33	0.66	0.58	0
475	MSTRG.38403	18.35	15.01	19.51	11.95	18.46	6.92	0	0.16	0	0.17	0	0
476	MSTRG.38429	0.65	0.55	0.99	1.69	2.47	1.18	1.08	0.92	1.21	1.72	1.82	1.25
477	MSTRG.38447	2.91	2.09	2.85	1.85	2.19	2.95	0.66	0.94	0.89	1.11	0.99	1.25
478	MSTRG.38448	0.54	0.58	0.59	0.37	0.42	0.45	3.39	3.38	3.43	3.07	3.42	3.96
479	MSTRG.38570	0.05	0.2	0.08	0.22	0.2	0.59	1.7	0.44	0.56	0.04	0.1	0.16
480	MSTRG.38639	2.05	1.87	1.88	3.82	2.19	2.98	0.22	0.87	1.48	0.88	0.65	1.08
481	MSTRG.38649	0.81	0.51	1.31	0.69	0.95	0.93	0	0	0	0	0	0
482	MSTRG.38669	3.12	3.47	2.79	1.81	3.46	5.01	1.23	1.43	1.51	1.53	1.33	1.94
483	MSTRG.38750	1.07	0	0	0	0	0	1.87	1.95	1.62	4.16	8.71	4.07
484	MSTRG.38844	2.83	3.13	3.89	0.85	1.65	0.51	0.17	0	0	0	0.09	0.09
485	MSTRG.3888	0	0	0.84	0	0	0	1.88	0.45	2.23	4.97	0.43	1.33
486	MSTRG.3889	1.95	1.64	1.7	1.43	1.47	0.75	0.45	0.57	0.75	0.73	0.87	0.85
487	MSTRG.38894	5.74	4.88	4.97	3.78	5.62	6.37	2.18	2.3	2.15	3.52	3	2.82
488	MSTRG.39101	2.06	2.33	1.58	2.36	1.74	3.18	0	0	0.6	1.25	0.13	0.51
489	MSTRG.39115	6.51	5.35	7.42	6.53	4.87	7.6	3.2	4.07	2.9	3.72	2.37	2.45
490	MSTRG.39288	0.95	1.6	1.81	2.61	1.67	2.35	0.32	0.42	0.15	0.28	0.08	0.12
491	MSTRG.39338	0.54	0.54	0	0.47	0.6	0.61	8.55	5.81	7.5	7.39	5.53	4.16
492	MSTRG.39339	2.96	2.36	3.01	2.72	3.4	5.88	1.01	1.28	0.87	0.52	1.74	1.08
493	MSTRG.39342	1.85	2.33	2.48	1.84	1.71	1.99	0.05	0	0	0	0.03	0.03
494	MSTRG.39462	12.28	18.8	10.57	5.12	9.03	9.8	0.45	0.15	0.16	0.49	0.01	0.2
495	MSTRG.39544	4.18	3.88	5.41	5.23	4.2	4.17	0.54	0.41	0.62	0.45	0.46	0.47
496	MSTRG.39586	0.66	0.68	0.72	0.09	0.32	0.62	0.08	0.07	0	0	0	0
497	MSTRG.39646	0.75	1.32	1.11	0.58	0.53	0.43	0.1	0	0	0	0.22	0.27
498	MSTRG.39754	6.49	8.18	7.28	1.61	2.78	2.06	1.66	2.26	2.43	1.58	1.41	2.37
499	MSTRG.39758	5.04	3.67	3.53	1.88	1.56	3.17	0.85	0.67	1.38	0.02	1.6	0.71
500	MSTRG.39759	3.59	2.3	1.85	5.45	7.12	8.05	6.88	4.37	3.18	4.02	0.53	0
501	MSTRG.39762	1.91	1.43	2.22	0.1	0.54	0.32	1.11	1.23	0.55	0	0.09	0.09
502	MSTRG.39837	12.66	9.39	11.73	10.95	13.4	17.23	4.84	4.17	5.34	7.73	6.52	8.87
503	MSTRG.40123	0.66	0.14	0.8	0.42	0.32	0.24	1.4	1.22	2.24	1.19	1.25	0.96
504	MSTRG.40175	1.32	0.36	0.48	0.82	1.24	0.58	0	0	0	0	0	0
505	MSTRG.40287	0.6	1.01	0.36	0.78	0.43	0.17	0	0.12	0	0.06	0	0.08
506	MSTRG.40396	2.31	3.09	3.16	2.13	1.64	2.3	0.09	0.08	0	0.11	0.07	0.05
507	MSTRG.40397	0.29	0.19	0.87	0.6	0.43	0.22	0	0	0	0	0	0
508	MSTRG.40448	0.39	0.21	0.31	0.27	0.37	0.15	0	0	0	0	0	0
509	MSTRG.40526	0	0	0	0	0	0	0.8	0.8	0.86	0.85	0.69	1.27
510	MSTRG.40616	0.31	1.29	0.86	0.97	0.56	0.2	0	0	0	0	0.27	0
511	MSTRG.40646	0.15	0.33	0	0	0	0	1.13	2.19	1.76	1.55	1.77	0.76
512	MSTRG.40689	0.22	0.49	0.51	0.28	0.3	0.67	0	0	0.03	0.15	0	0
513	MSTRG.40723	3.91	5.31	4.53	4.85	2.67	4.19	1.13	1.75	2.31	2.4	1.53	0.67
514	MSTRG.40760	4.35	3.31	4.5	5.04	5.27	4.05	0	0	0	0	0	0
515	MSTRG.40794	3.83	3.39	3.26	2.24	3.75	1.57	0	0.11	0	0.26	0.12	0.13
516	MSTRG.40843	14.68	10.25	10.72	12.55	11.85	17.66	3.61	4.61	6.14	4.42	5.2	7.45
517	MSTRG.40848	0	0.19	0	0.13	0.27	0.15	5.09	7.51	5.35	5.59	4.4	5.53
518	MSTRG.40883	0	0.05	0.01	0.03	0.02	0.04	4.77	5.45	5.72	6.77	5.87	5.54
519	MSTRG.40899	2.16	1.34	1.94	1.96	2.31	2.22	0.69	0.79	1.11	1.25	0.54	0.9
520	MSTRG.40900	4.8	4.01	5.1	5.03	2.69	7.4	1.29	1.02	0.54	1.22	1.1	0.92
521	MSTRG.40933	2.56	2.7	2.8	4.71	3.04	2.05	0.58	0.74	1.38	1.02	0.51	0.75
522	MSTRG.40960	2.66	2.13	1.05	1.13	2.14	3.37	0	0	0	0	0	0.26
523	MSTRG.40964	9.25	7.25	10.99	11.88	9.56	4.92	10.61	18.01	15.89	13.47	18.68	26.63
524	MSTRG.40974	0.36	0.49	0.45	0.8	0.45	0.53	0.9	1.04	1.17	1.28	1.12	0.71
525	MSTRG.41001	9.34	5.76	6.48	2.8	4.64	7.9	1.12	1.98	0.56	1.44	1.17	1.61
526	MSTRG.41013	1.3	0.7	0.58	0.3	0.42	0.16	0	0	0	0	0	0
527	MSTRG.41030	6.21	4.06	5.75	3.24	3.72	4.63	0.29	0.08	0.16	0.12	0.14	0.12
528	MSTRG.41056	0.68	1.46	2.62	1.46	1.09	0.58	0	0	0	0	0	0
529	MSTRG.41102	1.08	1.04	1.58	1.27	0.79	0.8	0	0.08	0.17	0.08	0.1	0.19
530	MSTRG.41104	0.63	0.23	0.6	0.37	0.64	0.83	0.02	0.06	0.02	0.04	0.11	0.08
531	MSTRG.41411	0.18	0.19	0	1.72	2.21	3.43	0	0	0	1.2	0.64	0.53
532	MSTRG.41415	0.5	0.25	0.59	0.12	0.1	0.39	0.78	0.94	0.99	1.15	0.46	0.86
533	MSTRG.41483	6.22	3.79	4.24	5.11	4.39	6.34	0.83	0.52	0.67	0.58	0.82	0.71
534	MSTRG.41520	1.64	1.17	1.48	1.76	3.37	2.57	0.07	0.08	0.12	0.06	0	0.07
535	MSTRG.41550	11.91	9.18	13.01	8.85	8.02	7.21	2.12	2.02	3.66	2.51	2.18	0.97
536	MSTRG.41572	1.28	1.92	1.33	0.79	0.59	0.73	0.09	0	0	0	0	0
537	MSTRG.41573	0.1	0.69	0.66	0.18	0.38	0.27	0	0.06	0	0.15	0	0.07
538	MSTRG.41594	0.99	1.31	1.05	1.02	0.98	1.23	2.12	4.84	5.95	4.83	1.87	3.6
539	MSTRG.41685	0	0.46	0.21	0.56	0.12	0.04	1.21	2.87	2.31	1.68	5.89	4.8
540	MSTRG.41698	0.66	0.7	0.16	0.19	0.88	3.33	0	0	0.15	0	0	0.18
541	MSTRG.41787	0.59	0.17	0.42	0.55	1.05	0.74	0	0	0	0	0	0
542	MSTRG.41914	2.71	0.99	0.7	1.38	1.4	2	0	0	0.17	0.2	0.24	0
543	MSTRG.41946	1.88	2.42	3.16	2.48	2.84	3.87	1.81	0.71	1.51	0.66	0.64	0.68
544	MSTRG.41974	1.83	0.46	0	1.55	0.52	1.22	0	0	0.15	0	0	0
545	MSTRG.41983	1.32	0.69	1.82	1.75	2.09	1.57	0.04	0	0	0	0.05	0.05
546	MSTRG.42101	0.06	0.31	0.34	0.3	0.28	0.37	0.95	0.67	0.54	0.5	0.52	0.58
547	MSTRG.42144	0.19	0.1	0	0.22	0.21	0.36	1.57	2.25	2.15	2.04	0.94	1.61
548	MSTRG.42200	0	0	0	0	0.05	0	0.55	0.16	0.38	0.5	0.34	0.61
549	MSTRG.42221	1.5	1.62	1.59	2.77	2.39	1.83	0.04	0	0	0	0.07	0
550	MSTRG.42367	3.82	2.22	4.02	1.52	1.39	3.3	1.88	0.93	0.72	1.7	1.08	1.2
551	MSTRG.42390	0	0.04	0	0	0	0	0	0.18	0.08	0.34	0.09	0.28
552	MSTRG.42486	2.27	1.48	0.95	1.27	1.27	1.71	2.84	3.14	3.11	1.87	2.81	4.91
553	MSTRG.42489	0.08	0	0	1.18	0.99	1.6	0.77	0.81	0.47	2.81	2.19	2.27
554	MSTRG.42561	4.23	4.97	1.98	1.34	2.14	2.5	2.7	2.81	2.58	4.3	3.96	6.54
555	MSTRG.42563	0.32	0.38	0.4	0.41	0	0.49	2.05	1.74	1.67	1.66	1.53	1.92
556	MSTRG.42596	8.92	7.23	10.21	16.4	17.51	21.31	4.66	4.14	3.47	6.5	7.22	4.9
557	MSTRG.42604	0.79	3.6	1.08	1.81	0.06	1.41	0	0	0	0	0	0
558	MSTRG.42605	3.51	2.69	2	2.63	2.78	3.83	0	0.13	0	0	0	0.14
559	MSTRG.42630	7.34	5.69	5.52	4.98	10.31	10.68	4.19	3.33	3.19	4.81	1.99	4.17
560	MSTRG.42714	8.47	5.77	7.07	8.11	7.43	7.33	4.46	2.82	2.37	3.78	4.87	2.96
561	MSTRG.42716	3.17	2.14	3.87	4.43	2.96	4.16	0.71	0.37	0.25	1.24	0.86	0.54
562	MSTRG.42718	1.03	2.64	0.83	0.7	1.33	1.23	7.95	6.49	7.36	5.99	3.76	6.83
563	MSTRG.42763	2.12	2.84	2.47	2.74	1.88	3.24	0.37	0.14	0.51	0.54	0.33	0.33
564	MSTRG.42846	14.39	16.35	13.55	12.43	12.65	12.78	3.42	0.83	2.98	1.09	2.02	3.18
565	MSTRG.42847	12.21	12.32	14.32	15.81	9.76	14.51	7.63	4.54	7.51	7.19	11.94	11.7
566	MSTRG.42904	1.22	1.6	0.36	1.58	2.18	1.2	0	0	0	0	0	0
567	MSTRG.42924	4.33	5.51	6.28	12.77	20.66	14.17	21.45	27.83	36.32	23.74	27.6	38.16
568	MSTRG.42945	0.97	0.61	1.32	1.09	0.97	1.86	0.18	0.26	0.57	0.53	0.63	0.53
569	MSTRG.42985	7.3	3.88	5.05	8.52	5.04	6.17	4.87	1.52	3.02	4.59	0.44	1.31
570	MSTRG.43191	0	0	0	0	0	0	1.3	0.72	1.73	0.88	1.59	0.86
571	MSTRG.4322	0.02	0.09	0	0.14	0.11	0.18	0.78	1.84	1.36	1.25	0.68	0.72
572	MSTRG.4323	0.48	0.51	0.71	0.46	1.1	0.4	2.11	1.94	1.94	1.69	1.98	2.14
573	MSTRG.43586	1.97	1.69	1.96	2.66	2.23	2.81	0	0	0	0	0	0
574	MSTRG.43784	3.41	3.82	4.64	3.45	2.15	2.04	7.69	8.75	7.66	6.55	8.06	7.83
575	MSTRG.43836	2.2	2.55	3.17	2.37	1.87	4.6	0.4	0.48	0.69	0.4	0	0.27
576	MSTRG.43906	7.46	7.64	6.66	4.85	4.66	4.7	10.42	15.78	15.13	15.03	11.84	11.18
577	MSTRG.43984	0.96	0.81	0.6	0.78	2.2	1.22	0.34	0.29	0.39	0.35	0.41	0.38
578	MSTRG.43985	0.81	0.65	0.9	0.41	0.82	0.77	0	0	0	0	0	0
579	MSTRG.44062	4.59	4.31	2.25	2.89	4.8	3.16	0.96	0.22	0.22	0	0	0.26
580	MSTRG.44183	0.38	0.4	0.4	1.59	1.24	0.52	0.08	0	0	0	0.08	0
581	MSTRG.44219	2.54	1.17	1.94	1.06	2.34	3.68	1.48	0.79	1.02	5.04	4.53	3.87
582	MSTRG.44320	1.28	1.56	1.45	1.2	1.19	0.65	0.26	0.45	0.48	0.4	0.65	0.48
583	MSTRG.44510	5.92	7.83	7.06	2.73	5.22	3.44	2.3	2.48	2.71	2.25	1.6	2.63
584	MSTRG.4454	3.66	3.03	2.85	2.8	3.6	5.21	12.64	14.18	13	10.72	9.73	12.45
585	MSTRG.44596	0.12	0.04	0	0	0	0	2.14	1.91	1.8	2.46	1.91	2.26
586	MSTRG.44622	0.76	0.36	1.86	0.93	0.7	1.37	1.05	1.47	0.72	0.26	0.16	0.51
587	MSTRG.447	3.04	4.52	4.03	4	3.12	1.64	1.72	1.69	2.43	3.65	2.88	2.04
588	MSTRG.44770	0	0	0	0	0	0.22	0.18	0.4	0.74	0.49	0.49	0.58
589	MSTRG.44786	0	0.09	0.15	0.38	0.09	0.1	1.01	1.44	1.47	4.04	2.86	1.3
590	MSTRG.44816	8.76	5.07	6.2	7	11.32	11.58	13.48	19.88	14.78	18.49	12.32	24.13
591	MSTRG.4484	3.41	2.28	1.33	4.21	5.07	6.83	6.49	7.53	8.08	8.15	7.58	9.98
592	MSTRG.44883	0.08	0	0.04	1.66	0.98	1.66	0	0	0	0.37	0.04	0.13
593	MSTRG.44958	2.13	1.98	1.97	1.56	3.59	3.03	8.69	6.9	5.45	6.94	7.23	7.85
594	MSTRG.45077	0.96	0.22	1.61	2.08	0.61	1.2	0	0	0.12	0	0	0
595	MSTRG.45112	1.87	1.72	1.84	3.48	3.5	3.7	0	0.7	0.3	0.3	0	0.57
596	MSTRG.4526	0.15	0	0.09	0.39	0.47	0	2.31	1.86	3.3	1.51	2.5	2.4
597	MSTRG.45269	2.66	3.33	2.76	1.45	4.52	2.2	8.43	6.97	4.88	7.92	6.73	7.31
598	MSTRG.45274	1.54	1.43	1.12	1.14	1.43	2.02	0	0	0	0	0	0
599	MSTRG.45460	0	0.02	0.01	0.02	0	0.05	2.06	1.92	1.61	2.45	2.3	1.58
600	MSTRG.45479	0	0	0	0	0	0	3.7	3.34	4.19	0.89	1.04	0.84
601	MSTRG.45696	0.7	0.19	0.41	0.2	0.25	0.62	0	0	0	0.22	0	0.07
602	MSTRG.45700	0	0	0	0	0	0	1.62	2.65	1.37	1.24	2.64	1.91
603	MSTRG.4582	0.43	0.13	0.14	0.14	0.42	0.1	0	0	0.07	0	0	0
604	MSTRG.45832	9.21	6.2	7.7	7.29	8.65	10.89	16.41	16.64	16.21	15.7	15.59	18.15
605	MSTRG.45899	0	0	0	0	0	0	0.56	0.91	0.77	1.17	0.6	0.37
606	MSTRG.46245	0.95	1.16	1.37	0.47	0.18	0.28	0	0	0	0	0	0.32
607	MSTRG.46248	1.58	0.54	1.53	1.9	1.89	2.33	0.79	0.33	0.31	0.57	0.63	0.8
608	MSTRG.46331	0	0.18	0	0.72	0.92	0.31	1.05	0.62	1	0.57	1.21	0
609	MSTRG.46408	0.22	0.38	0.35	0.31	0.45	0.12	0	0	0	0.03	0.07	0.04
610	MSTRG.46409	5.61	3.97	3.44	5.72	7.17	5.8	0.7	1.13	1.32	0.98	2.74	1.58
611	MSTRG.46706	1.76	1.1	1.57	2.66	2.08	1.88	0	0	0	0	0	0
612	MSTRG.46750	2.58	2.24	2.76	2.3	3.36	3.72	6.51	5.15	5.11	5.59	5.57	6.31
613	MSTRG.4679	2.39	1.77	1.67	2.06	1.89	2.02	0.11	0	0	0	0	0
614	MSTRG.4681	1.08	0.99	1.21	0.89	2.53	1.08	0.09	0	0	0	0	0
615	MSTRG.46921	0.09	0	0	0	0.28	0.22	0.45	0.46	0.66	0.32	0	0.1
616	MSTRG.46932	190.84	152.73	169.06	115.14	164.06	214.4	82.29	66.03	66.13	73.11	71.28	94.04
617	MSTRG.46937	0.56	0.7	0.33	0.97	0.5	0.36	0.09	0.08	0	0	0	0
618	MSTRG.46990	0	0	0	0	0	0.61	0.61	0.84	0.79	0.78	1.56	1.35
619	MSTRG.47026	0	0	0	0	0	0	1.24	1.28	1.08	1.32	1.47	1.33
620	MSTRG.47057	1.81	1.75	1.28	2.66	1.16	1.84	0.44	0.3	0.16	0.39	0	0.38
621	MSTRG.47140	2.46	2.13	3.53	1.54	0.41	1.08	0	0.16	0.18	0	0.41	0
622	MSTRG.47225	1.01	0.2	0.79	0.15	0.61	0.24	0	0	0	0	0	0
623	MSTRG.4725	0.84	1.02	0.42	0.7	1.79	0.76	3.17	3.95	1.12	2.98	1.56	2.68
624	MSTRG.47303	0.59	0.69	0.96	1.32	1.96	1.88	0.15	0.26	0.28	0.64	0.7	0.61
625	MSTRG.47459	0.57	0.61	0.38	4.15	7.16	1.98	2.03	0.74	0.27	1.05	1.7	1.28
626	MSTRG.47520	3.24	3.08	2.75	3.63	3.83	5.69	2	1.62	2.25	1.99	1.71	1.71
627	MSTRG.47689	1.34	1.17	0.92	1.21	0.64	1.51	0	0	0	0	0	0
628	MSTRG.47905	0.43	0.55	1.25	1.65	0.49	1.21	0	0	0	0	0	0
629	MSTRG.47916	0	0.11	0	0.1	0.09	0.21	1.81	1.88	1.62	1.8	1.35	2.7
630	MSTRG.47991	2.21	1.08	2.13	2.12	1.66	2.5	3.48	4.27	5.37	4.14	5.57	5.33
631	MSTRG.47993	1.28	0.4	1.32	0	0.58	0.29	2.53	1.8	1.79	1.42	1.78	1.44
632	MSTRG.48087	2.32	4.24	4.41	2.55	5.29	6.81	2.46	1.38	2.69	1.93	1.77	3.1
633	MSTRG.48314	1.1	0.19	0.31	0.27	0.28	0	1.05	1.48	2.4	3.55	1.24	2.5
634	MSTRG.4833	4.7	4.1	3.33	5.02	4.7	5.15	10.99	8.33	8.36	6.85	7.52	6.71
635	MSTRG.48442	29.87	24.14	23.63	14.9	33.27	37.76	13.53	11.57	10.3	13.27	12.19	14.51
636	MSTRG.48451	0.04	0.21	0.2	0.15	0.09	0.19	1.03	0.15	0.51	0.71	0.41	0.98
637	MSTRG.48494	0	0.19	0.08	0	0	0.11	1.05	0.98	0.8	0.87	0.68	0.83
638	MSTRG.48549	4.08	3.46	3.06	2.61	3.64	3.49	2.33	1.57	1.29	2.11	2.52	2.51
639	MSTRG.48570	3.92	4.4	4.31	3.01	3.04	1.65	0.04	0.06	0	0.13	0.15	0.16
640	MSTRG.48584	0.69	1.79	1.36	1.49	2.79	1.87	0.31	0.12	0.13	0.26	0.45	0.16
641	MSTRG.48732	3.63	2.72	1.42	1.56	1.09	1.54	0	0	0	0	0	0
642	MSTRG.48950	2.01	0.2	1.2	2.18	1.6	0.86	0	0	0	0	0	0
643	MSTRG.49075	0.13	0.14	0.11	0.79	0.27	0.43	0	0	0	0	0	0
644	MSTRG.49210	0.4	0	0	0	0.22	0	1.47	1.55	2.32	0.38	0.46	0.28
645	MSTRG.49224	0	0	0	0	0.1	0	0.75	0.72	1.29	0.47	0.6	0.36
646	MSTRG.49225	0	0	0.04	0	0	0	0.46	0.47	0.81	0.25	0.34	0.46
647	MSTRG.49246	1.09	0.73	0.83	1.88	1.17	1.08	0.04	0	0	0.03	0	0.03
648	MSTRG.49436	0.97	0.67	0.88	1.27	2.2	2.97	0.67	0.64	0.61	0.55	0.31	0.51
649	MSTRG.49438	0.39	0.54	0.45	1.15	1.75	1.77	0.11	0.18	0.26	0.12	0.19	0.18
650	MSTRG.49452	0.19	0.06	0.12	0.41	0.17	0.17	0.04	0	0	0.02	0.04	0.02
651	MSTRG.49463	0	0	0	0.04	0.02	0	0.99	0.58	1.27	0.61	0.56	0.74
652	MSTRG.49620	8.46	7.53	7.63	7.93	4.76	7.06	3	4.99	5.36	3.05	2.83	1.77
653	MSTRG.49642	2.17	2.83	1.63	2.75	1.62	2.28	0.08	0	0	0	0	0
654	MSTRG.49817	2.23	3.54	3.01	3.42	3.88	3.68	1.2	1.2	1.41	0.86	0.85	1.27
655	MSTRG.49860	1.18	0.42	2.28	0.34	0	0	0.4	0.69	0.46	0.09	0.32	0.44
656	MSTRG.49948	0.4	0.27	0.76	0.77	0.6	0.32	0	0	0.05	0.05	0	0
657	MSTRG.49965	1.56	0.63	1.22	1.01	2.22	2.02	0.14	0.24	0.19	0.07	0.29	0.11
658	MSTRG.49990	1.36	1.63	1.85	1.77	2.54	0.72	0	0	0	0	0	0
659	MSTRG.49997	1.73	1.33	1.86	1.6	1.38	2.16	0	0	0	0	0.04	0
660	MSTRG.50127	0.16	0.04	0	0.05	0.09	0.36	1.11	0.7	1.06	1.42	0.7	1.54
661	MSTRG.50138	0	0.04	0.06	0.08	0.04	0	5.14	4.22	4.15	4.14	3.85	4.9
662	MSTRG.50157	2.13	0.41	0.68	1.15	1.96	1.35	0	0	0	0	0	0
663	MSTRG.50265	0	0	0	0.06	0	0	1.84	2.23	2.26	2.35	2.1	1.9
664	MSTRG.50280	0.33	1.42	1.23	1.46	0.7	1.09	0	0	0	0	0	0
665	MSTRG.50317	1.7	1.7	1.46	1.36	2.15	2.82	0	0	0	0	0.03	0
666	MSTRG.50329	0.18	0.29	0.16	0.11	0	0	1.12	0.4	0.6	0.59	0.59	1.12
667	MSTRG.50362	0	0	0	0	0	0	0.82	0.73	0.55	0.93	1.32	0.61
668	MSTRG.50398	2.75	1.74	3.79	3.41	3.47	3.68	1.3	1.79	1.35	1.26	2.14	1.17
669	MSTRG.50418	0.15	0.08	0.48	0	0.37	0.49	0.98	1.29	0.79	1.26	1.21	1.47
670	MSTRG.50419	3.09	2.94	1.99	1.75	1.81	2.01	0.23	1.26	0.92	1.04	0.83	0.34
671	MSTRG.50420	16.62	14.46	12.09	8.18	15.35	22.58	6.27	2.65	4.62	5.85	2.53	3.68
672	MSTRG.50423	1.45	3.52	1.13	0.85	3.89	1.77	0	0	0	0	0	0
673	MSTRG.50431	4.09	1.8	3.04	5.66	5.78	5.09	7.85	5.13	6.02	6.33	4.48	5.28
674	MSTRG.50539	1	0.66	0.77	0.6	1.43	1.02	4.61	4.94	7.1	4.33	3.25	4.11
675	MSTRG.50547	0.64	0.27	0.26	0.5	0.09	0.22	0.13	0.07	0	0	0	0
676	MSTRG.50590	1.37	4.52	3.63	4.16	2.22	6.07	0.1	0.08	0	0	0.22	0
677	MSTRG.50674	0.43	0	0.17	0	1.13	1.15	1.85	2.34	1.42	1.75	2.52	4.43
678	MSTRG.50788	0	0	0	0	0	0	1.55	0.49	1.01	0.44	0.39	0.9
679	MSTRG.50820	6.18	4.9	4.52	3.64	3.73	6.56	15.56	14.48	14.43	15.91	7.69	12.72
680	MSTRG.50822	3.29	2.96	3.42	3.81	2.8	4.53	6.69	6.67	9.15	8.19	7.78	6.84
681	MSTRG.5084	0.47	0.27	0.91	1.83	0.62	0.7	0	0.08	0	0	0	0
682	MSTRG.50903	0.61	1.1	0.33	0.94	0.29	0.26	0.1	0	0	0	0.11	0.23
683	MSTRG.51051	2.92	3.37	1.21	1.72	2.73	3.04	5.4	2.9	7.07	8.07	7.25	4.75
684	MSTRG.51120	4.43	1.73	3.45	1.34	2.84	4.59	10.42	7.51	9.98	4.52	8.93	7.11
685	MSTRG.51137	1.74	3.12	0.43	0.68	2.64	0.39	0	0	0	0	0	0
686	MSTRG.51168	38.77	44.63	43.61	35.34	54.42	61.68	26.17	18.4	24.19	25.01	18.98	28.24
687	MSTRG.51174	0.09	0.06	0.04	0.06	0.07	0.09	0.99	0.74	0.75	0.88	0.68	0.94
688	MSTRG.51181	0	0	0.13	0	0	0.09	1.69	1.31	0.81	0.2	0.62	0.48
689	MSTRG.51182	0.01	0.08	0.03	0.02	0.05	0	2.13	2.5	2	1.91	1.73	1.85
690	MSTRG.51215	0.95	0.42	0.64	0.94	0.74	0.41	0.15	0.29	0.23	0.17	0.19	0.17
691	MSTRG.51239	0	0	0	0	0	0.1	1.46	2.19	1.23	1.76	2.27	3.21
692	MSTRG.51289	2.83	4.2	3.48	1.61	1.48	1.47	1.56	1.45	2.92	0.67	1.42	0.81
693	MSTRG.5131	1.31	3	1.75	1.92	1.06	0.62	0	0.14	0.46	0.3	0.18	0.55
694	MSTRG.51418	0	0	0	0	0	0	1.72	0.59	0.63	1.35	1.46	0.38
695	MSTRG.515	2.04	0.56	2.8	1.1	1.94	1.96	0	0	0.2	0	0	0.26
696	MSTRG.51626	1.51	0.76	1.49	1.2	1.3	0.09	0.31	0.26	0.49	0	0.17	0.18
697	MSTRG.51678	8.59	10.22	12.43	12.94	12.19	15.48	4.08	4.52	5.54	8.2	7	5.42
698	MSTRG.51679	5.08	5.83	4.94	5.16	5.62	8.6	1.81	2.46	3.51	2.67	2.36	2.36
699	MSTRG.51693	2.19	2.56	3.08	1.22	0.9	0.93	1.66	3.21	0.91	3.7	1.95	5.77
700	MSTRG.51751	15.93	12.57	16.47	11.06	16.53	16.91	42.8	46.16	28.07	26.69	29.22	24.09
701	MSTRG.51783	0	0.06	0	0	0	0	0.73	1.01	1.55	0.92	1.2	0.8
702	MSTRG.51801	0	0	0.65	0	0	0	7.47	4.62	2.74	5.49	5.16	8.48
703	MSTRG.51939	0.88	0.41	0.91	0.96	2.94	3.51	0.59	0.38	0.4	0.3	0.34	0.15
704	MSTRG.51963	0	0	0.35	0	0	0	1.17	0.76	0.79	1.11	1.55	1.65
705	MSTRG.51985	2.2	1.91	2.24	5.26	1.07	1.99	1.06	0.43	0	0.32	0.57	0
706	MSTRG.52019	0	0	0	0.68	0.85	0.74	0	0	0.07	0	0.24	0.08
707	MSTRG.5210	4.59	5.67	6	6.12	6.27	10.48	1.99	1.97	1.47	1.6	1.62	2.16
708	MSTRG.5211	1.26	1.55	1.32	1.19	1	1.32	0.53	0.32	0.6	0.46	0.76	0.47
709	MSTRG.52115	3.07	3.6	5.92	2.91	4.14	4.66	7.73	10.06	5.37	9.45	7.76	11.93
710	MSTRG.5212	11.49	12.48	11.51	11.37	15.67	15.76	6.96	4.73	5.53	6.28	5.72	9.45
711	MSTRG.5223	0.94	2.18	2.5	1.28	1.17	0.99	0.16	0.68	0.15	0.14	0.85	0.18
712	MSTRG.52248	1.42	0.84	2.02	0.95	0.82	1.12	0.45	0.19	0.21	0.1	0.12	0.74
713	MSTRG.52290	0.15	0.04	0.23	0.11	0.09	0.05	0.81	0.85	1.37	1.65	1.19	1.45
714	MSTRG.52377	0.25	0.42	0.55	0.33	0.78	0.31	2.33	3.1	2.36	3.07	1.73	2.71
715	MSTRG.52380	1.22	1.31	0.87	4.83	3.55	5	1	1.15	1.32	2.66	3.49	2.08
716	MSTRG.52426	0.83	0	0.38	0.62	1.52	0.59	1.67	3.75	2.4	4.38	1.5	3.89
717	MSTRG.52428	0.3	0.4	0.39	2.94	3.41	4.41	0.08	0.13	0.21	2.06	1.53	2.58
718	MSTRG.52484	1.11	1.08	0.78	0.62	1.18	0.28	0	0.12	0.2	0.34	0	0
719	MSTRG.52519	0.59	0.89	0.47	2.13	3.41	2.76	2.05	0.87	0.5	3.71	4.48	2.51
720	MSTRG.52724	0	0	0	0	0	0	0.54	0.59	1.06	1.51	0.97	0.88
721	MSTRG.52835	1.83	2.47	2.83	2.44	2.05	2.6	0.58	0.73	0.67	1.33	0.21	1.03
722	MSTRG.52898	0.28	0.4	0.57	0.34	0.89	0	0	0	0	0.09	0.5	0.1
723	MSTRG.52919	3.48	3.09	3.21	3.34	2.93	4.57	10.68	9.18	11.07	10.51	7.7	9.77
724	MSTRG.52988	3.25	4.03	1.78	0.29	1.34	0	0.77	0	0	0	0	1.12
725	MSTRG.53001	0.24	0.35	0.19	0.7	0.12	0.28	0.78	2.2	1.7	0.91	2.06	0.37
726	MSTRG.53076	2.03	2.1	2.06	1.77	2.02	2.74	0	0.04	0	0.05	0	0.12
727	MSTRG.53093	1.91	2.14	2.1	1.55	1.34	0.94	0.03	0	0	0.02	0.03	0
728	MSTRG.53101	22.98	16.36	19.93	5.82	23.07	32.22	7.56	8.99	7.26	5.21	8.31	9.68
729	MSTRG.53271	7.62	9.3	8.05	2.08	5.86	9.6	28.92	27.94	32.02	25.13	19.34	43.46
730	MSTRG.53491	11.95	12.9	13.15	6.9	23.36	16.34	7.53	10.48	4.14	5.26	3.47	4.29
731	MSTRG.53506	0.37	0.34	0.9	1.19	1.19	0.78	5.44	4.12	7.05	7.48	5.89	10.27
732	MSTRG.53517	1.37	0.76	0.55	2.52	2.43	3.14	2.68	1.94	1.44	6.57	5.98	4.8
733	MSTRG.53618	2.07	0.71	2.84	2.3	2.32	0.72	0.58	0.74	0.53	0.35	0.41	0.11
734	MSTRG.5362	1.25	0.45	1.48	0.39	0.62	0.32	0	0	0	0	0	0
735	MSTRG.5363	0	0	0	0	0	0	0.37	0.23	1.34	0.25	0.49	1.01
736	MSTRG.53808	0	0	0	0	0	0	0.62	0.4	0.57	0.85	0.5	1.03
737	MSTRG.54152	0.43	0	0.25	2.17	1.61	1	0.22	0.19	0.27	0.73	0.7	0.32
738	MSTRG.54178	1.67	1.73	2.47	1.86	1.52	2.36	3.19	3.03	4.48	3.69	3.93	4.08
739	MSTRG.54179	2.97	1.49	2.58	1.77	1.85	1.93	3.43	2.45	3.83	4.06	2.8	4.81
740	MSTRG.54189	2.77	2.33	3.63	1.94	2.55	2.65	0.05	0.24	0	0.02	0.13	0
741	MSTRG.54193	1.64	1.48	1.92	1.86	2.09	2.13	0.15	0.12	0.24	0.27	0.23	0.18
742	MSTRG.5568	0.67	1.52	0.95	1.15	0.4	0.29	2.75	2.53	1.18	6.22	1.03	4.38
743	MSTRG.577	0.68	0.98	1.21	1.06	0.49	0.61	0	0	0.15	0	0.68	0.36
744	MSTRG.5770	2.13	1.34	2.02	1.54	3.24	1.85	2.94	1.49	1.23	3.42	4.36	3.47
745	MSTRG.5783	0.8	1.33	1.25	0	0.98	0.26	2.45	1.52	2.35	1.51	3.11	3.05
746	MSTRG.5937	2.47	1.91	2.28	3.34	2.67	2.12	0.07	0.04	0	0	0	0.06
747	MSTRG.5952	2.75	3.24	3.68	3.66	3.29	2.93	0.07	0	0	0.19	0	0.1
748	MSTRG.6202	2.17	1.81	2.06	2.66	2.46	2.86	0.68	0.5	0.8	1.27	0.32	0.5
749	MSTRG.636	0.76	0.59	0.62	0.51	1.05	0.42	0	0	0	0	0	0
750	MSTRG.6486	1.07	0.78	1.01	0.34	0.8	0.96	0	0.11	0	0	0	0.07
751	MSTRG.6487	4.7	3.38	4.04	4.65	3.68	5.77	1.34	1.85	1.25	1.68	2.56	2.33
752	MSTRG.6513	0.66	0.58	0.38	0.59	2.12	3.38	0	0	0	0	0	0
753	MSTRG.6585	9.33	7.29	8.68	4.11	5.44	9.81	0.78	1.35	1.01	1.15	0.97	1.07
754	MSTRG.6820	3.52	2.61	3.02	5.06	5.18	6.81	0.9	0.76	0.52	0.13	0	0
755	MSTRG.6829	1.92	1.49	1.47	1.02	2.43	2.22	0	0.17	0	0	0	0.22
756	MSTRG.6879	2.78	5.09	5.13	1.8	2.87	2.88	0.11	0.27	0.1	0.19	0.22	0
757	MSTRG.6884	1.17	1.34	0.7	1.6	2.01	1.58	0	0	0	0	0	0
758	MSTRG.6893	0.41	0.35	0.15	0.19	0.71	0.76	0	0.02	0	0.03	0.03	0
759	MSTRG.6918	1.16	1.31	1.03	1.05	1.64	0.58	5.73	2.65	2.92	3.96	3.45	4.04
760	MSTRG.692	0.26	0	0.37	0.27	0	0.55	2.06	1.4	1.45	1.53	1.54	1.97
761	MSTRG.693	3.18	2.1	2.09	3.82	2.48	3.07	0.91	0.6	1.4	1.66	1.8	1.2
762	MSTRG.6948	3.62	1.38	2.02	2.86	3.03	3.35	0.8	1.93	1.68	1.07	1.26	1.75
763	MSTRG.6997	0.46	0.5	1.24	0.54	0.36	0.2	1.26	1.75	1.74	1.63	2.51	1.65
764	MSTRG.70	12.65	11.12	12.71	14.13	12.64	12.04	5.35	4.28	5.01	4.44	4.98	4.17
765	MSTRG.7001	0	0.66	1.23	0.96	0.79	1.04	21.14	8.34	2.51	0.67	0.67	0.92
766	MSTRG.7315	2.66	2.42	1.59	2.56	4.9	2.2	0.83	1.26	0.92	3.1	2.57	2.6
767	MSTRG.7356	81.51	83.4	89.65	89.75	90.09	113.5	46.49	44.72	48.6	43.97	45.37	38.92
768	MSTRG.7387	0.59	0.32	0.57	1.54	1.68	1.62	0.1	0.21	0.05	0.05	0.05	0.22
769	MSTRG.7393	0.27	0.36	0	0	0.59	0	3.51	2.36	0.81	1.37	2.65	0.64
770	MSTRG.7400	0.09	0.3	0.19	1.2	1.14	1.87	0.55	0.2	0.28	1.19	1.39	0.86
771	MSTRG.749	0	0	0	0	0	0	0.49	0.26	0.28	0.24	0.24	0
772	MSTRG.7531	0.08	0.26	0.09	0.12	0.34	0.22	1.14	1.63	1.17	1.4	2.2	1.46
773	MSTRG.7568	0.18	0.27	0.13	0.17	0.21	0.3	0	0	0	0	0	0
774	MSTRG.7623	0	0	0	0	0	0.22	0.7	0.29	1.19	1.36	0	0.73
775	MSTRG.7714	5.64	3.59	4.31	4.29	4.64	3.65	8.97	9.16	10.1	12.91	8.82	13.52
776	MSTRG.7738	0.8	0.96	0.55	2.6	3.05	2.26	1.18	0.23	0.83	2.22	1.64	2
777	MSTRG.784	0	0	0	0	0	0	2.56	3.37	2.04	2.5	3.43	2.28
778	MSTRG.7925	0	0	0	0	0.05	0	0.47	0.69	1	0.51	0.45	0.73
779	MSTRG.7926	0	0	0	0	0	0.09	0.3	0.38	0.61	0.67	0.86	0.65
780	MSTRG.8022	1.24	1.37	1.5	1.1	1.2	1.11	2.18	3.03	2.81	1.99	1.52	3.45
781	MSTRG.8033	1.84	2.38	4.08	2.67	1.65	1.56	0.47	1.08	0.43	0.14	0.4	1.56
782	MSTRG.8172	1.49	1.69	1.03	1.99	1.62	2.24	6.26	5.04	7.14	5.98	5.36	5.39
783	MSTRG.8332	0	0	0.04	0	0	0	1.43	1.87	1.38	2.52	1.92	2.12
784	MSTRG.8339	0.68	1.16	0.87	1.17	1.23	0.65	0	0	0	0	0.03	0
785	MSTRG.8340	0.9	0.84	0.64	0.49	0.45	0.53	0	0	0	0	0	0
786	MSTRG.8569	1.56	1.1	1.26	0.58	1.49	1.94	3.26	2.86	2.07	2.92	2.35	2.96
787	MSTRG.8603	0.3	0.32	0.4	0.44	0.41	0.96	0	0	0	0.07	0	0
788	MSTRG.8634	10.09	12.01	8.38	14.57	13.31	14.65	3.87	4.25	4.62	4.56	4.52	4.14
789	MSTRG.8672	4.08	2.38	4.09	3.8	2.5	3.25	0.93	1.4	1.8	1.27	0.96	0.83
790	MSTRG.8673	6.21	3.6	5.13	1.51	2.73	2.67	0.66	0.19	0.6	0.2	0.47	0.68
791	MSTRG.8674	3.42	2.18	1.43	2.88	2.08	1.93	0.98	0.94	0.4	1.02	0.79	0.53
792	MSTRG.8689	0	0	0	0	0	0	1.51	0.86	0.81	1.48	3.62	0.97
793	MSTRG.8810	1.96	1.44	1.82	0.79	1.45	2.53	0.35	0.2	0.23	0.51	0.19	0.95
794	MSTRG.8844	7.62	4.93	7.53	5.24	4.18	8.93	1.74	2.75	3.21	2.42	2.4	2.76
795	MSTRG.903	5.05	4.74	4.37	6.76	5.02	6.06	0.3	0.19	0.22	0.61	0.47	0.19
796	MSTRG.9155	3.23	3.65	4.12	5.87	6.6	6.37	0.06	0.66	0.5	0.45	0.4	1
797	MSTRG.9210	3.5	2.36	2.33	2.27	2.27	2.83	1.27	0.81	1.35	1.51	0.92	1.34
798	MSTRG.9244	0	0.04	0	0	0	0	0.4	0.78	0.98	0.54	0.46	0.61
799	MSTRG.9245	0	0	0	0	0	0	0.55	0.52	0.4	0.7	0.59	0.36
800	MSTRG.9268	1.12	0.6	1.04	0.45	0.46	1.04	0.04	0	0.04	0.04	0	0.1
801	MSTRG.9274	0	0	0	0	0	0	1.05	1.38	1.45	1.19	0.76	0.62
802	MSTRG.9300	0.39	0.52	0.67	1.52	0.87	0.91	0	0	0	0	0	0
803	MSTRG.9392	0.45	0.33	0.41	0.27	0.38	0.45	0.18	0.13	0.16	0.22	0.09	0.13
804	MSTRG.940	0	0.35	0	0	0.17	0.32	0.79	1.23	1.93	1.11	0.78	0.79
805	MSTRG.9415	1.12	1.16	1.29	0.54	0.86	0.94	0.25	0.14	0.03	0.14	0.1	0.29
806	MSTRG.9446	0.43	0.2	0.91	1.03	0.31	0.68	0.11	0.22	0.23	0.12	0.14	0.21
807	MSTRG.9459	2.74	3.18	3.74	12.15	13.6	20.07	0.34	0.29	0.63	0.19	0.19	0.49
808	MSTRG.9467	30.45	27.54	19.88	19.57	39.79	41.07	14.95	17.27	16.25	14.64	15.88	17.31
809	MSTRG.9493	0	0.3	0	0	0.3	0	1.44	1.72	1.05	1.56	1.53	2.84
810	MSTRG.9525	2.69	2.8	3.34	1.92	3.13	3.34	2.02	1	1	1.86	1.25	1.46
811	MSTRG.9537	2.52	2.87	2.68	3.18	1.76	2.34	0.19	0.04	0	0	0	0
812	MSTRG.9574	0	0	0	0	0	0	1.34	1.67	0.57	0.65	1.1	1.13
813	MSTRG.9755	0.51	0.16	0.83	0.37	0.51	0.13	0.14	0	0	0.15	0.6	0.09
814	MSTRG.9797	0.08	0.17	0.07	0.09	0.52	0.31	4.21	4.57	3.09	7.23	5.34	6.06
815	MSTRG.9860	1.15	1.08	0.51	1.51	1.47	1.74	4.2	5.03	4.12	3.47	4.46	3.89
816	gene:MD00G1003900	0.54	0.78	0.24	0.33	0	0.32	0	0.02	0.1	0.02	0.23	0.06
817	gene:MD00G1004300	1.99	2.7	2.17	1.19	1.58	1.11	1.16	0.66	0.8	1.08	0.82	0.75
818	gene:MD00G1004900	9.78	8.76	9.46	10.11	7.9	10.35	4.12	3.11	5.29	5.7	4.55	5.27
819	gene:MD00G1005400	1.54	1.81	0.5	0.33	1.2	0.89	0	0	0	0	0	0
820	gene:MD00G1006000	0	0.04	0	0	0	0	1.56	2.09	2.66	2.99	1.55	1.76
821	gene:MD00G1006500	4.89	5.72	5.43	5.23	4.04	5.08	7.9	8.54	10.31	10.38	9.82	12.02
822	gene:MD00G1006600	3.43	2.66	3.02	2.41	2.59	1.6	0.11	0.08	0.2	0.16	0.19	0
823	gene:MD00G1006800	2	2.4	3.65	1.72	3.23	1.48	0.67	0.64	0.91	1.22	0.83	1.02
824	gene:MD00G1007000	1.16	1.36	1.05	0.36	1.17	0.51	0	0	0.02	0.05	0	0.11
825	gene:MD00G1007200	4.86	6.35	6.05	6.91	4.51	4.91	0.96	1.78	2.44	1.84	1.74	1.24
826	gene:MD00G1008600	6.26	6.45	4.44	2.44	1.97	2.07	2.55	2.67	3.77	2.92	1.55	2.75
827	gene:MD00G1011500	0	0	0	0	0	0	0.36	0.06	0.15	0.12	0.04	0.22
828	gene:MD00G1011700	0	0.09	0.12	0.17	0.17	0.36	7.23	7.84	8.2	5.69	6.54	5.82
829	gene:MD00G1012100	0	0.02	0.03	0.58	0.32	0.69	0.28	0.33	0.44	0.91	0.92	0.75
830	gene:MD00G1013000	2.47	3.86	2.06	0.9	0.71	1.79	0.45	0.26	1.29	0.31	0.39	0.15
831	gene:MD00G1013800	0.25	0.4	0.21	0.48	0.65	0.41	1.62	1.02	1.09	1.92	1.86	1.4
832	gene:MD00G1013900	0.25	0.74	0.29	1.67	0.26	0.81	0	0	0	0	0	0
833	gene:MD00G1014000	5.24	3.4	5.17	4.61	5.45	3.84	12.82	15.79	14.49	16.47	14.68	14.36
834	gene:MD00G1015700	2.67	2.18	1.83	1.12	1.76	1.75	4.6	4.66	4.41	3.73	2.61	3.62
835	gene:MD00G1016400	0.53	0.42	0.78	0.92	0.57	0.52	1.75	2.11	2.43	1.55	1.62	2.67
836	gene:MD00G1017600	0	0.1	0	0.06	0	0	0.29	0.5	0.58	0.4	0.57	0.32
837	gene:MD00G1018300	1.32	2.54	2.5	4.44	1.42	5.39	0.07	0.16	0.62	0.68	0.08	0
838	gene:MD00G1019100	2.22	2.47	3.21	3.07	3.03	2.43	7.88	7.14	5.37	7.63	6.57	6.34
839	gene:MD00G1020200	4.04	5.59	5.42	8.17	8.37	9.27	2.51	2.06	2.89	3	3.79	3.59
840	gene:MD00G1020400	1.92	1.46	2.33	4.69	3.22	4.39	2.52	3.38	2.91	2.05	2.78	2.7
841	gene:MD00G1020700	0.68	0	0.43	2.47	1.74	2.07	0.05	0.99	0.81	0.75	0.18	1.04
842	gene:MD00G1021100	3.24	3.22	4	8.82	6.86	5.17	2.81	2.78	2.33	5.58	6.29	4.48
843	gene:MD00G1021300	0.52	0	0.19	0.24	0.9	0.28	5.26	6.26	6.15	6.71	8.58	10.01
844	gene:MD00G1023600	3.82	2.92	5.48	7.99	6.71	5.7	6.34	7.43	7.53	20.56	19.14	17.37
845	gene:MD00G1024100	4.23	4.31	4.51	3.44	2.22	2.02	4.07	5.74	2.03	5.98	6.3	3.92
846	gene:MD00G1024300	2.98	2.87	2.69	2.02	2.86	2.68	4.87	5.56	4.8	5.46	5.01	5.03
847	gene:MD00G1024800	1.7	1.87	1.76	18.41	24.49	31.35	0	0.02	0	0.02	0	0
848	gene:MD00G1026000	6.87	7.95	6.1	4.75	5.01	7.43	2.67	3.91	2.51	2.84	2.81	3.19
849	gene:MD00G1026100	4.95	4.89	4.83	4.24	4.44	3.16	1.19	1.04	1.13	1.18	1.39	1.17
850	gene:MD00G1026200	1.02	0.82	0.61	0.93	0.7	0.58	0.09	0.15	0.18	0.23	0.15	0.03
851	gene:MD00G1026500	0.17	0.18	0.24	0.64	0.52	0.26	0	0	0	0	0	0
852	gene:MD00G1026700	0	0.13	0.25	0.29	0	0.16	5.31	8.11	9.5	6.46	6.34	10.26
853	gene:MD00G1027200	2	2.37	1.76	2.24	1.86	2.79	0.27	0.65	0.32	0.94	0.22	0.51
854	gene:MD00G1027600	5.71	5.76	5.8	5.52	5.45	5.71	0.06	0.05	0	0	0	0.06
855	gene:MD00G1027700	10.47	9.57	10.46	8.96	10.29	11	0.79	0.81	0.68	0.79	0.53	0.88
856	gene:MD00G1027800	4.2	3	3.6	3.13	3.03	3.07	0.06	0.03	0.05	0.03	0.03	0.03
857	gene:MD00G1028000	12.62	10.61	14.04	12.57	14.38	15.26	6.83	8.29	7.08	2.63	3.77	6.17
858	gene:MD00G1032200	2.85	2.68	3.43	2.68	3.95	2.68	1.61	1.4	1.46	1.46	1.55	1.5
859	gene:MD00G1034800	0.08	0	0	0.04	0.03	0.04	1.9	2.74	2.34	2.59	2.81	2.89
860	gene:MD00G1035000	0.05	0.17	0.09	0.21	0.14	0.13	8.21	9.33	8.98	8.3	9.34	8
861	gene:MD00G1035800	2.87	2.96	2.32	1.89	1.39	1.39	0.77	1.08	0.76	1.45	1.52	1.21
862	gene:MD00G1036100	1.57	1.57	1.39	0.92	0.55	0.3	0.77	0.95	1.44	0.44	0.37	0.46
863	gene:MD00G1036200	0.09	0.08	0.13	0	0.09	0.07	2.2	1.65	1.52	2.55	1.24	2.26
864	gene:MD00G1036800	28.11	24.77	22.81	29.61	31.99	40.26	1.43	1.59	0.66	6.4	4.79	3.1
865	gene:MD00G1038200	1.08	1.71	0.66	0.71	1.06	1.1	2.27	0.77	1.33	1.46	3.02	2.11
866	gene:MD00G1038700	0	0	0	0.23	0.74	0.25	0.7	0.26	0.55	0.36	0.53	0.33
867	gene:MD00G1039400	0.54	0.38	0.69	0.77	0.46	1.13	0.28	0.1	0.04	0.18	0.21	0.13
868	gene:MD00G1041300	1.79	1.74	1.5	2.2	2.74	2.4	0.44	0.68	0.26	1	0.78	0.88
869	gene:MD00G1044400	0.68	1.03	0.6	0.53	0.48	1.14	0.06	0.1	0.05	0.05	0.06	0
870	gene:MD00G1046200	2.77	2.98	2.98	5.59	6.98	6.8	3.57	3.17	3.95	4.12	3.12	4.73
871	gene:MD00G1046300	18.83	18.8	17.77	17.75	19.57	20.86	9.7	9.36	8.8	9.34	8.81	8.19
872	gene:MD00G1046700	3.38	3.44	3.58	2.52	1.55	2.25	0.56	1.67	0.77	2.54	2.86	1.68
873	gene:MD00G1047400	0.07	0.22	0.08	0.22	0.14	0.08	0.59	0.83	0.23	0.92	1.13	0.38
874	gene:MD00G1047900	0	0.03	0	0.03	0	0.07	2.41	2.76	2.79	3.06	2.96	2.53
875	gene:MD00G1048200	0	0	0	0	0.09	0.05	2.64	1.91	2.08	1.86	2.33	2.81
876	gene:MD00G1048300	0.07	0.02	0.05	0.07	0.08	0.03	0.05	0.03	0.11	0.18	0.36	0.38
877	gene:MD00G1048900	0.15	0.16	0.56	0.63	0.57	0.69	1.63	1.43	1.4	1.48	1.31	1.57
878	gene:MD00G1050200	0.17	0.52	0.61	0.71	0.63	0.3	1.29	1.11	1.85	1.32	1.64	1.13
879	gene:MD00G1051100	93.48	111.02	120.17	104.75	110.5	72.96	204.71	181.41	182.32	240.81	222.27	196.6
880	gene:MD00G1051500	111.71	101.82	136.94	86.11	58	34.87	43.66	30.96	42.95	45.26	48.08	33.1
881	gene:MD00G1052100	0.47	1.48	0.76	1.73	1.6	1.43	1.82	2.28	1.56	2.86	2.61	3.07
882	gene:MD00G1052900	0	0	0	0.07	0	0.27	0.53	0.21	0.37	0.17	0.32	0.23
883	gene:MD00G1053800	9.83	6.41	5.27	2.37	4.69	2.1	5.11	6.72	8.05	5.7	10.51	5.36
884	gene:MD00G1053900	0.78	0.77	0.9	1.36	0.47	1.67	0	0	0.1	0	0	0.06
885	gene:MD00G1054200	0	0	0	0.07	0.06	0.15	0.48	0.1	1.33	1.31	0.91	0.47
886	gene:MD00G1055100	0.09	0.3	0.04	1.3	1.44	1.94	1.09	0.24	0.17	1.8	2.56	1.66
887	gene:MD00G1055400	0	0.21	0	0	0	0	0.51	1.01	0.9	0	0.37	0.14
888	gene:MD00G1057400	2.46	0.36	0	0.17	1.08	0	7.44	8.75	5.09	5.23	5.66	7.74
889	gene:MD00G1057500	0	0	0	0	0	0	0.2	0.6	0.46	0.17	0.47	0.17
890	gene:MD00G1057700	8.56	8.38	7.9	4.3	11.04	7.29	31.7	29.21	28.65	25.58	25.78	27.16
891	gene:MD00G1058000	1.3	0.94	2.11	2.07	2.15	0.75	1.53	1.5	1.35	0.5	0.89	0.51
892	gene:MD00G1058700	1.32	1.8	1.74	2.24	2.36	1.7	0.61	0.96	1.75	0.61	1.06	1.07
893	gene:MD00G1059000	2.11	3.35	2.68	4.09	4.61	3.08	4.4	7.09	6.52	7.42	7.23	6.74
894	gene:MD00G1061200	0.11	0	0	0.76	0.69	0.68	0.12	0.08	0.12	0.11	0.14	0.15
895	gene:MD00G1061600	1.52	1.04	1.72	2.63	2.76	2.27	0.59	0.56	0.82	0.56	0.68	0.98
896	gene:MD00G1061900	0.59	0.48	0.4	0.23	0.33	0.57	1.14	1.68	1.18	1.6	1.28	1.29
897	gene:MD00G1062300	1.5	0.91	1.31	0.87	1.24	0.67	2.04	1.44	1.79	2.08	1.7	1.86
898	gene:MD00G1062700	1.11	1.03	0.72	1.11	1.5	0.35	0.14	0	0	0	0.15	0.15
899	gene:MD00G1062800	0	0	0	0	0	0.14	0.24	0.19	0.15	0.38	0.59	0.4
900	gene:MD00G1062900	0.44	0.21	0.37	1.05	1.09	0.5	3.41	1.88	1.75	1.73	3.2	0.44
901	gene:MD00G1063000	1.78	1.72	1.17	1.74	2.09	2.13	0.23	0.17	0.12	0.69	1.24	0.72
902	gene:MD00G1063500	0.04	0.04	0.2	0.09	0.16	0.19	0.5	0.36	0.81	0.35	0.49	0.46
903	gene:MD00G1065200	4.16	2.45	3.65	3.58	2.14	1.88	0.15	0.07	0.04	0.38	0.47	0
904	gene:MD00G1068800	0	0	0.23	0	0.06	0	0.38	0.4	0.2	0.54	1.03	0.82
905	gene:MD00G1069900	4.4	5.66	3.42	4.56	4.45	4.48	1.01	0.92	1.1	1.09	1.28	0.49
906	gene:MD00G1070000	47.35	48.75	36.29	55.69	62.21	73.01	21.37	19.63	17.59	23.93	26.8	24.37
907	gene:MD00G1070100	14.23	13.58	12.56	10.78	11.62	10.58	2.83	3.14	3.86	4.32	4.28	3.77
908	gene:MD00G1075500	66.2	69.08	69.42	29.24	34.65	30.68	56.06	45.26	41.46	33.91	34.66	29.64
909	gene:MD00G1077100	0.5	1.18	0.92	0.56	0.48	0.4	1.21	1.43	0.41	1.37	1.12	1.47
910	gene:MD00G1077300	0.09	0	0.03	0.18	0.3	0.27	0.28	0.56	0.29	1.54	1.21	0.59
911	gene:MD00G1077400	27.94	32.12	25.83	28.52	38.78	44.04	12.69	14.59	14.77	22.88	20.48	19.04
912	gene:MD00G1077900	0.7	0.66	0.62	0.99	1.24	0.79	1.66	1.96	1.67	2.51	2.1	2.17
913	gene:MD00G1079100	1.89	1.76	1.49	1.73	0.94	1.4	2.5	2.55	2.67	3.53	2.91	4.04
914	gene:MD00G1079200	0	0.08	0.03	0.04	0.04	0	2.51	3.56	2.97	2.44	3.36	2.77
915	gene:MD00G1079300	0	0	0	0	0	0	1.17	0.63	0.5	0.96	0.92	1.01
916	gene:MD00G1080300	0	0.09	0	0	0.32	0.7	0.16	1.03	0.38	0.65	0.78	0.27
917	gene:MD00G1080400	0.91	1.43	1.41	0.71	1.09	1.24	3.59	3.02	2.83	3.28	4.04	3.05
918	gene:MD00G1081300	0	0	0.05	0	0.06	0.07	0.21	0.16	0.14	0.39	0.67	0.36
919	gene:MD00G1082300	4.17	3.78	4.48	7.33	9.87	12.96	2.24	3.53	2.38	5.84	4.63	4.75
920	gene:MD00G1082400	0.2	0.15	0.3	3.98	3.09	4.06	0.2	0.09	0.11	1.72	2.14	1.55
921	gene:MD00G1082900	0.03	0	0.03	0.97	0.62	0.83	0.04	0.04	0	0.25	0.36	0.54
922	gene:MD00G1085100	16.44	18.82	19.74	8.65	8.33	5.8	7.84	9.5	8.15	4.41	5.17	4.46
923	gene:MD00G1085400	3.18	3.59	1.02	1.06	0.6	1.29	4.28	3.26	5.01	5.07	2.17	4.02
924	gene:MD00G1085600	1.1	0.9	2	1.52	1.34	0.66	1.66	1.65	1.44	0.62	0.86	0.55
925	gene:MD00G1087200	0.79	1.39	1.38	1.27	1.46	1.91	0.09	0	0	0	0	0
926	gene:MD00G1087700	4.51	4.47	4.79	5.2	5.78	4.61	9.54	9.42	9.75	8	9.11	9.21
927	gene:MD00G1087900	0.13	0.23	0.5	0.15	0.28	0.39	0	0	0	0	0	0
928	gene:MD00G1089800	0	0	0	0	0	0	1.16	1.81	1.19	0.74	1.16	1.28
929	gene:MD00G1092900	0.56	0	0.06	1.23	0.23	0.3	2.02	0.96	0.66	0.39	1.07	0.41
930	gene:MD00G1093000	0	0	0.24	0.21	0.36	0.1	3.63	4.45	3.3	3.55	2.34	5.63
931	gene:MD00G1093400	2.65	3.7	2.81	3.8	2.97	2.88	1.22	1	0.96	1.55	0.96	1.42
932	gene:MD00G1093600	18.58	13.38	20.67	10.85	14	3.74	13.87	11.94	12.21	4.97	7.6	3.39
933	gene:MD00G1096200	0	0.04	0	0	0	0	0.65	0.49	0.21	0.17	0.16	0.46
934	gene:MD00G1097000	2.2	1.61	2.23	1.46	2.2	1.78	1.23	0.66	0.52	0.42	0.82	0.68
935	gene:MD00G1097800	1.1	0.84	0.42	0.69	0.89	0.98	2.48	2.72	2.07	2.92	2.57	2.77
936	gene:MD00G1098300	0	0.02	0	0.03	0.02	0.03	3.33	3.96	3.57	4.46	4.66	3.4
937	gene:MD00G1098700	9.6	8.61	16.22	11.69	12.75	5.34	5.92	5.13	4.76	2.24	3.95	1.67
938	gene:MD00G1099400	20.56	24.72	20.31	29.3	31.27	31.55	11.09	11.81	12.59	14.22	13.06	16.2
939	gene:MD00G1101400	0.62	0.44	0.37	3.23	3.1	5.06	0.89	0.47	0.31	2.41	2.07	1.44
940	gene:MD00G1101700	1.38	2.22	0.92	3.69	5.22	5.5	0.23	0.2	0.13	0.47	0.29	0.53
941	gene:MD00G1101900	0.46	0.86	0.84	5.34	5.33	6.73	0.08	0.1	0.08	0.31	0.15	0.45
942	gene:MD00G1102100	1.03	0.63	0.59	4.16	6.86	6.86	0.16	0.11	0.11	0.38	0.33	0.59
943	gene:MD00G1105700	5.89	3.66	13.16	9.37	8.04	3.02	49.08	56.99	61.16	43.75	46.28	33.43
944	gene:MD00G1109900	5.74	4.88	10.42	6.32	5.27	2.72	4.19	3.67	2.85	2.58	2.82	3.01
945	gene:MD00G1110200	8.78	9.43	9.53	7.15	4.27	3.24	12.22	14.6	16.94	12.85	9.32	9.41
946	gene:MD00G1111000	2.81	1.89	2.79	1.46	1.41	2.06	3.75	3.72	2.48	4.09	3.73	3.79
947	gene:MD00G1112100	0	0	0	0	0	0	0.4	0.17	0.18	0	0.21	0
948	gene:MD00G1112200	5.94	3.47	4.51	8.69	10.55	8.75	0.15	0	0.14	0.54	0	0.16
949	gene:MD00G1113900	2.43	3.46	2.54	3.15	2.88	3.21	12.78	11.18	13.34	11.29	13.39	12.84
950	gene:MD00G1115400	0.38	0.48	0.57	0.3	0.82	0.41	0.2	0	0.06	0.06	0	0
951	gene:MD00G1115600	7.19	5.01	7.84	5.51	5.81	5.34	3.19	2.58	2.42	3.1	3.64	3.26
952	gene:MD00G1116600	185.48	207.35	210.42	202.14	266.57	271.49	32.07	19.08	21.23	21	15.24	18.41
953	gene:MD00G1120400	2.42	3.96	2.88	2.78	2.52	2.79	7.16	6.02	6.62	6.06	4.97	6.54
954	gene:MD00G1120600	0.32	0.31	0.81	0.98	1.3	1.34	1.61	1.74	1.14	1.31	1.37	1.93
955	gene:MD00G1120700	0	0	0	0	0	0	0.2	0.33	0.34	0.13	0.22	0.15
956	gene:MD00G1120900	1.2	1.02	1.17	1.45	1.41	1.99	0.45	0.42	0.59	0.32	0.29	0.53
957	gene:MD00G1121300	16.16	14.44	13.78	11.73	9.79	12.23	2.59	2.98	4.47	2.91	3.45	4.55
958	gene:MD00G1122000	0	0	0	0	0	0	0.23	0.1	0.18	0	0.11	0
959	gene:MD00G1123300	0.47	3.65	1.92	0.35	1.89	1.27	9.97	6.6	3.91	5.18	5.39	8.15
960	gene:MD00G1124200	0	0	0	0.19	0.19	0.08	0.82	0.23	0.32	0.71	1.31	1.71
961	gene:MD00G1124500	0.13	0.21	0.17	4.88	4.8	4.99	0.74	0.21	0.25	2.81	3.07	2.41
962	gene:MD00G1124700	0	0	0	0	0	0	0.46	0.15	0.31	0.72	0.51	0.64
963	gene:MD00G1127200	0.63	0.85	0.74	0.68	0.54	0.48	1.92	1.49	1.49	1.24	0.86	1.03
964	gene:MD00G1127400	0.88	0.44	0.93	0.64	0.94	0.62	1.72	1.56	1.71	0.73	0.9	0.88
965	gene:MD00G1128200	13.81	11.58	11.45	13.1	12.3	13.71	6.21	6.13	5.09	6.21	4.61	4.94
966	gene:MD00G1129500	0.7	0.81	1.16	2.13	2.08	2.32	1.79	0.99	1.69	1.01	1.55	1.27
967	gene:MD00G1130500	8.85	6.74	10.8	10.72	11.53	8.54	4.2	3.43	3.68	6.1	5.62	5.76
968	gene:MD00G1130600	1.68	1.39	1.75	2.65	2.06	2.51	1.28	0.71	1.35	4	3.89	1.16
969	gene:MD00G1131900	0.79	0.73	0.61	1.39	1.08	1.2	1.92	3.03	1.86	1.93	1.15	1.96
970	gene:MD00G1133300	4.62	5.14	4.77	9.25	7.35	8.8	2.36	1.87	2.4	3.59	1.26	3.9
971	gene:MD00G1133500	6.19	6.79	6.46	27.36	22.62	17.15	3.16	2.89	2.97	4.38	6.87	5.65
972	gene:MD00G1135700	0.64	0.91	1.04	0.58	1.34	0.73	6.13	3.85	3.72	6.75	6.05	5.61
973	gene:MD00G1135900	0	0	0	0.04	0	0	4.15	2.58	5.29	1.75	3.33	2.31
974	gene:MD00G1136000	0.75	0.8	0.44	0.51	0.4	0.63	3.37	2.82	2.68	3.85	3.78	4.19
975	gene:MD00G1137700	33.25	14.59	44.93	24.1	28.44	13.77	104.14	51.9	42.69	12.11	18.56	31.85
976	gene:MD00G1137900	1.53	2.51	0.7	1.17	0.17	1.89	0.11	0.7	0	0.65	0.56	0.02
977	gene:MD00G1139600	0	0	0	0	0	0	0	0.04	0.13	0.43	0.41	0
978	gene:MD00G1141100	1.62	1.45	2.25	0.79	0.74	0.73	0.49	1.2	1.01	0.51	0.25	0.57
979	gene:MD00G1142600	5.1	6.54	8.03	11.05	11.84	12.56	7.24	5.37	7.99	19.59	12.93	11.42
980	gene:MD00G1143400	2.54	3.55	2.83	1.87	2.37	3.38	6.1	5.43	3.96	4.84	6.15	5.43
981	gene:MD00G1143500	0.62	1.09	1.35	5.9	7.07	10.11	2.79	1.84	1.42	7.78	8.51	7.05
982	gene:MD00G1143600	0	0	0	3.09	3.99	3.9	0	0	0.07	2.52	1.55	1.13
983	gene:MD00G1145400	0	0.1	0	0.11	0	0	2.21	2.66	2.67	4.12	2.75	2.55
984	gene:MD00G1145500	2.48	2.74	2.6	3.37	3.99	2.76	0	0	0	0	0.03	0.03
985	gene:MD00G1148200	0.23	0.73	0.55	0	0	0	2.73	1.43	0.58	0.16	0.18	0.32
986	gene:MD00G1148700	0	0	0	0	0	0	0.36	0.89	0.56	0.29	0.28	0.14
987	gene:MD00G1148800	1.51	2.04	1.37	3.09	1.44	1.63	0	0	0	0.08	0	0
988	gene:MD00G1149300	0.45	0.65	0.66	1.13	1.84	1.76	0.37	0.47	0.9	1.15	0.92	0.58
989	gene:MD00G1150100	2.89	3.25	2.34	4.14	2.11	2.17	0.13	0	0	0	0.14	0
990	gene:MD00G1150200	0.4	1	0.24	0.47	3.28	0.67	0	0	0	0	0.14	0
991	gene:MD00G1151500	0	0	0	0	0.07	0	0.57	1.34	1.04	1.08	1.41	1.04
992	gene:MD00G1152300	1.39	0.62	0.86	1.96	2.96	2.1	0.73	0.42	0.67	0.76	1.43	1.32
993	gene:MD00G1152400	3.74	4.01	5.38	4.44	3.87	3.84	4.02	3.71	3.38	17.23	11.41	10.42
994	gene:MD00G1152800	1.84	3.42	4.36	1.33	1.55	0.94	1.38	0.9	0.81	0.68	0.4	0.41
995	gene:MD00G1154200	4.33	4.21	4.47	2.11	4.42	4.72	1.65	2.02	1.98	1.4	2.51	3.16
996	gene:MD00G1154900	0.12	0.55	0.31	0.18	0.17	0.25	1.03	1.04	0.91	1.74	0.9	1
997	gene:MD00G1155200	0.2	0.07	0.06	0.11	0.04	0.21	1.4	1.38	1.05	1.77	1.83	2.73
998	gene:MD00G1155300	1.5	0.7	1.19	1.52	1.6	3.52	0	0.12	0.13	0.25	0	0.15
999	gene:MD00G1156400	0.1	0.49	0.2	1.14	0.91	0.83	0.9	1.08	0.46	0.97	0.89	0.95
1000	gene:MD00G1158700	0.34	0.31	0.51	0.54	1.1	0.72	0.67	1	0.41	0.32	0.17	0.53
1001	gene:MD00G1158900	0.89	0.21	0.44	1.85	1.59	1.01	0	0	0	0	0	0.11
1002	gene:MD00G1159000	2.28	1.13	2.03	1.99	1.81	1.87	0	0.03	0	0.07	0	0
1003	gene:MD00G1161400	2.59	1.11	1.6	1.61	0.69	0.32	0.53	0.34	0.84	0.48	0.42	0.14
1004	gene:MD00G1163400	0.04	0.12	0.17	0.04	0	0.1	1.69	1.64	1.83	2.86	3.06	1.86
1005	gene:MD00G1163800	1.09	1.47	1.19	1.61	2.02	3.32	3.77	4.54	5.15	3.54	4.9	4.22
1006	gene:MD00G1163900	0.52	0.09	1.54	0.78	0.7	0	2.46	2.98	2.91	1.26	1.5	2.15
1007	gene:MD00G1165100	15.1	13.81	11.95	14.63	15.47	16.96	5.03	4.68	4.04	4.77	4.96	5.19
1008	gene:MD00G1165300	11.56	10.95	8.69	10.12	11.4	8.74	3.65	4.23	4.38	2.83	3.32	4.49
1009	gene:MD00G1165800	3.12	3.88	2.67	2.39	2.09	1.77	1.35	1.5	1.73	1	0.82	1.24
1010	gene:MD00G1166100	0.06	0.69	0.15	1.22	1.99	1.33	1.3	1.52	1.96	2.04	1.64	1.83
1011	gene:MD00G1167000	72.02	74.71	63.09	50.88	44.78	53.05	34.22	28.52	29.18	16.05	24.68	19.54
1012	gene:MD00G1168000	0.15	0.2	0.15	0.21	0.22	0.14	3.84	3.89	5.26	3.64	3.9	4.16
1013	gene:MD00G1168400	1.17	0.81	0.98	1.21	0.99	0.9	5.5	6.3	6.44	6.29	6.18	5.5
1014	gene:MD00G1168500	0	0	0	0	0	0	0.63	2.56	2.58	0	1.31	1.38
1015	gene:MD00G1168700	0.5	0.11	0.52	0.12	0.55	0.25	1.8	2.65	2.82	2.55	1.74	3.13
1016	gene:MD00G1169900	0.27	0.69	0.96	0.2	0.41	0	0	0	0	0	0	0
1017	gene:MD00G1170400	0	0.03	0	0.58	0.17	0.59	0.46	0.23	0.25	2.26	2.61	2.61
1018	gene:MD00G1170700	0.03	0	0	0.03	0	0.07	3.86	1.84	1.42	7.75	9.49	8.39
1019	gene:MD00G1172900	0	0	0	0	0	0.04	1.29	0.99	0.73	3.48	3.03	3.86
1020	gene:MD00G1173600	0.15	0.33	0.56	0.44	0.31	0.15	3.57	3.39	2.07	4.26	4.62	2.73
1021	gene:MD00G1173900	0.57	0.72	0.72	0.44	0.41	0.42	0.2	0.1	0	0.1	0.24	0.13
1022	gene:MD00G1174400	1.43	1.35	1.37	0.45	1.76	0.35	1.51	2.01	1.95	0.61	0.6	0.55
1023	gene:MD00G1174600	1.21	1.16	0.84	1.03	1.73	1.4	1.02	0.79	0.93	0.51	0.61	0.53
1024	gene:MD00G1175400	0	0	0	0	0	0	1.03	1.78	1	1.42	1.23	0.89
1025	gene:MD00G1175500	0	0	0	0.07	0	0	11.15	7.15	9.03	10.74	10.65	10.89
1026	gene:MD00G1176400	4.48	5.82	5.51	2.45	2.49	2.53	4.02	3.04	4.51	3.59	2.58	3.61
1027	gene:MD00G1176700	0.91	1.6	0.63	1.29	2.09	1.68	0.33	0.14	0.23	0.26	0.26	0.73
1028	gene:MD00G1178400	1.31	1.1	2.13	3.6	2.71	1.42	1.63	3.05	1.93	0.35	1.22	0.42
1029	gene:MD00G1178700	2.19	1.13	2.7	2.36	1.93	1.26	5.85	5.69	4.46	4.91	5.58	4.14
1030	gene:MD00G1178900	1.01	1.18	0.67	2.21	2.04	2.64	0.72	0.88	1.16	6.6	6.15	4.23
1031	gene:MD00G1180100	3.15	2.19	3.02	1.95	1.59	1.25	0.76	1.29	1.1	1.54	0.87	0.35
1032	gene:MD00G1185500	0	0	0	0	0	0	1.56	0.94	1.24	0.68	0.68	1.68
1033	gene:MD00G1187300	0.13	0.05	0.04	0	0.05	0.11	1.51	2.34	1.97	2.6	1.89	2.21
1034	gene:MD00G1188600	0.68	0.58	0.99	0.87	0.83	1.63	2.08	1.65	1.67	2.24	1.99	2.19
1035	gene:MD00G1189100	1.66	3.84	1.76	3.09	3.52	21.52	1.31	1.14	1.24	1.59	1.75	1.8
1036	gene:MD00G1189500	0	0	0	0	0	0	1.37	2.33	1.5	0.99	0	1.2
1037	gene:MD00G1190000	5	2.31	5.5	5.65	4.32	3.65	0	0	0	0	0	0.27
1038	gene:MD00G1191600	34.89	34.74	30.43	51.65	48.2	54.88	69.14	72.2	65.91	106.11	102.01	98.08
1039	gene:MD00G1191900	1.31	1.6	1.89	1.35	1.81	2.73	0.11	0	0.11	0.73	0	0.12
1040	gene:MD00G1192000	2.92	4.81	5.55	5.17	4.51	4.65	0.11	0.75	0.3	0.1	0.35	0.24
1041	gene:MD00G1192500	2.43	3.33	2.84	3.02	1.58	1.47	0.19	0.15	0.61	0.71	0	1.83
1042	gene:MD00G1192800	6.76	5.58	5.14	7.11	6.85	11.27	32.97	34.04	21.28	19.86	25.23	17.47
1043	gene:MD00G1193000	14.76	19.06	14.57	18.39	14.13	19.22	7.99	8.03	6.97	11.87	10.17	10.72
1044	gene:MD00G1193100	0	0	0	0	0	0	0.59	0.94	0.45	2	1.1	0.02
1045	gene:MD00G1199400	1.64	2.73	3	3.8	1.97	2.29	0.37	0.42	0.3	0.35	0.53	0.31
1046	gene:MD00G1200300	17.36	11.65	37.38	15.4	20.24	5.51	36.7	38.44	35.52	11.28	18.49	6.94
1047	gene:MD00G1201300	1.19	1.99	1.42	0	0.62	0.16	1.24	2.39	2.78	1.03	2.17	0.46
1048	gene:MD00G1201800	2.26	4	1.91	2.9	3.15	2.72	0.12	0.2	0	0	0	0
1049	gene:MD00G1203400	3.79	0	0	0	0.01	0.75	3.51	3.18	3.78	1.62	2.36	2.34
1050	gene:MD00G1203600	1.97	0.6	4.44	0.78	0.82	3.06	1.51	0.12	0.11	0.34	0.35	0.44
1051	gene:MD00G1204600	5.71	4.04	8.36	6.89	6.05	4.34	4.81	2.46	3.95	1.6	2.53	3.34
1052	gene:MD00G1206800	2.47	3.28	2.74	1.44	1.49	1.07	2.06	1.93	1.31	1.28	0.55	1.62
1053	gene:MD00G1207300	2.34	2.44	2.59	2.76	4.26	4.58	1.19	1.75	1.29	1.81	1.07	0.96
1054	gene:MD00G1208200	0.52	1.73	0.42	1.04	0.9	1.18	1.69	1.71	3	1.77	2.39	1.68
1055	gene:MD00G1208400	3.13	2.58	1.89	1.95	2.37	2.64	8.43	6.16	8.42	8.8	8.24	8.34
1056	gene:MD00G1208600	6.96	8.09	6.8	10.16	9.26	8.08	3.07	3.23	3.81	3.42	3.35	2.85
1057	gene:MD01G1000300	16.14	21.59	16.77	11.48	12.75	12.01	9.46	8	8.73	8.76	7.09	9.23
1058	gene:MD01G1002000	1.99	2.73	2.06	2.23	1.6	1.97	0.65	0.92	0.48	0.67	0.79	0.46
1059	gene:MD01G1002100	2	1.94	2.61	2.69	2.05	1.96	0.22	0.11	0.03	0.23	0.1	0.11
1060	gene:MD01G1004000	0.7	0.78	0.69	0.41	0.66	0.27	0.63	1.08	1.26	0.6	1.49	1.33
1061	gene:MD01G1004100	9.65	10.22	9.51	10.43	7.94	8.02	1.01	1.31	1.15	1.14	1.14	1.36
1062	gene:MD01G1005300	0.22	0	0.15	1.48	1.3	0.98	0.11	0	0.05	0.2	0.06	0
1063	gene:MD01G1005700	9.2	9.1	9.87	11.65	8.31	8.95	17.54	20.78	20.88	18.82	20.12	19.51
1064	gene:MD01G1005800	6.01	6.47	6.46	1.67	8.75	7.46	3.48	0.43	2.33	1.06	1.58	1.95
1065	gene:MD01G1006100	0.69	0.74	2.02	2.42	1.59	1	0.61	0.34	0.28	0.09	0.21	0.44
1066	gene:MD01G1006300	9.34	8.17	5.47	5.55	5.72	5.77	3.28	3.59	4.11	4.91	4.19	4.34
1067	gene:MD01G1007700	1.14	0.9	0.97	1.58	1.4	1.62	0.56	0.22	0.22	0.4	0.2	0.24
1068	gene:MD01G1008700	1.57	1.01	2.22	1.97	1.81	0.99	1.39	1.15	0.93	0.48	0.74	0.47
1069	gene:MD01G1010100	10.58	8.29	13.82	13.75	13.21	6.98	9.18	7.32	8.43	4.74	7.09	4.52
1070	gene:MD01G1018500	5.47	4.33	2.79	5.17	4.69	2.38	11.57	11.22	14.08	14.66	11.47	15.94
1071	gene:MD01G1018600	2.28	1.28	0.81	2.03	1.57	0.81	0	0	0	0	0.1	0
1072	gene:MD01G1020400	0.77	0.93	0.34	0	0.41	0.12	0	0.08	0	0	0	0
1073	gene:MD01G1022300	10.42	17.37	12.31	15.14	13.57	11.56	27.63	20.61	20.33	29.97	27.07	27.79
1074	gene:MD01G1023400	4.65	5.79	8.84	6.62	8.96	9.2	0.32	0	0	0	0	0
1075	gene:MD01G1024600	5.01	5.23	4.21	6.37	3.2	2.94	6.99	4.93	6.17	1.55	2.52	3.53
1076	gene:MD01G1025400	0.83	0.55	1.15	4.36	6.71	5.99	1.21	1.24	1.44	3.02	2.69	2.83
1077	gene:MD01G1028300	10.18	9.71	12.8	16.5	11.7	9.34	6.7	5.96	8.31	5.56	5.7	4
1078	gene:MD01G1028500	14.51	13.65	13.92	13.1	12.74	13.19	19.08	17.54	17.43	30.8	27.36	22.45
1079	gene:MD01G1029200	0.1	0	0.21	0.11	0.26	0.79	0.05	0.17	0.04	1.81	1.14	0.75
1080	gene:MD01G1030100	11.1	11.21	13.75	10.65	12.62	12.24	6.49	3.8	3.59	3.3	4.45	5.5
1081	gene:MD01G1032500	1.98	4.88	4.39	5.31	3	3.97	1.26	1.21	2.18	1.39	1.38	1.71
1082	gene:MD01G1033000	3.16	4.33	3.67	11.79	12.19	13.34	12.12	11.77	11.66	15.09	14.99	14.77
1083	gene:MD01G1033600	1.72	1.37	1.32	2.12	2.05	1.78	0	0	0	0.15	0.02	0
1084	gene:MD01G1037000	4.87	3.48	3.38	3.73	4.64	3.23	1.56	2.13	1.78	1.45	1.82	1.41
1085	gene:MD01G1037900	0.47	0.69	0.62	0.65	0.44	0.26	0.03	0.08	0.08	0	0	0
1086	gene:MD01G1038300	37.61	38.37	41.67	35.6	22.12	16.17	19.68	17.98	18.39	19.32	16.29	16.01
1087	gene:MD01G1038700	0	0	0	0	0	0	0.62	0.66	0.38	0.26	0.39	0.5
1088	gene:MD01G1038900	0.1	0.13	0.5	0.27	0.29	0.4	2.21	1.32	2.45	2.58	2.51	1.48
1089	gene:MD01G1040200	2.67	2.23	2.34	3.12	3.41	2.46	0.09	0.04	0.26	0.04	0	0
1090	gene:MD01G1041300	2.35	1.45	1.34	1.44	4.15	2.62	0.47	0.11	0	0.16	0.16	0.03
1091	gene:MD01G1041900	39.51	34.04	27.45	37.46	41.85	50.67	20.42	12.45	13.27	26.98	19.59	25.16
1092	gene:MD01G1042500	0.83	0.52	0.58	1.21	1.26	1.01	4.16	1.24	1.99	1.17	0.79	0.57
1093	gene:MD01G1042800	3.03	1.19	1.45	1.79	4.07	2.46	14.76	4.12	2.82	3.29	1.93	1.9
1094	gene:MD01G1045700	2.71	1.94	1.79	3.05	1.83	2.42	0.92	0.7	0.56	1.02	0.33	1.35
1095	gene:MD01G1045800	28.71	27.66	32.69	30.12	28.35	22.94	14.39	14.28	12.01	11.8	13.49	13.2
1096	gene:MD01G1046300	0.04	0.26	0.07	0.28	0.17	0.2	0.49	0.59	0.6	0.7	0.78	0.81
1097	gene:MD01G1046400	10.15	11.28	8.61	7.41	10.59	12.2	1.39	1.88	1.59	1.46	1.01	1.2
1098	gene:MD01G1046500	6.77	7.78	5.39	8.41	7.07	7.42	2.05	4.44	2.13	2.18	3.25	2.48
1099	gene:MD01G1046700	4.34	3.46	2.74	4.41	3.59	4.3	12.94	12.21	11.43	13.36	11.51	17.52
1100	gene:MD01G1050400	0	0	0	0	0	0	0.37	0.56	0.53	0.45	0.31	0.45
1101	gene:MD01G1051700	10.78	13.17	9.08	10.7	7.39	7.79	4.07	4.94	5.21	3.48	3.59	3.45
1102	gene:MD01G1051800	91.73	89.78	77.01	96.32	92.74	102.71	4.16	3.36	3.7	2.29	3.74	3.57
1103	gene:MD01G1052800	0	0.33	0.18	0.21	0.26	0.69	2.17	0.48	0.62	0.22	0.26	0
1104	gene:MD01G1054800	0.84	1.09	0.94	0.98	1.25	0.88	1.71	2.69	2.49	1.14	2.09	1.75
1105	gene:MD01G1055200	0.12	0.21	0.53	0.14	0.3	0.25	0.53	0.7	0.97	1.22	1.22	0.67
1106	gene:MD01G1055700	1.93	1.75	1	2	1.9	1.26	3.25	3.57	3.52	3.37	4.2	3.59
1107	gene:MD01G1056400	0.64	0.51	0.99	1.02	1.07	0.66	1.55	1.73	2.24	1.88	2.24	1.07
1108	gene:MD01G1056900	4.59	4.13	5.3	6.28	4.46	6.84	1.7	1.6	2.15	1.72	2.23	2.18
1109	gene:MD01G1057300	1.64	1.42	1.89	5.98	8.4	7.78	1.86	1.87	1.55	3.59	5.27	3.42
1110	gene:MD01G1057400	0.49	0.91	0.67	2.03	4.14	2.46	1.18	0.99	0.8	1.62	1.39	1.67
1111	gene:MD01G1059100	1.8	2.35	3.27	3.35	3.07	2.89	0.43	0.45	0.43	0.46	0.54	0.38
1112	gene:MD01G1059300	3.62	3.11	2.76	2.91	2.46	2.62	10.09	8.6	9.49	7.45	5.95	7.46
1113	gene:MD01G1059600	2.56	4.06	3.64	20.54	18.68	19.93	7.88	3.24	3.34	8.81	8.92	5.65
1114	gene:MD01G1059700	0.37	1.69	0.33	4.16	5.93	6.58	2.6	2.25	1.51	7.21	7.72	7.26
1115	gene:MD01G1061100	3.23	3.2	2.68	3.99	3.96	3.86	1.42	1.97	1.4	0.86	1.67	1.58
1116	gene:MD01G1061600	0.53	0.28	0.59	0.85	0.64	0.5	0.09	0.06	0.08	0.04	0.19	0.2
1117	gene:MD01G1062000	2.65	1.81	1.7	3.01	3.2	2.71	0.93	0.91	0.69	1.27	1.26	1.16
1118	gene:MD01G1062500	1.1	1.07	1.92	2.69	1.84	3.2	5.26	5.23	5.39	5.95	5.95	6.42
1119	gene:MD01G1062600	0.77	1.74	1.44	0.65	1.47	0.91	3.31	5.13	3.92	4.61	3.27	4.84
1120	gene:MD01G1062700	3.99	1.93	4.26	2.56	2.46	2.15	6.63	6.96	6.26	3.42	4.44	7.17
1121	gene:MD01G1063200	0	0.18	0.05	0	0	0.07	7.4	6.56	6.26	10.38	9.72	9.6
1122	gene:MD01G1063400	0	0	0.1	0.03	0.08	0	3.34	5.3	5.92	7	6.35	5.61
1123	gene:MD01G1063800	0	0	0.07	0	0.09	0.1	2.34	2.91	2.31	2.57	2.13	2.65
1124	gene:MD01G1064000	0	0.07	0	0	0.44	0.42	0.58	0.31	1.3	1.23	1.35	1.16
1125	gene:MD01G1064100	0.11	0.12	0.05	0.13	0	0.07	0.57	0.87	0.69	0.63	0.77	0.93
1126	gene:MD01G1064200	0	0	0.11	0.44	1.07	2.57	0.38	0.11	0.35	0	0	0.14
1127	gene:MD01G1064600	0.04	0.23	0.12	0.41	0.45	0.41	4.5	3.92	2.77	9.3	8.85	7.62
1128	gene:MD01G1064700	0	0.04	0.18	0.12	0.52	0.36	0	0.03	0	0	0	0
1129	gene:MD01G1065600	354.53	314.07	291.4	121.31	152.26	176.35	142.6	138.88	129.46	113.37	115.42	124.34
1130	gene:MD01G1066000	1.07	1.08	1.32	0.72	1.45	1.31	0.75	0.39	0.51	0.49	0.67	0.42
1131	gene:MD01G1066900	1.19	1.5	1.67	5.76	5.46	5.63	1.27	1.64	2.12	4.39	4.38	4.23
1132	gene:MD01G1068700	4.98	5.24	4.81	2.83	4.03	4.01	1.25	1.64	1.7	2.83	2.15	1.83
1133	gene:MD01G1068800	2.87	2.72	2.29	1.18	1.27	1.34	1.38	0.85	0.4	0.43	0.69	1.14
1134	gene:MD01G1070400	0	0	0	0.05	0.22	0.15	0.17	0.04	0.57	0.11	0.27	0.09
1135	gene:MD01G1073600	9.57	9.59	8.99	30.3	32.89	37.54	15.23	16.93	15.11	38.96	41.64	62.02
1136	gene:MD01G1075400	0.73	1.39	2.08	1.42	1.04	2.05	10.83	4.16	4.47	1.42	2.11	1.18
1137	gene:MD01G1076200	1.35	1.44	1.2	0	2.31	0.34	5.78	4.93	7.82	8.72	6.14	7.56
1138	gene:MD01G1077200	26.39	26.52	27.33	21.91	20.65	23.63	12.29	11.78	13.16	13.17	11.16	13.66
1139	gene:MD01G1077800	2.32	1.14	1.32	4.13	3.99	4.09	1.15	2.2	0.76	3.02	3.13	3.33
1140	gene:MD01G1077900	1.7	2.97	3.88	5.69	5.75	6.69	10.61	14.79	11.7	12.49	15.03	13.92
1141	gene:MD01G1078000	9.08	8.32	7.42	20.28	20.37	22.1	6.45	4.39	4.14	11.67	11.52	10.27
1142	gene:MD01G1079600	4.27	5.16	4.51	15.13	16.23	17.05	7.85	6.8	7.08	15.56	17.03	12.74
1143	gene:MD01G1080400	184.07	197.47	170.18	160.12	215.31	192.51	162.22	86.73	62.85	95.63	90.22	67.48
1144	gene:MD01G1082200	117.86	106.48	121.94	109.81	69.31	70.84	51.67	50.38	58.36	49.42	41.77	44.53
1145	gene:MD01G1083900	14.39	12.12	13.85	11.98	9.98	8.09	8.79	7.79	9.95	4.95	4.6	4.9
1146	gene:MD01G1085200	3.28	3.75	4.2	3.82	3.75	3.04	8.81	10.22	9.97	8.94	9.9	8.3
1147	gene:MD01G1085700	66.58	60.64	64.04	45.7	58.87	58.84	160.56	129.23	116.25	149.96	150.54	156.19
1148	gene:MD01G1087700	0.22	0.23	0.11	0.03	0.24	0.27	0	0	0	0	0	0
1149	gene:MD01G1089700	0	0.1	0	0	0.03	0	1.68	0.71	1.5	1.35	1.93	1.03
1150	gene:MD01G1089800	0.61	3.03	2.46	5.26	6.52	7.53	1.88	1.57	1.95	3.08	2.67	2.25
1151	gene:MD01G1090900	63.69	64.56	58.86	29.68	30.46	31.79	60.87	67.45	61.27	33.76	32.48	35.42
1152	gene:MD01G1092300	1.16	1.19	1.52	1.58	1.77	1.52	0.38	0.59	0.93	0.73	0.82	0.81
1153	gene:MD01G1093100	16.1	13.73	13.51	11.27	13.09	17.02	3.9	3.68	5.57	5.82	4.85	3.17
1154	gene:MD01G1093500	5.29	10.41	10.64	11.32	12.68	8.98	3.62	2.55	2.95	1.48	2.38	2.9
1155	gene:MD01G1094400	0.98	0.69	0.47	0.87	1.13	1.29	3.21	3.29	2.03	2.43	2.13	3.23
1156	gene:MD01G1095000	0.16	0.27	0.05	0.06	0.26	0.24	2.98	3.5	3.81	3.31	2.57	3.12
1157	gene:MD01G1095700	0	0	0	0.73	0.4	0.24	0	0	0	0.06	0	0
1158	gene:MD01G1096100	0.1	0	0.18	0.23	0.05	0.19	0.53	0.85	0.38	0.43	0.46	0.95
1159	gene:MD01G1096200	0.26	0	0.27	0.1	0.23	0.22	1.27	0.56	0.89	1.15	1.45	1.4
1160	gene:MD01G1096400	0.53	0.28	0.38	1.61	2.62	2.42	0	0.05	0	0.39	0.17	0.12
1161	gene:MD01G1096500	0.5	0.81	1.15	0.3	0.78	2.22	2.31	3.86	4.29	4.89	3.72	3.22
1162	gene:MD01G1096600	0.04	0	0.07	1.68	1.46	0.28	0.21	0.21	0.14	0.29	0.37	0.1
1163	gene:MD01G1097900	0	0	0	0	0.13	0.05	1.34	1.82	1.17	1.21	2.19	1.84
1164	gene:MD01G1098300	26.91	27.84	28.52	32.59	31.38	31.34	12.71	10.03	11.11	13.33	18.33	15.67
1165	gene:MD01G1098400	0	0	0	0	0	0.06	0.45	0.8	0.54	0.45	0.32	0.54
1166	gene:MD01G1100900	0.33	0.3	0.12	0.15	0.35	0.17	0	0.06	0.02	0.02	0.02	0
1167	gene:MD01G1101300	0.89	0.89	0.76	10.18	11.98	14.36	1.25	1.25	0.75	6.47	5.94	4.76
1168	gene:MD01G1101800	6.04	6.29	5.45	5.31	6.71	5.33	2.5	1.88	2.57	3.22	2.44	1.83
1169	gene:MD01G1104200	16.21	15.61	13.49	20.45	19.86	19.31	9.31	7.53	8.87	10.46	10	8.99
1170	gene:MD01G1104600	10.9	3.69	7.37	1.74	4.74	5.5	5.31	2.95	2.32	3.66	2.62	1.13
1171	gene:MD01G1105200	1.06	1.65	0.86	1.59	3.22	2.68	0.97	1.04	1.23	1.71	1.24	1.65
1172	gene:MD01G1105300	0	0	0	0.11	0	0	1.21	1.14	0.63	0.89	0.36	0.62
1173	gene:MD01G1105600	11.3	10.83	10.52	15.84	14.38	13.33	4.26	3.43	2.26	3.15	4.47	4.88
1174	gene:MD01G1112100	0	0	0	0	0	0	0.08	0.24	0.2	0.26	0.27	0.15
1175	gene:MD01G1113000	1.66	1.79	1.76	1.64	2	1.78	0.4	0.31	0.41	0.45	0.29	0.44
1176	gene:MD01G1115200	0.82	2.13	2.63	3.28	3.89	2.12	9.68	10.88	11.37	12.37	10.44	12.99
1177	gene:MD01G1115300	0	0.05	0	0	0.05	0	0.62	0.8	0.45	0.74	0.93	0.89
1178	gene:MD01G1115600	12.06	10.49	11.03	9.74	8.9	9.19	0.9	0.76	0.68	0.42	0.77	0.98
1179	gene:MD01G1115700	0	0	0	0	0	0	0.24	0.41	1.39	1.01	0.76	0.62
1180	gene:MD01G1115800	0	0	0.02	0.02	0	0	0.33	0.44	0.63	0.55	0.43	0.47
1181	gene:MD01G1116000	0	0.1	0.02	0.23	0.09	0	3.31	3.67	2.7	3.57	2.83	4.83
1182	gene:MD01G1116200	2.84	3.3	2.26	4.34	3.55	3.09	1.3	1.78	2.58	1.93	1.32	1.34
1183	gene:MD01G1116500	5.19	4.89	5.69	4.94	5.18	4.17	1.72	1.24	2.07	1.47	1.48	1.76
1184	gene:MD01G1116600	11.16	7.27	9.79	9.95	9.49	8.97	3.38	4.88	4.46	2.51	3.02	1.97
1185	gene:MD01G1116700	9.47	8.03	11.32	9.61	9.45	7.77	2.33	2.86	3.37	2.93	1.83	2.29
1186	gene:MD01G1117400	21.01	18.97	18.42	7.7	5.68	7.22	9.77	10.69	14.48	11.29	7.43	7.41
1187	gene:MD01G1120400	6.56	14.43	4.22	4.71	6.19	8.52	2.43	1.93	1.46	0.95	1.55	1.33
1188	gene:MD01G1121000	3.25	2.95	4.67	6.64	2.35	1.43	1.54	1.47	2.4	1.62	2.38	1.48
1189	gene:MD01G1121100	8.1	7.97	12.88	16.19	11.85	5.92	2.57	2.09	2.53	1.48	1.33	1.24
1190	gene:MD01G1121900	6.24	3.7	5.23	3.11	2.94	1.47	2.13	2.37	2.68	4.63	4.56	2.97
1191	gene:MD01G1122900	5.06	5.59	5.08	6.8	5.77	3.97	1.95	1.75	3.16	2.93	1.39	2.57
1192	gene:MD01G1124300	3.26	2.68	1.81	4.01	5.29	4.5	1.79	1.83	1.22	1.4	1.26	1.89
1193	gene:MD01G1124500	245.63	257.3	237	275.28	213.25	246.8	80.12	78.77	83.05	56.34	54.07	53.7
1194	gene:MD01G1124600	14.73	7.79	23.27	7.44	13.92	4.74	19.34	18.03	13.81	3.46	10.75	4.94
1195	gene:MD01G1126300	0.35	0.33	0.5	0.61	0.19	0.17	1.6	0.95	1.06	0.81	0.66	0.78
1196	gene:MD01G1130300	0	0.09	0.22	0.33	0	0.01	1.3	1.68	2.88	2.34	1.52	1.42
1197	gene:MD01G1134700	4	6.95	3.46	7.53	8.66	9.9	1.53	0.91	0.35	1.29	1.26	1.74
1198	gene:MD01G1137600	1.02	1.37	1.02	0.51	0.85	0.72	1.9	1.77	1.25	1.69	1.83	1.53
1199	gene:MD01G1139800	1.21	1.9	2	6.28	6.4	7.5	1.9	1.24	1.27	2.13	2.79	2.46
1200	gene:MD01G1141000	4.13	2.7	5.25	6.12	6.43	6.32	2.76	3.32	3.05	2.44	1.66	3.77
1201	gene:MD01G1141700	2.41	3.37	2.11	1.16	0.52	0.45	4.38	3.86	5.81	1.35	1.37	0.73
1202	gene:MD01G1142000	5.66	4.3	6.2	4.71	4.97	3.56	6.29	5.89	5.36	2.24	3.22	2.17
1203	gene:MD01G1142900	4.3	7.06	2.79	4.92	10.76	8.36	2.98	2.24	1.89	2.04	3.01	1.64
1204	gene:MD01G1143100	0.33	0.6	0.67	2.72	4.1	2.42	3.62	1.44	1.75	3.1	2.23	2.09
1205	gene:MD01G1143200	33.49	37.14	29.46	24.79	21.77	19.11	7.7	18.31	16.04	12.74	10.33	10.59
1206	gene:MD01G1144100	6.88	6.03	4.35	3.06	3.2	4.07	12.95	11.02	13.37	11.65	12.02	10.72
1207	gene:MD01G1144400	5.18	4.39	3.25	2.85	5.23	3.37	1.54	1.75	1.68	3.32	1.4	2.26
1208	gene:MD01G1148500	7.15	8.07	6.9	18.35	20.48	19.33	8.39	7.82	7.76	12.31	11.96	10.93
1209	gene:MD01G1148600	1.08	1.07	1.5	4.13	4.35	4.02	2.65	2.04	2.17	6.94	5.76	5.35
1210	gene:MD01G1148700	0.2	0.32	0.31	1.52	1.36	1.13	0.87	0.84	0.24	2.4	1.14	1.23
1211	gene:MD01G1150100	1.25	1.58	1.01	1.14	1.17	1.41	1.93	2.96	3.02	2.54	2.09	1.81
1212	gene:MD01G1150200	0.26	0.12	0	0	0.04	0	0.5	0.33	0.46	0.03	0.29	0.55
1213	gene:MD01G1150600	0.06	0.02	0.06	0.1	0.07	0.03	0.39	0.5	0.62	0.63	0.53	0.29
1214	gene:MD01G1151200	0.04	0.06	0.14	0.02	0.04	0.02	1.38	1.25	1.18	2.15	1.86	1.27
1215	gene:MD01G1151400	0.41	0.61	0	0.24	1.05	0.52	9.36	6.91	6.76	9.24	6.32	8.19
1216	gene:MD01G1153100	2.61	2.77	2.82	5.59	5.71	6.69	2.7	3.02	2.87	3.33	5.05	3.69
1217	gene:MD01G1153600	0.3	0.21	0.35	0.41	0.43	0.94	1.07	1.13	0.6	2.07	1.73	2.06
1218	gene:MD01G1154600	2.44	3.67	4.75	5.63	7.78	8.67	5.75	3.99	4.12	6.07	6.25	5.48
1219	gene:MD01G1156200	1.77	1.53	1.74	1.72	1.51	1.57	4.43	4.3	5.06	4.59	4.07	4.07
1220	gene:MD01G1156900	10.38	10.82	10.2	20.31	26.09	25.9	8.54	8.59	6.39	13.05	13.14	12.98
1221	gene:MD01G1157700	105.47	102.71	103.9	150.86	119.57	112.25	58.49	48.84	47.03	104.08	113.46	96.38
1222	gene:MD01G1158500	5.28	5.55	7.23	1.8	1.53	1.26	1.91	1.53	2.78	0.81	1.18	0.86
1223	gene:MD01G1160900	42.51	41.23	42.27	19.41	16.54	21.22	28.21	21.27	22.79	16.86	20.8	20.13
1224	gene:MD01G1161200	4.6	6.18	5.7	5.9	4.17	4.25	13.42	15.96	16.52	14.4	15.62	10.66
1225	gene:MD01G1161300	3.79	3.1	3.03	7.03	4.73	4.79	6.76	8.57	7.91	5.54	7.18	4.97
1226	gene:MD01G1161500	1.7	1.95	2.63	3.59	3.24	2.3	0.71	1.53	0.52	1.26	0.65	0.9
1227	gene:MD01G1161600	1.51	2.86	1.87	2.21	1.2	1.15	0.07	0.34	0.06	0.3	0.36	0.37
1228	gene:MD01G1161700	22.37	24.27	20.79	15.12	20.4	23.36	7.89	9.14	7.04	5.82	5.58	6.85
1229	gene:MD01G1162200	0.69	0.65	0.23	1.5	2.12	1.74	0.26	0	0.24	0.16	0.65	0
1230	gene:MD01G1162400	10.83	8.48	12.15	19.4	13.43	18.21	9.33	9.17	12.4	22.78	21.51	25.36
1231	gene:MD01G1165200	5.45	7.61	4.16	5.6	4.95	4.64	6.24	7.53	25.93	6.52	7.33	6.22
1232	gene:MD01G1165400	0	0	0	0	0	0	0.93	2.46	2.72	1.02	1.13	1.94
1233	gene:MD01G1166600	0.5	1.23	0.38	0.29	0.65	0.48	5.33	4.34	5.4	5.71	4.89	6.61
1234	gene:MD01G1166700	182.25	208.7	190.2	65.3	75.82	88.09	147.66	129.56	144.09	89.6	71.42	87.86
1235	gene:MD01G1168300	0.54	0.41	0.37	0.22	0.57	0.53	1.64	1.57	1.33	1.42	1.87	1.59
1236	gene:MD01G1168500	0.6	0	0.09	1.91	1.65	2.54	0.19	0.26	0.19	0.31	1.25	0.62
1237	gene:MD01G1168600	4.48	3.15	5.61	16.62	18.82	17.12	2.53	2.33	2.12	12.83	11.6	10.25
1238	gene:MD01G1169500	2.19	3.6	1.74	3.38	2.7	3.51	8.23	7.4	6.74	8.17	8.06	10.73
1239	gene:MD01G1169600	0.68	0.48	0.33	0.28	0.55	0.33	2.94	2.44	3.89	2.13	1.96	1.78
1240	gene:MD01G1170500	0.2	0.64	0.57	0.72	1.5	1.98	0.61	0.44	0.85	0.81	0.54	0.95
1241	gene:MD01G1171100	20.47	24.69	26.84	44.32	50.12	50.25	51.5	42.31	45.62	59.6	59.97	60.2
1242	gene:MD01G1172800	18.78	19.03	18.54	50.81	43.33	45.63	9.69	11.46	12.27	24.7	24.2	17.22
1243	gene:MD01G1173000	0.22	0.12	0.48	10.5	9.42	8.53	0.11	0	0	0.9	4	1.22
1244	gene:MD01G1173500	0.31	0.5	0.49	1.68	1.11	1.83	0.64	0.59	0.25	0.71	0.84	0.7
1245	gene:MD01G1174400	0.84	1.04	1.23	3.35	2.66	1.85	1.76	1.29	1.61	2.94	2.97	2.77
1246	gene:MD01G1174800	0	0.05	0	0	0.05	0	7.01	6.86	6.02	13.45	12.47	10.02
1247	gene:MD01G1174900	0	0	0.07	0	0	0	1.15	0.85	0.43	0.7	0.89	1.8
1248	gene:MD01G1175500	2	2.25	2.79	3.02	2.28	1.84	1.55	0.61	1.28	0.81	1.29	0.98
1249	gene:MD01G1175700	0.13	0	1.63	0.55	0.36	0	1.52	0.67	0.28	0	0.09	0.1
1250	gene:MD01G1176100	2.64	1.83	1.38	3.44	4.66	1.18	3.81	5.69	4.51	5.6	4.05	7.85
1251	gene:MD01G1177400	25.81	30.18	24.87	13.64	12.06	12.3	14.89	17.39	17.06	7.89	8.81	10.6
1252	gene:MD01G1178300	1.05	0.89	1.27	3.19	3.99	3.07	0.31	0.49	0.36	1.54	0.91	0.55
1253	gene:MD01G1178700	1.03	1.16	0.95	0.94	1.66	1.35	2.06	2.31	3.9	3.91	2.8	3.1
1254	gene:MD01G1178900	0.46	0.12	0.85	0.37	0.34	0.68	2.27	4.3	3.18	6.71	6.71	6.34
1255	gene:MD01G1179000	0.2	0.21	0.57	0.09	0.21	0.2	0.9	1.05	1.01	1	1.17	1.3
1256	gene:MD01G1179100	0.05	0.27	0.05	0	0	0.21	0.67	0.81	0.72	0.71	1.01	0.8
1257	gene:MD01G1179300	0.02	0	0.07	0.43	0.39	0.87	0.02	0.05	0.09	0.21	0.32	0
1258	gene:MD01G1179500	0.59	0.48	1.2	1.22	0.38	0.9	0	0	0	0.05	0.06	0
1259	gene:MD01G1179600	3.59	3.45	3.19	3.77	4.05	3.13	0	0	0	0.08	0.06	0
1260	gene:MD01G1179700	0.22	0.58	0	0.38	0	0.7	2.87	4.33	3.14	5.9	4.46	4.01
1261	gene:MD01G1179800	0.26	0.43	0.31	0.62	0.95	0.59	0.07	0.17	0.16	0.2	0.38	0.12
1262	gene:MD01G1180200	1.75	1.18	1.99	0.26	0.28	0.57	0	0	0	0	0	0
1263	gene:MD01G1180300	7.36	6.34	7.02	6.06	4.58	5.48	0.05	0.18	0	0	0	0
1264	gene:MD01G1180500	6.16	8.05	5.37	26.96	21.16	25.42	2.36	2.05	2.09	5.14	5.68	4.11
1265	gene:MD01G1180800	6.44	4.53	6.51	7.59	6.22	5.64	1.38	1.79	2.03	1.68	1.46	2.24
1266	gene:MD01G1181500	2.42	3.35	3.07	2.18	2.47	2.57	6.19	7.75	7.35	6.43	5.66	5.51
1267	gene:MD01G1183200	0	0.18	0.06	0	0.05	0.08	2.13	2.18	3.16	2.17	2.06	2.54
1268	gene:MD01G1183300	2.44	2.03	3.13	3.11	1.17	0.32	0.17	0.51	0.54	0.23	0.2	0.84
1269	gene:MD01G1183500	0.53	0.14	0.2	0.27	0.24	0.78	0.59	0.79	1.24	1.1	1.51	1.33
1270	gene:MD01G1184000	1.05	1.39	0.69	1.57	0.98	0.72	2.14	2.13	2.36	3.3	3.18	2.7
1271	gene:MD01G1184300	1.35	1.27	1.72	1.25	1.55	2.29	2.89	4.34	3.31	4.21	4.1	5.1
1272	gene:MD01G1185400	0.18	0.28	0.46	0.34	0.44	0.47	1.28	1.22	0.97	0.82	0.68	0.79
1273	gene:MD01G1185800	2.02	1.35	2.95	2.01	2.8	0.9	2.66	2.68	1.92	0.91	1.29	1.24
1274	gene:MD01G1186500	1.04	0.94	0.85	1.32	0.85	1.19	0.51	0.38	0.63	0.55	0.41	0.46
1275	gene:MD01G1186600	0.5	0.37	0.37	0.22	0.8	0.45	8.7	8.22	9.19	8.25	7.29	7.89
1276	gene:MD01G1187500	22.65	28.09	22.77	31.29	33.63	33.1	22.11	20.73	16	43.35	39.6	48.4
1277	gene:MD01G1188200	0.87	0.13	0.81	2.04	1.79	2.01	0.53	0.31	0.78	0.77	0.86	0.76
1278	gene:MD01G1189200	0.47	0.63	0.62	0.75	0.69	0.63	10.67	10.23	11.1	10.44	10.22	10.96
1279	gene:MD01G1189900	9.95	9.88	12.71	6.15	7.56	6.08	2.3	1.59	1.37	1.53	1.24	1.26
1280	gene:MD01G1190100	0	0.04	0	0.04	0.04	0	1.55	0.82	1.69	1.6	1.48	1.68
1281	gene:MD01G1190400	0.72	0.78	0.97	0.68	0.11	0.31	0	0.18	0.2	0.06	0	0.21
1282	gene:MD01G1190500	0.86	0.97	0.84	1.73	1.37	1.83	4.77	4.16	4.01	4.41	4.42	4.61
1283	gene:MD01G1190700	0.25	0.29	0.61	0	0.06	0.27	0.23	0.93	1.01	0.26	0.15	0
1284	gene:MD01G1190900	9.52	8.35	9.89	15.21	12.08	13.39	0.61	0.65	0.3	0.59	1.51	0.88
1285	gene:MD01G1191000	0.84	0.81	0.74	1.95	0.9	0.71	3.26	3.3	3.63	5.64	5.49	4.78
1286	gene:MD01G1191100	1.06	0.41	0.85	0.45	0.31	0.12	0	0	0	0	0	0
1287	gene:MD01G1193300	0.06	0.06	0	0.35	0.13	0.15	4.32	5.88	4.25	8.11	4.5	7.08
1288	gene:MD01G1193500	0	0	0	0	0	0	2.19	1.71	1.16	3.38	2.66	2.95
1289	gene:MD01G1193600	0	0.14	0	0	0	0.11	3.84	3.36	1.62	7.22	5.02	5.58
1290	gene:MD01G1193700	0.6	0.37	0.25	0.46	0.14	0	1.88	2.23	1.67	3.46	1.86	1.89
1291	gene:MD01G1194600	3.31	1.44	4	3.32	3.28	1.21	6.79	5.98	6.75	3.26	4.89	3.13
1292	gene:MD01G1196000	6.27	7.3	7.26	10.31	9.69	9.04	4.44	3.75	4.25	3.92	4.19	4.37
1293	gene:MD01G1196800	0.33	0.57	0.51	6.19	6.7	8.65	0.92	0.36	0.11	7.03	6.52	4.18
1294	gene:MD01G1199600	12.26	13.27	14.73	11.11	12.02	10.47	22.93	22.37	25.78	30.26	28.58	21.97
1295	gene:MD01G1199700	3.4	4.01	4.33	0.99	1.21	2.15	4.11	2.76	3.82	3.25	4.12	2.67
1296	gene:MD01G1201400	31.21	33.32	31.71	31.26	31.1	34.52	13.89	14.3	15.05	13.77	15.31	16.52
1297	gene:MD01G1201900	0.24	0.67	0.63	0.82	1.68	1.89	1.36	1.91	2.06	1.23	2.56	2.47
1298	gene:MD01G1203800	8.38	8.5	7	6.27	5.65	5.23	0	0.13	0	0	0	0
1299	gene:MD01G1204000	3.06	3.24	2.81	5.08	6.32	5.94	1.29	1.42	0.95	1.29	1.5	0.66
1300	gene:MD01G1204100	1.05	0.14	0.35	0.15	0.98	1.66	0	0	0	0	0	0
1301	gene:MD01G1204300	1.16	0.89	1.57	1.83	1.53	1.46	0.09	0.08	0.04	0	0.14	0.3
1302	gene:MD01G1204400	0.96	1.38	1.22	1.04	1.42	1.33	0.86	0.46	0.1	0.43	0.61	0.67
1303	gene:MD01G1204900	0.98	1.42	1.44	0.97	1.5	0.81	0.66	0.43	0.53	0.98	0.74	0.85
1304	gene:MD01G1208700	3.75	1.85	3.4	5.63	5.3	4.14	6.8	5.61	7.6	13.65	6.38	7.69
1305	gene:MD01G1209000	0.49	1.03	0	3.85	7.11	8.35	1.45	0.91	0.98	1.85	4.08	3.42
1306	gene:MD01G1209100	0.64	0.56	1.63	3.01	4.44	2.73	2.53	0.5	0.56	2.85	2.81	4.66
1307	gene:MD01G1209200	1.29	2.3	1.99	7.5	15.25	14.44	5.69	3.58	2.86	9.73	11.97	10.73
1308	gene:MD01G1209700	0	0.12	0	0	0	0	1.8	2.05	1.7	2.04	1.96	1.5
1309	gene:MD01G1211400	4.22	4.99	3.53	9.1	10.25	12.08	8.35	6.82	8.37	10.87	9.87	10.86
1310	gene:MD01G1212000	2.71	2.45	3.05	3.44	4.26	4.22	8.57	8.92	8.43	10.27	8.45	10.06
1311	gene:MD01G1212300	0.14	0.13	0.02	0.12	0.17	0.03	0.66	0.74	1	0.92	0.58	0.55
1312	gene:MD01G1213100	16.39	24.91	20.97	202.85	175.52	200.45	13.43	17.39	19.35	97.72	141.9	119.85
1313	gene:MD01G1213300	26.71	37.54	37.93	217.44	194.63	239.87	78.54	53.97	62.67	402.06	429.07	244.15
1314	gene:MD01G1214300	25.43	24.73	28.82	37.43	31.56	34.14	16.23	11.45	11.79	18.58	18.74	19.31
1315	gene:MD01G1214500	1.27	0.48	1.93	3.27	2.8	2.18	6.97	3.33	3.1	2	2.56	1.36
1316	gene:MD01G1215300	0.07	0.21	0.06	0.46	1.48	0.83	0.54	0.06	0.18	0.85	0.07	0.15
1317	gene:MD01G1216700	0.12	0.17	0.32	0.78	0.53	0.51	0.74	1.26	0.92	1.27	1.37	2.52
1318	gene:MD01G1216800	8.99	7.43	8.35	7.27	9.74	4.85	2.17	3.1	2.05	2.75	2.7	3.6
1319	gene:MD01G1216900	0.24	0.37	0.28	2.53	2.88	2.44	0.41	0.03	0.16	1.08	1.08	0.97
1320	gene:MD01G1217100	0.39	0.58	0.56	0.67	0.9	0.71	2.1	1.18	2.35	1.84	2.44	2.17
1321	gene:MD01G1217200	1.15	1.56	1.33	3.18	2.5	1.99	0.45	0.32	0.45	1.5	1.26	1.34
1322	gene:MD01G1217400	3.58	2.94	2.22	2.89	3.53	4.02	0.44	1.22	1.07	1.05	1.07	1.44
1323	gene:MD01G1217700	0.44	0.23	0.45	0.58	0.23	0.26	1.4	1.76	1.56	2.05	1.42	1.91
1324	gene:MD01G1219100	3.91	7.95	3.62	5.01	4.57	4.15	2.17	2.51	1.49	3.13	2.12	3.17
1325	gene:MD01G1220400	15.65	17.83	15.68	34.99	32.85	35.78	13.02	13.46	10.71	16.69	17.99	21.29
1326	gene:MD01G1220800	2.36	1.7	1.25	5.52	6.02	4.8	1.5	1.76	1.04	1.82	2.8	1.65
1327	gene:MD01G1221100	4.97	9.83	7.19	4.63	6.55	9.51	72.55	63.73	76.42	62.38	61.69	47.46
1328	gene:MD01G1221800	0.46	0.31	0.38	0.62	1	0.37	1.6	1.38	2.52	2.31	2.48	3.43
1329	gene:MD01G1223300	5.59	3.7	2.11	5.41	6.63	3.17	0.73	1.76	1.78	2.2	1.94	2.27
1330	gene:MD01G1225000	0	0	0	0.04	0	0.04	0.14	0.25	0.5	0.13	0.12	0.24
1331	gene:MD01G1225900	51.07	50.16	44.57	104.78	97.86	107.8	39.4	35.66	34.72	72.79	78.42	74.32
1332	gene:MD01G1226400	3.35	2.36	5.11	3.38	5.57	4.77	10.08	9.66	8.86	7.05	4.99	6.18
1333	gene:MD01G1227100	13.14	12.83	13.36	3.98	5.13	5.63	12.92	11.76	8.48	8.06	12.23	7.48
1334	gene:MD01G1227500	0.25	0.13	0.79	0.29	0.77	0	1.73	2.54	1.29	0.49	0.85	0.42
1335	gene:MD01G1228000	4.24	5.04	7.07	7.76	5.78	3.02	16.41	13.49	11.42	9.8	9.08	6.99
1336	gene:MD01G1228600	8.11	12.54	9.4	5.89	13.45	7.96	4.4	6.01	4.72	5.69	2.94	3.59
1337	gene:MD01G1228800	2.67	3.48	2.85	16.25	18.87	16.56	4.2	4.43	3.97	17	16.35	14.97
1338	gene:MD01G1230000	0	0.89	0	0	0	0	0.33	0.84	0.31	0.1	0.09	0.64
1339	gene:MD01G1230600	0	0	0	0	0	0	0.7	1.21	1.19	1	0.98	0.91
1340	gene:MD01G1230700	0	0	0.08	0.06	0.05	0.3	1.18	1.23	0.74	0.73	0.28	0.68
1341	gene:MD01G1230900	6.24	7.94	6.11	8.38	8.36	10.13	2.67	3.17	2.8	4.1	4.08	3.24
1342	gene:MD01G1231600	2.1	1.8	1.87	1.47	0.23	1.86	4.51	2.93	3.93	0.19	0.23	0.71
1343	gene:MD01G1233900	0.86	0.43	1.59	0.53	0.86	0.51	1.43	1.26	0.78	0.18	0.54	0.28
1344	gene:MD01G1234900	0.27	0	0.12	0.2	0.58	0.47	0.14	0	0	0.03	0.07	0.04
1345	gene:MD01G1235200	1.11	2.03	0.66	2.64	2.93	0.69	1.38	0.03	1.41	0.08	0.07	0.51
1346	gene:MD01G1236200	0.33	1.25	1.25	2.03	1.42	0.76	3.41	4.17	3.97	1.74	4.36	0.58
1347	gene:MD01G1236300	73.55	58.76	88.62	76.1	68.77	50.73	119.76	104.07	101.82	160.4	158.73	137.69
1348	gene:MD01G1240200	1.53	0.68	1.06	0.7	1.09	0.97	7.7	10.54	8.88	8.55	9.46	9.69
1349	gene:MD02G1001300	0.46	0.98	0.9	2.67	3.15	2.9	2.07	1.08	1.5	6.62	5.29	4.77
1350	gene:MD02G1001700	1.11	1.21	1.32	0.41	0.43	1.74	0	0	0	0	0	0
1351	gene:MD02G1001800	20.92	21.69	20.71	23.08	22.19	27.83	119.35	116.85	95.99	118.54	124	129.96
1352	gene:MD02G1001900	0.05	0.05	0.11	0.33	0.21	0.36	2.34	1.04	0.77	0.46	0.81	0.54
1353	gene:MD02G1002300	3.08	5.12	3.43	7.1	7.57	5.38	0.37	0.82	0.41	0.67	1.07	0.48
1354	gene:MD02G1002700	57.26	53.22	47.86	55.11	48.29	53.85	19.96	22.75	20.66	18.3	19.57	22.86
1355	gene:MD02G1003300	1.06	1.1	1.98	1.27	1.27	1.85	2.45	3.1	1.39	5.84	6.52	2.91
1356	gene:MD02G1003900	4.09	4.37	5.43	2.59	4.07	3.12	1.73	2.4	2.24	1.87	2.47	1.46
1357	gene:MD02G1004600	0.5	1.32	1.39	0.52	1.08	1.2	0	0	0	0	0	0
1358	gene:MD02G1004700	5.83	3.87	6.29	6.63	6.18	4.61	0.76	1.34	1.38	1.25	0.53	0.9
1359	gene:MD02G1005200	5.57	7.05	7.38	8.14	5.48	5.88	2.37	3.51	1.74	2.37	3.03	3.13
1360	gene:MD02G1005900	3.36	1.87	2.4	1.82	1.9	1.07	0.4	0.9	0.99	0.81	0.65	0.46
1361	gene:MD02G1006300	2.36	2.41	2.21	3.03	4.18	2.55	0.36	1.24	0.66	0.44	0.51	1.33
1362	gene:MD02G1007800	5.7	4.91	5.48	3.63	5.71	5.75	2.68	2.96	2.43	3.44	2.58	3.74
1363	gene:MD02G1008500	7.23	6.59	7.58	10	8.14	9.96	0.04	0.1	0	0.02	0.09	0.17
1364	gene:MD02G1008700	7.27	6.23	8.03	9.97	5.74	7.18	2.63	3.23	3.8	3.09	3.94	3.79
1365	gene:MD02G1009200	5.64	5.1	4.86	4.3	4.04	3.49	2.7	2.67	2.15	3.09	2.67	2.18
1366	gene:MD02G1010100	6.35	8.15	4.81	6.08	5.41	9.74	1.37	1.64	1.77	0.61	1.55	1.71
1367	gene:MD02G1010200	3.44	3.96	4.29	2.87	4.35	4.2	2.56	1.65	1.77	2.31	2.05	1.75
1368	gene:MD02G1010800	0.21	0.71	0.51	1.25	1.01	1.51	0.32	0.11	0.2	1.27	0.79	0.56
1369	gene:MD02G1011000	6.07	5.03	5.21	7.02	6.28	4.75	2.62	2.52	2.35	3.49	2.98	2.43
1370	gene:MD02G1011100	13.32	12.44	22.16	13.3	13.55	13.51	3.8	3.85	5.71	4.04	4.2	5.01
1371	gene:MD02G1011200	1.6	1.18	1.26	1.16	1.53	1.97	0.91	1.1	0.5	3.05	3.28	2.42
1372	gene:MD02G1011500	12.52	14.82	20.09	17.72	19.42	15.75	3.55	1.75	2.84	2.3	2.49	2.45
1373	gene:MD02G1011900	1.9	1.42	3.24	2.82	2.46	1.13	3.42	3.93	3.74	1.02	1.8	1.05
1374	gene:MD02G1012300	51.67	49.22	57.3	63.02	63.69	59.15	15.52	10.45	9.38	14.04	14.45	11.24
1375	gene:MD02G1012400	1.11	2.3	1.64	2.7	1.98	3.05	1.45	1.53	1.97	3.1	3.73	4.34
1376	gene:MD02G1013800	0.82	2.07	1.22	3.74	15.13	14.06	6.18	8.07	11.85	26.65	24.57	26.9
1377	gene:MD02G1013900	0.81	0.92	0.78	10.56	9.23	9.14	0.56	1.04	0.09	9.07	6.08	3.7
1378	gene:MD02G1014100	0.19	0	0	0.3	0.51	0	0.99	0.45	0.58	0.63	0.59	0.97
1379	gene:MD02G1014800	3.17	2.35	1.75	3.87	3.86	4.51	0	0.08	0.09	0.09	0.11	0.05
1380	gene:MD02G1015200	0.16	0	0	0	0.09	0.06	0.38	0.55	0.88	0.97	0.71	0.67
1381	gene:MD02G1015500	0.21	0.52	0.26	0	0.19	0	0	0	0	0	0	0
1382	gene:MD02G1015900	1.12	1.32	1.13	1.75	1.58	0.85	0.87	0.13	0	0	0.16	0
1383	gene:MD02G1016300	3.01	3.9	3.01	1.08	2.45	2.02	3.74	5.14	4.35	6.32	3.82	4.3
1384	gene:MD02G1018400	6.39	7.91	6.54	6.08	7.22	7	2.32	2.84	2.93	2.67	1.9	2.41
1385	gene:MD02G1018900	1.92	2.09	2.07	5.5	5.49	5.91	2.8	3.58	3.06	5.38	4.86	5.35
1386	gene:MD02G1019600	2.26	1.81	3.77	2.44	2.96	1.41	0.68	0.93	1.37	0.85	1	1.31
1387	gene:MD02G1019700	4.21	4.79	2.85	2.45	1.65	2.43	1.69	0.8	0.96	0.65	1.39	0.36
1388	gene:MD02G1019900	0.07	0	0	0.25	0.9	1.07	0	0	0	0	0	0
1389	gene:MD02G1020800	1.1	1	1.79	1.79	1.94	1.9	3.04	2.59	2.2	3.8	4.34	3.47
1390	gene:MD02G1021300	0	0	0	0	0	0	19.56	40.15	30	41.18	36.18	24.53
1391	gene:MD02G1021400	1.09	0.78	0.97	1.13	1.3	1.53	43.23	61	65.32	68.76	60.75	74.5
1392	gene:MD02G1022000	0.73	1.68	0.79	0.82	2.38	1.01	0	0	0	0.04	0	0
1393	gene:MD02G1022200	8.81	8.78	9.33	11.91	11.28	9.81	4.36	5.26	5.56	4.82	5.82	5.37
1394	gene:MD02G1023200	1025.35	992.03	1064.55	528.89	402.8	485.1	341.48	437.21	420.28	355.67	248.57	284.7
1395	gene:MD02G1023800	0.59	1.32	0.37	0.8	0.98	0.41	0	0.12	0.3	0.42	0.2	0.05
1396	gene:MD02G1024300	2.36	2.76	2.28	2.61	2.79	2.73	0.7	0.65	0.59	0.97	0.58	0.6
1397	gene:MD02G1024500	0.13	0.28	0.38	0.05	0.14	0.11	0.22	0.38	0.44	0.56	0.56	0.44
1398	gene:MD02G1024600	0.11	0.11	0.31	0.04	0.08	0.04	0	0	0	0	0	0
1399	gene:MD02G1025200	0.93	0.89	0.78	0.83	1.42	0.56	0	0	0	0	0	0
1400	gene:MD02G1025400	3.51	2.29	3.61	2.17	1.92	1.74	0	0	0.06	0	0	0
1401	gene:MD02G1026000	0.87	0.41	0.77	0.22	0.21	0.49	2.95	2.6	2.89	3.38	3.45	3.68
1402	gene:MD02G1026100	1.23	1.04	0.77	0.54	1.12	0.74	1.8	2.07	1.82	2.22	1.86	1.72
1403	gene:MD02G1026300	0.11	0.42	0.71	0.36	0.41	0.63	0	0	0	0	0	0
1404	gene:MD02G1027300	3.28	4.01	2.52	6.32	4.6	4.26	1.91	1.87	1.87	2.14	2.62	1.37
1405	gene:MD02G1028400	3.91	4.4	4.06	7.23	6.55	5.14	0.07	0.06	0	0.07	0.11	0.04
1406	gene:MD02G1028700	0.62	0.79	0.4	1.58	2.66	2.36	0.4	0.74	1.53	1.46	1.71	1.64
1407	gene:MD02G1030500	1.54	3.01	3.54	2.43	2.33	1.84	1.11	0.79	1.02	0.08	0.59	1.12
1408	gene:MD02G1031400	15.33	15.62	11.66	12.15	13.36	11	7.84	5.93	4.7	6.21	5.58	5.97
1409	gene:MD02G1031500	1.14	1.02	1.44	0.67	0.92	0.72	0.1	0	0.09	0.09	0.41	0.53
1410	gene:MD02G1031900	0.94	1.91	2.99	2.46	3.41	2.07	1.78	0.99	0.17	0.1	0.36	1.3
1411	gene:MD02G1032600	1.92	2.65	2.03	62.47	55.15	70.57	0.19	0.08	0.17	5.5	6.46	5.34
1412	gene:MD02G1032700	0.26	0.61	0.26	6.71	7.16	7.27	0.22	0.24	0.4	2	1.6	1.37
1413	gene:MD02G1033800	1.74	1.8	2.85	3.63	2.68	4	2.1	1.46	2.15	1.92	1.2	0.89
1414	gene:MD02G1034500	1.66	1.88	1.36	2.2	3.28	2.73	0.96	1.8	1.22	3.25	2.58	2.62
1415	gene:MD02G1034600	2.23	2.22	2.68	2.99	3.14	3.48	1.97	1.66	1.53	1.04	1.85	1.77
1416	gene:MD02G1034900	7.66	6.8	6.83	4.77	5.89	4.43	2.66	4.43	4	2.93	2.06	2.13
1417	gene:MD02G1035400	1.32	1.48	1.81	1.9	1.56	1.51	0.8	1.29	0.58	0.8	0.85	0.54
1418	gene:MD02G1035600	12.61	11.07	10.68	9.7	10.34	8.66	4.97	4.06	4.99	6.48	4.31	4.97
1419	gene:MD02G1036600	1.91	1.44	1.39	0.55	0.93	0.63	1.47	1.61	1.75	1.01	1.05	1.34
1420	gene:MD02G1036900	24.76	27.91	31.03	33.02	29.51	24.1	17.13	17.92	14.53	13.22	15.36	14.06
1421	gene:MD02G1037700	3.56	6.68	6.7	6.57	6.43	10.55	2.3	3	1.76	2.43	3.05	3.58
1422	gene:MD02G1038100	13.99	14.15	12.16	23.79	24.67	22.59	8.61	5.38	4.39	14.66	18.36	13.24
1423	gene:MD02G1038400	3.02	2.2	2.71	3.73	3.59	4.02	0.15	0.2	0.28	0.21	0.11	0.22
1424	gene:MD02G1039200	5.47	6.02	8.55	5.46	7.98	5.46	1.25	2.37	2.49	2.51	3.12	3.41
1425	gene:MD02G1040600	4.92	3.89	4.63	4.96	4.61	4.24	0.9	0.55	0.94	1.19	1.2	0.72
1426	gene:MD02G1040900	0.52	0.56	0.69	1.22	0.71	0.81	0.05	0.08	0.01	0.11	0.13	0.08
1427	gene:MD02G1041600	0.65	0.42	1.04	1.66	2.08	1.81	0	0	0	0	0	0
1428	gene:MD02G1041700	0.45	0.27	0.45	0.83	0.49	0.54	0.14	0.07	0	0.06	0.38	0.39
1429	gene:MD02G1042000	2.43	2.86	2.09	3.22	4.01	4.36	0.07	0.06	0.04	0.06	0.24	0.05
1430	gene:MD02G1042200	1.82	1.58	1	0.41	1.77	0.77	0	0	0	0	0	0
1431	gene:MD02G1043300	11.82	9.31	12.02	11.37	9.55	8.02	4.44	5.39	5.55	5.52	6.69	5
1432	gene:MD02G1043400	3.2	3.51	3.47	5.61	3.21	2.56	1.07	1.34	1.17	1.55	1.74	1.72
1433	gene:MD02G1044300	8.2	8.93	7.99	10.07	9.1	9.22	3.83	3.99	4.55	5.16	5.21	5.24
1434	gene:MD02G1045000	1.67	2	1.82	1.64	1.68	2.09	0	0	0	0.04	0	0
1435	gene:MD02G1045100	0.62	0.78	0	0.25	0.26	0.82	0	0	0	0	0	0
1436	gene:MD02G1045200	1.64	0.97	1.24	0.57	1.67	1.56	0	0	0	0	0	0
1437	gene:MD02G1045300	4.67	4.79	4.43	5.72	4.84	6.25	0	0	0	0	0	0
1438	gene:MD02G1045400	4.9	5.34	5.37	4.59	4.79	3.71	2.99	2.75	2.58	2.27	2.08	2.05
1439	gene:MD02G1045500	1	1.22	1.06	1.13	1.38	2.11	0.67	0.6	0.4	0.73	0.49	0.74
1440	gene:MD02G1046300	0.19	0.24	0.23	0.22	0.2	0.19	1.38	1.34	1.06	1.08	1.14	1.06
1441	gene:MD02G1047200	10.21	10.19	10.5	8.84	10.45	10.68	7.57	6.84	5.65	5.18	3.38	6.08
1442	gene:MD02G1047500	0.03	0.12	0.07	0.37	0.36	0.86	0.44	0	0.18	0.44	0.43	0.47
1443	gene:MD02G1047600	0	0	0.02	0.32	0.44	0.57	0.14	0.12	0.05	0.26	0.62	0.29
1444	gene:MD02G1048600	0.6	0.65	0.7	1.15	0.42	0.43	0	0	0.04	0.03	0.11	0.19
1445	gene:MD02G1049200	11.78	17.75	14.06	11.48	17.19	22.1	4.84	4.89	4.83	3.12	3.29	3.16
1446	gene:MD02G1049900	4.41	4.35	4.84	6.49	5.34	5.52	1.83	0.92	0.58	1.37	1.26	1.4
1447	gene:MD02G1050000	1.97	1.29	2.08	6.18	5.76	5	2.79	2.89	2.99	2.38	2.26	3.34
1448	gene:MD02G1050800	0.25	0.07	0.2	0.33	0.67	0.33	1.71	1.03	0.81	1.18	0.87	1.13
1449	gene:MD02G1051800	3.42	2.39	3.64	3.09	2.72	1.64	0	0.06	0	0	0	0.06
1450	gene:MD02G1052200	2.92	2.47	3.39	4.83	3.19	3.16	5.63	6.78	6.95	6.88	6.87	5.34
1451	gene:MD02G1054900	4.07	4.62	4.26	3.5	4.12	3.5	7.86	7.17	8.52	7.21	9.38	6.41
1452	gene:MD02G1055500	0.06	0.13	0.12	0.07	0.11	0.21	0.21	0.26	0.3	0.46	0.32	0.42
1453	gene:MD02G1055800	0.33	0.17	0.49	1.05	0.56	0.62	1.48	1.28	0.67	0.6	0.66	1.21
1454	gene:MD02G1056400	50.43	53.53	44.88	20.04	20.82	25.67	49.16	52.57	46.83	42.42	41.89	33.07
1455	gene:MD02G1058300	1.2	0.39	0.37	0.04	0	0.18	1.38	1.64	1.7	0.94	2.73	1.79
1456	gene:MD02G1059500	2.34	3.58	3.74	2.17	4.2	3.5	6.66	7.5	5.99	8.47	6.95	5.89
1457	gene:MD02G1059900	4.3	4.74	3.99	2.62	2.23	2.6	0.79	1.13	1.2	0.65	1.21	1.03
1458	gene:MD02G1060100	0.95	0.77	0.73	0.74	0.51	0.13	1.39	1.64	1.48	0.98	0.41	0.12
1459	gene:MD02G1061100	1.13	2.15	1.24	1.42	1.49	1.1	6.31	6.6	7.01	8.53	7.37	9.38
1460	gene:MD02G1061900	0.04	0.05	0	0.19	0.05	0.16	0.88	1.01	0.71	1.8	0.46	2.13
1461	gene:MD02G1063200	2.04	2.15	1.4	1.61	1.79	1.72	3.66	3.5	5.06	5.62	3.33	3.14
1462	gene:MD02G1066200	1.18	0.19	0.11	7.91	4.33	6.41	4.79	0.47	0.16	1.34	0.88	0.97
1463	gene:MD02G1066300	2.85	3	1.26	8.39	11.05	10.3	4.94	2.89	2.42	7.54	6.64	5.6
1464	gene:MD02G1066400	0.05	0.15	0.04	0.43	0.8	0.62	0.22	0.04	0.02	0.62	0.25	0.53
1465	gene:MD02G1066900	0.22	0	0.23	0.25	0.42	0.33	1.29	0.53	0.53	0.12	0.19	0.34
1466	gene:MD02G1067400	4.77	10.25	6.57	2.16	5.04	4.1	3.62	2.42	2.45	2.28	2.17	3.63
1467	gene:MD02G1069700	62.01	54.1	56.44	50.08	56.96	65.38	21.49	21.13	26.33	24.62	22.36	24.42
1468	gene:MD02G1069800	2.21	2.76	2.56	1.14	1.64	1.48	0.44	1.28	0.69	0.34	0.8	0.14
1469	gene:MD02G1070000	7.17	6.59	5.51	6.13	5.83	6.26	2.69	3.41	2.66	3.53	2.74	2.23
1470	gene:MD02G1070300	1.28	1.17	1.42	1.65	1.39	1.65	0.85	0.57	0.55	0.68	0.6	0.57
1471	gene:MD02G1070400	0.75	0.21	0.6	0.88	0.51	0.39	3.04	3.21	3.43	2.95	4.09	2.74
1472	gene:MD02G1070800	0.09	0	0.13	0.21	0	0	1.06	0.95	1.31	0.53	0.36	0.68
1473	gene:MD02G1070900	0	0	0	0	0	0	3.26	3.64	4.06	2.94	2.37	4.02
1474	gene:MD02G1071000	0	0	0	0	0.21	0	1.53	1.39	1.87	1.2	0.87	0.9
1475	gene:MD02G1071100	0	0	0	0	0	0	1.08	0.46	0.25	1.7	1.43	1.77
1476	gene:MD02G1071200	3.77	4.58	3.92	4.71	4.64	5.45	16.95	16.13	18.48	17.19	15.49	15.84
1477	gene:MD02G1071600	2.08	1.96	1.42	3.1	3.38	4.35	4.88	4.45	2.75	4.2	6	5.56
1478	gene:MD02G1073400	0	0.1	0.29	0.25	0.09	0.15	2.1	2.09	1.73	2.2	2.3	2.68
1479	gene:MD02G1074700	0.5	0.67	0.56	0.44	0.4	0.65	0	0	0	0	0	0
1480	gene:MD02G1074800	0.1	0.52	0.78	0	1.05	0.5	0	0	0	0	0.32	0
1481	gene:MD02G1078500	10.65	7.33	9.88	5.04	4.85	7.14	2.25	3.38	3.58	3.52	4.25	2.8
1482	gene:MD02G1079200	39.42	51.78	34.34	19.99	15.4	19.33	56.67	63.06	53.42	40.18	38.5	48.78
1483	gene:MD02G1080500	0.17	0.27	0.22	0.27	0.66	0.4	0.13	0.09	0.28	0.08	0.11	0
1484	gene:MD02G1081500	9.25	5.91	6.73	10.28	7.44	12.51	0.9	0.31	0.9	0.59	0.65	0.45
1485	gene:MD02G1081600	0.08	0.09	0	0.67	0.53	0.57	0.17	0.04	0.04	0.19	0.09	0.18
1486	gene:MD02G1081900	2.3	1.49	1.84	4.8	3.69	4.86	2.07	2.86	3.19	1.67	2.69	3.64
1487	gene:MD02G1082100	0.66	0.42	0.58	0.27	0.54	0.29	0	0	0	0	0	0
1488	gene:MD02G1083000	2.61	1.59	1.19	3.46	2.63	0.61	9.58	5.91	6.79	6.07	6.29	3.82
1489	gene:MD02G1083100	7.76	11.26	8.87	7.72	8.69	11.16	3.85	3.09	2.22	2.95	3.56	4.72
1490	gene:MD02G1083300	28.91	26.92	28.4	21.73	20	21.01	13.84	11.16	14.62	11.69	11.83	10.35
1491	gene:MD02G1084000	19.44	21.16	20.41	17.19	13.38	16.46	65.14	58.48	67.15	67.33	72.87	61.37
1492	gene:MD02G1084200	36.17	37.53	31.64	51.14	34.12	38.93	2.55	2.06	1.23	2.07	0.81	2.23
1493	gene:MD02G1084400	1.27	1.48	0.91	0.88	1.14	0.74	0.53	0.9	0.42	0.22	0.22	0.35
1494	gene:MD02G1084600	2.28	3.61	2	1.56	1.68	2.04	0.99	1.22	0.86	0.87	1.02	0.97
1495	gene:MD02G1085000	0.37	0.45	0.45	1.28	2.12	1.1	2.57	1.68	1	2.82	2.28	1.36
1496	gene:MD02G1085900	0.06	0.35	0.18	0.86	1.69	1.45	1.1	0.38	0.58	0.69	0.5	0.63
1497	gene:MD02G1086000	0.4	0.39	0.4	1.05	0.55	1.07	1.77	2.19	0.57	1.26	1.16	0
1498	gene:MD02G1087000	1.27	1.68	1.08	2.05	2.72	2.05	0.86	0.63	0.92	0.68	0.72	0.43
1499	gene:MD02G1087400	29.94	34.68	31.33	35.21	30.97	26.57	12.94	18.89	17.22	23.95	20.42	19.19
1500	gene:MD02G1088100	0	0	0.08	0	0	0	2.01	3.06	1.76	2.85	1.86	2.88
1501	gene:MD02G1089100	0.35	0.87	0.69	0.1	0.52	0.63	0.17	0.38	0.64	2.03	1.79	1.14
1502	gene:MD02G1089800	2.06	2.68	0.96	14.42	23.83	21.59	1.11	0.85	0.61	9.03	16.72	12.42
1503	gene:MD02G1090000	1.71	2.53	3.06	1.67	1.37	1.73	0.91	0.97	0.69	1.19	1.52	1.58
1504	gene:MD02G1091500	1.13	1.1	1.42	1.63	1.31	0.91	0.22	0.49	0.51	0.4	0.21	0.34
1505	gene:MD02G1091800	37.28	41.37	36.34	115.87	111.5	125.46	53.02	48.64	43.89	92.69	93.61	89.65
1506	gene:MD02G1091900	1.17	1.75	1.44	3.01	3.88	3.59	1.23	1	0.96	3.55	2.57	3.56
1507	gene:MD02G1093200	0.19	0.34	0.5	0.39	0.4	0.3	1.52	0.79	1.39	1.89	2.93	3.12
1508	gene:MD02G1094500	16.6	19.87	18.99	19.7	21.33	19.54	42.64	37.84	42.62	44.21	42.05	47.83
1509	gene:MD02G1095700	0	0.07	0.15	0.35	0.21	0.11	5.2	1.53	1.38	0.33	0.43	0.35
1510	gene:MD02G1096100	62.83	57.6	63.86	70.9	64.98	57.61	116.49	137.3	126	271.47	223.39	241.86
1511	gene:MD02G1097800	1.78	0.86	1.36	0.44	1.47	1.3	5.49	7.57	8.4	8.13	6.14	7.45
1512	gene:MD02G1098100	0.18	0.32	0.23	0.31	0.16	0.62	0.49	0.51	0.45	1.16	1	0.87
1513	gene:MD02G1098700	7.64	7.31	6.57	8.27	10.07	8.99	3.07	3.83	3.82	3.38	4.23	3.09
1514	gene:MD02G1099900	0.1	0.16	0.15	0.69	0.39	0.41	0.31	0.43	0.73	0.44	0.64	0.58
1515	gene:MD02G1100700	3.57	2.67	3.13	3.44	4.55	4.26	0.01	0.05	0	0.01	0.02	0.02
1516	gene:MD02G1100800	0.8	1.35	1.07	1.38	1.05	1.01	0	0	0	0.02	0	0
1517	gene:MD02G1100900	1.6	1.23	1.02	1.07	2.15	0.87	0.18	0	0	0	0.06	0
1518	gene:MD02G1101500	0.9	1	1.81	1.73	1.91	0.75	0	0.03	0	0.03	0.07	0
1519	gene:MD02G1101700	10.96	9.05	12.81	10.73	11.24	10.93	1.81	1.3	2.08	1.85	1.31	1.27
1520	gene:MD02G1101800	0	0	0	0	0	0	1.71	1.16	1.75	0.59	2.29	1.42
1521	gene:MD02G1106400	0	0	0	0.18	0	0	7.61	4.67	5.67	6.5	7.18	5.12
1522	gene:MD02G1106500	0.2	0.29	0.97	0.71	0.36	0.52	1.64	1.13	1.34	1.64	0.81	2.52
1523	gene:MD02G1106900	4.26	4.13	3.26	4.31	3.46	3.59	1.91	0.78	1.28	1.53	1.7	2.13
1524	gene:MD02G1107400	7.78	9.47	4.79	8.62	6.96	5.69	3.56	3.24	3.33	4.07	5.5	4.65
1525	gene:MD02G1109700	0	0	0	0	0	0	0.12	0.13	0.1	0.19	0.13	0.19
1526	gene:MD02G1111800	2.05	1.54	2.41	1.74	2.62	2.16	0.08	0	0	0.05	0	0
1527	gene:MD02G1112000	1.58	0.87	1.33	1.75	1.22	0.67	0	0.07	0	0	0	0.05
1528	gene:MD02G1112100	0.47	0.44	0.36	0.41	0.38	0.52	0	0	0	0	0	0
1529	gene:MD02G1112400	4.42	4.26	3.97	6.22	5.88	4.62	0.63	0.31	0.24	0.31	0.35	0.43
1530	gene:MD02G1112600	1.33	0.27	0.42	1.25	1.24	1.7	0	0	0	0.2	0	0.59
1531	gene:MD02G1112800	0.25	0.27	0.32	0.13	0.55	0.39	0	0	0	0	0	0
1532	gene:MD02G1114300	4.54	3.31	4.17	7.53	6.29	4.07	3.15	1.28	0.14	1.09	0.8	1.65
1533	gene:MD02G1118000	51.66	48.98	45.52	44.78	60.8	55.47	120.23	114.3	95.16	63.13	79.74	86.91
1534	gene:MD02G1118900	0.31	0.11	0.36	0.06	0.22	0.26	0	0	0	0	0.06	0
1535	gene:MD02G1119100	1.52	1.36	3.51	1.51	2.49	0.75	2.46	2.15	1.7	0.68	1.4	0.67
1536	gene:MD02G1119800	9.67	9.35	8.99	7.71	9.96	8.31	30.79	25.8	25.16	28.19	29.62	34.36
1537	gene:MD02G1119900	1.54	1.29	1.46	3.21	4.6	2.63	4.6	3.34	2.97	5.26	4.34	4.99
1538	gene:MD02G1120100	0.29	0.13	0.1	4.83	4.11	4.28	0.09	0	0.08	0.82	1.31	0.55
1539	gene:MD02G1120200	2.96	4.58	3.76	28.13	32.21	37.14	0.3	0	0.2	2.04	1.2	1.79
1540	gene:MD02G1120900	1.84	1.1	0.5	1.47	1.47	2.18	0	0	0	0	0.17	0
1541	gene:MD02G1121400	4.54	9.34	6.01	4.86	6.46	4.58	6.06	11.14	11.8	5.23	3.62	5.1
1542	gene:MD02G1122100	3.98	3.67	3.96	6.27	6.43	4.78	3.16	1.83	2.69	2.79	2.56	2.15
1543	gene:MD02G1123200	0.25	0.02	0.31	0.37	0	0.86	2.69	2.9	3.88	2.78	2.99	2.96
1544	gene:MD02G1125900	4.82	6.99	7.39	6.19	5.53	5.75	4.18	2.59	2.44	2.43	2.68	3.47
1545	gene:MD02G1126900	10.22	8.68	8.61	5.6	7.04	9.92	3.15	4.22	4.21	6.18	4.1	6.07
1546	gene:MD02G1127900	4.48	2.94	7.87	4.39	6.04	2.57	8.28	7.35	8.71	3.21	4.29	3.43
1547	gene:MD02G1128400	4.11	2.83	3.27	5.06	4.65	4.79	0.13	0	0.55	0.23	0.14	1.42
1548	gene:MD02G1129400	1.44	1.35	1.79	0.86	1.14	0.42	2.31	2.16	3.17	2.4	1.6	1.16
1549	gene:MD02G1129700	3.47	5.85	2.78	4.51	3.94	4.57	2.9	2.29	2.17	2.11	1.75	1.6
1550	gene:MD02G1131000	0.7	0.26	0.31	0.41	1.23	0.28	9.52	9.14	5.51	8.98	7.05	6.82
1551	gene:MD02G1131800	205.22	240.18	161.78	114.84	88.69	90.21	161.02	147.29	139.88	88.48	95.7	84.16
1552	gene:MD02G1132400	1.02	0.31	1.42	0.76	1.32	0.92	0.82	1.27	0.82	2.42	2.76	2.77
1553	gene:MD02G1135300	9.71	22.1	12.14	4.27	12.05	13.6	5.39	6.24	6.67	1.06	5.24	4.55
1554	gene:MD02G1136300	5.54	4.74	5.52	2.54	5.28	5.22	2	0.95	1.75	1.11	4.21	2.54
1555	gene:MD02G1136600	0.94	0.58	1.63	1.52	1.83	0.89	0.05	0	0	0	0	0
1556	gene:MD02G1138600	0.12	0.65	0.11	3.86	3.08	4.83	1.09	0.93	1.33	1.15	2.34	0.13
1557	gene:MD02G1138900	0.4	0.25	0.15	1.48	1.46	0.95	1	1.01	0.7	0.27	0	0.19
1558	gene:MD02G1139700	6	3.22	4.39	2.77	2.95	2.86	1.66	1.09	3.46	1.97	1.83	2.32
1559	gene:MD02G1139900	2.05	4.33	1.31	1.97	5.67	4.84	0.3	0	0.83	0.48	0.24	0.49
1560	gene:MD02G1140000	0.62	1.47	1.22	1.24	1.54	2.3	2.43	2.83	2.87	4.22	5.02	4.49
1561	gene:MD02G1140100	0.09	0.19	0.15	0	0.05	0	0.31	0.38	0.33	0.64	0.33	0.2
1562	gene:MD02G1140800	1.07	1.44	1.89	1.29	1.23	1.62	6.88	7.6	7.04	7.57	8.82	8.13
1563	gene:MD02G1140900	0.33	0	0	0	0.24	0.28	1.24	1.34	0.93	0.61	1.31	1.36
1564	gene:MD02G1141300	0.23	0.3	0.48	0.54	0.37	0.15	0.04	0.05	0	0	0	0
1565	gene:MD02G1141800	0.15	0.05	0.65	0.68	0.68	0.8	0.15	0.04	0	0.63	0.53	0.6
1566	gene:MD02G1142300	0.13	0.28	0.32	3.27	5.2	4.87	0.23	0.09	0.12	1.36	1.63	2.05
1567	gene:MD02G1142600	12.19	7.69	9.79	4.34	7.63	9.68	3.44	2.58	3.08	2.61	2.57	3.94
1568	gene:MD02G1143500	1.36	0.55	0.45	1.09	1.09	1.35	5.2	5.29	4.61	4.47	6.08	4.19
1569	gene:MD02G1144500	5.97	5.59	4.34	7.11	3.07	2.61	2.21	3.39	2.35	2.22	2.6	2.66
1570	gene:MD02G1145100	0.5	0.19	0.1	1.13	0.5	0.59	1.69	1.22	0.54	0.63	2.53	0.2
1571	gene:MD02G1145800	12.73	15.77	17.14	5.63	5.05	8.01	19.36	15.21	17.42	7.22	4.24	12.37
1572	gene:MD02G1145900	1.18	1.44	1.2	2.29	2.51	2.3	2.97	2.45	2.74	3.48	3.99	3.23
1573	gene:MD02G1150100	2.55	3.24	2.23	3.88	3.43	4.55	18.06	8.44	6.68	5.84	5.96	5.97
1574	gene:MD02G1150200	4.22	5.24	4.36	8.13	10.92	8.28	3.19	2.83	3.53	3.85	3.18	4.39
1575	gene:MD02G1151200	2.14	1.39	1.55	2.83	4.17	3.14	4.67	3.39	3.75	3.44	4.89	3.92
1576	gene:MD02G1152700	2.36	2.72	1.95	0.87	0.31	0.66	2.24	2.67	1.73	1.44	1.57	2.01
1577	gene:MD02G1153000	0.44	0.6	0.64	4.26	4.56	4.68	0.53	0.21	0.53	1.63	1.09	0.68
1578	gene:MD02G1153100	2.46	4.19	2.52	4.46	7.04	8.12	7.6	5.76	5.96	6.99	10.56	8.07
1579	gene:MD02G1154100	4.15	3.43	4.07	6.38	7.14	7.52	3.2	2.44	2.47	2.84	4.26	2.81
1580	gene:MD02G1155000	20.7	20.84	23.11	38.98	33.15	39.19	12.72	14.34	13.27	26.58	31.02	22.81
1581	gene:MD02G1158600	0.12	0.31	0.26	0.68	0.56	0.96	3.74	2.43	2.34	2.53	3.22	4.43
1582	gene:MD02G1162100	2.11	2.1	1.94	2.07	2.78	1.95	0.32	0.56	0.43	0.43	0.61	0.27
1583	gene:MD02G1162800	2.97	3.88	3.59	40.34	34.48	35.66	10.79	3.46	1.86	14.81	13.07	8.99
1584	gene:MD02G1162900	5.31	5.2	3.97	25.28	22.53	24.89	3.08	2.6	2.76	7.72	9.24	7.1
1585	gene:MD02G1163000	9.13	13.24	10.54	34.84	32.45	38.21	14	11.77	7.15	28.63	36.71	26.1
1586	gene:MD02G1163100	0.45	0.87	0.83	1.31	0.83	0.41	1.77	1.61	2	2.91	4.14	3.36
1587	gene:MD02G1164300	1.84	1.52	1.75	3.77	3.57	3.1	6.26	7.39	8.08	9.38	9.38	9.8
1588	gene:MD02G1164400	2.54	3.69	3.03	5.04	5.66	3.12	9.1	10.08	11.49	11.03	13.78	11.22
1589	gene:MD02G1165600	3.49	5.01	4.02	8.32	10.41	7.93	2.94	3.99	4.44	8	9.14	8.39
1590	gene:MD02G1165800	2.89	1.8	3.21	4.09	4.84	6.45	0	0.13	0.07	0.38	0.07	0.3
1591	gene:MD02G1165900	6.4	7.15	6.26	8.16	7.75	9.94	0	0.06	0	0	0	0
1592	gene:MD02G1166000	1.51	1.12	1.03	0.8	1.78	1.57	2.71	3.14	3.68	3.44	3.3	4.26
1593	gene:MD02G1166100	0.18	0.06	0	0.22	0.33	0.11	0	0.07	0.05	0.03	0	0
1594	gene:MD02G1166300	1.66	1.05	1.45	2	1.38	1.46	0.32	0.15	0.05	0.29	0.09	0.44
1595	gene:MD02G1166700	1.23	1.56	1.48	3.28	4.17	4.3	2.26	1.42	2.27	1.8	1.66	2.74
1596	gene:MD02G1167500	0.13	0.14	0.21	0.15	0.08	0.13	0.29	0.85	0.46	0.36	0.5	0.43
1597	gene:MD02G1168100	9.31	6.51	6.02	6.22	8.74	8.63	0.78	1.53	1.9	1.35	1.36	1.64
1598	gene:MD02G1168700	10.94	11.84	13.39	11.87	7.89	7.25	4.03	4	5.23	6.01	6.58	5.64
1599	gene:MD02G1170800	1.7	1.14	2.09	0.79	1.46	0.82	1.86	2.57	3.44	2.24	2.38	2.34
1600	gene:MD02G1170900	0.07	0.4	0.45	0.35	0.34	0.09	2.01	1.37	0.98	0.14	0.59	0.19
1601	gene:MD02G1171800	0.4	0.05	0.16	0.98	1.61	1.4	0.36	0.5	0.54	0.61	0.24	0.75
1602	gene:MD02G1173600	1.82	0.98	1.33	1.83	3.84	2.65	2.27	2.05	1.34	6.39	5.52	4.68
1603	gene:MD02G1173800	1.68	2.23	1.96	2.62	2.62	2.13	0.35	0	0.04	0.24	0.14	0.24
1604	gene:MD02G1174200	0.51	0.17	0.62	0.28	0.5	0.21	1.13	1.28	2.51	1.08	1.79	0.54
1605	gene:MD02G1174500	12.84	13.77	13.8	47.68	44.53	42.93	14.48	15.25	12.8	24.06	25.72	25.06
1606	gene:MD02G1178500	3.3	2.05	5.1	3.5	3.1	1.31	4.12	3.47	4.79	1.77	2.19	1.51
1607	gene:MD02G1179400	14.01	14.1	13.98	7.82	8.55	10.32	6.21	4.87	6.02	3.28	5.44	3.98
1608	gene:MD02G1180400	17.62	16.19	19.19	18.8	16.34	16.76	35.84	41.55	44.19	20.49	23.06	21.43
1609	gene:MD02G1181400	7.14	6.31	6.31	8.45	7.01	6.93	0.36	0	0.21	0.17	0.1	0.11
1610	gene:MD02G1181900	5.24	5.97	4.62	3.99	4.18	3.84	16.94	20.68	16.6	15.72	15.98	15.66
1611	gene:MD02G1182300	4.24	7.96	5.89	2.5	7.22	4.98	8.69	9.13	10.9	8.7	9.9	11.56
1612	gene:MD02G1183000	7.46	9.58	38.87	19.93	23.29	3.42	138.26	50.45	49.8	41.89	69.62	31.14
1613	gene:MD02G1183900	7.6	8.25	13.2	6.27	5.95	3.16	4.6	2.36	2.05	0.97	2.18	10.14
1614	gene:MD02G1184700	5.61	7.39	5.22	6.2	8.58	12.11	12.72	13.22	13.02	12.38	11.68	14.05
1615	gene:MD02G1186300	0.13	0.24	0.24	0.16	0.38	0.17	0.55	0.54	1.29	0.45	0.48	0.65
1616	gene:MD02G1190100	5.86	5.24	6.88	3.99	2.62	3.61	3	2.48	1.3	2.86	1.94	1.1
1617	gene:MD02G1193100	0.37	0.79	1.06	0.43	1.48	0.47	0.09	0.32	0.17	0	0	0.1
1618	gene:MD02G1193800	2.35	2.08	1.74	1.21	1.84	0.98	3.62	4.26	4.48	4.22	3.11	4.25
1619	gene:MD02G1196600	0	0.1	0.1	0.06	0.06	0.04	0.3	0.31	0.66	0.71	0.81	0.46
1620	gene:MD02G1197500	0.48	0.78	0.39	1.08	0.68	1.18	0.08	0	0	0	0	0.09
1621	gene:MD02G1199800	6.17	7.02	6.33	5.2	4.12	3.21	17.31	18.27	17.62	16.82	18.39	13.29
1622	gene:MD02G1199900	0.07	0.04	0	0.02	0.07	0.04	4.55	4.3	5.33	4.49	4.45	5.56
1623	gene:MD02G1200600	25.82	23.26	18.75	24.14	27.68	28.67	1.93	1.59	1.28	2.14	1.24	1.94
1624	gene:MD02G1201500	4.3	3.92	3.35	4.6	4.18	5.04	2.47	2.72	2.44	2.1	1.49	2
1625	gene:MD02G1202000	1.75	2.03	1.69	1.26	0.96	2.89	1.02	0.88	0.1	0.31	0	0.37
1626	gene:MD02G1202200	10.32	9.18	9.53	15.77	12.24	14.56	8.35	9.33	9.01	8.31	8.5	2.44
1627	gene:MD02G1203600	7.5	7.94	6.8	6.82	6.91	6.21	11.49	15.57	14.06	13.88	15.54	13.94
1628	gene:MD02G1203700	0	0.03	0	0	0	0	0.94	0.85	0.53	1.7	1	1.26
1629	gene:MD02G1205700	9.65	13.06	8.23	5.71	12.19	13.25	7.3	4.61	4.21	4.28	3.45	3.71
1630	gene:MD02G1206600	0.59	0.41	0.74	0.14	0.13	0.15	1.71	1.2	2.11	1.93	1.45	1.31
1631	gene:MD02G1206700	0	0.05	0.1	0.08	0.05	0	1.64	1.52	1.7	2.17	2.07	2.41
1632	gene:MD02G1208000	0.04	0.25	0.03	0.09	0.16	0.05	2.04	1.57	2.13	1.68	2.14	2.14
1633	gene:MD02G1211800	0	0	0.06	0	0	0	0.91	1.28	0.42	0.94	0.62	1.15
1634	gene:MD02G1213500	13.18	14.72	14.42	11.65	15.43	11.24	40.52	38.73	33.32	33.02	36.36	35.13
1635	gene:MD02G1213800	0.71	0.51	0.77	1.74	1.68	0.5	0	0	0	0	0.09	0
1636	gene:MD02G1215500	5.19	2.18	4.05	4.23	3.77	4.47	0.21	0	0	0	2.2	2.26
1637	gene:MD02G1217700	9.7	8.49	8.92	8.78	11.29	6.24	3.59	3.69	3.38	2.85	4.26	5.02
1638	gene:MD02G1218900	1.52	3.26	2.08	17.71	28.91	23.98	5.97	1.83	1.31	15.23	12.67	15.86
1639	gene:MD02G1220000	0.12	1.32	0.21	0.06	0	0	0	0	0	0	0	0
1640	gene:MD02G1220300	0	0	0	0	0	0	0.66	1.2	2.09	0.66	1.78	2.24
1641	gene:MD02G1223800	6.69	6.17	8.81	5.42	8.18	9.79	2.63	2.85	4	2.09	3.36	5.22
1642	gene:MD02G1224000	2.96	2.79	3.39	1.7	2.36	2.47	0.39	0.09	0.18	0.1	0.28	0.1
1643	gene:MD02G1224600	0	0	0	0	0	0	0.32	0.17	0.08	0.33	0.6	0.42
1644	gene:MD02G1225500	0.87	0.93	1.42	0.84	2.17	2.2	0.74	0	0.41	0.27	0	0.33
1645	gene:MD02G1226200	0	0	0	1.85	1.37	0	1.43	6.26	4.56	3.34	2.34	0
1646	gene:MD02G1226300	0.77	0.66	0.88	0.46	0.35	0.38	1.96	3.37	2.26	2.86	2.74	4.34
1647	gene:MD02G1226900	0.1	0	0.03	0	0.07	0	1.42	0.17	0.15	0.21	0.22	0.3
1648	gene:MD02G1227800	0.74	0.73	1.57	1.12	0.1	0.67	3.65	3.69	5.17	4.32	4.95	4.45
1649	gene:MD02G1228500	4.19	3.74	4.73	5.17	3.98	3.94	1.84	2.36	2.26	2.23	1.97	2.35
1650	gene:MD02G1229000	2.09	2.5	2.52	2.36	3.36	2.74	0.14	0.18	0.09	0.22	0.11	0.34
1651	gene:MD02G1232200	4.35	5.37	7.03	6.27	5.68	4.42	10.46	14.17	15.57	11.21	12.53	15.81
1652	gene:MD02G1232900	1.76	0.77	0.5	0.84	1.8	1.17	0	0	0	0	0.04	0
1653	gene:MD02G1233100	0.03	0.09	0.02	1.26	1.21	1.26	0	0	0.03	0.2	0.09	0.12
1654	gene:MD02G1233300	1.88	1.8	1.22	1.67	1.92	1.25	0.05	0.1	0.02	0.07	0	0.03
1655	gene:MD02G1233500	0.69	0	1.81	1.57	1.63	0.4	0	0	0.23	0	0	0
1656	gene:MD02G1233800	2.25	2.45	0.36	1.37	1.83	1.81	0.39	0.26	0.46	0.23	0.76	0.11
1657	gene:MD02G1234300	0	0	0.06	0	0	0	0.82	1.51	1.27	0.89	0.69	0.89
1658	gene:MD02G1234900	0	0	0	0	0	0	0.07	0.18	0.16	0.31	0.76	0.28
1659	gene:MD02G1235100	2.5	1.99	2.67	2.44	1.63	2.35	0	0.06	0.07	0.23	0.36	0
1660	gene:MD02G1235200	0	0	0.07	0.15	0.29	0.21	0	0.03	0	0	0	0
1661	gene:MD02G1235600	0.06	0	0	0	0.07	0	0.22	0.48	0.46	0.57	1.2	0.69
1662	gene:MD02G1236000	2.36	3.3	3.18	8.02	7.13	5.93	7.39	7.04	6.33	9.61	9.26	6.31
1663	gene:MD02G1236100	3.36	5.41	5.22	25.99	28.48	28.27	10.46	9.12	7.27	23.5	23.47	19.97
1664	gene:MD02G1237900	11.47	13.65	13	11.18	10.8	11.03	3.07	5.35	2.98	4.11	4.37	4.85
1665	gene:MD02G1238200	0.22	0.5	0.54	0.94	0.65	0.59	0.07	0	0	0	0	0.06
1666	gene:MD02G1244000	12.22	12.61	12.49	15.23	12.44	10.51	22.41	23.41	22.21	35.25	40.54	32.68
1667	gene:MD02G1244300	0.31	1.23	0.7	1.95	3.25	3.51	1.37	2.28	0.84	1.86	1.85	1.3
1668	gene:MD02G1244400	2.7	3.28	3.32	7.64	6.74	7.53	3.94	3.83	3.52	3.93	4.69	4.59
1669	gene:MD02G1244800	1.62	2.41	1.52	6.17	6.11	6.49	1.4	1.63	2.22	3.77	3.34	3.83
1670	gene:MD02G1244900	0.45	0.3	2.32	1.6	0.34	1.54	2.35	6.5	3.76	6.22	5.63	2.63
1671	gene:MD02G1245200	0.42	0.36	0.9	0.26	0.85	0.57	1.39	3.06	1.88	2.72	2.83	1.65
1672	gene:MD02G1245300	0.99	1.09	1	0.83	0.71	0.88	0.05	0.05	0.1	0.01	0.02	0.09
1673	gene:MD02G1245800	3.79	4.14	4.6	3.41	5.18	3.73	1.41	1.56	1.37	1.14	0.94	1.52
1674	gene:MD02G1246100	6.62	7.32	7.89	14.1	8.99	11.96	2.64	2.55	1.99	4.32	4.16	3.6
1675	gene:MD02G1246200	19.48	18.15	19.72	24.97	24.44	19.2	7.38	6.71	4.56	12.63	11.52	13.64
1676	gene:MD02G1246600	0.74	1.53	1.53	4.04	4.27	2.42	1.79	2.3	2.47	3.78	4.41	3.71
1677	gene:MD02G1246800	3.05	3.61	3.39	4.47	5.61	8.47	1.21	1.92	1.43	1.38	0.34	1.39
1678	gene:MD02G1247200	1.88	2.18	1.59	6.52	8.92	9.16	1.86	1.2	1.61	3.41	4.32	2.58
1679	gene:MD02G1248100	1.35	0.96	1.07	0.76	0.64	0.7	0.2	0	0	0.36	0.38	0.17
1680	gene:MD02G1248200	0.05	0.15	0.08	0.05	0.05	0.06	0.88	0.71	0.51	1.26	1.18	0.96
1681	gene:MD02G1249300	0.44	0.69	0.76	0.82	1.77	2.67	4.77	1.37	0.91	1	1.45	1.35
1682	gene:MD02G1249500	0	0.26	0.26	1.18	1.31	1.27	0.4	0.34	0.14	0.9	1.22	0.55
1683	gene:MD02G1249700	1.58	1.88	1.4	3.89	3.76	3.89	1.79	1.22	0.25	4.38	3.43	3.25
1684	gene:MD02G1249800	2.9	3.1	2.23	5.99	7.06	9.11	3.02	2.53	2.11	4.25	4.3	5.44
1685	gene:MD02G1250000	0.1	0.15	0.09	0.67	0.35	0.42	1.45	1.26	0.82	6.04	7.42	5.29
1686	gene:MD02G1250200	0	0	0	0.59	0.36	0.43	2.15	0.37	1.26	4.28	2.65	5.01
1687	gene:MD02G1250400	0.57	0.78	0.62	2.02	2.31	3.15	3.48	2.31	2.95	5.57	7.15	5.58
1688	gene:MD02G1250500	0.02	0	0	0.03	0.03	0.09	1.36	1.23	1.74	0.92	0.98	1.01
1689	gene:MD02G1250800	0.5	0.77	0.64	3.23	4.06	4.08	0.94	0.78	0.74	1.66	1.59	1.49
1690	gene:MD02G1250900	0.13	0.09	0.13	0.03	0	0.12	0.93	0.58	0.88	0.61	0.51	0.42
1691	gene:MD02G1251000	0.36	0.28	0.13	0.45	0.68	0.56	1.85	1.33	0.99	2.48	3.22	2.4
1692	gene:MD02G1251500	0.05	0	0.07	0.08	0.05	0	0.51	0.82	0.44	0.59	0.55	0.72
1693	gene:MD02G1251800	0.1	0.32	0.17	1.5	0.93	0.82	0.13	0.34	0.21	0.62	0.88	0.27
1694	gene:MD02G1251900	0.13	0.12	0.04	0	0.28	0.07	4.75	3.39	3.51	3.79	2.72	4.08
1695	gene:MD02G1252000	0.65	0.84	0.65	0.73	1.99	2.29	1.26	0.81	0.77	1.89	2.13	2.27
1696	gene:MD02G1252200	0.19	0.1	0	0	0.58	0	5.48	3.26	2.93	3.66	3.08	4.36
1697	gene:MD02G1252300	0.22	0.15	0.37	0.28	0.19	0.36	0.83	1.23	1.24	0.94	1.39	0.76
1698	gene:MD02G1252600	0.35	0.46	0.36	1.37	1.87	3.05	0.25	0.38	0	1.01	1.73	1.37
1699	gene:MD02G1252700	1.49	1.17	1.65	0.52	1.79	0.2	5.01	8.62	4.36	8.01	7.11	7.51
1700	gene:MD02G1252800	0.04	0	0.04	0	0	0	1.35	1.73	1.3	1.28	1.31	1.23
1701	gene:MD02G1252900	0.49	0	0.05	1	0.84	1.01	0.46	0.28	0.1	0.79	1.06	1.11
1702	gene:MD02G1253200	0	0.07	0	0	0	0	0.65	0.82	0.44	0.32	0.92	0.68
1703	gene:MD02G1253600	0	0.54	0.48	0.9	2.12	1.07	2.82	1.23	1.75	7.05	8.53	4.28
1704	gene:MD02G1253800	0.1	0.09	0.07	0.18	0.28	0.41	1.29	1.12	0.61	1.54	1.97	2.53
1705	gene:MD02G1253900	0	0	0	0	0	0	0.89	0.5	2.03	0.6	1.41	0.73
1706	gene:MD02G1254000	0	0	0.18	0.23	0.09	0.26	23.52	30.29	18.48	18.16	19.67	22.56
1707	gene:MD02G1254300	2.13	3.09	1.84	12.67	15.01	14.75	0.14	0	0	0.09	0.28	0.05
1708	gene:MD02G1254600	2.31	2.32	2.46	2.67	2.99	2.41	0.44	1.03	1.17	0.73	0.64	0.52
1709	gene:MD02G1254800	25.05	14.75	15.75	19.31	17.07	17.57	0	0.03	0	0.04	0.04	0.17
1710	gene:MD02G1255500	0.53	0.13	0.64	0.63	0.58	0.31	0.18	0.32	0.06	0.06	0	0
1711	gene:MD02G1256100	6.94	7.46	7.11	4.23	3.72	4.02	0.08	0.53	0.07	1.05	0.08	0.42
1712	gene:MD02G1256500	5.05	5.02	6.78	7.98	4.51	2.47	1.83	1.7	3.1	2.29	2.28	2.07
1713	gene:MD02G1257600	5.23	4.23	2.71	3.11	2.74	1.71	8.11	10.63	5.95	6.34	9.37	6.13
1714	gene:MD02G1258300	1.02	0.45	1.12	0.84	0.77	0.53	1.71	1.31	1.52	0.44	0.52	0.47
1715	gene:MD02G1259000	4.31	5.02	5.1	1.2	1.03	1.01	0.51	0.9	0.53	0.31	0.47	0.11
1716	gene:MD02G1259800	0	0.13	1.86	2.25	0.38	1.56	4.89	3.97	4.46	6.17	2.6	8.67
1717	gene:MD02G1260200	0.14	0.2	0.16	0.16	0.24	0.28	3.71	3.8	3.22	3.82	3.41	3.83
1718	gene:MD02G1260900	3.01	4.3	3.23	11.83	7.75	9.67	5.23	5.32	3.66	9.86	10.81	7.36
1719	gene:MD02G1261200	3.44	4.32	4.12	7.41	5.01	4.69	7.21	8.58	8.64	8.84	9.16	6.84
1720	gene:MD02G1261900	16.32	19.19	15.61	20.42	17.62	16.47	8.31	8.62	8.73	8.95	8.19	7.61
1721	gene:MD02G1263400	0.09	0.07	0.11	0.18	0.03	0.12	0.87	0.99	0.92	1.08	0.51	1.35
1722	gene:MD02G1264200	1.16	0.87	1.03	2.49	2.21	1.82	1.76	1.83	1.89	1.95	2.16	2.14
1723	gene:MD02G1264800	0.12	0.17	0.02	0.14	0.27	0.61	2.33	3.2	1.83	2.66	2.03	2.05
1724	gene:MD02G1265000	2.56	2.17	3.33	4.28	4.75	2.38	2.4	3.09	2.45	2.12	1.45	2.03
1725	gene:MD02G1266600	5.61	4.94	5.64	4.68	4.82	4.11	3.14	2.34	2.71	2.16	2.08	2.47
1726	gene:MD02G1267600	0.5	4.19	0.18	0	0	0.35	0	0	0	0	0	0
1727	gene:MD02G1269000	0	0	0	0	0.1	0	0.73	0.31	0.5	0.41	0.49	0.1
1728	gene:MD02G1269100	1.73	1.85	1.61	1.11	0.66	0.81	4.44	4.15	3.84	4.2	3.9	3.16
1729	gene:MD02G1269200	0	0	0.06	0.08	0.07	0.03	3.82	0.25	1.93	0.27	2.89	2.21
1730	gene:MD02G1269300	0.87	2.03	1.05	1.61	1.51	0.02	7.89	7.48	7.19	8.18	7.74	7.66
1731	gene:MD02G1269400	9.4	10.51	8.49	11.26	15	13.48	0.61	0.8	0.52	0.27	0.45	0.32
1732	gene:MD02G1271900	0	0	0	0.03	0	0	0.09	0.28	0.28	0.25	0.37	0.18
1733	gene:MD02G1272300	0.55	1	0.64	1.09	0.59	0.7	2.87	2.3	1.39	1.63	1.55	1.79
1734	gene:MD02G1273000	4.67	3.91	5.7	6.35	7.1	7.94	34.03	13.82	9.04	9.3	9.75	8.87
1735	gene:MD02G1273500	3.21	3.07	3.2	6.18	6.25	7.58	2.77	2.72	2.15	2.73	2.26	2.91
1736	gene:MD02G1273700	4.44	4.54	4.23	9.64	12.3	14.66	8.17	7.49	5.62	10.03	11.17	9.95
1737	gene:MD02G1274000	0.36	0.33	0.27	1.13	1.95	1.78	0	0	0	0	0	0
1738	gene:MD02G1274100	1.72	1.39	1.64	1.83	1.78	2.08	0.1	0	0.01	0	0.02	0.07
1739	gene:MD02G1274400	0.9	1.52	1.04	0.73	0.99	0.65	2.42	2.27	2.65	3.13	2.35	2.23
1740	gene:MD02G1274600	0.67	0.46	0.26	0.56	1.49	1.42	1.06	1.51	0.93	2.15	2.65	2.56
1741	gene:MD02G1275400	3.46	4.21	4.15	2.16	3.17	1.11	1.61	0.68	1.17	0.77	0.65	0.99
1742	gene:MD02G1275700	3.7	3.43	1.68	1.18	3.24	2.18	5.31	4.14	4.15	4.23	5.31	5.27
1743	gene:MD02G1276500	0	0.16	0.04	0.19	0	0.15	10.13	11.2	10.84	12.19	12.46	11.02
1744	gene:MD02G1276600	0.48	0.66	0.18	4.24	4.55	4.69	0.35	0.24	0.32	1.96	3.2	1.92
1745	gene:MD02G1276900	17.29	18.13	16.43	16.98	18.21	19.63	8.39	8.62	9.58	10.65	9.98	9.15
1746	gene:MD02G1277200	1.25	1.22	1.38	0.96	1.19	1.06	0.51	0.59	0.53	0.71	0.48	0.68
1747	gene:MD02G1277300	0.04	0.49	0.47	0.04	0.04	0.1	0	0	0	0	0	0
1748	gene:MD02G1278900	1.99	1.98	1.97	2.37	1.89	1.95	4.22	4.13	4.5	5.13	4.27	4.29
1749	gene:MD02G1279500	1.18	0.82	0.98	0.86	0.65	0.73	1.46	1.82	1.93	1.95	1.37	1.67
1750	gene:MD02G1280700	1	0.57	1.63	1.38	1.14	1.12	0.42	0.26	0.66	0.55	0.06	0.07
1751	gene:MD02G1280800	0.77	1.16	1.23	1.66	2.11	1.12	3.07	2.08	1.73	1.75	1.55	1.43
1752	gene:MD02G1281700	0	0	0	0.06	0	0	0.26	0.71	0.66	0.14	0.22	0.57
1753	gene:MD02G1282600	10.07	6.86	13.99	14.38	15.59	7.53	1.27	0.43	0.76	0.89	0.27	0.8
1754	gene:MD02G1282700	15.92	13.71	21.31	20.05	18.54	10.51	0.98	1.39	1.94	1.11	0.8	1.29
1755	gene:MD02G1282900	3.03	5.21	6.65	5.8	4.71	3.02	0.31	0.17	0.34	0.23	0.2	0.33
1756	gene:MD02G1283800	34.43	25.72	52.59	39.4	35.39	18.78	105.81	68.86	78.08	34.78	44.22	28.16
1757	gene:MD02G1284200	0.86	0.37	0.2	0.13	0.12	0.29	0	0	0	0	0	0
1758	gene:MD02G1284500	1.72	4.67	3.06	1.06	5.24	4.16	11.23	6.75	6.03	7.31	4.33	7.33
1759	gene:MD02G1285800	0.43	0.25	0.35	0.59	1.05	0.4	0.08	0.07	0.22	0.11	0.04	0.13
1760	gene:MD02G1286000	0	0	0	0	0	0	1.44	0.22	0.72	0.83	0.28	0.86
1761	gene:MD02G1286200	4.85	3.45	3.71	3.65	3.77	3.86	1.28	1.26	1.32	1.26	1.02	1.45
1762	gene:MD02G1286400	3.02	1.88	2.19	3.84	3.58	3.81	0.17	0.21	0	0.5	0.23	0.05
1763	gene:MD02G1286500	1.83	0.88	1.81	2.14	1.2	1.42	0	0.42	0.29	0.34	0.33	0.46
1764	gene:MD02G1286700	1.19	1.5	1.34	1.33	1.11	0.94	4.31	4.03	11.82	7.76	4.94	5.34
1765	gene:MD02G1286900	1.53	1.17	1.95	1.22	1.37	1.77	3.71	4.06	4.02	4.08	3.65	5.26
1766	gene:MD02G1288600	0.08	0.18	0.24	0.81	0.77	0.71	0.77	0.27	0.23	0.42	0.56	0.6
1767	gene:MD02G1291200	15.91	11.99	15.81	13.97	15.62	14.33	10.38	11.04	15.81	22.69	22.63	28.3
1768	gene:MD02G1291300	6.18	4.01	6.6	6.73	5.46	4.94	3.61	3.9	6.33	9.37	10.77	10.97
1769	gene:MD02G1292200	792.62	680.27	654.23	864.4	983.59	1096.67	406.57	396.35	413.37	841.8	702.45	866.85
1770	gene:MD02G1293200	0	0	0.07	0	0	0	0.25	0.57	1.31	0.46	0.27	0.37
1771	gene:MD02G1293600	0.57	0.74	1.9	0.97	0.57	0.84	9	7.87	7.25	7.05	7.91	5.73
1772	gene:MD02G1294000	1.82	5.67	2.84	1.91	3.52	2.54	0.84	1.19	0.85	1.43	1.48	1.64
1773	gene:MD02G1295200	0.88	0.84	0.75	0.72	1.14	1.15	0.37	0.35	0.3	0.4	0.37	0.39
1774	gene:MD02G1295800	5.81	6.77	6.96	9.97	8.14	8.15	2.17	3.61	4	4.43	4.34	3.65
1775	gene:MD02G1297700	0.69	0.79	0.73	0.75	0.7	0.96	0.27	0	0	0	0	0
1776	gene:MD02G1300400	7.57	8.83	9.25	7.23	8.62	10.28	5.96	6.48	6.03	3.59	4.37	4.35
1777	gene:MD02G1301000	65.27	88.12	93.05	50.96	50.13	31.67	191.27	180.08	212.1	83.71	93.01	61.24
1778	gene:MD02G1301100	1.12	0	0.27	0.24	0.22	0.39	2.49	3.35	2.09	2.44	2.2	1.82
1779	gene:MD02G1301200	0.62	0.93	1.13	1.08	1.42	0.8	2.6	2.03	2.09	1.75	2.47	1.99
1780	gene:MD02G1302900	0.31	0.56	0.56	0.92	1.4	1.39	0.21	0.18	0.15	1.11	1.42	0.53
1781	gene:MD02G1303400	5.43	5.43	4.68	8.23	4.21	4.3	53.37	49.73	39.4	56.4	60.57	54.69
1782	gene:MD02G1303800	11.91	11.17	9.64	8.37	9.2	10.76	0.31	0.5	0.09	0.82	0.29	0.84
1783	gene:MD02G1304800	1.32	1.98	1.95	1.64	1.13	2.23	0	0	0	0	0	0
1784	gene:MD02G1305000	0.47	0.17	0.69	0.97	0.45	0.33	0.9	1.77	1.66	1.81	2.67	1.98
1785	gene:MD02G1305300	5.01	3.55	6.08	5.53	2.98	2.68	0.38	0.41	0.15	0.35	0.49	0.21
1786	gene:MD02G1305700	6.15	4.69	5.45	5.99	6.78	7.08	12.72	16.18	14.63	17.31	13.83	16.3
1787	gene:MD02G1305800	0.22	0.16	0.07	0	0.4	0.09	13.62	11.94	14.03	12.47	15.52	11.26
1788	gene:MD02G1306500	1.33	3.08	1.41	0.99	1	2.79	0	0	0	0	0	0
1789	gene:MD02G1306600	3.06	2.66	2.81	2.29	2.84	2.18	8.4	9.05	8.6	9.52	8.77	7.92
1790	gene:MD02G1306900	12.24	12.45	11.85	13.99	11.66	14.22	3.16	3.06	3.41	3.39	3.17	3.22
1791	gene:MD02G1307100	3.38	3	3.25	4.27	3.06	3	0	0	0	0.06	0	0.1
1792	gene:MD02G1307200	3.91	3.85	4.13	5.32	7.1	6.3	0.86	1.09	1.17	0.89	1.59	1.57
1793	gene:MD02G1307700	0.63	0.71	0.89	2.89	1.84	1.87	1.09	1.17	0.57	0.82	1.16	1.19
1794	gene:MD02G1308000	2.25	1.39	4.46	2.58	3.46	1.27	4.54	4.41	4.1	1.41	1.88	1.73
1795	gene:MD02G1309700	36.77	38.34	34.5	40.96	50.6	44.12	14.51	14.72	10.71	14.04	18.97	19.07
1796	gene:MD02G1309900	0	0	0	0	0	0	1.31	1.26	0.89	1.04	0.14	1.84
1797	gene:MD02G1310000	0.8	0.2	0.98	0.59	0.33	1.04	2	3.72	3.31	2.75	2.07	2.62
1798	gene:MD02G1310400	2.86	2.27	2.21	2.83	2.57	3.24	0.7	0.41	0.44	0.79	0.47	0.86
1799	gene:MD02G1310600	0	0	0	0	0	0	0.75	0.48	0.09	1.78	1.39	1.44
1800	gene:MD02G1311100	0	0	0.02	0	0	0	2.86	2.67	2.96	3.47	3.14	2.94
1801	gene:MD02G1311400	4.06	5.82	3.67	3.68	3.65	4.82	0	0	0	0	0	0
1802	gene:MD02G1313800	0	0.1	0	0	0	0	9.05	9.41	7.52	7.17	7.01	7.36
1803	gene:MD02G1314000	0.62	0.59	0.77	0.89	1.4	0.7	0	0	0	0.03	0	0
1804	gene:MD02G1315700	0.85	0.57	0.61	0.54	0.86	1.31	2.29	1.29	2.32	2.16	2.26	2.8
1805	gene:MD02G1315900	3.48	2.98	3.86	2.92	4.29	2.85	7	8.39	7.06	5.54	6.44	6.27
1806	gene:MD02G1316300	2.95	2.21	2.33	1.97	2.62	2.31	0.38	0.3	0.31	0.34	0.67	0.35
1807	gene:MD02G1316600	0.85	1.08	1.1	1.1	0.7	0.49	2.43	1.78	3.25	1.77	2.26	1.81
1808	gene:MD02G1316900	0.46	0.54	0.98	0.73	0.67	0.78	0.71	0.65	0.82	0.18	0.31	0.19
1809	gene:MD02G1317200	0.79	0.87	0.71	1.14	0.89	0.69	1.6	1.58	2.14	1.49	1.78	1.85
1810	gene:MD02G1317300	0.07	0.54	0.51	0.51	0.54	0.73	4.58	2.14	1.67	0.94	0.86	1.22
1811	gene:MD02G1317800	43.91	35.23	59.98	52.98	37.14	21.87	105.94	67.35	98.02	86.81	111.38	110.85
1812	gene:MD02G1317900	6.26	6.48	5.4	13.47	10.92	11.19	5.14	6.22	5.44	6.38	4.96	4.37
1813	gene:MD02G1318000	0.2	0.26	0.33	0.28	0.55	0.43	1.32	1.3	0.86	1.48	1.22	1.07
1814	gene:MD02G1319500	0.21	0	0	0.49	0	0.27	2.38	1.29	0.6	0.98	0.69	0.95
1815	gene:MD03G1000200	0.27	0.62	0.27	0.27	0.33	0.58	0	0	0	0	0	0
1816	gene:MD03G1002600	3.1	3	2.73	3.4	2.62	3.83	8.16	10.09	9.51	9.89	12.26	13.78
1817	gene:MD03G1004000	54.1	46.31	46.6	44.81	37.65	39.58	15.33	20.62	19.65	25.83	19.33	22.86
1818	gene:MD03G1006400	0.61	1.74	1.34	1.06	0.85	1.24	0.84	0.83	1.03	4.18	2.34	3.71
1819	gene:MD03G1006500	9.54	9.47	6.67	4.41	4.82	5.18	7.62	10.63	10.57	3.78	3.32	4.99
1820	gene:MD03G1006800	0.61	0.71	1.01	0.33	0.2	0.18	0.1	0.04	0	0	0.05	0.05
1821	gene:MD03G1008900	1.67	2.18	2.29	4.68	2.81	1.49	3.49	4.27	5.98	4.68	4.73	4.89
1822	gene:MD03G1010200	3.27	2.67	2.97	2.79	2.39	2.02	1.28	1.75	1.35	1.18	2.18	1.44
1823	gene:MD03G1010400	7.21	6.97	7.06	5.98	5.73	5.22	4.65	1.51	3.85	3.07	2.12	4.46
1824	gene:MD03G1011700	21.68	23.67	23.17	32.64	26.24	28.81	6.22	6.96	7.41	8.67	8.26	7.28
1825	gene:MD03G1012100	1.55	0.95	1.37	2.66	2.26	3.07	2.44	2.08	2.45	1.98	2.23	2.53
1826	gene:MD03G1012700	3.14	3.23	3.09	5.28	2.58	1.72	4.35	7.47	8.07	10.38	7.87	5.56
1827	gene:MD03G1012800	2.77	1.25	3.24	6.95	6.32	3.63	1.76	1.27	0.82	0.18	2.26	1.96
1828	gene:MD03G1013300	9.85	8.3	10.69	18.97	9.74	7.59	7.89	3.64	5.4	3.37	5.53	3.54
1829	gene:MD03G1013600	2.67	3.83	3.32	3.99	2.43	2.09	13.83	17.13	16.26	22.09	16.9	13.93
1830	gene:MD03G1014200	3.2	4.25	3.07	3.41	9.8	10.16	2.77	1.97	1.15	6.75	7.27	4.02
1831	gene:MD03G1014400	0.52	1.05	0.98	1.71	3.27	3.02	0.8	0.65	0.85	2.49	2.83	2.91
1832	gene:MD03G1015300	1.36	1.3	1	1.12	0.62	1.39	2.16	1.81	3.2	3.05	2.58	3.14
1833	gene:MD03G1015400	5.73	5.7	6.5	7.04	5.26	5.65	2.59	2.16	2.6	2.24	1.8	2.97
1834	gene:MD03G1015500	4.35	3.63	4.77	4.85	3.84	2.94	0.94	0.93	1.45	0.89	1.52	0.92
1835	gene:MD03G1015800	1.62	1.33	1.55	0.97	1.37	0.74	0.46	0	0.3	0.33	0	0.1
1836	gene:MD03G1016000	0.16	0.03	0.13	0.41	0.54	0.61	0.57	0.33	0.24	0.5	0.33	0.69
1837	gene:MD03G1016300	4.47	9.88	8.09	6.71	9.53	5.93	3.5	3.74	4.22	4.24	1.77	2.85
1838	gene:MD03G1017100	0.03	0.03	0	0.59	0.34	0.85	0	0	0	0.15	0.06	0.03
1839	gene:MD03G1017300	0.44	0.27	0.28	7.11	5.97	7.33	0	0.08	0	0.35	0.54	0.18
1840	gene:MD03G1017600	1.47	1.02	1.42	1.9	1.71	2.21	0.96	0.31	0.67	0.19	0.44	0.78
1841	gene:MD03G1017700	0.03	0.06	0.07	0.35	0.26	0.58	0.03	0.07	0.05	0.05	0.06	0.3
1842	gene:MD03G1017800	0.03	0.16	0.11	1.25	1.4	1.7	0.03	0	0	0.06	0.04	0.03
1843	gene:MD03G1018300	0.32	0.21	0.43	0.19	0.45	0.53	0	0.06	0.06	0	0	0
1844	gene:MD03G1019100	1.19	1.73	2.58	5.57	2.93	4.19	3.81	4.74	4.42	3.5	4.16	4.14
1845	gene:MD03G1019300	3.52	2.65	2.73	3.23	2.64	2.85	0	0.07	0	0	0.08	0.08
1846	gene:MD03G1019400	0.61	0.54	0.63	0.51	0.4	0.6	0.03	0.13	0	0	0.04	0.04
1847	gene:MD03G1019800	0.06	0	0	0.2	0.36	0.18	0.32	0.22	0.19	0.76	0.86	0.63
1848	gene:MD03G1019900	0.16	0.09	0	0.66	0.43	1.22	0	0	0.38	0	0	0
1849	gene:MD03G1020000	0	0	0.08	0.3	0.36	1.07	0	0	0.24	0	0	0
1850	gene:MD03G1020100	0.4	2.06	1.28	0.45	1.71	0.6	0	0	0	0	0	0
1851	gene:MD03G1020400	22.53	19.71	60.9	23.19	29.36	8.47	57.53	53.43	61.02	22.25	28.47	17.25
1852	gene:MD03G1021800	0.11	0.14	0.02	1.09	1.12	1.56	0.11	0.02	0	0.91	0.78	0.72
1853	gene:MD03G1022000	0.03	0.09	0.1	0.43	1.19	1.01	0.12	0.05	0.13	0.5	0.74	0.48
1854	gene:MD03G1022800	2.17	1.93	3.72	3.26	2.56	1.27	2.38	2.93	1.97	0.95	1.16	1.05
1855	gene:MD03G1023000	7.77	10.51	8.44	4.45	4.72	4.06	6.04	7.69	5.55	3.23	3.61	5.44
1856	gene:MD03G1023100	19.62	11.49	23.22	10.98	11.31	3.91	29.86	20.23	27.06	7.96	13.21	7.65
1857	gene:MD03G1025100	2.67	4.87	4.54	4.4	6.68	7.9	12.79	13.16	13.83	10.79	9.81	11.59
1858	gene:MD03G1026000	7.26	6.93	8.47	8.04	7.33	7.63	2.27	3.59	3.38	4.62	4.15	4.19
1859	gene:MD03G1027500	2.53	2.38	2.96	4.19	3.31	2.51	0	0	0	0	0.04	0
1860	gene:MD03G1028900	2.12	1.79	1.98	2.79	3.14	3.25	0.35	0.15	0.08	0.03	0.34	0.06
1861	gene:MD03G1029800	3.36	3.28	2.84	2.78	2.41	2.52	0.32	0.73	0.87	0.8	0.64	0.5
1862	gene:MD03G1029900	8.29	9.02	9.45	18.93	20.53	21.34	10.25	10.62	11.81	13.81	11.98	12.69
1863	gene:MD03G1030600	7.64	12.72	9.35	17.5	14.55	18.9	2.77	3.84	6.55	7.17	7.28	4.84
1864	gene:MD03G1030700	4.78	3.04	2.71	1.5	0.61	2.45	0.37	0.24	0	0	0	0
1865	gene:MD03G1031200	2.04	1.45	2.29	2.43	1.43	1.31	3.51	3.86	2.85	3.23	4.88	3.48
1866	gene:MD03G1031300	0.32	0.31	0.22	0.37	0.01	0.03	1.16	0.8	2.11	1.36	1.95	2.86
1867	gene:MD03G1031700	6.5	6.02	5.64	4.13	6.6	5.65	12.74	14.27	14.71	10.89	14.48	14.02
1868	gene:MD03G1031900	3.19	4.14	3.42	4.33	3.79	4.02	1.83	1.48	1.56	1.32	1.34	1.19
1869	gene:MD03G1032000	0.55	1.48	1.1	0.48	1.63	1.05	0	0	0	0	0	0
1870	gene:MD03G1032100	2.51	1.97	2.49	2.37	2.35	2.6	0.87	0.52	0.61	0.15	0.46	0.52
1871	gene:MD03G1032700	23.62	24.65	20.48	25.37	25.55	28.97	59.24	60.04	58.16	53.41	58.4	65.66
1872	gene:MD03G1032800	3.62	2.55	2.7	2.39	3.25	3.18	0.58	0.46	0.49	0.86	0.93	0.41
1873	gene:MD03G1033400	2.4	3.56	3.09	4.08	4.99	6.56	5.73	6.53	6.88	8.85	8.05	9.89
1874	gene:MD03G1034300	3.52	2.35	2.16	2.72	1.97	2.83	1.28	1.05	1.52	0.9	0.93	0.96
1875	gene:MD03G1038900	1.72	3.07	1.02	0.5	1.23	0.54	0	0.75	0.27	0.4	0.16	1.12
1876	gene:MD03G1041600	52.13	56.83	56.22	56.82	65.66	68.15	34.38	21.48	18.2	25.01	26.62	32.59
1877	gene:MD03G1044000	0.45	0.14	0.86	0.51	0.17	0.33	0	0	0	0	0	0.22
1878	gene:MD03G1044200	1.99	2.48	2.52	2	1.95	2.51	0.05	0.04	0.15	0.11	0.16	0
1879	gene:MD03G1044800	4.18	3.63	3.48	1.33	2.88	2.44	15.67	11.16	15.44	11.87	10.37	15.7
1880	gene:MD03G1047800	0	0	0.09	0.12	0	0	0.63	0.27	0.19	0.47	0.55	1.26
1881	gene:MD03G1048600	1.92	2.07	1.94	2.08	2.1	2.32	0.59	0.62	0.33	0.44	0.69	0.55
1882	gene:MD03G1048800	1.01	1.97	1.4	1.69	1.76	1.46	0.68	0.31	0.73	0.4	0.64	0.43
1883	gene:MD03G1048900	47.22	44.2	50.12	15.15	9.49	10.24	24.52	24.04	32.14	11.07	10.75	9.75
1884	gene:MD03G1050900	0.54	0.94	1.07	1.17	1.16	1.13	2.26	2.11	1.69	3.46	3.45	2.37
1885	gene:MD03G1051000	0.85	0.6	0.39	0.4	0.7	0.42	1.27	1.34	1.05	1.54	0.83	2.06
1886	gene:MD03G1051100	6.69	3.83	5.56	3.15	5.65	4.2	15.1	15.83	14.15	26.23	22.33	20.25
1887	gene:MD03G1051900	9.41	8.82	7.97	5.02	7.06	5.88	3.77	4.75	3.74	3.46	3.28	3.31
1888	gene:MD03G1052300	5.28	4.38	4.81	6.14	6.39	6.24	3.64	4.03	4.67	2.8	2.28	3.53
1889	gene:MD03G1052400	9.24	5.92	10.49	3.39	3.75	2.25	3.87	2.9	7.88	3.4	3.15	3.59
1890	gene:MD03G1054300	0.88	0.52	0.91	1.07	0.88	0.63	0	0.05	0	0.05	0	0
1891	gene:MD03G1054900	10.24	12.49	9.98	9.62	10.87	9.91	6.39	5.38	3.82	4.6	4.42	5.01
1892	gene:MD03G1057400	6.2	8.91	6.11	11.06	16.82	20.13	9.88	6.25	4.95	10.21	11.2	11.35
1893	gene:MD03G1057900	6.96	8.96	6.36	5.59	7.87	8.17	40.63	33.53	31.88	29.97	26.37	46.87
1894	gene:MD03G1058700	2.64	4.45	5.29	4.24	4.15	4.66	2.38	1.57	1.25	0.44	1.51	0.25
1895	gene:MD03G1059200	51.98	58.51	53.03	16.9	15.59	11.8	31.91	37.56	36.41	14.94	16.48	11.89
1896	gene:MD03G1059700	10.45	13.49	11.18	10.15	11.13	11.31	0.3	0.13	0.14	0.2	0.08	0.25
1897	gene:MD03G1059900	0.81	1.44	0.92	1.24	1.9	1.63	1.55	1.98	1.4	3.4	3.82	4.78
1898	gene:MD03G1062400	7.87	7.1	8.05	11.14	8.85	9.3	4	4.16	5.87	3.94	4.68	4.94
1899	gene:MD03G1062700	0.53	0.35	0.16	0.1	0	0	0.7	1.1	1.47	1.11	0.89	1.08
1900	gene:MD03G1063100	1.88	2.09	2.45	2.89	3.1	2.56	0.55	0.41	0.88	1	1.39	0.76
1901	gene:MD03G1063600	0.08	0	0.07	2.34	2.32	1.55	0.04	0	0.04	0.45	0.62	0.5
1902	gene:MD03G1065400	1.29	2.21	2.26	1.29	0.51	0.67	1.91	1.63	1.3	0.36	0.47	0.54
1903	gene:MD03G1066000	62.48	124.84	80.3	154.84	150.48	164.32	73.8	49.24	30.9	24.74	46.84	43.01
1904	gene:MD03G1067300	0.11	0.09	0.15	0.02	0	0.12	0.31	0.29	0.17	0.48	0.22	0.4
1905	gene:MD03G1067800	0.1	0.06	0.04	0.14	0.03	0.05	0.18	0.4	0.22	0.38	0.41	0.32
1906	gene:MD03G1067900	84.69	80.01	86.53	36.16	29.22	32.87	21.12	24.45	24.04	13.21	10.93	10.46
1907	gene:MD03G1069000	0.92	1.34	1.17	0.38	0.53	0.54	0.3	0.4	0.52	0.3	0.29	0.07
1908	gene:MD03G1069400	0.05	0.05	0.17	0	0	0.06	0.44	0.25	0.49	0.18	0.47	0.48
1909	gene:MD03G1069500	1657.25	1464.93	1308.59	1166.97	1156.14	1349.36	1904.65	2438.87	2157.2	2676.31	2580.46	2986.39
1910	gene:MD03G1072500	9.61	9.41	10.16	8.16	8.04	7.71	3.4	3.94	3.96	2.94	3.27	3.98
1911	gene:MD03G1072700	1.15	1.57	1.91	1.64	2.43	0.71	2.15	1.85	1.61	0.66	1.16	0.67
1912	gene:MD03G1072800	24.37	24.74	21.1	43.18	48.11	57.59	39.78	33.17	32.9	51.69	49.39	47.76
1913	gene:MD03G1079300	4.31	5.05	6.02	7.91	7.3	5.25	0.95	1.02	1.97	0.83	1.35	1.05
1914	gene:MD03G1080200	1.02	1.88	1.11	0.68	0.82	0.32	6.17	7.14	7.23	6.13	5.88	5.88
1915	gene:MD03G1080500	3.87	4.27	2.49	4.1	5.03	2.41	0.16	0	0	0.12	0	0.19
1916	gene:MD03G1080700	3.19	2.46	3.2	2.3	3.69	2.7	7.28	6.58	7.91	6.22	6.14	4.05
1917	gene:MD03G1080800	0.83	1.36	1.28	4.65	5.6	4.3	2.05	1.32	1.16	2.48	4.02	2.81
1918	gene:MD03G1081600	0.58	0.69	0	0.28	0	0	2.81	2.07	3.47	2.33	0.98	1.73
1919	gene:MD03G1081900	8.17	7.81	5.4	10.12	12.16	12.3	16.13	17.61	14.97	16.13	18.28	18.09
1920	gene:MD03G1082800	4.64	3.66	2.39	1.57	2.21	1.96	0.74	0.72	1.26	0.57	1.01	0.93
1921	gene:MD03G1083300	1.09	0.06	0.58	1.55	0	0.73	0	0.07	0	0	0	0
1922	gene:MD03G1083600	3.84	4.3	4.06	4.83	4.67	4.78	9.23	9.07	10.28	10.65	9.89	10.96
1923	gene:MD03G1084600	2.13	2.07	2.89	3.68	4.47	3.22	5.82	3.99	5.43	3.1	4.86	5.14
1924	gene:MD03G1086800	0.34	0.23	0.34	1.39	1.32	0.97	0.7	1	0.96	1.58	1.2	1.91
1925	gene:MD03G1087400	0.95	0.54	0.51	2.18	1.24	1.1	0.23	0.23	0.63	0.42	0.73	0.95
1926	gene:MD03G1087900	0.37	0.66	0.3	0.95	0.95	1.18	8.73	8.68	10.4	11.37	11.5	11.3
1927	gene:MD03G1088100	12.14	12.86	13.84	16.31	11.51	11.1	16.16	19.41	15.08	27.02	25.21	26.49
1928	gene:MD03G1088400	0	0	0	0	0.03	0	0.44	0.05	0.18	0.07	0.09	0.24
1929	gene:MD03G1089200	0.61	0.77	0.76	1.3	1.44	1.16	2.99	1.78	2.17	2.92	3.68	2.96
1930	gene:MD03G1089900	5.6	6.02	5.12	5.33	6.8	6.32	12.94	12.07	10.28	11.79	11.27	12.4
1931	gene:MD03G1090100	5.15	6.3	6.99	5.64	6.92	4.85	11.44	14	10.37	13.48	13.79	14.25
1932	gene:MD03G1090500	0.67	0.83	1.46	1.98	1.71	0.52	0.84	0.45	0.58	0.57	0.39	0.12
1933	gene:MD03G1090600	0	0	0	0.05	0.02	0	1.23	1.32	1.4	1.44	1.06	1.61
1934	gene:MD03G1091100	1.38	1.51	1.08	0.76	0.23	0.81	0.55	0.41	0.58	1.46	0.53	0.2
1935	gene:MD03G1091200	1.7	1.54	1.56	1.7	1.52	0.73	0.59	0.76	0.98	1.25	1.34	0.82
1936	gene:MD03G1093500	2.71	2.79	2.69	1.68	3.01	2.7	7.17	6.33	7.47	4.17	5.09	4.76
1937	gene:MD03G1093600	0.11	0.17	0	0.74	0.17	0.14	0	0.16	0.1	0	0	0
1938	gene:MD03G1093800	6.17	7.12	8.13	6.41	3.77	2.61	0.47	0.2	0	0.42	0.12	0.26
1939	gene:MD03G1094000	0.22	0.09	0	0.53	0.6	0.23	0	0.11	0.08	0	0.09	0.05
1940	gene:MD03G1094200	1.11	1.37	1.63	3.7	3.22	3.16	0.27	0.09	0.21	0.4	0.94	0.59
1941	gene:MD03G1094600	1.25	0.64	0.36	1.45	1.57	1.01	1.38	2.43	1.83	1.84	1.08	2.1
1942	gene:MD03G1094900	0.14	0.22	0.18	2.34	3.28	5.95	0.91	0.42	0.7	3.6	4.15	3.22
1943	gene:MD03G1095100	0.66	0.89	1.08	2.04	5.1	3.44	3.91	5.52	4.17	6.37	7.99	6.66
1944	gene:MD03G1095900	0.1	0.72	0.14	0.78	1.27	1.63	0	0	0.1	0	0	0.06
1945	gene:MD03G1096000	4.92	5.34	6.34	14.69	14.08	14.72	4.89	4.07	4.46	7.94	9.85	9.16
1946	gene:MD03G1096500	0.53	0.85	1.94	0.81	2.88	0.87	0.35	0.39	0.47	0.26	0.42	0.6
1947	gene:MD03G1096900	2.36	3.33	3.11	2.13	4.19	2.4	6.92	7.42	6.17	6.23	6.45	6.57
1948	gene:MD03G1097900	7.41	8.99	8.59	4.14	48.37	30.65	2.06	0.73	0	2.75	0.92	0.18
1949	gene:MD03G1098100	94.11	92.69	134.04	81.29	96.96	50.08	60.26	48.23	53.05	30.76	34.38	33.05
1950	gene:MD03G1098300	0.65	0.82	1	1.52	1.01	1.12	2.72	2.24	1.65	2.06	2.02	2.53
1951	gene:MD03G1098400	1.63	2.16	2.23	1.76	1.35	2.71	5.14	5.15	3.06	2.79	5.87	6.21
1952	gene:MD03G1100000	10.59	13.17	13.45	13.54	11.72	10.36	24.46	26.32	23.69	26.32	24.63	25.76
1953	gene:MD03G1100200	4.37	20.72	14.79	18.08	17.77	22.18	14.52	5.82	0.07	5.19	9.99	9.39
1954	gene:MD03G1100900	2.69	2.68	2.78	2.45	3.27	2.46	0.61	1.38	1.67	0.92	0.9	1.07
1955	gene:MD03G1101800	3.73	4.6	3.76	7.02	4.49	4.96	2.55	1.39	1.13	1.15	1.74	2.63
1956	gene:MD03G1102100	0.69	0.19	1.49	0.54	0.19	0.22	0.18	0	0	0.05	0	0
1957	gene:MD03G1102500	140.28	157.75	151.83	79.42	71.51	91.54	28.06	33.57	37.29	40.47	29.7	29.57
1958	gene:MD03G1103700	0.44	0.53	0.47	0.62	0.38	1.19	0	0	0	0	0	0
1959	gene:MD03G1104300	0.18	0.2	0.16	0.21	0.06	0.61	3.11	2.08	1.73	2.27	1.88	2.95
1960	gene:MD03G1105800	2.5	2.25	3.22	2.52	2.75	1.9	1.76	2.89	2.47	1.22	1.1	1.24
1961	gene:MD03G1106500	2.28	2.1	2.9	1.71	1.47	1.16	2.83	3.7	4.71	3.53	3.29	3.7
1962	gene:MD03G1106600	0.28	0.34	1.23	0.14	0.34	0.35	0	0.21	0.11	0	0	0.09
1963	gene:MD03G1107700	5.5	5.18	5.51	11.95	13.02	10.47	9.94	6.95	7.82	9.39	10.15	9.74
1964	gene:MD03G1108500	17.44	19.58	16.89	22.37	18.88	19.73	8.09	7.33	8.16	12.99	13.67	8.44
1965	gene:MD03G1108900	0.36	0.32	0.16	0.28	0.18	0.63	1.18	0.75	1.52	1.68	1.72	1.63
1966	gene:MD03G1110300	16.49	18.83	16.28	7.42	11.75	9.76	5.45	5.5	6.26	5.41	4.7	5.51
1967	gene:MD03G1111000	1.51	1.57	1.91	1.17	1.86	2.73	0.33	0.64	0.6	0.47	0.6	0.67
1968	gene:MD03G1111500	1.88	3.21	2.3	4.02	3.17	1.69	1.09	1.15	0	1.15	0.92	1.22
1969	gene:MD03G1113000	2.16	1.71	2.45	1.46	1.34	1.17	6.06	6.29	6.51	7.4	7.12	4.7
1970	gene:MD03G1113800	2.06	1.31	0.67	0.57	0.72	0.85	0.5	0.48	0.29	0.66	0.49	0.41
1971	gene:MD03G1114000	0	0	0	0.15	0.07	0	1.03	0.8	1.53	1.14	0.62	0.79
1972	gene:MD03G1115500	0.36	0.65	0.64	2.93	2.29	3.22	0.8	0.41	0.47	1.03	1.41	0.69
1973	gene:MD03G1116000	2.54	2.19	3.28	3.54	3.16	1.81	2.22	1.87	1.46	1.01	1.2	1.27
1974	gene:MD03G1116400	2.16	2.47	1.2	0.66	0.76	0.99	1.85	1.55	1.63	1.12	1.08	1.15
1975	gene:MD03G1118100	29.2	33.62	26.26	19.62	16.87	16.43	9.16	14.08	11.36	13.65	10.92	9.75
1976	gene:MD03G1121300	1.18	0.94	1.33	1.02	0.99	0.65	0	0.13	0.39	0.14	0.06	0.36
1977	gene:MD03G1121400	0.48	0.44	0.37	0.4	0.52	0	0	0.06	0	0	0	0
1978	gene:MD03G1122400	1.9	2.07	2.2	1.26	1.61	2.31	1.02	0.7	1.12	0.74	0.6	0.65
1979	gene:MD03G1125200	7.5	10.4	10.64	12.47	8.39	5.51	21.95	20.94	26.86	22.68	20.35	23.15
1980	gene:MD03G1125900	14.79	10.26	11.3	13.59	12.14	12.79	0	0	0	0	0	0.04
1981	gene:MD03G1128900	41.79	51.26	49.34	12.36	14.94	9.98	11.78	16.15	19.15	24.25	21.66	20.94
1982	gene:MD03G1130500	3.03	2.62	2.45	2.98	3.14	2.96	1.37	0.81	1.25	0.83	0.7	1.68
1983	gene:MD03G1131700	2.72	4.25	3.3	4.93	8.02	3.28	1.49	2.03	1.62	1.75	2.77	2.84
1984	gene:MD03G1132200	0.09	0.83	0.92	0.3	1.02	0.33	0	0.08	0	0	0	0
1985	gene:MD03G1134200	3.57	3.23	3.63	2.64	3.63	2.66	1.07	1.31	2.01	1.4	1.02	1.96
1986	gene:MD03G1134500	36.51	34.71	38.07	35.65	28.61	32.39	19.14	14.94	14.16	22.66	20.73	18.31
1987	gene:MD03G1134800	39.47	33.33	45.01	24.24	32.36	29.87	63.96	50.81	47.74	84.67	74.76	74.05
1988	gene:MD03G1135700	5.07	5.12	6.13	6.63	7.15	7.01	4.26	3.83	5.04	3.57	3.13	3.57
1989	gene:MD03G1135900	4.7	4.3	4.79	2.71	3.2	2.92	2.06	1.56	1.76	1	0.98	2.51
1990	gene:MD03G1136000	9.88	10.27	11.55	5.13	8.94	5.33	5.15	2.87	4.3	2.99	3.37	3.92
1991	gene:MD03G1137300	1.65	2.67	2.19	2.53	2.61	1.98	0	0.04	0	0	0.05	0
1992	gene:MD03G1137600	15.36	14.15	14.36	15.07	11.25	10.38	28.95	34.99	39.59	29.33	34.51	25.47
1993	gene:MD03G1138500	1.66	1.92	1.87	17.07	23.37	26.81	0.44	0.38	0.44	1.09	1.53	1.15
1994	gene:MD03G1138800	4.5	6.64	9	4.92	8.52	7.05	6.18	3.86	3.43	3.51	3.13	2.29
1995	gene:MD03G1139200	1.7	1.29	2.9	2.79	3.21	2.63	2.26	1.87	1.85	0.82	1.06	1.1
1996	gene:MD03G1140400	0	0.06	0.11	0.14	0	0.49	0.06	0	0	0.5	0.76	0.29
1997	gene:MD03G1141400	1.61	3.54	2.56	1.92	2.5	0.65	1.02	0.93	0.61	0.48	1	0.85
1998	gene:MD03G1142800	3.29	3.45	2.21	2.73	2.66	2.78	0.9	1.53	1.16	1.62	0.79	2.3
[truncated: 4,982 more rows]

## Sheet: Table S11-3
Table S11-3 DAMs in roots used to integrated analysis of the transcriptome and metabolome
No.	ID	M-CKR-1	M-CKR-2	M-CKR-3	M-TR-1	M-TR-2	M-TR-3	Z-CKR-1	Z-CKR-2	Z-CKR-3	Z-TR-1	Z-TR-2	Z-TR-3
1	MWSmce119	1.75212e+08	1.82396e+08	1.84543e+08	1.10659e+08	1.32949e+08	1.26784e+08	1.16742e+08	1.15306e+08	1.13243e+08	1.29971e+08	1.24739e+08	1.05233e+08
2	mws0178	4.80197e+07	3.90056e+07	4.69131e+07	7.71405e+07	75909014	8.18063e+07	76118029	4.8476e+07	6.92707e+07	6.16612e+07	6.18858e+07	5.05236e+07
3	mws2108	3.74426e+07	2.92716e+07	3.4916e+07	6.10599e+07	5.51052e+07	6.2347e+07	5.63116e+07	3.68113e+07	5.20825e+07	4.48893e+07	4.72551e+07	3.60358e+07
4	pme0014	3.70877e+07	3.79143e+07	3.09065e+07	5.87085e+07	6.07068e+07	6.20886e+07	7.75105e+07	7.94409e+07	7.77271e+07	69259388	7.10996e+07	7.20122e+07
5	Smpn009074	3.79903e+07	3.19481e+07	3.34866e+07	5.65732e+07	5.82384e+07	5.8741e+07	1.95648e+07	1.53102e+07	1.32646e+07	1.69589e+07	1.89737e+07	1.47812e+07
6	pmb3074	3.21884e+07	2.5453e+07	3.31766e+07	4.96224e+07	5.09033e+07	6.09167e+07	6.0108e+07	5.94619e+07	5.55619e+07	4.41133e+07	4.1733e+07	4.40345e+07
7	pmn001421	2.70673e+07	2.46303e+07	2.73673e+07	4.11727e+07	4.65018e+07	5.00703e+07	5.32779e+07	5.45863e+07	5.40979e+07	3.53154e+07	4.0939e+07	3.72439e+07
8	HJN104	3.8347e+07	4.05952e+07	3.11845e+07	1.92396e+07	1.48631e+07	1.65818e+07	4.06119e+07	4.93744e+07	3.29472e+07	3.15407e+07	2.32999e+07	2.09687e+07
9	pme1816	2.53584e+07	1.95995e+07	2.63232e+07	4.24848e+07	3.87837e+07	4.55324e+07	4.1689e+07	2.73384e+07	3.61153e+07	3.30037e+07	3.41996e+07	2.47211e+07
10	Lmdp003509	5.31965e+07	4.61027e+07	4.7188e+07	6.75979e+07	6.46992e+07	6.5994e+07	5.75199e+07	5.70384e+07	6.53124e+07	5.57545e+07	5.63643e+07	5.9826e+07
11	mws0256	2.8647e+07	2.58382e+07	2.68426e+07	4.23344e+07	4.64209e+07	4.34193e+07	3.94321e+07	3.885e+07	3.55941e+07	2.61491e+07	2.94189e+07	2.84435e+07
12	mws0192	2.82331e+07	3.08032e+07	2.90994e+07	4.62323e+07	4.73487e+07	4.48974e+07	2.02557e+07	4.74697e+07	3.52966e+07	1.52753e+07	3.09996e+07	3.82192e+07
13	mws0470	2.82331e+07	3.08032e+07	2.90994e+07	4.62323e+07	4.73487e+07	4.48974e+07	2.02557e+07	4.74697e+07	3.52966e+07	1.52753e+07	3.09996e+07	3.82192e+07
14	pme3207	1.16404e+06	1.41922e+06	1.00445e+06	1.70561e+07	1.7884e+07	1.63276e+07	445822	453561	651971	1.40266e+07	1.41515e+07	1.32271e+07
15	mws2186	5.33315e+07	4.08567e+07	4.43467e+07	5.56985e+07	6.52472e+07	6.86451e+07	5.70599e+07	6.18432e+07	6.21332e+07	54688252	5.72462e+07	5.94994e+07
16	Zmbp002538	5.49375e+07	4.5036e+07	5.02581e+07	2.84264e+07	3.99494e+07	3.34933e+07	4.15893e+07	4.48935e+07	2.96661e+07	3.22322e+07	2.27111e+07	2.2158e+07
17	mws0227	5.03643e+07	4.15999e+07	5.91034e+07	6.14115e+07	7.05175e+07	7.07277e+07	8.71596e+07	7.44217e+07	7.29853e+07	5.49543e+07	5.78511e+07	5.93542e+07
18	Hmln002806	1.65175e+07	1.71981e+07	1.91327e+07	2.98391e+07	3.39811e+07	3.16315e+07	8.03832e+06	7.26959e+06	5.41466e+06	6.39371e+06	5.58304e+06	6.12298e+06
19	pme0021	6.03368e+07	5.48392e+07	6.56789e+07	7.49866e+07	7.92382e+07	7.19756e+07	8.94346e+07	8.45193e+07	8.60485e+07	7.29965e+07	7.21517e+07	8.27211e+07
20	Lmsn003318	5.24081e+07	5.00364e+07	4.98508e+07	6.1506e+07	6.24281e+07	6.35179e+07	2.42908e+07	2.50446e+07	2.07571e+07	2.5347e+07	2.44383e+07	2.44284e+07
21	Hmhn003518	4.73764e+07	5.09691e+07	4.98482e+07	5.99279e+07	6.08624e+07	6.23561e+07	2.38057e+07	2.48211e+07	2.16853e+07	2.55694e+07	2.44628e+07	2.44154e+07
22	mws0281	1.64026e+08	1.55158e+08	149788940	1.67543e+08	1.6952e+08	1.7076e+08	1.76694e+08	177587982	1.77701e+08	1.68259e+08	1.71287e+08	1.74369e+08
23	MWSHY0174	104742966	1.10369e+08	1.1248e+08	1.24031e+08	1.22227e+08	1.1794e+08	1.25084e+08	1.30999e+08	1.23256e+08	1.29816e+08	1.17839e+08	1.30601e+08
24	pmb3101	1.31481e+06	999654	1.57746e+06	1.22002e+07	1.27636e+07	1.08661e+07	1.63746e+06	1.70551e+06	1.35083e+06	7.77241e+06	6.73983e+06	8.2508e+06
25	Hmmp001310	4.53775e+07	3.86151e+07	4.03735e+07	2.52788e+07	3.45469e+07	2.91643e+07	3.53888e+07	3.54086e+07	2.60586e+07	2.65958e+07	2.35207e+07	1.99412e+07
26	Hmgp002327	5.24058e+07	4.2848e+07	4.75713e+07	2.90779e+07	4.12455e+07	3.49605e+07	4.05303e+07	4.39122e+07	2.70737e+07	2.92871e+07	2.44366e+07	2.43916e+07
27	Lmbn001754	1.26252e+06	1.02747e+06	1.46192e+06	11519055	1.22637e+07	1.07112e+07	1.67949e+06	1.59576e+06	1.27981e+06	7.72945e+06	7.02446e+06	8.15764e+06
28	Zmgn001448	1.26252e+06	1.02747e+06	1.46192e+06	11519055	1.22637e+07	1.07112e+07	1.67949e+06	1.59576e+06	1.27981e+06	7.72945e+06	7.02446e+06	8.15764e+06
29	pmn001423	1.15574e+07	1.34778e+07	1.27034e+07	2.28204e+07	2.22937e+07	2.22145e+07	9.35168e+06	9.71454e+06	7.46583e+06	1.15716e+07	1.14891e+07	1.13433e+07
30	pmb0854	9	9	9	1.09578e+07	8.7495e+06	8.37512e+06	9.45191e+06	1.69903e+07	2.31027e+07	1.11331e+07	8.61922e+06	1.02927e+07
31	pmn001367	2.92981e+07	3.08594e+07	3.05415e+07	2.2763e+07	2.00799e+07	2.06021e+07	1.88962e+07	2.13279e+07	1.62337e+07	2.5821e+07	2.10107e+07	2.16637e+07
32	MWSmce341	1.56468e+08	1.59597e+08	1.55464e+08	168374482	1.61817e+08	1.69357e+08	1.51012e+08	149997676	1.57831e+08	1.61448e+08	1.59657e+08	1.58014e+08
33	Qmyp010506	2.38163e+07	1.8791e+07	2.09033e+07	2.92019e+07	2.86395e+07	3.03629e+07	2.78328e+07	2.50277e+07	2.07742e+07	2.44834e+07	2.54403e+07	2.26215e+07
34	Zmtn001661	2.78698e+07	2.81266e+07	3.01446e+07	2.22056e+07	1.93143e+07	2.07018e+07	1.87395e+07	2.13995e+07	1.66099e+07	2.45943e+07	2.06254e+07	2.16934e+07
35	MWS2070	976730	772876	1.11005e+06	8.85895e+06	7.85835e+06	8.12789e+06	880485	696238	568505	3.72909e+06	3.48486e+06	3.41162e+06
36	Zmdp000376	7.06168e+06	7.34069e+06	6.63367e+06	1.32299e+07	1.43881e+07	1.39463e+07	2.47664e+07	2.85941e+07	2.20383e+07	2.62104e+07	3.20081e+07	2.47063e+07
37	pmb2871	2.0246e+07	2.0446e+07	2.23434e+07	7.87441e+06	1.51048e+07	1.59532e+07	5.39452e+06	16219483	1.23999e+07	1.89956e+07	7.0264e+06	7.70842e+06
38	pme1201	1.56485e+08	1.5832e+08	156653932	1.49112e+08	1.52657e+08	149004723	1.45491e+08	8.92642e+07	1.54308e+08	1.16511e+08	1.3538e+08	1.40005e+08
39	pmb2922	7.92643e+06	8.28389e+06	9.63266e+06	1.21336e+07	1.73161e+07	1.81019e+07	1.80557e+07	1.06652e+07	4.30951e+06	1.48877e+07	1.11219e+07	1.47074e+07
40	mws0018	2.93293e+07	2.97157e+07	3.05044e+07	2.36458e+07	2.32374e+07	2.52768e+07	3.38657e+07	3.29461e+07	3.26194e+07	2.50569e+07	2.57099e+07	2.68633e+07
41	pmp001281	9	9	9	5.90643e+06	5.18231e+06	5.49687e+06	6.66794e+06	4.52596e+06	8.65824e+06	8.42646e+06	6.89568e+06	7.94644e+06
42	pmb0981	2.17456e+06	1.71657e+06	2.44041e+06	8.12027e+06	6.67466e+06	7.88961e+06	6.68129e+06	4.25142e+06	3.94096e+06	1.03082e+07	8.96121e+06	9.46495e+06
43	Zmhn001926	7.85129e+06	8.13766e+06	6.66198e+06	2.30014e+06	1.9568e+06	1.95225e+06	1.24064e+06	1.64291e+06	1.23607e+06	1.95108e+06	1.63058e+06	1.66464e+06
44	Hmtn001302	7.99647e+06	7.60906e+06	7.03436e+06	2.42044e+06	1.95131e+06	2.02502e+06	1.20033e+06	1.54072e+06	1.28842e+06	2.06914e+06	1.68833e+06	1.61866e+06
45	Lmsn006905	2.09783e+07	2.33144e+07	1.68325e+07	1.59435e+07	1.43039e+07	1.30298e+07	1.33196e+07	1.76588e+07	1.77927e+07	2.01058e+07	1.93155e+07	1.7253e+07
46	pmn001695	2.4433e+07	2.14981e+07	2.03713e+07	1.73658e+07	1.7637e+07	1.49469e+07	1.0211e+07	8.24776e+06	1.37469e+07	1.21602e+07	1.28539e+07	1.43487e+07
47	pma2987	1.83062e+07	1.80128e+07	1.87877e+07	1.28624e+07	1.4094e+07	1.3834e+07	1.57151e+07	1.47204e+07	1.96654e+07	1.47359e+07	1.44573e+07	1.46682e+07
48	pmc0274	1.01727e+07	8.74986e+06	1.10346e+07	1.35592e+07	1.44815e+07	1.44234e+07	1.70841e+07	1.6815e+07	1.55085e+07	1.32206e+07	1.36778e+07	1.48151e+07
49	mws0275	5.09323e+07	4.80898e+07	4.87188e+07	5.35653e+07	5.36835e+07	5.28467e+07	5.77355e+07	5.93998e+07	5.17674e+07	4.64537e+07	4.88808e+07	4.82325e+07
50	pme1474	1.00524e+07	1.28878e+07	1.31155e+07	1.77166e+07	1.69411e+07	1.48414e+07	2.56174e+07	1.75597e+07	2.6892e+07	1.6062e+07	1.22308e+07	1.44251e+07
51	mws0179	2.56186e+06	1.67314e+06	2.45583e+06	5.71806e+06	5.91576e+06	6.38493e+06	1.95947e+07	1.71136e+07	1.95245e+07	1.63354e+07	1.80683e+07	1.62542e+07
52	HJN003	4.00318e+06	4.63791e+06	4.59643e+06	7.93959e+06	8.0669e+06	8.575e+06	3.4238e+06	3.46766e+06	2.78219e+06	3.93194e+06	3.90153e+06	4.03823e+06
53	mws1337	9.28123e+06	7.57161e+06	9.72569e+06	1.35811e+07	1.22012e+07	1.2498e+07	1.22716e+07	1.23213e+07	1.14191e+07	1.43088e+07	1.3083e+07	1.53851e+07
54	mws0458	8.08496e+06	9.93828e+06	8.61352e+06	4.30718e+06	6.1723e+06	4.7465e+06	6.81153e+06	6.07191e+06	6.49862e+06	2.55554e+06	3.78253e+06	3.80243e+06
55	Smhp004365	8.49265e+06	6.56433e+06	8.00476e+06	1.05365e+07	1.06649e+07	1.20155e+07	1.1682e+07	1.15666e+07	9.37638e+06	1.14679e+07	1.10212e+07	1.07722e+07
56	Zmhn002227	1.48661e+07	1.32819e+07	1.46499e+07	1.80225e+07	1.67823e+07	1.78767e+07	3.27614e+07	3.2549e+07	2.85568e+07	2.90435e+07	2.74889e+07	3.03563e+07
57	pmb1912	3.7325e+06	4.02173e+06	4.18258e+06	7.46585e+06	6.63998e+06	6.44948e+06	5.739e+06	6.06454e+06	4.85622e+06	6.18361e+06	5.91194e+06	5.80193e+06
58	pmc1990	2.74851e+07	2.73483e+07	2.89932e+07	2.41551e+07	2.50103e+07	2.62125e+07	2.48307e+07	2.71846e+07	2.66638e+07	2.38359e+07	2.56046e+07	2.74398e+07
59	pme0006	7.5115e+06	8.35205e+06	8.24826e+06	1.02425e+07	1.06603e+07	1.08017e+07	1.05596e+07	1.03453e+07	1.15851e+07	8.35941e+06	9.32537e+06	7.93292e+06
60	MWStz040	7.90628e+06	7.85309e+06	7.71526e+06	9.84768e+06	1.0142e+07	1.07206e+07	1.02572e+07	1.05018e+07	1.0601e+07	8.09763e+06	9.10668e+06	7.68392e+06
61	pmp001287	7.52055e+06	6.44336e+06	8.46883e+06	1.01296e+07	9.98626e+06	9.92241e+06	1.30083e+07	1.21503e+07	1.16704e+07	9.30275e+06	8.59052e+06	1.00603e+07
62	Zmhn002334	5.6494e+06	5.64036e+06	6.20321e+06	7.99884e+06	7.94407e+06	8.51336e+06	2.55268e+06	2.61218e+06	2.38647e+06	2.70494e+06	2.63913e+06	2.64892e+06
63	mws4183	8.18172e+06	6.25362e+06	8.86409e+06	1.03163e+07	1.04916e+07	1.01512e+07	8.13151e+06	9.1891e+06	8.80798e+06	5.00626e+06	6.36347e+06	7.24592e+06
64	Lmsn006753	6.05288e+06	7.66912e+06	5.07029e+06	4.13296e+06	3.67926e+06	3.50649e+06	5.16875e+06	5.8762e+06	8.81e+06	6.98265e+06	7.42024e+06	7.442e+06
65	Zmyn000155	3.70118e+06	4.10167e+06	2.54273e+06	1.11888e+06	1.4824e+06	1.11681e+06	972414	865379	1.05044e+06	991989	963288	865168
66	pme0241	6.53099e+06	6.39855e+06	6.96858e+06	4.97191e+06	4.4598e+06	4.28688e+06	7.41025e+06	1.00772e+07	7.59181e+06	7.80176e+06	6.50578e+06	6.32682e+06
67	pmb3142	7.24164e+06	7.33501e+06	8.28137e+06	9.85761e+06	9.7349e+06	9.59514e+06	8.93077e+06	8.91567e+06	7.84754e+06	9.69224e+06	8.24502e+06	8.36288e+06
68	Lmtp004044	1.48829e+06	1.30466e+06	1.62892e+06	3.58932e+06	3.0139e+06	3.54934e+06	96441.2	52249.7	90739.2	93065.8	107402	125573
69	pmf0174	6.08494e+06	6.60286e+06	5.48551e+06	4.43193e+06	4.30479e+06	3.77768e+06	3.9849e+06	3.02628e+06	4.82854e+06	5.49732e+06	3.95292e+06	5.02347e+06
70	pmb2507	2.68095e+06	2.46127e+06	1.75585e+06	522777	577545	405604	371877	491964	581332	841890	879395	526316
71	pmf0175	5.69354e+06	6.60065e+06	5.33064e+06	4392671	3.93212e+06	3.74471e+06	3.73242e+06	3.06143e+06	4.40094e+06	5.57858e+06	4.15421e+06	5.01404e+06
72	pme1654	4.05617e+06	3.70275e+06	3.50769e+06	2.02054e+06	1.94914e+06	2.10486e+06	1.79371e+06	1.35072e+06	1.11009e+06	1.04481e+06	701449	743011
73	pme2268	2.50055e+06	2.81475e+06	2.44625e+06	791511	1.08832e+06	801676	901093	905410	744285	961612	1.0229e+06	819292
74	Lmsn003111	6.05708e+06	6.11797e+06	6.83312e+06	8.80694e+06	7.56083e+06	8.11719e+06	6.96442e+06	7.99307e+06	8.79732e+06	6.91307e+06	7.37553e+06	6.80676e+06
75	pmc0960	3.68712e+06	2.92343e+06	2.04855e+06	1.11541e+06	907173	996305	1.05791e+06	1.15569e+06	1.6148e+06	801832	1.13711e+06	968372
76	mws0254	5.30691e+06	4.56589e+06	5.41688e+06	2.66963e+06	3.42554e+06	3.81092e+06	4.98055e+06	5.25899e+06	3.47194e+06	3.85173e+06	3.73651e+06	2.65922e+06
77	Smhn005676	1.24722e+06	1.12039e+06	1.2551e+06	2.84372e+06	2.56197e+06	3.04462e+06	934602	807487	601110	862352	903526	784321
78	pmn001375	2.27399e+06	2.39201e+06	2.2893e+06	3.59813e+06	4.11027e+06	4.10445e+06	3.61939e+06	4.09936e+06	2.34069e+06	3.3394e+06	3.50426e+06	3.19872e+06
79	Lhwp110301	1.02798e+07	9.56893e+06	1.03458e+07	1.10445e+07	1.26526e+07	1.19415e+07	7.91847e+06	8.51175e+06	6.93715e+06	7.2886e+06	7.37962e+06	7.30492e+06
80	Lmjp002596	1.4128e+06	1.19046e+06	1.6641e+06	3.25307e+06	2.39625e+06	3.36632e+06	91675.1	84088.4	102472	102092	108517	133275
81	pme0195	19294.2	25123.6	24276.9	1.45859e+06	1.50905e+06	1.46974e+06	9	9	9	1.04207e+06	759337	800029
82	Lhdp102528	9.65493e+06	9.56855e+06	1.00593e+07	1.07334e+07	1.17451e+07	1.15323e+07	7.40405e+06	8.22794e+06	6.8178e+06	7.20885e+06	7.10489e+06	7.08663e+06
83	Smhn005081	1.61937e+06	870533	1.77092e+06	2.70238e+06	2.66922e+06	3.59297e+06	3.56937e+06	2.80181e+06	1.79236e+06	2.43741e+06	2.82496e+06	2.203e+06
84	mws0866	4.67148e+06	4.31048e+06	4.48244e+06	5.83315e+06	5.67154e+06	6.11238e+06	7.98204e+06	8.45161e+06	7.0316e+06	5.77363e+06	6.36227e+06	6.57231e+06
85	pmp000271	1.59506e+06	1.24161e+06	1.47521e+06	2.6991e+06	2.72584e+06	3.00117e+06	905649	710709	609230	806180	1.00038e+06	647991
86	Zmhn001883	2.62145e+06	2.85801e+06	2.86907e+06	4.41488e+06	3.8209e+06	4.22416e+06	950328	1.06239e+06	740110	962735	819837	956285
87	Cmcp006262	1.51341e+06	1.13286e+06	1.34533e+06	2.44064e+06	2.5413e+06	2.5526e+06	771723	638077	542446	730925	842320	598182
88	Hmbp001276	3.43522e+06	3.741e+06	3.58167e+06	5.15821e+06	4.38609e+06	4.8498e+06	1.02518e+06	1.262e+06	849627	1.13825e+06	999032	1.09838e+06
89	pmb0964	76572.4	68996.6	61461.3	1.08097e+06	1.19898e+06	1.31302e+06	75733.5	49415.4	87850.8	1.52272e+06	1.5103e+06	1.52034e+06
90	mws1090	4.36667e+06	4.02449e+06	4.40254e+06	5.46962e+06	5.11908e+06	5.39435e+06	8.08872e+06	7.77449e+06	6.48333e+06	5.39019e+06	5.74115e+06	5.76545e+06
91	Lmgp004167	3.2012e+06	3.05983e+06	3.98973e+06	4.44617e+06	4.47589e+06	4.79013e+06	6.35636e+06	7.11926e+06	4.37247e+06	6.36646e+06	5.79544e+06	8.03385e+06
92	mws0668	901176	960274	1.09067e+06	2.22338e+06	1.8672e+06	1.96245e+06	1.91209e+06	2.28791e+06	2.04932e+06	1.52436e+06	1.42771e+06	1.69773e+06
93	ML10180524	1.76364e+06	1.36399e+06	1.9051e+06	3.33398e+06	2.20186e+06	2.99251e+06	3.58597e+06	5.1242e+06	5.77378e+06	3.29237e+06	3.89829e+06	4.28886e+06
94	Hmln000873	2.44907e+06	2.35158e+06	2.61592e+06	1.56341e+06	1.00676e+06	1.62263e+06	1.32587e+06	2.29425e+06	1.36991e+06	1.73539e+06	2.31306e+06	2.34702e+06
95	pme2493	4.98077e+06	4.76453e+06	5.0305e+06	5.64149e+06	6.11032e+06	6.10212e+06	7.96882e+06	7.57051e+06	6.61363e+06	8.53665e+06	8.72047e+06	7.95899e+06
96	Zmfn000481	1.13606e+06	1.34927e+06	1.47928e+06	1.83508e+06	2.88137e+06	2.66615e+06	2.64261e+06	1.52286e+06	665788	2.81635e+06	1.81135e+06	2.51938e+06
97	pmb2928	5.04522e+06	4.64204e+06	5.41134e+06	3.95586e+06	3.99117e+06	4.07397e+06	3.51234e+06	3.87087e+06	3.42146e+06	5.06753e+06	4.17358e+06	4.32777e+06
98	pmb2826	1.16172e+06	729168	869111	1.60155e+06	1.97242e+06	2.19688e+06	2.23841e+06	2.27785e+06	2.49752e+06	1.60926e+06	1.64307e+06	1.95681e+06
99	Zmcp003989	292284	255811	206741	1.08092e+06	1.32769e+06	1.17629e+06	525885	469566	909125	784085	1.14593e+06	1.28155e+06
100	Lmjp003044	5.60799e+06	5.76479e+06	6.23657e+06	6.91655e+06	6.58936e+06	7.1775e+06	7.18362e+06	8.57377e+06	7.68481e+06	1.06539e+07	9.86975e+06	1.05054e+07
101	mws0120	1.09904e+06	976251	900559	1.77876e+06	1.90021e+06	2.01868e+06	1.72208e+06	1.74303e+06	1.72182e+06	2.67581e+06	2.80604e+06	1.7001e+06
102	MWS2442	2.94848e+06	2.64574e+06	2.66546e+06	3.57063e+06	3.48999e+06	3.82541e+06	4.99311e+06	5.0339e+06	4.12872e+06	3.73897e+06	3.79316e+06	3.76461e+06
103	Lmln001951	629623	567950	730530	1.44326e+06	1.39148e+06	1.6876e+06	89369.1	67488.2	64722.6	85301.5	65708.5	64391.3
104	pmb0751	577492	315975	352762	822108	1.68894e+06	1.69356e+06	752151	402487	322994	289385	505367	683132
105	pma3724	569194	351735	501060	1.26753e+06	1.3259e+06	1.36619e+06	3.78719e+06	3.65876e+06	3.7183e+06	3.1114e+06	3.62762e+06	3.10835e+06
106	pmp000589	426699	430163	562771	1.3207e+06	1.16706e+06	1.43052e+06	23993.4	12074.3	24173.1	31984.5	26138.9	17714
107	pmn001706	6.43292e+06	5.6279e+06	5.49948e+06	6.69637e+06	6.86151e+06	6.81022e+06	8.2907e+06	7.18971e+06	6.7278e+06	6.12599e+06	5.53829e+06	5.60725e+06
108	pmb0889	1.70713e+06	1.74946e+06	2.67487e+06	1.1176e+06	1.05563e+06	1.23659e+06	1.61348e+06	1.44408e+06	1.30472e+06	1.50727e+06	1.11163e+06	1.06327e+06
109	mws0836	3.90217e+06	3.55409e+06	4.03496e+06	2.97932e+06	3.21115e+06	2.90859e+06	5.28323e+06	3.80011e+06	4.83807e+06	4.43774e+06	4.71508e+06	4.20891e+06
110	Cmcp007058	676489	542163	567596	1.30809e+06	1.29216e+06	1.31682e+06	305777	263745	246327	321502	345929	272539
111	Lmmn002164	1.70504e+06	1.4585e+06	1.57341e+06	723181	827360	987501	496919	456758	431552	429120	439908	416410
112	mws0473	1.70504e+06	1.4585e+06	1.57341e+06	723181	827360	987501	496919	456758	431552	429120	439908	416410
113	pma6460	2.17915e+06	1.8349e+06	1.62921e+06	2.93605e+06	2.79718e+06	2.32901e+06	2.37681e+06	2.10972e+06	2.33424e+06	1.9306e+06	2.20495e+06	1.69154e+06
114	Lmsp004851	8.82137e+07	7.07329e+07	7.12632e+07	9.32816e+07	7.04476e+07	8.79987e+07	5.81306e+07	4.41858e+07	7.24038e+07	9.17143e+07	9.54052e+07	8.67348e+07
115	mws1587	8.91027e+07	7.71328e+07	9.74747e+07	9.84641e+07	1.08982e+08	1.06612e+08	1.24178e+08	1.12389e+08	1.05044e+08	8.56727e+07	8.94436e+07	9.01823e+07
116	Hmpn005101	1.02503e+08	9.01786e+07	8.87137e+07	1.11347e+08	8.89939e+07	100433339	74597565	6.18756e+07	8.83686e+07	9.91767e+07	9.75869e+07	9.746e+07
117	pmb3066	8.61159e+07	7.43076e+07	3.42245e+07	4.62717e+07	3.72579e+07	3.94658e+07	9.11734e+07	9.16246e+07	7.21585e+07	7.14357e+07	5.82977e+07	5.22278e+07
118	Lmhp010190	5.22355e+07	4.27599e+07	4.22703e+07	4.62072e+07	3.74834e+07	4.03442e+07	3.12323e+07	2.19453e+07	4.37375e+07	6.21914e+07	4.63783e+07	5.44828e+07
119	pmb0865	113417916	1.12536e+08	1.03574e+08	1.15874e+08	1.00904e+08	1.07507e+08	9.87041e+07	8.23825e+07	1.00144e+08	1.21689e+08	1.09692e+08	1.09748e+08
120	Lmhp008589	4.48832e+07	4.63614e+07	4.05853e+07	5.34235e+07	4.33004e+07	4.38359e+07	3.68732e+07	3.47049e+07	3.98737e+07	5.47739e+07	4.93823e+07	5.08713e+07
121	mws0250	1.50357e+07	1.11645e+07	1.85363e+07	1.68542e+07	1.81705e+07	2.03194e+07	2.97024e+07	2.84256e+07	1.96316e+07	1.47268e+07	1.50151e+07	1.53912e+07
122	mws0001	5.23036e+07	5.53862e+07	5.24696e+07	4.46763e+07	5.15584e+07	4.68765e+07	6.2501e+07	7.07193e+07	6.74757e+07	55549626	61035942	5.74892e+07
123	Lmlp012720	1.39497e+08	1.41995e+08	1.43611e+08	1.44826e+08	1.45884e+08	1.51592e+08	1.39409e+08	1.3774e+08	140423547	1.49077e+08	1.47919e+08	1.4389e+08
124	Lmlp006175	9.48131e+06	9.56921e+06	9.50559e+06	9.72203e+06	1.00286e+07	9.76387e+06	1.58767e+07	2.21407e+07	1.83582e+07	9.86015e+06	1.26624e+07	1.18812e+07
125	pme2679	9.73489e+06	9.25256e+06	8.2686e+06	8.77113e+06	1.20402e+07	1.14288e+07	1.67858e+07	1.53458e+07	1.39098e+07	8.92524e+06	1.02932e+07	9.9261e+06
126	MWStz070	7.49473e+06	5.77058e+06	9.55888e+06	8.21154e+06	9.74584e+06	1.07747e+07	1.70585e+07	1.48988e+07	1.12622e+07	8.36951e+06	8.21574e+06	8.35502e+06
127	HJN087	8.72738e+06	8.43585e+06	1.00432e+07	9.89938e+06	9.72506e+06	9.69126e+06	1.55103e+07	1.90225e+07	1.56657e+07	9.39531e+06	1.16788e+07	1.20769e+07
128	pmp001264	8.24727e+06	1.03432e+07	1.39488e+07	1.05992e+07	1.10877e+07	1.06628e+07	1.82563e+07	1.48393e+07	1.33203e+07	1.03114e+07	1.08682e+07	1.09668e+07
129	pmb1650	8.76681e+07	8.93918e+07	8.88306e+07	8.94253e+07	8.9664e+07	9.05017e+07	8.48733e+07	8.41064e+07	8.62128e+07	9.07634e+07	8.78331e+07	8.971e+07
130	Lmxp011770	1.59223e+08	1.61997e+08	1.64714e+08	1.65013e+08	1.7085e+08	1.72573e+08	165933691	1.64449e+08	1.6613e+08	1.69651e+08	1.68402e+08	1.71248e+08
131	mws0216	4.98135e+06	4.76049e+06	4.04825e+06	4.80813e+06	6.42928e+06	6.5695e+06	1.03808e+07	1.00874e+07	8.4784e+06	5.24742e+06	6.44537e+06	5.91998e+06
132	MWS1709	1.8429e+07	1.73487e+07	1.70433e+07	1.76283e+07	1.82141e+07	1.765e+07	2.02343e+07	2.04577e+07	1.71548e+07	1.46614e+07	1.5668e+07	1.58119e+07
133	pme0274	8.36933e+06	6.33626e+06	9.78143e+06	9.0436e+06	11092500	1.10683e+07	1.33748e+07	1.05233e+07	9.70334e+06	7.49478e+06	7.88044e+06	7.55482e+06
134	Lmbn000198	1.69121e+07	1.49958e+07	1.5516e+07	1.64749e+07	1.6802e+07	1.61327e+07	1.8085e+07	1.88157e+07	1.6107e+07	1.36902e+07	1.4681e+07	1.47885e+07
135	pmb0881	1.74661e+07	1.77934e+07	1.17162e+07	1.7017e+07	1.25973e+07	1.21083e+07	1.43028e+07	1.22579e+07	1.22997e+07	1.73073e+07	1.50334e+07	1.59746e+07
136	Hmgp002148	6.04989e+06	5.67621e+06	6.40982e+06	6.63185e+06	6.46859e+06	7.61622e+06	7.26692e+06	8.38854e+06	7.31395e+06	1.11615e+07	9.58452e+06	1.06179e+07
137	pmb3081	1.49926e+07	1.24154e+07	1.13013e+07	1.37126e+07	1.47459e+07	1.27552e+07	1.15083e+07	1.06969e+07	1.40311e+07	1.54455e+07	1.45012e+07	1.57147e+07
138	mws0219	6.59474e+06	5.98612e+06	6.7302e+06	5.40604e+06	6.19297e+06	5.26816e+06	8.88746e+06	9.47608e+06	7.73886e+06	5.60916e+06	6.49276e+06	5.81291e+06
139	Hmcp002207	6.7313e+06	6.2528e+06	7.14048e+06	7.49811e+06	6.92883e+06	7.72609e+06	7.26679e+06	8.85283e+06	8.5158e+06	1.09648e+07	1.0972e+07	1.0309e+07
140	Lmjp002906	3.5935e+06	6.30975e+06	7.41158e+06	5.96389e+06	5.22095e+06	5.60584e+06	7.79206e+06	9.52207e+06	9.14614e+06	1.1838e+07	1.0326e+07	1.12696e+07
141	mws0856	2.37518e+07	2.471e+07	2.66525e+07	2.36209e+07	2.56183e+07	2.72379e+07	8.3022e+06	9.61742e+06	8.02127e+06	1.0353e+07	1.13658e+07	1.12254e+07
142	pme0193	4.4949e+06	3.9714e+06	4.37071e+06	3.61391e+06	4.27781e+06	4.24184e+06	7.00632e+06	6.64438e+06	4.71674e+06	3.75227e+06	3.91536e+06	3.47128e+06
143	pme0026	4.18635e+06	3.98021e+06	4.20962e+06	3.58627e+06	3.99343e+06	4.16014e+06	6.65453e+06	6.29269e+06	4.77193e+06	3.63366e+06	3.78964e+06	3.48365e+06
144	mws0628	2.33057e+06	2.82305e+06	2.72513e+06	1.71986e+06	3.00287e+06	2.17607e+06	2.99542e+06	2.96036e+06	4.35786e+06	1.08387e+06	1.72765e+06	1.99821e+06
145	Xmyp005654	1.96129e+07	1.72652e+07	2.0404e+07	1.48847e+07	1.52565e+07	1.89325e+07	3.03241e+06	3.38799e+06	4.47223e+06	5.02659e+06	5.56379e+06	6.02892e+06
146	pmb3023	491203	499218	376927	467459	421565	490982	6.62739e+06	7.41471e+06	5.77362e+06	4.92769e+06	5.25592e+06	5.27964e+06
147	mws0014	6.39972e+06	8.13802e+06	6.49119e+06	6.99718e+06	9.38052e+06	8.19494e+06	4.35646e+06	2.91781e+06	3.30868e+06	1.98277e+06	2.1679e+06	2.5706e+06
148	mws1346	765678	723459	745779	531740	585350	573605	2.01158e+06	2.01677e+06	1.79865e+06	870402	872342	717430
149	pme3967	577852	446975	680906	836412	820807	909965	3.13041e+06	3.17575e+06	3.20448e+06	2.15291e+06	2.0994e+06	2.13765e+06
150	Lmcp002302	619524	609401	703734	842158	866668	886740	3.03676e+06	3.38395e+06	3.21735e+06	2.21446e+06	2.27162e+06	2.24445e+06
151	Zmdp002216	2.90666e+06	2.73444e+06	1.87624e+06	1.87593e+06	1.66047e+06	1.59852e+06	1.2452e+06	1.22473e+06	1.36104e+06	2.21867e+06	2.04138e+06	2.37532e+06
152	zjgp122004	2.77048e+06	2.46218e+06	2.38028e+06	3.14999e+06	2.04796e+06	2.81503e+06	1.36148e+06	887338	1.99894e+06	2.69799e+06	2.37696e+06	2.25173e+06
153	Zmdp000972	1.54155e+06	1.07935e+06	1.66896e+06	1.50153e+06	1.67381e+06	1.85488e+06	2.8531e+06	2.2567e+06	1.78368e+06	1.28049e+06	1.36706e+06	1.2784e+06
154	pmp000263	9	9	9	9	9	9	9	9	9	893575	758061	839403
155	Lmtn003441	3.04742e+06	2.95495e+06	3.4668e+06	3.09446e+06	2.65347e+06	3.37752e+06	3.35908e+06	3.66696e+06	2.91688e+06	2.4478e+06	2.28593e+06	2.6455e+06
156	mws0230	1.3286e+06	1.30231e+06	1.21255e+06	1.46471e+06	1.60248e+06	1.59917e+06	2.0855e+06	2.16344e+06	2.02135e+06	1.35266e+06	1.65648e+06	1.58169e+06
157	Zmzn000113	1.3374e+06	1.01257e+06	1.00864e+06	1.66891e+06	1.68222e+06	1.7082e+06	2.59811e+06	2.46977e+06	2.24372e+06	1.67774e+06	1.90132e+06	2.0164e+06
158	MWSHY0046	6.3119e+07	6.23818e+07	7.24533e+07	7.4163e+07	6.99036e+07	7.7199e+07	2.51203e+07	3.23695e+07	2.47589e+07	3.26805e+07	3.40543e+07	3.53015e+07
159	Lmdp003286	4.99728e+07	5.69917e+07	6.66569e+07	6.99567e+07	5.55085e+07	6.93672e+07	2.42818e+07	2.97908e+07	2.31492e+07	2.86262e+07	2.9392e+07	3.34832e+07
160	Smgp004575	3.69775e+07	3.2201e+07	4.15085e+07	4.28259e+07	4.2332e+07	4.88099e+07	1.45912e+07	1.45018e+07	1.16874e+07	1.58482e+07	1.59642e+07	1.68945e+07
161	mws0061	3.46892e+07	3.53778e+07	4.09725e+07	3.5541e+07	3.83477e+07	3.92438e+07	1.33121e+07	1.64176e+07	1.26062e+07	1.64434e+07	1.70368e+07	1.59632e+07
162	pme1178	2.94917e+07	2.4592e+07	2.34464e+07	3.26526e+07	2.41313e+07	2.42351e+07	3.50893e+07	5.58068e+07	5.6759e+07	2.85008e+07	3.65042e+07	2.91743e+07
163	HJN055	2.43083e+08	2.56327e+08	2.45423e+08	2.31516e+08	2.51642e+08	2.43658e+08	2.69344e+08	2.79566e+08	2.64761e+08	2.40482e+08	2.80206e+08	2.44544e+08
164	MWSHY0104	1.80699e+07	1.70544e+07	2.1147e+07	1.73575e+07	1.46772e+07	1.75602e+07	9	9	9	9	9	9
165	mws0064	2.43167e+07	2.49232e+07	1.37676e+07	1.81128e+07	1.50543e+07	1.41993e+07	3.52709e+06	1.21396e+06	7.96516e+06	5.37655e+06	4.27073e+06	6.58544e+06
166	Lmcn003163	9.56444e+07	1.07434e+08	1.02337e+08	1.03751e+08	1.04557e+08	1.04466e+08	1.20498e+08	1.19017e+08	1.15587e+08	1.21866e+08	1.18993e+08	1.11516e+08
167	pme1598	2.26282e+07	2.27577e+07	2.2651e+07	2.33278e+07	2.33216e+07	2.30853e+07	7.47606e+06	9.67139e+06	7.70777e+06	9.11593e+06	1.08691e+07	1.04862e+07
168	Zmjp000966	1.20011e+08	116432489	1.11629e+08	122964496	1.06864e+08	1.17404e+08	1.23258e+08	1.3675e+08	1.34098e+08	117087117	8.84204e+07	1.2457e+08
169	mws1329	2.04668e+07	2.08938e+07	2.31413e+07	2.24233e+07	2.22393e+07	2.43615e+07	7.3269e+06	9.59263e+06	7.58835e+06	9.30803e+06	1.04097e+07	9.83338e+06
170	Cmxp005429	1.8536e+07	1.54429e+07	1.13596e+07	1.55819e+07	1.2547e+07	1.35227e+07	3.43276e+06	838781	5.25404e+06	2.97986e+06	3.87995e+06	4.20359e+06
171	MWSHY0136	1.49413e+07	1.38244e+07	1.6241e+07	1.29223e+07	1.11355e+07	1.36493e+07	7.55105e+06	4.41356e+06	6.26991e+06	6.50385e+06	6.89183e+06	6.86438e+06
172	Lmyp005841	3.10391e+06	2.84962e+06	2.16892e+06	3.53959e+06	3.17554e+06	3.32436e+06	1.21488e+07	1.102e+07	1.08528e+07	1.16209e+07	1.01888e+07	1.07853e+07
173	pmn001667	1.31328e+07	1.2948e+07	1.34137e+07	1.46329e+07	1.34472e+07	1.35816e+07	2.07507e+07	2.37995e+07	2.04075e+07	2.32677e+07	2.21526e+07	2.43587e+07
174	pmb0580	2.75409e+06	2.44225e+06	1.97509e+06	3.11562e+06	2.16381e+06	3.1939e+06	1.08329e+07	1.01225e+07	8.59507e+06	1.02068e+07	8.83743e+06	9.53745e+06
175	MWSmce083	361667	341981	271186	769886	734059	756590	7.81477e+06	9.38175e+06	5.52397e+06	8.01651e+06	6.89697e+06	7.74594e+06
176	Zmyn000453	3.61851e+07	2.90453e+07	3.3096e+07	3.3554e+07	3.68483e+07	3.64654e+07	4.05707e+07	3.99355e+07	3.88867e+07	3.62049e+07	3.55222e+07	4.10966e+07
177	pmp001285	3.28234e+07	3.43185e+07	3.25841e+07	3.41e+07	3.22224e+07	3.31931e+07	2.84747e+07	2.6516e+07	2.68582e+07	3.10721e+07	2.82413e+07	2.96096e+07
178	HJAP005	7.80456e+06	7.37925e+06	9.53058e+06	5.61583e+06	7.185e+06	6.55787e+06	2.58255e+06	3.67508e+06	3.15918e+06	3.17969e+06	3.73733e+06	4.02272e+06
179	Lmjp003231	7.14945e+06	7.70264e+06	9.45104e+06	5.53729e+06	6.82558e+06	6.71975e+06	2.42758e+06	3.54499e+06	3.05067e+06	3.11029e+06	3.25802e+06	3.93254e+06
180	pmb2620	208629	198283	156443	431457	389667	454045	4.4133e+06	5.40211e+06	3.08358e+06	4.54556e+06	3.9698e+06	4.32615e+06
181	Jmwn002620	4.89441e+06	4.94346e+06	6.6715e+06	5.97427e+06	6.59096e+06	7.05498e+06	1.63758e+06	1.5891e+06	1.48783e+06	2.19275e+06	2.02292e+06	1.9243e+06
182	Lmtn002796	1.69265e+06	1.7047e+06	1.54547e+06	1.86418e+06	1.63202e+06	1.77451e+06	5.606e+06	6.81219e+06	4.40628e+06	2.92518e+06	4.09295e+06	4.57991e+06
183	mws0277	1.21626e+07	1.04275e+07	1.04027e+07	1.28392e+07	1.38451e+07	1.76503e+07	1.52724e+07	1.35812e+07	1.63033e+07	1.73156e+07	1.41624e+07	1.6384e+07
184	pme0422	7.20137e+06	9.17892e+06	7.03577e+06	7.15721e+06	1.02087e+07	8.16874e+06	4.84513e+06	3.07992e+06	3.76127e+06	2.10255e+06	2.64786e+06	2.77722e+06
185	pmb3107	8.94881e+06	8.28791e+06	8.41982e+06	8.16482e+06	8.88149e+06	9.78389e+06	5.12678e+06	5.14726e+06	5.11136e+06	4.84779e+06	4.96057e+06	4.37192e+06
186	HJN086	4.50633e+06	3.40227e+06	3.09227e+06	4.11655e+06	3.82479e+06	3.28445e+06	7.36668e+06	7.0528e+06	5.95337e+06	5.72612e+06	6.39483e+06	5.89788e+06
187	Lmmn004625	3.77249e+06	3.65445e+06	3.09588e+06	4.6233e+06	4.1427e+06	4.11863e+06	7.45465e+06	6.29619e+06	5.95901e+06	6.29832e+06	6.5748e+06	5.05479e+06
188	Cmzn005999	2.96072e+06	2.85424e+06	2.3491e+06	3.71106e+06	3.14491e+06	2.77386e+06	6.23383e+06	6.0375e+06	4.73153e+06	4.9369e+06	5.46804e+06	4.38422e+06
189	MWSslk237	607947	560465	628871	617834	582661	597482	3.38877e+06	3.83318e+06	2.77279e+06	3.49014e+06	2.92249e+06	3.22747e+06
190	Lmyp004617	424278	394812	390007	938597	864198	967369	3.65754e+06	2.32749e+06	3.33923e+06	2.12499e+06	2.53967e+06	3.13421e+06
191	pmp000579	535963	552805	566629	619389	540331	500995	3.32403e+06	3.43576e+06	2.70044e+06	3.35384e+06	2.87547e+06	3.05455e+06
192	Hmmp004965	668409	571498	605148	605148	572218	677752	3.34529e+06	3.49836e+06	2.73313e+06	3.65678e+06	3.08662e+06	3.26455e+06
193	Lmjp003655	559575	500891	590805	602873	547483	607398	2.97489e+06	3.38596e+06	2.6575e+06	3.17424e+06	2.74802e+06	3.00849e+06
194	Lmwp003442	3.01453e+06	3.02852e+06	4.49667e+06	5.59926e+06	4.2146e+06	5.58621e+06	1.28588e+06	1.32633e+06	1.09466e+06	997484	1.06614e+06	1.34815e+06
195	MWS0811	462458	342273	619555	556832	659252	823235	2.93045e+06	2.83966e+06	2.09873e+06	2.34518e+06	2.68996e+06	1.78019e+06
196	Cmzn004594	2.02974e+06	1.80945e+06	2.08634e+06	1.91341e+06	1.86102e+06	1.92475e+06	2.79023e+06	5.39421e+06	4.94869e+06	1.9141e+06	4.44003e+06	3.15188e+06
197	Zmdn002353	1.61771e+06	1.59152e+06	1.65849e+06	1.67066e+06	1.51259e+06	1.41331e+06	4.14095e+06	3.35638e+06	3.46095e+06	3.04503e+06	2.78709e+06	3.07722e+06
198	mws0072	3.84871e+06	3.36938e+06	4.29485e+06	3.15918e+06	3.10405e+06	3.42476e+06	5.86856e+06	6.71735e+06	5.18234e+06	7.9849e+06	5.85091e+06	7.30425e+06
199	mws1179	2.07188e+06	2.1722e+06	2.11658e+06	2.64321e+06	2.46688e+06	2.37034e+06	3.91867e+06	4.09308e+06	3.80164e+06	3.13171e+06	3.6246e+06	3.73223e+06
200	Zmdn002400	1.64217e+06	1.75039e+06	1.62626e+06	1.66691e+06	1.57225e+06	1.57434e+06	3.90393e+06	3.35413e+06	3.23992e+06	3.17164e+06	3.23264e+06	3.16677e+06
201	Lmtn002565	8.39832e+06	7.87131e+06	8.4346e+06	8.89262e+06	8.52166e+06	8.57586e+06	5.71872e+06	6.46803e+06	6.78163e+06	5.52361e+06	5.91002e+06	5.41396e+06
202	Jmgn004021	1.6062e+06	1.5478e+06	2.00675e+06	1.48207e+06	1.71875e+06	2.17818e+06	2.85777e+06	4.63899e+06	3.54435e+06	2.69953e+06	2.9335e+06	2.84335e+06
203	pmb3114	2.5518e+06	2.33074e+06	2.14976e+06	2.3406e+06	2.93219e+06	2.56566e+06	3.6105e+06	4.15837e+06	4.71827e+06	3.67744e+06	3.76192e+06	3.8501e+06
204	Lmmn003663	8.67132e+06	8.3099e+06	8.10408e+06	9.12395e+06	9.49245e+06	8.03464e+06	6.02996e+06	6.72668e+06	7.01478e+06	5.81821e+06	6.7503e+06	6.12227e+06
205	mws0044	662766	717885	748691	1.19906e+06	1.22841e+06	1.15176e+06	2.79537e+06	2.53503e+06	1.93357e+06	1.64561e+06	2.09705e+06	2.03919e+06
206	pmb2999	2.23041e+06	2.26965e+06	2.24587e+06	2.00527e+06	1.83198e+06	2.15697e+06	636208	708840	620439	604631	736689	698002
207	pmb0108	40632.8	39921.7	9	37901.9	39465.9	39658.4	1.18015e+06	1.57169e+06	1.53508e+06	1.24556e+06	1.29316e+06	1.2691e+06
208	Lskp211455	2.82372e+06	1.11788e+06	1.12463e+06	3.10023e+06	3.03613e+06	3.43584e+06	3.48146e+06	3.53346e+06	3.03716e+06	3.34458e+06	3.27702e+06	1.22256e+06
209	Zmxn110201	1.72112e+06	1.86187e+06	1.81756e+06	1.20991e+06	1.33685e+06	1.14985e+06	486178	522069	510053	558975	513048	578403
210	pmp000268	7.91302e+06	7.19794e+06	6.31318e+06	7.24497e+06	8.2353e+06	8.16089e+06	5.51201e+06	5.45152e+06	5.92824e+06	5.89318e+06	6.08106e+06	5.3894e+06
211	pme0368	2.30136e+06	2.42353e+06	2.61214e+06	3.16815e+06	2.82326e+06	2.86321e+06	4.09633e+06	4.53735e+06	3.0832e+06	4.35505e+06	3.59657e+06	4.65823e+06
212	pme0010	684493	606678	639519	1.0268e+06	1.03662e+06	1.04202e+06	1.83078e+06	1.82671e+06	1.83598e+06	1.26232e+06	1.30303e+06	1.46804e+06
213	pmb0711	1.13344e+06	1.22704e+06	1.30841e+06	862069	748577	844591	49637.7	82990.1	34650.1	9	43130	9
214	MWSmce498	2.24125e+06	1.80349e+06	2.19929e+06	2.41175e+06	2.44017e+06	2.63956e+06	3.56248e+06	3.76197e+06	2.7494e+06	3.48507e+06	3.11199e+06	3.68347e+06
215	Lmyn001269	305967	284591	281521	713811	561201	703515	1.51672e+06	1.4928e+06	1.2476e+06	1.05175e+06	1.21918e+06	1.40517e+06
216	mws0675	764780	657571	426328	1.16096e+06	432449	825384	1.45429e+06	2.04962e+06	1.79561e+06	1.2637e+06	1.89442e+06	1.67549e+06
217	Lmsn011830	3.82822e+07	3.3423e+07	3.32182e+07	3.51617e+07	3.54428e+07	3.47382e+07	3.43039e+07	2.56887e+07	2.68509e+07	2.93325e+07	2.77571e+07	2.54489e+07
218	pme0436	6.99203e+07	66653410	7.28448e+07	7.41447e+07	7.32703e+07	7.33628e+07	7.61937e+07	7.32165e+07	6.99782e+07	8.02142e+07	7.55457e+07	7.75338e+07
219	pme2960	848967	1.03712e+06	896161	802986	876278	1.01482e+06	6.99245e+06	2.63572e+06	3.88715e+06	2.20387e+06	4.96598e+06	5.67366e+06
220	MWSHY0132	1.10473e+07	9.26619e+06	8.7661e+06	8.74173e+06	9.44118e+06	8.18628e+06	8.05643e+06	9.42195e+06	1.14094e+07	1.08146e+07	1.23077e+07	1.21866e+07
221	Hmgp002036	5.80898e+06	5.80874e+06	6.66609e+06	6.8639e+06	5.99279e+06	7.05945e+06	7.49713e+06	8.38509e+06	2.76577e+06	9.47035e+06	8.92544e+06	9.7448e+06
222	Lmjp003295	5.70329e+06	5.47391e+06	6.82202e+06	6.47699e+06	5.73915e+06	6.99169e+06	1.98585e+06	8.11977e+06	2.71865e+06	8.99356e+06	8.8173e+06	9.4151e+06
223	Lmbp003668	1.48968e+07	1.14708e+07	1.47987e+07	1.57065e+07	1.74163e+07	1.61648e+07	1.17875e+07	1.30315e+07	2.31454e+07	1.19892e+07	1.30318e+07	1.5116e+07
224	MWSHY0171	5.03078e+06	4.36509e+06	6.61569e+06	5.522e+06	5.05499e+06	5.25e+06	8.0196e+06	7.70932e+06	6.42557e+06	7.71606e+06	7.54668e+06	7.80778e+06
225	pmn001420	5.71689e+06	4.73468e+06	5.09778e+06	4.63415e+06	4.67615e+06	4.81033e+06	5.9235e+06	6.74342e+06	5.16503e+06	7.23663e+06	7.12457e+06	6.90151e+06
226	Lmsn007789	5.43396e+06	5.77898e+06	4.88009e+06	6.61796e+06	5.92175e+06	5.97022e+06	7.78738e+06	6.5501e+06	1.05931e+07	7.36846e+06	8.69881e+06	1.0546e+07
227	mws0906	5.22402e+06	4.43006e+06	4.94152e+06	4.44744e+06	4.42447e+06	4.76902e+06	5.99168e+06	6.84704e+06	5.00069e+06	7.16794e+06	6.87537e+06	6.32235e+06
228	pme3732	3.76189e+06	3.6149e+06	3.22662e+06	4.8495e+06	3.83932e+06	4.22341e+06	5.20281e+06	8.42043e+06	1.26272e+07	5.73187e+06	7.41916e+06	6.89703e+06
229	Zmhn001793	5.27982e+06	4.73928e+06	5.17669e+06	4.39475e+06	4.42169e+06	4.96742e+06	5.15888e+06	6.56915e+06	5.26847e+06	7.21942e+06	6.45217e+06	6.47308e+06
230	mws0639	3.82059e+06	4.66824e+06	4.30591e+06	3.6123e+06	4.98856e+06	4.26701e+06	3.85652e+06	1.73616e+06	4.89776e+06	1.47968e+06	2.41853e+06	2.77795e+06
231	Hmhn007023	3.4403e+06	3.19889e+06	3.57641e+06	3.20169e+06	3.6284e+06	3.69126e+06	2.16901e+06	2.67488e+06	1.8175e+06	1.87656e+06	1.70937e+06	1.59217e+06
232	Hmln003398	3.18272e+06	2.77244e+06	3.29941e+06	2.9883e+06	3.38172e+06	3.4749e+06	2.05038e+06	2.28091e+06	1.55989e+06	1.67113e+06	1.59546e+06	1.51009e+06
233	HJN041	3.83319e+06	3.41832e+06	2.55055e+06	3.36064e+06	3.32914e+06	3.35388e+06	5.22069e+06	3.63281e+06	4.73153e+06	5.80128e+06	4.65022e+06	4.99925e+06
234	MWSCX013	3.90966e+06	3.73733e+06	3.65413e+06	4.29098e+06	4.56546e+06	4.51848e+06	2.97504e+06	3.18856e+06	2.78748e+06	2.96153e+06	2.75832e+06	2.77383e+06
235	Lmmn000774	3.13677e+06	2.94972e+06	2.87749e+06	2.82743e+06	2.87853e+06	2.63698e+06	3.85668e+06	4.46855e+06	3.97805e+06	4.68325e+06	4.24378e+06	4.27845e+06
236	mws0183	4.26164e+06	4.9919e+06	4.68015e+06	3.49156e+06	5.33053e+06	4.20182e+06	4.37339e+06	1.88017e+06	5.45113e+06	1.75848e+06	2.49896e+06	3.00487e+06
237	mws0749	2.66709e+06	3.26153e+06	2.90179e+06	2.90113e+06	2.98568e+06	2.88723e+06	1.85355e+06	1.36008e+06	2.10712e+06	1.22659e+06	1.43875e+06	1.65581e+06
238	pmb2947	3.06671e+06	2.93343e+06	3.55654e+06	3.16452e+06	2.80369e+06	2.92286e+06	4.1632e+06	4.53175e+06	3.18456e+06	5.01876e+06	3.59278e+06	4.73511e+06
239	Lmtn003096	1.56626e+06	1.58945e+06	1.99962e+06	2.11587e+06	2.00883e+06	2.30347e+06	1.19672e+06	1.4429e+06	1.02275e+06	818240	967878	897918
240	Hmgn001653	2.29285e+06	2.54187e+06	2.19162e+06	2.18886e+06	2.61743e+06	2.2886e+06	1.48462e+06	1.04243e+06	1.71192e+06	1.03903e+06	1.02651e+06	1.21539e+06
241	Smhn005674	1.58599e+06	1.43085e+06	1.49108e+06	2.00232e+06	2.2775e+06	2.35814e+06	1.54131e+06	1.5854e+06	873740	1.12605e+06	1.16223e+06	849216
242	Zmln000899	920048	1.00786e+06	1.156e+06	1.45092e+06	1.43478e+06	1.60242e+06	481630	480086	373326	373001	406278	389634
243	Hmhn007817	3.97365e+06	3.83156e+06	3.31763e+06	4.46024e+06	3.97394e+06	4.73454e+06	2.90173e+06	2.99719e+06	3.29308e+06	2.8607e+06	3.14233e+06	3.63633e+06
244	MWSslk110	1.17393e+06	1.01129e+06	1.33201e+06	952287	1.06598e+06	1.09229e+06	2.1544e+06	2.36799e+06	1.56327e+06	2.35319e+06	2.09015e+06	1.87828e+06
245	Hmcp002539	1.32464e+06	1.01719e+06	1.08725e+06	1.20044e+06	1.35706e+06	1.0598e+06	1.36302e+06	1.92717e+06	2.47045e+06	2.08891e+06	2.15641e+06	2.62309e+06
246	Lmmp004257	1.32464e+06	1.01719e+06	1.08725e+06	1.20044e+06	1.35706e+06	1.0598e+06	1.36302e+06	1.92717e+06	2.47045e+06	2.08891e+06	2.15641e+06	2.62309e+06
247	MWSmce394	3.54147e+06	3.28179e+06	3.83363e+06	4.28276e+06	4.24867e+06	4.1394e+06	3.41808e+06	3.05877e+06	3.75774e+06	3.23384e+06	3.23356e+06	3.22946e+06
248	Lmpp003930	2.51083e+06	2.14296e+06	2.47257e+06	2.61073e+06	2.67722e+06	2.68524e+06	3.51429e+06	3.64447e+06	3.15844e+06	3.64203e+06	3.47243e+06	3.922e+06
249	pmp000269	2.62373e+06	2.37884e+06	2.59985e+06	2.73984e+06	3.1415e+06	2.76038e+06	2.00381e+06	2.07902e+06	1.77636e+06	1.77455e+06	1.99824e+06	1.81163e+06
250	mws1060	1.24775e+06	1.55054e+06	1.29787e+06	2.24903e+06	1.80208e+06	1.91972e+06	925560	1.02046e+06	960456	839884	1.0811e+06	1.19301e+06
251	Lmmn001643	2.44559e+06	3.01363e+06	2.16587e+06	2.37384e+06	3.31214e+06	2.53186e+06	2.0405e+06	1.21228e+06	2.78514e+06	1.47297e+06	1.70504e+06	1.88454e+06
252	Smhn005465	717310	628289	652297	1.31245e+06	1.21758e+06	1.32449e+06	412275	380805	282639	497446	338817	333649
253	Lmbn002648	2.31624e+06	2.63035e+06	1.79982e+06	2.30236e+06	2.93755e+06	2.29986e+06	2.03815e+06	1.15568e+06	2.61385e+06	1.35212e+06	1.65176e+06	1.72918e+06
254	Cmsp004086	1.02014e+06	1.06676e+06	1.34541e+06	1.22377e+06	1.14785e+06	1.42419e+06	356974	419292	355591	416984	423906	483147

## Sheet: Table S11-4
Table S11-4 DEGs in roots used to integrated analysis of the transcriptome and metabolome
No.	ID	M-CKR-1	M-CKR-2	M-CKR-3	M-TR-1	M-TR-2	M-TR-3	Z-CKR-1	Z-CKR-2	Z-CKR-3	Z-TR-1	Z-TR-2	Z-TR-3
1	MSTRG.10004	0.72	0.89	1.27	0	0.13	0.59	0	0	0.12	0	0	0
2	MSTRG.10012	1.79	3.03	2.21	0.61	1.88	0.88	0.12	0.16	0	0.11	0	0
3	MSTRG.10013	7.63	7.77	8.62	4.3	4.55	5.1	12.33	10.74	12.44	8.89	12.71	10.79
4	MSTRG.10019	1.61	1.9	2.43	2.5	3.16	2.17	0.33	0.31	0.22	0.55	0.34	0.44
5	MSTRG.10124	2.19	2.61	2.57	2.72	2.61	1.77	0	0.05	0	0	0	0
6	MSTRG.10128	1.62	2.53	2.72	1.5	1.61	1.88	0.39	0.53	0.18	0.47	0.53	0.15
7	MSTRG.10140	1.71	3.12	4.05	2.12	3.64	2.99	0.16	0	0.17	0.17	0	0
8	MSTRG.1018	0	0	0	0	0	0.1	2.88	2.4	3.35	1.86	1.38	3.1
9	MSTRG.10199	3.84	3.51	3.01	2.61	2	2.07	0.15	0	0	0	0	0
10	MSTRG.10313	1.78	1.71	2.34	1.63	1.22	1.16	0.07	0.13	0	0.07	0.26	0.07
11	MSTRG.10424	0.89	0.53	2.93	2.48	1.5	0.67	0.1	0.37	0.1	0.37	0.09	0.02
12	MSTRG.10512	2.45	0.99	1.6	2.91	2.33	1.75	0	0	0	0	0	0
13	MSTRG.10526	0.93	1.02	1.55	1.49	1.69	1.84	0	0	0	0	0.01	0
14	MSTRG.10527	0.62	0.8	0.57	0.7	0.81	0.71	0	0	0	0	0	0
15	MSTRG.10591	2.72	3.44	3.19	1.7	1.34	2.03	1.33	0.68	1.13	0.89	0.75	0.93
16	MSTRG.10686	6.5	5.22	8.67	8.02	9.53	10.88	0.75	1.01	1.26	3.01	2.59	1.7
17	MSTRG.10729	3.11	1.17	2.22	2.18	1.56	3.24	0.57	0.28	0.12	0.27	0.08	0.17
18	MSTRG.10730	1.73	0.72	1.38	0.84	1.04	1.23	0.49	0.66	0.4	0.36	0.34	0.72
19	MSTRG.10844	0.56	0.09	0.58	0.58	0.72	0.63	1.74	2.36	2.02	2.05	1.19	1.24
20	MSTRG.10872	0.51	0.74	0.35	1.03	0.93	0.6	0.07	0.17	0.25	0.1	0	0
21	MSTRG.10878	2.5	1.86	2.22	2.52	2.66	2.61	0.72	1.12	0.67	0.47	0.84	0.61
22	MSTRG.10915	1.05	1.84	1	2.13	2.11	1.59	0.57	0.71	0.22	0	0.33	0.76
23	MSTRG.11056	1.88	1.44	0.93	0.94	1.47	1.58	0.1	0.16	0.05	0.31	0.33	0.37
24	MSTRG.11114	0.91	0.71	0.72	1.32	0.81	1.37	0.45	0.51	0.68	0.25	0.59	0.3
25	MSTRG.11192	0.02	0	0.02	0	0.04	0	10.67	11.21	12.43	10.95	10.36	13.4
26	MSTRG.11193	0	0.03	0	0.02	0	0	1.37	0.73	1.02	0.58	1.25	0.72
27	MSTRG.11244	4.79	7.64	10.38	5.13	2.87	3.52	0.47	0.83	0.68	0.1	0	0.09
28	MSTRG.11273	7.55	8.83	7.83	7.39	6.79	6.85	3.08	2.63	3	2.64	2.62	3.12
29	MSTRG.1133	1.54	1.43	2.33	2.05	1.74	1.97	0	0.1	0	0	0.1	0
30	MSTRG.11498	0	0	0	0	0	0	1.9	1.05	0.99	1.56	1.09	0.72
31	MSTRG.11550	1.26	0.23	0.36	0.2	0.5	0.46	1.73	2.74	2.09	1.18	0.99	1.77
32	MSTRG.11604	1.32	1.45	1.02	2.2	2.91	1.72	20.16	13.2	13.11	11.41	13.25	11.46
33	MSTRG.11655	0.09	0.72	0.54	0.57	1.09	0.83	0	0.06	0	0	0	0
34	MSTRG.11687	29.31	41.78	31.87	16.92	18.25	15.31	19.4	27.62	24.08	13.13	12.57	16.94
35	MSTRG.11696	1.25	1.03	1.19	1.4	1.27	0.51	0.11	0.05	0.17	0.06	0	0.38
36	MSTRG.11746	0.15	0.74	0	0.83	0	1.46	0	0.27	0.28	0	0	0
37	MSTRG.11773	1.45	0.76	1.12	1.13	1.15	0.83	0.29	0.28	0.19	0.44	0.11	0.26
38	MSTRG.11787	0.41	0.87	0.66	0.22	0.47	0.18	0.1	0.19	0.2	0.18	0.07	0.09
39	MSTRG.11788	0.47	2.14	0.78	0	0.01	0.83	0	0	0	0	0	0
40	MSTRG.11797	0.47	0.24	0.72	0.66	0.69	0.93	1.41	1.33	0.93	1.14	0.47	0.89
41	MSTRG.11801	0.31	0.98	0.51	0.67	0.84	0.61	0.47	0.28	0.55	0.15	0.28	0.23
42	MSTRG.11883	2.26	2.24	3.55	2.51	2.59	2.48	1.17	0.97	0.62	0.89	0.9	0.96
43	MSTRG.11965	0.54	0.47	0.45	0.43	0.69	0.47	0	0	0	0	0	0
44	MSTRG.12014	49.62	47.8	38.31	33.09	32.47	34.3	17.48	19.55	19.01	14.86	17.05	15.86
45	MSTRG.12050	2.31	1.69	2.8	2.55	2.25	2.46	1.42	0.9	1.22	1.19	0.42	0.91
46	MSTRG.12057	1.76	1.53	2.15	1.59	2.18	1.62	0.57	0.68	0.72	0.62	0.42	0.56
47	MSTRG.12091	0	0	0	0	0	0	1.3	1.5	0.8	1	1.49	0.7
48	MSTRG.12210	2.17	2.74	3.25	3.09	3.54	2.98	1.21	0.96	1.14	0.92	0.84	1.06
49	MSTRG.1229	1.49	1.06	1.46	2.29	1.72	2.32	1	1.06	0.6	1.18	0.79	0.76
50	MSTRG.12342	3.67	2.63	3.16	1.73	2.74	4.29	1.1	1.06	1.88	1.4	1.34	1.51
51	MSTRG.12373	4.03	3.56	5.08	5.61	6.36	5.55	0.05	0.22	0	0.07	0.09	0.35
52	MSTRG.12443	25.29	25.44	23.48	28.3	28.82	26.96	0.02	0	0	0	0	0
53	MSTRG.12444	1.66	1.17	1.15	0.85	1.22	1.03	0.55	0.65	0.47	0.22	0.2	0.25
54	MSTRG.12524	1.42	1.46	3.51	2.42	2.45	2.27	1.1	1.66	2.33	0.82	0.89	0.94
55	MSTRG.12557	3.45	3.15	4.2	3.26	3.04	3.85	0.06	0	0	0	0	0
56	MSTRG.12562	3.77	6.32	7.43	6.02	4.85	4.66	2.04	1.54	1.5	0.72	0.71	0.72
57	MSTRG.12563	1.31	1.73	2.17	2.08	1.83	1.87	0.36	0.23	0.34	0.23	0.23	0.18
58	MSTRG.12588	1.22	2.42	1.57	0.78	0.95	0.19	1.37	0.64	0.98	1.79	1.93	1.56
59	MSTRG.12648	0.87	0.78	0.36	0.53	0.49	0.57	0.14	0.05	0.05	0.02	0.11	0.02
60	MSTRG.12650	0	0.04	0	0	0	0	8.62	8.15	8.54	4.42	5.68	6.04
61	MSTRG.12651	0	0	0	0	0	0	5.22	5.27	3.51	4.6	2.48	5.7
62	MSTRG.12657	0.43	0.39	0.17	2.12	1.5	1.54	0.08	0	0	0.16	0.23	0.55
63	MSTRG.12704	12.99	10.8	15.22	11.56	14.15	15.24	9.59	7.94	8.17	5.33	5.74	7.87
64	MSTRG.12786	28.52	26.16	31.6	22.79	31.94	28.02	13.07	11.26	15.29	7.17	5.85	11.13
65	MSTRG.1281	3.1	4.45	3.02	3.6	2.79	2.53	0	0	0	0	0	0
66	MSTRG.12865	8.88	11.12	13.94	13.41	13.53	13.33	0.07	0.04	0.06	0.03	0	0.01
67	MSTRG.12911	1.94	1.99	1.78	2.05	2.09	1.85	5.04	6.7	6.86	4.21	1.67	5.28
68	MSTRG.12943	4.01	4.07	3.74	3.58	4.42	4.03	0.72	0.42	1.23	0.69	0.57	0.66
69	MSTRG.1296	0	0.62	0	0	0	0	0.09	0.41	0.08	0.75	0.61	0.6
70	MSTRG.13003	1.94	2.15	2.19	3.93	4.68	4.42	1.54	2.37	1.85	0.69	1.01	0.99
71	MSTRG.13004	2.06	3.21	3.2	3.54	2.78	3.52	8.14	6.09	7.97	7.12	6.94	6.59
72	MSTRG.13043	0.59	0.24	1.05	0.88	0.66	0.36	2.16	1.53	2.26	1.67	1.92	1.76
73	MSTRG.13148	2.27	1.73	1.08	1.67	0.88	0.66	0.57	0.51	0.36	0.07	0.35	0.24
74	MSTRG.1322	0.02	0	0.09	0	0.05	0	10.9	11.4	12.47	11.19	10.77	12.59
75	MSTRG.13366	2.62	3.18	4.24	2.89	2.77	3.21	6.76	5.68	6.25	4.83	5.87	9.13
76	MSTRG.13419	1.22	0.68	0.55	0.94	0.36	1.17	2.97	2.3	2.56	2.53	3.21	2.51
77	MSTRG.13476	3.47	2.99	2.86	1.84	0.97	3.3	2.21	1.02	1.65	1.19	1.12	1.21
78	MSTRG.13603	0.61	0.55	0	0.18	0.85	0.39	0	0	0	0	0.05	0
79	MSTRG.1361	0.06	0.74	0.15	0.21	0.07	0.15	0	0	0	0	0	0
80	MSTRG.1362	0.84	0.1	0.55	0.66	0.86	0.26	1.82	2.75	2.02	1.77	1.65	2.21
81	MSTRG.13638	11.88	13.51	15.66	13.49	16.19	15.69	8.49	5.76	7.43	6.52	5.25	8.44
82	MSTRG.13694	0.45	0.79	0.17	0.84	1.25	0.55	3.73	0.51	1.31	0	0.13	0.39
83	MSTRG.13793	1.1	1.17	1.3	0.17	0.82	0.71	0	0	0	0	0	0
84	MSTRG.13880	0.54	0.66	0.64	0.7	0.5	0.69	1.86	1.25	1.56	1.2	1.2	1.55
85	MSTRG.13881	1.02	1.12	0.67	1.65	2.55	0.84	0	0	0	0	0	0
86	MSTRG.13893	1.42	2.19	2.35	1.45	2.37	2.03	0.7	0.21	1.14	1.08	0.29	0.79
87	MSTRG.13913	3.6	5.22	4.7	2.99	3.36	3.7	10.65	9.95	12.08	8.21	10.51	9.45
88	MSTRG.13914	1.32	1.41	1.26	1.01	0.98	1.01	3.27	2.77	2.38	1.98	3.17	2.39
89	MSTRG.13965	2.59	2.63	3.16	2.05	2.34	2.01	4.52	5.15	4.72	4.32	5.43	4.99
90	MSTRG.14006	2.15	1.96	2.62	4.46	3.55	4.96	0	0	0	0	0	0
91	MSTRG.14015	5.95	2.7	3.39	23.7	30.98	18.54	4.31	2.5	3.12	5.8	5.04	7.53
92	MSTRG.14018	0.15	0.19	0	0.17	0	0.09	0.97	1.63	1.01	1.34	1.45	1.04
93	MSTRG.14045	6.66	7.71	6.59	6.14	8.47	7.59	3.06	1.79	3.89	4.7	6.16	3.5
94	MSTRG.14046	6.95	12.4	8.01	7.04	7.05	8.3	3.8	2.62	2.59	3.8	7.13	5.13
95	MSTRG.14062	1.18	1.34	1.27	1.44	1.1	0.85	3.56	2.87	2.08	2.2	1.67	2.35
96	MSTRG.14103	1.37	1.14	2.23	1.24	0.74	1.54	6.58	5.16	8.33	5.92	5.71	6.79
97	MSTRG.14112	1.41	1.39	1.43	1.09	0.81	1.06	1.98	1.9	1.5	1.58	2.47	2.22
98	MSTRG.14172	2.36	2.1	2.05	3.42	2.92	0.97	0	0	0	0	0	0
99	MSTRG.14210	1.33	1.12	2.22	4.04	2.43	1.86	0.1	0.5	0	0.67	0.66	0.13
100	MSTRG.14225	2.9	1.75	2.78	3.67	3.08	2.26	0.04	0.11	0.18	0.14	0.19	0.1
101	MSTRG.14246	0.52	0	5.62	3.65	4.03	1.31	2.81	0.52	2.14	0.47	0.46	0.29
102	MSTRG.14303	0.14	0.55	0	1.11	1.18	0.82	0.77	0.61	1.03	2.01	2.05	1.15
103	MSTRG.14304	0.4	0.54	0.39	0.94	1.13	0.95	1.41	0.93	0.69	1.8	2.29	1.55
104	MSTRG.14314	0	0	0	0	0	0	2.16	1.82	2.17	2.13	3.02	1.93
105	MSTRG.14324	1.15	1.56	1.08	1.02	0.78	2.12	0.65	0.23	0.58	0.54	0.53	0.21
106	MSTRG.14330	0.03	0	0	0	0	0	0.11	0.26	0.14	0.06	0.05	0.46
107	MSTRG.14388	2.57	2	2.89	2.52	2.79	3.67	0.08	0.14	0.08	0.02	0	0.1
108	MSTRG.14389	1.47	2.08	1.7	0.82	2.03	0.82	0	0	0	0	0	0
109	MSTRG.14400	1.7	0.84	1.53	1.75	1.1	1.26	8.45	9.77	8.35	8.59	9.2	6.93
110	MSTRG.14412	0.87	0.4	1.08	2.65	1.16	1.47	0.15	0	0	0.13	0.06	0.15
111	MSTRG.14497	0.1	0.05	0.17	0.09	0.15	0.13	3.09	1.94	2.69	2.09	2.09	2.15
112	MSTRG.14500	0	0	0	0.03	0	0.09	2.35	1.85	2.28	2.09	2.37	2.06
113	MSTRG.14514	1.03	0.48	0.39	0.3	0.39	0.53	0	0	0	0.06	0	0
114	MSTRG.1454	0	0	0.05	0	0	0	1.6	0.95	1.33	1.3	0.91	1.04
115	MSTRG.14660	2.65	4.78	4.67	2.54	3.57	3.86	0.29	0.54	0.6	0.52	0.33	0.44
116	MSTRG.14716	1.16	1.48	0.98	2.36	1.35	1.22	0	0	0	0.08	0	0.04
117	MSTRG.14763	2.81	2.07	4.64	3.22	2.43	2.14	0.2	1.52	0.27	0.69	0.52	0.2
118	MSTRG.148	2.17	2.38	1.69	2.49	2.44	2.03	0.75	0.74	0.65	0.49	0.6	0.55
119	MSTRG.14812	1.29	0.53	1.77	1.56	0.84	0.66	0	0	0	0	0	0
120	MSTRG.14833	0.55	0.86	0.57	0	1.24	0	0	0	0	0.26	0	0.87
121	MSTRG.14851	0.69	0.93	0.74	1.75	4.2	2.99	0.46	0.39	1.07	2.8	1.54	2.79
122	MSTRG.14886	2.16	1.54	1.59	1.51	2.22	1.15	0.21	0.11	0.15	0.25	0.27	0.15
123	MSTRG.14887	0.46	0.7	0.81	0.25	1.41	0.98	0	0	0	0	0	0.21
124	MSTRG.14957	0.74	0.44	0.6	0.69	0.42	1.2	1.1	2	1.5	2.6	1.75	1.61
125	MSTRG.14958	12.67	12.7	10.79	16.93	9.92	12.07	1.12	1.48	1.32	1.56	1.39	1.2
126	MSTRG.15053	2.98	2.11	2.78	1.22	3.52	3.42	0	0.03	0	0	0	0
127	MSTRG.15056	1.06	0.85	0.83	1.15	1.51	0.39	3	3.23	2.86	3.39	1.1	4.19
128	MSTRG.15088	0.82	0	0.32	0.23	0.03	0	0.13	0.58	0.71	0.75	0.24	1.12
129	MSTRG.15116	9.47	10.7	10.78	9.95	7.17	9.54	3.11	3.38	4.87	3.27	0.63	4.23
130	MSTRG.15190	0.37	0.3	0.24	0.3	0	0.32	0.61	0.92	0.86	0.58	1.03	1.3
131	MSTRG.15277	0.5	0.51	0.18	0.2	0.56	1.13	2.17	3.48	2.99	1.21	0.8	2.77
132	MSTRG.15295	0	0	0	0	0	0	1.02	1.7	1.69	1.59	2.51	2.03
133	MSTRG.15326	9.24	10.21	7.61	8.25	9.14	7.2	7.62	5.75	5.85	3.26	2.7	6.14
134	MSTRG.15339	0.67	0.7	0.5	0.68	0.71	0.89	6.22	5.97	6.02	4.31	4.47	4.41
135	MSTRG.15346	0.62	0.82	0.74	0.48	0.19	0.82	0.3	0.27	0.38	0.25	0.39	0.49
136	MSTRG.15383	0	0	0.22	0	0	0	1.56	0.22	0.42	1.76	0.05	0.91
137	MSTRG.15394	1.46	1.14	1.55	2.17	2.89	2.24	0.22	0.15	0.09	0.32	0.19	0.17
138	MSTRG.15412	0.42	1.66	1.32	0.53	1.18	0.77	3.08	2.8	2.53	2.25	2.46	1.98
139	MSTRG.15528	1.86	1.97	2.35	5.04	5.95	5.53	1.27	2.31	1.39	2.78	1.57	1.33
140	MSTRG.1554	2.7	3.73	2.43	3.81	3.13	4.02	1.6	1.22	1.67	1.13	0.74	1.69
141	MSTRG.15559	1.66	2.06	1.67	1.31	0.49	1.29	3.38	2.75	3.87	3.73	3.26	2.92
142	MSTRG.1561	2.25	2.58	4.09	1.35	0.49	0.67	0.15	0.25	0.05	0.15	0	0
143	MSTRG.15689	2.93	4.88	2.73	3.45	3.94	2.78	7.73	8.43	5.99	5.7	7.56	8.31
144	MSTRG.15714	0.52	0.68	0.2	0.33	0.94	0.88	6.93	5.07	6.83	4.51	4.04	5.33
145	MSTRG.15745	5.1	5.18	4.86	2.98	2.68	3.01	0	0.07	0	0	0	0
146	MSTRG.15746	1.3	1.28	1.26	0.97	1.14	0.76	0.02	0.03	0	0	0.07	0
147	MSTRG.15757	0.56	0.56	0.45	1	0.72	0.44	6.42	7.97	6.52	6.75	5.69	6.37
148	MSTRG.15805	47.08	37.77	48.45	36.27	31.91	45.76	17.5	16.55	16.36	7.41	3.42	12.96
149	MSTRG.1583	1.82	2.58	1.84	0.72	0.65	0.49	0.28	0.24	0.46	0.05	0.25	0.11
150	MSTRG.15941	1.26	2.19	1.96	1.21	1.86	1.19	0	0	0	0	0	0
151	MSTRG.15947	0	0	0	0.03	0.03	0.1	2.09	1.73	1.37	2.44	2.18	1.92
152	MSTRG.16043	4.9	4.06	5.9	2.99	4.4	2.12	0.51	0.17	0.85	0.35	0.64	0.61
153	MSTRG.16051	2.4	2.81	2.57	4.93	4.29	4.29	8.49	5.57	6.73	5.54	7.5	7.02
154	MSTRG.16094	7.01	6.72	7.36	6.47	5.91	6.14	0.44	0.27	0.31	0.4	0.43	0.39
155	MSTRG.16214	3.74	3.48	3.84	3.55	4.71	3.93	2.77	1.68	1.9	2.08	0.98	1.88
156	MSTRG.16246	0.03	0.22	0.04	0.37	0.24	0.3	1.52	1.19	1.07	1.69	1.9	1.63
157	MSTRG.1627	0.74	0.31	0.37	1.46	1.42	1.72	0	0.02	0	0	0	0.02
158	MSTRG.1628	0.72	1.02	0.78	1.09	1.56	1.64	0	0	0	0	0	0
159	MSTRG.16303	2.43	3.46	3.86	3.37	3.62	2.3	0.27	0.56	0.32	0.04	0.64	0.27
160	MSTRG.16368	5.25	5.73	5.28	5.83	4.74	4.15	0	0.09	0	0	0.08	0
161	MSTRG.16375	0.07	0.09	0	0	0	0.15	1.5	0.24	0.4	0.77	0.6	1.14
162	MSTRG.16429	2.18	1.69	2.8	0.62	1.39	1.07	0	0	0	0	0	0
163	MSTRG.16430	0	0	0	0	0	0	0.64	0.87	0.7	0.82	0.19	0.39
164	MSTRG.16435	2.09	0.58	1.58	0.77	1.72	0.38	0	0.2	0	0.22	0.18	0
165	MSTRG.16512	0.63	0.75	0.47	0.47	0.69	0.77	2.41	2.18	2.73	2.74	2.49	2.46
166	MSTRG.16589	3.64	5.63	4.91	3.97	2.66	4.72	7.74	8.64	6.05	9	8.54	5.96
167	MSTRG.16621	3.2	3.12	2.87	2.42	2.11	2.3	1.39	1.15	1.37	0.99	1.61	1.23
168	MSTRG.16633	1.54	1.42	2.52	2.29	2.03	3.13	7.34	4.76	5.39	6.72	5.94	6.34
169	MSTRG.1666	1.9	1.58	2.79	3.41	4.87	2.51	0.24	0.11	0.5	0.24	0	0.33
170	MSTRG.16733	1.33	1.8	1.45	1.26	1.66	1.62	0.91	0.65	0.76	0.69	0.74	0.65
171	MSTRG.16758	4.38	9.12	7.64	8.09	8.59	5.43	3.26	2.72	4.03	2.39	1.17	2.34
172	MSTRG.1694	0.77	1.19	0.82	1.39	1.16	1.46	5.58	6.76	6.43	4.39	5.41	6.27
173	MSTRG.16956	19.24	14.43	13.53	10.28	11.7	11.07	5.79	5.94	5.62	3.07	4.35	4.35
174	MSTRG.1696	0	0	0	0	0.04	0.05	0.81	0.83	0.99	1.98	1.46	1.24
175	MSTRG.1697	0	0.12	0.04	0	0	0.04	7.44	6.24	6.41	7.06	5.97	6.36
176	MSTRG.16986	1.07	2.16	1	0.71	0.62	0.75	0.43	0.67	0.28	0.35	0.53	0.21
177	MSTRG.17018	0.07	0	0.42	0.56	0.48	1.22	0	0	0.07	0	0	0
178	MSTRG.17100	1.67	1.69	2.12	1.6	1.39	1.9	0.34	0.17	0.47	0	0.28	0.4
179	MSTRG.17108	0.47	1.29	0.34	0.53	1.06	0.82	0	0	0	0	0	0
180	MSTRG.17203	1.92	2.67	2.45	2.79	2.54	2.55	0.01	0.01	0.01	0.04	0.01	0.01
181	MSTRG.17248	1.57	1.69	1.79	1.45	1.48	1.12	0.33	0.44	0.13	0.17	0.12	0.37
182	MSTRG.17341	0	0	0	0	0.14	0	1.91	1.28	1.58	0.06	0.68	0.24
183	MSTRG.17463	1.05	0.6	0.78	0.37	0.21	0.12	0	0	0.08	0.47	0.07	0.08
184	MSTRG.1747	0.23	1.42	0.71	2.1	3.51	0.66	0.11	0.57	0	0.39	0.65	0
185	MSTRG.17514	3.05	3.29	1.95	1.62	1.31	1.58	3.44	3.56	2.82	1.05	1.07	1.09
186	MSTRG.1754	0.08	0	0.2	0	0	0.1	2.23	1.65	1.6	1.09	0.61	0.99
187	MSTRG.17598	1.26	1.18	1.52	0.84	1.26	1.08	0.22	0.09	0.06	0.38	0	0.12
188	MSTRG.17654	0.7	1.27	1	1.46	1.4	1.04	0.21	0.28	0.41	0.07	0.13	0.1
189	MSTRG.17655	5.78	3.92	4.3	7.63	5.51	6.09	5.85	1.8	2.94	3.64	2.54	3.29
190	MSTRG.17664	9.29	10.23	10.65	12.92	8.67	9.34	0.69	0.85	1.44	0.77	0.9	0.37
191	MSTRG.17693	1.22	0.69	0.9	0.4	0.34	0.25	1.73	2.69	2.04	1.52	1.39	1.44
192	MSTRG.17741	3.73	4.75	3.88	4.26	2.84	3.85	0	0.03	0.04	0	0.03	0
193	MSTRG.17742	5.91	4.53	4.26	5.02	4.59	6.53	1.45	1.44	1.42	0.89	0.37	1.3
194	MSTRG.17779	3.46	3.07	2.41	5.78	6.86	8.07	1.36	1.38	1.41	1.06	1.96	2.4
195	MSTRG.17812	46.47	46.48	46.35	39.37	41.87	42.82	12.74	12.49	10.12	7.48	4.07	7.56
196	MSTRG.17915	4.73	3.78	2.4	2.25	2.48	2.15	2.49	1.13	4.18	5.34	5.23	7.35
197	MSTRG.17997	4.43	3.28	2.86	1.52	1.39	1.3	2.64	3.16	2.75	3.13	2.74	3.92
198	MSTRG.18008	0.53	1.32	1.02	0.81	0.49	0.65	0.09	0	0.18	0.14	0.18	0.35
199	MSTRG.18019	0.76	0	0.66	0.27	0	0.67	2.01	3.2	1.87	1.44	1.29	1.43
200	MSTRG.18036	10.63	14.09	12.06	11.78	10.59	13.9	4.17	3.25	4.49	2.36	3.3	4.6
201	MSTRG.18037	10.8	16.52	13.95	14.93	10.07	10.13	7.83	6.37	6.14	5.57	7.47	6.15
202	MSTRG.18061	7.11	4.75	4.61	10.35	10.95	9.99	0	0	0	0	0	0
203	MSTRG.18128	2.66	7.05	5.89	7.03	7.32	9.8	9.62	9.09	7.95	1.83	3.83	6.31
204	MSTRG.1815	0.92	0.72	1.53	2.14	1.91	1.21	5.06	3.59	4.98	4.28	4.7	4.92
205	MSTRG.18170	1.14	0.49	1.11	1.71	2.02	1.93	0.68	0.6	0.82	1.02	0.79	0.89
206	MSTRG.18183	0.1	0.13	0	0.25	0.2	0.05	1.16	1.94	1.09	1.3	1.06	1.53
207	MSTRG.18270	0	0	1.24	1.73	0.41	0.41	0	0	0	0	0	0
208	MSTRG.18278	1.78	2.93	2.38	1.36	1.61	1.32	0.24	0.31	0.36	0.39	0.38	0.21
209	MSTRG.18279	2.32	2.35	1.81	1.16	1.35	0.73	0.85	0.49	0.7	0.7	0.76	0.73
210	MSTRG.18287	4.59	4.43	5.23	5.25	4.88	4.98	0	0	0.01	0	0	0
211	MSTRG.18330	30.4	19.72	32.55	15.25	25.37	19.95	10.54	8.02	8.7	9.35	9.55	11.73
212	MSTRG.1835	0.25	0.41	1.07	0.46	0.46	0.4	1.75	1.17	0.96	0.99	1.07	1.12
213	MSTRG.18413	0	0	0	0	0	0.07	1.64	1.63	1.53	1.75	1.12	1.74
214	MSTRG.18416	8.54	10.36	8.15	9.46	10.57	10.75	19.61	22.54	19.04	18.42	16.9	21.43
215	MSTRG.18435	1.98	0.57	0.08	0.13	0.87	0.54	0	0	0	0	0	0
216	MSTRG.18462	1.06	0.88	1.13	0.72	0.57	0.21	0	0.03	0	0	0	0
217	MSTRG.18617	1.99	2.01	2.6	1.66	1.98	1.95	0	0	0	0	0	0
218	MSTRG.18618	1.9	2.7	1.47	1.3	1.24	1.08	0	0	0	0	0	0
219	MSTRG.18620	1.13	2.89	0.92	1.45	1.75	1.17	0	0	0	0	0	0
220	MSTRG.18632	4.17	1.94	1.55	1.79	2.56	1.54	1.07	0.74	1.25	1.62	0.57	1.12
221	MSTRG.18737	4.98	5.38	4.39	4.74	3.72	3.02	0.1	0.26	0.27	0.16	0.05	0.36
222	MSTRG.18874	1.19	1.8	1.05	0.84	2.05	1.29	6.7	7.33	8.47	6.54	8.69	7.62
223	MSTRG.18891	15.05	17.95	15.92	11.89	17.67	13.52	8.85	8.02	8.18	6.95	8.72	9.7
224	MSTRG.1893	1.11	2.82	0.89	0.67	0.98	0.75	0	0	0.13	0	0.18	0.18
225	MSTRG.18965	2.72	2.71	3.77	4.88	3.81	5	1.8	1.1	1.39	1.6	1.07	1.37
226	MSTRG.19004	1.2	4.16	1.35	0.48	1.59	0.24	0.27	0	0.14	0	0	0
227	MSTRG.19006	2.1	0.12	2.53	1.76	0.98	1.72	0.36	0	0	0.08	0.36	0.66
228	MSTRG.19039	30.36	27.98	25	12.9	7.45	8.6	15.35	25.68	21.89	14.22	11.83	15.36
229	MSTRG.19229	0.02	0	0	0	0	0.06	4.12	4.07	3.98	4.37	3.25	3.71
230	MSTRG.19230	0	0	0	0	0	0	5.22	6.16	5.43	6.55	6.4	5.12
231	MSTRG.1924	0	0	0.1	0	0.19	0.42	0.48	0.77	1.39	1.28	0.16	1.56
232	MSTRG.19327	0.92	0.37	1.17	0.46	0.43	0.46	0	0.19	0	0.21	0	0.15
233	MSTRG.19474	1.73	1.83	0.57	3.9	2.08	4.41	4.09	1.76	4.37	3.98	1.39	4.69
234	MSTRG.19512	0.02	0	0.02	0	0	0.04	4.3	3.56	2.88	4.04	4.36	4.03
235	MSTRG.19531	0	0	0	0	0	0.05	5.74	6.09	5.49	3.64	4.88	4.15
236	MSTRG.1955	4.26	2.84	3.26	4.27	2.11	1.82	1.38	0.45	1.02	0	0.68	0.41
237	MSTRG.19667	13.83	12.71	14.84	89.91	98.73	61.57	13.37	9.76	8.78	33.15	35.96	35.36
238	MSTRG.19668	0.46	0.26	0.65	2.62	4.06	2.62	0.7	0.79	0.32	1.79	1.03	1.8
239	MSTRG.19669	5.29	4.23	4.32	14.66	15.71	13.02	7.82	7.66	9.5	12.71	10.65	10.24
240	MSTRG.19673	0.64	0.34	0.26	0.46	0.93	0.71	8.38	5.74	7.59	6.64	6.33	7.17
241	MSTRG.197	0.27	0.57	0.08	0.15	0.22	0.24	0	0	0	0	0	0
242	MSTRG.19756	0	0	0	0	0.15	0.16	3.16	0.98	0.46	1.32	0.56	1.17
243	MSTRG.19758	7.21	7.17	6.73	7.23	6.79	7.07	14.02	13.2	21.11	13.1	10.36	16.8
244	MSTRG.19790	0.21	0.23	0.22	1.07	1.2	0.75	0.8	0.36	0.66	0.35	0.28	0.6
245	MSTRG.19944	0	0	0	0	0	0	2.22	0.91	1.72	1.15	2.3	2.63
246	MSTRG.19966	0.05	0	0.09	0.14	0.14	0.18	3.16	2.1	2.83	2.27	2.12	3.29
247	MSTRG.19967	0.12	0.14	0.31	0.12	0.14	0.18	3.39	3.23	4.06	2.84	3.83	4.01
248	MSTRG.19974	0.38	0.3	0.2	0.46	0.24	0.34	11.1	7.91	9.04	9.14	10.01	8.27
249	MSTRG.20095	0.22	0	0	0	0.03	0.03	4.6	3.76	4.96	4.16	3.65	4.14
250	MSTRG.20203	0.45	0.32	0.94	0.66	0.62	0.44	3.12	3.16	2.53	2.74	2.9	2.83
251	MSTRG.2021	3.5	5.46	4.86	6.8	6.77	3.71	0.92	1.11	0.2	0.72	0.82	0.31
252	MSTRG.20229	2.8	2.13	3.06	2.25	1.75	4.32	0.68	0.94	0.98	1.04	0.63	1.16
253	MSTRG.20245	0.69	0.28	0.73	0.73	0.59	0.68	1.83	1.33	2.27	1.59	1.77	2.37
254	MSTRG.20336	1.67	1.52	2.4	2.84	3.57	3.4	0	0	0	0	0	0
255	MSTRG.20407	9.77	12.23	5.62	1.69	2.07	1.53	3.08	7.51	5	2.61	2.35	3.59
256	MSTRG.20421	0.31	0.26	0.45	0.31	0.47	3.32	0.13	0.12	0.07	0.13	0.09	0.57
257	MSTRG.20480	3.94	4.21	5.2	8.71	7.87	8.25	1.06	1.11	1.32	1.71	3.05	1.91
258	MSTRG.2051	1.6	1.27	1.75	1.16	2.07	1.95	0	0	0	0	0	0
259	MSTRG.20581	1.2	0.93	0.89	1.85	0.84	1.01	0.21	0.37	0	0.28	0.04	0.14
260	MSTRG.20633	0.89	1.26	1.67	1.29	0.82	0.25	0.38	0.21	0.2	0.43	0.13	0.28
261	MSTRG.20642	2.12	3.05	2.65	2.61	2.06	2.72	1.48	1.2	2.18	0.95	1.09	0.47
262	MSTRG.20685	1.66	3.11	1.49	2.26	1.83	6.05	0	0	0	0	0	0
263	MSTRG.20782	3.79	1.03	1.4	1.51	0.86	1.29	0	0	0	0	0	0
264	MSTRG.20783	0.47	0.39	0.91	0.24	0.47	0.27	4.92	4.24	5.38	5.71	5.61	6.76
265	MSTRG.20792	0.73	1.21	1.36	0.95	1.57	0.61	1.91	2.27	3.51	1.79	2.58	1.81
266	MSTRG.20795	0.56	0.4	0.71	0.48	0.26	0.57	0.79	0.62	0.53	1.62	0.93	1.24
267	MSTRG.20859	4.74	4.92	7.28	3.98	4.36	5.21	0.55	0.86	0.37	0.75	0.88	0.54
268	MSTRG.20861	0	0	0.12	0	0	0.04	0.9	1.15	0.94	0.73	0.49	0.71
269	MSTRG.20867	1.31	1.55	2.9	1.25	1.06	0.78	0	0.15	0	0	0	0
270	MSTRG.20879	0.47	0.26	0.69	0.47	0.06	0.06	0	0	0	0.05	0.1	0
271	MSTRG.20935	1.05	1.58	1.06	0.5	1.43	0.55	0.62	0	0.07	0.42	0.27	0.55
272	MSTRG.20953	2.11	1.51	2.01	0.51	1.34	2.64	0.23	0.58	0.5	1.07	0.79	0.82
273	MSTRG.20955	0	0	0	0.13	0	0	1.59	0.61	1.17	0.23	0.17	0.7
274	MSTRG.20961	3.18	2.04	2.3	1.56	4.23	1.18	0.89	0.58	1.36	0.22	0.11	0.97
275	MSTRG.20985	0.67	0.46	0.66	0.69	0.95	0.78	1.88	0.92	1.48	1.1	0.8	1.31
276	MSTRG.21018	1.1	0.34	1.37	0.18	1.02	1.47	2.09	4.82	5.62	3.83	2.82	5.53
277	MSTRG.2108	4.82	4.58	6.17	6.53	5.66	6.25	0	0	0.05	0.11	0	0
278	MSTRG.21082	0.06	0	0	0	0	0	3.95	2.69	2.21	0.93	1.77	2.74
279	MSTRG.21096	0.3	0.94	0.72	0.68	1.14	0.87	0	0	0	0	0	0
280	MSTRG.21101	0.39	0.36	0.54	0.89	0.67	0.94	1.88	2.15	2.29	1.59	1.29	1.48
281	MSTRG.21163	0.88	0.36	1.16	2.25	2.59	1.45	0	0	0	0	0	0
282	MSTRG.21186	0.02	0.16	0.12	0.44	0.41	0.71	1.09	0.28	0.39	0.25	0.26	0.45
283	MSTRG.21203	3.12	3.76	5.23	5.77	8.72	5.62	16.32	13.64	15.75	15.58	21.34	14.16
284	MSTRG.21215	1.91	1.64	1.51	1.48	1.46	1.69	0.93	0.59	1.25	0.75	0.44	0.89
285	MSTRG.21307	1.93	2.19	2.2	2.41	2.3	2.31	0	0.03	0	0.03	0.01	0.01
286	MSTRG.21338	0.08	0.13	0.19	0.34	2.7	1.49	0.15	0.34	0	0	0.29	0
287	MSTRG.21394	10.96	13.88	16.1	7.57	11.39	13.34	9.45	7.72	6.61	4.23	5.44	4.95
288	MSTRG.21398	2.15	1.35	2.16	2.17	1.69	1.99	0.84	0.97	0.56	0.88	0.83	0.78
289	MSTRG.2145	6.94	7.74	6.69	6.39	9.01	7.8	3.76	3.29	3.87	2.59	3.99	2.28
290	MSTRG.21453	2.11	1.77	2.57	5.92	5.84	5.87	0.06	0.05	0.15	0.16	0.06	0.05
291	MSTRG.21656	24.25	19.06	26.42	30.1	40.1	31	13.15	12.25	12.59	11.14	10.43	11.34
292	MSTRG.21678	1.17	0.77	1.11	1.48	1.06	0.86	0.52	0.68	0.53	0.3	0.4	0.35
293	MSTRG.21716	1.04	2.24	1.23	2.99	2.21	2.14	5.52	4.66	4.42	2.49	0.95	2.75
294	MSTRG.21737	1.67	1.58	1.34	1.38	0.28	0.97	0	0	0	0	0	0
295	MSTRG.21756	2.04	1.86	1.65	0.84	0.66	0.66	0	0	0	0	0	0
296	MSTRG.21757	1.56	1.59	1.7	0.43	0.58	0.41	0	0	0	0.03	0	0
297	MSTRG.21773	2.48	4.16	3.36	2.53	3.16	2.17	1.77	0.66	0.7	1.35	2.06	2.03
298	MSTRG.21841	5.94	5.67	5.19	4.14	4.54	4.08	2.03	0.31	0.47	0.58	1.38	1.03
299	MSTRG.21845	2.68	4.78	4.6	2.89	4.53	2.04	0	0	0.07	0	0	0
300	MSTRG.21934	2.45	2.78	3.08	2.23	2.74	2.31	0.85	1.07	0.86	0.56	1.07	1.07
301	MSTRG.22005	5.16	5.49	2.93	3.24	4.25	3.2	1.08	0.29	0.49	0.58	0.36	0.74
302	MSTRG.22098	0.19	0.25	0.08	0.23	0.31	1.02	1.24	0.59	0.87	0.52	0.16	0.36
303	MSTRG.22181	0	0	0	0.05	0	0	1.68	1.97	2.01	1.83	1.31	1.58
304	MSTRG.22235	7.93	6.3	8.97	10.19	8.56	9.6	4.73	2.16	3.75	3.35	4.34	5.3
305	MSTRG.22259	0	0	0.05	0.01	0.05	0	8.63	5.8	7.5	6.01	5.98	6.47
306	MSTRG.22290	0.85	1.28	0.7	0.69	0.65	0.29	3.29	3.88	4.17	4.17	4.4	4.27
307	MSTRG.223	2.65	2.87	4.42	4.39	2.3	3.69	1.21	0.81	0.23	0.79	0.88	0.27
308	MSTRG.22370	7.67	9.1	7.22	6.21	6.15	4.67	2.79	2.73	4.09	2.96	1.82	2.73
309	MSTRG.2240	0.94	0.92	1.21	1.47	1.18	1.18	0.02	0.04	0	0.03	0.03	0.01
310	MSTRG.2242	2.71	2.59	3.27	2.59	3.68	2.01	0	0	0	0	0	0
311	MSTRG.22487	1.95	1.81	2.7	0.89	2.23	1.59	0.43	0.56	0.57	0.72	0.49	0.48
312	MSTRG.22513	1.09	3.05	1.66	3.22	2.61	2.87	0.98	0.92	0.72	0.67	0.59	1.05
313	MSTRG.22665	0.36	0.31	0.84	0.23	0.4	0.56	1.35	1.54	1.93	2.6	3.89	3.84
314	MSTRG.227	0.61	0.03	0.82	0.23	0.46	0.57	1.22	1.01	1.27	0.74	0.98	1.29
315	MSTRG.22813	1.92	1.69	2.37	1.05	1.87	2.78	0.55	0.61	0.57	0.64	0.23	0.47
316	MSTRG.22933	4.74	4.15	5.39	5.64	5.34	6.57	0.06	0.46	0.32	0.19	0.66	0.23
317	MSTRG.22951	3.27	6.05	6.04	4.05	3.13	3.44	2.83	2.13	2.81	0.91	0.67	1.59
318	MSTRG.2301	8.64	2.67	5.53	12.57	10.19	13.22	2.86	1.14	1.47	2.88	3	1.53
319	MSTRG.23023	3.79	3.22	3.51	2.66	2.81	1.98	1.36	1.83	2.07	1.66	1.59	1.08
320	MSTRG.23071	99.43	109.96	83.97	69.03	56.62	88.5	34.29	29.71	27.12	6.11	5.93	5.64
321	MSTRG.23126	1.64	2.03	3.21	1.96	1.41	1.94	0.82	1.57	0.99	0.58	0.4	0.4
322	MSTRG.2317	0.68	0	0.13	0.25	0.13	1.53	0	0	0	0	0	0
323	MSTRG.23250	3.59	3.14	3.45	4.89	4.06	4.46	1.2	2.14	2.3	1.43	2.26	1.44
324	MSTRG.23267	3.56	2.66	4.2	3.06	3.66	4.72	0.51	0.66	0.87	0.59	0.35	0.18
325	MSTRG.2331	4.14	1	1.23	2.45	4.49	3.54	1.16	1.13	0.98	0.64	0.21	1.78
326	MSTRG.23473	22.25	17.21	25.3	23.63	28.53	29.44	3.29	2.17	2.87	5.48	9.67	8.62
327	MSTRG.23621	0	0	0.02	0.03	0	0	4.15	3.91	3.29	3.19	3.74	3.85
328	MSTRG.23684	2.19	2.37	3.05	0.99	1.69	1.84	0	0.07	0.07	0.53	0.34	0
329	MSTRG.23685	1.95	3.13	3.62	1.63	2.2	3.3	0	0	0	0	0	0.06
330	MSTRG.23686	1.14	3.61	2.48	1.89	2.32	0.86	0	0	0	0	0	0
331	MSTRG.23709	1.49	1.08	2.2	2.51	1.7	1.81	0	0	0	0	0.03	0
332	MSTRG.23762	0	0	1.48	0.57	0.84	0.3	0	0	0	0.06	0.06	0
333	MSTRG.23776	143.27	106.92	141.84	103.8	123.52	102.15	54.78	45.08	65.88	44.62	31.12	49.4
334	MSTRG.23807	0.49	0.11	0.17	0.57	0.59	0.66	0.04	0	0.05	0.21	0	0
335	MSTRG.23830	1.53	2.38	1.86	1.41	1.21	2.01	0.5	0.6	0.68	1.11	0.76	0.96
336	MSTRG.23831	7.53	10.05	8.09	2.57	6.71	5.57	1.85	2.13	2.59	1.15	3.89	3.49
337	MSTRG.2386	1.17	1.21	1.51	2.05	1.92	3.98	0.11	0.15	0.12	0.22	0.11	0.35
338	MSTRG.2394	1.35	2.33	1.73	1.35	0.94	0.78	0.21	0.22	0.37	0.06	0.12	0.03
339	MSTRG.23964	1.09	1.01	2.23	1.68	2.34	2.56	0	0	0	0	0	0
340	MSTRG.23965	0.98	2.41	1.61	1.42	0.77	0.96	0	0.09	0.28	0.18	0.36	2.13
341	MSTRG.23969	1.63	1.85	0.8	0	0	0	0.12	0.61	0.13	0.13	0	0
342	MSTRG.23975	0.85	0.22	0.61	0.81	0.96	0.62	0.13	0.08	0.24	0.18	0.23	0.58
343	MSTRG.24005	0.47	0.14	0	0	0.13	0.36	7.54	6.56	10.74	5.82	2.95	7.15
344	MSTRG.24024	2.29	1.19	2.37	2.15	2.82	1.91	0.34	0.26	0.28	0.21	0.27	0.27
345	MSTRG.24123	0	0.12	0.06	0.11	0	0.06	0.3	0.63	0.45	0.35	0.39	0.47
346	MSTRG.2414	1.76	2.89	2.35	1.73	1.38	1.76	0.56	0.51	0.26	0.48	0.53	0.34
347	MSTRG.24191	1.67	1.08	2.01	0.84	1.16	1.17	0.8	0.64	0.3	0.26	0.18	0.22
348	MSTRG.24208	0	0	0	0	0	0	2.43	2.03	1.85	2.15	1.98	1.91
349	MSTRG.24333	0.85	1.83	1.15	1.27	0.7	0.65	0	0	0	0	0	0
350	MSTRG.24351	2.86	3.34	4.26	6.38	4.9	4.82	0	0.34	0.08	0	0	0
351	MSTRG.24404	1.82	0.92	1.66	0.82	0.56	0.83	0	0	0	0	0	0
352	MSTRG.24424	7.48	8.72	7.49	5.54	5.18	2.57	2.37	4.04	3.35	3	0.86	3.54
353	MSTRG.24466	1.06	1.43	0.72	1.14	1.88	0.31	0.06	0.08	0.06	0.16	0.1	0
354	MSTRG.24522	11.57	15.23	17.78	10.91	16.08	17.26	11.59	6.25	8	6.66	3.52	6.54
355	MSTRG.2453	0.08	0.24	0.12	0.12	0.21	0.03	4.44	2.95	4.73	3.62	4.1	4.97
356	MSTRG.24552	3.5	4.6	3.16	3.28	1.95	3.65	7.84	4.91	8.3	7.46	8.92	5.75
357	MSTRG.24556	1.93	3.06	2.16	1.83	1.77	2.68	0.21	0.06	0	0.15	0	0.29
358	MSTRG.24559	8.73	8.53	9.35	9.4	9.89	9.55	1.55	1.33	1.61	1.89	1.81	1.51
359	MSTRG.24602	1.62	2.39	2.15	1.32	1.43	2.52	0	0	0	0	0	0
360	MSTRG.24610	1.27	0.57	0.51	2.57	1.98	0.7	0.82	0.72	0.68	0.44	0.86	0.42
361	MSTRG.24619	1.24	3.1	1.61	2.79	1.97	2.94	0.56	1.32	1.48	0.73	1.31	1.12
362	MSTRG.24620	1.23	1.88	1.54	1.77	1.36	1.08	0.03	0	0.44	0.07	0.22	0
363	MSTRG.24684	2.21	1.85	1.85	1.76	1.2	1.93	0	0	0	0	0	0
364	MSTRG.24695	1.44	1.66	1.46	1.77	1.94	2.14	0	0	0	0	0	0
365	MSTRG.24779	0.15	0	0.09	0.17	0.76	2.21	0.14	0.2	0	0.21	0.27	0.07
366	MSTRG.2478	0.34	0.64	0.94	0.79	0.33	0.09	4.12	2.52	2.76	3.48	2.55	2.74
367	MSTRG.2479	0.27	0.25	0.35	0.31	0.15	0.24	6.61	5.17	5.31	4.55	6.06	4.39
368	MSTRG.24798	0.99	0.51	1.8	1.05	1.18	1.08	0.88	0.48	0.5	0.63	0.35	0.4
369	MSTRG.24812	0.12	0.1	0.5	0	0.17	0.1	13.7	16.7	15.04	15.73	14.39	15.38
370	MSTRG.24829	3.13	2.57	2.71	2.37	2.35	2.66	12.12	8.72	9.82	10.77	10.83	11.64
371	MSTRG.24851	1.82	2.53	2.15	1.83	2.12	1.66	0.2	0.3	0.09	0.15	0.35	0.2
372	MSTRG.24860	0.08	0	0	0	0.08	0.63	1.19	0.72	1.06	1.23	1.03	0.54
373	MSTRG.24862	0.87	1.1	0.62	0	0	0	0.37	0.44	0.12	0.55	1	0.36
374	MSTRG.24901	17.2	16.44	17.38	15.53	17.4	18.01	9.07	6.89	8.79	7.1	8.45	9.12
375	MSTRG.24976	0.94	1.44	0.74	1.76	0.92	1.41	5.36	6.06	8.18	5.84	6.44	5.97
376	MSTRG.25057	142.4	169.23	195.36	139.94	133.03	133.67	80.43	72.32	85.82	68.55	58.05	71.95
377	MSTRG.25121	0	0	0	0.07	0	0	2.5	2.04	1.93	2.43	1.79	2.01
378	MSTRG.25124	0	0	0	0	0	0	0.87	0.53	0.7	0.98	0.59	0.69
379	MSTRG.25126	0.05	0.27	0.11	0.08	0.23	0.36	2.03	0.73	0.62	0.74	0.93	0.72
380	MSTRG.25128	0.37	0.38	1.03	0.98	0.63	0.73	1.88	1.11	1.15	0.89	0.56	0.51
381	MSTRG.25144	0.63	0.17	0.21	0.12	0.08	0.3	1.22	2.15	1.46	1.34	1.31	0.89
382	MSTRG.25152	1.14	1.09	1.61	1.23	0.74	1.31	0.16	0.05	0.14	0.17	0.22	0.13
383	MSTRG.25183	0	0	0	0	0	0	3.61	4.35	3.13	3.48	3.02	2.94
384	MSTRG.25282	0.06	0.07	0.05	2.4	1.29	1.41	0.03	0.05	0.04	0	0.04	0.01
385	MSTRG.25306	0	0	0.04	0.36	0.16	1.23	0.03	0	0	0.03	0	0.06
386	MSTRG.25322	2.7	2	3.03	1.34	2.24	2.21	5.06	5.28	5.06	4.74	4.65	4.16
387	MSTRG.2539	0.05	0.03	0.06	0.02	0	0.02	1.6	1.51	1.48	2.12	1.66	2.26
388	MSTRG.254	0.9	1.9	0.73	1.29	1.29	0.88	4.46	3.24	4.82	2.88	3	2.72
389	MSTRG.25403	2.46	1.88	0.53	0.44	1.42	2.9	8.93	6.82	8.89	6.4	3.14	6.99
390	MSTRG.25409	0.03	0.34	0.15	0.12	0.24	0.19	2.54	3.23	3.28	2.29	2.67	2.12
391	MSTRG.25427	0	0	0	0	0	0	0.94	3.36	2.21	1.46	0.62	0.12
392	MSTRG.25517	0.6	1.48	0.96	1.17	0.97	0.5	4.06	2.64	3.08	2.03	2.53	3.38
393	MSTRG.25541	0.04	0.09	0.8	0.26	0.33	0.44	0	0	0	0	0.01	0.02
394	MSTRG.25542	0.87	1.05	0.97	0.82	0.92	1.05	0	0	0	0	0	0
395	MSTRG.25619	0.78	0.5	1.04	0.52	0.75	0.67	4.17	4	2.91	3.23	4.52	3.33
396	MSTRG.25655	2.81	2.96	2.37	2.83	2.92	2.82	1.52	1.3	1.36	1.19	1.52	1.66
397	MSTRG.25734	0	0	0	0	0	0	4.81	4.53	5.43	3.83	2.82	3.95
398	MSTRG.25736	1.38	1.64	1.57	1.19	1.31	0.72	0.49	0.38	0.4	0.15	0.24	0.48
399	MSTRG.25752	1.08	1.83	1.25	1.78	0.98	1.43	0	0	0	0	0	0
400	MSTRG.25767	0.36	0.92	0.49	0.24	1.38	1.84	0	0	0	0	0	0
401	MSTRG.25779	4.04	3.68	3.14	2.54	2.15	2.05	1.12	1.65	1.37	1.13	1.3	1.48
402	MSTRG.25809	1.63	1.13	1.01	1.39	1.97	2.64	0.53	0.58	0.41	0.46	1.19	0.63
403	MSTRG.2585	1.13	2.01	1.48	1.4	1.83	0.46	0	0	0	0	0	0
404	MSTRG.25862	2.58	2.03	0.65	0.67	0.98	0.81	0.45	0.2	0.31	0.2	0.6	0.55
405	MSTRG.2587	2.22	1.93	1.93	2.09	2.11	1.66	1.66	0.84	0.86	0.56	1.24	0.97
406	MSTRG.259	0.24	0.31	0.1	0.19	0.1	0.19	11.94	10.03	11.97	9.82	10.8	8.81
407	MSTRG.26028	1.52	1.11	1.69	1.31	1.62	1.68	0.04	0.1	0.03	0.03	0.13	0.05
408	MSTRG.2605	20.7	18.98	24.35	22.62	24.71	21.15	3.92	5.27	4.74	3.43	2.91	4.27
409	MSTRG.26077	1.12	1.69	1.96	1.29	1.12	1.74	1.14	0.6	0.55	0.76	0.7	0.94
410	MSTRG.26187	2.55	2.16	2.73	2.75	3.95	3.03	1.13	0.84	1.68	0.88	0.93	0.95
411	MSTRG.262	3.98	5.04	6.66	5.77	5.18	4.84	1.16	1.39	1.78	0.96	1.07	1.24
412	MSTRG.26271	20.5	11.1	13.04	8.84	14.13	12.03	10.71	6.25	8.99	6.22	3.04	5.72
413	MSTRG.2630	1.25	0	0.78	0	0.4	0.44	0.84	4.54	4.31	3.34	0	3.39
414	MSTRG.26379	2.08	1.09	2.14	1.98	1.34	1.85	0	0	0	0	0	0
415	MSTRG.26403	2.63	2.39	2.82	1.04	2.37	2.84	1.23	1.76	1.15	1.06	0.44	1.1
416	MSTRG.26545	0.21	0.22	0.29	0.44	0.2	0.22	2.03	1.88	2.81	1.78	2.11	2.85
417	MSTRG.26568	0.88	1	0.41	0.35	1.42	1.38	3.89	4.23	3.81	3.91	3.65	4.61
418	MSTRG.2663	9.97	11.87	10.48	13.38	6.08	9.99	7	6.39	7.1	5.52	3.5	5.74
419	MSTRG.26633	0.07	0.18	0.51	0.25	0.16	0.44	9.12	7.61	8.94	4.55	3.72	4.75
420	MSTRG.26773	1.9	3.77	3.05	2.58	2.79	2.3	1.83	0.81	1.02	1.15	2.02	0.42
421	MSTRG.26821	0.41	0.37	0.38	0.37	0.23	0.19	4.96	4.01	5	2.86	3.14	3.35
422	MSTRG.2690	0	0	0	0.03	0	0	2.4	1.99	2.23	2.18	2.26	2.03
423	MSTRG.26954	2.68	2.79	2.47	2.43	2.39	1.18	1.26	1.53	1.11	0.94	1.74	1.22
424	MSTRG.26994	1.43	0.15	0.5	0.37	0.51	0.41	0.14	0.08	0.23	0.31	0.3	0.28
425	MSTRG.27012	0.46	1.04	0.9	0.65	0.74	1.56	0	0	0	0	0	0
426	MSTRG.27077	0.78	0.92	0.78	0.37	0.84	1	0.07	0	0	0	0	0
427	MSTRG.27095	3.17	2.81	2.16	1.81	2.53	3.75	1.01	0.29	0.49	0.35	0.54	0.35
428	MSTRG.27125	3.31	1.99	2.74	1.58	2.47	2.4	1.65	1.51	0.87	1.13	0.43	1.41
429	MSTRG.27153	7.74	13.07	9.58	11.45	8.94	8.3	6	4.09	4.02	5.13	6.21	6.05
430	MSTRG.2716	0.38	0.21	0.54	0.27	0.18	0.7	3.96	3.65	3.81	2.92	2.65	2.73
431	MSTRG.27164	1.73	1.05	2.08	1.02	1.39	0.96	0.48	0.12	0.37	0.61	0.54	1.13
432	MSTRG.27184	1.16	1.43	1.36	1.1	1.18	0.92	0	0	0	0	0	0
433	MSTRG.27202	0.24	0.11	0.21	0.2	0.1	0.15	1.27	1.25	0.95	0.87	0.93	1.36
434	MSTRG.27213	1.77	2.12	1.93	2.87	3.27	2.35	0.5	0.81	0.34	0.66	0.68	0.65
435	MSTRG.2735	3.3	1.73	2.35	2.89	1.76	2.54	0	0	1.34	0.68	0.53	0.2
436	MSTRG.2740	0	0	0	0	0	0	1.56	1.51	1.62	1.65	1.94	1.73
437	MSTRG.27449	0.2	1.76	0.46	0.27	1.02	1	0.1	0	0.2	0	0	0
438	MSTRG.27492	3.45	4.49	5.52	3.51	5.12	1.93	0	0	0.27	0.39	0	0.13
439	MSTRG.27508	1.6	2.04	1.89	2.13	1.56	2.43	4.5	4.12	4.38	4.03	4.3	4.32
440	MSTRG.27661	7.55	4.91	9.18	7.28	7.4	7.96	0.23	1.99	0	0.11	0	0
441	MSTRG.2767	2.54	3.9	3.58	3.97	4.43	1.97	1.35	1.54	1.84	1.03	1.83	1.94
442	MSTRG.27711	0	0	0	0	0	0	0.9	0.13	0.83	1.19	0.18	0.21
443	MSTRG.2778	2.41	3.36	3.33	1.3	1.6	1.8	1	0.88	1.58	1.36	1.48	1.43
444	MSTRG.27789	2.1	1.29	2.86	2.92	2.51	3.46	0.74	0.44	0.39	0.3	0.49	0.16
445	MSTRG.27838	2.21	3.36	3.33	1.88	1.84	1.51	0.75	0.5	0.27	0.1	0.13	1.12
446	MSTRG.27865	1.79	2.76	2.64	2.7	3.11	3.95	0.19	0.64	0.08	0.08	0.08	0.08
447	MSTRG.27919	0.26	0.19	0.09	0	0.13	0.18	1.02	0.87	1.54	1.05	0.7	1.12
448	MSTRG.27947	4.67	3.37	5.57	3.78	3.18	3.42	0.06	0.35	0.18	0.21	0.17	0.17
449	MSTRG.27967	1.84	1.67	1.51	1.03	0.72	0.44	0.06	0.38	0	0.13	0.26	0
450	MSTRG.27985	0	0.32	0.37	0	0	0.13	1.09	1.66	1.02	1.83	0	1.95
451	MSTRG.28065	34.34	30.27	34.91	33.12	41.24	42.84	20.96	15.71	18.28	15.25	14.61	18.62
452	MSTRG.28082	0.41	0.47	0.53	0.19	0.25	0.5	1.07	0.42	1.76	1.14	0.86	0.81
453	MSTRG.28099	0	0	0.1	0	0	0	0.88	0.62	0.98	1.51	0.97	1.59
454	MSTRG.28116	14.28	11.51	16.67	20.1	24.06	20.02	5.92	4.97	4.89	4.33	5.11	4.88
455	MSTRG.28129	0.66	0.66	0.63	0.8	1.14	0.53	0	0	0	0	0	0
456	MSTRG.28234	1.66	0.99	1.27	2.36	2.61	1.25	0.06	0.1	0.02	0.06	0.1	0
457	MSTRG.28235	1.64	0.7	0.4	0.57	0.45	0.28	0	0	0	0	0	0
458	MSTRG.28250	0.67	0.6	0.5	0.98	0.91	0.95	0	0	0	0	0	0
459	MSTRG.28251	0.55	0.72	0.48	0.56	0.33	0.5	0.06	0	0	0	0	0
460	MSTRG.28305	0.25	0.18	0.18	0.25	0.17	0.15	1.31	1.45	1.48	1.24	1.36	1.45
461	MSTRG.28362	0.57	0.22	0.4	0.43	0.31	0.26	8.81	7.29	7.38	8.17	6.2	7.65
462	MSTRG.28413	1.13	1.97	1.05	1.84	1.43	1.47	0.39	0.23	0.21	0.33	0.42	0.35
463	MSTRG.28500	0.08	0.06	0.24	0.17	0.28	0.4	1.26	0.45	0.74	0.91	0.71	0.53
464	MSTRG.28550	0	0	0	0	0	0	0.38	0.23	0.43	0.08	0.15	0.34
465	MSTRG.28551	0.91	1.09	0.69	0.71	0.53	0.66	2.81	2.92	3.36	2.52	2.97	3.09
466	MSTRG.28552	1.42	1.8	1.45	1.49	1.23	1.08	2.99	2.9	3.37	2.57	2.82	2.71
467	MSTRG.2858	0.34	0.29	0.11	0.33	0.45	0.23	2.19	2.32	2.65	1.94	2.51	2.25
468	MSTRG.2863	9.69	8.06	8.04	13.37	14.9	12.63	1.97	1.33	2.21	2.05	1.64	2.68
469	MSTRG.28631	15.07	11.53	25.72	15.47	20.37	20.44	2.83	0.93	1.33	3.12	3.72	4.11
470	MSTRG.28632	4.39	2.51	5.99	3.32	4.01	4.83	0.56	0.57	0.7	0.76	1.29	1.35
471	MSTRG.28638	1.74	1.73	2.11	3.02	2.08	2.31	0	0	0.03	0	0	0
472	MSTRG.28680	0.83	0.61	0.9	0.47	0.78	0.48	4.79	5.25	4.29	4.72	4.83	3.42
473	MSTRG.2872	0.87	0.97	2.2	0.86	1.82	2.19	0	0	0	0.25	0	0
474	MSTRG.28755	3.58	4.28	3.52	3.77	1.91	3.02	1.46	1.39	1.33	0.9	0.9	1.03
475	MSTRG.2877	1.03	0.6	1.77	1.3	1.36	1.57	4.32	2.77	2.41	1.72	1.85	2.35
476	MSTRG.2880	0.05	0.18	0.28	0.16	0.16	0.29	1.53	0.9	1.96	1.65	1.44	1.44
477	MSTRG.2881	12.23	10.3	11.39	7.19	8.32	7.97	3.87	4.42	3.93	3.94	4.48	3.35
478	MSTRG.28819	6.23	9.43	6.53	12.64	6.84	15.09	5.32	7.4	6.23	3.09	0.8	5.82
479	MSTRG.28833	0.48	0.3	0.47	0.49	0.33	0.31	3.37	2.71	3.42	2.92	2.87	2.46
480	MSTRG.2884	3.08	1.36	1.97	1.92	1.55	1.92	5.87	6.11	6	5.87	7.61	5.17
481	MSTRG.28844	4.55	3.13	6.78	2.92	2.31	2.55	0.66	0.5	0.18	0.95	1.53	1
482	MSTRG.28864	1.48	1.66	1.53	0.64	1.29	0.94	0.57	0.3	0.82	0.53	0.26	0.87
483	MSTRG.28918	7.95	6.25	8.46	79.1	83.6	52.48	9.15	6.3	7.28	26.14	27.12	31.67
484	MSTRG.28919	2.04	1.94	2.73	3.74	3.01	2.92	0.53	0.58	1.01	0.76	1.05	1.41
485	MSTRG.28922	59.09	67.7	67.95	528.82	544.63	287.24	75.74	44.13	51.24	195.01	219.97	194.25
486	MSTRG.28937	0.08	0	0	0	0	0	1.39	1.04	1.67	0.86	0.71	0.55
487	MSTRG.28938	2.45	1.74	2.57	2.48	0.77	2.68	6.29	5.41	7.82	5.53	4.13	6.75
488	MSTRG.28982	0	0	0	0	0	0	3.38	3.13	7.22	3.19	2.8	2.93
489	MSTRG.28986	10.61	13.62	13.73	9.55	9.13	10.95	2.96	2.49	2.67	5.15	7.27	3.54
490	MSTRG.29137	0.14	0.57	1.15	0.72	0.57	0.45	1.52	1.78	1.1	2.33	1.43	1.35
491	MSTRG.2914	1.3	1.32	1.5	0.98	1.19	1.32	0.3	0.66	0.13	0.55	0.26	0.41
492	MSTRG.29494	7.07	6.85	2.94	5.19	2.22	2.57	14.37	24.58	16.63	11.48	14.47	17.56
493	MSTRG.29538	0.3	0.73	1.29	0.27	0.5	0.29	0.05	0.12	0.1	0.1	0.12	0.24
494	MSTRG.29693	8.23	8.37	8.99	8.68	9.44	9.7	4.61	3	4.02	3.42	3.22	3.81
495	MSTRG.29712	1.44	1.21	1.76	1.24	1.23	1.28	2.39	2.51	2.35	2.55	2.98	2.79
496	MSTRG.29720	5	4.52	3.44	5.7	4.52	3.57	4.22	4.26	4.68	2.74	1.27	1.92
497	MSTRG.29747	1.11	0.95	1.27	1.6	1.23	1.45	0	0.02	0	0	0	0
498	MSTRG.29761	0.49	1.9	1.45	0.59	0.88	0.56	0	0	0	0	0	0.36
499	MSTRG.29780	1.45	0	1.4	1.48	1.7	1.67	0	0.8	0.26	0	0	0
500	MSTRG.29856	3.16	4.65	4.54	3.74	2.47	2.98	0.56	1.39	1.45	0.77	0.47	0.54
501	MSTRG.29887	1.13	1.76	1.28	1.34	1.68	1.9	0.2	0.41	0.58	0.63	0.75	0.52
502	MSTRG.2993	0.18	0.3	0.73	1.1	0.14	2.11	0.06	0	0	0.46	0.67	0.95
503	MSTRG.29964	0.09	0.02	0.21	0.02	0.05	0.07	0.4	0.57	0.47	0.52	0.42	0.5
504	MSTRG.30041	0.71	0.59	1.01	0.58	1.38	1.86	0.04	0.08	0.32	0.04	0.13	0.04
505	MSTRG.30050	0.24	0.75	0.84	1.07	2.55	1.32	1.08	0.65	0.57	0	0	0
506	MSTRG.30132	1.08	0.78	0.26	0.64	0.52	0.58	2.87	1.83	3.56	2.75	3.63	3.02
507	MSTRG.30142	2.53	3.26	3.88	3.75	4	3.33	1.53	1.56	1.87	2.23	1.95	1.98
508	MSTRG.3021	0.34	0.49	1.05	0.1	0.09	0	0	0	0	0	0	0
509	MSTRG.30220	1.52	1.23	2.52	0.85	0.43	1.22	0	0	0	0	0	0
510	MSTRG.30293	4.82	5.61	3.7	3.38	2.54	3.69	0.45	0.44	0	0	0	0.45
511	MSTRG.30297	3.53	2.75	1.86	3.31	6.15	3.79	2.32	1.81	2.48	1.43	2.19	1.44
512	MSTRG.30349	1.75	1.27	1.2	1.52	1.63	1.67	10.24	8.63	8.69	7.39	8.53	9.63
513	MSTRG.30406	21.12	18.55	29.53	12.45	19.9	16.34	13.99	8.36	10.3	10.21	5.98	7.62
514	MSTRG.30417	0.36	0.55	0.6	0.61	0.52	0.42	0.25	0.12	0.11	0.12	0.15	0.17
515	MSTRG.30435	1.64	1.94	0.42	0.24	0.4	0.96	0	0	0	0	0	0
516	MSTRG.30436	2.39	1.9	3.3	2.21	1.49	1.67	0.03	0.28	0.29	0.59	0.27	0.41
517	MSTRG.30442	0	0	0	0	0	0	1.57	0.59	1.46	1.23	0.81	1.2
518	MSTRG.30481	0.72	0.51	0.7	1.39	1.17	1.33	0	0.07	0.05	0	0.03	0
519	MSTRG.30534	0.87	1.01	0.93	1.03	1.33	1.1	0	0.46	0.18	0.11	0.41	0.36
520	MSTRG.30564	12.85	12.03	10.44	21.06	13.32	19.08	4.58	3.35	4.22	3.28	3.43	3.7
521	MSTRG.30711	0.42	0.17	0.25	0.71	0.39	2.16	0	0	0	0.13	0.26	0
522	MSTRG.30796	2.21	3.45	3.18	1.98	2.8	2.32	1.55	1	1.11	1.16	0.4	0.99
523	MSTRG.30817	1.03	1.15	1.25	1.54	1.38	0.84	0.26	0	0.3	0	0.09	0.06
524	MSTRG.30981	0.2	0.25	0	0.22	0.3	0.16	6.84	2.48	2.33	3.7	2.11	3.5
525	MSTRG.30992	0.04	0.14	0.13	0.08	0.33	0.22	0.94	0.59	0.7	1.16	1.3	1.33
526	MSTRG.31008	2.84	1.65	3.34	4.04	3.07	3.6	7.55	4.13	7.6	5.56	4.32	4.15
527	MSTRG.3103	1.16	1.09	1.25	0.95	1.12	1.3	5.07	3.4	4.78	3.11	3.5	4.16
528	MSTRG.31041	4.93	9.33	7.44	3.66	5.74	4.48	3.39	3.67	3.23	4.28	2.6	3.08
529	MSTRG.31057	4.8	3.64	4.23	4.02	4.08	4.37	1.4	1.64	1.29	1.44	1.66	1.59
530	MSTRG.31191	3.32	3.39	5.07	3.12	1.11	0.85	0	0	0	0	0	0
531	MSTRG.31196	0.99	0.7	1.4	5.6	9	4.88	0	0	0.11	0.07	0	0.09
532	MSTRG.31300	1.12	0.5	0.35	0.52	0.12	0.12	2.12	1.32	1.74	0.86	1.97	1.28
533	MSTRG.31359	0	0	0.05	0	0	0	111.39	91.45	96.64	125.99	106.29	114.54
534	MSTRG.31360	0	0	0.14	0	0	0	72.17	49.78	50.26	56.41	42.25	41.35
535	MSTRG.31511	13.94	13.41	4.55	16.79	9.6	11.64	19.63	18.9	21.75	12.09	2.55	12.43
536	MSTRG.31543	0.65	0.76	0.73	0.68	1.13	1.71	5.48	4.84	4.98	4.17	8.17	6.21
537	MSTRG.31555	0	0	0	0	0	0	0.85	0.65	0.46	1	0.57	0.85
538	MSTRG.31558	0.02	0	0	0.02	0.02	0.03	5.61	5.28	5.18	4.52	4.65	5.38
539	MSTRG.31559	0	0	0	0	0	0	9.77	8.2	12.36	9.85	10.21	10.86
540	MSTRG.31588	0.73	0.92	0.78	0.72	0.81	0.76	2.01	1.28	1.08	1.65	1.51	1.86
541	MSTRG.31589	22.88	32.58	28	22.12	23.74	26.67	10.14	8.83	11.22	9.6	10.15	11.76
542	MSTRG.31592	2.01	1.98	2.2	1.03	1	1.99	10.43	5.82	7.32	6.62	7.84	5.44
543	MSTRG.31616	2.91	2.63	2.87	3.35	3.5	3.59	0	0	0	0	0	0
544	MSTRG.31628	0.85	1.03	0.85	0.77	0.89	1.41	2.46	1.77	2.25	1.4	2.1	2.1
545	MSTRG.31661	1.43	0	1.36	0.08	2.79	0.48	3.93	5.29	7.17	4.55	4.05	5.55
546	MSTRG.3172	0.62	0	0.22	0.24	0.52	0.12	1.87	0.95	2.39	1.82	1.94	3.67
547	MSTRG.31895	0.09	0.55	0.46	0.29	0.05	0.21	0	0	0.08	0	0	0
548	MSTRG.31898	0	0.07	0	0	0.02	0.09	0.49	0.33	0.27	0.21	0.15	0.42
549	MSTRG.31939	0	0	0	0	0	0	1.59	1.99	1.87	0.88	1.24	1.35
550	MSTRG.32012	24.96	22.77	28.96	20.48	21.7	19.58	12.02	10.11	11.49	10.45	7.74	11.06
551	MSTRG.32096	0.49	0.53	0.67	0.53	0.67	0.52	23.22	15.88	19.5	18.45	19.2	17.29
552	MSTRG.32211	1.6	1.3	1.34	1.15	0.98	0.38	2.61	2.06	2.44	2.17	2.21	1.85
553	MSTRG.32352	0.19	0.31	0.23	0.15	0.36	0.1	10.65	6	8.23	7.06	7.28	7.64
554	MSTRG.3243	3.62	3.13	4.78	4.36	3.66	2.49	9.06	7.79	10.9	6.88	8.37	6.5
555	MSTRG.32449	1.55	1.69	1.12	2	2.45	2.64	0.07	0.3	0.15	0.2	0.29	0.24
556	MSTRG.3251	0.23	0	0.09	0.27	0.08	0.04	0.83	0.4	0.62	0.38	0.09	0.77
557	MSTRG.32863	0.56	2.33	0.96	0.84	0.56	0.54	0.11	0.11	0.12	0.18	0.17	0
558	MSTRG.32893	0.6	1.65	0.47	0.74	0.82	0.65	0.06	0.06	0.25	0	0.06	0
559	MSTRG.32981	0.09	0.03	0.04	0.02	0.01	0.01	3	2.26	2.98	2.46	2.3	2.69
560	MSTRG.33126	0.85	1.17	0.64	1.46	1.5	1.82	12.74	8.82	14.1	10.28	8.84	9.94
561	MSTRG.33164	0	0	0	0	0	0	0.47	0.65	0.54	0.79	0.05	0.52
562	MSTRG.33203	0.91	2.15	1.82	0.77	1.36	0.79	0	0	0	0	0	0
563	MSTRG.33263	2.88	2.2	3.1	2.17	1.49	2.23	1.11	1.76	1.06	1.49	1.3	1.65
564	MSTRG.3332	0	0	0	0	0	0	0.79	1.24	1.15	1.45	0.95	1.6
565	MSTRG.3338	0.01	0.06	0.15	0.75	1.25	1.23	0.14	0.18	0.24	0.4	0.43	0.14
566	MSTRG.33430	0.01	0	0.02	0	0	0.01	7.41	5	5.74	4.8	5.76	5.21
567	MSTRG.33485	2.3	1.03	1.71	1.38	2.05	2.29	0.11	0.76	0.62	0.98	0.19	0.53
568	MSTRG.33507	7.51	3.34	5.26	4.47	3.64	4.31	0.6	1.12	1.49	1.57	0.45	1.03
569	MSTRG.33526	1.54	1.24	1.52	1.69	1.17	1.41	0	0.04	0	0.05	0	0
570	MSTRG.33673	1.17	1.63	0.87	1.21	0.63	0.61	0	0	0	0.02	0	0
571	MSTRG.33674	2.03	3.46	2.37	2.82	2.6	2.26	0	0	0.02	0	0	0.02
572	MSTRG.33733	0	0.36	0.38	0.62	0.77	0.69	1.44	1.03	0.67	1.02	0.69	0.54
573	MSTRG.33771	0.68	0	0.92	1.12	1.74	1.91	0	0	0	0	0	0
574	MSTRG.33797	0.77	0.98	0.15	1.25	0.92	0.59	0.06	0	0	0.3	0	0.06
575	MSTRG.33804	1.42	1.98	2.11	1.36	1.6	1.78	0	0	0	0	0	0
576	MSTRG.3390	4.61	4.42	5.38	4.2	4.12	3.77	15.31	14.01	16.53	15.09	14.35	16.22
577	MSTRG.33905	0.39	0.45	0.62	0.38	0.15	0	1.35	2.59	1.76	3.39	1.3	1.7
578	MSTRG.33943	2.74	1.82	3.54	4	4.32	3.44	0.74	0	0	0	0	0
579	MSTRG.34016	0.68	0.99	0.53	0.32	0	0.43	8.49	3.45	4.68	4.36	4.52	4.15
580	MSTRG.34077	2.78	2.4	3.48	4.62	4.18	4.99	1.18	1.51	0.7	1.32	1.44	0.69
581	MSTRG.34078	0	0.53	0	0	0.45	0.59	1.31	0.91	2.32	1.65	1.85	1.18
582	MSTRG.34087	0.86	1.72	0.59	1.13	0.82	0.89	1.46	1.74	2.76	2.4	3.2	2.94
583	MSTRG.34094	1.5	1.55	1.2	0.76	0.87	0.59	0	0	0	0	0	0
584	MSTRG.34111	0.8	0.97	2.79	1.32	1.7	0.71	0.42	0.27	0.34	0.3	0.05	0.36
585	MSTRG.34119	3.39	4.36	5.52	2.45	2.65	1.57	0	0	0	0	0	0.2
586	MSTRG.34147	0.94	2.43	1.74	2.6	1.45	2.11	0.46	0	0.38	0	0.3	0.12
587	MSTRG.34153	0.44	1.09	0.26	0.25	0.66	0.09	0	0	0	0	0	0
588	MSTRG.34232	0.78	1.15	1.13	1.25	1.21	0.63	7.72	6.2	6.22	7.44	7.48	6.83
589	MSTRG.34236	0.78	0	0.15	0.96	0.18	0.36	2.62	4.19	3.24	1.64	0.71	1.05
590	MSTRG.34296	0.99	0.82	1.31	0.99	1.24	0.82	0	1.18	0.21	0.1	0	0.2
591	MSTRG.34384	0.36	0.75	1.46	1.04	1.62	1.01	0.23	0	0.14	0.28	0.1	0
592	MSTRG.34494	0	0	0	0.12	0	0	0.15	0.53	0.57	0.25	0.15	0.54
593	MSTRG.34499	0.6	0.52	1.58	1.17	1.84	1.83	0	0	0	0	0	0
594	MSTRG.34501	0	0	0	0	0	0	0.74	0.63	1.12	0.51	0.43	0.86
595	MSTRG.34521	0.99	0.59	0.43	0.7	1.48	0.99	1.48	1.8	1.71	0.96	2.01	1.91
596	MSTRG.3454	0.34	0.14	0.22	0.43	0.41	0.66	3.98	3.5	3.07	2.39	2.51	2.74
597	MSTRG.34546	0.69	1.04	0.37	1.29	1.14	1.28	3.08	2.51	3.07	2.45	3.33	1.73
598	MSTRG.34553	11.6	10.82	9.82	12.24	8.74	9	0.95	1.43	1.21	1.33	1.3	0.8
599	MSTRG.34562	1.92	1.39	1.32	1.31	0.96	0.72	0.34	0.1	0.55	0.25	0.53	0.49
600	MSTRG.34568	0.11	0.52	0	0.47	0.34	0.13	1.5	0.62	1.16	1.04	0.56	0.97
601	MSTRG.34670	2.83	3	2.21	1.36	2.51	2.84	0.47	1.08	0.77	0.38	0.17	0.03
602	MSTRG.3468	1.7	0.38	0.83	1.78	0.93	0.9	0.3	0.2	0.19	0	0.04	0
603	MSTRG.34699	0.68	1.15	2.19	0.42	0.42	0.23	0	0	0	0	0	0
604	MSTRG.34708	22.83	34.67	39.71	26.85	20.7	34.51	102.34	78.88	80.53	89.02	28.5	78.21
605	MSTRG.34722	8.92	14.89	6.64	1.74	3.3	4.22	4.09	6.61	4.14	3.55	1.41	3.2
606	MSTRG.3477	0	0.36	0.27	0.26	0.62	0.48	0	0	0	0	0	0
607	MSTRG.34823	0	0	0	0	0	0	0.86	0.92	1.32	0.8	1.07	1.23
608	MSTRG.34830	0	0.18	0.36	0	0.11	0.68	2.91	1.48	0.83	0.77	0.57	1.73
609	MSTRG.34834	1.8	1.01	2.61	2.99	1.66	1.04	7.72	6.22	7.46	4.72	5.13	6.8
610	MSTRG.34870	0	0	0	0.05	0	0	4.11	1.42	1.29	0.9	1.8	2.11
611	MSTRG.34878	0.42	0.52	0.33	0.35	0.14	0.28	0.97	1.07	1.04	1.18	1.27	0.95
612	MSTRG.34930	0	0	0	0	0	0	3.55	2.31	2.02	1.06	1.72	1.94
613	MSTRG.34938	0	0	0	0	0	0	1.27	1.7	1.21	0.97	0.42	0.47
614	MSTRG.34961	0.73	0.84	0.78	0.07	0.22	0.24	0	0	0.32	0.06	0.18	0.06
615	MSTRG.35012	6.71	3.77	8.83	10.88	16.33	7.12	1.74	0.53	0.99	4.1	4.31	5.67
616	MSTRG.35131	0	0	0	0	0	0	0.59	0.19	1.22	0.5	0.1	0.29
617	MSTRG.35225	3.03	1.33	1.43	1.05	1.8	0.43	0.1	0.1	0.64	0	0.32	0.16
618	MSTRG.35226	3.08	4.38	4.33	3.66	3.3	3.92	11.61	8.1	12.11	12.04	11.59	9.25
619	MSTRG.35281	8.14	7.84	6.97	8.85	8.54	8.58	0.01	0	0.02	0	0.02	0
620	MSTRG.35282	0.71	0.29	0.54	0.32	0.61	0.94	0.48	0.12	0.2	0.11	0.08	0.06
621	MSTRG.3531	3.91	5.4	4.17	2.48	1.99	2.09	10.32	8.35	8.72	8.87	6.17	7.33
622	MSTRG.3532	0.64	0.73	0.51	0.61	0.31	0.64	1.95	1.71	1.69	1.44	0.89	1.51
623	MSTRG.3538	10.82	13.45	14.38	10.62	12.5	12.24	0.24	0.43	0.53	0.44	0.34	0.55
624	MSTRG.35611	4.41	4.05	4.06	6.3	5.8	7.32	0.65	1.01	0.86	1.14	1.23	1.35
625	MSTRG.35661	1.86	0.72	1.68	1.35	1.97	1.34	0	0	0.03	0	0	0
626	MSTRG.35757	0.97	1.69	2.29	0.99	1.42	0.49	2.65	3.04	2.24	2.66	2.23	2.03
627	MSTRG.35759	1.01	0.58	0.73	0.81	1.46	1.12	2.04	1.51	2.04	1.2	2.29	1.97
628	MSTRG.35788	1.45	0.84	1.27	0.48	0.99	0.41	0.18	0.37	0.13	0.09	0.16	0.05
629	MSTRG.35801	2.98	2.33	3.36	2.05	3.71	3.08	0	0	0.12	0	0	0.07
630	MSTRG.35805	1.3	3.34	2.49	2.13	2.65	3.23	0.58	0.79	1.26	1.76	1.07	1.34
631	MSTRG.3583	1.57	1.9	1.44	0.44	0.66	0.5	0	0	0	0	0.07	0.04
632	MSTRG.35836	0.72	0.22	1.02	0.24	0.48	0.66	1.51	2.44	1.16	1.17	0.95	1.31
633	MSTRG.36005	0.6	0	0.81	0.26	0.39	0.98	0.31	0	0.11	0	0	0
634	MSTRG.36123	0.74	1.02	0.4	0.26	0.58	0.55	1.08	0.94	1.23	1.07	0.86	1.41
635	MSTRG.36124	0.34	0.12	0.34	0.1	0.19	0.25	3.92	3.74	3.4	3.56	3.13	3.48
636	MSTRG.3622	1.32	1.57	0.88	1.05	1.18	0.88	0	0	0	0	0	0
637	MSTRG.36245	1.24	1.31	2.26	1.42	2.28	2.42	1.1	0.32	0.76	0.88	0.66	0.49
638	MSTRG.363	1.37	2.21	2.26	1.89	1.22	0.65	0.19	0	0	0.1	0	0
639	MSTRG.36430	2.27	2.79	4.36	3.71	5.32	2.46	0	0	0	0	0	0
640	MSTRG.36451	0	0	0	0	0	0	0.94	0.97	0.52	0.62	0.84	0.46
641	MSTRG.36507	0.08	0.32	0.46	0.06	0.19	0.3	0.08	0.18	0	0	0	0
642	MSTRG.36542	1.13	1.09	0.56	1.56	0.78	1.01	0.18	0.09	0	0.28	0.07	0.33
643	MSTRG.36617	0.02	0.06	0.06	0	0	0	1.71	2.26	1.59	0.86	0.78	0.76
644	MSTRG.3662	18.6	12.76	12.78	11.41	10.7	9.24	8.22	7.51	6.23	4.23	5.3	4.98
645	MSTRG.36622	0.18	0.43	0.51	0.21	0.16	2.38	0	0	0	0	0	0
646	MSTRG.36653	2	1.12	0.67	3.38	1.27	0.96	4.95	5.81	4.89	2.86	3.23	3.92
647	MSTRG.36691	0.37	0.62	0.4	0.42	0.66	0.44	0	0	0	0	0	0
648	MSTRG.3671	0.35	0.66	0.76	0.75	0.74	0.88	2.07	1.12	1.4	1.6	1.51	0.8
649	MSTRG.36769	0.65	0.58	0.56	0.79	0.46	0.46	7.46	6.19	8.19	8.28	7.9	7.79
650	MSTRG.36770	2.77	2.34	2.25	1.97	3.03	2.15	0	0	0	0	0	0
651	MSTRG.36778	0	0	0	0	0	0	1.42	2.29	0.8	1.26	1.51	1.24
652	MSTRG.3679	0.59	0	1.2	0.38	0.48	1.15	0	0	0.08	0	0.31	0.08
653	MSTRG.36803	0.3	0.23	1.47	0.41	0.32	0	0	0	0	0	0	0
654	MSTRG.36878	3.04	1.99	5.36	1.35	2.12	2.95	0.27	0.36	0.68	0.15	1.8	1.52
655	MSTRG.36933	0.53	0.43	0.92	0.23	0.1	0.32	0	0.08	0	0	0	0
656	MSTRG.3702	1.19	0.41	1.32	0.87	1.42	1.05	0.65	0.6	0.11	0.38	0.54	0.31
657	MSTRG.37023	1.09	1.23	0.96	0.11	0.2	0.67	0.08	0	0.26	0	0	0.08
658	MSTRG.37084	1.75	1.12	2.02	2.32	2.44	2.1	0.11	0.15	0.1	0.17	0.1	0.1
659	MSTRG.37174	2.9	2.26	2.66	6.52	4.98	5.97	2.13	1.17	0.83	2.98	2.53	2
660	MSTRG.37210	1.3	1.42	0.36	0.34	1.12	0.28	7.76	6.62	6.16	4.98	5.51	7.94
661	MSTRG.3722	2.03	2.49	2.09	2.26	2.84	2.96	1.12	1.05	1.3	1.66	1.46	1.33
662	MSTRG.3723	2.07	1.87	1.71	2.98	2.65	2.99	1.44	0.94	2	1.56	1.29	1.2
663	MSTRG.37232	0.15	0.08	0	0.07	0.07	0.08	25.18	28.52	27.9	24.05	25.31	27.26
664	MSTRG.37325	4.51	4.59	5.44	4	4.43	4.06	0.97	0.52	0.18	0.13	0	0.31
665	MSTRG.37333	1.02	0.39	0.81	0.16	0.29	0.24	4.98	6.55	4.29	3	6.28	3.89
666	MSTRG.37380	1.82	1.91	1.18	1.78	1.68	1.12	0	0	0	0	0	0
667	MSTRG.37389	1.31	1.29	0.3	1.27	0.77	0.19	0	0	0	0	0	0
668	MSTRG.37411	2.5	3.25	1.91	1.39	1.54	2.21	3.87	4.52	3.59	3.62	3.98	4.15
669	MSTRG.37442	2.04	2.01	1.44	2.12	2.03	1.38	0.39	0.62	0.94	0.43	0.06	0.25
670	MSTRG.37475	0.39	0	0.46	0.32	0.33	1.54	0	0	0	0	0	0
671	MSTRG.37612	1.28	1.38	1.32	1.92	2.2	2.4	0.55	0.43	0.15	0.34	0.33	0.18
672	MSTRG.37636	2.19	2.49	2.26	2.74	2.54	2.46	0.08	0.03	0.02	0.11	0.1	0.07
673	MSTRG.37637	0.76	0.43	1.22	2.12	0.52	0.95	0	0	0.21	0.09	0.1	0.17
674	MSTRG.37640	1.49	1.23	0.53	1.23	0.67	1.1	0.05	0.18	0.09	0.05	0	0.05
675	MSTRG.37684	0	0	0	0	0	0	0.94	0.85	0.53	1.18	0.72	1.29
676	MSTRG.37697	0.74	1.21	1.63	0.44	0.57	0.67	1.71	1.12	1.54	2.23	1.73	1.66
677	MSTRG.37790	10.79	14.84	9.2	9.46	7.76	8.32	0.61	0.34	0.25	0.48	0.32	0.74
678	MSTRG.37997	0.65	0.54	0.77	0.79	1.83	1.47	0.6	0.49	0.47	0.25	0.2	0.05
679	MSTRG.38019	0.54	0	0.25	0.44	0.59	0.18	2.48	0.86	1.32	0.53	1.42	3.3
680	MSTRG.3804	4.32	5.08	5.1	2.65	3.13	4.72	11.94	14.81	11.48	6.43	5.42	6.91
681	MSTRG.3814	0	0	0.12	0.1	0.17	0.06	1.85	1.91	3.45	1.73	1.78	1.65
682	MSTRG.38173	0.11	0	0.13	0.07	0.05	0.05	1.16	1.1	1.75	0.83	1.27	1.06
683	MSTRG.38373	0.84	0.56	0.38	0.15	0.22	1.51	0	0	0	0	0	0
684	MSTRG.38402	0.98	0.12	0.23	0.33	0.99	0.96	0	0	0.19	0	0.08	0.09
685	MSTRG.38403	5.38	4.5	4.33	7.02	5.7	4.12	0	0	0	0	0	0
686	MSTRG.38429	3.65	3.66	2.52	2.74	1.95	3.32	1.38	1.44	0.98	1.77	1.06	1.57
687	MSTRG.38448	0.49	0.65	0.68	0.59	0.4	0.8	3.52	3.31	3.32	2.16	3.19	2.59
688	MSTRG.38570	1.47	0.88	1.34	2.21	1.08	5.14	0.53	0.38	0.58	0.47	1.29	0.67
689	MSTRG.38639	2.55	4.84	2.39	2.47	2.81	2.8	1.12	2.51	1.56	1.48	1.3	2.01
690	MSTRG.38649	1.13	1.27	1.14	1.42	1.06	1.34	0	0.02	0.06	0	0	0
691	MSTRG.38669	3.73	3.45	6.13	3.71	6.67	5.59	3.16	2.85	2.61	1.77	2.98	2.56
692	MSTRG.38840	1.79	1.39	2.28	1.23	1.45	1.89	0.96	0.68	1.22	0.97	0.58	0.81
693	MSTRG.38844	4.74	5.59	7.75	5.8	8.06	5.17	0.81	0.95	0.72	0.5	0.97	0.97
694	MSTRG.3888	0.17	0	0	0	0.63	0.05	3.95	1.25	1.25	1.88	1.38	1.39
695	MSTRG.3889	3.27	4.35	3.59	4.69	3.83	3.55	0.4	0.79	0.72	0.53	0.86	0.44
696	MSTRG.38898	2.28	1.88	1.73	3.93	4.1	3.55	1.18	1.52	1.45	1.82	2.2	1.85
697	MSTRG.39025	0.11	0.26	0.21	0.28	0.44	0.61	0.55	0.29	0.71	1.03	1.36	0.84
698	MSTRG.39115	12.88	12.05	8.51	9.75	7.65	8.93	2.87	3.79	3.75	3.3	4.34	3.58
699	MSTRG.39206	14.08	15.2	16.55	10.28	11.69	9.23	5.26	5.43	6.35	4.26	3.59	5.1
700	MSTRG.39288	2.51	2.91	2.52	3.65	2.57	2.46	0.59	0.24	0.48	0.43	0.41	0.13
701	MSTRG.39297	7.44	6.05	6.12	6.11	6.56	4.09	3.1	1.36	2.43	2.78	3.06	2.79
702	MSTRG.39339	1.4	2.57	3.15	4.01	2.71	3.46	1.59	1.53	1.09	1.86	0.67	0.38
703	MSTRG.39342	1.47	2.16	1.7	1.75	1.67	1.8	0.03	0	0.01	0	0.01	0
704	MSTRG.39365	7.44	4.84	6.98	8.32	13.6	8.38	8	6.1	4.75	3.22	6.85	4.61
705	MSTRG.39432	0.93	1.62	1.26	1.2	1.2	0.82	0	0	0	0	0	0
706	MSTRG.39527	1.59	0.75	0.27	0.69	1.26	0.22	0	0.11	0	0	0.1	0
707	MSTRG.39544	4.62	4.67	4.6	4.4	3.93	4.55	0.91	1.01	0.99	0.86	1.13	0.77
708	MSTRG.39586	2.04	1.62	1.72	1.34	2.66	1.66	0.04	0.39	0.21	0	0	0.38
709	MSTRG.3961	1.53	0.72	0.4	1.05	1.14	1.44	1.79	1.14	1.56	0.55	0.72	0.47
710	MSTRG.39646	4.49	3.18	4.7	3.41	3.87	4.84	2.04	1.42	2.55	2.34	3.26	3.29
711	MSTRG.39673	3.56	4.83	4	4.32	2.74	3.27	1.37	1.42	1.27	0.56	0.63	0.94
712	MSTRG.397	1.27	2.02	0.51	1.88	2.34	2.71	0	0	0	0.1	0	0.53
713	MSTRG.39714	2.21	0.85	1.41	2.32	2.79	4.31	2.4	1.15	1.1	1.63	1.05	0.8
714	MSTRG.39758	3.93	7.93	4.55	3.89	4.04	2.77	1	0.68	2.08	0.46	1.53	1.15
715	MSTRG.39762	0.14	0	0.27	0.46	0.05	0.5	0.75	0.61	1.08	0.47	0.33	0.25
716	MSTRG.3985	1.3	2	0.9	1.94	2.39	3.99	1.75	1.48	0.86	3.72	3.56	3.49
717	MSTRG.3986	8.16	6.98	8.45	14.13	12.45	10.7	0.08	0	0.14	0.29	0.17	0.03
718	MSTRG.39873	0	0.44	0.08	0.08	0.63	0.43	0.97	1.07	1.55	0.79	0.45	0.9
719	MSTRG.39898	121.48	149.6	115.3	53.23	53.1	54.05	33.74	45.71	37.3	23.51	24.04	26.16
720	MSTRG.39936	0.77	0.48	0.96	0.43	0.48	0.14	1.3	1.65	1.36	2.23	2.39	1.62
721	MSTRG.39965	2.51	3.23	3.54	4.38	1.85	3.65	9.87	4.31	3.41	4.6	8.56	7.01
722	MSTRG.40067	1.58	2.41	1.86	2.76	3.61	2.39	2.36	2.02	1.33	1.01	0.77	1.57
723	MSTRG.40175	1.93	2.27	1.71	1.22	1.37	0.89	0	0	0	0	0	0
724	MSTRG.40256	0.97	0.51	1.54	0.73	1.18	0.92	0.21	0.27	0.15	0	0.14	0.21
725	MSTRG.40287	3.41	3.67	4.68	5	6.01	4.01	0	0	0	0	0	0
726	MSTRG.40339	0.24	0.5	0.93	1.2	1.05	0.37	0	0	0	0	0	0.12
727	MSTRG.40396	13.61	12.69	14.08	17.18	17.6	17.58	0.02	0.01	0.02	0	0	0
728	MSTRG.40397	0.91	1.44	0.89	0.74	0.64	0.81	0	0	0	0	0	0
729	MSTRG.40448	1.02	0.92	0.88	2.4	1	1.64	0	0	0.02	0	0	0
730	MSTRG.40520	1.03	1.44	1.6	1.49	1.67	1.73	0.1	0.1	0.03	0.1	0.05	0.1
731	MSTRG.40526	0	0	0	0	0	0	0.85	1.14	1.51	2.02	2.15	1.98
732	MSTRG.40616	0.79	0.42	0.49	0.31	0.5	0.45	0	0	0	0	0	0
733	MSTRG.40646	0.08	0.06	0.2	0	0	0	2.07	2.25	3.9	3.2	1.56	2.58
734	MSTRG.40723	15.25	29.05	15.3	7.13	7.74	8.9	1.37	2.7	0.69	0.86	2.64	1.17
735	MSTRG.40786	0.23	0.14	0.33	0.47	1.03	0.47	0	0	0	0	0	0
736	MSTRG.40794	9.88	9.09	6.88	8.31	8.35	7.14	0.3	0.23	0.52	0.8	0.4	0.59
737	MSTRG.40823	0.76	0.9	1.11	1.24	1.42	2.75	0	0	0.06	0.16	0	0
738	MSTRG.40834	1.49	2.46	2.79	1.76	3	3.45	1.36	0.83	1.12	1.61	0.81	1.52
739	MSTRG.40843	20.14	24.14	24.46	28.94	29.51	28.04	5.85	4.85	6.29	6.06	7.44	5.54
740	MSTRG.40848	0.08	0.08	0.11	0.08	0.04	0	9.23	9.23	8.73	7.83	9.27	8.5
741	MSTRG.40872	4.24	1.05	3.91	6.36	7.54	4.93	0	0	0	0	0	0
742	MSTRG.40883	0.02	0.01	0.03	0.02	0.01	0.03	5.48	4.81	5.07	5.79	5.99	7.02
743	MSTRG.40904	0.73	0	1.36	1.18	1.34	2.46	0.23	0	0.16	0.7	0.11	0.22
744	MSTRG.40920	0.85	0.55	1.22	1.2	0.43	0.83	0	0	0	0	0	0
745	MSTRG.40933	12.74	14.19	14.44	13.26	13.94	13.31	3.15	3.03	3.77	2.32	3.34	3.06
746	MSTRG.40946	1.08	0.69	0.72	2.09	1.75	2.07	0.02	0.06	0	0.14	0.11	0.15
747	MSTRG.40960	3.29	5.47	3.85	3.34	3.58	2.34	0.8	0	0.65	0	0.43	0
748	MSTRG.40974	0.55	0.83	0.64	0.66	0.59	0.6	1.19	1.3	1.39	1.36	1.55	1.43
749	MSTRG.41013	0.92	0.79	1.34	1.43	0.48	0.35	0.13	0	0	0	0	0
750	MSTRG.41030	4.64	4.34	4.38	2.51	2.47	1.51	0.45	0.91	0.64	0.28	0.3	0.44
751	MSTRG.41056	0.87	1.15	0.59	0.07	0.07	0.23	0	0	0	0	0	0
752	MSTRG.41102	5.35	5.12	5.59	5.76	6.64	7.05	0.13	0.21	0.08	0.22	0.25	0.13
753	MSTRG.41103	0.86	1.02	2.09	1.02	0.93	1.53	0	0.02	0	0	0	0
754	MSTRG.41104	1.9	2.31	3.08	3.12	2.8	3.37	0.13	0.3	0.19	0.2	0.17	0.23
755	MSTRG.41105	0.49	0.43	1.22	0.9	0.51	0.98	0	0.1	0	0	0	0.31
756	MSTRG.41113	1.2	0.93	1.37	1.18	1.47	1.47	3.36	2.34	2.89	2.35	2.62	3.18
757	MSTRG.41397	0.05	0.34	0.56	0.35	0.25	0.33	4.01	3.96	4.29	2.87	3.3	2.5
758	MSTRG.4142	3.43	4.38	3.46	4.87	3.6	3.97	1.86	2.17	2.63	2.34	1.98	1.45
759	MSTRG.41467	44.61	36.45	51.12	47.32	38.48	39.4	15.32	18.31	22.18	19.86	11.02	20.49
760	MSTRG.41483	5.29	4.85	5.85	4.58	5.53	6.42	1.18	0.6	1.66	1.01	0.78	0.6
761	MSTRG.41520	1.7	1.39	1.75	0.84	1.1	1.16	0.79	0.46	0.4	0.28	0.48	0.29
762	MSTRG.41534	0.46	0.46	0.38	0.32	0.62	1.01	4.26	2.24	4.09	3.19	2.74	3.29
763	MSTRG.41572	3.38	2.66	3.9	3.21	3.91	3.01	0.93	0.37	0.61	0.92	1.61	1.3
764	MSTRG.41573	20.71	12.12	25.08	15.82	17.01	21.64	2.32	1.03	1.12	2.57	2.87	2.09
765	MSTRG.41593	1.77	1.29	0.74	1.96	0.88	1.39	0.1	0.47	0	0.53	0.19	0.19
766	MSTRG.41594	3.25	1.66	3.48	3.34	3.38	3.94	11.38	8.61	10.62	9.64	12.92	9.94
767	MSTRG.41674	0.18	0	0	0	0	0	4.86	0.98	1.8	0	0	3.61
768	MSTRG.41685	0	0	0	0.69	0.45	1.57	6.12	4.99	4.01	3.98	1.81	2.79
769	MSTRG.41728	0.08	0.1	0.09	0	0	0	0.8	0.92	0.91	0.37	0.5	1.23
770	MSTRG.41787	0.21	0.42	0.41	0.93	0.36	0.37	0	0	0	0	0	0
771	MSTRG.41808	0.53	2.06	0.93	0.65	0.46	0.31	0.7	0.07	0.13	0.05	0.17	0.23
772	MSTRG.41883	0.34	0.47	0.55	0.34	0.77	0.46	0	0	0	0	0	0
773	MSTRG.41884	1.06	0.62	1.08	0.89	1.04	1.22	0	0	0	0	0	0
774	MSTRG.41914	30.23	11.62	35.3	18.75	29.39	19.44	2.39	1.56	3.54	4.36	2.36	2.54
775	MSTRG.41946	6.25	4.36	3.67	3.96	3.76	3.39	1.42	1.54	1.51	1.14	0.46	1.01
776	MSTRG.41974	0.83	1.3	1.14	1.01	0.86	0.73	0.1	0	0	0.48	0.31	0
777	MSTRG.41983	2.18	1.97	1.66	1.78	2.1	2.71	0	0.04	0.02	0	0.04	0
778	MSTRG.42004	4.88	6.13	6.73	3.15	2.36	2.12	1.89	3.09	2.25	0.87	0.23	1.27
779	MSTRG.42027	42.91	47.12	69.98	43.12	54.65	51.46	45.52	34.57	42.12	27.34	16.22	31.35
780	MSTRG.42086	2.99	1.72	2.14	1.67	4.19	3.41	1.07	1.91	1.32	1.19	0.68	1.26
781	MSTRG.42101	0.58	0.63	0.62	0.75	0.61	0.84	1.01	1.18	1.12	1.49	2.02	1.57
782	MSTRG.42144	0.03	0	0	0.06	0.06	0.06	0.89	1.36	1.05	1.37	1.58	1.15
783	MSTRG.42200	0	0	0	0	0	0	2.35	3.11	2.21	1.98	2.14	2.74
784	MSTRG.42221	2.2	3.04	2.78	2.39	2.32	2.52	0.02	0.08	0	0	0	0
785	MSTRG.42265	0	0.12	0	0	0	0	0.8	1.42	1.32	0.64	0.35	0.67
786	MSTRG.42268	2.51	1.88	2.64	2.68	1.04	1.94	0.38	0.86	0.81	0.35	0.72	0.8
787	MSTRG.42277	3.5	3.44	2.95	3.66	2.51	4.97	7.79	7.98	9.64	5.9	5.45	7.38
788	MSTRG.42363	0.48	0	0	0.45	0.38	0.83	0	0	0	0	0	0
789	MSTRG.42371	1.9	1.65	1.75	3.76	3.81	4.18	0.07	0.35	0.15	0.32	0.65	0.36
790	MSTRG.42390	0	0	0	0	0	0	1.57	1.97	2.1	1.58	1.54	0.35
791	MSTRG.42489	0.05	0	0.16	0	0	0	0.21	0	0.04	0.64	0.04	0.21
792	MSTRG.42558	0.08	0.39	0	0.03	0.09	0.17	1.24	0.41	0.83	1.2	0.65	0.8
793	MSTRG.42593	0.11	0.18	0.22	0.13	0.25	0	0.92	0.43	0.89	0.38	0.54	0.51
794	MSTRG.42596	31.66	31.24	34.08	11.98	16.62	24.89	6.18	8.73	5.74	4.26	5.45	4.59
795	MSTRG.42604	0.86	2.48	3.19	1.86	3.63	1.43	0	0	0	0	0	0
796	MSTRG.42605	4.86	3.04	3.98	5.69	3.65	3.98	0	0.07	0	0	0	0
797	MSTRG.42630	5.77	5.33	6.73	5.81	8.81	7.84	6.27	2.82	3.05	2.93	1.88	2.78
798	MSTRG.42631	0	0	0	0	0	0.11	1.79	0.87	1.94	0.39	1.09	0.9
799	MSTRG.42643	0.63	0.69	0.17	0.33	0.5	0	0	0.13	0.04	0.17	0	0.1
800	MSTRG.42716	7.23	8.85	8.04	8.67	8.31	7.03	0.4	0.79	0.58	0.61	0.93	0.52
801	MSTRG.42718	4.11	4.45	4.2	2.23	4.82	3.64	6.47	6.51	7.17	9.99	7.99	6.08
802	MSTRG.42742	2.76	2.59	2.08	2.24	0.96	1.72	1.11	1.09	1.66	0.86	1.23	1.08
803	MSTRG.42846	11.53	12.22	10.82	12.11	11.55	10.82	4.8	3.56	3.18	4.63	5.24	5.17
804	MSTRG.42924	0.94	0.23	0.3	0.42	0.49	0.46	1.6	3.07	2.32	1.63	0.57	1.88
805	MSTRG.42932	0.87	0.95	1.03	0.82	1.02	0.52	1.66	2.34	2.1	2.38	1.72	1.18
806	MSTRG.42945	1.52	2.24	1.41	1.29	0.9	1.51	0.37	0.32	0.27	0.26	0.36	0.26
807	MSTRG.42985	3.3	3.84	3.74	7.13	5.4	6.08	2.07	2.22	1.37	1.49	2.55	2.37
808	MSTRG.43191	0	0	0	0	0	0	0.76	0.34	0.63	0.45	0.7	0.95
809	MSTRG.4322	0.24	0.04	0.13	0.02	0.09	0.05	0.92	0.81	0.98	0.73	0.57	1.04
810	MSTRG.4323	0.49	0.48	0.82	0.24	0.59	0.37	2.15	2.56	1.86	1.95	1.15	1.94
811	MSTRG.43243	0.61	0.85	1.55	0.69	0.97	1.12	2.67	2.11	2.04	2.09	1.54	2.63
812	MSTRG.43365	0.45	0.43	1.49	1.57	3	1.3	0.25	0.34	0.35	0.29	0.11	0.3
813	MSTRG.43452	0	0	0	0	0	0	0.97	0.76	0.9	0.53	0.48	0.94
814	MSTRG.43459	3.56	3.76	4.18	4.11	3.56	3.03	0	0	0	0	0	0
815	MSTRG.43465	6.64	9.39	7.45	7.7	7.31	6.88	4.4	5.3	5.92	3.48	2.38	4.27
816	MSTRG.43580	0.86	0.27	0	0.48	0.96	0.66	0	0	0	0	0	0
817	MSTRG.43586	1.61	1.18	0.97	1.83	1.34	1.74	0	0	0	0	0	0
818	MSTRG.43592	2.69	3.03	4.13	6.01	6.13	5.72	1.5	0.88	1.79	2.59	1.77	1.39
819	MSTRG.4364	7.92	7.16	4.68	5.23	5.47	3.43	2.14	1.18	3.38	2.18	1.97	1.39
820	MSTRG.43643	0.92	1.38	1.44	0.72	0.33	0.13	1.18	1.07	0.79	0.69	0.65	0.25
821	MSTRG.43679	0.04	0	0	0	0	0	0.43	0.72	1.09	0.79	0.43	0.74
822	MSTRG.43702	1.43	2.22	2.18	1.05	1.28	1.37	0.39	0.32	0.67	0.35	0.49	0.33
823	MSTRG.43749	7.79	7.63	8.33	4.75	7.04	8.02	1.28	1.98	1.86	1.27	0.91	1.75
824	MSTRG.4378	0	0	0	0	0	0	2.7	2.65	2.63	1.49	2.68	1.11
825	MSTRG.43785	2.97	1.45	1.89	2.1	1.37	1.58	1.62	0.82	0.84	0.52	0.4	0.43
826	MSTRG.43836	3.96	4.83	6.15	3.32	3.48	3.65	2.64	0.95	2.11	2.09	3.04	1.46
827	MSTRG.4391	2	2.34	2.54	1.88	2.17	2.51	1.22	1.08	1.32	1.09	0.98	1.43
828	MSTRG.43984	1.72	2.64	1.82	0.85	1.42	1.18	0.46	0.68	0.85	0.64	0.71	0.94
829	MSTRG.43985	1.45	0.89	1.05	0.75	0.9	1.09	0	0	0	0	0	0
830	MSTRG.44062	9.76	5.84	10.64	5.1	5.98	4.38	0	0.61	1.37	0.95	0.31	1.12
831	MSTRG.44183	29.18	17.02	19.62	32.51	23.11	12.22	0	0	0	0	0	0.11
832	MSTRG.44306	0.69	0	1.18	0	0.66	0.17	1.06	0.96	1.16	0.84	1.59	1.46
833	MSTRG.44320	3.57	4.35	4.16	2.68	2.95	3.23	0.13	0	0.27	0.39	0.34	0.09
834	MSTRG.44352	0.53	0.66	1.45	0.42	0.58	0.73	8.25	4.9	8.6	6.21	4.98	6.89
835	MSTRG.44391	0.28	0.16	0.18	0.23	0.18	0.3	0.71	2.57	1.12	0.34	0.19	0.36
836	MSTRG.4440	0.64	2.26	0.61	0.51	0.41	0.25	0.05	0.11	0	0	0	0
837	MSTRG.44553	0.98	0.99	1.27	3.5	1.7	4.27	0	0	0	0.83	0.16	0.16
838	MSTRG.44661	0.66	0.9	0.65	0.47	1.05	0.95	5.22	6.86	7.73	7.94	7.14	8.53
839	MSTRG.44760	1.36	4.05	1.51	0.24	0.55	1.21	3.95	1.38	2.48	1.5	2.99	1.32
840	MSTRG.44781	0.06	0.08	0.15	0.07	0	0.08	0.35	0.98	1.04	0.66	1.29	1.52
841	MSTRG.44786	0	0	0	0	0	0	34.54	30.26	29.17	35.33	41.84	35.48
842	MSTRG.4484	3.58	3.38	2.87	6.24	6.42	8	20.44	8.87	10.42	7.85	8.94	8.99
843	MSTRG.44891	1.31	1.86	1.29	1.81	1.22	1.11	0	0	0	0	0	0
844	MSTRG.44958	1.17	1.02	0.81	0.23	0.64	0.73	0.08	0.25	0.17	0.11	0.1	0.19
845	MSTRG.44996	0	0.06	0.4	0	0	0	2.18	2.64	1.57	1.69	1.4	1.32
846	MSTRG.45039	0	0.09	0	0	0	0.09	1.51	0.67	1.71	1.74	1.16	0.89
847	MSTRG.45077	1.18	1.39	2.42	1.4	0.92	1.54	0.09	0	0	0	0	0
848	MSTRG.45089	0.7	0.68	0.8	1.05	0.8	1.38	1.44	1.99	1.55	1.11	1.56	1.31
849	MSTRG.45112	3.04	2.06	2.91	4.68	2.08	3.39	0.36	0	0.58	0	0.16	0.66
850	MSTRG.4526	0.56	0.29	0.3	0.74	0.54	0.18	4.22	3.44	3.54	3.03	3.87	3.16
851	MSTRG.45269	1.63	1.76	2.21	1.25	1.07	1.21	4.66	6.7	4.98	3.42	1.79	2.85
852	MSTRG.45274	0.73	0.68	0.65	0.68	0.33	0.38	0	0	0	0	0	0
853	MSTRG.45311	0.9	0.89	1.09	0.53	0.47	0.44	0	0	0	0	0	0
854	MSTRG.45460	0	0	0.01	0	0	0	3.04	2.7	2.9	3.19	2.9	3.35
855	MSTRG.45672	2.85	3.14	2.74	1.17	0.53	0.78	2.08	1.36	1.44	0.72	1.26	0.81
856	MSTRG.45696	0.96	0.43	0.83	0.75	0.5	0.98	0.03	0	0.06	0	0	0
857	MSTRG.4582	1.96	1.84	4.15	2.1	2.94	2.38	0.16	0.19	0.12	0.04	0.08	0
858	MSTRG.45836	31.92	37.72	27.03	21.88	22.56	27.98	11.62	11.51	14.41	6.96	8.95	13.46
859	MSTRG.45899	0	0	0	0	0	0	1.16	0.46	0.95	0.65	0.22	0.55
860	MSTRG.45906	0.42	0.87	1	0.24	0.39	0.26	0	0	0.2	0	0	0.13
861	MSTRG.45912	1.88	2.88	3.01	1.95	1.36	1.32	0.9	1.52	1.28	0.71	0.86	1.43
862	MSTRG.45914	0.96	0.78	0.9	0.77	0.5	0.83	1.84	1	1.47	1.03	1.17	2.11
863	MSTRG.45915	1.09	1.91	0.47	0.59	1.33	0.97	1.77	2.03	2.29	2.56	2.73	3.02
864	MSTRG.46169	0	0.2	0	0.12	0.48	4.84	0	0	0	0	0.05	0
865	MSTRG.46245	2.06	1.97	1.24	2.57	2.35	3.55	0.56	1.16	0.88	1.59	0.75	1.65
866	MSTRG.46248	3.82	2.71	3.21	4.64	3.67	3.04	0.53	1	0.97	0.39	0.98	0.84
867	MSTRG.46300	3.35	3.76	3.16	3.03	3.28	4.11	7.8	7.58	7.7	8.49	7.29	8.18
868	MSTRG.46408	2.71	2.62	2.61	3.78	3.21	3.74	0.05	0.03	0.02	0.02	0	0
869	MSTRG.46409	12.33	7.04	5.37	7.67	6.07	7.77	1.55	2.42	2.32	1.68	1.29	1.84
870	MSTRG.46444	0.6	0.17	0.37	0.56	0.63	0.67	7.04	5.17	6.02	5.19	6.4	5.18
871	MSTRG.4679	1.4	1.29	1.92	2.07	2.4	1.7	0	0	0	0	0	0
872	MSTRG.4681	1.47	1.43	1.95	2.33	1.37	1.61	0	0	0	0	0	0
873	MSTRG.46880	6.65	5.22	6.24	4.2	4.87	9.17	2.04	1.89	1.41	1.53	1.39	1.64
874	MSTRG.46921	0.24	0.06	0.11	0.16	0.05	0.18	1.62	0.81	0.5	0.67	0.65	0.87
875	MSTRG.46932	165.37	149.86	148.45	142.44	152.14	163.74	73.78	58.3	69.77	53.04	55.3	70.4
876	MSTRG.46937	0.83	1.02	1.74	1.88	2.44	1.67	0.42	0.23	0.24	0.24	0.32	0.05
877	MSTRG.4701	0	0	0	0.06	0.06	0	0.84	0.77	0.86	0.72	1.11	0.64
878	MSTRG.47026	0.01	0	0.01	0	0	0	0.32	0.47	0.37	0.35	0.31	0.26
879	MSTRG.47057	21.15	15.01	26.81	15.28	17.78	17.23	2.7	1.49	2.27	4.14	3.2	2.5
880	MSTRG.47058	2.43	1.26	1.89	1.98	2.6	2.71	0.41	0	0.07	0	0.42	0.07
881	MSTRG.47169	0	0.37	0.13	0	0	0	1.15	1.93	0	1.01	0.56	0.25
882	MSTRG.47225	1.35	1.5	1.27	1.12	0.82	1.06	0	0	0	0	0	0
883	MSTRG.4725	1.18	0.73	1	0.88	1.03	0.88	3.89	3.79	4.23	3.23	2.32	3.16
884	MSTRG.47378	0	0	0	0	0	0	8.88	7.64	6.41	8.33	5.17	5.69
885	MSTRG.47459	9.96	7.31	11.49	5.75	8.29	10.22	2.99	5.56	3.11	5.37	5.6	3.19
886	MSTRG.47628	2.58	1.47	2.68	2.11	2.45	1.06	0.14	1.2	0.42	0	0.19	0.85
887	MSTRG.47722	0	0	0	0	0	0	3.3	1.73	2.23	0.66	1.11	1.02
888	MSTRG.47905	0.56	0.12	0.43	0.69	1.12	0.84	0	0	0	0	0	0
889	MSTRG.47916	0	0.22	0.11	0.05	0.3	0.11	7.21	2.35	4.62	1.95	1.87	4.52
890	MSTRG.47991	2.14	3.9	3.49	2.67	1.44	2.2	8.51	8.75	9.27	8.9	8.54	9.2
891	MSTRG.48087	7.18	8.27	6.16	4.32	4.53	5.6	3.77	3.91	1.88	3.62	3.62	3.34
892	MSTRG.48206	4.8	3.28	5.98	3.8	5.85	6.26	3.01	2.72	2.37	1.47	1.61	1.22
893	MSTRG.48314	0.83	0.21	0.54	0.85	0.83	0.66	2.73	1.88	4.06	3.37	2.76	3.23
894	MSTRG.48428	1.41	1.24	1.49	1.01	1.22	1.01	4.32	2.53	3.8	2.13	2.1	2.01
895	MSTRG.48441	24.88	26.11	29.16	26.33	24	23.68	13.27	13.84	14.17	13.06	12.99	11.63
896	MSTRG.48442	28.19	23.31	33.47	20.02	26.89	28.91	13.6	9.86	13.12	8.34	7.51	10.14
897	MSTRG.48450	2.82	2.27	1.09	6.66	5.71	7.2	1.07	0.63	0.59	2.86	3.08	2.48
898	MSTRG.48451	0.19	0.48	0.14	0.47	0.11	0.47	8.18	6.87	8.77	7.72	7.91	7.05
899	MSTRG.48494	0.16	0.16	0.36	0.18	0	1.06	9.65	8.23	9.65	10.56	10.98	9.06
900	MSTRG.48549	6.97	6.7	7.48	4.64	4.65	4.92	3.34	3.39	4.17	2.22	1.82	2.75
901	MSTRG.48551	71.39	87.78	80	66.79	66.93	59.15	39.22	37.42	43.11	37.96	36.5	39.73
902	MSTRG.48570	5.03	7.37	7.75	3.53	4.34	3.3	0.02	0.02	0.07	0	0	0.04
903	MSTRG.48584	2.82	1.95	2.62	1.46	1.88	1.98	0.56	0.07	0.15	0.22	0.14	0
904	MSTRG.48636	2.49	1.42	1.41	1.34	1.27	1.89	0.82	0.57	0.9	1.11	0.46	0.27
905	MSTRG.48637	0.45	1.61	1.15	0.51	0.36	0.96	0.18	0.12	0.37	0.18	0.18	0.18
906	MSTRG.48684	0.49	0.08	0.15	0.55	0.28	0.49	1.5	1.48	2.71	0.98	1.62	1.9
907	MSTRG.48732	1.54	0.48	0.82	0.51	0.35	0.56	0	0	0	0	0	0
908	MSTRG.48950	3.64	1.93	3.58	2.8	3.57	2.2	0	0	0	0	0	0
909	MSTRG.490	0	0	0	0	0	0	2.37	2.17	4.33	3.27	2.21	3.9
910	MSTRG.49075	0.51	0.74	0.82	1.01	1.06	0.62	0	0	0	0	0	0
911	MSTRG.491	0.95	0.24	1.06	0.46	0.9	0.99	10.69	8.96	9.7	11.62	10.26	13.86
912	MSTRG.4914	2.08	7.02	3.92	3.15	3.42	3.04	0.14	0.18	0	0	0.07	0
913	MSTRG.49181	1.03	1.57	2.02	1.37	1.26	1.2	1.61	1.44	2.14	3.23	3.73	2.98
914	MSTRG.49210	0.16	0.7	0.52	1.03	0.74	1.42	12.02	14.17	13.89	14.82	18.69	13.98
915	MSTRG.49224	0	0	0	0	0	0	3.02	1.82	2.18	2.28	1.52	1.24
916	MSTRG.49225	0	0	0.03	0	0	0	0.86	1.29	1.3	0.88	0.86	0.63
917	MSTRG.49246	2.88	2.57	3.28	3.58	2.94	2.64	0	0	0	0	0	0
918	MSTRG.49408	1.2	1.14	1.49	0.69	1.19	1.27	0	0	0	0	0	0
919	MSTRG.49409	1.24	1.4	1.08	1.63	1.03	0.53	0	0	0	0	0	0
920	MSTRG.49436	3.31	3.21	3.51	2.55	2.97	3.25	0.99	0.93	0.88	0.76	0.9	1.15
921	MSTRG.49438	1.78	1.85	1.79	1.06	1.75	1.45	0.63	0.7	0.67	0.42	0.91	0.6
922	MSTRG.49452	2.16	1.65	1.5	1.89	2.01	1.94	0	0	0	0	0	0.03
923	MSTRG.49463	0.01	0	0.01	0.01	0	0	2.41	2.89	2.89	2.46	2.41	2.62
924	MSTRG.49611	1.05	1.48	0.82	1.19	1.16	1.12	3.59	3.53	2.57	3.46	4.63	3.42
925	MSTRG.49642	1.43	0.87	2.53	2.59	1.79	2.22	0.12	0	0.04	0	0	0.12
926	MSTRG.49725	1.88	3.32	0.56	0.21	0.63	0.58	0.17	0.76	0.18	0.26	0.6	0.77
927	MSTRG.49762	0.3	0.62	0.82	0.39	0.34	0.79	1.64	2.4	1.14	1.76	1.5	2.18
928	MSTRG.49768	0.13	0.16	0.46	0.88	1.02	0.96	0	0	0	0	0	0
929	MSTRG.49817	3.13	2.6	3.39	2.96	3.11	2.61	1.7	1.55	1.47	1.64	1.62	1.01
930	MSTRG.49818	1.46	0.99	1.5	0.86	0.83	0.94	2.53	2.31	2.13	2.06	0.98	2.5
931	MSTRG.49827	0.41	0.59	0.39	2.9	1.24	2.63	0.13	0.13	0.29	0.34	0.2	0.4
932	MSTRG.49903	65.28	82.44	84.79	66.11	67.45	51.12	31.37	31.68	37.69	29.22	19.58	35.96
933	MSTRG.49948	1.13	1.26	1.44	1.7	0.9	1.66	0.13	0	0.11	0.03	0.03	0.05
934	MSTRG.49964	0	0	0	0	0	0	1.36	0.39	2.62	0	0	0
935	MSTRG.49965	2.74	2.38	2.05	1.99	1.9	1.72	0.35	0.26	0.14	0.33	0.03	0.4
936	MSTRG.49990	3.17	3.04	3.18	4.58	3.01	3.03	0	0	0	0	0	0
937	MSTRG.49997	1.8	2.57	3.41	3.16	3.85	3.38	0	0	0	0	0	0
938	MSTRG.50077	6.11	9.05	8.74	7.6	5.59	9.22	1.55	1.37	1.49	2.63	1.76	1.32
939	MSTRG.50117	5.41	4.04	3.7	5	4.24	4.1	1.74	2.97	1.53	1.89	1.96	1.91
940	MSTRG.50127	0.09	0.16	0.1	0.2	0.1	0.14	2.36	2.93	2.29	2.12	2.97	2.85
941	MSTRG.50138	0.02	0.02	0.02	0	0.02	0	6.26	5.71	6.17	5.1	6.49	7.01
942	MSTRG.50157	1	0.88	0.49	0.75	1.4	0.87	0	0	0.04	0	0	0
943	MSTRG.50262	1.08	2.05	0.85	0.89	0.4	1.24	0	0.39	0.34	0.13	0.2	0.13
944	MSTRG.50265	0	0	0	0	0	0	2.14	1.67	0.9	1.07	1.18	1.41
945	MSTRG.50278	1.57	0.71	2	0.98	1.69	2	0.19	0.24	0.06	0.22	0.11	0.27
946	MSTRG.50280	2.06	0.18	0.9	0.28	0.96	0.44	0	0	0	0	0.03	0
947	MSTRG.50283	0	0.2	0.5	0	0	0	2.84	2.53	1.15	1.78	1.2	1.09
948	MSTRG.50335	0.46	0	1.08	1.43	0.92	1.9	0.08	0	0	0.08	0.08	0
949	MSTRG.50344	3.93	2.66	3.68	2.87	2.5	1.86	1.77	1.38	1.67	1.37	0.78	1.95
950	MSTRG.50362	0	0	0	0	0	0	1.54	1.21	1.18	0.71	1.11	1.13
951	MSTRG.50382	0.32	0.46	0.88	0.67	0.47	0.4	1.66	1.7	1.59	1.34	1.9	1.35
952	MSTRG.50398	5.26	4.58	5.91	6.17	4.37	5.49	1.53	1.33	1.17	1.41	1.21	0.76
953	MSTRG.50411	4.5	4.45	5.03	18.19	17.41	41.94	11.38	15.46	11.69	17.52	12.31	16.43
954	MSTRG.50412	0.06	0.09	0	0.34	0.24	1.95	0.61	0.63	0.17	0.3	0.13	0.28
955	MSTRG.50418	0.3	0.8	0.53	0.44	0.24	0.33	1.4	1.35	1.31	0.94	0.66	0.93
956	MSTRG.50419	3.76	2.9	4.07	3.34	3.84	3.69	0.78	1.01	1.01	0.58	0.37	0.77
957	MSTRG.50420	13.71	12.92	23.25	9.57	19.46	14.3	6.21	3.15	3.48	4.34	3.83	2.39
958	MSTRG.50423	1.69	1.89	1.95	2.02	1.45	1.59	0	0	0	0.09	0	0
959	MSTRG.50486	5.53	1.82	4.27	1.09	1.38	1.2	0.34	1.14	0.79	0.6	0.28	1.44
960	MSTRG.50539	2.16	2.44	1.86	1.98	1.53	2.17	10.65	9.98	7.83	8.93	10.97	8.6
961	MSTRG.50547	5.83	5.52	6.45	7.62	7.67	6.76	0.13	0.08	0.13	0.06	0.02	0.17
962	MSTRG.50590	3.39	4.01	2.85	2.25	2.36	2.78	0	0.14	0	0	0	0
963	MSTRG.50591	1.33	1.81	0.78	0.64	0.24	0.17	0.28	0	0.18	0.29	0.92	0.65
964	MSTRG.50649	1.47	1.98	1.73	1.49	0.45	0.98	0.61	1.19	0.63	0	0	0
965	MSTRG.50661	0.21	2.04	0.19	0.12	0	0.25	0	0	0	0	0	0
966	MSTRG.50674	0	0.43	0.41	0.91	0.49	0	3.55	3.2	3.64	3.7	4.1	3.03
967	MSTRG.50788	0	0	0	0	0	0	1.98	2.66	2.54	1.26	1.84	1.61
968	MSTRG.50820	2.91	2.03	3.07	1.74	2.85	3.25	5.9	5.88	5.8	3.75	1.71	4.62
969	MSTRG.5084	5.7	1.96	4.48	4.06	4.36	4.92	1.05	1.67	0.7	1.4	1.02	1.99
970	MSTRG.50886	0.66	1.55	2.09	2.18	2.56	3.3	4.81	3.09	2.84	5.56	2.65	3.76
971	MSTRG.50903	37.56	15.72	29.66	32.6	33.31	11.56	0	0	0.05	0	0	0
972	MSTRG.50906	0.86	1.25	0.28	0.05	0.48	0.12	0	0	0	0	0.04	0
973	MSTRG.50988	1.3	1.64	1.5	0.59	0.9	1.2	0.95	1.77	1.52	2.52	2.49	1.82
974	MSTRG.51051	3.05	3.23	3.29	2.67	2.54	3.57	7.92	6.88	7.63	6.03	7.65	8.71
975	MSTRG.51057	2.37	1.3	3.45	0.89	1.07	1.62	0.48	0	0.25	0	0	0.24
976	MSTRG.51069	0.64	0.5	0.69	1.13	0.72	1.67	2.37	0.81	1.02	0.87	0.92	0.44
977	MSTRG.51074	0	0	0.01	0.02	0.08	0.05	1.53	1.29	1.27	1.26	1.74	1.45
978	MSTRG.51120	4.41	5.64	4.99	5.85	6.61	5.26	11.59	9.49	15	7.51	9.64	9.62
979	MSTRG.51137	1.81	1.83	1.55	0.55	0	0.6	0	0	0	0	0	0
980	MSTRG.51174	0.13	0.13	0.2	0.16	0.14	0.17	1.63	1.25	1.68	1.29	1.32	1.51
981	MSTRG.51181	0	0.05	0	0	0.04	0	0.54	1.03	0.86	1.1	1.04	1.12
982	MSTRG.51182	0.03	0.01	0.04	0.02	0.03	0.09	2.41	2.49	2.63	2.28	2.88	3.24
983	MSTRG.51215	2.01	3.06	2.42	2.55	1.97	1.18	2.96	2.11	2.3	4.2	4.29	3.84
984	MSTRG.51231	55.17	59.08	54.06	41.34	45.21	48.71	27.58	25.15	29.01	23.85	27.42	31.39
985	MSTRG.51289	1.35	1.13	1.69	0.4	0.76	1.02	0.25	0.28	0.15	1.11	0.47	0.54
986	MSTRG.51418	0	0	0	0	0	0.08	1.01	0.66	0.76	0.52	0.73	0.9
987	MSTRG.515	0.41	0.7	0.61	0.52	0.21	0	0	0	0	0	0	0
988	MSTRG.51594	0.75	0.67	0.91	0.05	0.59	0.23	0	0.24	0	0.38	0	0.33
989	MSTRG.51626	1.5	2.87	3.68	2.63	3.13	3.21	1.61	1.79	2.14	1.73	1.37	1.42
990	MSTRG.51678	11.38	19.32	14.3	13.36	11.41	12.83	7.68	6.45	6.75	8.05	8.04	6.87
991	MSTRG.51679	5.27	6.51	6.15	8.14	5.73	7.86	4.36	2.29	3.07	2.64	3.3	3.31
992	MSTRG.51693	1.35	1.37	1.1	0.79	0.47	0.58	2.76	1.12	1.38	1.99	1.23	1.73
993	MSTRG.51709	2.71	3.78	3.49	1.35	2.31	2.34	0.64	1.79	0.57	0.98	1.28	1.83
994	MSTRG.51783	0	0.04	0	0	0	0	1.24	1.19	1.81	1.6	1.9	1.54
995	MSTRG.51801	0	0	0	0	0	0	2.04	4.47	5.44	4.97	2.83	6.24
996	MSTRG.51802	1.83	3.14	3.98	1.02	1.43	1.26	0.57	0.91	0.89	1.04	0.48	1.37
997	MSTRG.51939	1.14	0.82	1.18	0.55	1.02	1.06	0.4	0.1	0.36	0.26	0.34	0.3
998	MSTRG.51963	0	0.07	0.19	0.3	0.64	0.28	2.38	2.65	3.03	1.79	1.86	2.68
999	MSTRG.51985	17.93	16.34	16.97	6.75	5.82	6.09	0	0.64	0.47	0	0.16	1.03
1000	MSTRG.51997	0.42	0.66	0.99	1	0.59	2	0	0	0.1	0	0.29	0
1001	MSTRG.52019	2.86	2.94	2.44	2.49	2.32	3.56	0.47	0.53	0.19	0.41	0.69	0.61
1002	MSTRG.5209	3.09	3.04	3.47	2.22	2.25	4.57	2.42	0.77	0.51	0.83	0.56	1.65
1003	MSTRG.5210	3.36	5.09	5.78	4.54	7.13	6.11	1.9	1.42	1.84	2.6	2.66	3.63
1004	MSTRG.5212	12.99	15.43	13.87	10.5	13.26	14.16	7.09	7.5	7.2	7.16	8.14	9.28
1005	MSTRG.52127	0.33	0.17	0.18	0.13	0.09	0.05	0.82	0.9	0.83	0.87	1.19	1.33
1006	MSTRG.52150	12.82	10.42	8.39	12.33	8.84	13.86	4.73	5.03	3.43	5.36	1.8	7.35
1007	MSTRG.52248	1.15	0.7	1.26	1.2	0.47	1.03	0.11	0.12	0	0.16	0.05	0
1008	MSTRG.52377	0.01	0	0.06	0.29	0.16	0	4.16	3.18	4.47	3.09	3.38	3.68
1009	MSTRG.52379	1.01	4.09	2.75	1.74	0.57	0	0	0.85	0.51	0	0.39	0
1010	MSTRG.52484	0.96	1.28	0.89	0.44	1.03	1.22	0.18	0.17	1.01	0.06	0.29	0.23
1011	MSTRG.52493	1.01	0.07	0.35	0.91	0.64	0.79	0.26	0.36	0.32	0.17	0.14	0.21
1012	MSTRG.52519	26.52	21.58	24.93	14.18	12.63	12.52	6.43	8.1	8.51	6.77	7.17	8.32
1013	MSTRG.52724	0.03	0	0.02	0	0	0	1.17	0.53	0.79	0.6	0.58	0.96
1014	MSTRG.52835	1.5	1.45	1.87	1.75	1.9	1.24	1.26	0.98	0.83	0.96	0.68	0.65
1015	MSTRG.52838	0.37	0.24	0.39	0.83	0	0.22	2.54	1.01	1.73	1.29	1.03	1.32
1016	MSTRG.52898	1.36	1.27	2.94	1.09	1.52	1.91	0.42	0.72	0.43	0.38	0.09	0.18
1017	MSTRG.52919	4.04	4.01	5.18	4.33	4.51	4	12.37	9.92	11.7	10.05	11.53	10.9
1018	MSTRG.5296	0.92	0.59	0.51	0.62	1.09	0.9	2.5	1.93	1.2	1.63	1.4	1.47
1019	MSTRG.53001	0.25	0.91	0.44	0.52	0.54	0.42	1.81	2.51	1.61	1.4	1.08	1.64
1020	MSTRG.53076	1.3	1.98	1.4	0.85	1.08	0.7	0	0	0	0	0	0.13
1021	MSTRG.53093	4.95	4.67	3.35	3.84	3.86	4.21	0	0	0.01	0.08	0.01	0.05
1022	MSTRG.53094	0.77	1.89	0.66	0.9	0.4	0.77	0	0	0	0	0	0
1023	MSTRG.53099	1.06	1.44	1.26	2.53	1.87	2.28	0.67	0.88	1.06	0.26	0.85	0.7
1024	MSTRG.53101	21.43	27.01	34.16	24.98	29.02	24.55	10.45	6.93	6.07	6.75	3.88	9.89
1025	MSTRG.53271	2.89	1.75	0.74	0	0.34	2.9	30.62	25.53	30.84	23.17	12.72	18.09
1026	MSTRG.53437	2.12	3.5	2.01	3.55	2.61	2.01	1.01	0.92	0.67	0.95	1.48	1.11
1027	MSTRG.53491	14.32	10.44	12.56	16.97	17.27	23.32	5.79	4.21	8.85	4.17	1.44	8.27
1028	MSTRG.53506	0.46	1.22	0.2	0.61	0.73	1.06	8.75	7.68	7.08	7.14	6.94	7.59
1029	MSTRG.53517	4.69	4.43	6.51	3.35	2.48	4.05	0.99	0.97	0.47	0.78	1.81	1.25
1030	MSTRG.53529	1.42	0.97	2.43	2.66	3.17	2.16	0.6	0.15	0.58	0.96	0.35	0.1
1031	MSTRG.5353	1.52	2.54	1.42	3.13	1.81	2.66	0.47	0.78	0	0.34	0.16	0.21
1032	MSTRG.53531	0.57	0.62	0.32	0.37	0.7	0.62	1.51	1.48	1.52	0.84	1.05	1.67
1033	MSTRG.53618	2.27	1.21	1.76	2.53	1.79	1.9	0.52	0.55	0.25	0.34	0.75	0.28
1034	MSTRG.5362	2.28	1.75	2.37	2.21	2.13	2.28	0	0.08	0	0	0	0
1035	MSTRG.5363	0	0	0	0	0	0	0.67	0.7	0.48	0.27	1.12	0.49
1036	MSTRG.53671	4.5	3.63	2.87	2.19	3.16	3.99	0.5	1.21	0.41	0.73	0.86	0.78
1037	MSTRG.53765	0.75	1.32	1.21	1.52	2.88	1.02	0.28	0	0.36	0.39	0.78	0.21
1038	MSTRG.54076	2.05	1.22	1.96	1.09	1.1	0.36	0.29	0.26	0.19	0.09	0.27	0.38
1039	MSTRG.54078	2.48	0.36	3.61	0.49	0.65	1.43	0.27	0	0.28	0	0	0
1040	MSTRG.54152	0	0	0.05	0.35	0.09	0.34	0.04	0	0	0	0	0
1041	MSTRG.54178	2.92	2.94	2.09	2.99	1.88	2.27	6.3	4.92	5.76	5.42	6.25	4.93
1042	MSTRG.54189	3.91	3.23	3.17	4.02	2.76	2.7	0.46	0.08	0.08	0	0.08	0.17
1043	MSTRG.54193	2.2	2.12	2.32	1.89	1.92	1.8	0.64	0.86	0.94	0.4	0.58	0.73
1044	MSTRG.550	1.62	1.14	1.36	1.73	1.46	1.2	4.36	3.26	3.57	3.01	2.83	4.33
1045	MSTRG.56	0.68	0.71	0.56	1.13	0.62	0.85	0	0	0	0.1	0	0
1046	MSTRG.577	2.05	2.06	2.26	2.98	2.8	3.57	1.14	1.37	1.08	1.13	0.31	0.76
1047	MSTRG.5770	16.81	25.53	17.6	4.49	8.04	17	2.85	5.29	2.95	1.72	3.42	3.12
1048	MSTRG.5783	0.31	0.16	0.67	1.12	0.66	1.15	4.06	2.22	1.8	3.17	5.4	4.12
1049	MSTRG.5937	3.94	4.27	4.19	4.5	5.21	4.39	0	0	0	0	0	0.01
1050	MSTRG.5952	3.4	3.18	4.04	4.68	3.54	3.69	0.56	0.13	0.13	0.13	0.13	0.18
1051	MSTRG.5953	0.78	1.73	1.31	1.14	1.54	1.31	0.34	0.12	0.06	0.06	0.11	0.16
1052	MSTRG.6010	2.31	2.58	2.93	2.22	2.4	6.61	1.04	1.69	0.04	1.58	0.02	0.48
1053	MSTRG.6104	1.58	1.07	1.89	2.47	2.04	2.18	0.99	0.86	0.58	0.86	0.65	0.67
1054	MSTRG.6202	3.53	3.58	3.76	2.82	1.99	3.18	0.51	0.73	0.74	0.45	0.4	1.03
1055	MSTRG.6232	0.21	0	0.25	1.41	0.79	1.46	0.13	0.25	0.07	0.72	0.57	0.13
1056	MSTRG.636	1.74	3.09	2.52	2.18	1.75	2.11	0	0	0.06	0.17	0.01	0
1057	MSTRG.637	2.35	1.32	3.41	1.55	1.08	2.36	0.59	0.29	1.02	1	0.29	0.29
1058	MSTRG.6400	0.21	0.09	0.08	0	0	0	8.16	3.59	5.28	5.28	3.32	3.19
1059	MSTRG.6478	21.5	25.98	22.38	27.99	29.29	34	23.38	19.85	22.14	5.94	5.7	8.85
1060	MSTRG.6486	0.86	0.71	0.58	0.72	0.77	0.89	0	0.06	0	0.03	0	0
1061	MSTRG.6513	0.58	0.45	0.48	0.91	0.33	1.41	0	0	0	0	0	0
1062	MSTRG.6533	0.42	0.93	0.89	0.47	0.47	0.51	0	0	0	0	0	0
1063	MSTRG.6593	0.15	0.18	0	0	0.65	0	0.66	1.3	1.63	0.43	0	0
1064	MSTRG.6795	1.03	1.31	1.26	0.51	0.87	0.88	2.52	2.87	2	2.25	1.96	2.51
1065	MSTRG.6814	2.16	1.18	0.86	0.49	0.19	0	3.47	3.48	5.94	5.55	7.59	4.96
1066	MSTRG.6815	1.7	1.91	1.09	0.89	1.65	1.31	11.62	10.2	12.74	11.12	14.86	11.8
1067	MSTRG.6820	2.73	2.4	3.68	4.06	3.39	3.84	0.08	0.07	0	0.43	0.14	0.81
1068	MSTRG.6829	1.82	0.48	1.87	1.47	0.16	1.8	0.1	0	0	0	0	0
1069	MSTRG.6879	6.94	6.77	5.93	7.45	9.12	8.38	0.36	0.35	1.02	0.63	0.15	0.41
1070	MSTRG.6884	1.28	1.86	1.51	1.89	2.28	2.21	0	0	0	0	0	0.04
1071	MSTRG.6893	0.69	0.43	0.85	0.92	1.01	1.2	0	0	0	0.04	0	0
1072	MSTRG.6895	1.62	0.89	1.12	1.09	0.64	1.4	0	0	0	0	0.13	0
1073	MSTRG.6908	0.53	1.57	2.33	0.83	0.41	0.55	0	0	0	0	0	0
1074	MSTRG.6918	0.94	1.41	1.21	1.34	0.69	0.64	4.35	4.88	6.05	5.59	6.35	5.3
1075	MSTRG.692	0.21	0.21	0.26	0.03	0.14	0.24	2.25	1.45	1.54	1.2	1.71	2.3
1076	MSTRG.693	2.53	3.84	3.4	3.31	2.46	3.4	1	1.54	1.82	1.28	2.45	1.85
1077	MSTRG.6948	4.08	5.28	3	3.9	4.57	4.24	1.3	1.39	1.29	1.3	1.46	0.84
1078	MSTRG.697	1.73	0.46	1.51	0.47	0.26	0.16	0	0	0	0	0	0
1079	MSTRG.6997	5.53	5.55	4.3	4.17	3.12	3.79	1.69	1.19	2.18	2.05	1.62	1.61
1080	MSTRG.7001	0.34	0.49	0.67	0.5	1.78	7.68	0.93	1.46	0.91	1.73	2.26	2
1081	MSTRG.7179	5.07	8.66	7.11	4.26	4.72	4.69	18.12	15.27	20.89	11.76	12.61	13.51
1082	MSTRG.7274	0	0.58	0	0	0	0.25	0.42	0.67	0.64	0.97	0.52	0.78
1083	MSTRG.7276	15.24	5	10.02	8.31	9.78	9.59	1.48	1.3	1.6	2.66	0.95	1.59
1084	MSTRG.7278	16.8	10.04	16.76	11.18	12.76	15.08	0.99	1.24	0.97	1.91	1.53	2.21
1085	MSTRG.730	0.75	0.35	1.78	1.69	1.16	0.69	0.09	0.08	0.09	0	0.09	0.34
1086	MSTRG.7351	0.59	0.82	0.8	1.31	1.04	0.76	0	0	0	0	0	0
1087	MSTRG.7352	0.57	0.91	1.35	1	1.37	0.7	0	0	0	0	0	0
1088	MSTRG.7356	110.07	150.81	130.77	112.1	107.55	106.06	51.42	54.1	55.45	45.98	59.27	52.62
1089	MSTRG.7393	0	0.17	0	0	0	0.18	2.9	1.41	1.44	0.63	0	0.79
1090	MSTRG.745	1.92	2.28	1.75	1.44	1.51	1.09	0.62	0.66	0.63	0.15	0.23	1.29
1091	MSTRG.749	0	0	0	0	0	0	1.97	1.78	1.86	0.78	1.04	1.09
1092	MSTRG.7505	2.04	3.14	2.5	2.09	2.2	1.78	0.6	0.7	1.83	0.93	0.38	0.81
1093	MSTRG.7520	0.23	0.21	0.65	0.83	0.47	0.36	1.54	2.2	1.41	1.16	2.58	1.32
1094	MSTRG.7531	0.08	0.33	0.07	0.11	0.21	0.35	1.7	1.18	1.29	1.34	1.42	1.24
1095	MSTRG.7568	0.56	0.89	1.03	0.92	0.58	0.84	0	0	0	0	0	0
1096	MSTRG.7621	0.34	0.57	0.2	0.1	0.52	0.48	3.63	3.78	3.71	3.86	4.56	3.06
1097	MSTRG.768	6.48	8.16	6.81	8.65	8.21	8.54	6.15	4.67	7.87	1.61	1.57	2.22
1098	MSTRG.7738	1.07	1.09	1.44	1.53	0.98	2.57	1.69	0.7	0.46	0.68	0.67	0.22
1099	MSTRG.7765	1.31	3.7	2.72	2.1	1.68	2.1	0.62	0.93	0.83	1.03	1.46	1.88
1100	MSTRG.7767	0.93	0.84	1.56	2.71	2.76	2.45	0.27	0.38	0.12	0.87	0.31	0.19
1101	MSTRG.784	0	0	0	0.06	0	0	3.49	2.56	2.45	2.46	1.6	2.05
1102	MSTRG.7856	283.03	265.89	269.59	214.01	243.28	233.78	135.63	129.27	148.23	101.51	101.62	134.54
1103	MSTRG.7925	0	0	0	0	0	0	1.79	2.99	2.22	1.96	2.08	2.59
1104	MSTRG.7926	0	0	0	0	0	0	0.47	1.84	0.87	0.77	1.41	1.44
1105	MSTRG.8034	0.14	0	0.09	0	0.08	0.53	3.16	4.2	2.9	3.1	3.7	1.49
1106	MSTRG.8172	2.92	2	2.13	1.87	1.03	2.34	7.13	6.49	7.72	7.55	8.1	5.97
1107	MSTRG.828	2.89	2.28	3.12	4.52	4.55	5.58	1.46	0.48	0.74	2.72	2.23	2.23
1108	MSTRG.8332	0	0	0.11	0	0	0	1.01	1.39	1.58	0.98	2.03	1.65
1109	MSTRG.8339	1.66	2.41	2.98	2.18	2.33	2.77	0	0	0.03	0	0	0
1110	MSTRG.8340	2.01	2.61	2.69	2.22	2.33	3.36	0	0.03	0.03	0	0	0
1111	MSTRG.8465	2.06	2.2	2.14	1.47	1.61	1.11	0.2	0.08	0.03	0.17	0.03	0.06
1112	MSTRG.8569	1.28	1.23	1.44	1.59	1.44	1.25	4.82	3.62	3.87	3.25	2.47	2.91
1113	MSTRG.8603	0.46	1.49	1.71	1.07	1.53	1.17	0	0	0	0	0.04	0.11
1114	MSTRG.8636	20.04	22.55	23.8	22.36	28.57	29.16	9.82	10.57	14.4	10.56	8.97	13.82
1115	MSTRG.8672	6.06	5.41	5.78	7.31	7.83	6.74	1.46	0.84	1.38	1.78	1.86	1.46
1116	MSTRG.8674	6.23	4.84	6.21	8.11	7.33	7.65	1.45	0.62	0.78	1.14	0.93	0.43
1117	MSTRG.8689	0	0	0.08	0	0	0	0	0.18	0.06	0.38	0.49	0.43
1118	MSTRG.8810	3.94	2.95	4.48	4	3.97	6.08	1.21	0.53	0.54	0.72	2.02	1.12
1119	MSTRG.8827	3.08	1.51	2.33	1.43	1.96	1.17	0	0	0	0	0	0
1120	MSTRG.8844	2.26	2.68	2.57	3.45	1.89	3.58	10.43	6.23	6.35	7.2	5.28	7.14
1121	MSTRG.8870	3.01	5.36	3.21	2.49	3.59	3.68	1.03	0.7	1.26	0.9	1.32	2.06
1122	MSTRG.8885	0	0.34	1.17	0.44	0	0.54	0	0.55	0	0	0	0
1123	MSTRG.8888	5.88	0.18	2.45	2.05	3.26	3.52	0.33	0.2	0.45	0.27	0.1	0
1124	MSTRG.8899	1.45	1.51	1.02	0.92	1.71	0.93	1.09	2.13	1.42	0.49	0.3	0.84
1125	MSTRG.8999	0.54	0.51	0.14	0.47	0.6	0.66	0.11	0	0	0	0.05	0
1126	MSTRG.903	5.49	7.69	6.44	6.16	6.54	4.85	0.39	0.56	0.67	0.33	0.55	0.38
1127	MSTRG.908	0.92	1.17	0.6	1	0.31	0.59	2.32	2.21	2.2	2.91	3.34	2.4
1128	MSTRG.9155	3.82	3.75	4.51	4.41	3.37	3.84	0.57	0.45	0.37	0.51	0.3	0.48
1129	MSTRG.9210	3.53	4.63	4.76	3.9	4.97	2.48	1.2	0.85	1.09	0.88	0.85	0.84
1130	MSTRG.9242	3.57	3.53	3.37	4.15	3.36	3.77	4.57	2.8	1.97	1.93	1.17	2.27
1131	MSTRG.9244	0.02	0	0	0	0.05	0	2	1.69	2.31	1.8	1.22	2.48
1132	MSTRG.9245	0	0	0	0	0	0	0.38	0.79	1.89	0.99	0.89	0.81
1133	MSTRG.9268	1.37	1.94	1.12	0.29	0.32	0.44	0.02	0.11	0.07	0.13	0.11	0.04
1134	MSTRG.9274	0	0	0	0	0.02	0	2.13	2.84	2.22	2.16	1.96	2.22
1135	MSTRG.9300	0.55	1.23	2.53	1.52	2.15	0.91	0.22	0.09	0	0	0.09	0
1136	MSTRG.9301	0.14	0.06	0	0	0	0	5.16	0.58	0.37	0.27	0	0.28
1137	MSTRG.9315	0.07	0.32	0.3	0.33	0.21	0.45	0	0	0	0	0	0
1138	MSTRG.9392	1.11	1.58	1.67	1.42	1.34	1.67	0.6	0.36	0.59	0.32	0.53	0.46
1139	MSTRG.9415	2.81	2.64	2.98	2.65	2.48	2.29	0.21	0.16	0.11	0.05	0.06	0.11
1140	MSTRG.9459	3.84	2.97	4.44	3.93	3.16	4.03	0.07	0	0.09	0	0.24	0.04
1141	MSTRG.9467	25.39	20.62	26.52	28.26	33.19	30.21	15.92	16.1	11.93	12.14	11.48	15.14
1142	MSTRG.9469	1.91	0.58	0.26	0.88	0.21	0.56	4.84	4.83	3.71	3.46	4.51	5.25
1143	MSTRG.9497	0.78	0.93	1.04	1.53	0.76	1.47	0.5	0.58	0.46	0.43	0.31	0.67
1144	MSTRG.9525	2.44	2.5	3.23	2.05	2.96	1.72	1.62	2.06	1.35	0.57	0.46	1.13
1145	MSTRG.9526	1.22	1.93	2.73	1.26	1.08	0.99	0.32	0.21	0.25	0.09	0.31	0.54
1146	MSTRG.9537	1.97	2.3	2.72	1.99	2.4	2.15	0.02	0.06	0	0	0	0.1
1147	MSTRG.9574	0	0	0	0	0	0	2.78	1.68	2.32	1.75	0.86	2.57
1148	MSTRG.968	0.51	0	0.65	0.92	0.32	0.9	1.54	1.21	1.33	2.15	2.3	1.78
1149	MSTRG.9710	2.97	2.69	3.3	3.95	2.68	4	1.35	0.85	0.72	1.19	0.61	0.74
1150	MSTRG.972	2.17	3.76	3.57	1.26	2.32	3.41	0	0	0	0	0	0
1151	MSTRG.9755	0.75	0.93	0.64	2.02	0.68	0.91	3.32	3.54	3.86	4.4	6	5.56
1152	MSTRG.9757	1.68	0	2.66	1.87	1.4	3.3	1.12	0.44	0.57	0.1	0.28	0.64
1153	MSTRG.9791	0.1	1.43	0.45	0.43	0.32	0	0	0	0	0	0	0.09
1154	MSTRG.9794	1.55	1.68	1.79	1.52	1.5	2.64	0.54	0.33	0.49	0.88	0.64	0.7
1155	MSTRG.9797	0.22	0.11	0.1	0.2	0.2	0.32	2.83	2.09	3.24	1.73	2.25	2.33
1156	MSTRG.9907	0.77	1.45	4.06	2.94	2.13	3.45	0.11	0.32	0.22	0	0	0
1157	gene:MD00G1000500	3.15	2.97	3.75	6.46	8.12	7.19	3.22	2.3	2.59	4.2	2.95	2.94
1158	gene:MD00G1002000	10.16	7.32	13.56	11.07	12.49	11.45	5.9	4.48	5.92	5.74	3.84	3.78
1159	gene:MD00G1004900	10.6	9.04	7.82	10.27	9.69	11.6	3.82	3.58	5.78	7.58	4.94	5.8
1160	gene:MD00G1005100	18.95	28.55	19.97	8.47	11.94	8.41	7.52	10.57	8.96	7.11	6.96	8.93
1161	gene:MD00G1005400	0.54	0.86	0.54	0.26	0.43	0.66	0	0	0	0	0	0
1162	gene:MD00G1006000	0	0	0	0	0	0	3.67	3.82	3.33	3.03	2.37	3.56
1163	gene:MD00G1006100	1.99	2.17	2.63	1.18	1.18	1.29	7.6	5.65	8.36	4.91	3.63	5.97
1164	gene:MD00G1006500	0.26	0.47	0.5	0.07	0.04	0.04	0.09	0.18	0.06	0.13	0	0.01
1165	gene:MD00G1006600	0.11	0.04	0.14	0.04	0.07	0	0	0	0.02	0	0.15	0
1166	gene:MD00G1006800	8.74	11.48	9.17	3.78	3.34	4.17	0.39	0.26	0.18	0.5	0.12	0.09
1167	gene:MD00G1006900	8.25	8.62	8.26	7.47	6.69	6.06	2.86	2.57	2.45	1.97	2.14	2.83
1168	gene:MD00G1007000	2.07	2.12	3.88	2.35	2.36	2.31	0.58	0.28	0.69	0.18	0.66	0.51
1169	gene:MD00G1007200	10.74	8.54	12.63	7.12	6.76	7.73	1.69	2.68	1.76	1.13	1.54	0.99
1170	gene:MD00G1008000	3.56	4.72	3.52	1.6	2.26	1.64	3.05	3.69	3.16	1.91	1.62	2.65
1171	gene:MD00G1008400	2.95	3.23	2.74	3.38	3.32	4.3	2.22	2.87	1.77	1.46	2.31	1.54
1172	gene:MD00G1009400	1.46	2.47	1.7	0.64	0.54	0.67	0.56	1.2	0.88	0.2	0.36	0.99
1173	gene:MD00G1009800	12.58	13.24	13.07	7.99	7.67	8.14	5.27	5.9	5.79	6.92	7.08	7.65
1174	gene:MD00G1010200	2.66	2.31	1.61	3.83	3.39	4.54	2.3	1.58	1.91	4.47	3.28	3.87
1175	gene:MD00G1010700	0	0	0	0	0	0	0.18	0.57	0.37	0.06	0.06	0.64
1176	gene:MD00G1011700	0.43	0.14	0.28	0.11	0.15	0.13	20.18	16.66	16.86	15.1	15.31	15.12
1177	gene:MD00G1012100	0	0	0.03	0.09	0.03	0.14	0.3	0.08	0.13	0.28	0.13	0.08
1178	gene:MD00G1012200	2.47	2.75	2.86	1.31	1.81	1.74	1.07	0.97	1.38	1.27	0.79	0.96
1179	gene:MD00G1012600	0.21	0.19	0.17	0.13	0.14	0.14	1.21	0.53	0.62	0.59	0.53	0.64
1180	gene:MD00G1013000	37.14	20.07	30.08	50.83	55.24	51.05	33.73	28.18	31.31	50.46	76.68	84.27
1181	gene:MD00G1013600	51.51	77.84	51.18	26.78	22.59	18.41	38.11	50.66	45.3	27.61	21.6	30.08
1182	gene:MD00G1013700	0	0	0	0	0	0	0.28	0.34	0.41	0.33	0.35	0.43
1183	gene:MD00G1013800	0.4	0.38	0.21	0.28	0.32	0.28	2.32	2.14	1.63	1.85	2.42	2.45
1184	gene:MD00G1013900	0.32	0.97	0.32	0	0.08	0.22	0	0	0	0	0	0
1185	gene:MD00G1014000	8.68	8.15	9.67	7.84	8.36	7.97	31.24	25.86	29.2	27.36	28.16	27.36
1186	gene:MD00G1014200	0	0	0	0	0	0	0.46	0.44	0.8	0.22	0.17	0.39
1187	gene:MD00G1015100	0.14	0	0.08	0.1	0.13	0.03	0.53	0.35	0.13	0.81	0.63	0.5
1188	gene:MD00G1015600	2.41	3.78	1.32	2.25	1.78	4.33	31.7	7.92	5.58	3.33	3.04	3.86
1189	gene:MD00G1016200	2.73	2.02	2.75	1.41	1.78	2	0.78	1.2	0.5	0.72	0.52	0.3
1190	gene:MD00G1017400	2.44	1.81	2.15	2.4	2.3	2.37	4.93	5.05	3.93	4.14	3.6	4.04
1191	gene:MD00G1017600	0.18	0.35	0.71	0.38	0.44	0.32	1.64	2.19	1.64	2.74	2.58	1.57
1192	gene:MD00G1018300	10.75	16.51	15.02	22.68	16.01	22.68	10.1	15.08	15.68	22.93	32	22.53
1193	gene:MD00G1018400	4.31	4.76	2.24	0.92	0.63	1.45	0.99	2.11	0.54	0.53	0.19	0.37
1194	gene:MD00G1018800	2.02	2.57	2.98	4.61	4.76	5.23	0.4	0.08	0.17	0.18	0	0.08
1195	gene:MD00G1020100	1.82	0.99	0.16	0	1.73	0	0	0	0	0	0	0
1196	gene:MD00G1020200	8	8.38	10.71	11.61	10.36	11.01	21.2	17.78	19.61	14.93	17.81	16.53
1197	gene:MD00G1020700	2.52	3.27	3.14	0.76	3.08	2.99	1.28	1.22	1.53	1.25	0.61	1.59
1198	gene:MD00G1021300	0.74	1.03	0.32	0.31	0.46	0.48	11.45	10.19	9.43	9.11	9.11	11.9
1199	gene:MD00G1023300	15.22	21.37	25.34	17.8	17.79	12.74	6.93	7.54	6.16	7.46	6.09	7.81
1200	gene:MD00G1023400	1.13	0.91	0.83	0.85	0.8	0.85	1.66	1.43	2.25	1.76	1.67	1.82
1201	gene:MD00G1023500	5.48	6.22	4.51	6.36	5.12	6.52	4.09	3.03	3.31	2.07	2.27	4.82
1202	gene:MD00G1024100	2.68	5.26	4.67	4.16	2.98	3.36	6.89	3.49	4.12	2.79	1.92	1.7
1203	gene:MD00G1024600	0.13	0.01	0.05	0.54	0.5	0.51	0	0.01	0.01	0.01	0	0
1204	gene:MD00G1026100	4.64	5.03	4.34	3.24	4.23	3	1.13	1.03	1.09	0.98	0.99	1.06
1205	gene:MD00G1026200	1.2	1.44	1.6	1.1	1.12	1.32	0.18	0.19	0.36	0.28	0.18	0.28
1206	gene:MD00G1026400	0.03	0.19	0.22	0.48	0.1	0.04	0.93	0.3	0.79	0.4	0.67	0.51
1207	gene:MD00G1026500	1.11	0.65	0.8	0.67	0.89	0.99	0	0	0	0	0	0.03
1208	gene:MD00G1026700	0.13	0	0.17	0.32	0.07	0.17	7.32	6.09	9.18	10.46	9.31	10.08
1209	gene:MD00G1027000	6.62	7.13	5.43	2.74	3.73	2.79	3.82	2.83	3.45	2.49	1.25	2.4
1210	gene:MD00G1027200	2.7	3.04	3.23	1.65	2.63	2.22	0.62	0.36	0.18	0.41	0.13	0.35
1211	gene:MD00G1027600	5.86	6.22	7.02	7.25	6.31	6.17	0	0	0.06	0	0	0
1212	gene:MD00G1027700	9.08	9.13	9.88	10.58	11.37	10.59	0.84	0.83	0.99	1.13	0.96	0.57
1213	gene:MD00G1027800	3.64	4.66	4.94	5.54	6.4	6.76	0.01	0	0.02	0	0	0
1214	gene:MD00G1027900	0.85	1.02	0.65	0.1	0.37	0.23	2.63	1.31	0.54	0.91	0.76	1.43
1215	gene:MD00G1028000	19.31	19.5	19.17	16.81	17.66	19.77	8.58	10.7	8.95	9.52	7.25	12.68
1216	gene:MD00G1028300	0.72	0.67	0.94	0.57	0.6	1.57	0.07	0.21	0.2	0.17	0.35	0.09
1217	gene:MD00G1028800	4.14	4.71	4.01	3.74	3.55	3.92	6.35	7.15	7.39	7.88	8.24	7.23
1218	gene:MD00G1029400	1.18	2.27	3.76	3	3.2	5.17	8.57	9.77	2.46	6.76	0.18	8.18
1219	gene:MD00G1029500	0	0	1.1	0.47	0.67	1.83	2.12	2.31	2.77	1.13	2.18	1.12
1220	gene:MD00G1030300	47.02	44.63	62.18	87.06	87.03	98.6	28.79	29.95	32.05	46.31	40.58	51.91
1221	gene:MD00G1031300	6.93	5.97	8.12	8.45	9.96	9.17	16.47	15.48	14.06	14.87	17.31	16.04
1222	gene:MD00G1032600	5.28	4.48	6.41	8.35	10.38	8.96	12.61	11.09	13.25	15.9	14.4	13.94
1223	gene:MD00G1033400	0.41	0.11	0.79	0.95	1.18	1.12	1.15	0.96	1.28	0.71	0.42	0.53
1224	gene:MD00G1034800	0.02	0.12	0.06	0.1	0.02	0	7.32	4.78	5.85	5.29	5.79	5.81
1225	gene:MD00G1035000	0.47	0.39	0.2	0.59	0.59	0.47	9.1	8.48	8.39	9.35	8.34	9.78
1226	gene:MD00G1035800	0.33	0.51	0.77	0.53	0.3	0.54	3.33	2.61	1.86	1.21	1.13	1.75
1227	gene:MD00G1036000	0	0.04	0.15	0.07	0.33	0.2	0	0.03	0	0	0	0.03
1228	gene:MD00G1036300	1.18	1.49	1.01	0.98	1.38	1.73	0.44	0.58	0.22	0.5	0.27	0.82
1229	gene:MD00G1036800	32.56	26.74	35.75	40.62	41.93	40.33	17.57	17.73	17.91	16.57	17.74	16.52
1230	gene:MD00G1036900	6.17	4.78	5.89	6.2	8.88	7.36	2.33	2.64	2.98	2.14	2.37	2.31
1231	gene:MD00G1037500	0.11	0.6	0.2	0	0	0	0	0	0	0	0	0.08
1232	gene:MD00G1039400	5.35	2.53	2.49	6.65	4.95	7.08	2.9	4.07	3.37	9.83	10.82	8.05
1233	gene:MD00G1039900	4.15	4.47	4.29	1.94	1.96	2.16	2.63	3.06	2.9	2.02	2.35	2.11
1234	gene:MD00G1041300	3.79	3.03	3.84	4.1	4.4	4.24	13.52	11.03	13.16	13.78	11.61	12.8
1235	gene:MD00G1041400	14.58	12.86	12.31	7.95	11.54	8.05	0.44	2.84	1.52	0.77	0.05	1.14
1236	gene:MD00G1044200	0.31	0.57	0.49	0.1	0.24	0.29	0.08	0.02	0.08	0.09	0.02	0.02
1237	gene:MD00G1045100	0.88	1.09	0.63	0.2	0.99	0	0	0	0	0.33	0	0.48
1238	gene:MD00G1045500	0	0	0	0.57	0.44	0.45	3.82	2.17	4.62	3.27	2.58	1.63
1239	gene:MD00G1045700	1.88	3.06	2.38	1.91	1.13	1.84	0.86	0.37	0.56	0.36	0.67	0.6
1240	gene:MD00G1046300	18.29	17.8	18.87	14.33	16.08	14.99	8.41	8.15	8.14	6.23	7	7.25
1241	gene:MD00G1046700	2.23	1.62	1.87	1.37	1.17	1.11	0.63	0.9	0.77	0.81	0.72	1
1242	gene:MD00G1047900	0	0.02	0.02	0	0	0	4.23	4.46	4.11	3.91	3.47	4.02
1243	gene:MD00G1048200	0	0	0	0	0	0	3.12	2.77	2.86	3.28	2.35	2.29
1244	gene:MD00G1048400	8.89	9.15	9.45	6.93	8.03	6.72	18.87	24.2	16.24	18.75	20.41	16.88
1245	gene:MD00G1048700	0	0	0	0	0	0	2.01	1.88	1.72	1.05	2.11	1.87
1246	gene:MD00G1048900	0.5	0.98	1.03	0.39	0.33	0.29	2.68	2.62	2.39	1.85	2.21	2.19
1247	gene:MD00G1049500	0.15	0.35	0.15	0.24	0.31	0.03	0	0	0	0	0	0
1248	gene:MD00G1050200	0.7	0.8	0.44	0.3	0.4	0.73	2.84	2.57	2.66	2.57	2.54	2.83
1249	gene:MD00G1050400	0.08	0.1	0.33	0	0.09	0	0.4	0.96	0.94	0.52	0.43	0.65
1250	gene:MD00G1052600	22.68	14.87	18.13	11.55	9.1	10.82	6.44	6.69	5.97	4.78	4.94	5.28
1251	gene:MD00G1052900	0.54	0.6	0.62	1.5	1.24	1.89	4.69	4.6	4.35	7.09	7.82	8.65
1252	gene:MD00G1053900	2	2.53	2	1.53	1.16	1.14	0.05	0.16	0.14	0.11	0.19	0.25
1253	gene:MD00G1054200	0	0	0	0	0	0	0.8	0.52	0.65	0.63	0.86	0.68
1254	gene:MD00G1056000	0.26	0.16	0.18	0.17	0.13	0.06	1.26	0.89	1.25	0.95	0.37	0.6
1255	gene:MD00G1056100	0.71	1.06	0.85	0.83	0.57	0.62	2.45	2.49	2.3	1.94	2.05	1.98
1256	gene:MD00G1057400	0.44	0	0.22	0	0.21	0	1.41	2.44	2.04	3.02	1.99	1.73
1257	gene:MD00G1057500	0.14	0.3	0.1	0.16	0	0.1	1.29	1.04	1.11	1.05	1.68	0.99
1258	gene:MD00G1057700	0.48	0.51	1.12	0.53	1.2	1.39	3.2	2.55	1.58	3.15	1.57	3.46
1259	gene:MD00G1060000	0.28	0	0.22	0.32	0.38	0.28	0.1	0.22	0.04	0	0	0
1260	gene:MD00G1061600	4.09	3.49	4.31	5.41	5.17	5.97	1.27	1.47	1.45	2.1	1.73	2.51
1261	gene:MD00G1061900	0.15	0.23	0.02	0.05	0.09	0.11	0.6	0.56	0.86	0.61	0.8	0.91
1262	gene:MD00G1062900	0.98	0.93	0.44	0.58	0.89	0.47	3.34	6.39	4.3	4.01	5.83	4.51
1263	gene:MD00G1063000	1.58	1.31	1.65	1.86	1.42	2.01	0.02	0.08	0.03	0.01	0.04	0.07
1264	gene:MD00G1063300	2.05	4.5	3.33	3.67	5.21	6.42	0.92	1.54	1.43	1.4	0.7	1.12
1265	gene:MD00G1064200	10.02	5.86	9.42	6.76	7.27	11.32	4.44	4.65	6.07	2.29	2.12	3.89
1266	gene:MD00G1065200	24.72	11.34	23.04	21.43	22.91	24.43	1.06	0.57	1.83	1.04	0.1	1.42
1267	gene:MD00G1065500	0.08	0.2	0.61	0.93	1.92	1.03	0.22	0.18	0.15	0.63	0.51	0.65
1268	gene:MD00G1068000	2.33	1.54	1.47	1.33	1.85	1.3	0.95	0.16	0.74	0.83	0.16	0.56
1269	gene:MD00G1069900	14.7	14.28	10.79	8.93	8.76	9.09	6.06	6.73	7.6	3.83	2.44	4.49
1270	gene:MD00G1070000	23.89	24.88	28.34	24.82	25.05	24.11	11.93	12.96	11.65	10.65	10.47	10.86
1271	gene:MD00G1070500	0.66	0.58	1.45	5.41	5.81	6.67	0.46	0.65	0.18	1.81	1.66	0.92
1272	gene:MD00G1070800	0.27	0.17	0.08	0.2	0.26	0.33	0	0.1	0.04	0.04	0	0.02
1273	gene:MD00G1071800	0.81	1.23	0.95	0.4	1.08	0.67	1.41	1.15	1.04	1.83	1.35	2
1274	gene:MD00G1072400	0	0.33	0.48	0.76	1.52	0.5	0	0	0	0	0	0
1275	gene:MD00G1072500	26.17	21.93	17.35	16.7	12.54	11.09	8.59	13.38	10.27	12.7	12.85	11.53
1276	gene:MD00G1073900	0.54	0.13	0	1.01	0.49	1.06	0.2	0	0.1	0	0	0
1277	gene:MD00G1076100	4.64	4.8	6.47	3.75	5.8	2.62	2.71	2.85	2.54	3.62	0.97	3.05
1278	gene:MD00G1077100	0.38	0.41	0.56	0.79	0.23	0.36	0.75	1.08	0.63	0.95	0.79	1.21
1279	gene:MD00G1079200	0.06	0.12	0.17	0.07	0.05	0.08	5.08	5.02	5.32	3.83	4.52	3.7
1280	gene:MD00G1079300	0	0	0	0	0	0	0.84	0.99	1.13	1.43	1.44	1.77
1281	gene:MD00G1079900	2.7	3.62	3.13	3.87	5.54	5.19	31.29	25.37	29.54	27.72	32.76	26.11
1282	gene:MD00G1080000	0.54	1.18	0.91	0.95	0.75	0.75	0.22	0.4	0.23	0.34	0.43	0
1283	gene:MD00G1080400	1.45	1.57	1.52	1.56	1.94	1.42	6.16	5.52	6.24	5.02	5.75	6.37
1284	gene:MD00G1081000	0.55	0.49	0	0.49	0.28	0.37	0.79	1.12	0.77	2.51	1.64	1.96
1285	gene:MD00G1081300	0.23	0.35	0.47	0.12	0.09	0.19	1.09	0.86	0.83	1.54	1.47	1.61
1286	gene:MD00G1081500	6.9	5.02	7.32	9.25	10.05	9.58	0.85	0.73	1.18	1.33	1.17	1.17
1287	gene:MD00G1084200	0.23	0	0.14	0.43	0.12	0.3	1.2	0.11	0.58	0.39	0.35	0
1288	gene:MD00G1084300	2.24	3	2.78	1.79	1.49	1.79	1.17	1.62	1.37	0.99	1.43	1.12
1289	gene:MD00G1085000	0.75	0.34	0.33	0.78	0.51	0.84	1.21	1.14	1.14	1.66	2.11	2.36
1290	gene:MD00G1085100	15.42	15.72	19.12	18.23	14.84	21.37	7.91	9.55	7.87	8.18	8.6	8.23
1291	gene:MD00G1085300	0.89	0.61	0.52	1.1	1.26	1.49	1.73	1.6	1.51	2.46	2.61	1.87
1292	gene:MD00G1085400	2.14	1.87	2	2.34	1.55	1.61	8.1	6.33	6.84	5.7	7.01	6.91
1293	gene:MD00G1085700	0	0	0.11	0	0	0	0.96	0.09	0.88	0.81	0.26	1.01
1294	gene:MD00G1087200	1.18	1.17	1.16	1.41	1.5	1.74	0	0	0	0.04	0	0
1295	gene:MD00G1087900	0.74	0.8	0.42	2.49	2.6	2.56	0.39	0.43	0.3	0.71	0.81	0.57
1296	gene:MD00G1088400	0.94	1.11	2	0.94	0.78	0.61	1.5	2.04	2.6	0.65	0.82	0.68
1297	gene:MD00G1091400	2.94	1.64	4.1	2.98	3.98	4.85	1.68	2.38	2.84	1.81	0.34	2.36
1298	gene:MD00G1093000	0.26	0.27	0	0	0.06	0.05	0.89	0.55	0.42	0.1	0.07	0.07
1299	gene:MD00G1096200	0	0	0	0	0	0	0.34	0.22	0.14	0.17	0.13	0.13
1300	gene:MD00G1097100	1.6	0.66	1.13	2.19	2.21	1.34	0.67	0.76	0.19	0.14	0	0.54
1301	gene:MD00G1098200	0.45	0.62	0.45	0.51	0.66	0.7	1.63	1.16	1.18	1.72	1	1.5
1302	gene:MD00G1098300	0.13	0.11	0	0	0	0.05	5.75	5.27	5	6.04	5.86	6.45
1303	gene:MD00G1101400	1.63	0.76	1.31	1.83	1.96	2.32	1.31	0.63	0.84	0.27	0.37	0.39
1304	gene:MD00G1101700	8.86	8.77	9.79	9.42	11.37	10.63	24.41	19.24	20.44	19.44	17.06	19.26
1305	gene:MD00G1102100	0.78	0.5	0.78	0.92	0.98	0.75	0.13	0.07	0.17	0.2	0.18	0.15
1306	gene:MD00G1103700	0.28	0.65	0.46	0.27	0.51	0.48	1.04	0.82	0.56	0.26	0.12	0.28
1307	gene:MD00G1104300	7.17	7.43	7.31	6.71	7.09	7.44	3.32	4.36	3.79	3.49	3.72	4.32
1308	gene:MD00G1104600	0.3	0.16	0.3	0.18	0.14	0.13	0.34	0.53	0.46	0.28	0.41	0.42
1309	gene:MD00G1104700	1.95	2	2.34	1.4	1.38	2.06	7.72	4.69	5.35	4.1	3.51	4.74
1310	gene:MD00G1105000	10.92	13.83	10.09	11.86	9.8	13.25	8.52	9.58	7.71	6.89	3.86	7.08
1311	gene:MD00G1105100	0	0	0	1.14	0.61	0.66	0	0	0	0	0	0
1312	gene:MD00G1105300	2.84	2.44	1.31	0.9	0.21	1.14	0.56	0.72	0.76	0.75	0.73	0.45
1313	gene:MD00G1105400	6.25	6.24	7.29	6.99	7.21	10.38	5.73	5.27	4.59	2.04	2.42	1.91
1314	gene:MD00G1109200	0.18	0.56	0.27	0.3	0.15	0.06	0	0.04	0	0	0.08	0.08
1315	gene:MD00G1110300	0.02	0.3	0.09	0.02	0	0.13	1.53	1.55	1.63	2.07	0.82	1.07
1316	gene:MD00G1111000	0.88	1.18	1.09	0.38	0.88	0.17	3.78	5.05	3.17	1.63	1.12	1.72
1317	gene:MD00G1111300	0	0	0	0	0.05	0	1	0.91	1.29	0.49	0.21	0.37
1318	gene:MD00G1111400	0.39	0.19	0	0	0	0	2.71	6.9	2.91	0.19	0.15	1.26
1319	gene:MD00G1111500	0.6	0.23	0.35	0.96	0.46	0.86	1.41	2.21	1.55	0.82	0.68	1.82
1320	gene:MD00G1112200	5.17	4.19	5.86	5.97	6.57	6.17	0.15	0.14	0.08	0.15	0	0.15
1321	gene:MD00G1113900	3.76	3.62	4.41	3.2	3.78	4.37	20.85	21.53	23.08	19.8	19.7	21.17
1322	gene:MD00G1114600	7.67	10.23	6.52	4.67	3.51	4.06	0.29	0.9	1	1.34	0.51	1.72
1323	gene:MD00G1114700	0.43	1.03	0.48	4.1	4.39	3.62	3.95	3.25	3.27	4.21	0.83	4.62
1324	gene:MD00G1115600	4.44	6.98	5.15	4.77	6.34	3.87	2.8	2.81	2.83	2.45	2.47	2.6
1325	gene:MD00G1116600	303.56	233.96	244.11	213.33	256.91	260.64	84.51	92.55	85.9	82.81	60.2	61.46
1326	gene:MD00G1117100	1.23	0.43	0	0.23	0.7	1.71	0	0	0	0	0	0
1327	gene:MD00G1118800	20.5	23.3	21.4	8.12	7.59	7.42	23.68	32.5	27.68	15.05	15.16	16.98
1328	gene:MD00G1118900	0.83	2.06	1.81	1.13	1.38	0.97	3.37	4.15	4.13	5.35	3.15	3.47
1329	gene:MD00G1120400	7.45	7.58	9.92	8.87	8.89	7.6	22.23	19.64	20.8	18.68	18.31	17.57
1330	gene:MD00G1120600	0.83	0.55	1.5	0.7	0.61	0.56	2.18	2.96	2.21	1.76	2.79	1.94
1331	gene:MD00G1120700	0	0.2	0	0	0	0.11	0.76	0.82	0.91	0.42	0.26	0.98
1332	gene:MD00G1121200	3.97	3.74	4.25	3.29	2.56	3.21	2.1	2.05	1.76	1.51	1.35	1.95
1333	gene:MD00G1121500	0	0	0	0.08	0	0.04	0.54	0.46	0.8	0.45	0.61	0.57
1334	gene:MD00G1123000	1.61	1.87	2.85	2.42	2.02	2.1	1.17	1.04	0.87	1.2	0.5	0.72
1335	gene:MD00G1124200	0	0	0	0.04	0	0	0.31	0.15	0.05	0	0.12	0.06
1336	gene:MD00G1124400	0.79	1.13	0.9	0.78	0.49	0.79	0	0.11	0.11	0.05	0	0
1337	gene:MD00G1124700	0	0	0	0	0	0.02	0.03	0.12	0.11	0.16	0.13	0.08
1338	gene:MD00G1125200	1.06	0.72	1.14	2.43	2.11	1.9	0.88	1.08	0.46	1.31	1.01	0.7
1339	gene:MD00G1125400	8.51	6.49	5.2	2.64	1.15	1.23	0.1	0.27	0.23	0.08	0.27	0.07
1340	gene:MD00G1125900	1.9	1.2	2.13	1.56	1.59	1.41	7.25	8.41	7.19	6.08	5.23	7.14
1341	gene:MD00G1126700	0.91	0.79	1.29	0.1	0.26	0.56	0.29	0.08	0.17	0.51	0.17	0.17
1342	gene:MD00G1129000	7.03	8.69	5.75	5.5	4.57	4.8	2.51	3.92	2.72	2.37	3.08	2.7
1343	gene:MD00G1130100	6.49	8.28	7.92	7.67	7.55	6.5	3.64	5.11	3.35	4.28	3.01	3.11
1344	gene:MD00G1130800	0.31	0.71	0.06	0.41	0.23	0.26	0.1	0.05	0	0	0	0.05
1345	gene:MD00G1131100	0.44	0.22	0.31	0.37	0.3	0.08	1.41	0.69	1.17	0.74	0.92	0.92
1346	gene:MD00G1131900	1.06	0.96	1	0.37	0.86	1.04	2.6	2.06	1.6	1.57	1.62	1.78
1347	gene:MD00G1132400	8.02	8.4	7.69	5.44	4.97	5.24	13.12	12.76	12.12	14.32	14.99	12.5
1348	gene:MD00G1133400	0.35	0.21	0.2	0.58	0.48	0.11	0	0	0	0	0	0
1349	gene:MD00G1133500	25.87	35.17	20.59	22.64	17.93	17.31	1.58	4.82	1.88	1.24	1.26	2.05
1350	gene:MD00G1134400	0.5	0.25	0	0.84	1.02	0.86	0.05	0.49	0.24	0.42	0	0.28
1351	gene:MD00G1134900	0.98	3.03	1.53	0.58	1.79	0.46	0.57	0.38	0.25	0.1	0.05	0.1
1352	gene:MD00G1135500	18.9	7.34	10.48	29.69	20.36	29.4	16.72	11.82	17.27	31.92	22	18.52
1353	gene:MD00G1135700	2.13	1.93	1.85	1.93	1.41	1.02	4.42	3.87	4.62	4.43	4.57	4.95
1354	gene:MD00G1135900	0	0	0	0	0	0	3.43	6.04	5.63	4.7	3.3	2.38
1355	gene:MD00G1136000	0.82	1.47	1.33	0.5	1.11	0.54	2.96	3.95	3.51	2.89	3.32	3.01
1356	gene:MD00G1136100	0	0.07	0	0	0.55	0	0.27	0.9	0	0.26	0.09	0.04
1357	gene:MD00G1137100	2.96	0.96	2.82	4.49	3.93	6.56	1.66	2.86	1.64	2.19	3.76	4.7
1358	gene:MD00G1137300	21.42	29.32	21.21	8.32	8.78	9.53	7.73	9.73	7.57	6.24	6.51	5.2
1359	gene:MD00G1137700	86.38	62.69	55.49	58.21	31.19	52.41	166.31	163.89	169.12	92.14	91.07	95.7
1360	gene:MD00G1137900	0	0	0	0.19	0.19	0.01	0.48	0.15	0.09	0.17	0.47	0.27
1361	gene:MD00G1138000	0	0	0.16	0	1.71	0	3.79	0	0.39	0.6	0	0.63
1362	gene:MD00G1138200	31.43	33.84	32.25	28.35	27.5	28.56	17.4	16.94	17.29	15.41	15.87	15.23
1363	gene:MD00G1138500	3.58	3.45	3.46	1.68	1.24	1.22	5.08	7.06	6.59	3.28	2.95	3.05
1364	gene:MD00G1139400	1.53	1.16	1.24	0.63	1.09	1.56	0.38	0.5	0.61	0.66	0.44	0.65
1365	gene:MD00G1139600	0	0	0	0.26	0	0	0.44	0.3	0.26	0.52	0.37	0.24
1366	gene:MD00G1141200	2.54	1.81	3.27	5.17	5.57	4.15	0.45	0.82	0.54	1.02	0.87	0.74
1367	gene:MD00G1145400	0	0	0	0	0	0	4.07	3.03	4.16	4.27	3.49	3.07
1368	gene:MD00G1145500	1.88	1.49	2.33	1.94	2.53	2.33	0	0	0	0	0	0.08
1369	gene:MD00G1145700	3.97	4.07	4.76	4.91	4.16	4.42	8.22	10.55	8.83	10.53	9.11	10.03
1370	gene:MD00G1147600	0	0.2	0.19	0	0.04	0	0.27	0.26	0.25	0.21	0.42	0.15
1371	gene:MD00G1148200	2.89	3.36	1.87	4.62	4.57	9.69	15.47	12.88	12.99	6.3	9.23	8.61
1372	gene:MD00G1148400	0.81	1.68	2.02	1.95	0.88	2.59	0.92	0.58	0.67	0.47	1.56	0.46
1373	gene:MD00G1148700	0	0	0	0	0	0	2.7	1.12	1.48	0.68	0.74	1.96
1374	gene:MD00G1148800	2.17	2.33	2.92	2.2	2.39	1.72	0	0	0	0	0	0
1375	gene:MD00G1150100	6.62	7.84	6.63	7.01	8.72	6.72	0	0	0	0	0	0
1376	gene:MD00G1150200	2.33	2.34	1.72	2.69	2.86	2.33	0	0	0	0	0	0
1377	gene:MD00G1150800	6.11	3.67	4.08	5.56	6.42	4.97	1.75	3.52	1.98	2.13	2.6	2.34
1378	gene:MD00G1151100	0.44	0.36	0.63	0.54	0.2	0.4	1.02	1.13	1.24	0.59	0.71	1.02
1379	gene:MD00G1151400	0	0	0	0	0	0	0	0.26	0.09	0.36	0.71	0.27
1380	gene:MD00G1151500	0	0	0	0	0	0	1.98	1.33	1.41	1.29	1.2	1.14
1381	gene:MD00G1152100	27.25	30.77	27.87	21.8	17.05	18.83	13.91	15.21	15.05	14.21	12.99	14.62
1382	gene:MD00G1152400	43.34	23.74	32.35	25.07	23.88	22.53	6.87	6.21	5.58	20.43	20.74	20.13
1383	gene:MD00G1152800	4.4	1.98	2.41	3.81	2.36	2.52	6.02	4.87	5.7	7.5	7.67	6.86
1384	gene:MD00G1153500	0.21	0.44	0.22	0.19	0.32	0.52	5.05	5.34	5.11	3.27	3.18	4.1
1385	gene:MD00G1153600	0.1	0	0.05	0.2	0.09	0	0.53	0.46	0.41	0.41	0.14	0.18
1386	gene:MD00G1154200	5.35	7.97	6.05	6.35	7.54	7.38	4.38	2.51	2.73	1.8	2.61	3.92
1387	gene:MD00G1154900	0.73	0.4	0.56	1.27	0.89	1.19	3.32	3.18	4.29	4.48	3.96	3.99
1388	gene:MD00G1155200	0	0	0.04	0.04	0	0.02	3.1	2.4	2.6	2.68	2.87	2.6
1389	gene:MD00G1157500	1.52	0.95	1.61	1.31	0.82	0.23	3.49	5.51	4.57	2.05	0.71	1.13
1390	gene:MD00G1158300	0.51	0.75	0.85	0.34	0.39	0.49	0.02	0	0	0	0	0.04
1391	gene:MD00G1158500	0.62	0.51	0.45	0.37	0.48	0.35	1.49	1.89	1.82	1.74	1.92	1.7
1392	gene:MD00G1158700	3.73	4.42	5.62	4.36	4.64	5.56	0.63	0.34	0.49	0.64	0.67	0.34
1393	gene:MD00G1158800	1.42	1.15	2.18	2.21	1.24	1.8	0	0	0	0	0	0
1394	gene:MD00G1158900	1.57	2.34	1.74	1.03	1.48	1.46	0	0	0	0	0.05	0.05
1395	gene:MD00G1159000	4.8	4.1	4.13	5.41	5.24	5.92	0.05	0.02	0.06	0.11	0	0.07
1396	gene:MD00G1159200	4.49	8.33	5.79	2.94	2.65	3.16	1.84	2.43	2.11	1.93	1.43	1.45
1397	gene:MD00G1160300	0.11	0.2	0.09	0.12	0.06	0.07	0	0	0.01	0.04	0.05	0.01
1398	gene:MD00G1161000	9.29	8.68	10.14	8.13	9.12	10.62	5.22	5.22	4.08	4.82	4.8	4.67
1399	gene:MD00G1161500	1.52	1.07	1.92	1.7	1.65	1.73	3.43	3.15	3.83	3.09	2.82	2.97
1400	gene:MD00G1162300	0.35	0.78	0.61	0.97	0.71	0.29	0.07	0.14	0.19	0	0.22	0.14
1401	gene:MD00G1163400	0.02	0.13	0.02	0	0.09	0.03	0.45	0.7	0.61	0.42	0.45	0.66
1402	gene:MD00G1163900	0.53	0.93	0.85	0.89	0.53	0.51	2.85	2.94	1.88	2.34	3.42	2.37
1403	gene:MD00G1165200	0.67	0.61	0.47	0.59	0.75	0.48	0.26	0.06	0.34	0.27	0.12	0.15
1404	gene:MD00G1165300	32.14	29.26	29	23.71	20.07	22.87	12.48	13.56	12.64	8.86	11.29	11.5
1405	gene:MD00G1165700	6.05	2.86	5.37	5.13	6.28	6.21	20.11	17.21	14.54	19.57	16.28	14.47
1406	gene:MD00G1166100	0.29	0.49	0.11	0.14	0.44	0.59	7.94	1.02	0.94	0.68	0.75	1.07
1407	gene:MD00G1167000	62.89	64.03	43.21	55.24	44.14	34.95	43.42	55.74	50.97	86.47	99.83	87.64
1408	gene:MD00G1168000	0.36	0.32	0.24	0.14	0.23	0.07	9.13	7.96	8.24	7.94	7.16	6.54
1409	gene:MD00G1168400	1.19	1.62	1.55	1.51	1.26	1.46	8.45	8.74	8.67	7.65	8.91	9.57
1410	gene:MD00G1168500	0	0	0	0	0	0	5.87	6.88	4.1	5.14	3.57	5.49
1411	gene:MD00G1168700	0.45	0.23	0.46	0.17	0.26	0.22	2.94	2.59	2.61	2.09	2.15	2.65
1412	gene:MD00G1169800	0.21	0	0.17	0.39	1.06	5.27	1.78	0.63	1.29	0.7	1.11	1.68
1413	gene:MD00G1169900	1.05	1.19	1.17	1.36	0.47	0.44	0.19	0	0	0	0	0
1414	gene:MD00G1170100	1.3	1.82	0.87	1.18	1.65	1.03	0.31	0	0.64	0	0.39	0.51
1415	gene:MD00G1170700	0	0	0	0	0	0	1.88	1.55	1.7	1.91	2.08	1.95
1416	gene:MD00G1171400	0.09	0.13	0	0	0.07	0	0.26	0.12	0.36	0.25	0.3	0.25
1417	gene:MD00G1172900	0.02	0.09	0.02	0.02	0.04	0.04	2.14	2.9	1.54	1.9	2.89	2.9
1418	gene:MD00G1173600	0.72	1.28	0.61	1.27	0.94	0.93	3.3	2.22	2.92	3.41	3.3	2.63
1419	gene:MD00G1174600	1.73	2.74	2.1	1.72	2.73	1.8	0.37	0.18	0.55	0.41	0.26	0.42
1420	gene:MD00G1175100	0.37	0.66	1.21	0.78	0.25	0.23	0	0	0.06	0.3	0.29	0
1421	gene:MD00G1175400	0	0	0	0	0	0	2.11	1.4	2.01	2.85	1.88	2.36
1422	gene:MD00G1175500	0.03	0.04	0.04	0	0	0	7.03	5.7	5.33	4.18	3.71	4.35
1423	gene:MD00G1176400	0.7	1.54	1.22	0.64	0.75	0.37	0.78	0.7	0.78	0.08	0.03	0.11
1424	gene:MD00G1176700	0.52	0.94	0.99	0.64	1.18	0.48	0.56	0.16	0.3	0.16	0.08	0.08
1425	gene:MD00G1177100	0.35	0	0	0	0	0	0.87	1.32	0.95	0.71	0.87	0.87
1426	gene:MD00G1178700	1.92	1.14	2.4	1.64	2.57	0.92	7.08	5.83	7.43	4.48	5.17	6.89
1427	gene:MD00G1178900	0.84	1.73	0.91	1.04	0.81	0.6	0.33	0.28	0.21	0.66	0.68	0.71
1428	gene:MD00G1179200	18.14	16.3	21.4	17.41	15.86	17.01	16.39	16.49	15.73	8.6	8.78	7.65
1429	gene:MD00G1181800	1.78	1.78	1.64	1.47	0.92	1.56	3.71	3.54	3.97	2.11	2.21	2.68
1430	gene:MD00G1182100	2.42	0.61	1.47	2.22	2.44	3.43	1.53	2.5	1.06	1.21	0.45	0.96
1431	gene:MD00G1184000	0.87	0.71	0.69	1.63	1.08	0.94	2.71	2.78	2.74	2.54	1.93	3.25
1432	gene:MD00G1185200	10.17	11.08	8.01	8.78	7.4	7.98	4.84	5.18	4.76	4.8	5.72	5.49
1433	gene:MD00G1185800	2.84	1.6	2.31	4.26	4.18	4.7	6.71	3.82	4.58	7.72	7.65	5.57
1434	gene:MD00G1186200	3.73	2.8	2.74	2.84	4.92	3.69	8.17	5.22	4.74	8.76	8.36	6.73
1435	gene:MD00G1187100	0.3	0.09	0.09	0.24	0	0.09	0.58	1.35	0.87	0.68	0.72	0.63
1436	gene:MD00G1187300	0	0	0	0.03	0.03	0.03	2.86	1.97	2.14	1.92	1.49	2.34
1437	gene:MD00G1188600	0.96	0.91	1.26	0.66	0.4	0.65	1.79	2.07	1.85	2.06	1.44	1.98
1438	gene:MD00G1189100	2.77	2.06	5.73	1.4	2.22	2.63	4.78	4.04	4.32	4.28	4.59	7.71
1439	gene:MD00G1190000	3.35	4.49	4.79	4.76	4.74	4.5	1.05	0.2	0.13	0.37	0.12	0.2
1440	gene:MD00G1190700	90.22	81.51	43.64	50.66	31.24	27.29	15.12	35.05	21.86	40.28	49.33	58.88
1441	gene:MD00G1190800	77.48	50.45	64.9	79.08	82.56	105.79	261.36	211.21	232.89	271.91	300.63	234.83
1442	gene:MD00G1190900	6.6	3.61	10.79	3.63	2.71	7.84	1.59	1.83	0.84	1.9	1.08	3.23
1443	gene:MD00G1191600	19.8	17.81	14.03	10.4	6.02	8.99	3.95	4.18	5.4	4.07	4.65	4.94
1444	gene:MD00G1192700	0	0	0	0	0	0	0.38	0.18	0.4	0.39	0.21	0.27
1445	gene:MD00G1193000	12.25	15.7	11.27	8.18	7.22	8.88	2.36	3.51	3.09	2.24	2.38	1.36
1446	gene:MD00G1199400	2.75	3.06	3.9	3.06	3.4	2.83	0.81	1.06	0.79	0.49	0.32	0.78
1447	gene:MD00G1201300	1.27	0.77	1.59	0.59	0.27	0.32	1.55	1.16	1.28	1.49	0.88	0.92
1448	gene:MD00G1201800	1.67	0.84	1.68	1.24	2.56	1.97	0.06	0	0.24	0.17	0.34	0.17
1449	gene:MD00G1203600	2.28	1.39	2.11	1.59	2.25	2.04	0.89	0.89	1.13	0.91	1.05	4.62
1450	gene:MD00G1203800	0.81	0.44	0.58	0.45	0.66	0.39	0.85	1.89	0.77	1.22	1.15	1.64
1451	gene:MD00G1206000	0.06	0.02	0.02	0.08	0.27	0.24	6.3	4.98	5.65	4.21	3.7	2.42
1452	gene:MD00G1206600	3.63	8.4	0.93	0.27	0.62	0	1.96	5.38	2.52	3.65	1.33	1.62
1453	gene:MD00G1208200	1.62	1.25	1.5	1.43	0.61	1.46	2.64	2.82	2.51	2.26	2.5	2.72
1454	gene:MD00G1208300	2.59	2.05	1.11	0.69	0.87	1.2	1.48	1.74	1.77	1.27	1.01	1.27
1455	gene:MD00G1208400	4.07	3.98	3.59	2.85	3.31	2.76	12.88	10.43	11.9	9.92	9.73	11.91
1456	gene:MD00G1214200	1.04	0.71	1.31	1.28	1.16	1.19	0.55	0.69	0.59	0.45	0.43	0.64
1457	gene:MD00G1214300	1.42	1.07	1.67	1.83	1.74	1.23	0.11	0.24	0	0.11	0.24	0.34
1458	gene:MD00G1220000	0	0	0.13	0.28	0.04	0.11	0.52	0.49	0.44	0.23	0.18	0.32
1459	gene:MD00G1220300	1.2	1.93	1.43	0.58	0.67	0.52	4.44	3.68	3.98	3.63	3.31	4.26
1460	gene:MD00G1221200	0.74	0.82	0.27	0.65	0.66	0.24	0	0	0	0	0	0
1461	gene:MD01G1000300	2.65	2.63	2.71	4.72	5.32	5.43	2.68	1.18	1.07	1.5	1.83	1.68
1462	gene:MD01G1002000	8.4	4.49	7.38	4.96	5.37	3.09	2.02	3.16	1.78	2.58	1.39	2.24
1463	gene:MD01G1002100	16.72	15.72	18.95	20.63	20.43	21.73	0.6	0.41	0.38	0.3	0.65	0.68
1464	gene:MD01G1003800	0.65	0.34	0.77	0.48	0.83	0.91	3.05	2.07	2.68	2.13	2.65	2.08
1465	gene:MD01G1004000	0.71	0.93	0.92	0.4	0.64	0.54	1.28	0.83	1.28	1.1	0.94	1.25
1466	gene:MD01G1005800	5.95	2.39	4.91	5.21	5.5	7.26	2.03	1.95	1.02	1.44	1.07	1.94
1467	gene:MD01G1006100	2.65	2.01	3.39	1.69	1.94	1.53	0.15	0.24	0.82	0.91	0.69	0.44
1468	gene:MD01G1006200	6.39	3.82	5.37	7.07	4.94	4.93	11.6	12.12	9.81	8.51	7.22	10.71
1469	gene:MD01G1007700	1.17	0.87	1.01	1.18	1.24	1.01	0	0	0	0	0	0
1470	gene:MD01G1010300	0.58	0.12	0.45	0.2	0.13	0.63	0.31	0	0.2	0.79	0.41	1.31
1471	gene:MD01G1011600	1.22	1.22	1.34	0.89	1.13	1.25	0.9	0.74	0.66	0.27	0.18	0.44
1472	gene:MD01G1014700	0	0	0	0	0	0	0.08	0.13	0.09	0.42	0.03	0.2
1473	gene:MD01G1017800	0.77	1.8	0.72	1.23	0.96	0.7	0	0	0	0	0	0
1474	gene:MD01G1018200	4.47	2.62	4.59	3.77	3.49	2.15	2.1	2.32	0.7	1.84	1.19	1.67
1475	gene:MD01G1018500	4.15	7.12	9.03	4.35	5.79	7.57	16.38	13.67	15.19	12.52	12.6	14.76
1476	gene:MD01G1018600	0.4	0.43	1.54	0.62	0.79	0.37	0.27	0.13	0.14	0	0.09	0.18
1477	gene:MD01G1020400	0.79	0.59	0.75	0.22	0.18	1.13	0	0	0	0	0	0
1478	gene:MD01G1021500	0.95	1.2	0.61	0.85	0.3	0.68	0.49	0	0	0	0	0
1479	gene:MD01G1023400	10.74	7.18	12.39	11.74	11.09	9.25	0	0	0.06	0	0	0
1480	gene:MD01G1023800	0.4	0.4	0.36	1.66	1.01	1.18	0.98	0.32	1.27	0.92	1.09	1.26
1481	gene:MD01G1025600	0	0	0	0	0	0	0.21	0.13	0.08	0.16	0.03	0.05
1482	gene:MD01G1027700	10.68	12.65	11.65	9.24	10.78	10.42	5.82	5.13	7.12	5.16	4.77	5.15
1483	gene:MD01G1027800	4.83	3.58	4.16	6.31	6.17	5.9	10.53	10.33	10.53	10.84	13.6	11.77
1484	gene:MD01G1028100	32.65	41.57	30.68	15.93	13.91	16.29	17.42	19.59	15.82	13.97	14.83	15.48
1485	gene:MD01G1028700	1.89	1.72	2.14	0.91	1.15	1.13	3.21	2.67	4.12	2.76	2.41	3.61
1486	gene:MD01G1030100	10.72	9.49	10.61	11.59	13.33	13.52	5.11	5.43	3.9	5	2.57	3.69
1487	gene:MD01G1030600	3.29	3.52	3.74	4.57	5.76	4.4	1.41	2.34	2.22	1.92	2.55	1.63
1488	gene:MD01G1030800	3.48	3.02	4.91	3.34	3.33	2.29	1.91	1.95	2.11	1.97	1.73	1.58
1489	gene:MD01G1031400	0	0	0	0	0	0	1.3	1.19	0.63	1.15	1.04	1.56
1490	gene:MD01G1032500	2.53	4.82	2.48	1.83	0.92	1.19	0.11	0.11	0	0.3	0.09	0.08
1491	gene:MD01G1033000	1.75	0.4	1.29	0.89	0.57	0.71	0.25	0.27	0.14	0.51	0.27	0.24
1492	gene:MD01G1033500	2.06	2.24	2.4	2.43	3.14	3.2	5.05	4.78	5.36	5.25	4.03	6.93
1493	gene:MD01G1033600	1.19	1.3	1.2	1.7	1.6	1.4	0.01	0	0	0.01	0.01	0
1494	gene:MD01G1034500	2.56	4.23	2.28	3.15	2.52	2.22	1.39	1.41	1.18	0.94	0.84	0.75
1495	gene:MD01G1035100	6.65	8.15	7.13	8.82	10.75	9.16	5.85	6.7	5.2	4.77	3.63	5.08
1496	gene:MD01G1036100	0.21	0.71	0	0.01	0	0	2.72	1.84	1.55	2.15	1.32	1.51
1497	gene:MD01G1037000	3.23	3.17	3.29	2.71	3.24	2.64	1.38	1.22	1.14	0.81	0.92	1.19
1498	gene:MD01G1037100	3.46	1.67	2.96	3.56	3.6	4.09	14.22	9.33	12.75	11.69	9.12	9.42
1499	gene:MD01G1037500	1.24	1.38	0.81	1.23	1.34	1.53	2.9	1.67	2.36	2.93	2.74	3.22
1500	gene:MD01G1037900	0.14	0.04	0.09	0.05	0	0	0	0	0	0	0	0
1501	gene:MD01G1038300	19.65	18.37	19.25	12.87	10.14	8.91	8.26	9.42	9.52	7.72	7.42	8.11
1502	gene:MD01G1038900	0.49	0.87	0.85	0.67	0.51	0.41	5.65	4.55	5.29	4.54	4.12	4.75
1503	gene:MD01G1039000	0.04	0.2	0	0	0	0	0.32	0.49	0.34	0.07	0.5	0.11
1504	gene:MD01G1039800	47.15	40.24	41.75	46.68	52.89	52.07	19.98	18.57	14.94	14.66	13.91	16.71
1505	gene:MD01G1040700	20.16	19.3	17.21	21.92	21.58	29.71	11.98	11.25	11.57	12.04	12.75	12.06
1506	gene:MD01G1041300	4.67	3.16	6.26	6.14	6.33	6.82	2.72	2.67	2.2	3.15	2.58	2.22
1507	gene:MD01G1041500	1.72	2.84	1.99	1.2	0.87	0.56	1.42	1.82	1.54	0.66	0.62	0.77
1508	gene:MD01G1041900	105.89	116.36	93.12	37.54	42.6	67.46	24.35	32.24	25.55	26.03	23.24	23.61
1509	gene:MD01G1042500	2.39	0.92	2.17	1.97	1.42	1.9	0.2	0.02	0.18	0.57	0.3	0.17
1510	gene:MD01G1042800	4.11	5.24	4.14	4.08	3.24	4.49	0.51	0	1	1.49	0.74	0.41
1511	gene:MD01G1043100	1.72	1.65	0.94	1.32	1.15	1.01	2.69	4.04	4.04	3.69	2.86	2.98
1512	gene:MD01G1043900	0.89	1.31	1.2	0.82	0.68	1.4	0.45	0.29	0.35	0.42	0.07	0.26
1513	gene:MD01G1045800	54.72	65.79	55.8	50.54	52.86	50	28.36	31.17	30.63	24.79	21.64	25.65
1514	gene:MD01G1046200	14.77	21.07	10.85	6.95	4.38	5.84	4.58	7.7	6.4	9.47	7.85	10.96
1515	gene:MD01G1046300	0.24	0.22	0.26	0.49	0.37	0.4	1.42	1.29	1.45	1.06	1.11	1.15
1516	gene:MD01G1046400	6.24	6.2	7.9	5.69	6.31	7.18	0.01	0.07	0	0.01	0.04	0
1517	gene:MD01G1046500	7.9	7.91	8.26	6.66	7.8	11.82	2.87	5.05	3.53	2.65	2.3	4.79
1518	gene:MD01G1048000	0.75	1.83	1.51	1.38	1.07	0.99	0.25	0.16	0.12	0.52	0.3	0.44
1519	gene:MD01G1048400	6.24	5.27	4.45	3.45	3.9	2.42	1.06	2.05	0.83	4.87	3.24	3.86
1520	gene:MD01G1048900	0.56	0.37	0.58	1.26	0.55	0.64	0.99	1.24	1.39	1.33	0.65	1.03
1521	gene:MD01G1049500	0	0	0	0.14	0.57	0	0.91	0.56	0.59	0.39	0	0.43
1522	gene:MD01G1049600	3.92	7.01	6.86	8.14	7.37	14.52	1.41	0.81	1	0.91	0.89	1.85
1523	gene:MD01G1050400	0.18	0	0	0	0	0	0.44	0.96	0.9	0.43	0.4	0.52
1524	gene:MD01G1051600	0.8	0.85	0.4	1.02	1.02	0.7	0	0	0	0	0	0
1525	gene:MD01G1051800	53.27	33.28	28.48	17.26	13.48	10.4	4.78	6.81	5.1	7.87	7	8
1526	gene:MD01G1052800	1.24	1.64	2.21	1.1	1.37	2.57	4.45	3.64	4.8	5.41	3.66	4.2
1527	gene:MD01G1053300	1.44	0.89	1.4	1.09	1.42	1.77	0.58	0.3	0.48	0.2	0.77	0.42
1528	gene:MD01G1054600	0	0	0	0.05	0	0	0.23	0.57	0.24	0.28	0.1	0.21
1529	gene:MD01G1054900	4.08	2.88	1.3	0.65	1.29	0	0.69	0.43	2.62	0	0	0
1530	gene:MD01G1055200	0	0	0.05	0.1	0.02	0.08	0	0	0	0.1	0.06	0.2
1531	gene:MD01G1055700	0.92	2.63	1.68	1.48	2.4	1.72	5.02	4.12	4.63	3.29	4.27	3.52
1532	gene:MD01G1056400	0.63	0.32	0.72	1.12	1.03	0.83	1.53	1.36	1.7	1.36	2.02	1.73
1533	gene:MD01G1056900	6.82	6.73	6.9	6.22	6.75	6.09	2.97	2.44	3.09	3.06	2.16	2.17
1534	gene:MD01G1057400	0.85	0.63	1.2	1.78	1.73	1.59	8.8	7.66	7.16	9.78	9.82	7.75
1535	gene:MD01G1057900	0.95	1.63	0.94	3.41	0.97	1.34	0.36	0.56	0.13	0.19	0.27	0.49
1536	gene:MD01G1058300	6.43	8.01	6.16	4.7	4.21	3.09	3.53	4.21	3.07	4.19	4.85	5.15
1537	gene:MD01G1059100	4.48	4.06	3.74	4.1	4.34	3.18	0.37	0.35	0.29	0.19	0.26	0.42
1538	gene:MD01G1059300	5.08	5.92	5.18	5.76	3.63	3.64	12.53	13.36	10.14	10.18	8.94	10.37
1539	gene:MD01G1059700	0.62	0.5	0.71	0.88	1.61	0.84	2.5	2.49	2.86	3.65	3.18	3.12
1540	gene:MD01G1060500	0.95	2.68	1.43	1.71	4.04	2.56	0.5	0.88	0.74	0.43	1.29	1.43
1541	gene:MD01G1061000	0.04	0	0	0	0	0	0.06	0.02	0.06	0.22	0.2	0.06
1542	gene:MD01G1061100	3.94	3.2	4.08	7.51	8.97	6.88	4.9	4.04	4.82	5.74	5.55	6.27
1543	gene:MD01G1061600	0.36	0.54	0.43	0.67	0.69	0.46	0.19	0.08	0.18	0.16	0.16	0.3
1544	gene:MD01G1062000	0.63	0.44	0.34	0.73	0.65	0.58	3.37	2.74	1.94	2.46	3.5	2.27
1545	gene:MD01G1062200	0	0	0	0	0	0	0.35	1.6	1.58	0.71	0.47	1.4
1546	gene:MD01G1062500	1.54	1.5	1.46	2.13	2.32	2.07	8.45	7.02	6.05	10.6	13.28	11.06
1547	gene:MD01G1062600	1.46	1.38	1.68	1.15	1.61	1.31	5.49	4.74	4.3	3.3	4.29	3.51
1548	gene:MD01G1063200	0.06	0	0	0.07	0	0	5.03	3.27	2.92	3.52	3.31	2.26
1549	gene:MD01G1063300	0	0	0	0	0	0	0.61	0.27	0.57	0.07	0.2	0.34
1550	gene:MD01G1063400	0.02	0.02	0	0	0	0	2.13	2.88	2.64	1.77	2.51	2.95
1551	gene:MD01G1063600	0	0	0	0	0	0	0.36	0.8	0.72	0.5	0.43	0.72
1552	gene:MD01G1063800	0.09	0	0	0	0.05	0	4.27	3.08	3.43	3.31	4.51	3.41
1553	gene:MD01G1064000	0.32	0.47	0.15	0.29	0.42	0.27	1.29	0.8	1.26	1.02	0.54	1.1
1554	gene:MD01G1064100	0.12	0.11	0.21	0.03	0.2	0.11	0.99	1.05	1.16	1.27	0.98	1.59
1555	gene:MD01G1064400	3.46	1.97	2.56	3.64	1.58	3.37	1.69	2.08	1.09	1.51	0.98	1.7
1556	gene:MD01G1064600	0.11	0.16	0.2	0.23	0.21	0.25	0.39	0.35	0.41	0.37	0.48	0.54
1557	gene:MD01G1064700	0.06	0.07	0.04	0.13	0.02	0.15	0	0	0	0	0	0
1558	gene:MD01G1065600	27.13	17.93	27.78	22.34	24.52	21.12	6.3	5.34	5.82	7.09	5.96	5.7
1559	gene:MD01G1066900	4.08	4.35	4.35	2.71	1.85	1.64	2.36	2.72	1.95	1.95	2.25	1.83
1560	gene:MD01G1068100	32.36	27.58	41.11	61.94	66.76	87.7	47.67	39.16	44.31	93.82	80.52	110.41
1561	gene:MD01G1068500	1.21	2.44	2.15	0.99	0.75	1.03	0.97	0.7	0.75	0.83	0.9	1.08
1562	gene:MD01G1068700	12.53	12.15	13.29	7.23	7.47	7.71	5.42	4.91	5.28	5.19	5.08	5.01
1563	gene:MD01G1068800	1.02	0.94	0.9	0.62	0.52	0.4	0.55	0.45	0.18	0.39	0.21	0.23
1564	gene:MD01G1069500	2	3.22	2.85	2.11	1.72	2.12	1.07	0.9	2.1	1.64	1.87	1.95
1565	gene:MD01G1070400	0.11	0.06	0.45	0.2	0.63	2.16	0	0	0.11	0.08	0.26	0.41
1566	gene:MD01G1071000	1.3	0.37	0.58	0.66	0.58	0.55	2.79	1.68	2.12	1.39	1.06	2.08
1567	gene:MD01G1071100	0.29	0.68	0.09	0.51	0.09	0.08	1.55	1.29	1.71	1.85	1.25	1.12
1568	gene:MD01G1071900	5.1	4.4	5.21	3.74	3.51	2.41	0.83	0.52	1.52	1.88	1.84	1.74
1569	gene:MD01G1073600	18.21	24.23	21.67	31.35	33.52	30.17	11.61	14.12	12.31	12.88	10.5	16.03
1570	gene:MD01G1076000	2.12	2.91	1.71	1.28	1.69	1.41	5.42	4.75	3.85	4.56	3.03	5.12
1571	gene:MD01G1078500	8.59	9.76	7.94	10.38	9.64	9.33	4.13	5.21	4.8	4.74	4.04	4.63
1572	gene:MD01G1081700	0.07	0.09	0.26	0.16	0.17	0	4.45	3.95	3.23	4.26	3.83	1.81
1573	gene:MD01G1082200	275.79	392.47	225.84	170.3	119.82	121.39	180.01	256.8	223.17	164.52	185.6	190.08
1574	gene:MD01G1082600	2.02	1.09	1.56	1.24	1.09	1.61	2.49	2.76	3.22	2.66	3.06	2.97
1575	gene:MD01G1083000	2.21	3.81	1.98	1.95	1.66	0.99	0.67	0.06	0.45	1.25	0.92	1.22
1576	gene:MD01G1083700	9.71	12.02	9.78	12.08	13.89	12.48	5.42	7.8	6.24	2.76	3.46	3.95
1577	gene:MD01G1085200	1.89	2.81	1.9	2.93	3.16	3.44	5.29	4.68	4.94	5.5	5.37	5.63
1578	gene:MD01G1085700	5.36	5.48	5.3	3.32	3.27	2.5	6.24	7.7	7.38	6.36	6.48	7.54
1579	gene:MD01G1086800	2.94	3.84	2.53	2.23	1.93	2	0.18	0.52	0.47	1.72	2.08	1.89
1580	gene:MD01G1086900	5.55	6.47	3.35	3.65	2.94	2.52	0.14	0.39	0.36	1.44	1.62	1.45
1581	gene:MD01G1087300	1.04	1.22	1.06	1.32	1.79	1.67	1.68	1.25	0.95	0.75	0.92	0.42
1582	gene:MD01G1087800	1.24	1.13	1.42	2.03	2.4	2.56	1.24	1.04	1.42	0.98	0.99	1.2
1583	gene:MD01G1088400	3.15	7.45	5.26	1.61	1.77	0.67	3.38	6.48	3.19	2.62	1	1.31
1584	gene:MD01G1089400	2.23	2.8	2.98	3.62	4.39	3.42	5.8	6.5	5.27	4.97	4.48	4.98
1585	gene:MD01G1089600	53.95	44.64	37.12	27.05	21.7	21.87	19.84	24.05	22.19	20.66	19.86	19.52
1586	gene:MD01G1089700	0	0	0	0	0	0	2	2.58	2.62	2.74	2.01	1.89
1587	gene:MD01G1090500	205.72	172.15	188.9	125.06	140.16	113.96	532.28	506.89	571.58	347.63	404.34	379.37
1588	gene:MD01G1091100	0.33	0.18	0.3	0.91	0.63	0.56	0.64	0.87	0.71	1.01	1	1
1589	gene:MD01G1091400	5.79	3.4	5.9	9.82	9.23	10.4	4.92	4.58	3.79	8.73	10.06	8.86
1590	gene:MD01G1093000	3.53	3.14	2.7	1.3	1.51	1.7	1.94	1.92	2.01	1.47	1.49	1.62
1591	gene:MD01G1094400	0.71	0.54	1.04	0.61	0.78	0.99	2.5	2.18	2.56	2.15	1.66	2.22
1592	gene:MD01G1094800	1.14	0.35	0.93	0	0.62	0.32	1.74	2.27	1.46	2.35	1.63	2.07
1593	gene:MD01G1095000	0.41	0.83	0.79	0.39	0.68	0.62	11.41	10.07	10.83	9.19	9.12	10.68
1594	gene:MD01G1096100	0.11	0.1	0.03	0.09	0.03	0.03	0.15	0.32	0.18	0.03	0.45	0.58
1595	gene:MD01G1096200	0.26	0.26	0.39	0.11	0.08	0.23	0.92	1.47	1.3	0.72	0.84	1.12
1596	gene:MD01G1096400	0.73	0.9	0.76	0.75	0.59	1.32	0.03	0	0	0.11	0.11	0.2
1597	gene:MD01G1096500	0.75	0.15	0.86	0.58	0.61	0.7	5.05	4.14	4.89	2.47	2.98	4.43
1598	gene:MD01G1096600	0.1	0.17	0.07	0.36	0.52	0.52	0	0.05	0	0	0	0
1599	gene:MD01G1096700	0.59	0.73	0.67	0.78	0.85	0.92	0.28	0.1	0.12	0.19	0.42	0.25
1600	gene:MD01G1097300	0.05	0	0	0	0	0	0.09	0.25	0.09	0.26	0.22	0.26
1601	gene:MD01G1097400	1.73	1.81	2.7	0.8	0.66	0.28	0	0.47	0.03	0.18	0	0.36
1602	gene:MD01G1097600	2.76	2.85	2.99	2.58	2.69	2.21	1.48	1.88	1.43	1.38	1.11	1.21
1603	gene:MD01G1098300	36.32	43.89	34.29	37.34	35.53	31.19	7.65	11.17	7.89	6.48	6.55	7.77
1604	gene:MD01G1098400	0	0	0	0	0	0	0.78	0.71	1.24	0.84	0.63	0.48
1605	gene:MD01G1099800	1.68	1.06	1.42	2.31	1.57	2.06	1.03	0.4	1.14	0.99	0.28	0.94
1606	gene:MD01G1100200	2.15	2.55	1.95	1.78	1.26	1.41	0.84	1.18	1.4	0.85	0.64	1.02
1607	gene:MD01G1100900	0.11	0.1	0.06	0.19	0.03	0.19	0.39	0.46	0.32	0.22	0.32	0.29
1608	gene:MD01G1101000	0	0	0	0	0	0	0.67	0.11	0.41	0.51	0.5	0.39
1609	gene:MD01G1101200	0	0	0.07	0.07	0.07	0	2.16	1.33	1.51	1.33	1.64	1.64
1610	gene:MD01G1104300	1.18	0.84	1.07	0.25	0.17	0.25	0.48	0.49	0.76	0.3	0.34	0.53
1611	gene:MD01G1104600	13.35	6.69	6.67	6.45	9.68	11.25	5.39	2.3	5.82	0	0.95	3.56
1612	gene:MD01G1105300	0	0	0	0	0.2	0	1.13	1.65	0.68	0.5	0.44	0.41
1613	gene:MD01G1105600	11.81	10.49	14.31	13.4	14.83	13.45	7.54	5.02	5.42	7.35	6.97	6.89
1614	gene:MD01G1105700	11.69	14.04	11.88	6.47	7.1	6.14	5.7	5.57	5.45	4.35	5.13	4.8
1615	gene:MD01G1106100	0	0	0	0.11	0.11	0.12	1.3	0.68	0.99	0	0.17	0.09
1616	gene:MD01G1106600	0.89	0.37	0.44	0.54	0.54	0.59	0.03	0.07	0	0	0	0
1617	gene:MD01G1107600	1.18	0.87	0.64	2.54	2.48	3.5	1.52	1.97	1.13	1.34	1.31	2.24
1618	gene:MD01G1109700	1.11	0.86	2.66	1.31	2.6	1.99	0.8	0.13	0.5	0.08	0.69	0.59
1619	gene:MD01G1112600	5.17	4.27	6.06	2.67	2.04	2.96	0.86	1.46	0.92	1.19	0.78	1.11
1620	gene:MD01G1113000	2.18	0.83	1.65	2.19	1.71	2.14	0.71	0.37	0.5	0.4	0.33	0.34
1621	gene:MD01G1114400	1.11	0.71	0.84	0.39	0.54	0.34	0.83	0.64	1.03	0.67	0.43	0.71
1622	gene:MD01G1115200	2.5	1.48	1.99	2	1.39	2.19	15.98	16.03	14.33	13.79	12.53	14.84
1623	gene:MD01G1115300	0.14	0.07	0.11	0.06	0.07	0.07	1.38	1.14	0.97	1.06	1.77	0.94
1624	gene:MD01G1115600	11.07	10.26	11.33	11.51	11.59	10.77	0.75	0.85	0.76	0.55	0.23	0.24
1625	gene:MD01G1115700	0	0	0	0	0	0	0.47	0.11	0.61	0.28	0.31	0.31
1626	gene:MD01G1115800	0	0	0.01	0	0	0	0.36	0.3	0.63	0.36	0.22	0.28
1627	gene:MD01G1116000	0	0	0.05	0	0	0	5.08	3.73	3.91	4.41	3.51	5.18
1628	gene:MD01G1116400	1.67	1.87	0.83	0.56	0.47	1.45	0.45	0.3	0.48	0.46	0.69	0.31
1629	gene:MD01G1116500	5.07	5.35	5.14	5.21	4.3	4.86	1.89	2.02	1.64	1.52	1.95	1.71
1630	gene:MD01G1116600	6.55	10.16	7.51	6.38	5.7	4.5	2.46	2.17	2.09	3.17	3.26	1.97
1631	gene:MD01G1116700	7.04	7.67	7.18	4.77	5.03	5.32	1.77	1.07	1.5	1.45	1.45	1.59
1632	gene:MD01G1117000	4.23	3.75	5.78	4.99	5.02	4.15	17.54	12.65	14.04	11.75	12.3	11.19
1633	gene:MD01G1117600	22.74	18.58	23.48	31.65	32.09	30.45	48.39	43.95	48.26	50.77	48.47	52.92
1634	gene:MD01G1117900	0.07	0	0	0.07	0.29	0.08	0.48	0.64	0.37	0.37	0	0.6
1635	gene:MD01G1118300	35.3	33.49	30.58	34.74	38.96	31.44	11.64	10.35	10.75	16.11	17.53	13.83
1636	gene:MD01G1119300	0.13	0.16	0.5	0.03	0.24	0.03	0	0	0	0	0	0
1637	gene:MD01G1120600	8.2	8.86	7.53	7.28	5.77	6.92	3.99	4.85	4.22	5.3	4.56	4.62
1638	gene:MD01G1120700	6.29	6.36	6.69	7.09	7.57	7.08	17.31	16.87	18.21	17.85	19.09	21.29
1639	gene:MD01G1121000	17.2	14.62	15.02	11.65	11.07	12.54	7.14	7.47	8.64	6.2	5.96	6.37
1640	gene:MD01G1121100	22.19	23.45	18.75	17.49	19.92	16.51	2.15	2.07	2.56	3.76	2.82	3.71
1641	gene:MD01G1121900	33.54	37.55	35.07	32.7	37.79	33.81	10.9	13.36	11.71	5.33	3.73	5.81
1642	gene:MD01G1122000	1.6	1.13	1.71	1.07	0.99	1.27	0.42	0.78	0.65	0.36	0.52	0.38
1643	gene:MD01G1122900	10.01	19.18	12.17	6.2	4.01	5.1	2.03	2.18	3.54	0.81	1.38	1.2
1644	gene:MD01G1123300	5.34	4.01	5.03	2.7	4	6.56	3.55	2.61	2.54	2.37	2.2	1.39
1645	gene:MD01G1125800	0.32	0.25	0.31	0.47	0.38	0.37	0.02	0	0.15	0.13	0.07	0.02
1646	gene:MD01G1126300	1.46	1.33	0.82	0.29	0.4	0.47	0.57	1.05	0.9	0.69	0.61	0.5
1647	gene:MD01G1126500	184.23	185.7	177.79	193.63	179.04	168.48	72.67	93.45	77.21	121.84	110.73	121.78
1648	gene:MD01G1126700	0.83	0.83	0.82	0.78	1.04	0.73	1.84	2.08	1.48	1.52	1.49	1.07
1649	gene:MD01G1127400	0.22	0.08	0.08	0.05	0	0.08	1.31	1.49	1.67	0.96	1.2	1.24
1650	gene:MD01G1127500	0.28	0.52	0.44	0.34	0.36	0.61	1	0.8	0.95	0.69	0.38	0.72
1651	gene:MD01G1127600	6.16	7.19	4.98	4.69	5.65	5.76	1.25	2.09	2.1	2.08	1.65	2.32
1652	gene:MD01G1127700	0	0	0	0	0	0	0.73	0.71	0.22	0.85	0.36	1.03
1653	gene:MD01G1128000	2.38	3.12	2.21	2.03	1.76	1.82	0.44	0.53	0.93	0.38	0.3	0.59
1654	gene:MD01G1128300	0.41	0.1	0.13	0.22	0.28	0.22	0.67	0.87	1.16	1.25	0.76	0.57
1655	gene:MD01G1129800	1.16	0.85	0.79	0.34	0.83	1.26	2.99	3.07	2.48	1.99	1.79	2.75
1656	gene:MD01G1130300	0	0	0	0	0	0	2.45	1.57	2.2	1.82	1.53	1.54
1657	gene:MD01G1131400	0.77	0.64	0.84	0.6	0.87	0.49	3.24	3.37	3.58	3.43	2.92	2.98
1658	gene:MD01G1132800	15.98	16.48	13.24	13.17	7.1	10.47	5.76	8.07	9.81	9.95	8.75	8.49
1659	gene:MD01G1133100	0.08	0	0	0	0	0	0.76	0.44	0.48	0.63	0.28	0.79
1660	gene:MD01G1133400	5.81	8.06	2.27	1.62	2.45	3.87	1.44	1.51	1.53	1.22	0.93	1.26
1661	gene:MD01G1133800	0.61	0.55	0.62	0.95	1.05	1.3	0.52	0.47	0.77	0.38	0.44	0.26
1662	gene:MD01G1135600	77.25	119.98	76.91	49.7	44.28	38.92	70.55	88.61	91.09	51.89	54.41	61.75
1663	gene:MD01G1136300	8.02	6.97	4.44	3.36	2.25	4.92	3.44	2.8	2.5	3.74	0.8	2.63
1664	gene:MD01G1136700	27.32	38.64	28.4	12.94	14.99	14.32	11.77	13.92	11.84	12.72	10.71	10.37
1665	gene:MD01G1137600	0.65	0.5	0.2	0.81	0.4	0.42	1.36	1.88	1.67	2.05	1.92	1.91
1666	gene:MD01G1137900	10.97	16.39	17.28	10.19	8.58	9.97	4.7	8.27	5.06	4.93	5.72	7.91
1667	gene:MD01G1138900	3.37	3.15	2.64	2.75	2.24	2.84	1.05	1.52	1.02	1.16	1.77	2.14
1668	gene:MD01G1141000	0.63	0.63	0.66	1.23	1.02	1.1	0.53	0.32	0.77	0.58	0.36	0.47
1669	gene:MD01G1141300	5.13	6.11	4.84	3.91	4.2	4.48	1.87	2.62	2.05	2.56	2.59	2.34
1670	gene:MD01G1142600	5.16	5.08	8.89	5.65	5.16	6.65	0.87	0.42	0.36	0.59	0.53	0.61
1671	gene:MD01G1142900	5.31	4.05	4.77	6.36	5.67	6.74	1.81	2.09	1.48	2.37	1.33	2.94
1672	gene:MD01G1143300	0.9	0.83	0.9	0.95	1.66	1.65	0.62	0.48	0.6	0.63	0.33	0.45
1673	gene:MD01G1143600	16.57	25.49	12.11	5.59	4.71	5.92	10.93	17.57	13.37	6.93	10.96	12.05
1674	gene:MD01G1143800	0	0	0	0	0	0	0.06	0.14	0.12	0.23	0.17	0.06
1675	gene:MD01G1144100	12	7.36	11.57	10.11	10.15	12	24.49	22.12	22.65	31.18	33.44	30.49
1676	gene:MD01G1144300	10.73	12.97	14.74	12.62	12.44	11.64	6.26	9.56	7.73	6.2	2.4	6.18
1677	gene:MD01G1144400	14.92	9.67	12.81	10.63	15.03	15.24	4.09	4.14	3.59	4.03	1.36	4.19
1678	gene:MD01G1145500	0.13	1.23	1.73	0	0	0.68	0	0	0	0	0	0.45
1679	gene:MD01G1146100	1.88	0.74	3.05	0.67	0.58	0.54	0.2	0	2.42	0.24	0.81	1.64
1680	gene:MD01G1147100	0.1	0.23	0.13	0.06	0.06	0.19	0.66	0.19	0.65	0.54	0.48	0.48
1681	gene:MD01G1149200	5.08	6.27	5.2	2.59	2.56	2.02	5.17	6.89	4.86	5.26	4.4	5.28
1682	gene:MD01G1149300	379.08	336.79	262.51	93.81	90.79	55.88	15.01	30.81	17.51	10.91	16.18	23.22
1683	gene:MD01G1150100	0.42	0.42	0.28	0.1	0.35	0.27	2.78	2.28	2.33	2.25	2.51	1.94
1684	gene:MD01G1150300	1.42	0.48	1.16	1.18	1.24	1.11	0	0.02	0.02	0.26	0	0.06
1685	gene:MD01G1150600	0.03	0.01	0.01	0.03	0.04	0.06	0.56	0.47	0.38	0.42	0.86	0.48
1686	gene:MD01G1150900	1.7	1.37	1.22	0.78	0.9	0.83	2.32	2.89	2.46	1.51	2.26	2.43
1687	gene:MD01G1151200	0.13	0.21	0.12	0.06	0.05	0.03	1.42	0.6	0.68	0.78	1.1	0.96
1688	gene:MD01G1151600	0.07	0.12	0.27	0.07	0	0	0	0	0	0	0	0
1689	gene:MD01G1152100	25.26	19.43	18.49	15.45	15.88	13.13	4.69	5.31	4.48	4.68	4.54	5.34
1690	gene:MD01G1152300	28.58	27.29	32.07	35.8	33.33	35.22	18.96	20.29	20.11	17.28	18.13	15.6
1691	gene:MD01G1152900	7.29	6.72	8.2	8.46	9.15	8.66	2.96	3.38	3.85	3.58	3	3.28
1692	gene:MD01G1153000	88.88	98.12	79.78	40.08	39.82	52.12	96.01	92.26	96.21	66.64	63.22	69.9
1693	gene:MD01G1153100	5.26	4.65	5.72	5.63	7.09	6.67	2.23	2.09	2.51	2.84	3.62	2.83
1694	gene:MD01G1153400	22.85	32.86	17.9	12.84	12.17	10.37	10.66	11.86	12.02	10.19	11.43	12.77
1695	gene:MD01G1153600	28.58	22.61	26.98	40.07	37.25	42.38	5.89	4.32	5.85	9.25	12.24	8.99
1696	gene:MD01G1154000	184.01	243.32	195.29	92.83	100.39	115.26	67.47	86.76	65.26	73.47	86.84	75.39
1697	gene:MD01G1154300	0.44	1.02	0.52	0.07	0.28	0.23	0	0.11	0	0.12	0.12	0
1698	gene:MD01G1154900	7.18	7.45	7.7	6.37	5.96	6.03	1.71	2.65	3.27	1.91	2.02	2.59
1699	gene:MD01G1156200	1.69	1.97	1.71	1.99	2.07	1.25	6.23	5.78	5.51	5.12	5.52	5.39
1700	gene:MD01G1156800	0	0	0	2.53	2.3	0.78	0.65	0	0.13	1.25	0.45	0.52
1701	gene:MD01G1157900	0.52	0.36	0.48	0.71	1.63	1.5	1.33	1.76	1.66	1.62	1.53	0.9
1702	gene:MD01G1158500	99.93	92.43	104.68	84.09	104	93.5	110.57	91.68	103.98	48.36	45.18	45.22
1703	gene:MD01G1160900	97.15	110.26	89.17	30.78	34	42.53	46.69	52.82	46.82	14.55	16.78	19.21
1704	gene:MD01G1161500	1.8	2.66	2.23	2.18	3.14	2.23	1.15	1.04	1.23	1.2	0.68	0.95
1705	gene:MD01G1162000	3.24	7.86	4.66	12.38	14.06	12.65	5.06	2.78	2.12	1.01	1.22	0.87
1706	gene:MD01G1162100	2.46	2.14	2	0.84	1.05	1.2	0.59	1.22	1.19	0.79	0.95	0.9
1707	gene:MD01G1162400	10.96	9.83	6.95	4.15	3.53	2.94	7.27	10.32	8.36	3.41	3.63	5.2
1708	gene:MD01G1162500	0.43	0.78	0.15	0.13	0.17	0.04	0	0.19	0.11	0	0.05	0.05
1709	gene:MD01G1162900	1.03	1.18	1.25	2.37	2.77	2.09	1.85	2.52	2.06	2.61	2.92	2.67
1710	gene:MD01G1163200	3.62	5.75	4.72	1.91	1.87	1.87	2.91	3.38	3.71	2.46	1.82	2.46
1711	gene:MD01G1163300	0.16	0.14	0.09	0.22	0.31	0.1	0.39	0.63	0.89	0.15	0.04	0.21
1712	gene:MD01G1163900	1.82	1.69	2.13	1.75	1.61	1.68	0.87	0.87	0.91	1.15	1.13	1.66
1713	gene:MD01G1164700	17.22	15.78	16.33	24.51	27.6	22.87	49.43	48.47	46.07	42.72	34.47	44.98
1714	gene:MD01G1166000	7.8	9.25	7.4	7	5.73	4	3.38	4.14	4.01	5.36	3.37	4.66
1715	gene:MD01G1166500	2.89	2.58	2.16	3.83	5.34	7.67	18.37	18.05	16.91	14.82	17.37	17.23
1716	gene:MD01G1166600	0.3	0.34	0.18	0.18	0.32	0.17	12.56	10.93	13.08	7.54	7.7	8.31
1717	gene:MD01G1166700	28.15	42.71	21.92	29.88	39.38	27.96	10.85	17.66	17.11	13.08	11.05	14.21
1718	gene:MD01G1167200	6.93	9.23	5.13	3.92	2.5	2.72	4.71	5.52	5.17	2.61	2.5	3.6
1719	gene:MD01G1168300	0.5	0.31	0.2	0.8	0.38	0.59	1.78	1.63	1.62	2.37	2.06	1.74
1720	gene:MD01G1169500	0.58	0.45	0.3	0.49	0.31	0.26	4.48	3.85	3.75	3.17	3.14	4.08
1721	gene:MD01G1169600	0.09	0.06	0.05	0	0.04	0	1.04	0.83	1.11	0.95	1.02	1.44
1722	gene:MD01G1169900	0.3	0.82	0.5	0.81	0.54	0.55	3.63	3.7	3.45	3.54	3.44	3.29
1723	gene:MD01G1170300	0	0	0	0	0	0	0.11	0.42	0.28	0.05	0.11	0.16
1724	gene:MD01G1170500	2.17	1.75	3.41	1.74	1.3	1.46	0.17	0.18	0.24	0.46	0.73	0.39
1725	gene:MD01G1172100	0.3	0.27	0.4	0.38	0.85	0.54	0.2	0.12	0.27	0.27	0.14	0.2
1726	gene:MD01G1172500	0.72	0.86	1.02	2.03	1.65	1.83	0.47	0.44	0.61	0.5	0.38	0.38
1727	gene:MD01G1174400	15.35	11.56	14.99	21.17	19.67	23.38	10.36	8.21	8.69	20.1	21.78	18.08
1728	gene:MD01G1174700	0.48	0.6	0.57	0.68	1.63	0.15	0	0	0.12	0	0	0
1729	gene:MD01G1174800	0.01	0.02	0.03	0.03	0.01	0	2.1	1.22	1.39	1.84	2.04	1.67
1730	gene:MD01G1174900	0	0	0	0	0.05	0	3.38	1.61	1.79	1.98	2.3	2.11
1731	gene:MD01G1175000	8.3	5.86	7.57	8.48	8.9	10.04	2.61	3.06	2.13	2.11	1.84	1.93
1732	gene:MD01G1175400	2.09	0.9	0.86	1.16	1.22	1.2	9.21	8.9	8.13	4.92	5.46	5.47
1733	gene:MD01G1177000	4.3	5.41	3.4	4.85	5	3.99	0.96	0.8	0.5	1.43	2.08	0.85
1734	gene:MD01G1177100	33.05	42.88	37.07	17.05	20.85	23.53	9.47	11.61	9.42	4.66	5.02	5.9
1735	gene:MD01G1177200	6.62	4.47	5.17	3.82	5.31	7.63	4.98	3.27	3.88	1.14	1.3	1.39
1736	gene:MD01G1178300	7.98	7.8	7.01	6.58	5.47	5.11	0.79	0.49	0.68	0.72	0.66	0.99
1737	gene:MD01G1178900	1.28	0.86	0.75	1.17	1.7	1.56	1.22	0.69	1.05	0.16	0.26	0.48
1738	gene:MD01G1179000	0.24	0.41	0.34	0.47	0.2	0.4	1.62	2.59	2.48	1.7	1.86	1.84
1739	gene:MD01G1179100	0.15	0.11	0.36	0.2	0.34	0.22	1.82	1.83	2.03	1.21	1.29	1.86
1740	gene:MD01G1179400	2.58	1.43	1.72	2.91	1.51	2.2	0	0	0	0	0	0
1741	gene:MD01G1179500	4.59	5.18	5.78	5.23	5.94	5.18	0.15	0.04	0.11	0.03	0	0
1742	gene:MD01G1179600	2.13	1.96	2.51	2.59	2.18	2.96	0	0.03	0.09	0.07	0.01	0.04
1743	gene:MD01G1180000	1.38	1.94	1.26	1.47	1.12	0.31	0.04	0	0	0.04	0.16	0.03
1744	gene:MD01G1180100	0.39	0.29	0.44	0.54	0.08	0.49	0.08	0.12	0.08	0	0	0.04
1745	gene:MD01G1180200	0.25	2.73	2.39	1.42	1.59	2.28	0	0	0	0	0	0
1746	gene:MD01G1180300	7.2	7.46	7.02	5.22	5.02	4.32	0	0.05	0	0	0	0
1747	gene:MD01G1180800	14.75	14.48	17.47	16.79	17.88	16.58	5.72	5.01	5.28	4.48	4.94	6.05
1748	gene:MD01G1180900	4.04	3.7	4.66	5.84	4.67	6.52	0	0	0.13	0.04	0.04	0
1749	gene:MD01G1181100	2.21	1.56	2.09	2.48	2.31	1.75	10.03	8.91	8.7	11.03	11.41	11.05
1750	gene:MD01G1181400	1.25	1.33	0.82	1.04	0.89	0.94	3.81	4.08	3.44	4.02	3.23	3.62
1751	gene:MD01G1181500	1.41	1.45	1.45	1.74	1.06	1.58	4.94	5.11	5.32	5.3	5.78	4.88
1752	gene:MD01G1181700	118.5	174.34	121.72	65.86	57.7	56.75	78	101.84	91.08	53.82	54.61	70.64
1753	gene:MD01G1181900	0	0	0	0.07	0.07	0	0.18	0.38	0.5	0.09	0	0.06
1754	gene:MD01G1182100	0.79	0.68	1.05	1.3	1.03	1.41	0.35	0.66	0.47	0.39	0.4	0.91
1755	gene:MD01G1183200	0.11	0.12	0.15	0.14	0.04	0.07	7.14	5.47	5.63	5.58	4.94	4.77
1756	gene:MD01G1183300	3.72	3.68	3.21	3.51	2.79	2.66	0.83	0.81	1.22	0.64	1.45	1.47
1757	gene:MD01G1183700	0.01	0.45	0	0.16	0.03	0.25	0.11	0.24	0.85	0.42	0.88	0.27
1758	gene:MD01G1184600	73.09	100.58	59.66	39.06	35.88	33.48	52.31	68.84	67.03	38.32	42.36	46.12
1759	gene:MD01G1186300	0	0	0	0.41	0.05	0.33	2.19	1.1	0.48	0.98	0.55	0.5
1760	gene:MD01G1186600	0.21	0.28	0.21	0.2	0.5	0.35	4.41	4.75	3.88	4.27	3.65	3.63
1761	gene:MD01G1186700	2.17	5.22	4.81	2.19	1.55	1.81	1.78	1.5	1.93	1.53	1.38	2.07
1762	gene:MD01G1187000	0.02	0.14	0	0.1	0.09	0.02	0.36	0.45	0.44	0.43	0.08	0.34
1763	gene:MD01G1188100	0.61	0.66	0.77	1.45	0.64	0.94	0	0	0.11	0.07	0	0
1764	gene:MD01G1189000	1.05	1.04	0.87	0.6	0.92	1.07	3.35	3.17	3.38	2.22	2.04	2.36
1765	gene:MD01G1189100	0.16	0	0.14	0.27	0.25	0.36	0.56	0.68	0.7	0.8	0.37	0.4
1766	gene:MD01G1189200	1.39	1.32	1.47	1.25	1.08	1.11	15.81	13.96	15.26	15.02	18.87	16.75
1767	gene:MD01G1189400	0	0	0	0	0	0	2.45	2.64	1.88	1.99	2.44	2.79
1768	gene:MD01G1189500	0	0	0	0	0	0	22.65	16.45	18.88	25.7	27.33	23.69
1769	gene:MD01G1189800	0.19	0	0	0	0.32	0.27	0.76	0.49	1.27	0	0.17	0.37
1770	gene:MD01G1189900	0.06	0.13	0	0.21	0.02	0.28	0.8	0.9	0.87	1.64	0.87	1.37
1771	gene:MD01G1190100	0.05	0	0.04	0.08	0.04	0.04	4.21	3.87	4.23	2.94	3.17	3.59
1772	gene:MD01G1190300	3.1	3.52	4.78	4.7	3.69	3.33	3.48	2.04	2.27	2.03	1.76	1.72
1773	gene:MD01G1191100	1.05	1.17	0.39	1.25	0.77	0.76	0.34	0.42	0.15	0.05	0.19	0.14
1774	gene:MD01G1191400	4.05	3.89	5.72	5.26	5.82	5.66	12.53	8.83	10.84	10.53	12.04	10.63
1775	gene:MD01G1193300	0.03	0.07	0.04	0.11	0	0.08	0	0.03	0	3.98	3.88	3.76
1776	gene:MD01G1193500	0.05	0.07	0.03	0	0	0	0	0	0	2.6	2.84	2.98
1777	gene:MD01G1193600	0	0	0.03	0	0	0	0.02	0	0.02	2.32	3.85	2.33
1778	gene:MD01G1193700	0.07	0	0	0	0	0.04	0.08	0.05	0.07	0.21	0.22	0.21
1779	gene:MD01G1195800	1.02	1.22	0.62	1.56	1.18	1.1	2.43	1.91	3.18	1.76	1.35	1.97
1780	gene:MD01G1196000	15.01	15.15	16.39	18.91	17.29	17.11	7.36	9.44	8.45	7.91	9.33	9.12
1781	gene:MD01G1196200	0.73	1.01	0.5	2.99	1.55	1.18	0.67	0.58	1.37	0.81	1.56	1.1
1782	gene:MD01G1196300	2.74	4.14	2.25	2.03	2.38	1.9	0.47	0.65	0.58	0.68	0.52	0.38
1783	gene:MD01G1198200	2.12	2	1.35	1.53	1.13	1.72	0.74	1.12	1.04	1.46	1.6	0.97
1784	gene:MD01G1198400	5.3	4.32	5.97	12.87	8.43	13.21	1.77	1.61	2.27	1.99	2.84	2.13
1785	gene:MD01G1198500	5.16	4.29	5.07	3.75	3.01	4.04	2.71	2.51	1.96	2.18	2.49	2.24
1786	gene:MD01G1198700	1.18	1.11	0.72	0.86	0.47	0.67	0.2	0.29	0.21	0.18	0.38	0.06
1787	gene:MD01G1199000	25.06	20.79	16.29	8.17	5.65	5.1	4.66	6.86	6.29	4.87	7.68	7.34
1788	gene:MD01G1199600	15.1	12.76	12.63	13.23	12.71	12	38.63	39.14	35.38	32.42	33.73	37.02
1789	gene:MD01G1200800	0	0.03	0.02	0.01	0.03	0.02	0.17	0.15	0.06	0.05	0.08	0.12
1790	gene:MD01G1202600	3.18	2.78	4.77	1.97	0.85	4.45	0.54	0.72	0.21	0.71	0.87	0.87
1791	gene:MD01G1203300	0.07	0	0.13	0	0.04	0.14	0.44	0.95	0.87	0.79	0.37	1.07
1792	gene:MD01G1203800	5.48	4.65	3.46	2.07	3.2	4.36	0	0.07	0.23	0.04	0	0
1793	gene:MD01G1204400	93.37	76.79	84.42	88.79	95.3	87.34	34.55	33.85	34.41	33.49	36.86	37.59
1794	gene:MD01G1207300	1.6	1.69	1.78	2.43	2.24	2.66	6.05	4.78	6.37	5.99	5.9	4.59
1795	gene:MD01G1207500	1.97	1.4	2.21	2.03	1.44	1.81	4.78	3.95	4.25	2.27	2.4	2.68
1796	gene:MD01G1208400	1.33	1.81	0.53	0.81	0.51	0.53	0.31	0.66	0.36	0.25	0.25	0.1
1797	gene:MD01G1209000	2.75	1.65	2.87	3.41	3.21	8.08	1.91	1.43	1.29	2.68	1.44	1.39
1798	gene:MD01G1209700	0	0	0	0	0	0	2.94	2.01	2.24	1.9	2.41	2.07
1799	gene:MD01G1211500	2.82	2.48	2.5	4.11	5.58	4.48	1.12	1.4	1.15	3.05	1.88	2.59
1800	gene:MD01G1211800	0	0	0	0	0	0.06	0.31	0.26	0.37	0.14	0.36	0.18
1801	gene:MD01G1211900	0.3	0.22	0.19	0.06	0.18	0.09	0.5	0.56	0.48	0.38	0.21	0.38
1802	gene:MD01G1212000	2.77	3	4.2	4.49	3.57	3.77	22.04	14.48	19.53	16.17	17.13	14.6
1803	gene:MD01G1212100	0	0	0	0.04	0.04	0.08	1.47	0.45	0.38	0.81	0.55	0.21
1804	gene:MD01G1212300	0.43	0.17	0.21	0.28	0.36	0.33	1.79	2.38	1.95	1.71	1.86	1.94
1805	gene:MD01G1212400	0	0	0	0	0	0	0.46	0.26	0.28	0.27	0.08	0.27
1806	gene:MD01G1212500	0.6	1.13	1.31	0.77	1.22	1.06	0.23	0.27	0.27	0.13	0.19	0.19
1807	gene:MD01G1212600	0.53	0.37	0.3	0.28	0.35	0.51	0.01	0.1	0.06	0.1	0.19	0.17
1808	gene:MD01G1213100	73.36	49.12	63.77	101.32	68.76	115.57	24.19	26.25	33.78	217.91	38.85	148.99
1809	gene:MD01G1213300	9.62	7.71	8.91	11.14	8.22	14.78	66.49	56.38	68.49	121.6	116.67	137.16
1810	gene:MD01G1214200	9.38	10.12	7.89	7.88	7.88	6.93	4.31	5.13	4.49	4.11	3.67	4.15
1811	gene:MD01G1214500	4.68	6.95	5.57	4.22	3.88	6.08	9.8	11.53	9.1	9.86	10.3	9.95
1812	gene:MD01G1215100	0.62	0.71	0.41	0.6	0.49	0.36	0.3	0.29	0.61	0.13	0.19	0.17
1813	gene:MD01G1215300	0.14	0.18	0	0.2	0.48	1.33	0.16	0.26	0.34	0.2	0.1	0.36
1814	gene:MD01G1215700	0.29	0.14	0.22	0.95	1.81	1.94	1.95	2	1.19	0.1	0.14	0.04
1815	gene:MD01G1216700	0.54	0.47	0.16	0.62	0.3	0.13	2.57	2.52	2.66	2.65	2.87	3.05
1816	gene:MD01G1216800	6.55	7.96	6.93	6.66	4.68	6.79	3.36	1.82	3.21	1.68	1.6	1.42
1817	gene:MD01G1216900	0.4	0.12	0.21	0.29	0.3	0.47	2.24	1.9	2.17	2.59	2.97	2.8
1818	gene:MD01G1217100	0.85	0.39	0.65	0.61	0.57	1	1.38	1.22	1.28	1.83	1.41	1.26
1819	gene:MD01G1217700	2.22	2.71	2.25	1.05	1.02	1.98	4.7	5.15	6.88	5.74	5.68	4.48
1820	gene:MD01G1218100	0.4	0.42	0.47	0.62	0.74	0.41	1.11	1.08	1.08	0.7	0.43	1.09
1821	gene:MD01G1218900	77.43	72.57	73.34	56.6	49.35	44.25	30.43	41.43	38.54	27.43	14.9	29.35
1822	gene:MD01G1219100	0.09	0.1	0.19	0.5	0.12	0.34	2.09	0.43	1.05	0.85	0.49	2.49
1823	gene:MD01G1220500	0	0.14	0.17	0	0.1	0.07	0.71	0.36	0.6	0.43	0.44	0.73
1824	gene:MD01G1220800	5.19	3.33	4.02	7.2	8.47	6.44	0.15	0.14	0.24	0.36	0.18	0.53
1825	gene:MD01G1221100	4.59	5.82	8.67	5.08	7.01	8.48	22.83	16.18	20.38	15.79	17.83	20.86
1826	gene:MD01G1221200	0.17	0.31	0.24	0.23	0.42	0.46	0.04	0.19	0.08	0	0	0
1827	gene:MD01G1221800	3.04	2.65	2.5	2	1.99	1.24	0.82	1.5	1.26	0.71	0.81	1.27
1828	gene:MD01G1221900	0.13	0.16	0.62	0.36	0.44	0.08	0	0	0.06	0	0	0.03
1829	gene:MD01G1223200	1.49	1.79	2.05	3.21	3.86	3.7	5.36	4	3.68	3.69	2.51	3.8
1830	gene:MD01G1223300	0.65	0.73	0.31	0.22	0.37	0.4	0	0	0.12	0.12	0.18	0.3
1831	gene:MD01G1224700	8.63	7.42	10.28	11.45	10.56	12.01	10.35	9.47	8.74	6.2	4.17	6.48
1832	gene:MD01G1224800	7.27	6.5	7.66	6.11	7.11	11.2	23.48	21.04	20.66	10.43	7.65	15.08
1833	gene:MD01G1225000	0.12	0.07	0.21	0.13	0.11	0.17	1.15	0.33	0.18	0.98	1.24	1.25
1834	gene:MD01G1226000	16.2	9.84	13.02	21.85	19.39	15.46	33.69	33.91	38.18	43.94	43.39	35.96
1835	gene:MD01G1226600	1.12	1.35	1.04	0.41	0.41	1	0.33	0.3	0.14	0.11	0.14	0.17
1836	gene:MD01G1230000	0	0	0	0	0.79	0	1.58	0.49	0.37	0.49	0	0.22
1837	gene:MD01G1230100	11.42	21.27	13.9	13.44	12.08	24.75	4.64	4.4	4.85	1.66	1.84	2.28
1838	gene:MD01G1230400	2.58	2.48	2.22	2.61	2.33	3.97	1.11	1.17	1.32	1.14	1.45	1.38
1839	gene:MD01G1230700	0	0	0	0.03	0	0	0.25	0.21	0.1	0.45	0.3	0.38
1840	gene:MD01G1230900	2.3	2.67	1.83	1.4	0.97	1.57	0.36	0.28	0.29	0.5	0.5	0.26
1841	gene:MD01G1231600	2.41	4.26	3.39	3.21	1.55	2.12	12.2	12.42	11.16	12.86	7.54	10.27
1842	gene:MD01G1231800	0.22	0.61	0.42	0.15	0.3	0.06	0.87	0.56	0.98	0.75	1.19	1.02
1843	gene:MD01G1232000	0.35	0.3	0.14	0.5	0.66	0.68	0.06	0	0.06	0.08	0.04	0.06
1844	gene:MD01G1232100	0.06	0.1	0.21	0.28	0.44	0.5	0.02	0.07	0.02	0.04	0	0
1845	gene:MD01G1232500	1.66	1.87	1.74	1.11	0.91	1.21	2.43	2.71	2.96	2.23	2.28	2.34
1846	gene:MD01G1234700	0.87	0.83	0.71	0.34	0.48	0.28	0.25	0.18	0.45	0.26	0.2	0.39
1847	gene:MD01G1235000	0.21	0.62	0.75	0.52	0.38	0.36	0	0	0	0	0	0
1848	gene:MD01G1235400	4.32	5.26	3.91	4.14	5.14	5.46	2.07	3.08	3.49	2.97	1.55	2.9
1849	gene:MD01G1238800	13.56	10.52	14.9	13.44	21.58	4.69	8.95	5.53	5.72	6.56	5.46	3.84
1850	gene:MD01G1239000	1.9	1.45	3.11	1.14	1.69	1.14	0.94	0.57	1.3	0.82	0.27	0.8
1851	gene:MD01G1239400	0	0.21	0	0.09	0.09	0	0.27	0.37	0.11	0.63	0.25	0.25
1852	gene:MD01G1239500	0.43	0.53	0.41	0.17	0	0	0.3	0.08	0.35	0.81	0.15	0.28
1853	gene:MD01G1240200	0.37	0.14	0.52	0.44	0.39	0.62	4.07	5.57	5.21	5.11	4.1	5.05
1854	gene:MD02G1001300	10.43	9.56	11.21	12.47	15.62	15.56	29.61	22.35	26.29	31.18	33.62	32.43
1855	gene:MD02G1001700	2.5	2.81	2.08	1.91	1.46	2.05	0	0	0	0	0	0
1856	gene:MD02G1001800	1.39	1.06	1.42	1.93	1.11	1.48	4.5	4.98	5.41	4.97	3.78	5.3
1857	gene:MD02G1002000	19.44	18.16	21.45	17.44	20.8	20.02	4.86	5.75	6.55	5.95	6.34	6.43
1858	gene:MD02G1002300	10.78	11.89	9.29	7.56	8.47	9.68	2.36	2.69	2.04	1.43	1.87	1.58
1859	gene:MD02G1002500	2.65	2.5	3.39	3.07	1.99	3.13	0.78	0.48	0.61	0.61	0.66	1.02
1860	gene:MD02G1002700	14.22	14.87	11.33	11	10.42	11.28	5.21	6.08	5.2	5.34	4.54	4.46
1861	gene:MD02G1003000	2.53	3.48	2.77	1.36	2.05	1.44	4.21	3.81	4.87	2.36	3.59	4.4
1862	gene:MD02G1003300	7.65	5.36	7.07	4.87	5.55	6.03	8.94	8.13	8.25	15.32	15.23	13.13
1863	gene:MD02G1003800	33.4	43.68	29.14	20.42	21.37	18.88	13.65	20.53	15.6	11.43	11.4	14.69
1864	gene:MD02G1003900	2.13	3.62	2.4	3.69	2.52	2.42	1.54	0.54	1.05	0.99	1.07	0.63
1865	gene:MD02G1004100	0.97	1.2	0.94	0.89	1.24	1.41	1.86	0.63	1.72	0.49	0.2	0.6
1866	gene:MD02G1004300	2.49	1.21	1.76	1.81	2.03	1.88	5.46	4.02	4.76	6.03	4.87	6.41
1867	gene:MD02G1004600	3.45	2.91	2.74	2.26	2.85	3.3	0.03	0	0.03	0	0	0.08
1868	gene:MD02G1004700	3.82	4.01	4.69	4.21	3.76	3.63	0.72	1.33	0.99	0.61	0.4	1.04
1869	gene:MD02G1004900	1.63	2.22	2.58	1.68	1.9	1.84	0.79	0.92	0.58	0.82	1.54	1.08
1870	gene:MD02G1005800	5.31	6.42	5.75	3.56	3.37	3.5	1.51	2.04	1.66	1.32	1.5	2.09
1871	gene:MD02G1005900	4.64	7.24	5.83	4.03	4.08	3.85	2.02	2.86	2.72	2.12	1.86	1.79
1872	gene:MD02G1006100	1.57	2.09	1.7	0.63	0.49	0.38	0.8	0.5	0.83	0.41	0.06	0.23
1873	gene:MD02G1006300	3.17	3.92	1.68	3.84	1.89	3.65	0.95	0.98	0.92	1.03	0.59	0.59
1874	gene:MD02G1008500	5.44	5.05	6.47	6.24	5.57	7.69	0.01	0.02	0.14	0.27	0	0
1875	gene:MD02G1008700	8.94	10.45	10.5	10.75	11.3	10.08	4.47	3.33	3.54	2.52	3.09	2.65
1876	gene:MD02G1009200	16.67	18.48	17.22	12.17	12.74	14.39	6.25	6.53	6.91	6.4	7.26	7.59
1877	gene:MD02G1009300	4.5	3.26	3.81	2.96	2.44	3.03	1.59	1.87	1.52	1.76	1.38	2.06
1878	gene:MD02G1010100	0.69	0.86	1.72	0.37	1.64	0.82	0.1	0.19	0.48	0.15	0.09	0.09
1879	gene:MD02G1010500	13.81	14.74	11.64	10.43	10.63	15.83	6.39	7.06	5.98	6.82	5.27	7.1
1880	gene:MD02G1010600	0.88	0.19	0.32	0.6	0.68	0.05	1.5	1.63	1.49	1.42	0.59	1.46
1881	gene:MD02G1010900	3	3.13	3.61	2.64	2.54	4.4	1.86	1.42	2.16	1.41	1.35	1.72
1882	gene:MD02G1011000	12.05	11.16	13.19	10.72	10.19	10.97	4.87	5.41	6.02	4.05	3.89	5.48
1883	gene:MD02G1011200	0.96	0.36	0.76	1.09	0.55	1.23	3.82	4.53	3.61	4.83	6.85	5.4
1884	gene:MD02G1011500	26.44	27.65	33.65	30.09	29.73	31.05	4.45	2.75	2.34	3.85	1.66	2.96
1885	gene:MD02G1012300	74.87	92.07	75.78	38.61	42.98	36.24	7.44	9.47	7.57	7.13	7.13	5.98
1886	gene:MD02G1012500	1.01	0.8	1.76	1.27	2.3	3.33	0.47	0.75	0.67	0.82	0.64	0.55
1887	gene:MD02G1013200	5.13	3.84	5.25	1.7	1.37	2.7	1.96	2.4	1.75	1.25	0.67	1.23
1888	gene:MD02G1013500	9.91	10.55	6.02	5.34	1.72	4.36	2.67	3.89	2.71	2.96	0.45	1.55
1889	gene:MD02G1014100	0.05	0.04	0.74	0	0	0	0	0	0	0.56	1.73	0.27
1890	gene:MD02G1015900	0.63	2.67	0.85	1.12	1.03	1.44	0.27	0.14	0.14	0.47	0	0
1891	gene:MD02G1016800	0.37	0.39	0.5	0.18	0.06	0.16	0.05	0.05	0.2	0.02	0.07	0.05
1892	gene:MD02G1017200	0.02	0.02	0.04	0.23	0.15	0.28	0.09	0.25	0.14	0.07	0.14	0.22
1893	gene:MD02G1017500	0.85	1.05	0.7	0.37	0.66	1.61	0.24	0.64	0.19	0	0	0.24
1894	gene:MD02G1017600	47.81	59.44	44.38	34.04	34	37.46	26.98	26.89	28.93	9.36	7.95	10.09
1895	gene:MD02G1018100	3.86	3.85	3.87	3.37	2.65	2.37	1.55	1.88	1.84	1.79	1.37	1.46
1896	gene:MD02G1018400	29.2	36.86	31.1	39.5	45	43.07	24.79	24.37	23.28	14.28	12.89	15.62
1897	gene:MD02G1018600	6.53	6.33	6.66	5.91	5.21	5.23	3.25	3.28	2.28	2.35	2.24	3.32
1898	gene:MD02G1019700	15.27	11.83	15.36	14.42	16.45	17.05	37.34	33.41	32.37	33.68	38.77	34.7
1899	gene:MD02G1019900	2.23	2.14	1.59	4.13	3.79	4.2	0	0	0	0	0	0
1900	gene:MD02G1020600	6.24	6.99	6.21	5.26	5.03	5.9	3.06	2.8	3.11	3.12	3.1	3.27
1901	gene:MD02G1021100	24.91	26.48	22.39	19.25	18.88	16.65	11.13	14.95	11.83	11.77	11.92	12.66
1902	gene:MD02G1021400	0.07	0.25	0.16	0.22	0	0.08	0.36	0.41	0.13	0.86	0.6	1.02
1903	gene:MD02G1021500	10.03	9.84	10.36	8.96	8.24	7.52	3.35	4.49	3.75	3.04	3.12	3.27
1904	gene:MD02G1021700	0.28	0.39	0.3	0.29	0.43	0.41	1.79	1.26	1.13	1.23	1.44	1.45
1905	gene:MD02G1022000	1.69	1.7	1.07	0.94	1.34	1.13	0	0.17	0	0.02	0.02	0.04
1906	gene:MD02G1022600	0.9	0.5	1.19	2.65	1.46	2.31	2.13	1.94	2.51	3.44	3.14	3.56
1907	gene:MD02G1023800	1.2	2.41	2.31	1.34	0.87	1.57	0.46	0.18	0.07	0.14	0.27	0.16
1908	gene:MD02G1024100	0.57	0.58	0.89	0.58	0.32	0.32	0	0.1	0.15	0.02	0.05	0.07
1909	gene:MD02G1024300	3.45	4.27	3.52	2.73	2.68	2.27	0.94	0.79	0.97	1.01	0.8	1.15
1910	gene:MD02G1024600	0.27	0.29	0.39	0.13	0.19	0.19	0	0	0	0	0	0
1911	gene:MD02G1024800	1.13	0.8	1.74	1.42	1.34	1.73	6.96	5.99	8.3	6.12	6.27	7.02
1912	gene:MD02G1025200	0.18	0.15	0.07	0.13	0	0.18	0	0	0	0	0	0
1913	gene:MD02G1025400	1.39	2.05	1.38	2.06	2.9	1.62	0	0	0.04	0.04	0	0
1914	gene:MD02G1025500	47.59	43.43	51.01	46.59	24.41	53.93	14.29	16.58	16.84	18.95	12.91	17.61
1915	gene:MD02G1026000	1	0.52	0.5	0.65	1.18	1.04	6.56	7.39	6.47	5.55	4.42	5.38
1916	gene:MD02G1026200	32.89	33.88	36.09	25.22	16.92	28.47	6.88	6.76	9.1	10.9	6.4	8.72
1917	gene:MD02G1026300	1.58	2.22	3.15	2.31	1.42	3.08	0	0	0	0	0	0
1918	gene:MD02G1027900	0.97	1.73	1.55	0.79	0.61	1.02	0.52	0.85	0.66	0.57	0.42	0.72
1919	gene:MD02G1028400	11.5	9.99	8.69	10.43	8.55	10.13	1.02	1.14	1.14	1.9	1.49	1.84
1920	gene:MD02G1030000	65.43	78.09	68.02	46.63	62.86	50.02	13.92	18.1	17.29	10.52	9.59	13.37
1921	gene:MD02G1030500	3.27	4.65	3.74	2.99	2.5	3.83	0.72	1.11	1.04	0.83	0.86	0.68
1922	gene:MD02G1030600	12.75	11.75	12.49	7.1	6.91	8.21	6.57	6.31	6.98	6.8	5.89	5.71
1923	gene:MD02G1031100	2.22	4.35	5.23	5.68	7.93	5.87	1.8	2	3.21	0.83	0.98	1.05
1924	gene:MD02G1031400	3.46	3.04	4.31	4.2	5.35	5.48	2.82	2.63	3.25	2.11	0.98	2.02
1925	gene:MD02G1031900	9.92	10.87	6.73	6.72	4.96	5.83	0.98	1.2	3.36	1.58	0.75	0.7
1926	gene:MD02G1032300	0.21	0	0	0	0	0	1.06	0.84	0.43	0	0.19	0.13
1927	gene:MD02G1032400	0.89	0.42	1.1	1	1.22	0.82	0	0	0	0	0	0
1928	gene:MD02G1032600	0.45	0.5	0.41	2.19	1.24	1.29	0.09	0.58	0.33	0.23	0.46	0.37
1929	gene:MD02G1033100	23.06	21.81	19.36	12.59	9.87	12	8.5	10.99	9.89	7.9	7.42	9.65
1930	gene:MD02G1034900	1.06	1.93	1.2	3.44	3.7	2.4	1.46	0.85	0.86	1.38	1.28	1.19
1931	gene:MD02G1035900	0	0	0	0	0	0.05	0.48	0.43	0.74	0.45	0.27	0.27
1932	gene:MD02G1036100	1.59	2.1	2.71	15.61	13.38	16.46	2.05	3.66	3.49	1.07	0.55	1.35
1933	gene:MD02G1036200	5.17	13.72	8.45	32.32	34.23	36.62	9.41	6.55	7.89	2.69	3.96	3.9
1934	gene:MD02G1036300	0.57	0.83	0.73	0.41	0.28	0.15	1.06	1.68	1.93	0.88	0.77	0.72
1935	gene:MD02G1036600	0.53	0.5	0.73	0.54	0.44	0.51	0.11	0.15	0.33	0.13	0.23	0.13
1936	gene:MD02G1037000	3.63	2.38	4.58	3.23	3.39	3.64	2.04	1.99	1.7	1.69	0.9	1.95
1937	gene:MD02G1037700	23.18	36.09	22.81	15.69	11.22	10.61	5.65	6.33	4.49	2.39	1.96	2.62
1938	gene:MD02G1037900	11.14	16.71	7.91	2.93	2.42	2.02	5.79	8.05	4.57	3.85	4.24	4.88
1939	gene:MD02G1038400	13.01	11.29	13.99	12.71	12.83	13.99	0.67	0.64	0.59	0.38	0.19	0.48
1940	gene:MD02G1038500	3.12	2.58	2.82	1.1	0	0.5	0	0	0	0	0	0
1941	gene:MD02G1038700	8.54	8.28	8.17	6.63	4.96	3.08	0	0	0	0	0	0
1942	gene:MD02G1038900	1.29	0.32	2.56	0.37	1.59	0.94	0.25	0.03	0.07	1.14	0.17	0.18
1943	gene:MD02G1039000	1.68	1.35	0.86	0	2.52	1.08	5.03	3.43	4.71	3.09	0.54	4.29
1944	gene:MD02G1039100	0.66	0.73	0.93	0.46	0.12	0.5	0	0	0	0	0	0
1945	gene:MD02G1039400	0.55	0.49	0.78	0.42	0.52	0.27	0.14	0.22	0.19	0.04	0.14	0.16
1946	gene:MD02G1039500	12.21	10.81	9.4	10.61	9.68	10.55	25.83	28.12	24.92	25.5	30.6	24.63
1947	gene:MD02G1039800	3.35	4.85	4.74	2.52	2.06	2.42	2.37	1.98	2.01	1.92	1.3	1.74
1948	gene:MD02G1040600	9.41	8.14	9.86	9.44	9.78	9.37	6.85	4.96	5.88	4.03	3.52	4.55
1949	gene:MD02G1040900	18.03	17.43	22.84	22.99	25.29	23.02	0.4	0.25	0.28	0.12	0.18	0.28
1950	gene:MD02G1041100	0.06	0	0.45	0.21	0.21	0.39	0	0	0	0	0	0
1951	gene:MD02G1041300	0.26	0.51	0.8	0.41	0.48	0.37	2.8	2.9	2.16	1.8	1.72	1.34
1952	gene:MD02G1041600	0.35	0.35	0.59	0.56	0.64	0.44	0	0	0	0	0	0
1953	gene:MD02G1041700	53.2	38.07	60.87	58.84	67.81	64.59	0	0.01	0.02	0	0	0
1954	gene:MD02G1042000	18.26	16.44	18.77	16.45	19.77	19.35	0.98	0.86	0.72	0.94	0.67	0.59
1955	gene:MD02G1043400	4.96	6.27	5.45	6.95	6.67	5.57	2.13	2.55	2.47	2.91	3.16	2.95
1956	gene:MD02G1043600	5.39	6	4.85	3.12	3.62	4.23	1.2	1.68	1.19	0.76	1.28	1.88
1957	gene:MD02G1044300	2.91	3.15	2.66	3.35	3.46	3.98	0.58	0.65	0.98	1.11	0.88	0.77
1958	gene:MD02G1044800	1.13	1.6	1.06	0.52	0.32	0.35	0.59	1.24	0.92	0.89	0.97	0.8
1959	gene:MD02G1045000	0.93	0.59	1.08	0.75	0.61	0.58	0	0.02	0	0	0	0
1960	gene:MD02G1045100	0.05	0.74	0.37	0	0	0.32	0	0	0	0	0	0
1961	gene:MD02G1045200	0.4	0.55	0.74	0.1	0.45	0.28	0	0	0	0	0	0
1962	gene:MD02G1045300	1.64	1.4	1.66	1.6	1.45	1.7	0.01	0.02	0	0	0.01	0
1963	gene:MD02G1045500	2.66	2.92	2.44	1.49	1.55	1.45	0.96	0.66	0.78	0.85	0.63	0.64
1964	gene:MD02G1045900	6.9	6.33	6.05	4.73	5.19	5.2	2.41	4.17	2.47	3.53	2.96	4.18
1965	gene:MD02G1046000	8.76	8.02	10.53	6.21	7.76	6.94	3.9	4.17	4.53	3.45	2.73	3.73
1966	gene:MD02G1046900	0.49	0.41	0.81	0.37	0.37	0.4	0.72	0.64	0.72	1.44	0.87	1.26
1967	gene:MD02G1047300	1.91	0.57	1.64	1.32	0.95	2.55	0.2	0.51	0.29	0.64	0.47	0.62
1968	gene:MD02G1047700	0.51	0.32	0.51	1.44	0.96	0.63	0	0	0	0	0	0
1969	gene:MD02G1047900	0.53	0.3	0.48	0	0.32	0.45	0.63	1.35	0.85	0.91	1.04	1.15
1970	gene:MD02G1048600	0.57	0.38	0.79	1.32	0.78	0.91	0	0	0	0	0.02	0
1971	gene:MD02G1048700	10.31	11.33	11.58	3.91	4.1	8.31	2.9	3.34	3.7	2.42	2.55	3.63
1972	gene:MD02G1049300	3.43	2.9	2.3	3.75	2.25	4.43	1.57	2.39	1.62	1.27	0.8	1.31
1973	gene:MD02G1049500	8.8	6.39	12.99	18.71	27.16	21.23	34.52	18.72	21.66	18.88	17.22	17.29
1974	gene:MD02G1049700	20.07	14.13	15.45	11.68	9.78	9.81	6.18	8.17	7.29	9.16	9.37	8.18
1975	gene:MD02G1049900	10.31	11.14	11.35	11.87	11.14	11.36	4.13	3.41	3.58	3.39	3.84	3.79
1976	gene:MD02G1050000	4.2	3.57	4.77	8.31	7.66	8.73	4.06	3.69	4.01	3.01	3.46	3.78
1977	gene:MD02G1050600	3.37	2.41	3.4	3.44	3.55	4.11	2.24	1.59	1.97	1.48	1.46	1.23
1978	gene:MD02G1050700	0	0.16	0.1	0	0	0.29	1.98	1.6	3.11	1.72	0.87	0.99
1979	gene:MD02G1050800	0.24	0.45	0.64	0.22	0.08	0.5	1.61	1.37	1.42	1.31	0.97	1.54
1980	gene:MD02G1051800	4.3	5.26	5.27	2.51	2.55	2.72	0	0.03	0	0	0	0.07
1981	gene:MD02G1052200	4.02	3.03	2.87	4.65	4.77	5.01	12.47	10.84	10.71	10.93	13.68	12.99
1982	gene:MD02G1054200	3.29	3.25	3.32	1.34	1.61	1.39	3.33	4	3.64	3.23	1.31	2.34
1983	gene:MD02G1054900	0.54	0.5	0.45	0.38	0.36	0.17	9.52	9.28	8.38	8.63	7.34	9.33
1984	gene:MD02G1055200	0	0.12	0	0	0.12	0.12	8.08	5.49	5.04	5.19	2.27	3.67
1985	gene:MD02G1055300	0.09	0.11	0.11	0.54	0.2	0.15	1.31	1.53	1.89	1.68	1.64	1.64
1986	gene:MD02G1055500	0.48	0.26	0.52	0.48	0.29	0.27	2.56	2.29	2.67	2.52	1.84	2.18
1987	gene:MD02G1056400	8.03	8.13	8.66	5.13	6.22	5.35	1.84	2.17	1.76	2.11	2.52	2.12
1988	gene:MD02G1057200	56.82	76.76	52.87	25.64	21.27	21.05	28.24	35.96	29.9	22.13	17.85	25.43
1989	gene:MD02G1057800	0	0	0	0.21	0.49	0.23	0	0	0	0	0	0
1990	gene:MD02G1058300	1.14	0.49	0.36	0.31	0.48	0.2	2.96	1.91	1.6	2.25	0.66	1.67
1991	gene:MD02G1058900	0	0.8	0.13	1.45	0.36	0	0	0	0	0	0	0
1992	gene:MD02G1062200	4.07	5.13	4.08	3.95	3.57	3.96	9.13	9.29	9.74	9.99	11.12	9.72
1993	gene:MD02G1062500	2.38	3.2	0.56	0.69	0.32	0.65	1.87	3.21	3.04	1.71	2.25	2.95
1994	gene:MD02G1063400	0.71	0.56	0.82	0.78	1.39	1.1	1.7	1.25	1.62	2.34	1.77	1.64
1995	gene:MD02G1063500	0.43	0.77	0.5	0.3	0.36	0.2	0.44	0.56	0.77	1.09	0.72	0.88
1996	gene:MD02G1063800	18.51	16.53	24.85	24.42	27.08	21.57	5.08	4.56	5.33	5.57	5.02	4.83
1997	gene:MD02G1064700	7.02	9.75	6.43	4.79	4.09	4.55	3.09	4.01	3.79	2.92	3.26	4.13
1998	gene:MD02G1065200	0.18	0.37	0.38	0.23	0.09	0.08	0.12	0.46	0.24	0.42	0.28	0.6
[truncated: 7,438 more rows]
