# Supplementary material for: Transcriptome and Metabolome Analysis Reveals Salt-Tolerance Pathways in the Leaves and Roots of ZM-4 (Malus zumi) in the Early Stages of Salt Stress
Source: Int J Mol Sci. 2023 Feb 11;24(4):3638. doi: 10.3390/ijms24043638 (PMC9960305; doi:10.3390/ijms24043638)
Supplement: Supplementary file 1 [file ijms-24-03638-s001.zip › ijms-2193630-supplementary/Table S12.xlsx]

## Sheet: Table S12-1
Table S12-1 Pathway enrichment of leaves in M-CKL vs M-TL
No.	Pathway	Candidate genes with pathway annotation (229)	All genes with pathway annotation (9397)	Gene_Pvalue	Gene_Qvalue	Metabolite_M-CKL-vs-M-TL (41)	Metabolite_All (396)	Metabolite_Pvalue	Metabolite_Qvalue	Pathway ID
1	Phenylpropanoid biosynthesis	22 (9.61%)	352 (3.75%)	4.6e-05	0.001482	5	22	0.06459	0.236829	ko00940
2	Biosynthesis of secondary metabolites	79 (34.5%)	2358 (25.09%)	0.000817	0.015693	21	142	0.024581	0.115414	ko01110
3	Metabolic pathways	125 (54.59%)	4218 (44.89%)	0.001799	0.028785	25	232	0.439242	0.635745	ko01100
4	Glutathione metabolism	10 (4.37%)	201 (2.14%)	0.025206	0.300099	2	11	0.317882	0.54636	ko00480
5	Butanoate metabolism	3 (1.31%)	37 (0.39%)	0.060519	0.446909	1	8	0.586314	0.732893	ko00650
6	Tyrosine metabolism	5 (2.18%)	95 (1.01%)	0.082043	0.5058	1	14	0.789305	0.847569	ko00350
7	Alanine, aspartate and glutamate metabolism	5 (2.18%)	106 (1.13%)	0.116596	0.621847	1	11	0.704358	0.824249	ko00250
8	Isoquinoline alkaloid biosynthesis	3 (1.31%)	51 (0.54%)	0.12735	0.637713	1	6	0.48325	0.664469	ko00950
9	Tropane, piperidine and pyridine alkaloid biosynthesis	3 (1.31%)	52 (0.55%)	0.132857	0.637713	1	11	0.704358	0.824249	ko00960
10	Stilbenoid, diarylheptanoid and gingerol biosynthesis	3 (1.31%)	54 (0.57%)	0.144113	0.658802	3	4	0.00385	0.070587	ko00945
11	Isoflavonoid biosynthesis	1 (0.44%)	7 (0.07%)	0.158656	0.67735	1	2	0.196586	0.45051	ko00943
12	Nitrogen metabolism	3 (1.31%)	71 (0.76%)	0.249573	0.85568	1	2	0.196586	0.45051	ko00910
13	Flavonoid biosynthesis	4 (1.75%)	107 (1.14%)	0.264036	0.87405	8	32	0.01063	0.083519	ko00941
14	Taurine and hypotaurine metabolism	1 (0.44%)	14 (0.15%)	0.292233	0.899211	1	2	0.196586	0.45051	ko00430
15	C5-Branched dibasic acid metabolism	1 (0.44%)	15 (0.16%)	0.309507	0.899211	2	10	0.277265	0.513682	ko00660
16	Ubiquinone and other terpenoid-quinone biosynthesis	3 (1.31%)	84 (0.89%)	0.336223	0.899211	1	5	0.422717	0.635745	ko00130
17	Glyoxylate and dicarboxylate metabolism	4 (1.75%)	122 (1.3%)	0.346571	0.899211	2	14	0.435684	0.635745	ko00630
18	Sphingolipid metabolism	2 (0.87%)	60 (0.64%)	0.431845	0.999988	1	3	0.28019	0.513682	ko00600
19	Valine, leucine and isoleucine degradation	3 (1.31%)	101 (1.07%)	0.448312	0.999988	2	5	0.085557	0.281388	ko00280
20	Glucosinolate biosynthesis	1 (0.44%)	26 (0.28%)	0.47393	0.999988	4	8	0.005135	0.070601	ko00966
21	Zeatin biosynthesis	1 (0.44%)	30 (0.32%)	0.523505	0.999988	1	12	0.735842	0.825946	ko00908
22	Cyanoamino acid metabolism	3 (1.31%)	114 (1.21%)	0.528736	0.999988	4	7	0.002776	0.070587	ko00460
23	Riboflavin metabolism	1 (0.44%)	31 (0.33%)	0.535154	0.999988	1	3	0.28019	0.513682	ko00740
24	Nicotinate and nicotinamide metabolism	1 (0.44%)	34 (0.36%)	0.568428	0.999988	1	15	0.811919	0.847569	ko00760
25	Valine, leucine and isoleucine biosynthesis	1 (0.44%)	36 (0.38%)	0.589281	0.999988	4	9	0.008549	0.081527	ko00290
26	Arginine biosynthesis	2 (0.87%)	81 (0.86%)	0.591327	0.999988	2	11	0.317882	0.54636	ko00220
27	Porphyrin and chlorophyll metabolism	2 (0.87%)	85 (0.9%)	0.617682	0.999988	2	3	0.029378	0.115414	ko00860
28	Cysteine and methionine metabolism	4 (1.75%)	198 (2.11%)	0.715855	0.999988	2	16	0.508324	0.678491	ko00270
29	Sulfur metabolism	1 (0.44%)	59 (0.63%)	0.767805	0.999988	1	5	0.422717	0.635745	ko00920
30	Glycine, serine and threonine metabolism	2 (0.87%)	114 (1.21%)	0.770803	0.999988	2	12	0.358036	0.579175	ko00260
31	Arginine and proline metabolism	2 (0.87%)	116 (1.23%)	0.779096	0.999988	5	16	0.017224	0.105257	ko00330
32	Pyruvate metabolism	3 (1.31%)	169 (1.8%)	0.78497	0.999988	1	6	0.48325	0.664469	ko00620
33	ABC transporters	1 (0.44%)	72 (0.77%)	0.831895	0.999988	8	33	0.012944	0.08899	ko02010
34	Ascorbate and aldarate metabolism	1 (0.44%)	93 (0.99%)	0.900329	0.999988	1	13	0.764047	0.840451	ko00053
35	beta-Alanine metabolism	1 (0.44%)	94 (1%)	0.902782	0.999988	2	9	0.2366	0.513682	ko00410
36	Tryptophan metabolism	1 (0.44%)	97 (1.03%)	0.909787	0.999988	1	16	0.832159	0.847569	ko00380
37	Carbon metabolism	8 (3.49%)	518 (5.51%)	0.941798	0.999988	2	24	0.735504	0.825946	ko01200
38	2-Oxocarboxylic acid metabolism	1 (0.44%)	118 (1.26%)	0.946588	0.999988	7	25	0.008894	0.081527	ko01210
39	Biosynthesis of amino acids	5 (2.18%)	446 (4.75%)	0.986122	0.999988	10	50	0.021589	0.115414	ko01230
40	Purine metabolism	1 (0.44%)	188 (2%)	0.990773	0.999988	1	23	0.925033	0.925033	ko00230

## Sheet: Table S12-2
Table S12-2 Pathway enrichment of leaves in Z-CKL vs Z-TL
No.	Pathway	Candidate genes with pathway annotation (151)	All genes with pathway annotation (9397)	Gene_Pvalue	Gene_Qvalue	Metabolite_Z-CKL-vs-Z-TL (41)	Metabolite_All (396)	Metabolite_Pvalue	Metabolite_Qvalue	Pathway ID
1	Metabolic pathways	83 (54.97%)	4218 (44.89%)	0.007733	0.075398	19	232	0.966948	0.966948	ko01100
2	Phenylpropanoid biosynthesis	12 (7.95%)	352 (3.75%)	0.011115	0.096329	4	22	0.182743	0.514868	ko00940
3	Biosynthesis of secondary metabolites	49 (32.45%)	2358 (25.09%)	0.024527	0.191312	18	142	0.167675	0.514868	ko01110
4	Flavonoid biosynthesis	5 (3.31%)	107 (1.14%)	0.02883	0.204432	7	32	0.035407	0.216377	ko00941
5	Glutathione metabolism	7 (4.64%)	201 (2.14%)	0.043225	0.280963	1	11	0.704358	0.790606	ko00480
6	Isoquinoline alkaloid biosynthesis	3 (1.99%)	51 (0.54%)	0.048374	0.290247	1	6	0.48325	0.790606	ko00950
7	Ascorbate and aldarate metabolism	4 (2.65%)	93 (0.99%)	0.062483	0.345859	1	13	0.764047	0.823972	ko00053
8	Tyrosine metabolism	4 (2.65%)	95 (1.01%)	0.066511	0.345859	2	14	0.435684	0.772987	ko00350
9	Phenylalanine, tyrosine and tryptophan biosynthesis	3 (1.99%)	91 (0.97%)	0.17998	0.668499	2	13	0.39739	0.772987	ko00400
10	Pyrimidine metabolism	3 (1.99%)	98 (1.04%)	0.208643	0.707573	2	21	0.662502	0.790606	ko00240
11	Glucosinolate biosynthesis	1 (0.66%)	26 (0.28%)	0.344103	0.838752	2	8	0.196403	0.514868	ko00966
12	Nicotinate and nicotinamide metabolism	1 (0.66%)	34 (0.36%)	0.424064	0.920668	2	15	0.472712	0.790606	ko00760
13	Butanoate metabolism	1 (0.66%)	37 (0.39%)	0.451485	0.920668	1	8	0.586314	0.790606	ko00650
14	Valine, leucine and isoleucine degradation	2 (1.32%)	101 (1.07%)	0.485131	0.946005	1	5	0.422717	0.772987	ko00280
15	Lysine degradation	1 (0.66%)	43 (0.46%)	0.502496	0.949134	1	9	0.630028	0.790606	ko00310
16	Pyruvate metabolism	3 (1.99%)	169 (1.8%)	0.513179	0.949134	3	6	0.016573	0.185078	ko00620
17	Tropane, piperidine and pyridine alkaloid biosynthesis	1 (0.66%)	52 (0.55%)	0.570307	0.949134	1	11	0.704358	0.790606	ko00960
18	Stilbenoid, diarylheptanoid and gingerol biosynthesis	1 (0.66%)	54 (0.57%)	0.584082	0.949134	2	4	0.054906	0.237134	ko00945
19	Cysteine and methionine metabolism	3 (1.99%)	198 (2.11%)	0.620895	0.952562	1	16	0.832159	0.863561	ko00270
20	Propanoate metabolism	1 (0.66%)	80 (0.85%)	0.727871	0.999963	2	4	0.054906	0.237134	ko00640
21	Tryptophan metabolism	1 (0.66%)	97 (1.03%)	0.793921	0.999963	2	16	0.508324	0.790606	ko00380
22	Alanine, aspartate and glutamate metabolism	1 (0.66%)	106 (1.13%)	0.822163	0.999963	3	11	0.094486	0.324794	ko00250
23	Glycine, serine and threonine metabolism	1 (0.66%)	114 (1.21%)	0.84402	0.999963	2	12	0.358036	0.757383	ko00260
24	Cyanoamino acid metabolism	1 (0.66%)	114 (1.21%)	0.84402	0.999963	3	7	0.02692	0.185078	ko00460
25	2-Oxocarboxylic acid metabolism	1 (0.66%)	118 (1.26%)	0.853925	0.999963	7	25	0.008894	0.185078	ko01210
26	Glyoxylate and dicarboxylate metabolism	1 (0.66%)	122 (1.3%)	0.863205	0.999963	1	14	0.789305	0.834842	ko00630
27	Carbon fixation in photosynthetic organisms	1 (0.66%)	149 (1.59%)	0.912235	0.999963	1	10	0.669224	0.790606	ko00710
28	Biosynthesis of amino acids	4 (2.65%)	446 (4.75%)	0.932758	0.999963	9	50	0.05605	0.237134	ko01230
29	Purine metabolism	1 (0.66%)	188 (2%)	0.953878	0.999963	1	23	0.925033	0.942163	ko00230
30	Carbon metabolism	3 (1.99%)	518 (5.51%)	0.991136	0.999963	2	24	0.735504	0.809054	ko01200

## Sheet: Table S12-3
Table S12-3 Pathway enrichment of leaves in M-TL vs Z-TL
No.	Pathway	Candidate genes with pathway annotation (793)	All genes with pathway annotation (9397)	Gene_Pvalue	Gene_Qvalue	Metabolite_M-TL-vs-Z-TL (54)	Metabolite_All (396)	Metabolite_Pvalue	Metabolite_Qvalue	Pathway ID
1	Biosynthesis of secondary metabolites	254 (32.03%)	2358 (25.09%)	3e-06	0.000331	27	142	0.015747	0.138278	ko01110
2	Flavonoid biosynthesis	20 (2.52%)	107 (1.14%)	0.000548	0.018938	11	32	0.001508	0.046759	ko00941
3	Metabolic pathways	395 (49.81%)	4218 (44.89%)	0.002049	0.037766	24	232	0.991862	0.991862	ko01100
4	Glutathione metabolism	29 (3.66%)	201 (2.14%)	0.002925	0.043939	2	11	0.456245	0.707179	ko00480
5	Phenylpropanoid biosynthesis	45 (5.67%)	352 (3.75%)	0.003065	0.043939	6	22	0.063361	0.218243	ko00940
6	Ubiquinone and other terpenoid-quinone biosynthesis	15 (1.89%)	84 (0.89%)	0.004108	0.052995	1	5	0.52147	0.734799	ko00130
7	Tyrosine metabolism	16 (2.02%)	95 (1.01%)	0.005605	0.065729	1	14	0.876269	0.939112	ko00350
8	Isoquinoline alkaloid biosynthesis	10 (1.26%)	51 (0.54%)	0.009185	0.091145	1	6	0.587559	0.787047	ko00950
9	Tryptophan metabolism	15 (1.89%)	97 (1.03%)	0.01547	0.142547	1	16	0.908818	0.939112	ko00380
10	Stilbenoid, diarylheptanoid and gingerol biosynthesis	9 (1.13%)	54 (0.57%)	0.035352	0.294508	3	4	0.008719	0.108118	ko00945
11	Zeatin biosynthesis	6 (0.76%)	30 (0.32%)	0.036528	0.294508	1	12	0.832391	0.939112	ko00908
12	Phenylalanine, tyrosine and tryptophan biosynthesis	13 (1.64%)	91 (0.97%)	0.04125	0.313015	1	13	0.855961	0.939112	ko00400
13	Ascorbate and aldarate metabolism	13 (1.64%)	93 (0.99%)	0.047911	0.343364	1	13	0.855961	0.939112	ko00053
14	Phenylalanine metabolism	10 (1.26%)	68 (0.72%)	0.057887	0.359775	6	17	0.018245	0.138278	ko00360
15	Alanine, aspartate and glutamate metabolism	14 (1.77%)	106 (1.13%)	0.061357	0.359775	4	11	0.049024	0.205364	ko00250
16	2-Oxocarboxylic acid metabolism	15 (1.89%)	118 (1.26%)	0.070961	0.365798	9	25	0.003034	0.062703	ko01210
17	Pyruvate metabolism	20 (2.52%)	169 (1.8%)	0.076562	0.365798	3	6	0.035583	0.183848	ko00620
18	Histidine metabolism	6 (0.76%)	37 (0.39%)	0.087214	0.401807	2	11	0.456245	0.707179	ko00340
19	Biosynthesis of amino acids	45 (5.67%)	446 (4.75%)	0.117062	0.503367	12	50	0.024533	0.138278	ko01230
20	Betalain biosynthesis	2 (0.25%)	8 (0.09%)	0.141772	0.542415	1	3	0.356615	0.650298	ko00965
21	Cyanoamino acid metabolism	13 (1.64%)	114 (1.21%)	0.163269	0.568827	4	7	0.007949	0.108118	ko00460
22	Purine metabolism	20 (2.52%)	188 (2%)	0.166651	0.568827	1	23	0.969102	0.984989	ko00230
23	Glucosinolate biosynthesis	4 (0.5%)	26 (0.28%)	0.171971	0.568827	3	8	0.081522	0.252717	ko00966
24	Valine, leucine and isoleucine biosynthesis	5 (0.63%)	36 (0.38%)	0.183325	0.591224	4	9	0.023126	0.138278	ko00290
25	Citrate cycle (TCA cycle)	13 (1.64%)	119 (1.27%)	0.20275	0.60825	3	7	0.056309	0.205364	ko00020
26	Galactose metabolism	11 (1.39%)	100 (1.06%)	0.221216	0.629931	3	18	0.455066	0.707179	ko00052
27	Pantothenate and CoA biosynthesis	6 (0.76%)	49 (0.52%)	0.22951	0.629931	3	8	0.081522	0.252717	ko00770
28	Nitrogen metabolism	8 (1.01%)	71 (0.76%)	0.24794	0.652739	1	2	0.25443	0.508861	ko00910
29	Fatty acid degradation	10 (1.26%)	96 (1.02%)	0.290195	0.711678	1	1	0.136364	0.375271	ko00071
30	Starch and sucrose metabolism	25 (3.15%)	265 (2.82%)	0.308012	0.720301	2	10	0.405777	0.698837	ko00500
31	Nicotinate and nicotinamide metabolism	4 (0.5%)	34 (0.36%)	0.321935	0.720301	1	15	0.89376	0.939112	ko00760
32	Taurine and hypotaurine metabolism	2 (0.25%)	14 (0.15%)	0.333444	0.721268	1	2	0.25443	0.508861	ko00430
33	C5-Branched dibasic acid metabolism	2 (0.25%)	15 (0.16%)	0.365162	0.732366	1	10	0.773338	0.922056	ko00660
34	Arginine biosynthesis	8 (1.01%)	81 (0.86%)	0.375418	0.732366	3	11	0.17867	0.443101	ko00220
35	Butanoate metabolism	4 (0.5%)	37 (0.39%)	0.381275	0.732366	1	8	0.693993	0.860551	ko00650
36	Arginine and proline metabolism	11 (1.39%)	116 (1.23%)	0.389082	0.732366	4	16	0.160569	0.414804	ko00330
37	beta-Alanine metabolism	9 (1.13%)	94 (1%)	0.397408	0.732366	2	9	0.353284	0.650298	ko00410
38	Aminoacyl-tRNA biosynthesis	12 (1.51%)	136 (1.45%)	0.480286	0.815222	8	16	0.000392	0.024327	ko00970
39	Carbon fixation in photosynthetic organisms	13 (1.64%)	149 (1.59%)	0.492687	0.825411	2	10	0.405777	0.698837	ko00710
40	Cysteine and methionine metabolism	17 (2.14%)	198 (2.11%)	0.507757	0.836695	2	16	0.667895	0.860551	ko00270
41	Glycolysis / Gluconeogenesis	20 (2.52%)	235 (2.5%)	0.51888	0.836695	1	6	0.587559	0.787047	ko00010
42	Porphyrin and chlorophyll metabolism	7 (0.88%)	85 (0.9%)	0.58404	0.918795	2	3	0.050061	0.205364	ko00860
43	Valine, leucine and isoleucine degradation	7 (0.88%)	101 (1.07%)	0.759482	0.999937	2	5	0.139213	0.375271	ko00280
44	Carbon metabolism	39 (4.92%)	518 (5.51%)	0.800183	0.999937	5	24	0.216852	0.508861	ko01200
45	Inositol phosphate metabolism	8 (1.01%)	125 (1.33%)	0.838668	0.999937	1	5	0.52147	0.734799	ko00562
46	Glycine, serine and threonine metabolism	7 (0.88%)	114 (1.21%)	0.857115	0.999937	2	12	0.504262	0.734799	ko00260
47	Lysine biosynthesis	1 (0.13%)	27 (0.29%)	0.907806	0.999937	1	8	0.693993	0.860551	ko00300
48	Thiamine metabolism	2 (0.25%)	46 (0.49%)	0.909752	0.999937	1	4	0.445019	0.707179	ko00730
49	Riboflavin metabolism	1 (0.13%)	31 (0.33%)	0.935277	0.999937	1	3	0.356615	0.650298	ko00740
50	Pentose and glucuronate interconversions	11 (1.39%)	200 (2.13%)	0.956637	0.999937	1	10	0.773338	0.922056	ko00040
51	Amino sugar and nucleotide sugar metabolism	11 (1.39%)	217 (2.31%)	0.979571	0.999937	1	13	0.855961	0.939112	ko00520
52	Glyoxylate and dicarboxylate metabolism	5 (0.63%)	122 (1.3%)	0.980536	0.999937	4	14	0.108627	0.320707	ko00630
53	ABC transporters	2 (0.25%)	72 (0.77%)	0.98687	0.999937	9	33	0.023297	0.138278	ko02010
54	Fructose and mannose metabolism	2 (0.25%)	127 (1.35%)	0.999837	0.999937	2	7	0.244916	0.508861	ko00051

## Sheet: Table S12-4
Table S12-4 Pathway enrichment of roots in M-CKR vs M-TR
No.	Pathway	Candidate genes with pathway annotation (250)	All genes with pathway annotation (9397)	Gene_Pvalue	Gene_Qvalue	Metabolite_M-CKR-vs-M-TR (46)	Metabolite_All (410)	Metabolite_Pvalue	Metabolite_Qvalue	Pathway ID
1	Metabolic pathways	155 (62%)	4218 (44.89%)	0	2e-06	34	236	0.011812	0.066934	ko01100
2	Biosynthesis of secondary metabolites	95 (38%)	2358 (25.09%)	3e-06	0.000146	28	144	0.000141	0.003198	ko01110
3	Pentose and glucuronate interconversions	16 (6.4%)	200 (2.13%)	8.3e-05	0.002449	2	11	0.355105	0.516663	ko00040
4	Phenylpropanoid biosynthesis	21 (8.4%)	352 (3.75%)	0.000448	0.009853	6	20	0.016495	0.086051	ko00940
5	Zeatin biosynthesis	5 (2%)	30 (0.32%)	0.001058	0.018625	4	11	0.025446	0.115353	ko00908
6	Flavone and flavonol biosynthesis	3 (1.2%)	9 (0.1%)	0.001388	0.020354	1	26	0.959193	0.959193	ko00944
7	Starch and sucrose metabolism	16 (6.4%)	265 (2.82%)	0.001887	0.023721	4	9	0.011525	0.066934	ko00500
8	Glycolysis / Gluconeogenesis	12 (4.8%)	235 (2.5%)	0.023085	0.169293	1	7	0.568104	0.666052	ko00010
9	Carbon fixation in photosynthetic organisms	8 (3.2%)	149 (1.59%)	0.045288	0.284667	2	10	0.311379	0.470529	ko00710
10	Propanoate metabolism	5 (2%)	80 (0.85%)	0.061592	0.35348	2	4	0.063837	0.188736	ko00640
11	Amino sugar and nucleotide sugar metabolism	10 (4%)	217 (2.31%)	0.064269	0.35348	3	12	0.141136	0.26659	ko00520
12	Plant hormone signal transduction	17 (6.8%)	442 (4.7%)	0.080832	0.379031	1	4	0.3799	0.516663	ko04075
13	Arginine and proline metabolism	6 (2.4%)	116 (1.23%)	0.088814	0.39078	5	19	0.049611	0.160646	ko00330
14	Tyrosine metabolism	5 (2%)	95 (1.01%)	0.108768	0.449626	1	18	0.888161	0.901417	ko00350
15	Nitrogen metabolism	4 (1.6%)	71 (0.76%)	0.120104	0.459527	1	2	0.212046	0.379451	ko00910
16	alpha-Linolenic acid metabolism	6 (2.4%)	133 (1.42%)	0.143401	0.504771	1	9	0.661182	0.737055	ko00592
17	Glucosinolate biosynthesis	2 (0.8%)	26 (0.28%)	0.151287	0.512047	3	8	0.049507	0.160646	ko00966
18	ABC transporters	3 (1.2%)	72 (0.77%)	0.300022	0.795985	7	35	0.081269	0.221051	ko02010
19	Carbon metabolism	16 (6.4%)	518 (5.51%)	0.304001	0.795985	7	26	0.017716	0.086051	ko01200
20	Flavonoid biosynthesis	4 (1.6%)	107 (1.14%)	0.317743	0.795985	7	31	0.045363	0.160646	ko00941
21	Cyanoamino acid metabolism	4 (1.6%)	114 (1.21%)	0.360227	0.795985	3	11	0.114616	0.236178	ko00460
22	Arginine biosynthesis	3 (1.2%)	81 (0.86%)	0.365883	0.795985	3	10	0.090297	0.22326	ko00220
23	2-Oxocarboxylic acid metabolism	4 (1.6%)	118 (1.26%)	0.384513	0.795985	8	23	0.001838	0.024994	ko01210
24	Glyoxylate and dicarboxylate metabolism	4 (1.6%)	122 (1.3%)	0.40869	0.795985	4	16	0.09193	0.22326	ko00630
25	Stilbenoid, diarylheptanoid and gingerol biosynthesis	2 (0.8%)	54 (0.57%)	0.423162	0.795985	4	4	0.000141	0.003198	ko00945
26	Cysteine and methionine metabolism	6 (2.4%)	198 (2.11%)	0.431965	0.795985	2	16	0.554162	0.666052	ko00270
27	Phenylalanine, tyrosine and tryptophan biosynthesis	3 (1.2%)	91 (0.97%)	0.437744	0.795985	1	11	0.734543	0.79284	ko00400
28	Glutathione metabolism	6 (2.4%)	201 (2.14%)	0.446185	0.795985	3	8	0.049507	0.160646	ko00480
29	Ascorbate and aldarate metabolism	3 (1.2%)	93 (0.99%)	0.451777	0.795985	1	12	0.765147	0.81291	ko00053
30	beta-Alanine metabolism	3 (1.2%)	94 (1%)	0.458741	0.795985	3	8	0.049507	0.160646	ko00410
31	Pentose phosphate pathway	3 (1.2%)	95 (1.01%)	0.465667	0.795985	1	8	0.617402	0.699722	ko00030
32	Sulfur metabolism	2 (0.8%)	59 (0.63%)	0.468285	0.795985	2	7	0.179638	0.330146	ko00920
33	Pyruvate metabolism	5 (2%)	169 (1.8%)	0.469246	0.795985	4	7	0.003801	0.043074	ko00620
34	Galactose metabolism	3 (1.2%)	100 (1.06%)	0.499686	0.814303	3	17	0.2951	0.470529	ko00052
35	Biosynthesis of amino acids	12 (4.8%)	446 (4.75%)	0.526683	0.825303	13	46	0.000548	0.009319	ko01230
36	Alanine, aspartate and glutamate metabolism	3 (1.2%)	106 (1.13%)	0.539016	0.825303	3	12	0.141136	0.26659	ko00250
37	Phenylalanine metabolism	2 (0.8%)	68 (0.72%)	0.543949	0.825303	4	18	0.130742	0.261484	ko00360
38	Purine metabolism	4 (1.6%)	188 (2%)	0.7418	0.999996	2	24	0.777046	0.81291	ko00230
39	Tropane, piperidine and pyridine alkaloid biosynthesis	1 (0.4%)	52 (0.55%)	0.754885	0.999996	1	10	0.700049	0.767795	ko00960
40	Citrate cycle (TCA cycle)	2 (0.8%)	119 (1.27%)	0.829997	0.999996	3	8	0.049507	0.160646	ko00020
41	Glycerolipid metabolism	2 (0.8%)	140 (1.49%)	0.891104	0.999996	1	3	0.300884	0.470529	ko00561
42	Porphyrin and chlorophyll metabolism	1 (0.4%)	85 (0.9%)	0.899985	0.999996	1	3	0.300884	0.470529	ko00860
43	Pyrimidine metabolism	1 (0.4%)	98 (1.04%)	0.929803	0.999996	3	21	0.426024	0.557108	ko00240
44	Valine, leucine and isoleucine degradation	1 (0.4%)	101 (1.07%)	0.935314	0.999996	3	5	0.01129	0.066934	ko00280
45	Glycine, serine and threonine metabolism	1 (0.4%)	114 (1.21%)	0.954627	0.999996	1	14	0.816358	0.841096	ko00260
46	Inositol phosphate metabolism	1 (0.4%)	125 (1.33%)	0.966403	0.999996	1	4	0.3799	0.516663	ko00562
47	Glycerophospholipid metabolism	1 (0.4%)	175 (1.86%)	0.991465	0.999996	1	7	0.568104	0.666052	ko00564
48	Oxidative phosphorylation	1 (0.4%)	245 (2.61%)	0.998763	0.999996	1	3	0.300884	0.470529	ko00190

## Sheet: Table S12-5
Table S12-5 Pathway enrichment of roots in Z-CKR vs Z-TR
No.	Pathway	Candidate genes with pathway annotation (793)	All genes with pathway annotation (9397)	Gene_Pvalue	Gene_Qvalue	Metabolite_M-TL-vs-Z-TL (54)	Metabolite_All (396)	Metabolite_Pvalue	Metabolite_Qvalue	Pathway ID
1	Biosynthesis of secondary metabolites	254 (32.03%)	2358 (25.09%)	3e-06	0.000331	27	142	0.015747	0.138278	ko01110
2	Flavonoid biosynthesis	20 (2.52%)	107 (1.14%)	0.000548	0.018938	11	32	0.001508	0.046759	ko00941
3	Metabolic pathways	395 (49.81%)	4218 (44.89%)	0.002049	0.037766	24	232	0.991862	0.991862	ko01100
4	Glutathione metabolism	29 (3.66%)	201 (2.14%)	0.002925	0.043939	2	11	0.456245	0.707179	ko00480
5	Phenylpropanoid biosynthesis	45 (5.67%)	352 (3.75%)	0.003065	0.043939	6	22	0.063361	0.218243	ko00940
6	Ubiquinone and other terpenoid-quinone biosynthesis	15 (1.89%)	84 (0.89%)	0.004108	0.052995	1	5	0.52147	0.734799	ko00130
7	Tyrosine metabolism	16 (2.02%)	95 (1.01%)	0.005605	0.065729	1	14	0.876269	0.939112	ko00350
8	Isoquinoline alkaloid biosynthesis	10 (1.26%)	51 (0.54%)	0.009185	0.091145	1	6	0.587559	0.787047	ko00950
9	Tryptophan metabolism	15 (1.89%)	97 (1.03%)	0.01547	0.142547	1	16	0.908818	0.939112	ko00380
10	Stilbenoid, diarylheptanoid and gingerol biosynthesis	9 (1.13%)	54 (0.57%)	0.035352	0.294508	3	4	0.008719	0.108118	ko00945
11	Zeatin biosynthesis	6 (0.76%)	30 (0.32%)	0.036528	0.294508	1	12	0.832391	0.939112	ko00908
12	Phenylalanine, tyrosine and tryptophan biosynthesis	13 (1.64%)	91 (0.97%)	0.04125	0.313015	1	13	0.855961	0.939112	ko00400
13	Ascorbate and aldarate metabolism	13 (1.64%)	93 (0.99%)	0.047911	0.343364	1	13	0.855961	0.939112	ko00053
14	Phenylalanine metabolism	10 (1.26%)	68 (0.72%)	0.057887	0.359775	6	17	0.018245	0.138278	ko00360
15	Alanine, aspartate and glutamate metabolism	14 (1.77%)	106 (1.13%)	0.061357	0.359775	4	11	0.049024	0.205364	ko00250
16	2-Oxocarboxylic acid metabolism	15 (1.89%)	118 (1.26%)	0.070961	0.365798	9	25	0.003034	0.062703	ko01210
17	Pyruvate metabolism	20 (2.52%)	169 (1.8%)	0.076562	0.365798	3	6	0.035583	0.183848	ko00620
18	Histidine metabolism	6 (0.76%)	37 (0.39%)	0.087214	0.401807	2	11	0.456245	0.707179	ko00340
19	Biosynthesis of amino acids	45 (5.67%)	446 (4.75%)	0.117062	0.503367	12	50	0.024533	0.138278	ko01230
20	Betalain biosynthesis	2 (0.25%)	8 (0.09%)	0.141772	0.542415	1	3	0.356615	0.650298	ko00965
21	Cyanoamino acid metabolism	13 (1.64%)	114 (1.21%)	0.163269	0.568827	4	7	0.007949	0.108118	ko00460
22	Purine metabolism	20 (2.52%)	188 (2%)	0.166651	0.568827	1	23	0.969102	0.984989	ko00230
23	Glucosinolate biosynthesis	4 (0.5%)	26 (0.28%)	0.171971	0.568827	3	8	0.081522	0.252717	ko00966
24	Valine, leucine and isoleucine biosynthesis	5 (0.63%)	36 (0.38%)	0.183325	0.591224	4	9	0.023126	0.138278	ko00290
25	Citrate cycle (TCA cycle)	13 (1.64%)	119 (1.27%)	0.20275	0.60825	3	7	0.056309	0.205364	ko00020
26	Galactose metabolism	11 (1.39%)	100 (1.06%)	0.221216	0.629931	3	18	0.455066	0.707179	ko00052
27	Pantothenate and CoA biosynthesis	6 (0.76%)	49 (0.52%)	0.22951	0.629931	3	8	0.081522	0.252717	ko00770
28	Nitrogen metabolism	8 (1.01%)	71 (0.76%)	0.24794	0.652739	1	2	0.25443	0.508861	ko00910
29	Fatty acid degradation	10 (1.26%)	96 (1.02%)	0.290195	0.711678	1	1	0.136364	0.375271	ko00071
30	Starch and sucrose metabolism	25 (3.15%)	265 (2.82%)	0.308012	0.720301	2	10	0.405777	0.698837	ko00500
31	Nicotinate and nicotinamide metabolism	4 (0.5%)	34 (0.36%)	0.321935	0.720301	1	15	0.89376	0.939112	ko00760
32	Taurine and hypotaurine metabolism	2 (0.25%)	14 (0.15%)	0.333444	0.721268	1	2	0.25443	0.508861	ko00430
33	C5-Branched dibasic acid metabolism	2 (0.25%)	15 (0.16%)	0.365162	0.732366	1	10	0.773338	0.922056	ko00660
34	Arginine biosynthesis	8 (1.01%)	81 (0.86%)	0.375418	0.732366	3	11	0.17867	0.443101	ko00220
35	Butanoate metabolism	4 (0.5%)	37 (0.39%)	0.381275	0.732366	1	8	0.693993	0.860551	ko00650
36	Arginine and proline metabolism	11 (1.39%)	116 (1.23%)	0.389082	0.732366	4	16	0.160569	0.414804	ko00330
37	beta-Alanine metabolism	9 (1.13%)	94 (1%)	0.397408	0.732366	2	9	0.353284	0.650298	ko00410
38	Aminoacyl-tRNA biosynthesis	12 (1.51%)	136 (1.45%)	0.480286	0.815222	8	16	0.000392	0.024327	ko00970
39	Carbon fixation in photosynthetic organisms	13 (1.64%)	149 (1.59%)	0.492687	0.825411	2	10	0.405777	0.698837	ko00710
40	Cysteine and methionine metabolism	17 (2.14%)	198 (2.11%)	0.507757	0.836695	2	16	0.667895	0.860551	ko00270
41	Glycolysis / Gluconeogenesis	20 (2.52%)	235 (2.5%)	0.51888	0.836695	1	6	0.587559	0.787047	ko00010
42	Porphyrin and chlorophyll metabolism	7 (0.88%)	85 (0.9%)	0.58404	0.918795	2	3	0.050061	0.205364	ko00860
43	Valine, leucine and isoleucine degradation	7 (0.88%)	101 (1.07%)	0.759482	0.999937	2	5	0.139213	0.375271	ko00280
44	Carbon metabolism	39 (4.92%)	518 (5.51%)	0.800183	0.999937	5	24	0.216852	0.508861	ko01200
45	Inositol phosphate metabolism	8 (1.01%)	125 (1.33%)	0.838668	0.999937	1	5	0.52147	0.734799	ko00562
46	Glycine, serine and threonine metabolism	7 (0.88%)	114 (1.21%)	0.857115	0.999937	2	12	0.504262	0.734799	ko00260
47	Lysine biosynthesis	1 (0.13%)	27 (0.29%)	0.907806	0.999937	1	8	0.693993	0.860551	ko00300
48	Thiamine metabolism	2 (0.25%)	46 (0.49%)	0.909752	0.999937	1	4	0.445019	0.707179	ko00730
49	Riboflavin metabolism	1 (0.13%)	31 (0.33%)	0.935277	0.999937	1	3	0.356615	0.650298	ko00740
50	Pentose and glucuronate interconversions	11 (1.39%)	200 (2.13%)	0.956637	0.999937	1	10	0.773338	0.922056	ko00040
51	Amino sugar and nucleotide sugar metabolism	11 (1.39%)	217 (2.31%)	0.979571	0.999937	1	13	0.855961	0.939112	ko00520
52	Glyoxylate and dicarboxylate metabolism	5 (0.63%)	122 (1.3%)	0.980536	0.999937	4	14	0.108627	0.320707	ko00630
53	ABC transporters	2 (0.25%)	72 (0.77%)	0.98687	0.999937	9	33	0.023297	0.138278	ko02010
54	Fructose and mannose metabolism	2 (0.25%)	127 (1.35%)	0.999837	0.999937	2	7	0.244916	0.508861	ko00051

## Sheet: Table S12-6
Table S12-6 Pathway enrichment of roots in M-TR vs Z-TR
No.	Pathway	Candidate genes with pathway annotation (1092)	All genes with pathway annotation (9397)	Gene_Pvalue	Gene_Qvalue	Metabolite_M-TR-vs-Z-TR (42)	Metabolite_All (410)	Metabolite_Pvalue	Metabolite_Qvalue	Pathway ID
1	Biosynthesis of secondary metabolites	332 (30.4%)	2358 (25.09%)	1.4e-05	0.001746	25	144	0.000578	0.014732	ko01110
2	Phenylpropanoid biosynthesis	64 (5.86%)	352 (3.75%)	0.000153	0.00958	8	20	0.000313	0.014732	ko00940
3	Metabolic pathways	545 (49.91%)	4218 (44.89%)	0.000225	0.00958	23	236	0.710954	0.788232	ko01100
4	Tyrosine metabolism	20 (1.83%)	95 (1.01%)	0.005701	0.081079	1	18	0.863202	0.898435	ko00350
5	Glutathione metabolism	34 (3.11%)	201 (2.14%)	0.01522	0.194817	1	8	0.58209	0.770738	ko00480
6	Zeatin biosynthesis	8 (0.73%)	30 (0.32%)	0.018293	0.201927	1	11	0.700131	0.788232	ko00908
7	Alanine, aspartate and glutamate metabolism	20 (1.83%)	106 (1.13%)	0.018931	0.201927	2	12	0.352914	0.599953	ko00250
8	alpha-Linolenic acid metabolism	23 (2.11%)	133 (1.42%)	0.032447	0.296662	1	9	0.625753	0.770738	ko00592
9	Arginine and proline metabolism	20 (1.83%)	116 (1.23%)	0.045121	0.360968	3	19	0.306616	0.599953	ko00330
10	ABC transporters	13 (1.19%)	72 (0.77%)	0.069617	0.445549	4	35	0.493247	0.770738	ko02010
11	Tropane, piperidine and pyridine alkaloid biosynthesis	10 (0.92%)	52 (0.55%)	0.073511	0.448065	1	10	0.66495	0.770738	ko00960
12	Nitrogen metabolism	11 (1.01%)	71 (0.76%)	0.197223	0.811152	1	2	0.194609	0.496253	ko00910
13	Carbon fixation in photosynthetic organisms	21 (1.92%)	149 (1.59%)	0.202788	0.811152	1	10	0.66495	0.770738	ko00710
14	Plant hormone signal transduction	57 (5.22%)	442 (4.7%)	0.215377	0.835402	1	4	0.352073	0.599953	ko04075
15	Arginine biosynthesis	12 (1.1%)	81 (0.86%)	0.227254	0.855544	1	10	0.66495	0.770738	ko00220
16	Isoquinoline alkaloid biosynthesis	8 (0.73%)	51 (0.54%)	0.236056	0.863292	2	6	0.117892	0.353677	ko00950
17	Purine metabolism	25 (2.29%)	188 (2%)	0.265145	0.898931	1	24	0.931015	0.931015	ko00230
18	Ubiquinone and other terpenoid-quinone biosynthesis	12 (1.1%)	84 (0.89%)	0.26687	0.898931	2	5	0.083965	0.285482	ko00130
19	Ascorbate and aldarate metabolism	13 (1.19%)	93 (0.99%)	0.281394	0.92355	1	12	0.731696	0.793968	ko00053
20	2-Oxocarboxylic acid metabolism	16 (1.47%)	118 (1.26%)	0.293578	0.939449	6	23	0.021521	0.161886	ko01210
21	Folate biosynthesis	5 (0.46%)	34 (0.36%)	0.360677	0.999967	1	2	0.194609	0.496253	ko00790
22	Phenylalanine, tyrosine and tryptophan biosynthesis	12 (1.1%)	91 (0.97%)	0.366428	0.999967	2	11	0.313149	0.599953	ko00400
23	Phenylalanine metabolism	9 (0.82%)	68 (0.72%)	0.392623	0.999967	5	18	0.027722	0.161886	ko00360
24	Cyanoamino acid metabolism	14 (1.28%)	114 (1.21%)	0.455845	0.999967	3	11	0.09217	0.293792	ko00460
25	Taurine and hypotaurine metabolism	2 (0.18%)	14 (0.15%)	0.496225	0.999967	1	4	0.352073	0.599953	ko00430
26	Glucosinolate biosynthesis	3 (0.27%)	26 (0.28%)	0.595965	0.999967	3	8	0.038931	0.180499	ko00966
27	Stilbenoid, diarylheptanoid and gingerol biosynthesis	6 (0.55%)	54 (0.57%)	0.610112	0.999967	3	4	0.003738	0.06311	ko00945
28	Betalain biosynthesis	1 (0.09%)	8 (0.09%)	0.627923	0.999967	1	3	0.277517	0.599953	ko00965
29	Biosynthesis of amino acids	50 (4.58%)	446 (4.75%)	0.631927	0.999967	8	46	0.081001	0.285482	ko01230
30	Thiamine metabolism	5 (0.46%)	46 (0.49%)	0.632003	0.999967	1	4	0.352073	0.599953	ko00730
31	Citrate cycle (TCA cycle)	13 (1.19%)	119 (1.27%)	0.637162	0.999967	1	8	0.58209	0.770738	ko00020
32	Butanoate metabolism	4 (0.37%)	37 (0.39%)	0.637732	0.999967	2	10	0.272971	0.599953	ko00650
33	Porphyrin and chlorophyll metabolism	9 (0.82%)	85 (0.9%)	0.667699	0.999967	1	3	0.277517	0.599953	ko00860
34	Flavone and flavonol biosynthesis	1 (0.09%)	9 (0.1%)	0.671198	0.999967	6	26	0.038666	0.180499	ko00944
35	Pyruvate metabolism	18 (1.65%)	169 (1.8%)	0.689933	0.999967	3	7	0.026188	0.161886	ko00620
36	Flavonoid biosynthesis	11 (1.01%)	107 (1.14%)	0.712604	0.999967	7	31	0.028568	0.161886	ko00941
37	Carbon metabolism	56 (5.13%)	518 (5.51%)	0.74317	0.999967	2	26	0.770851	0.819029	ko01200
38	Valine, leucine and isoleucine biosynthesis	3 (0.27%)	36 (0.38%)	0.80583	0.999967	4	8	0.00495	0.06311	ko00290
39	Histidine metabolism	3 (0.27%)	37 (0.39%)	0.820662	0.999967	1	10	0.66495	0.770738	ko00340
40	Pantothenate and CoA biosynthesis	4 (0.37%)	49 (0.52%)	0.836971	0.999967	1	9	0.625753	0.770738	ko00770
41	C5-Branched dibasic acid metabolism	1 (0.09%)	15 (0.16%)	0.843463	0.999967	1	10	0.66495	0.770738	ko00660
42	Monobactam biosynthesis	1 (0.09%)	17 (0.18%)	0.877784	0.999967	1	7	0.533469	0.770738	ko00261
43	Aminoacyl-tRNA biosynthesis	11 (1.01%)	136 (1.45%)	0.929708	0.999967	6	20	0.010492	0.107019	ko00970
44	Valine, leucine and isoleucine degradation	5 (0.46%)	101 (1.07%)	0.993718	0.999967	2	5	0.083965	0.285482	ko00280
45	Pyrimidine metabolism	3 (0.27%)	98 (1.04%)	0.999493	0.999967	1	21	0.90272	0.920774	ko00240
46	Glyoxylate and dicarboxylate metabolism	4 (0.37%)	122 (1.3%)	0.999782	0.999967	2	16	0.502186	0.770738	ko00630
