# Supplementary material for: Transcriptome and Metabolome Analysis Reveals Salt-Tolerance Pathways in the Leaves and Roots of ZM-4 (Malus zumi) in the Early Stages of Salt Stress
Source: Int J Mol Sci. 2023 Feb 11;24(4):3638. doi: 10.3390/ijms24043638 (PMC9960305; doi:10.3390/ijms24043638)
Supplement: Supplementary file 1 [file ijms-24-03638-s001.zip › ijms-2193630-supplementary/Table S13.xlsx]

## Sheet: Table S13-1
Table S13-1 Details of pathway enrichment of leaves in M-CKL vs M-TL
No.	Pathway	Pathway ID	KEGG ID	differentially expressed genes or metabolites	description
1	Phenylpropanoid biosynthesis	ko00940	C00079	pme0021(L-Phenylalanine)	(S)-alpha-Amino-beta-phenylpropionic acid
			C00082	mws0250(L-Tyrosine)	Tyrosine
			C00852	mws0178(Chlorogenic acid (3-O-Caffeoylquinic acid)*)	trans-5-O-Caffeoyl-D-quinate
			C10434	Hmln002806(5-O-Caffeoylshikimic acid)	5-O-Caffeoylshikimic acid
			C12208	pmb3074(5-O-p-Coumaroylquinic acid*)	trans-5-O-(4-Coumaroyl)-D-quinate
			K00083	gene:MD15G1008100(CAD6)	cinnamyl-alcohol dehydrogenase
			K00430	gene:MD03G1012800(pod)	peroxidase
			K00430	gene:MD03G1014200(pod)	peroxidase
			K00430	gene:MD15G1321300(PER17)	peroxidase
			K00430	gene:MD03G1059200(GSVIVT00023967001)	peroxidase
			K00430	gene:MD17G1093600(PER3)	peroxidase
			K00430	gene:MD02G1138900(PER72)	peroxidase
			K00430	gene:MD17G1092400(PER3)	peroxidase
			K00430	gene:MD12G1184600(PNC1)	peroxidase
			K00430	gene:MD03G1014400(pod)	peroxidase
			K00430	gene:MD15G1321200(PER17)	peroxidase
			K05350	gene:MD10G1316100(GPT2)	beta-glucosidase
			K12355	gene:MD02G1050000(ALDH2C4)	coniferyl-aldehyde dehydrogenase
			K12356	gene:MD02G1153100(GT5)	coniferyl-alcohol glucosyltransferase
			K12356	gene:MD02G1153000(GT5)	coniferyl-alcohol glucosyltransferase
			K13065	gene:MD09G1226600(HST)	shikimate O-hydroxycinnamoyltransferase
			K13065	gene:MD13G1109000(SAT)	shikimate O-hydroxycinnamoyltransferase
			K13065	gene:MD14G1155800(TAT)	shikimate O-hydroxycinnamoyltransferase
			K13066	gene:MD01G1089800(COMT1)	caffeic acid 3-O-methyltransferase
			K13066	gene:MD07G1161100(HOMT1)	caffeic acid 3-O-methyltransferase
			K23260	gene:MD00G1046200(GT7)	Unknown
			K23260	gene:MD17G1100000(TOGT1)	Unknown
2	Biosynthesis of secondary metabolites	ko01110	C00025	mws0178(Chlorogenic acid (3-O-Caffeoylquinic acid)*)	Glutamate
			C00062	Hmln002806(5-O-Caffeoylshikimic acid)	L-Arg
			C00065	pme0006(L-Proline)	Serine
			C00079	mws0256(L-Valine)	(S)-alpha-Amino-beta-phenylpropionic acid
			C00082	MWSHY0136(Kaempferol-3-O-glucoside (Astragalin)*)	Tyrosine
			C00123	pme0021(L-Phenylalanine)	(2S)-alpha-Leucine
			C00148	pme0014(L-Glutamic acid)	2-Pyrrolidinecarboxylic acid
			C00183	MWSHY0174(Epicatechin)	2-Amino-3-methylbutyric acid
			C00255	2',4,4',6'-Tetrahydroxychalcone)	Vitamin B2
			C00430	mws0232(Riboflavin (Vitamin B2))	5-Amino-4-oxovaleric acid
			C00509	pme0010(L-Serine)	(-)-(2S)-Naringenin
			C00852	MWSHY0067(Quercetin-3-O-rutinoside (Rutin)*)	trans-5-O-Caffeoyl-D-quinate
			C00864	mws1337(D-Pantothenic Acid)	(R)-Pantothenate
			C04411	Lmbn001754(3-Isopropylmalic Acid*)	2-D-threo-Hydroxy-3-carboxy-isocaproate
			C05623	mws0091(Quercetin-3-O-glucoside (Isoquercitrin)*)	Isotrifoliin
			C05625	mws0227(L-Leucine)	Phytomelin
			C06561	pme2960(Naringenin chalcone	Chalconaringenin
			C09727	mws0250(L-Tyrosine)	(-)-Epicatechin
			C10434	pma3649(5-Aminolevulinic Acid)	5-O-Caffeoylshikimic acid
			C12208	pmb3074(5-O-p-Coumaroylquinic acid*)	trans-5-O-(4-Coumaroyl)-D-quinate
			C12249	MWSmce119(L-Arginine)	Astragalin
			K00036	gene:MD04G1016000(G6PD2)	glucose-6-phosphate 1-dehydrogenase
			K00058	MSTRG.38844(PGDH3)	D-3-phosphoglycerate dehydrogenase
			K00083	gene:MD15G1008100(CAD6)	cinnamyl-alcohol dehydrogenase
			K00213	gene:MD17G1163300(DWF5)	7-dehydrocholesterol reductase
			K00224	gene:MD05G1168400(CEQORH)	Unknown
			K00422	gene:MD05G1320500(PPO)	polyphenol oxidase
			K00422	gene:MD10G1299300(PPO)	polyphenol oxidase
			K00422	gene:MD05G1320800(PPO)	polyphenol oxidase
			K00430	gene:MD17G1092400(PER3)	peroxidase
			K00430	gene:MD02G1138900(PER72)	peroxidase
			K00430	gene:MD03G1014200(pod)	peroxidase
			K00430	gene:MD03G1014400(pod)	peroxidase
			K00430	gene:MD12G1184600(PNC1)	peroxidase
			K00430	gene:MD15G1321200(PER17)	peroxidase
			K00430	gene:MD15G1321300(PER17)	peroxidase
			K00430	gene:MD03G1059200(GSVIVT00023967001)	peroxidase
			K00430	gene:MD17G1093600(PER3)	peroxidase
			K00430	gene:MD03G1012800(pod)	peroxidase
			K00454	gene:MD17G1167100(LOX3.1)	lipoxygenase
			K00626	gene:MD09G1128400(AAT1)	acetyl-CoA C-acetyltransferase
			K00688	gene:MD09G1062600(PHO1)	glycogen phosphorylase
			K00700	gene:MD08G1002300(SBE1)	1,4-alpha-glucan branching enzyme
			K00919	gene:MD03G1163100(ISPE)	4-diphosphocytidyl-2-C-methyl-D-erythritol kinase
			K00975	gene:MD05G1063400(AGPS1)	glucose-1-phosphate adenylyltransferase
			K01087	gene:MD15G1326700(TPPJ)	trehalose 6-phosphate phosphatase
			K01114	gene:MD11G1075900(NPC1)	phospholipase C
			K01115	gene:MD04G1069600(PLDBETA1)	phospholipase D1/2
			K01176	gene:MD08G1101700(AMY1.1)	alpha-amylase
			K01176	gene:MD05G1081100(AMY1.1)	alpha-amylase
			K01177	gene:MD06G1043900(BAM3)	beta-amylase
			K01193	gene:MD09G1192100(CWINV1)	beta-fructofuranosidase
			K01214	gene:MD08G1188900(ISA3)	isoamylase
			K01214	gene:MD15G1376800(ISA3)	isoamylase
			K01568	gene:MD12G1173200(PDC1)	pyruvate decarboxylase
			K01580	gene:MD09G1276300(GAD1)	glutamate decarboxylase
			K01602	gene:MD16G1042700(RBCS)	ribulose-bisphosphate carboxylase small chain
			K01641	gene:MD04G1069200(HMGS)	hydroxymethylglutaryl-CoA synthase
			K01703	gene:MD13G1222900(IIL1)	3-isopropylmalate/(R)-2-methylmalate dehydratase large subunit
			K01719	gene:MD15G1087100(UROS)	uroporphyrinogen-III synthase
			K01772	gene:MD15G1061700(HEMH)	ferrochelatase
			K01859	gene:MD07G1186300(CHI)	chalcone isomerase
			K01945	gene:MD08G1243400(PUR2)	phosphoribosylamine--glycine ligase
			K03809	gene:MD02G1152700(At4g36750)	NAD(P)H dehydrogenase (quinone)
			K04125	gene:MD05G1207000(GA2OX1)	gibberellin 2-oxidase
			K05350	gene:MD10G1316100(GPT2)	beta-glucosidase
			K05933	gene:MD17G1106300(ACO1)	aminocyclopropanecarboxylate oxidase
			K06125	gene:MD11G1112600(PPT1)	4-hydroxybenzoate polyprenyltransferase
			K07513	gene:MD05G1179100(PED1)	acetyl-CoA acyltransferase 1
			K08081	gene:MD04G1135200(SDR)	tropinone reductase I
			K08081	gene:MD12G1148400(At5g06060)	tropinone reductase I
			K08081	gene:MD11G1093800(At1g07440)	tropinone reductase I
			K08248	gene:MD00G1013000(MDL2)	(R)-mandelonitrile lyase
			K09832	gene:MD05G1285000(CYP710A11)	sterol 22-desaturase
			K09840	gene:MD05G1282700(NCED2)	9-cis-epoxycarotenoid dioxygenase
			K09840	gene:MD10G1261000(NCED2)	9-cis-epoxycarotenoid dioxygenase
			K09842	gene:MD11G1178400(AAO1)	abscisic-aldehyde oxidase
			K10760	gene:MD16G1183400(IPT5)	adenylate isopentenyltransferase (cytokinin synthase)
			K11517	gene:MD09G1177800(GLO4)	(S)-2-hydroxy-acid oxidase
			K12502	gene:MD03G1256900(VTE3)	MPBQ/MSBQ methyltransferase
			K12657	gene:MD00G1141100(P5CS)	delta-1-pyrroline-5-carboxylate synthetase
			K13034	gene:MD01G1065600(CAS2)	L-3-cyanoalanine synthase/ cysteine synthase
			K13065	gene:MD13G1109000(SAT)	shikimate O-hydroxycinnamoyltransferase
			K13065	gene:MD14G1155800(TAT)	shikimate O-hydroxycinnamoyltransferase
			K13065	gene:MD09G1226600(HST)	shikimate O-hydroxycinnamoyltransferase
			K13066	gene:MD07G1161100(HOMT1)	caffeic acid 3-O-methyltransferase
			K13066	gene:MD01G1089800(COMT1)	caffeic acid 3-O-methyltransferase
			K13260	gene:MD15G1290300(CYP81E8)	isoflavone 2'-hydroxylase
			K13679	gene:MD06G1122100(WAXY)	granule-bound starch synthase
			K14173	gene:MD10G1311000(AFS1)	alpha-farnesene synthase
			K15095	gene:MD06G1077700(SALR)	(+)-neomenthol dehydrogenase
			K15095	gene:MD06G1077500(SALR)	(+)-neomenthol dehydrogenase
			K18857	gene:MD10G1014000(ADH)	alcohol dehydrogenase class-P
			K18857	gene:MD10G1014100(ADH)	alcohol dehydrogenase class-P
			K20623	gene:MD09G1181200(CYP92C6)	typhasterol/6-deoxotyphasterol 2alpha-hydroxylase
			K20623	gene:MD17G1167200(CYP92C6)	typhasterol/6-deoxotyphasterol 2alpha-hydroxylase
			K20772	gene:MD14G1111500(ACS1)	1-aminocyclopropane-1-carboxylate synthase 1/2/6
			K20884	gene:MD00G1176400(FHY)	Unknown
			K23260	gene:MD17G1100000(TOGT1)	Unknown
			K23260	gene:MD00G1046200(GT7)	Unknown
3	Metabolic pathways	ko01100	C00025	MWSHY0067(Quercetin-3-O-rutinoside (Rutin)*)	Glutamate
			C00062	Hmln002806(5-O-Caffeoylshikimic acid)	L-Arg
			C00065	pme0006(L-Proline)	Serine
			C00079	pme3207(Muconic acid)	(S)-alpha-Amino-beta-phenylpropionic acid
			C00082	pme1109(Guanine)	Tyrosine
			C00123	pme0021(L-Phenylalanine)	(2S)-alpha-Leucine
			C00148	pme0014(L-Glutamic acid)	2-Pyrrolidinecarboxylic acid
			C00170	pme0010(L-Serine)	MTA
			C00183	mws0250(L-Tyrosine)	2-Amino-3-methylbutyric acid
			C00242	MWSmce119(L-Arginine)	2-Amino-6-hydroxypurine
			C00255	2',4,4',6'-Tetrahydroxychalcone)	Vitamin B2
			C00430	mws0232(Riboflavin (Vitamin B2))	5-Amino-4-oxovaleric acid
			C00509	Lmbn000216(3-Methylmalic acid*)	(-)-(2S)-Naringenin
			C00633	pme0376(Naringenin (5,7,4'-Trihydroxyflavanone))	p-Hydroxybenzaldehyde
			C00684	mws0628(4-Hydroxybenzaldehyde)	2-Dehydro-3-deoxy-L-pentonate
			C00750	mws0018(Spermine)	N,N'-Bis(3-aminopropyl)-1,4-butanediamine
			C00864	mws1337(D-Pantothenic Acid)	(R)-Pantothenate
			C02480	mws0256(L-Valine)	cis,cis-2,4-Hexadienedioic acid
			C02647	pme1474(5'-Deoxy-5'-(methylthio)adenosine)	4-Guanidinobutanal
			C04411	Lmbn001754(3-Isopropylmalic Acid*)	2-D-threo-Hydroxy-3-carboxy-isocaproate
			C05623	mws0091(Quercetin-3-O-glucoside (Isoquercitrin)*)	Isotrifoliin
			C05625	mws0227(L-Leucine)	Phytomelin
			C06032	Zmdp000376(4-Guanidinobutanal)	(2R,3S)-3-Methylmalate
			C06561	pme2960(Naringenin chalcone	Chalconaringenin
			C10434	pma3649(5-Aminolevulinic Acid)	5-O-Caffeoylshikimic acid
			K00036	gene:MD04G1016000(G6PD2)	glucose-6-phosphate 1-dehydrogenase
			K00058	MSTRG.38844(PGDH3)	D-3-phosphoglycerate dehydrogenase
			K00083	gene:MD15G1008100(CAD6)	cinnamyl-alcohol dehydrogenase
			K00213	gene:MD17G1163300(DWF5)	7-dehydrocholesterol reductase
			K00261	gene:MD01G1174400(GDH2)	glutamate dehydrogenase (NAD(P)+)
			K00306	gene:MD08G1126500(At2g24580)	sarcosine oxidase / L-pipecolate oxidase
			K00366	gene:MD05G1081500(NIR1)	ferredoxin-nitrite reductase
			K00422	gene:MD05G1320800(PPO)	polyphenol oxidase
			K00422	gene:MD10G1299300(PPO)	polyphenol oxidase
			K00422	gene:MD05G1320500(PPO)	polyphenol oxidase
			K00430	gene:MD02G1138900(PER72)	peroxidase
			K00430	gene:MD17G1093600(PER3)	peroxidase
			K00430	gene:MD03G1014400(pod)	peroxidase
			K00430	gene:MD17G1092400(PER3)	peroxidase
			K00430	gene:MD03G1012800(pod)	peroxidase
			K00430	gene:MD15G1321300(PER17)	peroxidase
			K00430	gene:MD15G1321200(PER17)	peroxidase
			K00430	gene:MD03G1014200(pod)	peroxidase
			K00430	gene:MD03G1059200(GSVIVT00023967001)	peroxidase
			K00430	gene:MD12G1184600(PNC1)	peroxidase
			K00434	gene:MD11G1121400(APX1)	L-ascorbate peroxidase
			K00454	gene:MD17G1167100(LOX3.1)	lipoxygenase
			K00472	gene:MD09G1043000(P4H7)	prolyl 4-hydroxylase
			K00626	gene:MD09G1128400(AAT1)	acetyl-CoA C-acetyltransferase
			K00688	gene:MD09G1062600(PHO1)	glycogen phosphorylase
			K00700	gene:MD08G1002300(SBE1)	1,4-alpha-glucan branching enzyme
			K00736	gene:MD17G1116800(GNT2)	alpha-1,6-mannosyl-glycoprotein beta-1,2-N-acetylglucosaminyltransferase
			K00763	gene:MD02G1174500(NAPRT2)	nicotinate phosphoribosyltransferase
			K00799	gene:MD02G1236100(HSP26-A)	glutathione S-transferase
			K00799	gene:MD14G1232100(GSTU8)	glutathione S-transferase
			K00799	gene:MD13G1082100(GSTU17)	glutathione S-transferase
			K00799	gene:MD02G1236000(HSP26-A)	glutathione S-transferase
			K00799	gene:MD05G1184200(HSP26-A)	glutathione S-transferase
			K00799	gene:MD14G1232200(HSP26-A)	glutathione S-transferase
			K00799	gene:MD13G1082000(GSTU17)	glutathione S-transferase
			K00799	gene:MD04G1139400(HSP26-A)	glutathione S-transferase
			K00820	gene:MD12G1263800(GFPT2)	glucosamine--fructose-6-phosphate aminotransferase (isomerizing)
			K00919	gene:MD03G1163100(ISPE)	4-diphosphocytidyl-2-C-methyl-D-erythritol kinase
			K00975	gene:MD05G1063400(AGPS1)	glucose-1-phosphate adenylyltransferase
			K01051	gene:MD16G1022200(PME6)	pectinesterase
			K01051	gene:MD17G1154500(PECS-1.1)	pectinesterase
			K01051	gene:MD16G1022000(PME6)	pectinesterase
			K01087	gene:MD15G1326700(TPPJ)	trehalose 6-phosphate phosphatase
			K01114	gene:MD11G1075900(NPC1)	phospholipase C
			K01115	gene:MD04G1069600(PLDBETA1)	phospholipase D1/2
			K01176	gene:MD05G1081100(AMY1.1)	alpha-amylase
			K01176	gene:MD08G1101700(AMY1.1)	alpha-amylase
			K01177	gene:MD06G1043900(BAM3)	beta-amylase
			K01179	gene:MD03G1291200(At4g02290)	endoglucanase
			K01179	gene:MD16G1021500(CEL1)	endoglucanase
			K01183	gene:MD01G1213300(SE2)	chitinase
			K01183	gene:MD04G1048000(EP3)	chitinase
			K01183	gene:MD01G1213100(SE2)	chitinase
			K01193	gene:MD09G1192100(CWINV1)	beta-fructofuranosidase
			K01214	gene:MD15G1376800(ISA3)	isoamylase
			K01214	gene:MD08G1188900(ISA3)	isoamylase
			K01568	gene:MD12G1173200(PDC1)	pyruvate decarboxylase
			K01580	gene:MD09G1276300(GAD1)	glutamate decarboxylase
			K01595	gene:MD16G1050300(PPC4)	phosphoenolpyruvate carboxylase
			K01602	gene:MD16G1042700(RBCS)	ribulose-bisphosphate carboxylase small chain
			K01641	gene:MD04G1069200(HMGS)	hydroxymethylglutaryl-CoA synthase
			K01703	gene:MD13G1222900(IIL1)	3-isopropylmalate/(R)-2-methylmalate dehydratase large subunit
			K01719	gene:MD15G1087100(UROS)	uroporphyrinogen-III synthase
			K01728	gene:MD05G1179500(At3g07010)	pectate lyase
			K01728	gene:MD10G1169100(At3g07010)	pectate lyase
			K01728	gene:MD13G1106200(At1g67750)	pectate lyase
			K01728	gene:MD14G1167100(At4g24780)	pectate lyase
			K01728	gene:MD16G1106400(At1g67750)	pectate lyase
			K01728	gene:MD16G1236000(At3g07010)	pectate lyase
			K01759	gene:MD03G1199000(GLX1)	lactoylglutathione lyase
			K01772	gene:MD15G1061700(HEMH)	ferrochelatase
			K01859	gene:MD07G1186300(CHI)	chalcone isomerase
			K01915	gene:MD17G1268700(GLN1)	glutamine synthetase
			K01937	gene:MD00G1085100(ctps)	CTP synthase
			K01945	gene:MD08G1243400(PUR2)	phosphoribosylamine--glycine ligase
			K02641	gene:MD05G1273100(RFNR2)	ferredoxin--NADP+ reductase
			K03809	gene:MD02G1152700(At4g36750)	NAD(P)H dehydrogenase (quinone)
			K04713	gene:MD02G1032600(SBH1)	sphinganine C4-monooxygenase
			K05309	gene:MD08G1010100(ptges2)	microsomal prostaglandin-E synthase 2
			K05350	gene:MD10G1316100(GPT2)	beta-glucosidase
			K05933	gene:MD17G1106300(ACO1)	aminocyclopropanecarboxylate oxidase
			K06125	gene:MD11G1112600(PPT1)	4-hydroxybenzoate polyprenyltransferase
			K06617	gene:MD11G1041500(RFS1)	raffinose synthase
			K06617	gene:MD09G1161700(RFS2)	raffinose synthase
			K06617	gene:MD14G1070300(RFS2)	raffinose synthase
			K06617	gene:MD14G1070200(RFS2)	raffinose synthase
			K06617	MSTRG.49438(RFS2)	raffinose synthase
			K06617	gene:MD17G1030100(RFS5)	raffinose synthase
			K07407	gene:MD05G1321700(AGAL2)	alpha-galactosidase
			K07513	gene:MD05G1179100(PED1)	acetyl-CoA acyltransferase 1
			K08081	gene:MD12G1148400(At5g06060)	tropinone reductase I
			K08081	gene:MD04G1135200(SDR)	tropinone reductase I
			K08081	gene:MD11G1093800(At1g07440)	tropinone reductase I
			K08248	gene:MD00G1013000(MDL2)	(R)-mandelonitrile lyase
			K08678	gene:MD03G1288200(UXS2)	UDP-glucuronate decarboxylase
			K09832	gene:MD05G1285000(CYP710A11)	sterol 22-desaturase
			K09840	gene:MD10G1261000(NCED2)	9-cis-epoxycarotenoid dioxygenase
			K09840	gene:MD05G1282700(NCED2)	9-cis-epoxycarotenoid dioxygenase
			K09842	gene:MD11G1178400(AAO1)	abscisic-aldehyde oxidase
			K10760	gene:MD16G1183400(IPT5)	adenylate isopentenyltransferase (cytokinin synthase)
			K11517	gene:MD09G1177800(GLO4)	(S)-2-hydroxy-acid oxidase
			K12446	gene:MD08G1124400(ARA1)	L-arabinokinase
			K12448	gene:MD09G1137100(MUR4)	UDP-arabinose 4-epimerase
			K12448	gene:MD10G1241500(MUR4)	UDP-arabinose 4-epimerase
			K12502	gene:MD03G1256900(VTE3)	MPBQ/MSBQ methyltransferase
			K12657	gene:MD00G1141100(P5CS)	delta-1-pyrroline-5-carboxylate synthetase
			K13034	gene:MD01G1065600(CAS2)	L-3-cyanoalanine synthase/ cysteine synthase
			K13065	gene:MD09G1226600(HST)	shikimate O-hydroxycinnamoyltransferase
			K13065	gene:MD14G1155800(TAT)	shikimate O-hydroxycinnamoyltransferase
			K13065	gene:MD13G1109000(SAT)	shikimate O-hydroxycinnamoyltransferase
			K13066	gene:MD07G1161100(HOMT1)	caffeic acid 3-O-methyltransferase
			K13066	gene:MD01G1089800(COMT1)	caffeic acid 3-O-methyltransferase
			K13566	gene:MD15G1052500(NLP3)	omega-amidase
			K13679	gene:MD06G1122100(WAXY)	granule-bound starch synthase
			K14156	gene:MD05G1034200(CK1)	choline/ethanolamine kinase
			K14156	gene:MD10G1036100(CK1)	choline/ethanolamine kinase
			K14413	gene:MD13G1071300(GALT1)	beta-1,3-galactosyltransferase
			K18819	gene:MD13G1147700(GOLS2)	inositol 3-alpha-galactosyltransferase
			K18857	gene:MD10G1014100(ADH)	alcohol dehydrogenase class-P
			K18857	gene:MD10G1014000(ADH)	alcohol dehydrogenase class-P
			K20547	gene:MD02G1120200(CHI2)	basic endochitinase B
			K20623	gene:MD09G1181200(CYP92C6)	typhasterol/6-deoxotyphasterol 2alpha-hydroxylase
			K20623	gene:MD17G1167200(CYP92C6)	typhasterol/6-deoxotyphasterol 2alpha-hydroxylase
			K20772	gene:MD14G1111500(ACS1)	1-aminocyclopropane-1-carboxylate synthase 1/2/6
			K20884	gene:MD00G1176400(FHY)	Unknown
4	Glutathione metabolism	ko00480	C00025	pme0014(L-Glutamic acid)	Glutamate
			C00750	mws0018(Spermine)	N,N'-Bis(3-aminopropyl)-1,4-butanediamine
			K00036	gene:MD04G1016000(G6PD2)	glucose-6-phosphate 1-dehydrogenase
			K00434	gene:MD11G1121400(APX1)	L-ascorbate peroxidase
			K00799	gene:MD02G1236000(HSP26-A)	glutathione S-transferase
			K00799	gene:MD02G1236100(HSP26-A)	glutathione S-transferase
			K00799	gene:MD04G1139400(HSP26-A)	glutathione S-transferase
			K00799	gene:MD14G1232100(GSTU8)	glutathione S-transferase
			K00799	gene:MD13G1082000(GSTU17)	glutathione S-transferase
			K00799	gene:MD13G1082100(GSTU17)	glutathione S-transferase
			K00799	gene:MD14G1232200(HSP26-A)	glutathione S-transferase
			K00799	gene:MD05G1184200(HSP26-A)	glutathione S-transferase
5	Butanoate metabolism	ko00650	C00025	pme0014(L-Glutamic acid)	Glutamate
			K00626	gene:MD09G1128400(AAT1)	acetyl-CoA C-acetyltransferase
			K01580	gene:MD09G1276300(GAD1)	glutamate decarboxylase
			K01641	gene:MD04G1069200(HMGS)	hydroxymethylglutaryl-CoA synthase
6	Tyrosine metabolism	ko00350	C00082	mws0250(L-Tyrosine)	Tyrosine
			K00422	gene:MD05G1320500(PPO)	polyphenol oxidase
			K00422	gene:MD05G1320800(PPO)	polyphenol oxidase
			K00422	gene:MD10G1299300(PPO)	polyphenol oxidase
			K18857	gene:MD10G1014100(ADH)	alcohol dehydrogenase class-P
			K18857	gene:MD10G1014000(ADH)	alcohol dehydrogenase class-P
7	Alanine, aspartate and glutamate metabolism	ko00250	C00025	pme0014(L-Glutamic acid)	Glutamate
			K00261	gene:MD01G1174400(GDH2)	glutamate dehydrogenase (NAD(P)+)
			K00820	gene:MD12G1263800(GFPT2)	glucosamine--fructose-6-phosphate aminotransferase (isomerizing)
			K01580	gene:MD09G1276300(GAD1)	glutamate decarboxylase
			K01915	gene:MD17G1268700(GLN1)	glutamine synthetase
			K13566	gene:MD15G1052500(NLP3)	omega-amidase
8	Isoquinoline alkaloid biosynthesis	ko00950	C00082	mws0250(L-Tyrosine)	Tyrosine
			K00422	gene:MD10G1299300(PPO)	polyphenol oxidase
			K00422	gene:MD05G1320800(PPO)	polyphenol oxidase
			K00422	gene:MD05G1320500(PPO)	polyphenol oxidase
9	Tropane, piperidine and pyridine alkaloid biosynthesis	ko00960	C00079	pme0021(L-Phenylalanine)	(S)-alpha-Amino-beta-phenylpropionic acid
			K08081	gene:MD12G1148400(At5g06060)	tropinone reductase I
			K08081	gene:MD04G1135200(SDR)	tropinone reductase I
			K08081	gene:MD11G1093800(At1g07440)	tropinone reductase I
10	Stilbenoid, diarylheptanoid and gingerol biosynthesis	ko00945	C00852	mws0178(Chlorogenic acid (3-O-Caffeoylquinic acid)*)	trans-5-O-Caffeoyl-D-quinate
			C10434	Hmln002806(5-O-Caffeoylshikimic acid)	5-O-Caffeoylshikimic acid
			C12208	pmb3074(5-O-p-Coumaroylquinic acid*)	trans-5-O-(4-Coumaroyl)-D-quinate
			K13065	gene:MD14G1155800(TAT)	shikimate O-hydroxycinnamoyltransferase
			K13065	gene:MD13G1109000(SAT)	shikimate O-hydroxycinnamoyltransferase
			K13065	gene:MD09G1226600(HST)	shikimate O-hydroxycinnamoyltransferase
11	Isoflavonoid biosynthesis	ko00943	C00509	pme0376(Naringenin (5,7,4'-Trihydroxyflavanone))	(-)-(2S)-Naringenin
			K13260	gene:MD15G1290300(CYP81E8)	isoflavone 2'-hydroxylase
12	Nitrogen metabolism	ko00910	C00025	pme0014(L-Glutamic acid)	Glutamate
			K00261	gene:MD01G1174400(GDH2)	glutamate dehydrogenase (NAD(P)+)
			K00366	gene:MD05G1081500(NIR1)	ferredoxin-nitrite reductase
			K01915	gene:MD17G1268700(GLN1)	glutamine synthetase
13	Flavonoid biosynthesis	ko00941	C00509	mws0178(Chlorogenic acid (3-O-Caffeoylquinic acid)*)	(-)-(2S)-Naringenin
			C00852	MWSHY0174(Epicatechin)	trans-5-O-Caffeoyl-D-quinate
			C06561	pme2960(Naringenin chalcone	Chalconaringenin
			C09727	Lmlp006175(Isosalipurposide (Phlorizin Chalcone))	(-)-Epicatechin
			C09826	pme0376(Naringenin (5,7,4'-Trihydroxyflavanone))	3,5,7-Trihydroxyflavanone
			C10434	2',4,4',6'-Tetrahydroxychalcone)	5-O-Caffeoylshikimic acid
			C12208	pmb3074(5-O-p-Coumaroylquinic acid*)	trans-5-O-(4-Coumaroyl)-D-quinate
			C16406	Hmln002806(5-O-Caffeoylshikimic acid)	Chalcone 2'-O-glucoside
			K01859	gene:MD07G1186300(CHI)	chalcone isomerase
			K13065	gene:MD09G1226600(HST)	shikimate O-hydroxycinnamoyltransferase
			K13065	gene:MD14G1155800(TAT)	shikimate O-hydroxycinnamoyltransferase
			K13065	gene:MD13G1109000(SAT)	shikimate O-hydroxycinnamoyltransferase
14	Taurine and hypotaurine metabolism	ko00430	C00025	pme0014(L-Glutamic acid)	Glutamate
			K01580	gene:MD09G1276300(GAD1)	glutamate decarboxylase
15	C5-Branched dibasic acid metabolism	ko00660	C00025	pme0014(L-Glutamic acid)	Glutamate
			C06032	Lmbn000216(3-Methylmalic acid*)	(2R,3S)-3-Methylmalate
			K01703	gene:MD13G1222900(IIL1)	3-isopropylmalate/(R)-2-methylmalate dehydratase large subunit
16	Ubiquinone and other terpenoid-quinone biosynthesis	ko00130	C00082	mws0250(L-Tyrosine)	Tyrosine
			K03809	gene:MD02G1152700(At4g36750)	NAD(P)H dehydrogenase (quinone)
			K06125	gene:MD11G1112600(PPT1)	4-hydroxybenzoate polyprenyltransferase
			K12502	gene:MD03G1256900(VTE3)	MPBQ/MSBQ methyltransferase
17	Glyoxylate and dicarboxylate metabolism	ko00630	C00025	pme0014(L-Glutamic acid)	Glutamate
			C00065	pme0010(L-Serine)	Serine
			K00626	gene:MD09G1128400(AAT1)	acetyl-CoA C-acetyltransferase
			K01602	gene:MD16G1042700(RBCS)	ribulose-bisphosphate carboxylase small chain
			K01915	gene:MD17G1268700(GLN1)	glutamine synthetase
			K11517	gene:MD09G1177800(GLO4)	(S)-2-hydroxy-acid oxidase
18	Sphingolipid metabolism	ko00600	C00065	pme0010(L-Serine)	Serine
			K04713	gene:MD02G1032600(SBH1)	sphinganine C4-monooxygenase
			K07407	gene:MD05G1321700(AGAL2)	alpha-galactosidase
19	Valine, leucine and isoleucine degradation	ko00280	C00123	mws0227(L-Leucine)	(2S)-alpha-Leucine
			C00183	mws0256(L-Valine)	2-Amino-3-methylbutyric acid
			K00626	gene:MD09G1128400(AAT1)	acetyl-CoA C-acetyltransferase
			K01641	gene:MD04G1069200(HMGS)	hydroxymethylglutaryl-CoA synthase
			K07513	gene:MD05G1179100(PED1)	acetyl-CoA acyltransferase 1
20	Glucosinolate biosynthesis	ko00966	C00079	pme0021(L-Phenylalanine)	(S)-alpha-Amino-beta-phenylpropionic acid
			C00082	mws0250(L-Tyrosine)	Tyrosine
			C00123	mws0227(L-Leucine)	(2S)-alpha-Leucine
			C00183	mws0256(L-Valine)	2-Amino-3-methylbutyric acid
			K01703	gene:MD13G1222900(IIL1)	3-isopropylmalate/(R)-2-methylmalate dehydratase large subunit
21	Zeatin biosynthesis	ko00908	C00170	pme1474(5'-Deoxy-5'-(methylthio)adenosine)	MTA
			K10760	gene:MD16G1183400(IPT5)	adenylate isopentenyltransferase (cytokinin synthase)
22	Cyanoamino acid metabolism	ko00460	C00065	pme0010(L-Serine)	Serine
			C00079	pme0021(L-Phenylalanine)	(S)-alpha-Amino-beta-phenylpropionic acid
			C00082	mws0250(L-Tyrosine)	Tyrosine
			C00183	mws0256(L-Valine)	2-Amino-3-methylbutyric acid
			K05350	gene:MD10G1316100(GPT2)	beta-glucosidase
			K08248	gene:MD00G1013000(MDL2)	(R)-mandelonitrile lyase
			K13034	gene:MD01G1065600(CAS2)	L-3-cyanoalanine synthase/ cysteine synthase
23	Riboflavin metabolism	ko00740	C00255	mws0232(Riboflavin (Vitamin B2))	Vitamin B2
			K20884	gene:MD00G1176400(FHY)	Unknown
24	Nicotinate and nicotinamide metabolism	ko00760	C01004	pme2268(Trigonelline)	Gynesine
			K00763	gene:MD02G1174500(NAPRT2)	nicotinate phosphoribosyltransferase
25	Valine, leucine and isoleucine biosynthesis	ko00290	C00123	mws0227(L-Leucine)	(2S)-alpha-Leucine
			C00183	mws0256(L-Valine)	2-Amino-3-methylbutyric acid
			C04411	Lmbn001754(3-Isopropylmalic Acid*)	2-D-threo-Hydroxy-3-carboxy-isocaproate
			C06032	Lmbn000216(3-Methylmalic acid*)	(2R,3S)-3-Methylmalate
			K01703	gene:MD13G1222900(IIL1)	3-isopropylmalate/(R)-2-methylmalate dehydratase large subunit
26	Arginine biosynthesis	ko00220	C00025	pme0014(L-Glutamic acid)	Glutamate
			C00062	MWSmce119(L-Arginine)	L-Arg
			K00261	gene:MD01G1174400(GDH2)	glutamate dehydrogenase (NAD(P)+)
			K01915	gene:MD17G1268700(GLN1)	glutamine synthetase
27	Porphyrin and chlorophyll metabolism	ko00860	C00025	pme0014(L-Glutamic acid)	Glutamate
			C00430	pma3649(5-Aminolevulinic Acid)	5-Amino-4-oxovaleric acid
			K01719	gene:MD15G1087100(UROS)	uroporphyrinogen-III synthase
			K01772	gene:MD15G1061700(HEMH)	ferrochelatase
28	Cysteine and methionine metabolism	ko00270	C00065	pme0010(L-Serine)	Serine
			C00170	pme1474(5'-Deoxy-5'-(methylthio)adenosine)	MTA
			K00058	MSTRG.38844(PGDH3)	D-3-phosphoglycerate dehydrogenase
			K05933	gene:MD17G1106300(ACO1)	aminocyclopropanecarboxylate oxidase
			K13034	gene:MD01G1065600(CAS2)	L-3-cyanoalanine synthase/ cysteine synthase
			K20772	gene:MD14G1111500(ACS1)	1-aminocyclopropane-1-carboxylate synthase 1/2/6
29	Sulfur metabolism	ko00920	C00065	pme0010(L-Serine)	Serine
			K13034	gene:MD01G1065600(CAS2)	L-3-cyanoalanine synthase/ cysteine synthase
30	Glycine, serine and threonine metabolism	ko00260	C00065	pme0010(L-Serine)	Serine
			C00430	pma3649(5-Aminolevulinic Acid)	5-Amino-4-oxovaleric acid
			K00058	MSTRG.38844(PGDH3)	D-3-phosphoglycerate dehydrogenase
			K00306	gene:MD08G1126500(At2g24580)	sarcosine oxidase / L-pipecolate oxidase
31	Arginine and proline metabolism	ko00330	C00025	pme0014(L-Glutamic acid)	Glutamate
			C00062	MWSmce119(L-Arginine)	L-Arg
			C00148	pme0006(L-Proline)	2-Pyrrolidinecarboxylic acid
			C00750	mws0018(Spermine)	N,N'-Bis(3-aminopropyl)-1,4-butanediamine
			C02647	Zmdp000376(4-Guanidinobutanal)	4-Guanidinobutanal
			K00472	gene:MD09G1043000(P4H7)	prolyl 4-hydroxylase
			K12657	gene:MD00G1141100(P5CS)	delta-1-pyrroline-5-carboxylate synthetase
32	Pyruvate metabolism	ko00620	C05994	Zmgn001448(2-Propylmalic Acid*)	Malic acid, 2-propyl-
			K00626	gene:MD09G1128400(AAT1)	acetyl-CoA C-acetyltransferase
			K01595	gene:MD16G1050300(PPC4)	phosphoenolpyruvate carboxylase
			K01759	gene:MD03G1199000(GLX1)	lactoylglutathione lyase
33	ABC transporters	ko02010	C00025	pme0014(L-Glutamic acid)	Glutamate
			C00062	MWSmce119(L-Arginine)	L-Arg
			C00065	pme0010(L-Serine)	Serine
			C00079	pme0021(L-Phenylalanine)	(S)-alpha-Amino-beta-phenylpropionic acid
			C00123	mws0227(L-Leucine)	(2S)-alpha-Leucine
			C00148	pme0006(L-Proline)	2-Pyrrolidinecarboxylic acid
			C00183	mws0256(L-Valine)	2-Amino-3-methylbutyric acid
			C00430	pma3649(5-Aminolevulinic Acid)	5-Amino-4-oxovaleric acid
			K05658	gene:MD16G1135100(ABCB11)	ATP-binding cassette, subfamily B (MDR/TAP), member 1
34	Ascorbate and aldarate metabolism	ko00053	C00684	Zmyn000230(2-Dehydro-3-deoxy-L-arabinonate)	2-Dehydro-3-deoxy-L-pentonate
			K00434	gene:MD11G1121400(APX1)	L-ascorbate peroxidase
35	beta-Alanine metabolism	ko00410	C00750	mws0018(Spermine)	N,N'-Bis(3-aminopropyl)-1,4-butanediamine
			C00864	mws1337(D-Pantothenic Acid)	(R)-Pantothenate
			K01580	gene:MD09G1276300(GAD1)	glutamate decarboxylase
36	Tryptophan metabolism	ko00380	C02172	Zmtn001624(N-Acetylisatin)	1-Acetylisatin
			K00626	gene:MD09G1128400(AAT1)	acetyl-CoA C-acetyltransferase
37	Carbon metabolism	ko01200	C00025	pme0014(L-Glutamic acid)	Glutamate
			C00065	pme0010(L-Serine)	Serine
			K00036	gene:MD04G1016000(G6PD2)	glucose-6-phosphate 1-dehydrogenase
			K00058	MSTRG.38844(PGDH3)	D-3-phosphoglycerate dehydrogenase
			K00261	gene:MD01G1174400(GDH2)	glutamate dehydrogenase (NAD(P)+)
			K00626	gene:MD09G1128400(AAT1)	acetyl-CoA C-acetyltransferase
			K01595	gene:MD16G1050300(PPC4)	phosphoenolpyruvate carboxylase
			K01602	gene:MD16G1042700(RBCS)	ribulose-bisphosphate carboxylase small chain
			K11517	gene:MD09G1177800(GLO4)	(S)-2-hydroxy-acid oxidase
			K13034	gene:MD01G1065600(CAS2)	L-3-cyanoalanine synthase/ cysteine synthase
38	2-Oxocarboxylic acid metabolism	ko01210	C00025	pme0014(L-Glutamic acid)	Glutamate
			C00079	pme0021(L-Phenylalanine)	(S)-alpha-Amino-beta-phenylpropionic acid
			C00082	mws0250(L-Tyrosine)	Tyrosine
			C00123	mws0227(L-Leucine)	(2S)-alpha-Leucine
			C00183	mws0256(L-Valine)	2-Amino-3-methylbutyric acid
			C04411	Lmbn001754(3-Isopropylmalic Acid*)	2-D-threo-Hydroxy-3-carboxy-isocaproate
			C06032	Lmbn000216(3-Methylmalic acid*)	(2R,3S)-3-Methylmalate
			K01703	gene:MD13G1222900(IIL1)	3-isopropylmalate/(R)-2-methylmalate dehydratase large subunit
39	Biosynthesis of amino acids	ko01230	C00025	pme0014(L-Glutamic acid)	Glutamate
			C00062	MWSmce119(L-Arginine)	L-Arg
			C00065	pme0010(L-Serine)	Serine
			C00079	pme0021(L-Phenylalanine)	(S)-alpha-Amino-beta-phenylpropionic acid
			C00082	mws0250(L-Tyrosine)	Tyrosine
			C00123	mws0227(L-Leucine)	(2S)-alpha-Leucine
			C00148	pme0006(L-Proline)	2-Pyrrolidinecarboxylic acid
			C00183	mws0256(L-Valine)	2-Amino-3-methylbutyric acid
			C04411	Lmbn001754(3-Isopropylmalic Acid*)	2-D-threo-Hydroxy-3-carboxy-isocaproate
			C06032	Lmbn000216(3-Methylmalic acid*)	(2R,3S)-3-Methylmalate
			K00058	MSTRG.38844(PGDH3)	D-3-phosphoglycerate dehydrogenase
			K01703	gene:MD13G1222900(IIL1)	3-isopropylmalate/(R)-2-methylmalate dehydratase large subunit
			K01915	gene:MD17G1268700(GLN1)	glutamine synthetase
			K12657	gene:MD00G1141100(P5CS)	delta-1-pyrroline-5-carboxylate synthetase
			K13034	gene:MD01G1065600(CAS2)	L-3-cyanoalanine synthase/ cysteine synthase
40	Purine metabolism	ko00230	C00242	pme1109(Guanine)	2-Amino-6-hydroxypurine
			K01945	gene:MD08G1243400(PUR2)	phosphoribosylamine--glycine ligase

## Sheet: Table S13-2
Table S13-2 Details of pathway enrichment of leaves in Z-CKL vs Z-TL
No.	Pathway	Pathway ID	KEGG ID	differentially expressed genes or metabolites	description
1	Metabolic pathways	ko01100	C00042	mws0192(Succinic acid)	Ethylenesuccinic acid
			C00049	mws0219(L-Aspartic Acid)	L-Asp
			C00062	MWSmce119(L-Arginine)	L-Arg
			C00077	pme2527(L-Ornithine)	(S)-2,5-Diaminopentanoate
			C00078	mws0282(L-Tryptophan)	(S)-alpha-Amino-beta-(3-indolyl)-propionic acid
			C00082	mws0250(L-Tyrosine)	Tyrosine
			C00152	mws0001(L-Asparagine)	2-Aminosuccinamic acid
			C00408	MWS0811(L-Pipecolic Acid)	(S)-Piperidine-2-carboxylic acid
			C00475	pme3732(Cytidine)	Cytidine
			C00509	pme0376(Naringenin (5,7,4'-Trihydroxyflavanone))	(-)-(2S)-Naringenin
			C00684	Zmyn000230(2-Dehydro-3-deoxy-L-arabinonate)	2-Dehydro-3-deoxy-L-pentonate
			C02480	pme3207(Muconic acid)	cis,cis-2,4-Hexadienedioic acid
			C02504	pmb3101(2-Isopropylmalic Acid)	3-Carboxy-3-hydroxyisocaproate
			C02614	pmb2826(L-Citramalic acid)	(S)-2-Hydroxy-2-methylsuccinic acid
			C04411	Lmbn001754(3-Isopropylmalic Acid*)	2-D-threo-Hydroxy-3-carboxy-isocaproate
			C05623	mws0091(Quercetin-3-O-glucoside (Isoquercitrin)*)	Isotrifoliin
			C05625	MWSHY0067(Quercetin-3-O-rutinoside (Rutin)*)	Phytomelin
			C06032	Lmbn000216(3-Methylmalic acid*)	(2R,3S)-3-Methylmalate
			C10434	Hmln002806(5-O-Caffeoylshikimic acid)	5-O-Caffeoylshikimic acid
			K00083	gene:MD15G1008100(CAD6)	cinnamyl-alcohol dehydrogenase
			K00422	gene:MD05G1320800(PPO)	polyphenol oxidase
			K00422	gene:MD10G1299300(PPO)	polyphenol oxidase
			K00422	gene:MD10G1298700(PPO)	polyphenol oxidase
			K00430	gene:MD03G1014200(pod)	peroxidase
			K00430	gene:MD01G1162400(GSVIVT00023967001)	peroxidase
			K00430	gene:MD15G1321200(PER17)	peroxidase
			K00430	gene:MD11G1004100(PNC1)	peroxidase
			K00430	gene:MD03G1059200(GSVIVT00023967001)	peroxidase
			K00430	gene:MD04G1170900(PNC1)	peroxidase
			K00430	gene:MD02G1138900(PER72)	peroxidase
			K00430	gene:MD12G1184600(PNC1)	peroxidase
			K00430	gene:MD03G1014400(pod)	peroxidase
			K00434	gene:MD11G1121400(APX1)	L-ascorbate peroxidase
			K00454	gene:MD17G1167100(LOX3.1)	lipoxygenase
			K00454	gene:MD07G1004500(LOX2.1)	lipoxygenase
			K00469	gene:MD15G1201000(MIOX2)	inositol oxygenase
			K00469	gene:MD17G1179700(MIOX5)	inositol oxygenase
			K00558	gene:MD11G1012800(CMT3)	DNA (cytosine-5)-methyltransferase 1
			K00626	gene:MD09G1128400(AAT1)	acetyl-CoA C-acetyltransferase
			K00799	gene:MD13G1082000(GSTU17)	glutathione S-transferase
			K00799	gene:MD13G1082100(GSTU17)	glutathione S-transferase
			K00799	gene:MD10G1196300(PARC)	glutathione S-transferase
			K00799	gene:MD05G1210200(PARC)	glutathione S-transferase
			K00799	gene:MD02G1236100(HSP26-A)	glutathione S-transferase
			K00820	gene:MD12G1263800(GFPT2)	glucosamine--fructose-6-phosphate aminotransferase (isomerizing)
			K00850	gene:MD05G1363600(PFK2)	6-phosphofructokinase 1
			K00891	gene:MD15G1332900(SK)	shikimate kinase
			K00894	gene:MD02G1034500(EMB1187)	ethanolamine kinase
			K01047	gene:MD16G1240200(PLA2-ALPHA)	secretory phospholipase A2
			K01051	gene:MD11G1307500(PME7)	pectinesterase
			K01051	gene:MD16G1022200(PME6)	pectinesterase
			K01051	gene:MD16G1022000(PME6)	pectinesterase
			K01051	gene:MD17G1154500(PECS-1.1)	pectinesterase
			K01176	gene:MD05G1081100(AMY1.1)	alpha-amylase
			K01176	gene:MD08G1101700(AMY1.1)	alpha-amylase
			K01177	gene:MD04G1056200(BAM3)	beta-amylase
			K01179	gene:MD03G1291200(At4g02290)	endoglucanase
			K01183	gene:MD01G1213300(SE2)	chitinase
			K01183	gene:MD01G1213100(SE2)	chitinase
			K01193	gene:MD09G1192100(CWINV1)	beta-fructofuranosidase
			K01520	gene:MD08G1034400(DUT)	dUTP pyrophosphatase
			K01520	gene:MD15G1031300(DUT)	dUTP pyrophosphatase
			K01557	gene:MD04G1020300(FAHD1)	acylpyruvate hydrolase
			K01595	gene:MD16G1050300(PPC4)	phosphoenolpyruvate carboxylase
			K01673	gene:MD10G1022200(BCA2)	carbonic anhydrase
			K01695	gene:MD17G1246800(TRPA1)	tryptophan synthase alpha chain
			K01728	gene:MD12G1108300(At3g53190)	pectate lyase
			K01759	gene:MD03G1199000(GLX1)	lactoylglutathione lyase
			K01772	gene:MD15G1061700(HEMH)	ferrochelatase
			K01823	gene:MD12G1086800(IPI1)	isopentenyl-diphosphate Delta-isomerase
			K01850	gene:MD09G1057700(CM1)	chorismate mutase
			K01950	gene:MD06G1113100(At1g55090)	NAD+ synthase (glutamine-hydrolysing)
			K04713	gene:MD02G1032600(SBH1)	sphinganine C4-monooxygenase
			K05894	gene:MD00G1142600(OPR3)	12-oxophytodienoic acid reductase
			K05894	gene:MD02G1089100(OPR3)	12-oxophytodienoic acid reductase
			K05933	gene:MD10G1328100(ACO2)	aminocyclopropanecarboxylate oxidase
			K05933	gene:MD17G1106300(ACO1)	aminocyclopropanecarboxylate oxidase
			K06617	gene:MD14G1070300(RFS2)	raffinose synthase
			K06617	gene:MD09G1161700(RFS2)	raffinose synthase
			K07407	gene:MD13G1000400(AGAL1)	alpha-galactosidase
			K07513	gene:MD05G1179100(PED1)	acetyl-CoA acyltransferase 1
			K08081	gene:MD04G1135200(SDR)	tropinone reductase I
			K08695	gene:MD10G1311100(ANR)	anthocyanidin reductase
			K09754	gene:MD08G1242900(CYP98A2)	coumaroylquinate(coumaroylshikimate) 3'-monooxygenase
			K09840	gene:MD10G1194200(NCED1)	9-cis-epoxycarotenoid dioxygenase
			K09842	gene:MD11G1178400(AAO1)	abscisic-aldehyde oxidase
			K10525	gene:MD09G1084600(AOC)	allene oxide cyclase
			K10526	gene:MD15G1003500(4CLL5)	OPC-8:0 CoA ligase 1
			K10808	gene:MD09G1010500(TSO2)	ribonucleoside-diphosphate reductase subunit M2
			K12153	gene:MD11G1059500(CYP79D16)	phenylalanine N-monooxygenase
			K13082	gene:MD15G1024100(DFR)	bifunctional dihydroflavonol 4-reductase/flavanone 4-reductase
			K13082	gene:MD08G1028600(DFR)	bifunctional dihydroflavonol 4-reductase/flavanone 4-reductase
			K14156	gene:MD10G1036100(CK1)	choline/ethanolamine kinase
			K14175	gene:MD10G1310600(TPS13)	(3S,6E)-nerolidol synthase
			K14175	gene:MD10G1309900(TPS13)	(3S,6E)-nerolidol synthase
			K14175	gene:MD10G1310500(TPS13)	(3S,6E)-nerolidol synthase
			K14175	gene:MD05G1335100(TPS13)	(3S,6E)-nerolidol synthase
			K15920	gene:MD15G1414100(BXL4)	beta-D-xylosidase 4
			K18819	gene:MD13G1147700(GOLS2)	inositol 3-alpha-galactosyltransferase
			K20547	gene:MD02G1120200(CHI2)	basic endochitinase B
			K20623	gene:MD17G1167200(CYP92C6)	typhasterol/6-deoxotyphasterol 2alpha-hydroxylase
			K20623	gene:MD09G1181200(CYP92C6)	typhasterol/6-deoxotyphasterol 2alpha-hydroxylase
2	Phenylpropanoid biosynthesis	ko00940	C00082	mws0250(L-Tyrosine)	Tyrosine
			C01772	Lmmn001643(2-Hydroxycinnamic acid*)	2-Coumarate
			C10434	Hmln002806(5-O-Caffeoylshikimic acid)	5-O-Caffeoylshikimic acid
			C12208	pmb3074(5-O-p-Coumaroylquinic acid*)	trans-5-O-(4-Coumaroyl)-D-quinate
			K00083	gene:MD15G1008100(CAD6)	cinnamyl-alcohol dehydrogenase
			K00430	gene:MD12G1184600(PNC1)	peroxidase
			K00430	gene:MD15G1321200(PER17)	peroxidase
			K00430	gene:MD11G1004100(PNC1)	peroxidase
			K00430	gene:MD04G1170900(PNC1)	peroxidase
			K00430	gene:MD01G1162400(GSVIVT00023967001)	peroxidase
			K00430	gene:MD03G1014200(pod)	peroxidase
			K00430	gene:MD02G1138900(PER72)	peroxidase
			K00430	gene:MD03G1014400(pod)	peroxidase
			K00430	gene:MD03G1059200(GSVIVT00023967001)	peroxidase
			K06892	gene:MD03G1006400(F6H1-3)	feruloyl-CoA ortho-hydroxylase
			K09754	gene:MD08G1242900(CYP98A2)	coumaroylquinate(coumaroylshikimate) 3'-monooxygenase
3	Biosynthesis of secondary metabolites	ko01110	C00042	mws0192(Succinic acid)	Ethylenesuccinic acid
			C00049	mws0219(L-Aspartic Acid)	L-Asp
			C00062	MWSmce119(L-Arginine)	L-Arg
			C00077	pme2527(L-Ornithine)	(S)-2,5-Diaminopentanoate
			C00078	mws0282(L-Tryptophan)	(S)-alpha-Amino-beta-(3-indolyl)-propionic acid
			C00082	mws0250(L-Tyrosine)	Tyrosine
			C00152	mws0001(L-Asparagine)	2-Aminosuccinamic acid
			C00408	MWS0811(L-Pipecolic Acid)	(S)-Piperidine-2-carboxylic acid
			C00509	pme0376(Naringenin (5,7,4'-Trihydroxyflavanone))	(-)-(2S)-Naringenin
			C01772	Lmmn001643(2-Hydroxycinnamic acid*)	2-Coumarate
			C02504	pmb3101(2-Isopropylmalic Acid)	3-Carboxy-3-hydroxyisocaproate
			C04411	Lmbn001754(3-Isopropylmalic Acid*)	2-D-threo-Hydroxy-3-carboxy-isocaproate
			C05366	mws0097(Pinoresinol)	(+)-Pinoresinol
			C05623	mws0091(Quercetin-3-O-glucoside (Isoquercitrin)*)	Isotrifoliin
			C05625	MWSHY0067(Quercetin-3-O-rutinoside (Rutin)*)	Phytomelin
			C10434	Hmln002806(5-O-Caffeoylshikimic acid)	5-O-Caffeoylshikimic acid
			C12208	pmb3074(5-O-p-Coumaroylquinic acid*)	trans-5-O-(4-Coumaroyl)-D-quinate
			C12249	MWSHY0136(Kaempferol-3-O-glucoside (Astragalin)*)	Astragalin
			K00083	gene:MD15G1008100(CAD6)	cinnamyl-alcohol dehydrogenase
			K00422	gene:MD10G1298700(PPO)	polyphenol oxidase
			K00422	gene:MD10G1299300(PPO)	polyphenol oxidase
			K00422	gene:MD05G1320800(PPO)	polyphenol oxidase
			K00430	gene:MD03G1014400(pod)	peroxidase
			K00430	gene:MD01G1162400(GSVIVT00023967001)	peroxidase
			K00430	gene:MD03G1014200(pod)	peroxidase
			K00430	gene:MD03G1059200(GSVIVT00023967001)	peroxidase
			K00430	gene:MD15G1321200(PER17)	peroxidase
			K00430	gene:MD04G1170900(PNC1)	peroxidase
			K00430	gene:MD11G1004100(PNC1)	peroxidase
			K00430	gene:MD12G1184600(PNC1)	peroxidase
			K00430	gene:MD02G1138900(PER72)	peroxidase
			K00454	gene:MD17G1167100(LOX3.1)	lipoxygenase
			K00454	gene:MD07G1004500(LOX2.1)	lipoxygenase
			K00626	gene:MD09G1128400(AAT1)	acetyl-CoA C-acetyltransferase
			K00850	gene:MD05G1363600(PFK2)	6-phosphofructokinase 1
			K00891	gene:MD15G1332900(SK)	shikimate kinase
			K01047	gene:MD16G1240200(PLA2-ALPHA)	secretory phospholipase A2
			K01176	gene:MD05G1081100(AMY1.1)	alpha-amylase
			K01176	gene:MD08G1101700(AMY1.1)	alpha-amylase
			K01177	gene:MD04G1056200(BAM3)	beta-amylase
			K01193	gene:MD09G1192100(CWINV1)	beta-fructofuranosidase
			K01695	gene:MD17G1246800(TRPA1)	tryptophan synthase alpha chain
			K01772	gene:MD15G1061700(HEMH)	ferrochelatase
			K01823	gene:MD12G1086800(IPI1)	isopentenyl-diphosphate Delta-isomerase
			K01850	gene:MD09G1057700(CM1)	chorismate mutase
			K04125	gene:MD05G1207000(GA2OX1)	gibberellin 2-oxidase
			K05894	gene:MD02G1089100(OPR3)	12-oxophytodienoic acid reductase
			K05894	gene:MD00G1142600(OPR3)	12-oxophytodienoic acid reductase
			K05933	gene:MD17G1106300(ACO1)	aminocyclopropanecarboxylate oxidase
			K05933	gene:MD10G1328100(ACO2)	aminocyclopropanecarboxylate oxidase
			K06892	gene:MD03G1006400(F6H1-3)	feruloyl-CoA ortho-hydroxylase
			K07513	gene:MD05G1179100(PED1)	acetyl-CoA acyltransferase 1
			K08081	gene:MD04G1135200(SDR)	tropinone reductase I
			K08695	gene:MD10G1311100(ANR)	anthocyanidin reductase
			K09754	gene:MD08G1242900(CYP98A2)	coumaroylquinate(coumaroylshikimate) 3'-monooxygenase
			K09840	gene:MD10G1194200(NCED1)	9-cis-epoxycarotenoid dioxygenase
			K09842	gene:MD11G1178400(AAO1)	abscisic-aldehyde oxidase
			K10525	gene:MD09G1084600(AOC)	allene oxide cyclase
			K10526	gene:MD15G1003500(4CLL5)	OPC-8:0 CoA ligase 1
			K12153	gene:MD11G1059500(CYP79D16)	phenylalanine N-monooxygenase
			K13082	gene:MD08G1028600(DFR)	bifunctional dihydroflavonol 4-reductase/flavanone 4-reductase
			K13082	gene:MD15G1024100(DFR)	bifunctional dihydroflavonol 4-reductase/flavanone 4-reductase
			K14173	gene:MD10G1311000(AFS1)	alpha-farnesene synthase
			K15095	gene:MD01G1052800(SDR1)	(+)-neomenthol dehydrogenase
			K20623	gene:MD09G1181200(CYP92C6)	typhasterol/6-deoxotyphasterol 2alpha-hydroxylase
			K20623	gene:MD17G1167200(CYP92C6)	typhasterol/6-deoxotyphasterol 2alpha-hydroxylase
			K22845	gene:MD08G1218900(UGT88F4)	Unknown
4	Flavonoid biosynthesis	ko00941	C00509	pme0376(Naringenin (5,7,4'-Trihydroxyflavanone))	(-)-(2S)-Naringenin
			C09099	mws1179(Naringenin-7-O-glucoside (Prunin))	Prunin
			C09806	pme0001(Hesperetin-7-O-neohesperidoside(Neohesperidin))	Hesperetin 7-O-neohesperidoside
			C09826	mws0914(3,5,7-Trihydroxyflavanone (Pinobanksin))	3,5,7-Trihydroxyflavanone
			C10434	Hmln002806(5-O-Caffeoylshikimic acid)	5-O-Caffeoylshikimic acid
			C12208	pmb3074(5-O-p-Coumaroylquinic acid*)	trans-5-O-(4-Coumaroyl)-D-quinate
			C16406	Lmlp006175(Isosalipurposide (Phlorizin Chalcone))	Chalcone 2'-O-glucoside
			K08695	gene:MD10G1311100(ANR)	anthocyanidin reductase
			K09754	gene:MD08G1242900(CYP98A2)	coumaroylquinate(coumaroylshikimate) 3'-monooxygenase
			K13082	gene:MD08G1028600(DFR)	bifunctional dihydroflavonol 4-reductase/flavanone 4-reductase
			K13082	gene:MD15G1024100(DFR)	bifunctional dihydroflavonol 4-reductase/flavanone 4-reductase
			K22845	gene:MD08G1218900(UGT88F4)	Unknown
5	Glutathione metabolism	ko00480	C00077	pme2527(L-Ornithine)	(S)-2,5-Diaminopentanoate
			K00434	gene:MD11G1121400(APX1)	L-ascorbate peroxidase
			K00799	gene:MD13G1082000(GSTU17)	glutathione S-transferase
			K00799	gene:MD05G1210200(PARC)	glutathione S-transferase
			K00799	gene:MD02G1236100(HSP26-A)	glutathione S-transferase
			K00799	gene:MD10G1196300(PARC)	glutathione S-transferase
			K00799	gene:MD13G1082100(GSTU17)	glutathione S-transferase
			K10808	gene:MD09G1010500(TSO2)	ribonucleoside-diphosphate reductase subunit M2
6	Isoquinoline alkaloid biosynthesis	ko00950	C00082	mws0250(L-Tyrosine)	Tyrosine
			K00422	gene:MD10G1298700(PPO)	polyphenol oxidase
			K00422	gene:MD05G1320800(PPO)	polyphenol oxidase
			K00422	gene:MD10G1299300(PPO)	polyphenol oxidase
7	Ascorbate and aldarate metabolism	ko00053	C00684	Zmyn000230(2-Dehydro-3-deoxy-L-arabinonate)	2-Dehydro-3-deoxy-L-pentonate
			K00434	gene:MD11G1121400(APX1)	L-ascorbate peroxidase
			K00469	gene:MD15G1201000(MIOX2)	inositol oxygenase
			K00469	gene:MD17G1179700(MIOX5)	inositol oxygenase
			K19642	gene:MD16G1012000(GALUR)	D-galacturonate reductase
8	Tyrosine metabolism	ko00350	C00042	mws0192(Succinic acid)	Ethylenesuccinic acid
			C00082	mws0250(L-Tyrosine)	Tyrosine
			K00422	gene:MD05G1320800(PPO)	polyphenol oxidase
			K00422	gene:MD10G1299300(PPO)	polyphenol oxidase
			K00422	gene:MD10G1298700(PPO)	polyphenol oxidase
			K01557	gene:MD04G1020300(FAHD1)	acylpyruvate hydrolase
9	Phenylalanine, tyrosine and tryptophan biosynthesis	ko00400	C00078	mws0282(L-Tryptophan)	(S)-alpha-Amino-beta-(3-indolyl)-propionic acid
			C00082	mws0250(L-Tyrosine)	Tyrosine
			K00891	gene:MD15G1332900(SK)	shikimate kinase
			K01695	gene:MD17G1246800(TRPA1)	tryptophan synthase alpha chain
			K01850	gene:MD09G1057700(CM1)	chorismate mutase
10	Pyrimidine metabolism	ko00240	C00475	pme3732(Cytidine)	Cytidine
			C02170	mws0470(Methylmalonic acid)	Methylmalonic acid
			K01520	gene:MD08G1034400(DUT)	dUTP pyrophosphatase
			K01520	gene:MD15G1031300(DUT)	dUTP pyrophosphatase
			K10808	gene:MD09G1010500(TSO2)	ribonucleoside-diphosphate reductase subunit M2
11	Glucosinolate biosynthesis	ko00966	C00078	mws0282(L-Tryptophan)	(S)-alpha-Amino-beta-(3-indolyl)-propionic acid
			C00082	mws0250(L-Tyrosine)	Tyrosine
			K12153	gene:MD11G1059500(CYP79D16)	phenylalanine N-monooxygenase
12	Nicotinate and nicotinamide metabolism	ko00760	C00042	mws0192(Succinic acid)	Ethylenesuccinic acid
			C00049	mws0219(L-Aspartic Acid)	L-Asp
			K01950	gene:MD06G1113100(At1g55090)	NAD+ synthase (glutamine-hydrolysing)
13	Butanoate metabolism	ko00650	C00042	mws0192(Succinic acid)	Ethylenesuccinic acid
			K00626	gene:MD09G1128400(AAT1)	acetyl-CoA C-acetyltransferase
14	Valine, leucine and isoleucine degradation	ko00280	C02170	mws0470(Methylmalonic acid)	Methylmalonic acid
			K00626	gene:MD09G1128400(AAT1)	acetyl-CoA C-acetyltransferase
			K07513	gene:MD05G1179100(PED1)	acetyl-CoA acyltransferase 1
15	Lysine degradation	ko00310	C00408	MWS0811(L-Pipecolic Acid)	(S)-Piperidine-2-carboxylic acid
			K00626	gene:MD09G1128400(AAT1)	acetyl-CoA C-acetyltransferase
16	Pyruvate metabolism	ko00620	C00042	mws0192(Succinic acid)	Ethylenesuccinic acid
			C02504	pmb3101(2-Isopropylmalic Acid)	3-Carboxy-3-hydroxyisocaproate
			C05994	Zmgn001448(2-Propylmalic Acid*)	Malic acid, 2-propyl-
			K00626	gene:MD09G1128400(AAT1)	acetyl-CoA C-acetyltransferase
			K01595	gene:MD16G1050300(PPC4)	phosphoenolpyruvate carboxylase
17	Tropane, piperidine and pyridine alkaloid biosynthesis	ko00960	K01759	gene:MD03G1199000(GLX1)	lactoylglutathione lyase
			C00408	MWS0811(L-Pipecolic Acid)	(S)-Piperidine-2-carboxylic acid
18	Stilbenoid, diarylheptanoid and gingerol biosynthesis	ko00945	K08081	gene:MD04G1135200(SDR)	tropinone reductase I
			C10434	Hmln002806(5-O-Caffeoylshikimic acid)	5-O-Caffeoylshikimic acid
			C12208	pmb3074(5-O-p-Coumaroylquinic acid*)	trans-5-O-(4-Coumaroyl)-D-quinate
19	Cysteine and methionine metabolism	ko00270	K09754	gene:MD08G1242900(CYP98A2)	coumaroylquinate(coumaroylshikimate) 3'-monooxygenase
			C00049	mws0219(L-Aspartic Acid)	L-Asp
			K00558	gene:MD11G1012800(CMT3)	DNA (cytosine-5)-methyltransferase 1
			K05933	gene:MD10G1328100(ACO2)	aminocyclopropanecarboxylate oxidase
20	Propanoate metabolism	ko00640	K05933	gene:MD17G1106300(ACO1)	aminocyclopropanecarboxylate oxidase
			C00042	mws0192(Succinic acid)	Ethylenesuccinic acid
			C02170	mws0470(Methylmalonic acid)	Methylmalonic acid
21	Tryptophan metabolism	ko00380	K00626	gene:MD09G1128400(AAT1)	acetyl-CoA C-acetyltransferase
			C00078	mws0282(L-Tryptophan)	(S)-alpha-Amino-beta-(3-indolyl)-propionic acid
			C05653	pme3083(2-(Formylamino)benzoic acid)	2-(Formylamino)-benzoic acid
22	Alanine, aspartate and glutamate metabolism	ko00250	K00626	gene:MD09G1128400(AAT1)	acetyl-CoA C-acetyltransferase
			C00042	mws0192(Succinic acid)	Ethylenesuccinic acid
			C00049	mws0219(L-Aspartic Acid)	L-Asp
			C00152	mws0001(L-Asparagine)	2-Aminosuccinamic acid
23	Glycine, serine and threonine metabolism	ko00260	K00820	gene:MD12G1263800(GFPT2)	glucosamine--fructose-6-phosphate aminotransferase (isomerizing)
			C00049	mws0219(L-Aspartic Acid)	L-Asp
			C00078	mws0282(L-Tryptophan)	(S)-alpha-Amino-beta-(3-indolyl)-propionic acid
24	Cyanoamino acid metabolism	ko00460	K01695	gene:MD17G1246800(TRPA1)	tryptophan synthase alpha chain
			C00049	mws0219(L-Aspartic Acid)	L-Asp
			C00082	mws0250(L-Tyrosine)	Tyrosine
			C00152	mws0001(L-Asparagine)	2-Aminosuccinamic acid
25	2-Oxocarboxylic acid metabolism	ko01210	K12153	gene:MD11G1059500(CYP79D16)	phenylalanine N-monooxygenase
			C00049	mws0219(L-Aspartic Acid)	L-Asp
			C00077	pme2527(L-Ornithine)	(S)-2,5-Diaminopentanoate
			C00078	mws0282(L-Tryptophan)	(S)-alpha-Amino-beta-(3-indolyl)-propionic acid
			C00082	mws0250(L-Tyrosine)	Tyrosine
			C02504	pmb3101(2-Isopropylmalic Acid)	3-Carboxy-3-hydroxyisocaproate
			C04411	Lmbn001754(3-Isopropylmalic Acid*)	2-D-threo-Hydroxy-3-carboxy-isocaproate
			C06032	Lmbn000216(3-Methylmalic acid*)	(2R,3S)-3-Methylmalate
26	Glyoxylate and dicarboxylate metabolism	ko00630	K12153	gene:MD11G1059500(CYP79D16)	phenylalanine N-monooxygenase
			C00042	mws0192(Succinic acid)	Ethylenesuccinic acid
27	Carbon fixation in photosynthetic organisms	ko00710	K00626	gene:MD09G1128400(AAT1)	acetyl-CoA C-acetyltransferase
			C00049	mws0219(L-Aspartic Acid)	L-Asp
28	Biosynthesis of amino acids	ko01230	K01595	gene:MD16G1050300(PPC4)	phosphoenolpyruvate carboxylase
			C00049	mws0219(L-Aspartic Acid)	L-Asp
			C00062	MWSmce119(L-Arginine)	L-Arg
			C00077	pme2527(L-Ornithine)	(S)-2,5-Diaminopentanoate
			C00078	mws0282(L-Tryptophan)	(S)-alpha-Amino-beta-(3-indolyl)-propionic acid
			C00082	mws0250(L-Tyrosine)	Tyrosine
			C00152	mws0001(L-Asparagine)	2-Aminosuccinamic acid
			C02504	pmb3101(2-Isopropylmalic Acid)	3-Carboxy-3-hydroxyisocaproate
			C04411	Lmbn001754(3-Isopropylmalic Acid*)	2-D-threo-Hydroxy-3-carboxy-isocaproate
			C06032	Lmbn000216(3-Methylmalic acid*)	(2R,3S)-3-Methylmalate
			K00850	gene:MD05G1363600(PFK2)	6-phosphofructokinase 1
			K00891	gene:MD15G1332900(SK)	shikimate kinase
			K01695	gene:MD17G1246800(TRPA1)	tryptophan synthase alpha chain
29	Purine metabolism	ko00230	K01850	gene:MD09G1057700(CM1)	chorismate mutase
			C06196	pmc0066(2'-Deoxyinosine-5'-monophosphate)	dIMP
			K10808	gene:MD09G1010500(TSO2)	ribonucleoside-diphosphate reductase subunit M2
30	Carbon metabolism	ko01200	C00042	mws0192(Succinic acid)	Ethylenesuccinic acid
			C00049	mws0219(L-Aspartic Acid)	L-Asp
			K00626	gene:MD09G1128400(AAT1)	acetyl-CoA C-acetyltransferase
			K00850	gene:MD05G1363600(PFK2)	6-phosphofructokinase 1
			K01595	gene:MD16G1050300(PPC4)	phosphoenolpyruvate carboxylase

## Sheet: Table S13-3
Table S13-3 Details of pathway enrichment of leaves in M-TL vs Z-TL
No.	Pathway	Pathway ID	KEGG ID	differentially expressed genes or metabolites	description
1	Biosynthesis of secondary metabolites	ko01110	C00025	pme0014(L-Glutamic acid)	Glutamate
			C00049	mws0219(L-Aspartic Acid)	L-Asp
			C00062	MWSmce119(L-Arginine)	L-Arg
			C00082	mws0250(L-Tyrosine)	Tyrosine
			C00103	mws1090(Glucose-1-phosphate*)	D-Glucose alpha-1-phosphate
			C00123	mws0227(L-Leucine)	(2S)-alpha-Leucine
			C00148	pme0006(L-Proline)	2-Pyrrolidinecarboxylic acid
			C00149	mws0275(L-Malic acid)	Malic acid
			C00152	mws0001(L-Asparagine)	2-Aminosuccinamic acid
			C00158	mws0281(Citric Acid)	2-Hydroxytricarballylic acid
			C00183	mws0256(L-Valine)	2-Amino-3-methylbutyric acid
			C00255	mws0232(Riboflavin (Vitamin B2))	Vitamin B2
			C00311	Zmyn000453(Isocitric Acid)	1-Hydroxypropane-1,2,3-tricarboxylic acid
			C00430	pma3649(5-Aminolevulinic Acid)	5-Amino-4-oxovaleric acid
			C00774	pme1201(Phloretin)	Phloretin
			C00852	mws0178(Chlorogenic acid (3-O-Caffeoylquinic acid)*)	trans-5-O-Caffeoyl-D-quinate
			C01604	MWSHY0075(Phloretin-2'-O-glucoside (Phlorizin))	Phloridzin
			C01772	Lmmn001643(2-Hydroxycinnamic acid*)	2-Coumarate
			C02504	pmb3101(2-Isopropylmalic Acid)	3-Carboxy-3-hydroxyisocaproate
			C04411	Lmbn001754(3-Isopropylmalic Acid*)	2-D-threo-Hydroxy-3-carboxy-isocaproate
			C05623	mws0091(Quercetin-3-O-glucoside (Isoquercitrin)*)	Isotrifoliin
			C05625	MWSHY0067(Quercetin-3-O-rutinoside (Rutin)*)	Phytomelin
			C09727	MWSHY0174(Epicatechin)	(-)-Epicatechin
			C10434	Hmln002806(5-O-Caffeoylshikimic acid)	5-O-Caffeoylshikimic acid
			C12128	mws1422(Epiafzelechin)	epi-Afzelechin
			C12208	pmb3074(5-O-p-Coumaroylquinic acid*)	trans-5-O-(4-Coumaroyl)-D-quinate
			C12249	MWSHY0136(Kaempferol-3-O-glucoside (Astragalin)*)	Astragalin
			K00002	gene:MD12G1150200(AKR4C9)	alcohol dehydrogenase (NADP+)
			K00006	gene:MD06G1087500(GPDHC1)	glycerol-3-phosphate dehydrogenase (NAD+)
			K00013	gene:MD10G1251700(HDH)	histidinol dehydrogenase
			K00021	MSTRG.50547(HMGR3)	hydroxymethylglutaryl-CoA reductase (NADPH)
			K00025	gene:MD10G1216900(MD1)	malate dehydrogenase
			K00025	gene:MD05G1238800(Os10g0478200)	malate dehydrogenase
			K00031	MSTRG.51783(--)	isocitrate dehydrogenase
			K00031	gene:MD04G1082900(--)	isocitrate dehydrogenase
			K00031	gene:MD11G1266500(ICDH-1)	isocitrate dehydrogenase
			K00031	gene:MD15G1410000(--)	isocitrate dehydrogenase
			K00031	MSTRG.24208(--)	isocitrate dehydrogenase
			K00031	MSTRG.24695(--)	isocitrate dehydrogenase
			K00058	MSTRG.38844(PGDH3)	D-3-phosphoglycerate dehydrogenase
			K00083	gene:MD10G1097200(CAD1)	cinnamyl-alcohol dehydrogenase
			K00083	gene:MD08G1009200(CAD6)	cinnamyl-alcohol dehydrogenase
			K00088	gene:MD05G1237000(At1g16350)	IMP dehydrogenase
			K00099	gene:MD14G1180500(DXR)	1-deoxy-D-xylulose-5-phosphate reductoisomerase
			K00106	gene:MD03G1177200(XDH1)	xanthine dehydrogenase/oxidase
			K00121	gene:MD15G1004100(At5g42250)	S-(hydroxymethyl)glutathione dehydrogenase / alcohol dehydrogenase
			K00128	gene:MD14G1183400(ALDH2B4)	aldehyde dehydrogenase (NAD+)
			K00128	gene:MD02G1136600(ALDH3F1)	aldehyde dehydrogenase (NAD+)
			K00134	gene:MD06G1148800(GAPC)	glyceraldehyde 3-phosphate dehydrogenase
			K00134	MSTRG.37084(RE1)	glyceraldehyde 3-phosphate dehydrogenase
			K00162	gene:MD07G1216500(Os08g0536000)	pyruvate dehydrogenase E1 component beta subunit
			K00224	gene:MD05G1167400(CEQORH)	Unknown
			K00224	gene:MD05G1168400(CEQORH)	Unknown
			K00224	gene:MD05G1168200(CEQORH)	Unknown
			K00231	gene:MD17G1014800(PPXII)	oxygen-dependent protoporphyrinogen oxidase
			K00232	gene:MD12G1170600(ACX4)	acyl-CoA oxidase
			K00232	gene:MD17G1234100(ACX3)	acyl-CoA oxidase
			K00264	MSTRG.36778(GLT1)	glutamate synthase (NADPH/NADH)
			K00276	gene:MD14G1172500(maoI)	primary-amine oxidase
			K00422	gene:MD05G1319800(PPO)	polyphenol oxidase
			K00422	gene:MD05G1319300(PPO)	polyphenol oxidase
			K00422	gene:MD05G1320800(PPO)	polyphenol oxidase
			K00422	gene:MD10G1298500(PPO)	polyphenol oxidase
			K00422	gene:MD10G1299300(PPO)	polyphenol oxidase
			K00430	gene:MD17G1265300(PER52)	peroxidase
			K00430	gene:MD15G1321300(PER17)	peroxidase
			K00430	gene:MD05G1069000(--)	peroxidase
			K00430	gene:MD11G1004100(PNC1)	peroxidase
			K00430	gene:MD03G1013600(PER53)	peroxidase
			K00430	gene:MD12G1184600(PNC1)	peroxidase
			K00430	gene:MD03G1012700(PER53)	peroxidase
			K00430	gene:MD02G1138900(PER72)	peroxidase
			K00430	gene:MD01G1162200(PNC1)	peroxidase
			K00430	gene:MD10G1033300(PER12)	peroxidase
			K00430	gene:MD16G1153200(PER29)	peroxidase
			K00430	gene:MD03G1013300(pod)	peroxidase
			K00430	gene:MD01G1193700(PER66)	peroxidase
			K00430	gene:MD15G1321400(PER17)	peroxidase
			K00454	gene:MD07G1004500(LOX2.1)	lipoxygenase
			K00454	gene:MD16G1113200(LOX6)	lipoxygenase
			K00454	gene:MD07G1004600(LOX2.1)	lipoxygenase
			K00454	gene:MD13G1114000(LOX6)	lipoxygenase
			K00454	gene:MD07G1003600(LOX2)	lipoxygenase
			K00454	gene:MD02G1317800(LOX2.1)	lipoxygenase
			K00487	gene:MD03G1051100(CYP73A14)	trans-cinnamate 4-monooxygenase
			K00487	gene:MD03G1050900(CYP73A14)	trans-cinnamate 4-monooxygenase
			K00487	gene:MD03G1051000(CYP73A14)	trans-cinnamate 4-monooxygenase
			K00511	gene:MD05G1112100(SQE1)	squalene monooxygenase
			K00511	gene:MD15G1064100(SQE1)	squalene monooxygenase
			K00549	gene:MD11G1179000(METE)	5-methyltetrahydropteroyltriglutamate--homocysteine methyltransferase
			K00588	gene:MD02G1073400(At4g26220)	caffeoyl-CoA O-methyltransferase
			K00600	gene:MD17G1267800(SHM3)	glycine hydroxymethyltransferase
			K00611	gene:MD08G1028500(OTC)	ornithine carbamoyltransferase
			K00660	gene:MD04G1003300(PKS5)	chalcone synthase
			K00660	gene:MD04G1003000(CHS2)	chalcone synthase
			K00688	gene:MD05G1167500(PHS2)	glycogen phosphorylase
			K00695	gene:MD13G1164200(SUS2)	sucrose synthase
			K00695	gene:MD17G1286900(SUS7)	sucrose synthase
			K00696	gene:MD04G1013500(SPS2)	sucrose-phosphate synthase
			K00700	gene:MD08G1002300(SBE1)	1,4-alpha-glucan branching enzyme
			K00703	gene:MD15G1170200(--)	starch synthase
			K00703	gene:MD05G1289400(SS4)	starch synthase
			K00703	gene:MD07G1287700(SS1)	starch synthase
			K00703	gene:MD01G1046500(SS4)	starch synthase
			K00789	gene:MD04G1091900(METK4)	S-adenosylmethionine synthetase
			K00801	gene:MD05G1056800(SS2)	farnesyl-diphosphate farnesyltransferase
			K00815	gene:MD17G1235000(TAT)	tyrosine aminotransferase
			K00826	gene:MD10G1114000(BCAT2)	branched-chain amino acid aminotransferase
			K00826	gene:MD15G1063100(BCAT2)	branched-chain amino acid aminotransferase
			K00844	gene:MD15G1012900(HXK2)	hexokinase
			K00847	gene:MD02G1197500(At5g51830)	fructokinase
			K00873	gene:MD07G1282700(PKP2)	pyruvate kinase
			K00873	gene:MD11G1104800(OsI_37456)	pyruvate kinase
			K00873	gene:MD02G1244000(OsI_35105)	pyruvate kinase
			K00891	gene:MD15G1332900(SK)	shikimate kinase
			K00901	gene:MD17G1085700(DGK5)	diacylglycerol kinase (ATP)
			K00901	gene:MD03G1019400(--)	diacylglycerol kinase (ATP)
			K00919	gene:MD03G1163100(ISPE)	4-diphosphocytidyl-2-C-methyl-D-erythritol kinase
			K00939	gene:MD07G1182200(Os04g0671100)	adenylate kinase
			K00991	gene:MD08G1249400(ISPD)	2-C-methyl-D-erythritol 4-phosphate cytidylyltransferase
			K01068	gene:MD01G1059100(--)	acyl-coenzyme A thioesterase 1/2/4
			K01114	gene:MD14G1156100(NPC6)	phospholipase C
			K01115	gene:MD15G1172300(PLD1)	phospholipase D1/2
			K01115	MSTRG.20985(PLDALPHA2)	phospholipase D1/2
			K01176	gene:MD05G1081200(AMY1.1)	alpha-amylase
			K01176	MSTRG.48570(AMY3)	alpha-amylase
			K01176	gene:MD05G1081100(AMY1.1)	alpha-amylase
			K01177	gene:MD01G1059300(BAM7)	beta-amylase
			K01177	gene:MD04G1056200(BAM3)	beta-amylase
			K01187	gene:MD10G1240300(Os06g0675700)	alpha-glucosidase
			K01188	gene:MD03G1069500(BGLU12)	beta-glucosidase
			K01188	gene:MD11G1100300(AA5GT)	beta-glucosidase
			K01214	gene:MD16G1240700(ISA1)	isoamylase
			K01214	gene:MD16G1241000(ISA1)	isoamylase
			K01438	gene:MD06G1033100(At4g17830)	acetylornithine deacetylase
			K01476	gene:MD02G1206600(B0616E02-H0507E05.7)	arginase
			K01580	gene:MD16G1010800(GAD4)	glutamate decarboxylase
			K01580	gene:MD09G1276300(GAD1)	glutamate decarboxylase
			K01593	gene:MD01G1040200(TYDC1)	aromatic-L-amino-acid decarboxylase
			K01610	gene:MD08G1207000(PCKA)	phosphoenolpyruvate carboxykinase (ATP)
			K01610	gene:MD04G1109800(PCK)	phosphoenolpyruvate carboxykinase (ATP)
			K01626	gene:MD15G1372600(DHAPS-1)	3-deoxy-7-phosphoheptulonate synthase
			K01648	gene:MD16G1146700(ACLA-1)	ATP citrate (pro-S)-lyase
			K01648	gene:MD08G1020300(ACLB-2)	ATP citrate (pro-S)-lyase
			K01653	gene:MD02G1002700(At2g31810)	acetolactate synthase I/III small subunit
			K01657	gene:MD00G1120400(ASA2)	anthranilate synthase component I
			K01657	gene:MD03G1072500(ASA2)	anthranilate synthase component I
			K01662	gene:MD01G1041300(Os07g0190000)	1-deoxy-D-xylulose-5-phosphate synthase
			K01663	gene:MD11G1213900(HISN4)	glutamine amidotransferase / cyclase
			K01689	gene:MD06G1208300(ENO1)	enolase
			K01689	gene:MD13G1227200(ENO3)	enolase
			K01695	gene:MD17G1246800(TRPA1)	tryptophan synthase alpha chain
			K01704	gene:MD06G1055800(SSU1)	3-isopropylmalate/(R)-2-methylmalate dehydratase small subunit
			K01723	gene:MD08G1038600(AOS1)	hydroperoxide dehydratase
			K01738	gene:MD12G1236000(RCS3)	cysteine synthase A
			K01754	gene:MD11G1153900(TD1)	threonine dehydratase
			K01756	gene:MD04G1043400(purB)	adenylosuccinate lyase
			K01778	gene:MD12G1136700(DAPF)	diaminopimelate epimerase
			K01785	gene:MD17G1048800(GALM)	aldose 1-epimerase
			K01823	gene:MD12G1086800(IPI1)	isopentenyl-diphosphate Delta-isomerase
			K01835	gene:MD12G1100300(--)	phosphoglucomutase
			K01850	gene:MD15G1040000(CM2)	chorismate mutase
			K01853	gene:MD17G1159900(CASBPX1)	cycloartenol synthase
			K01853	gene:MD17G1245900(CASBPX1)	cycloartenol synthase
			K01853	gene:MD17G1246400(CASBPX1)	cycloartenol synthase
			K01904	gene:MD01G1236300(4CL3)	4-coumarate--CoA ligase
			K01904	gene:MD06G1147300(4CLL9)	4-coumarate--CoA ligase
			K01904	gene:MD14G1161200(4CLL9)	4-coumarate--CoA ligase
			K01933	gene:MD08G1195100(PUR5)	phosphoribosylformylglycinamidine cyclo-ligase
			K01933	gene:MD08G1194700(PUR5)	phosphoribosylformylglycinamidine cyclo-ligase
			K01933	gene:MD08G1193800(PUR5)	phosphoribosylformylglycinamidine cyclo-ligase
			K01952	gene:MD12G1173000(At1g74260)	phosphoribosylformylglycinamidine synthase
			K01953	gene:MD03G1066000(AS1)	asparagine synthase (glutamine-hydrolysing)
			K01961	gene:MD01G1022300(POPTRDRAFT_831870)	acetyl-CoA carboxylase, biotin carboxylase subunit
			K02257	gene:MD15G1426900(COX10)	protoheme IX farnesyltransferase
			K02259	gene:MD07G1040600(COX15)	cytochrome c oxidase assembly protein subunit 15
			K02492	MSTRG.50138(HEMA1)	glutamyl-tRNA reductase
			K02552	gene:MD14G1195500(ICS2)	menaquinone-specific isochorismate synthase
			K03403	gene:MD03G1176300(CHLH)	magnesium chelatase subunit H
			K03403	gene:MD09G1118200(CHLH)	magnesium chelatase subunit H
			K03781	gene:MD06G1008700(CAT1)	catalase
			K03787	gene:MD16G1192900(surE)	5'-nucleotidase
			K03809	gene:MD02G1152700(At4g36750)	NAD(P)H dehydrogenase (quinone)
			K04122	gene:MD15G1034700(KO)	ent-kaurene oxidase
			K04125	gene:MD10G1314500(GA2OX8)	gibberellin 2-oxidase
			K04125	gene:MD05G1207000(GA2OX1)	gibberellin 2-oxidase
			K05278	gene:MD08G1168600(FLS)	flavonol synthase
			K05278	gene:MD15G1353800(FLS)	flavonol synthase
			K05350	gene:MD10G1316200(BGLU47)	beta-glucosidase
			K05350	gene:MD10G1316100(GPT2)	beta-glucosidase
			K05350	gene:MD11G1240900(BGLU18)	beta-glucosidase
			K05359	gene:MD11G1123300(ADT2)	arogenate/prephenate dehydratase
			K05359	gene:MD03G1134800(ADT3)	arogenate/prephenate dehydratase
			K05894	gene:MD15G1401200(OPR11)	12-oxophytodienoic acid reductase
			K05894	gene:MD02G1089100(OPR3)	12-oxophytodienoic acid reductase
			K05894	gene:MD15G1402400(OPR2)	12-oxophytodienoic acid reductase
			K05894	gene:MD15G1403000(OPR2)	12-oxophytodienoic acid reductase
			K05917	gene:MD16G1141900(CYP51G1)	sterol 14-demethylase
			K05928	gene:MD12G1017400(VTE4)	tocopherol O-methyltransferase
			K05933	gene:MD09G1114800(ACO1)	aminocyclopropanecarboxylate oxidase
			K06001	gene:MD17G1071900(trpB2)	tryptophan synthase beta chain
			K06125	gene:MD11G1112600(PPT1)	4-hydroxybenzoate polyprenyltransferase
			K06126	gene:MD14G1116500(COQ6)	ubiquinone biosynthesis monooxygenase Coq6
			K06892	gene:MD03G1006400(F6H1-3)	feruloyl-CoA ortho-hydroxylase
			K07513	gene:MD10G1167800(PED1)	acetyl-CoA acyltransferase 1
			K07513	gene:MD05G1179100(PED1)	acetyl-CoA acyltransferase 1
			K08081	gene:MD12G1148400(At5g06060)	tropinone reductase I
			K08081	gene:MD04G1135200(SDR)	tropinone reductase I
			K08081	gene:MD04G1134900(SDR)	tropinone reductase I
			K08081	gene:MD11G1094300(At1g07440)	tropinone reductase I
			K08248	gene:MD00G1013000(MDL2)	(R)-mandelonitrile lyase
			K08248	gene:MD13G1264200(MDL3)	(R)-mandelonitrile lyase
			K08695	gene:MD10G1311100(ANR)	anthocyanidin reductase
			K08695	gene:MD05G1335600(ANR)	anthocyanidin reductase
			K09754	gene:MD08G1242900(CYP98A2)	coumaroylquinate(coumaroylshikimate) 3'-monooxygenase
			K09834	gene:MD08G1115600(VTE1)	tocopherol cyclase
			K09835	gene:MD12G1045800(CRTISO)	prolycopene isomerase
			K09840	gene:MD10G1194200(NCED1)	9-cis-epoxycarotenoid dioxygenase
			K09841	gene:MD02G1293600(ABA2)	xanthoxin dehydrogenase
			K09841	gene:MD07G1033100(ABA2)	xanthoxin dehydrogenase
			K09841	gene:MD07G1033200(ABA2)	xanthoxin dehydrogenase
			K09842	gene:MD11G1178400(AAO1)	abscisic-aldehyde oxidase
			K10251	gene:MD16G1107400(KCR2)	17beta-estradiol 17-dehydrogenase / very-long-chain 3-oxoacyl-CoA reductase
			K10525	gene:MD16G1047500(AOC)	allene oxide cyclase
			K10525	gene:MD09G1084600(AOC)	allene oxide cyclase
			K10703	gene:MD03G1100000(HACD2)	very-long-chain (3R)-3-hydroxyacyl-CoA dehydratase
			K10717	gene:MD09G1087700(CYP735A2)	cytokinin trans-hydroxylase
			K10760	gene:MD16G1183400(IPT5)	adenylate isopentenyltransferase (cytokinin synthase)
			K10760	gene:MD13G1182800(IPT5)	adenylate isopentenyltransferase (cytokinin synthase)
			K10775	gene:MD12G1116700(PAL1)	phenylalanine ammonia-lyase
			K10775	gene:MD04G1096200(PAL1)	phenylalanine ammonia-lyase
			K11188	gene:MD16G1139600(PER1)	peroxiredoxin 6, 1-Cys peroxiredoxin
			K11262	gene:MD08G1178000(ACC1)	acetyl-CoA carboxylase / biotin carboxylase 1
			K11262	gene:MD15G1363500(ACC1)	acetyl-CoA carboxylase / biotin carboxylase 1
			K11752	gene:MD02G1227800(PYRD)	diaminohydroxyphosphoribosylaminopyrimidine deaminase / 5-amino-6-(5-phosphoribosylamino)uracil reductase
			K11755	gene:MD03G1104300(HISN2)	phosphoribosyl-ATP pyrophosphohydrolase / phosphoribosyl-AMP cyclohydrolase
			K11820	gene:MD16G1086300(UGT74B1)	N-hydroxythioamide S-beta-glucosyltransferase
			K12153	gene:MD11G1059500(CYP79D16)	phenylalanine N-monooxygenase
			K12502	gene:MD03G1256900(VTE3)	MPBQ/MSBQ methyltransferase
			K13032	gene:MD00G1105700(BGLU12)	prunasin beta-glucosidase
			K13032	gene:MD11G1024000(BGLU12)	prunasin beta-glucosidase
			K13051	gene:MD06G1205500(At5g08100)	beta-aspartyl-peptidase (threonine type)
			K13065	gene:MD17G1224900(HST)	shikimate O-hydroxycinnamoyltransferase
			K13065	gene:MD13G1109000(SAT)	shikimate O-hydroxycinnamoyltransferase
			K13065	gene:MD09G1226600(HST)	shikimate O-hydroxycinnamoyltransferase
			K13065	gene:MD14G1155800(TAT)	shikimate O-hydroxycinnamoyltransferase
			K13066	gene:MD07G1300900(COMT1)	caffeic acid 3-O-methyltransferase
			K13066	gene:MD01G1089800(COMT1)	caffeic acid 3-O-methyltransferase
			K13081	gene:MD06G1211400(LAR)	leucoanthocyanidin reductase
			K13082	gene:MD15G1024100(DFR)	bifunctional dihydroflavonol 4-reductase/flavanone 4-reductase
			K13082	gene:MD08G1028600(DFR)	bifunctional dihydroflavonol 4-reductase/flavanone 4-reductase
			K13508	MSTRG.7926(GPAT8)	glycerol-3-phosphate acyltransferase
			K13508	MSTRG.7925(GPAT8)	glycerol-3-phosphate acyltransferase
			K14066	gene:MD05G1280200(SPS3)	geranyl diphosphate synthase
			K14085	gene:MD15G1219200(ALDH7B4)	aldehyde dehydrogenase family 7 member A1
			K14190	gene:MD13G1206200(VTC5)	GDP-L-galactose phosphorylase
			K14454	gene:MD10G1091500(ASP2)	aspartate aminotransferase, cytoplasmic
			K14454	gene:MD08G1117500(ASP3)	aspartate aminotransferase, cytoplasmic
			K15095	gene:MD06G1077500(SALR)	(+)-neomenthol dehydrogenase
			K15095	gene:MD00G1032200(SALR)	(+)-neomenthol dehydrogenase
			K15227	gene:MD02G1020800(TYRAAT1)	arogenate dehydrogenase (NADP+), plant
			K15397	gene:MD03G1102500(KCS12)	3-ketoacyl-CoA synthase
			K15397	gene:MD13G1203100(KCS20)	3-ketoacyl-CoA synthase
			K15397	gene:MD00G1026700(KCS11)	3-ketoacyl-CoA synthase
			K15404	gene:MD07G1086200(CER1)	aldehyde decarbonylase
			K15813	gene:MD17G1158300(OSCBPY)	beta-amyrin synthase
			K15813	gene:MD17G1159500(OSCBPY)	beta-amyrin synthase
			K15813	gene:MD09G1168200(OSCBPY)	beta-amyrin synthase
			K15813	gene:MD17G1160500(OSCBPY)	beta-amyrin synthase
			K18693	gene:MD17G1250400(LPP3)	diacylglycerol diphosphate phosphatase / phosphatidate phosphatase
			K18857	gene:MD05G1013200(ADH)	alcohol dehydrogenase class-P
			K18857	gene:MD09G1132700(ADH1)	alcohol dehydrogenase class-P
			K20623	gene:MD17G1167200(CYP92C6)	typhasterol/6-deoxotyphasterol 2alpha-hydroxylase
			K20772	gene:MD14G1111500(ACS1)	1-aminocyclopropane-1-carboxylate synthase 1/2/6
			K21480	gene:MD02G1031400(HO1)	Unknown
			K21568	gene:MD13G1195700(PLR_Lp1)	Unknown
			K22389	gene:MD12G1262800(LCAT3)	Unknown
			K22845	gene:MD07G1281000(UGT88A1)	Unknown
			K23179	gene:MD11G1115200(CYP93B1)	Unknown
			K23260	gene:MD17G1100000(TOGT1)	Unknown
			K23558	gene:MD13G1270500(3BETAHSD/D3)	Unknown
2	Flavonoid biosynthesis	ko00941	C00774	pme1201(Phloretin)	Phloretin
			C00852	mws0178(Chlorogenic acid (3-O-Caffeoylquinic acid)*)	trans-5-O-Caffeoyl-D-quinate
			C01604	MWSHY0075(Phloretin-2'-O-glucoside (Phlorizin))	Phloridzin
			C09099	mws1179(Naringenin-7-O-glucoside (Prunin))	Prunin
			C09727	MWSHY0174(Epicatechin)	(-)-Epicatechin
			C09806	pme0001(Hesperetin-7-O-neohesperidoside(Neohesperidin))	Hesperetin 7-O-neohesperidoside
			C10028	mws0040(Chrysin)	5,7-Dihydroxyflavone
			C10434	Hmln002806(5-O-Caffeoylshikimic acid)	5-O-Caffeoylshikimic acid
			C12128	mws1422(Epiafzelechin)	epi-Afzelechin
			C12208	pmb3074(5-O-p-Coumaroylquinic acid*)	trans-5-O-(4-Coumaroyl)-D-quinate
			C16406	Lmlp006175(Isosalipurposide (Phlorizin Chalcone))	Chalcone 2'-O-glucoside
			K00487	gene:MD03G1050900(CYP73A14)	trans-cinnamate 4-monooxygenase
			K00487	gene:MD03G1051000(CYP73A14)	trans-cinnamate 4-monooxygenase
			K00487	gene:MD03G1051100(CYP73A14)	trans-cinnamate 4-monooxygenase
			K00588	gene:MD02G1073400(At4g26220)	caffeoyl-CoA O-methyltransferase
			K00660	gene:MD04G1003300(PKS5)	chalcone synthase
			K00660	gene:MD04G1003000(CHS2)	chalcone synthase
			K05278	gene:MD15G1353800(FLS)	flavonol synthase
			K05278	gene:MD08G1168600(FLS)	flavonol synthase
			K08695	gene:MD10G1311100(ANR)	anthocyanidin reductase
			K08695	gene:MD05G1335600(ANR)	anthocyanidin reductase
			K09754	gene:MD08G1242900(CYP98A2)	coumaroylquinate(coumaroylshikimate) 3'-monooxygenase
			K13065	gene:MD17G1224900(HST)	shikimate O-hydroxycinnamoyltransferase
			K13065	gene:MD09G1226600(HST)	shikimate O-hydroxycinnamoyltransferase
			K13065	gene:MD13G1109000(SAT)	shikimate O-hydroxycinnamoyltransferase
			K13065	gene:MD14G1155800(TAT)	shikimate O-hydroxycinnamoyltransferase
			K13081	gene:MD06G1211400(LAR)	leucoanthocyanidin reductase
			K13082	gene:MD15G1024100(DFR)	bifunctional dihydroflavonol 4-reductase/flavanone 4-reductase
			K13082	gene:MD08G1028600(DFR)	bifunctional dihydroflavonol 4-reductase/flavanone 4-reductase
			K22845	gene:MD07G1281000(UGT88A1)	Unknown
			K23179	gene:MD11G1115200(CYP93B1)	Unknown
3	Metabolic pathways	ko01100	C00025	pme0014(L-Glutamic acid)	Glutamate
			C00049	mws0219(L-Aspartic Acid)	L-Asp
			C00062	MWSmce119(L-Arginine)	L-Arg
			C00082	mws0250(L-Tyrosine)	Tyrosine
			C00092	mws0866(D-Glucose 6-phosphate*)	Robison ester
			C00103	mws1090(Glucose-1-phosphate*)	D-Glucose alpha-1-phosphate
			C00123	mws0227(L-Leucine)	(2S)-alpha-Leucine
			C00148	pme0006(L-Proline)	2-Pyrrolidinecarboxylic acid
			C00149	mws0275(L-Malic acid)	Malic acid
			C00152	mws0001(L-Asparagine)	2-Aminosuccinamic acid
			C00158	mws0281(Citric Acid)	2-Hydroxytricarballylic acid
			C00170	pme1474(5'-Deoxy-5'-(methylthio)adenosine)	MTA
			C00183	mws0256(L-Valine)	2-Amino-3-methylbutyric acid
			C00255	mws0232(Riboflavin (Vitamin B2))	Vitamin B2
			C00311	Zmyn000453(Isocitric Acid)	1-Hydroxypropane-1,2,3-tricarboxylic acid
			C00430	pma3649(5-Aminolevulinic Acid)	5-Amino-4-oxovaleric acid
			C00750	mws0018(Spermine)	N,N'-Bis(3-aminopropyl)-1,4-butanediamine
			C00794	mws0214(D-Sorbitol)	Sorbitol
			C01697	pme2237(Dulcitol)	Dulcose
			C02504	pmb3101(2-Isopropylmalic Acid)	3-Carboxy-3-hydroxyisocaproate
			C04411	Lmbn001754(3-Isopropylmalic Acid*)	2-D-threo-Hydroxy-3-carboxy-isocaproate
			C05623	mws0091(Quercetin-3-O-glucoside (Isoquercitrin)*)	Isotrifoliin
			C05625	MWSHY0067(Quercetin-3-O-rutinoside (Rutin)*)	Phytomelin
			C10434	Hmln002806(5-O-Caffeoylshikimic acid)	5-O-Caffeoylshikimic acid
			K00002	gene:MD12G1150200(AKR4C9)	alcohol dehydrogenase (NADP+)
			K00013	gene:MD10G1251700(HDH)	histidinol dehydrogenase
			K00021	MSTRG.50547(HMGR3)	hydroxymethylglutaryl-CoA reductase (NADPH)
			K00025	gene:MD10G1216900(MD1)	malate dehydrogenase
			K00025	gene:MD05G1238800(Os10g0478200)	malate dehydrogenase
			K00029	gene:MD08G1111500(ME1)	malate dehydrogenase (oxaloacetate-decarboxylating)(NADP+)
			K00031	MSTRG.24695(--)	isocitrate dehydrogenase
			K00031	gene:MD11G1266500(ICDH-1)	isocitrate dehydrogenase
			K00031	gene:MD04G1082900(--)	isocitrate dehydrogenase
			K00031	MSTRG.51783(--)	isocitrate dehydrogenase
			K00031	MSTRG.24208(--)	isocitrate dehydrogenase
			K00031	gene:MD15G1410000(--)	isocitrate dehydrogenase
			K00051	gene:MD07G1073600(MDH1)	malate dehydrogenase (NADP+)
			K00058	MSTRG.38844(PGDH3)	D-3-phosphoglycerate dehydrogenase
			K00083	gene:MD10G1097200(CAD1)	cinnamyl-alcohol dehydrogenase
			K00083	gene:MD08G1009200(CAD6)	cinnamyl-alcohol dehydrogenase
			K00088	gene:MD05G1237000(At1g16350)	IMP dehydrogenase
			K00099	gene:MD14G1180500(DXR)	1-deoxy-D-xylulose-5-phosphate reductoisomerase
			K00102	gene:MD12G1046600(DLD)	D-lactate dehydrogenase (cytochrome)
			K00103	gene:MD01G1087700(GULLO6)	L-gulonolactone oxidase
			K00106	gene:MD03G1177200(XDH1)	xanthine dehydrogenase/oxidase
			K00121	gene:MD15G1004100(At5g42250)	S-(hydroxymethyl)glutathione dehydrogenase / alcohol dehydrogenase
			K00128	gene:MD14G1183400(ALDH2B4)	aldehyde dehydrogenase (NAD+)
			K00128	gene:MD02G1136600(ALDH3F1)	aldehyde dehydrogenase (NAD+)
			K00134	gene:MD06G1148800(GAPC)	glyceraldehyde 3-phosphate dehydrogenase
			K00134	MSTRG.37084(RE1)	glyceraldehyde 3-phosphate dehydrogenase
			K00162	gene:MD07G1216500(Os08g0536000)	pyruvate dehydrogenase E1 component beta subunit
			K00231	gene:MD17G1014800(PPXII)	oxygen-dependent protoporphyrinogen oxidase
			K00232	gene:MD12G1170600(ACX4)	acyl-CoA oxidase
			K00232	gene:MD17G1234100(ACX3)	acyl-CoA oxidase
			K00261	gene:MD13G1107100(GDH1)	glutamate dehydrogenase (NAD(P)+)
			K00261	gene:MD00G1113900(GSH3)	glutamate dehydrogenase (NAD(P)+)
			K00261	gene:MD04G1241400(GDH1)	glutamate dehydrogenase (NAD(P)+)
			K00264	MSTRG.36778(GLT1)	glutamate synthase (NADPH/NADH)
			K00276	gene:MD14G1172500(maoI)	primary-amine oxidase
			K00278	MSTRG.49246(Os02g0134400)	L-aspartate oxidase
			K00419	gene:MD15G1359000(QCR9)	ubiquinol-cytochrome c reductase subunit 9
			K00422	gene:MD05G1319800(PPO)	polyphenol oxidase
			K00422	gene:MD05G1320800(PPO)	polyphenol oxidase
			K00422	gene:MD10G1299300(PPO)	polyphenol oxidase
			K00422	gene:MD05G1319300(PPO)	polyphenol oxidase
			K00422	gene:MD10G1298500(PPO)	polyphenol oxidase
			K00423	gene:MD03G1000200(Bp10)	L-ascorbate oxidase
			K00430	gene:MD05G1069000(--)	peroxidase
			K00430	gene:MD10G1033300(PER12)	peroxidase
			K00430	gene:MD02G1138900(PER72)	peroxidase
			K00430	gene:MD03G1013300(pod)	peroxidase
			K00430	gene:MD03G1012700(PER53)	peroxidase
			K00430	gene:MD16G1153200(PER29)	peroxidase
			K00430	gene:MD12G1184600(PNC1)	peroxidase
			K00430	gene:MD03G1013600(PER53)	peroxidase
			K00430	gene:MD01G1162200(PNC1)	peroxidase
			K00430	gene:MD11G1004100(PNC1)	peroxidase
			K00430	gene:MD15G1321300(PER17)	peroxidase
			K00430	gene:MD15G1321400(PER17)	peroxidase
			K00430	gene:MD01G1193700(PER66)	peroxidase
			K00430	gene:MD17G1265300(PER52)	peroxidase
			K00434	gene:MD04G1104900(APX2)	L-ascorbate peroxidase
			K00434	gene:MD00G1173600(APX3)	L-ascorbate peroxidase
			K00454	gene:MD13G1114000(LOX6)	lipoxygenase
			K00454	gene:MD07G1004600(LOX2.1)	lipoxygenase
			K00454	gene:MD07G1003600(LOX2)	lipoxygenase
			K00454	gene:MD16G1113200(LOX6)	lipoxygenase
			K00454	gene:MD02G1317800(LOX2.1)	lipoxygenase
			K00454	gene:MD07G1004500(LOX2.1)	lipoxygenase
			K00457	gene:MD09G1148400(HPD)	4-hydroxyphenylpyruvate dioxygenase
			K00469	gene:MD15G1201000(MIOX2)	inositol oxygenase
			K00472	gene:MD10G1102300(P4H9)	prolyl 4-hydroxylase
			K00487	gene:MD03G1051100(CYP73A14)	trans-cinnamate 4-monooxygenase
			K00487	gene:MD03G1050900(CYP73A14)	trans-cinnamate 4-monooxygenase
			K00487	gene:MD03G1051000(CYP73A14)	trans-cinnamate 4-monooxygenase
			K00511	gene:MD05G1112100(SQE1)	squalene monooxygenase
			K00511	gene:MD15G1064100(SQE1)	squalene monooxygenase
			K00549	gene:MD11G1179000(METE)	5-methyltetrahydropteroyltriglutamate--homocysteine methyltransferase
			K00558	gene:MD11G1013700(CMT3)	DNA (cytosine-5)-methyltransferase 1
			K00588	gene:MD02G1073400(At4g26220)	caffeoyl-CoA O-methyltransferase
			K00600	gene:MD17G1267800(SHM3)	glycine hydroxymethyltransferase
			K00611	gene:MD08G1028500(OTC)	ornithine carbamoyltransferase
			K00648	gene:MD06G1063300(--)	3-oxoacyl-
			K00654	gene:MD11G1011200(Os11g0516000)	serine palmitoyltransferase
			K00654	gene:MD04G1167400(Os11g0516000)	serine palmitoyltransferase
			K00654	gene:MD09G1269700(LCB2a)	serine palmitoyltransferase
			K00654	gene:MD02G1254800(LCB1)	serine palmitoyltransferase
			K00660	gene:MD04G1003000(CHS2)	chalcone synthase
			K00660	gene:MD04G1003300(PKS5)	chalcone synthase
			K00688	gene:MD05G1167500(PHS2)	glycogen phosphorylase
			K00695	gene:MD13G1164200(SUS2)	sucrose synthase
			K00695	gene:MD17G1286900(SUS7)	sucrose synthase
			K00696	gene:MD04G1013500(SPS2)	sucrose-phosphate synthase
			K00700	gene:MD08G1002300(SBE1)	1,4-alpha-glucan branching enzyme
			K00703	gene:MD15G1170200(--)	starch synthase
			K00703	gene:MD07G1287700(SS1)	starch synthase
			K00703	gene:MD01G1046500(SS4)	starch synthase
			K00703	gene:MD05G1289400(SS4)	starch synthase
			K00759	gene:MD04G1085600(APT3)	adenine phosphoribosyltransferase
			K00759	gene:MD08G1086300(APT1)	adenine phosphoribosyltransferase
			K00789	gene:MD04G1091900(METK4)	S-adenosylmethionine synthetase
			K00797	gene:MD06G1177500(SPDSYN)	spermidine synthase
			K00799	gene:MD05G1210200(PARC)	glutathione S-transferase
			K00799	gene:MD05G1211000(PARC)	glutathione S-transferase
			K00799	gene:MD13G1081900(GSTU17)	glutathione S-transferase
			K00799	gene:MD10G1196300(PARC)	glutathione S-transferase
			K00799	gene:MD09G1147300(GSTF9)	glutathione S-transferase
			K00799	gene:MD09G1147100(GSTF9)	glutathione S-transferase
			K00799	gene:MD04G1139500(GSTU8)	glutathione S-transferase
			K00799	gene:MD14G1232200(HSP26-A)	glutathione S-transferase
			K00799	gene:MD04G1112000(GSTL3)	glutathione S-transferase
			K00799	gene:MD06G1192100(GSTU9)	glutathione S-transferase
			K00799	gene:MD03G1282900(APIC)	glutathione S-transferase
			K00799	gene:MD16G1232900(GSTU7)	glutathione S-transferase
			K00799	gene:MD06G1012200(GSTF13)	glutathione S-transferase
			K00799	gene:MD04G1139400(HSP26-A)	glutathione S-transferase
			K00799	gene:MD05G1210600(PARC)	glutathione S-transferase
			K00799	gene:MD04G1112100(GSTL3)	glutathione S-transferase
			K00799	gene:MD14G1232100(GSTU8)	glutathione S-transferase
			K00801	gene:MD05G1056800(SS2)	farnesyl-diphosphate farnesyltransferase
			K00815	gene:MD17G1235000(TAT)	tyrosine aminotransferase
			K00826	gene:MD10G1114000(BCAT2)	branched-chain amino acid aminotransferase
			K00826	gene:MD15G1063100(BCAT2)	branched-chain amino acid aminotransferase
			K00844	gene:MD15G1012900(HXK2)	hexokinase
			K00847	gene:MD02G1197500(At5g51830)	fructokinase
			K00855	gene:MD13G1246600(At1g32060)	phosphoribulokinase
			K00856	gene:MD05G1181200(ADK)	adenosine kinase
			K00860	gene:MD10G1105800(APK1)	adenylylsulfate kinase
			K00860	gene:MD16G1171100(--)	adenylylsulfate kinase
			K00873	gene:MD11G1104800(OsI_37456)	pyruvate kinase
			K00873	gene:MD07G1282700(PKP2)	pyruvate kinase
			K00873	gene:MD02G1244000(OsI_35105)	pyruvate kinase
			K00889	gene:MD08G1229900(PIP5K8)	1-phosphatidylinositol-4-phosphate 5-kinase
			K00891	gene:MD15G1332900(SK)	shikimate kinase
			K00899	gene:MD10G1098200(MTK)	5-methylthioribose kinase
			K00901	gene:MD03G1019400(--)	diacylglycerol kinase (ATP)
			K00901	gene:MD17G1085700(DGK5)	diacylglycerol kinase (ATP)
			K00912	gene:MD11G1215400(LPXK)	tetraacyldisaccharide 4'-kinase
			K00913	MSTRG.50329(--)	inositol-1,3,4-trisphosphate 5/6-kinase / inositol-tetrakisphosphate 1-kinase
			K00919	gene:MD03G1163100(ISPE)	4-diphosphocytidyl-2-C-methyl-D-erythritol kinase
			K00939	gene:MD07G1182200(Os04g0671100)	adenylate kinase
			K00991	gene:MD08G1249400(ISPD)	2-C-methyl-D-erythritol 4-phosphate cytidylyltransferase
			K01011	gene:MD05G1228600(STR1)	thiosulfate/3-mercaptopyruvate sulfurtransferase
			K01051	gene:MD16G1022100(PME6)	pectinesterase
			K01051	gene:MD16G1022200(PME6)	pectinesterase
			K01051	gene:MD06G1150400(PME48)	pectinesterase
			K01051	gene:MD16G1022000(PME6)	pectinesterase
			K01051	gene:MD09G1054900(PME31)	pectinesterase
			K01054	gene:MD02G1199900(--)	acylglycerol lipase
			K01068	gene:MD01G1059100(--)	acyl-coenzyme A thioesterase 1/2/4
			K01074	gene:MD07G1104400(ppt-1)	palmitoyl-protein thioesterase
			K01100	gene:MD07G1213200(At3g55800)	sedoheptulose-bisphosphatase
			K01110	gene:MD01G1006100(PTEN2A)	phosphatidylinositol-3,4,5-trisphosphate 3-phosphatase and dual-specificity protein phosphatase PTEN
			K01114	gene:MD14G1156100(NPC6)	phospholipase C
			K01115	MSTRG.20985(PLDALPHA2)	phospholipase D1/2
			K01115	gene:MD15G1172300(PLD1)	phospholipase D1/2
			K01176	MSTRG.48570(AMY3)	alpha-amylase
			K01176	gene:MD05G1081200(AMY1.1)	alpha-amylase
			K01176	gene:MD05G1081100(AMY1.1)	alpha-amylase
			K01177	gene:MD01G1059300(BAM7)	beta-amylase
			K01177	gene:MD04G1056200(BAM3)	beta-amylase
			K01183	gene:MD02G1011100(ChiC)	chitinase
			K01184	gene:MD00G1087900(At2g43860)	polygalacturonase
			K01187	gene:MD10G1240300(Os06g0675700)	alpha-glucosidase
			K01188	gene:MD03G1069500(BGLU12)	beta-glucosidase
			K01188	gene:MD11G1100300(AA5GT)	beta-glucosidase
			K01213	gene:MD17G1110900(At3g07850)	galacturan 1,4-alpha-galacturonidase
			K01214	gene:MD16G1241000(ISA1)	isoamylase
			K01214	gene:MD16G1240700(ISA1)	isoamylase
			K01255	gene:MD13G1251700(LAP1)	leucyl aminopeptidase
			K01426	MSTRG.37790(AMI1)	amidase
			K01426	gene:MD10G1120200(At4g34880)	amidase
			K01438	gene:MD06G1033100(At4g17830)	acetylornithine deacetylase
			K01455	gene:MD00G1015700(fmdA)	formamidase
			K01476	gene:MD02G1206600(B0616E02-H0507E05.7)	arginase
			K01514	gene:MD10G1240200(--)	exopolyphosphatase
			K01520	gene:MD08G1034500(DUT)	dUTP pyrophosphatase
			K01520	gene:MD08G1034400(DUT)	dUTP pyrophosphatase
			K01580	gene:MD16G1010800(GAD4)	glutamate decarboxylase
			K01580	gene:MD09G1276300(GAD1)	glutamate decarboxylase
			K01593	gene:MD01G1040200(TYDC1)	aromatic-L-amino-acid decarboxylase
			K01595	gene:MD16G1050300(PPC4)	phosphoenolpyruvate carboxylase
			K01610	gene:MD08G1207000(PCKA)	phosphoenolpyruvate carboxykinase (ATP)
			K01610	gene:MD04G1109800(PCK)	phosphoenolpyruvate carboxykinase (ATP)
			K01626	gene:MD15G1372600(DHAPS-1)	3-deoxy-7-phosphoheptulonate synthase
			K01648	gene:MD08G1020300(ACLB-2)	ATP citrate (pro-S)-lyase
			K01648	gene:MD16G1146700(ACLA-1)	ATP citrate (pro-S)-lyase
			K01653	gene:MD02G1002700(At2g31810)	acetolactate synthase I/III small subunit
			K01657	gene:MD03G1072500(ASA2)	anthranilate synthase component I
			K01657	gene:MD00G1120400(ASA2)	anthranilate synthase component I
			K01662	gene:MD01G1041300(Os07g0190000)	1-deoxy-D-xylulose-5-phosphate synthase
			K01663	gene:MD11G1213900(HISN4)	glutamine amidotransferase / cyclase
			K01673	gene:MD16G1093300(BCA2)	carbonic anhydrase
			K01674	gene:MD12G1108100(ACA4)	carbonic anhydrase
			K01689	gene:MD06G1208300(ENO1)	enolase
			K01689	gene:MD13G1227200(ENO3)	enolase
			K01695	gene:MD17G1246800(TRPA1)	tryptophan synthase alpha chain
			K01704	gene:MD06G1055800(SSU1)	3-isopropylmalate/(R)-2-methylmalate dehydratase small subunit
			K01723	gene:MD08G1038600(AOS1)	hydroperoxide dehydratase
			K01724	gene:MD16G1203200(PDL2)	4a-hydroxytetrahydrobiopterin dehydratase
			K01724	gene:MD07G1239200(ATP1)	4a-hydroxytetrahydrobiopterin dehydratase
			K01728	gene:MD04G1117700(--)	pectate lyase
			K01728	gene:MD04G1117600(--)	pectate lyase
			K01738	gene:MD12G1236000(RCS3)	cysteine synthase A
			K01754	gene:MD11G1153900(TD1)	threonine dehydratase
			K01756	gene:MD04G1043400(purB)	adenylosuccinate lyase
			K01759	gene:MD03G1199000(GLX1)	lactoylglutathione lyase
			K01759	gene:MD10G1322500(GLX1)	lactoylglutathione lyase
			K01778	gene:MD12G1136700(DAPF)	diaminopimelate epimerase
			K01785	gene:MD17G1048800(GALM)	aldose 1-epimerase
			K01800	gene:MD08G1250500(GSTZ1)	maleylacetoacetate isomerase
			K01800	gene:MD07G1121100(GST2)	maleylacetoacetate isomerase
			K01823	gene:MD12G1086800(IPI1)	isopentenyl-diphosphate Delta-isomerase
			K01835	gene:MD12G1100300(--)	phosphoglucomutase
			K01850	gene:MD15G1040000(CM2)	chorismate mutase
			K01853	gene:MD17G1245900(CASBPX1)	cycloartenol synthase
			K01853	gene:MD17G1246400(CASBPX1)	cycloartenol synthase
			K01853	gene:MD17G1159900(CASBPX1)	cycloartenol synthase
			K01904	gene:MD01G1236300(4CL3)	4-coumarate--CoA ligase
			K01904	gene:MD06G1147300(4CLL9)	4-coumarate--CoA ligase
			K01904	gene:MD14G1161200(4CLL9)	4-coumarate--CoA ligase
			K01922	gene:MD08G1174000(PPCS2)	phosphopantothenate-cysteine ligase
			K01922	gene:MD15G1360400(PPCS2)	phosphopantothenate-cysteine ligase
			K01930	gene:MD14G1081100(FPGS2)	folylpolyglutamate synthase
			K01933	gene:MD08G1194700(PUR5)	phosphoribosylformylglycinamidine cyclo-ligase
			K01933	gene:MD08G1195100(PUR5)	phosphoribosylformylglycinamidine cyclo-ligase
			K01933	gene:MD08G1193800(PUR5)	phosphoribosylformylglycinamidine cyclo-ligase
			K01934	gene:MD05G1030000(COG0212)	5-formyltetrahydrofolate cyclo-ligase
			K01952	gene:MD12G1173000(At1g74260)	phosphoribosylformylglycinamidine synthase
			K01953	gene:MD03G1066000(AS1)	asparagine synthase (glutamine-hydrolysing)
			K01955	gene:MD03G1111500(CARB)	carbamoyl-phosphate synthase large subunit
			K01961	gene:MD01G1022300(POPTRDRAFT_831870)	acetyl-CoA carboxylase, biotin carboxylase subunit
			K01988	gene:MD12G1164200(At4g19900)	lactosylceramide 4-alpha-galactosyltransferase
			K02113	gene:MD01G1085700(--)	F-type H+-transporting ATPase subunit delta
			K02155	gene:MD08G1017400(VATP-P1)	V-type H+-transporting ATPase 16kDa proteolipid subunit
			K02257	gene:MD15G1426900(COX10)	protoheme IX farnesyltransferase
			K02259	gene:MD07G1040600(COX15)	cytochrome c oxidase assembly protein subunit 15
			K02267	gene:MD15G1373600(COX6B-1)	cytochrome c oxidase subunit 6b
			K02434	gene:MD13G1223700(GATB)	aspartyl-tRNA(Asn)/glutamyl-tRNA(Gln) amidotransferase subunit B
			K02492	MSTRG.50138(HEMA1)	glutamyl-tRNA reductase
			K02552	gene:MD14G1195500(ICS2)	menaquinone-specific isochorismate synthase
			K03403	gene:MD09G1118200(CHLH)	magnesium chelatase subunit H
			K03403	gene:MD03G1176300(CHLH)	magnesium chelatase subunit H
			K03426	gene:MD02G1035400(NUDT19)	NAD+ diphosphatase
			K03714	gene:MD11G1206800(XYLT)	glycoprotein 2-beta-D-xylosyltransferase
			K03781	gene:MD06G1008700(CAT1)	catalase
			K03787	gene:MD16G1192900(surE)	5'-nucleotidase
			K03809	gene:MD02G1152700(At4g36750)	NAD(P)H dehydrogenase (quinone)
			K03849	gene:MD07G1091800(At2g44660)	alpha-1,3-glucosyltransferase
			K03849	gene:MD07G1092500(At2g44660)	alpha-1,3-glucosyltransferase
			K03857	gene:MD11G1006700(PIGA)	phosphatidylinositol glycan, class A
			K03860	gene:MD07G1151600(--)	phosphatidylinositol glycan, class Q
			K03861	gene:MD07G1088000(At1g61280)	phosphatidylinositol glycan, class P
			K03937	gene:MD15G1067900(FRO1)	NADH dehydrogenase (ubiquinone) Fe-S protein 4
			K03940	gene:MD08G1044100(At5g11770)	NADH dehydrogenase (ubiquinone) Fe-S protein 7
			K03941	gene:MD05G1066300(At1g79010)	NADH dehydrogenase (ubiquinone) Fe-S protein 8
			K03952	gene:MD05G1041600(At5g18800)	NADH dehydrogenase (ubiquinone) 1 alpha subcomplex subunit 8
			K04122	gene:MD15G1034700(KO)	ent-kaurene oxidase
			K04713	gene:MD02G1032600(SBH1)	sphinganine C4-monooxygenase
			K04718	gene:MD10G1302700(SPHK1)	sphingosine kinase
			K05278	gene:MD08G1168600(FLS)	flavonol synthase
			K05278	gene:MD15G1353800(FLS)	flavonol synthase
			K05289	gene:MD17G1027000(Gpaa1)	glycosylphosphatidylinositol transamidase
			K05350	gene:MD11G1240900(BGLU18)	beta-glucosidase
			K05350	gene:MD10G1316200(BGLU47)	beta-glucosidase
			K05350	gene:MD10G1316100(GPT2)	beta-glucosidase
			K05359	gene:MD11G1123300(ADT2)	arogenate/prephenate dehydratase
			K05359	gene:MD03G1134800(ADT3)	arogenate/prephenate dehydratase
			K05894	gene:MD15G1401200(OPR11)	12-oxophytodienoic acid reductase
			K05894	gene:MD15G1402400(OPR2)	12-oxophytodienoic acid reductase
			K05894	gene:MD15G1403000(OPR2)	12-oxophytodienoic acid reductase
			K05894	gene:MD02G1089100(OPR3)	12-oxophytodienoic acid reductase
			K05907	gene:MD11G1215200(APR3)	adenylyl-sulfate reductase (glutathione)
			K05917	gene:MD16G1141900(CYP51G1)	sterol 14-demethylase
			K05928	gene:MD12G1017400(VTE4)	tocopherol O-methyltransferase
			K05933	gene:MD09G1114800(ACO1)	aminocyclopropanecarboxylate oxidase
			K06001	gene:MD17G1071900(trpB2)	tryptophan synthase beta chain
			K06041	MSTRG.53093(SETH3)	arabinose-5-phosphate isomerase
			K06125	gene:MD11G1112600(PPT1)	4-hydroxybenzoate polyprenyltransferase
			K06126	gene:MD14G1116500(COQ6)	ubiquinone biosynthesis monooxygenase Coq6
			K06210	gene:MD10G1240100(NMNAT)	nicotinamide mononucleotide adenylyltransferase
			K06617	gene:MD02G1026300(RFS6)	raffinose synthase
			K06617	gene:MD14G1070200(RFS2)	raffinose synthase
			K06617	MSTRG.49438(RFS2)	raffinose synthase
			K07407	gene:MD05G1321700(AGAL2)	alpha-galactosidase
			K07407	gene:MD13G1000400(AGAL1)	alpha-galactosidase
			K07408	gene:MD01G1204400(CYP89A9)	cytochrome P450, family 1, subfamily A, polypeptide 1
			K07408	gene:MD01G1204000(CYP89A9)	cytochrome P450, family 1, subfamily A, polypeptide 1
			K07408	gene:MD01G1203800(CYP89A9)	cytochrome P450, family 1, subfamily A, polypeptide 1
			K07408	gene:MD01G1204300(CYP89A9)	cytochrome P450, family 1, subfamily A, polypeptide 1
			K07513	gene:MD10G1167800(PED1)	acetyl-CoA acyltransferase 1
			K07513	gene:MD05G1179100(PED1)	acetyl-CoA acyltransferase 1
			K07542	gene:MD14G1141900(Pigv)	phosphatidylinositol glycan, class V
			K08081	gene:MD12G1148400(At5g06060)	tropinone reductase I
			K08081	gene:MD04G1135200(SDR)	tropinone reductase I
			K08081	gene:MD11G1094300(At1g07440)	tropinone reductase I
			K08081	gene:MD04G1134900(SDR)	tropinone reductase I
			K08232	gene:MD09G1030800(MDAR4)	monodehydroascorbate reductase (NADH)
			K08247	MSTRG.2108(MMT1)	methionine S-methyltransferase
			K08247	gene:MD08G1249200(MMT1)	methionine S-methyltransferase
			K08248	gene:MD13G1264200(MDL3)	(R)-mandelonitrile lyase
			K08248	gene:MD00G1013000(MDL2)	(R)-mandelonitrile lyase
			K08678	gene:MD03G1288200(UXS2)	UDP-glucuronate decarboxylase
			K08695	gene:MD05G1335600(ANR)	anthocyanidin reductase
			K08695	gene:MD10G1311100(ANR)	anthocyanidin reductase
			K08912	gene:MD05G1289300(CAB3)	light-harvesting complex II chlorophyll a/b binding protein 1
			K09458	MSTRG.18965(--)	3-oxoacyl-
			K09458	MSTRG.7714(AtMg00300)	3-oxoacyl-
			K09458	gene:MD02G1101500(KAS2)	3-oxoacyl-
			K09458	MSTRG.1742(--)	3-oxoacyl-
			K09480	gene:MD07G1125900(DGD2)	digalactosyldiacylglycerol synthase
			K09680	gene:MD12G1113100(Os09g0533100)	type II pantothenate kinase
			K09754	gene:MD08G1242900(CYP98A2)	coumaroylquinate(coumaroylshikimate) 3'-monooxygenase
			K09834	gene:MD08G1115600(VTE1)	tocopherol cyclase
			K09835	gene:MD12G1045800(CRTISO)	prolycopene isomerase
			K09840	gene:MD10G1194200(NCED1)	9-cis-epoxycarotenoid dioxygenase
			K09841	gene:MD07G1033100(ABA2)	xanthoxin dehydrogenase
			K09841	gene:MD02G1293600(ABA2)	xanthoxin dehydrogenase
			K09841	gene:MD07G1033200(ABA2)	xanthoxin dehydrogenase
			K09842	gene:MD11G1178400(AAO1)	abscisic-aldehyde oxidase
			K10251	gene:MD16G1107400(KCR2)	17beta-estradiol 17-dehydrogenase / very-long-chain 3-oxoacyl-CoA reductase
			K10256	gene:MD12G1057600(FAD2)	omega-6 fatty acid desaturase / acyl-lipid omega-6 desaturase (Delta-12 desaturase)
			K10525	gene:MD16G1047500(AOC)	allene oxide cyclase
			K10525	gene:MD09G1084600(AOC)	allene oxide cyclase
			K10532	gene:MD04G1200000(Hgsnat)	heparan-alpha-glucosaminide N-acetyltransferase
			K10703	gene:MD03G1100000(HACD2)	very-long-chain (3R)-3-hydroxyacyl-CoA dehydratase
			K10717	gene:MD09G1087700(CYP735A2)	cytokinin trans-hydroxylase
			K10760	gene:MD13G1182800(IPT5)	adenylate isopentenyltransferase (cytokinin synthase)
			K10760	gene:MD16G1183400(IPT5)	adenylate isopentenyltransferase (cytokinin synthase)
			K10775	gene:MD12G1116700(PAL1)	phenylalanine ammonia-lyase
			K10775	gene:MD04G1096200(PAL1)	phenylalanine ammonia-lyase
			K10807	gene:MD01G1010100(RNR1)	ribonucleoside-diphosphate reductase subunit M1
			K11147	gene:MD05G1355400(SDRA)	dehydrogenase/reductase SDR family member 4
			K11188	gene:MD16G1139600(PER1)	peroxiredoxin 6, 1-Cys peroxiredoxin
			K11262	gene:MD08G1178000(ACC1)	acetyl-CoA carboxylase / biotin carboxylase 1
			K11262	gene:MD15G1363500(ACC1)	acetyl-CoA carboxylase / biotin carboxylase 1
			K11752	gene:MD02G1227800(PYRD)	diaminohydroxyphosphoribosylaminopyrimidine deaminase / 5-amino-6-(5-phosphoribosylamino)uracil reductase
			K11755	gene:MD03G1104300(HISN2)	phosphoribosyl-ATP pyrophosphohydrolase / phosphoribosyl-AMP cyclohydrolase
			K11820	gene:MD16G1086300(UGT74B1)	N-hydroxythioamide S-beta-glucosyltransferase
			K12153	gene:MD11G1059500(CYP79D16)	phenylalanine N-monooxygenase
			K12259	gene:MD15G1206900(PAO5)	spermine oxidase
			K12448	gene:MD09G1137100(MUR4)	UDP-arabinose 4-epimerase
			K12502	gene:MD03G1256900(VTE3)	MPBQ/MSBQ methyltransferase
			K12669	gene:MD02G1269200(OST3B)	oligosaccharyltransferase complex subunit gamma
			K12669	gene:MD02G1269300(OST3B)	oligosaccharyltransferase complex subunit gamma
			K13032	gene:MD11G1024000(BGLU12)	prunasin beta-glucosidase
			K13032	gene:MD00G1105700(BGLU12)	prunasin beta-glucosidase
			K13051	gene:MD06G1205500(At5g08100)	beta-aspartyl-peptidase (threonine type)
			K13065	gene:MD09G1226600(HST)	shikimate O-hydroxycinnamoyltransferase
			K13065	gene:MD13G1109000(SAT)	shikimate O-hydroxycinnamoyltransferase
			K13065	gene:MD17G1224900(HST)	shikimate O-hydroxycinnamoyltransferase
			K13065	gene:MD14G1155800(TAT)	shikimate O-hydroxycinnamoyltransferase
			K13066	gene:MD07G1300900(COMT1)	caffeic acid 3-O-methyltransferase
			K13066	gene:MD01G1089800(COMT1)	caffeic acid 3-O-methyltransferase
			K13082	gene:MD08G1028600(DFR)	bifunctional dihydroflavonol 4-reductase/flavanone 4-reductase
			K13082	gene:MD15G1024100(DFR)	bifunctional dihydroflavonol 4-reductase/flavanone 4-reductase
			K13248	gene:MD17G1175900(At1g17710)	pyridoxal phosphate phosphatase PHOSPHO2
			K13508	MSTRG.7925(GPAT8)	glycerol-3-phosphate acyltransferase
			K13508	MSTRG.7926(GPAT8)	glycerol-3-phosphate acyltransferase
			K13648	gene:MD04G1182600(GAUT7)	alpha-1,4-galacturonosyltransferase
			K14066	gene:MD05G1280200(SPS3)	geranyl diphosphate synthase
			K14085	gene:MD15G1219200(ALDH7B4)	aldehyde dehydrogenase family 7 member A1
			K14175	gene:MD10G1309900(TPS13)	(3S,6E)-nerolidol synthase
			K14175	gene:MD10G1310500(TPS13)	(3S,6E)-nerolidol synthase
			K14175	gene:MD05G1334800(TPS13)	(3S,6E)-nerolidol synthase
			K14175	gene:MD05G1335100(TPS13)	(3S,6E)-nerolidol synthase
			K14190	gene:MD13G1206200(VTC5)	GDP-L-galactose phosphorylase
			K14454	gene:MD10G1091500(ASP2)	aspartate aminotransferase, cytoplasmic
			K14454	gene:MD08G1117500(ASP3)	aspartate aminotransferase, cytoplasmic
			K15227	gene:MD02G1020800(TYRAAT1)	arogenate dehydrogenase (NADP+), plant
			K15397	gene:MD13G1203100(KCS20)	3-ketoacyl-CoA synthase
			K15397	gene:MD00G1026700(KCS11)	3-ketoacyl-CoA synthase
			K15397	gene:MD03G1102500(KCS12)	3-ketoacyl-CoA synthase
			K16190	gene:MD17G1022300(GLCAK1)	glucuronokinase
			K16871	gene:MD09G1139200(GABA-TP3)	4-aminobutyrate---pyruvate transaminase
			K16903	gene:MD14G1175000(TAR2)	L-tryptophan---pyruvate aminotransferase
			K16904	gene:MD04G1025300(DCTPP1)	dCTP diphosphatase
			K16904	gene:MD10G1153100(Dctpp1)	dCTP diphosphatase
			K17285	gene:MD04G1018500(SBP2)	selenium-binding protein 1
			K17725	gene:MD17G1135300(GLY3)	sulfur dioxygenase
			K18677	gene:MD13G1235800(GALAK)	galacturonokinase
			K18819	gene:MD16G1095000(GOLS1)	inositol 3-alpha-galactosyltransferase
			K18819	gene:MD13G1147700(GOLS2)	inositol 3-alpha-galactosyltransferase
			K18857	gene:MD09G1132700(ADH1)	alcohol dehydrogenase class-P
			K18857	gene:MD05G1013200(ADH)	alcohol dehydrogenase class-P
			K20547	gene:MD15G1234400(CHIT1B)	basic endochitinase B
			K20547	gene:MD02G1120200(CHI2)	basic endochitinase B
			K20623	gene:MD17G1167200(CYP92C6)	typhasterol/6-deoxotyphasterol 2alpha-hydroxylase
			K20772	gene:MD14G1111500(ACS1)	1-aminocyclopropane-1-carboxylate synthase 1/2/6
			K21480	gene:MD02G1031400(HO1)	Unknown
			K21797	gene:MD15G1232800(SAC7)	Unknown
			K21797	gene:MD00G1079200(SAC8)	Unknown
			K21797	gene:MD12G1169300(SAC8)	Unknown
			K21888	gene:MD10G1212900(DHAR1)	Unknown
			K22389	gene:MD12G1262800(LCAT3)	Unknown
			K22588	gene:MD05G1308800(OMT3)	Unknown
			K23179	gene:MD11G1115200(CYP93B1)	Unknown
			K23558	gene:MD13G1270500(3BETAHSD/D3)	Unknown
			K23735	gene:MD11G1020800(LIP2)	Unknown
4	Glutathione metabolism	ko00480	C00025	pme0014(L-Glutamic acid)	Glutamate
			C00750	mws0018(Spermine)	N,N'-Bis(3-aminopropyl)-1,4-butanediamine
			K00031	MSTRG.51783(--)	isocitrate dehydrogenase
			K00031	MSTRG.24208(--)	isocitrate dehydrogenase
			K00031	gene:MD15G1410000(--)	isocitrate dehydrogenase
			K00031	gene:MD11G1266500(ICDH-1)	isocitrate dehydrogenase
			K00031	gene:MD04G1082900(--)	isocitrate dehydrogenase
			K00031	MSTRG.24695(--)	isocitrate dehydrogenase
			K00434	gene:MD00G1173600(APX3)	L-ascorbate peroxidase
			K00434	gene:MD04G1104900(APX2)	L-ascorbate peroxidase
			K00797	gene:MD06G1177500(SPDSYN)	spermidine synthase
			K00799	gene:MD10G1196300(PARC)	glutathione S-transferase
			K00799	gene:MD04G1139500(GSTU8)	glutathione S-transferase
			K00799	gene:MD13G1081900(GSTU17)	glutathione S-transferase
			K00799	gene:MD05G1211000(PARC)	glutathione S-transferase
			K00799	gene:MD04G1139400(HSP26-A)	glutathione S-transferase
			K00799	gene:MD09G1147100(GSTF9)	glutathione S-transferase
			K00799	gene:MD04G1112000(GSTL3)	glutathione S-transferase
			K00799	gene:MD06G1012200(GSTF13)	glutathione S-transferase
			K00799	gene:MD06G1192100(GSTU9)	glutathione S-transferase
			K00799	gene:MD04G1112100(GSTL3)	glutathione S-transferase
			K00799	gene:MD09G1147300(GSTF9)	glutathione S-transferase
			K00799	gene:MD03G1282900(APIC)	glutathione S-transferase
			K00799	gene:MD16G1232900(GSTU7)	glutathione S-transferase
			K00799	gene:MD05G1210200(PARC)	glutathione S-transferase
			K00799	gene:MD14G1232200(HSP26-A)	glutathione S-transferase
			K00799	gene:MD14G1232100(GSTU8)	glutathione S-transferase
			K00799	gene:MD05G1210600(PARC)	glutathione S-transferase
			K01255	gene:MD13G1251700(LAP1)	leucyl aminopeptidase
			K10807	gene:MD01G1010100(RNR1)	ribonucleoside-diphosphate reductase subunit M1
			K21888	gene:MD10G1212900(DHAR1)	Unknown
5	Phenylpropanoid biosynthesis	ko00940	C00082	mws0250(L-Tyrosine)	Tyrosine
			C00761	mws0906(Coniferin)	Coniferin
			C00852	mws0178(Chlorogenic acid (3-O-Caffeoylquinic acid)*)	trans-5-O-Caffeoyl-D-quinate
			C01772	Lmmn001643(2-Hydroxycinnamic acid*)	2-Coumarate
			C10434	Hmln002806(5-O-Caffeoylshikimic acid)	5-O-Caffeoylshikimic acid
			C12208	pmb3074(5-O-p-Coumaroylquinic acid*)	trans-5-O-(4-Coumaroyl)-D-quinate
			K00083	gene:MD08G1009200(CAD6)	cinnamyl-alcohol dehydrogenase
			K00083	gene:MD10G1097200(CAD1)	cinnamyl-alcohol dehydrogenase
			K00430	gene:MD03G1013300(pod)	peroxidase
			K00430	gene:MD02G1138900(PER72)	peroxidase
			K00430	gene:MD01G1162200(PNC1)	peroxidase
			K00430	gene:MD11G1004100(PNC1)	peroxidase
			K00430	gene:MD10G1033300(PER12)	peroxidase
			K00430	gene:MD03G1013600(PER53)	peroxidase
			K00430	gene:MD15G1321400(PER17)	peroxidase
			K00430	gene:MD01G1193700(PER66)	peroxidase
			K00430	gene:MD15G1321300(PER17)	peroxidase
			K00430	gene:MD17G1265300(PER52)	peroxidase
			K00430	gene:MD16G1153200(PER29)	peroxidase
			K00430	gene:MD03G1012700(PER53)	peroxidase
			K00430	gene:MD05G1069000(--)	peroxidase
			K00430	gene:MD12G1184600(PNC1)	peroxidase
			K00487	gene:MD03G1050900(CYP73A14)	trans-cinnamate 4-monooxygenase
			K00487	gene:MD03G1051000(CYP73A14)	trans-cinnamate 4-monooxygenase
			K00487	gene:MD03G1051100(CYP73A14)	trans-cinnamate 4-monooxygenase
			K00588	gene:MD02G1073400(At4g26220)	caffeoyl-CoA O-methyltransferase
			K01188	gene:MD03G1069500(BGLU12)	beta-glucosidase
			K01188	gene:MD11G1100300(AA5GT)	beta-glucosidase
			K01904	gene:MD14G1161200(4CLL9)	4-coumarate--CoA ligase
			K01904	gene:MD06G1147300(4CLL9)	4-coumarate--CoA ligase
			K01904	gene:MD01G1236300(4CL3)	4-coumarate--CoA ligase
			K05350	gene:MD10G1316100(GPT2)	beta-glucosidase
			K05350	gene:MD11G1240900(BGLU18)	beta-glucosidase
			K05350	gene:MD10G1316200(BGLU47)	beta-glucosidase
			K06892	gene:MD03G1006400(F6H1-3)	feruloyl-CoA ortho-hydroxylase
			K09754	gene:MD08G1242900(CYP98A2)	coumaroylquinate(coumaroylshikimate) 3'-monooxygenase
			K10775	gene:MD12G1116700(PAL1)	phenylalanine ammonia-lyase
			K10775	gene:MD04G1096200(PAL1)	phenylalanine ammonia-lyase
			K11188	gene:MD16G1139600(PER1)	peroxiredoxin 6, 1-Cys peroxiredoxin
			K12355	gene:MD02G1050000(ALDH2C4)	coniferyl-aldehyde dehydrogenase
			K12355	gene:MD15G1187300(ALDH2C4)	coniferyl-aldehyde dehydrogenase
			K12355	gene:MD02G1049900(ALDH2C4)	coniferyl-aldehyde dehydrogenase
			K12356	gene:MD02G1153000(GT5)	coniferyl-alcohol glucosyltransferase
			K12356	gene:MD15G1267300(GT5)	coniferyl-alcohol glucosyltransferase
			K13065	gene:MD13G1109000(SAT)	shikimate O-hydroxycinnamoyltransferase
			K13065	gene:MD17G1224900(HST)	shikimate O-hydroxycinnamoyltransferase
			K13065	gene:MD14G1155800(TAT)	shikimate O-hydroxycinnamoyltransferase
			K13065	gene:MD09G1226600(HST)	shikimate O-hydroxycinnamoyltransferase
			K13066	gene:MD07G1300900(COMT1)	caffeic acid 3-O-methyltransferase
			K13066	gene:MD01G1089800(COMT1)	caffeic acid 3-O-methyltransferase
			K23260	gene:MD17G1100000(TOGT1)	Unknown
6	Ubiquinone and other terpenoid-quinone biosynthesis	ko00130	C00082	mws0250(L-Tyrosine)	Tyrosine
			K00457	gene:MD09G1148400(HPD)	4-hydroxyphenylpyruvate dioxygenase
			K00487	gene:MD03G1051000(CYP73A14)	trans-cinnamate 4-monooxygenase
			K00487	gene:MD03G1050900(CYP73A14)	trans-cinnamate 4-monooxygenase
			K00487	gene:MD03G1051100(CYP73A14)	trans-cinnamate 4-monooxygenase
			K00815	gene:MD17G1235000(TAT)	tyrosine aminotransferase
			K01904	gene:MD06G1147300(4CLL9)	4-coumarate--CoA ligase
			K01904	gene:MD01G1236300(4CL3)	4-coumarate--CoA ligase
			K01904	gene:MD14G1161200(4CLL9)	4-coumarate--CoA ligase
			K02552	gene:MD14G1195500(ICS2)	menaquinone-specific isochorismate synthase
			K03809	gene:MD02G1152700(At4g36750)	NAD(P)H dehydrogenase (quinone)
			K05928	gene:MD12G1017400(VTE4)	tocopherol O-methyltransferase
			K06125	gene:MD11G1112600(PPT1)	4-hydroxybenzoate polyprenyltransferase
			K06126	gene:MD14G1116500(COQ6)	ubiquinone biosynthesis monooxygenase Coq6
			K09834	gene:MD08G1115600(VTE1)	tocopherol cyclase
			K12502	gene:MD03G1256900(VTE3)	MPBQ/MSBQ methyltransferase
7	Tyrosine metabolism	ko00350	C00082	mws0250(L-Tyrosine)	Tyrosine
			K00121	gene:MD15G1004100(At5g42250)	S-(hydroxymethyl)glutathione dehydrogenase / alcohol dehydrogenase
			K00276	gene:MD14G1172500(maoI)	primary-amine oxidase
			K00422	gene:MD05G1320800(PPO)	polyphenol oxidase
			K00422	gene:MD05G1319800(PPO)	polyphenol oxidase
			K00422	gene:MD05G1319300(PPO)	polyphenol oxidase
			K00422	gene:MD10G1299300(PPO)	polyphenol oxidase
			K00422	gene:MD10G1298500(PPO)	polyphenol oxidase
			K00457	gene:MD09G1148400(HPD)	4-hydroxyphenylpyruvate dioxygenase
			K00815	gene:MD17G1235000(TAT)	tyrosine aminotransferase
			K01593	gene:MD01G1040200(TYDC1)	aromatic-L-amino-acid decarboxylase
			K01800	gene:MD07G1121100(GST2)	maleylacetoacetate isomerase
			K01800	gene:MD08G1250500(GSTZ1)	maleylacetoacetate isomerase
			K14454	gene:MD10G1091500(ASP2)	aspartate aminotransferase, cytoplasmic
			K14454	gene:MD08G1117500(ASP3)	aspartate aminotransferase, cytoplasmic
			K18857	gene:MD09G1132700(ADH1)	alcohol dehydrogenase class-P
			K18857	gene:MD05G1013200(ADH)	alcohol dehydrogenase class-P
8	Isoquinoline alkaloid biosynthesis	ko00950	C00082	mws0250(L-Tyrosine)	Tyrosine
			K00276	gene:MD14G1172500(maoI)	primary-amine oxidase
			K00422	gene:MD05G1319300(PPO)	polyphenol oxidase
			K00422	gene:MD10G1299300(PPO)	polyphenol oxidase
			K00422	gene:MD10G1298500(PPO)	polyphenol oxidase
			K00422	gene:MD05G1320800(PPO)	polyphenol oxidase
			K00422	gene:MD05G1319800(PPO)	polyphenol oxidase
			K00815	gene:MD17G1235000(TAT)	tyrosine aminotransferase
			K01593	gene:MD01G1040200(TYDC1)	aromatic-L-amino-acid decarboxylase
			K14454	gene:MD10G1091500(ASP2)	aspartate aminotransferase, cytoplasmic
			K14454	gene:MD08G1117500(ASP3)	aspartate aminotransferase, cytoplasmic
9	Tryptophan metabolism	ko00380	C02172	Zmtn001624(N-Acetylisatin)	1-Acetylisatin
			K00128	gene:MD02G1136600(ALDH3F1)	aldehyde dehydrogenase (NAD+)
			K00128	gene:MD14G1183400(ALDH2B4)	aldehyde dehydrogenase (NAD+)
			K01426	gene:MD10G1120200(At4g34880)	amidase
			K01426	MSTRG.37790(AMI1)	amidase
			K01593	gene:MD01G1040200(TYDC1)	aromatic-L-amino-acid decarboxylase
			K03781	gene:MD06G1008700(CAT1)	catalase
			K07408	gene:MD01G1204300(CYP89A9)	cytochrome P450, family 1, subfamily A, polypeptide 1
			K07408	gene:MD01G1204000(CYP89A9)	cytochrome P450, family 1, subfamily A, polypeptide 1
			K07408	gene:MD01G1204400(CYP89A9)	cytochrome P450, family 1, subfamily A, polypeptide 1
			K07408	gene:MD01G1203800(CYP89A9)	cytochrome P450, family 1, subfamily A, polypeptide 1
			K11820	gene:MD16G1086300(UGT74B1)	N-hydroxythioamide S-beta-glucosyltransferase
			K14085	gene:MD15G1219200(ALDH7B4)	aldehyde dehydrogenase family 7 member A1
			K16903	gene:MD14G1175000(TAR2)	L-tryptophan---pyruvate aminotransferase
			K22588	gene:MD05G1308800(OMT3)	Unknown
			K23947	gene:MD02G1106500(DAO)	Unknown
10	Stilbenoid, diarylheptanoid and gingerol biosynthesis	ko00945	C00852	mws0178(Chlorogenic acid (3-O-Caffeoylquinic acid)*)	trans-5-O-Caffeoyl-D-quinate
			C10434	Hmln002806(5-O-Caffeoylshikimic acid)	5-O-Caffeoylshikimic acid
			C12208	pmb3074(5-O-p-Coumaroylquinic acid*)	trans-5-O-(4-Coumaroyl)-D-quinate
			K00487	gene:MD03G1050900(CYP73A14)	trans-cinnamate 4-monooxygenase
			K00487	gene:MD03G1051000(CYP73A14)	trans-cinnamate 4-monooxygenase
			K00487	gene:MD03G1051100(CYP73A14)	trans-cinnamate 4-monooxygenase
			K00588	gene:MD02G1073400(At4g26220)	caffeoyl-CoA O-methyltransferase
			K09754	gene:MD08G1242900(CYP98A2)	coumaroylquinate(coumaroylshikimate) 3'-monooxygenase
			K13065	gene:MD09G1226600(HST)	shikimate O-hydroxycinnamoyltransferase
			K13065	gene:MD17G1224900(HST)	shikimate O-hydroxycinnamoyltransferase
			K13065	gene:MD14G1155800(TAT)	shikimate O-hydroxycinnamoyltransferase
			K13065	gene:MD13G1109000(SAT)	shikimate O-hydroxycinnamoyltransferase
11	Zeatin biosynthesis	ko00908	C00170	pme1474(5'-Deoxy-5'-(methylthio)adenosine)	MTA
			K00279	gene:MD08G1023900(CKX5)	cytokinin dehydrogenase
			K00279	gene:MD08G1071200(CKX7)	cytokinin dehydrogenase
			K10717	gene:MD09G1087700(CYP735A2)	cytokinin trans-hydroxylase
			K10760	gene:MD13G1182800(IPT5)	adenylate isopentenyltransferase (cytokinin synthase)
			K10760	gene:MD16G1183400(IPT5)	adenylate isopentenyltransferase (cytokinin synthase)
			K13495	gene:MD14G1076500(ZOX1)	cis-zeatin O-glucosyltransferase
12	Phenylalanine, tyrosine and tryptophan biosynthesis	ko00400	C00082	mws0250(L-Tyrosine)	Tyrosine
			K00815	gene:MD17G1235000(TAT)	tyrosine aminotransferase
			K00891	gene:MD15G1332900(SK)	shikimate kinase
			K01626	gene:MD15G1372600(DHAPS-1)	3-deoxy-7-phosphoheptulonate synthase
			K01657	gene:MD00G1120400(ASA2)	anthranilate synthase component I
			K01657	gene:MD03G1072500(ASA2)	anthranilate synthase component I
			K01695	gene:MD17G1246800(TRPA1)	tryptophan synthase alpha chain
			K01850	gene:MD15G1040000(CM2)	chorismate mutase
			K05359	gene:MD03G1134800(ADT3)	arogenate/prephenate dehydratase
			K05359	gene:MD11G1123300(ADT2)	arogenate/prephenate dehydratase
			K06001	gene:MD17G1071900(trpB2)	tryptophan synthase beta chain
			K14454	gene:MD10G1091500(ASP2)	aspartate aminotransferase, cytoplasmic
			K14454	gene:MD08G1117500(ASP3)	aspartate aminotransferase, cytoplasmic
			K15227	gene:MD02G1020800(TYRAAT1)	arogenate dehydrogenase (NADP+), plant
13	Ascorbate and aldarate metabolism	ko00053	C03064	Lmbn000198(3-Dehydro-L-Threonic Acid)	3-Dehydro-L-threonate
			K00103	gene:MD01G1087700(GULLO6)	L-gulonolactone oxidase
			K00128	gene:MD14G1183400(ALDH2B4)	aldehyde dehydrogenase (NAD+)
			K00128	gene:MD02G1136600(ALDH3F1)	aldehyde dehydrogenase (NAD+)
			K00423	gene:MD03G1000200(Bp10)	L-ascorbate oxidase
			K00434	gene:MD00G1173600(APX3)	L-ascorbate peroxidase
			K00434	gene:MD04G1104900(APX2)	L-ascorbate peroxidase
			K00469	gene:MD15G1201000(MIOX2)	inositol oxygenase
			K08232	gene:MD09G1030800(MDAR4)	monodehydroascorbate reductase (NADH)
			K14085	gene:MD15G1219200(ALDH7B4)	aldehyde dehydrogenase family 7 member A1
			K14190	gene:MD13G1206200(VTC5)	GDP-L-galactose phosphorylase
			K16190	gene:MD17G1022300(GLCAK1)	glucuronokinase
			K19642	gene:MD16G1011800(GALUR)	D-galacturonate reductase
			K21888	gene:MD10G1212900(DHAR1)	Unknown
14	Phenylalanine metabolism	ko00360	C00082	mws0250(L-Tyrosine)	Tyrosine
			C01772	Lmmn001643(2-Hydroxycinnamic acid*)	2-Coumarate
			C02763	Lmbn002648(α-Hydroxycinnamic Acid*)	enol-alpha-Ketohydrocinnamic acid
			C05332	mws0491(2-Phenylethylamine)	Phenylethylamine
			C05853	ML10179289(2-Phenylethanol)	2-Phenylethanol
			C12621	MWSmce248(3-Hydroxycinnamic Acid*)	(2E)-3-(3-Hydroxyphenyl)prop-2-enoate
			K00276	gene:MD14G1172500(maoI)	primary-amine oxidase
			K00457	gene:MD09G1148400(HPD)	4-hydroxyphenylpyruvate dioxygenase
			K00815	gene:MD17G1235000(TAT)	tyrosine aminotransferase
			K01426	gene:MD10G1120200(At4g34880)	amidase
			K01426	MSTRG.37790(AMI1)	amidase
			K01593	gene:MD01G1040200(TYDC1)	aromatic-L-amino-acid decarboxylase
			K10775	gene:MD04G1096200(PAL1)	phenylalanine ammonia-lyase
			K10775	gene:MD12G1116700(PAL1)	phenylalanine ammonia-lyase
			K14454	gene:MD10G1091500(ASP2)	aspartate aminotransferase, cytoplasmic
			K14454	gene:MD08G1117500(ASP3)	aspartate aminotransferase, cytoplasmic
15	Alanine, aspartate and glutamate metabolism	ko00250	C00025	pme0014(L-Glutamic acid)	Glutamate
			C00049	mws0219(L-Aspartic Acid)	L-Asp
			C00152	mws0001(L-Asparagine)	2-Aminosuccinamic acid
			C00158	mws0281(Citric Acid)	2-Hydroxytricarballylic acid
			K00261	gene:MD00G1113900(GSH3)	glutamate dehydrogenase (NAD(P)+)
			K00261	gene:MD04G1241400(GDH1)	glutamate dehydrogenase (NAD(P)+)
			K00261	gene:MD13G1107100(GDH1)	glutamate dehydrogenase (NAD(P)+)
			K00264	MSTRG.36778(GLT1)	glutamate synthase (NADPH/NADH)
			K00278	MSTRG.49246(Os02g0134400)	L-aspartate oxidase
			K01580	gene:MD16G1010800(GAD4)	glutamate decarboxylase
			K01580	gene:MD09G1276300(GAD1)	glutamate decarboxylase
			K01756	gene:MD04G1043400(purB)	adenylosuccinate lyase
			K01953	gene:MD03G1066000(AS1)	asparagine synthase (glutamine-hydrolysing)
			K01955	gene:MD03G1111500(CARB)	carbamoyl-phosphate synthase large subunit
			K13051	gene:MD06G1205500(At5g08100)	beta-aspartyl-peptidase (threonine type)
			K14454	gene:MD10G1091500(ASP2)	aspartate aminotransferase, cytoplasmic
			K14454	gene:MD08G1117500(ASP3)	aspartate aminotransferase, cytoplasmic
			K16871	gene:MD09G1139200(GABA-TP3)	4-aminobutyrate---pyruvate transaminase
16	2-Oxocarboxylic acid metabolism	ko01210	C00025	pme0014(L-Glutamic acid)	Glutamate
			C00049	mws0219(L-Aspartic Acid)	L-Asp
			C00082	mws0250(L-Tyrosine)	Tyrosine
			C00123	mws0227(L-Leucine)	(2S)-alpha-Leucine
			C00158	mws0281(Citric Acid)	2-Hydroxytricarballylic acid
			C00183	mws0256(L-Valine)	2-Amino-3-methylbutyric acid
			C00311	Zmyn000453(Isocitric Acid)	1-Hydroxypropane-1,2,3-tricarboxylic acid
			C02504	pmb3101(2-Isopropylmalic Acid)	3-Carboxy-3-hydroxyisocaproate
			C04411	Lmbn001754(3-Isopropylmalic Acid*)	2-D-threo-Hydroxy-3-carboxy-isocaproate
			K00031	gene:MD15G1410000(--)	isocitrate dehydrogenase
			K00031	gene:MD04G1082900(--)	isocitrate dehydrogenase
			K00031	gene:MD11G1266500(ICDH-1)	isocitrate dehydrogenase
			K00031	MSTRG.24695(--)	isocitrate dehydrogenase
			K00031	MSTRG.51783(--)	isocitrate dehydrogenase
			K00031	MSTRG.24208(--)	isocitrate dehydrogenase
			K00826	gene:MD10G1114000(BCAT2)	branched-chain amino acid aminotransferase
			K00826	gene:MD15G1063100(BCAT2)	branched-chain amino acid aminotransferase
			K01438	gene:MD06G1033100(At4g17830)	acetylornithine deacetylase
			K01653	gene:MD02G1002700(At2g31810)	acetolactate synthase I/III small subunit
			K01704	gene:MD06G1055800(SSU1)	3-isopropylmalate/(R)-2-methylmalate dehydratase small subunit
			K11820	gene:MD16G1086300(UGT74B1)	N-hydroxythioamide S-beta-glucosyltransferase
			K12153	gene:MD11G1059500(CYP79D16)	phenylalanine N-monooxygenase
			K14454	gene:MD08G1117500(ASP3)	aspartate aminotransferase, cytoplasmic
			K14454	gene:MD10G1091500(ASP2)	aspartate aminotransferase, cytoplasmic
17	Pyruvate metabolism	ko00620	C00149	mws0275(L-Malic acid)	Malic acid
			C02504	pmb3101(2-Isopropylmalic Acid)	3-Carboxy-3-hydroxyisocaproate
			C05994	Zmgn001448(2-Propylmalic Acid*)	Malic acid, 2-propyl-
			K00025	gene:MD05G1238800(Os10g0478200)	malate dehydrogenase
			K00025	gene:MD10G1216900(MD1)	malate dehydrogenase
			K00029	gene:MD08G1111500(ME1)	malate dehydrogenase (oxaloacetate-decarboxylating)(NADP+)
			K00051	gene:MD07G1073600(MDH1)	malate dehydrogenase (NADP+)
			K00102	gene:MD12G1046600(DLD)	D-lactate dehydrogenase (cytochrome)
			K00128	gene:MD02G1136600(ALDH3F1)	aldehyde dehydrogenase (NAD+)
			K00128	gene:MD14G1183400(ALDH2B4)	aldehyde dehydrogenase (NAD+)
			K00162	gene:MD07G1216500(Os08g0536000)	pyruvate dehydrogenase E1 component beta subunit
			K00873	gene:MD11G1104800(OsI_37456)	pyruvate kinase
			K00873	gene:MD07G1282700(PKP2)	pyruvate kinase
			K00873	gene:MD02G1244000(OsI_35105)	pyruvate kinase
			K01595	gene:MD16G1050300(PPC4)	phosphoenolpyruvate carboxylase
			K01610	gene:MD08G1207000(PCKA)	phosphoenolpyruvate carboxykinase (ATP)
			K01610	gene:MD04G1109800(PCK)	phosphoenolpyruvate carboxykinase (ATP)
			K01759	gene:MD10G1322500(GLX1)	lactoylglutathione lyase
			K01759	gene:MD03G1199000(GLX1)	lactoylglutathione lyase
			K01961	gene:MD01G1022300(POPTRDRAFT_831870)	acetyl-CoA carboxylase, biotin carboxylase subunit
			K11262	gene:MD08G1178000(ACC1)	acetyl-CoA carboxylase / biotin carboxylase 1
			K11262	gene:MD15G1363500(ACC1)	acetyl-CoA carboxylase / biotin carboxylase 1
			K14085	gene:MD15G1219200(ALDH7B4)	aldehyde dehydrogenase family 7 member A1
18	Histidine metabolism	ko00340	C00025	pme0014(L-Glutamic acid)	Glutamate
			C00049	mws0219(L-Aspartic Acid)	L-Asp
			K00013	gene:MD10G1251700(HDH)	histidinol dehydrogenase
			K00128	gene:MD02G1136600(ALDH3F1)	aldehyde dehydrogenase (NAD+)
			K00128	gene:MD14G1183400(ALDH2B4)	aldehyde dehydrogenase (NAD+)
			K01663	gene:MD11G1213900(HISN4)	glutamine amidotransferase / cyclase
			K11755	gene:MD03G1104300(HISN2)	phosphoribosyl-ATP pyrophosphohydrolase / phosphoribosyl-AMP cyclohydrolase
			K14085	gene:MD15G1219200(ALDH7B4)	aldehyde dehydrogenase family 7 member A1
19	Biosynthesis of amino acids	ko01230	C00025	pme0014(L-Glutamic acid)	Glutamate
			C00049	mws0219(L-Aspartic Acid)	L-Asp
			C00062	MWSmce119(L-Arginine)	L-Arg
			C00082	mws0250(L-Tyrosine)	Tyrosine
			C00123	mws0227(L-Leucine)	(2S)-alpha-Leucine
			C00148	pme0006(L-Proline)	2-Pyrrolidinecarboxylic acid
			C00152	mws0001(L-Asparagine)	2-Aminosuccinamic acid
			C00158	mws0281(Citric Acid)	2-Hydroxytricarballylic acid
			C00183	mws0256(L-Valine)	2-Amino-3-methylbutyric acid
			C00311	Zmyn000453(Isocitric Acid)	1-Hydroxypropane-1,2,3-tricarboxylic acid
			C02504	pmb3101(2-Isopropylmalic Acid)	3-Carboxy-3-hydroxyisocaproate
			C04411	Lmbn001754(3-Isopropylmalic Acid*)	2-D-threo-Hydroxy-3-carboxy-isocaproate
			K00013	gene:MD10G1251700(HDH)	histidinol dehydrogenase
			K00031	gene:MD15G1410000(--)	isocitrate dehydrogenase
			K00031	MSTRG.51783(--)	isocitrate dehydrogenase
			K00031	gene:MD04G1082900(--)	isocitrate dehydrogenase
			K00031	MSTRG.24208(--)	isocitrate dehydrogenase
			K00031	gene:MD11G1266500(ICDH-1)	isocitrate dehydrogenase
			K00031	MSTRG.24695(--)	isocitrate dehydrogenase
			K00058	MSTRG.38844(PGDH3)	D-3-phosphoglycerate dehydrogenase
			K00134	MSTRG.37084(RE1)	glyceraldehyde 3-phosphate dehydrogenase
			K00134	gene:MD06G1148800(GAPC)	glyceraldehyde 3-phosphate dehydrogenase
			K00264	MSTRG.36778(GLT1)	glutamate synthase (NADPH/NADH)
			K00549	gene:MD11G1179000(METE)	5-methyltetrahydropteroyltriglutamate--homocysteine methyltransferase
			K00600	gene:MD17G1267800(SHM3)	glycine hydroxymethyltransferase
			K00611	gene:MD08G1028500(OTC)	ornithine carbamoyltransferase
			K00789	gene:MD04G1091900(METK4)	S-adenosylmethionine synthetase
			K00815	gene:MD17G1235000(TAT)	tyrosine aminotransferase
			K00826	gene:MD10G1114000(BCAT2)	branched-chain amino acid aminotransferase
			K00826	gene:MD15G1063100(BCAT2)	branched-chain amino acid aminotransferase
			K00873	gene:MD02G1244000(OsI_35105)	pyruvate kinase
			K00873	gene:MD07G1282700(PKP2)	pyruvate kinase
			K00873	gene:MD11G1104800(OsI_37456)	pyruvate kinase
			K00891	gene:MD15G1332900(SK)	shikimate kinase
			K01438	gene:MD06G1033100(At4g17830)	acetylornithine deacetylase
			K01476	gene:MD02G1206600(B0616E02-H0507E05.7)	arginase
			K01626	gene:MD15G1372600(DHAPS-1)	3-deoxy-7-phosphoheptulonate synthase
			K01653	gene:MD02G1002700(At2g31810)	acetolactate synthase I/III small subunit
			K01657	gene:MD03G1072500(ASA2)	anthranilate synthase component I
			K01657	gene:MD00G1120400(ASA2)	anthranilate synthase component I
			K01663	gene:MD11G1213900(HISN4)	glutamine amidotransferase / cyclase
			K01689	gene:MD13G1227200(ENO3)	enolase
			K01689	gene:MD06G1208300(ENO1)	enolase
			K01695	gene:MD17G1246800(TRPA1)	tryptophan synthase alpha chain
			K01704	gene:MD06G1055800(SSU1)	3-isopropylmalate/(R)-2-methylmalate dehydratase small subunit
			K01738	gene:MD12G1236000(RCS3)	cysteine synthase A
			K01754	gene:MD11G1153900(TD1)	threonine dehydratase
			K01778	gene:MD12G1136700(DAPF)	diaminopimelate epimerase
			K01850	gene:MD15G1040000(CM2)	chorismate mutase
			K01953	gene:MD03G1066000(AS1)	asparagine synthase (glutamine-hydrolysing)
			K05359	gene:MD11G1123300(ADT2)	arogenate/prephenate dehydratase
			K05359	gene:MD03G1134800(ADT3)	arogenate/prephenate dehydratase
			K06001	gene:MD17G1071900(trpB2)	tryptophan synthase beta chain
			K11755	gene:MD03G1104300(HISN2)	phosphoribosyl-ATP pyrophosphohydrolase / phosphoribosyl-AMP cyclohydrolase
			K14454	gene:MD10G1091500(ASP2)	aspartate aminotransferase, cytoplasmic
			K14454	gene:MD08G1117500(ASP3)	aspartate aminotransferase, cytoplasmic
			K15227	gene:MD02G1020800(TYRAAT1)	arogenate dehydrogenase (NADP+), plant
20	Betalain biosynthesis	ko00965	C00082	mws0250(L-Tyrosine)	Tyrosine
			K01593	gene:MD01G1040200(TYDC1)	aromatic-L-amino-acid decarboxylase
			K15777	gene:MD00G1165300(LIGB)	4,5-DOPA dioxygenase extradiol
21	Cyanoamino acid metabolism	ko00460	C00049	mws0219(L-Aspartic Acid)	L-Asp
			C00082	mws0250(L-Tyrosine)	Tyrosine
			C00152	mws0001(L-Asparagine)	2-Aminosuccinamic acid
			C00183	mws0256(L-Valine)	2-Amino-3-methylbutyric acid
			K00600	gene:MD17G1267800(SHM3)	glycine hydroxymethyltransferase
			K01188	gene:MD03G1069500(BGLU12)	beta-glucosidase
			K01188	gene:MD11G1100300(AA5GT)	beta-glucosidase
			K01455	gene:MD00G1015700(fmdA)	formamidase
			K05350	gene:MD11G1240900(BGLU18)	beta-glucosidase
			K05350	gene:MD10G1316200(BGLU47)	beta-glucosidase
			K05350	gene:MD10G1316100(GPT2)	beta-glucosidase
			K08248	gene:MD00G1013000(MDL2)	(R)-mandelonitrile lyase
			K08248	gene:MD13G1264200(MDL3)	(R)-mandelonitrile lyase
			K12153	gene:MD11G1059500(CYP79D16)	phenylalanine N-monooxygenase
			K13032	gene:MD00G1105700(BGLU12)	prunasin beta-glucosidase
			K13032	gene:MD11G1024000(BGLU12)	prunasin beta-glucosidase
			K13051	gene:MD06G1205500(At5g08100)	beta-aspartyl-peptidase (threonine type)
22	Purine metabolism	ko00230	C06196	pmc0066(2'-Deoxyinosine-5'-monophosphate)	dIMP
			K00088	gene:MD05G1237000(At1g16350)	IMP dehydrogenase
			K00106	gene:MD03G1177200(XDH1)	xanthine dehydrogenase/oxidase
			K00759	gene:MD08G1086300(APT1)	adenine phosphoribosyltransferase
			K00759	gene:MD04G1085600(APT3)	adenine phosphoribosyltransferase
			K00856	gene:MD05G1181200(ADK)	adenosine kinase
			K00860	gene:MD10G1105800(APK1)	adenylylsulfate kinase
			K00860	gene:MD16G1171100(--)	adenylylsulfate kinase
			K00873	gene:MD02G1244000(OsI_35105)	pyruvate kinase
			K00873	gene:MD07G1282700(PKP2)	pyruvate kinase
			K00873	gene:MD11G1104800(OsI_37456)	pyruvate kinase
			K00939	gene:MD07G1182200(Os04g0671100)	adenylate kinase
			K01514	gene:MD10G1240200(--)	exopolyphosphatase
			K01756	gene:MD04G1043400(purB)	adenylosuccinate lyase
			K01835	gene:MD12G1100300(--)	phosphoglucomutase
			K01933	gene:MD08G1194700(PUR5)	phosphoribosylformylglycinamidine cyclo-ligase
			K01933	gene:MD08G1195100(PUR5)	phosphoribosylformylglycinamidine cyclo-ligase
			K01933	gene:MD08G1193800(PUR5)	phosphoribosylformylglycinamidine cyclo-ligase
			K01952	gene:MD12G1173000(At1g74260)	phosphoribosylformylglycinamidine synthase
			K03787	gene:MD16G1192900(surE)	5'-nucleotidase
			K10807	gene:MD01G1010100(RNR1)	ribonucleoside-diphosphate reductase subunit M1
23	Glucosinolate biosynthesis	ko00966	C00082	mws0250(L-Tyrosine)	Tyrosine
			C00123	mws0227(L-Leucine)	(2S)-alpha-Leucine
			C00183	mws0256(L-Valine)	2-Amino-3-methylbutyric acid
			K00826	gene:MD10G1114000(BCAT2)	branched-chain amino acid aminotransferase
			K00826	gene:MD15G1063100(BCAT2)	branched-chain amino acid aminotransferase
			K11820	gene:MD16G1086300(UGT74B1)	N-hydroxythioamide S-beta-glucosyltransferase
			K12153	gene:MD11G1059500(CYP79D16)	phenylalanine N-monooxygenase
24	Valine, leucine and isoleucine biosynthesis	ko00290	C00123	mws0227(L-Leucine)	(2S)-alpha-Leucine
			C00183	mws0256(L-Valine)	2-Amino-3-methylbutyric acid
			C02504	pmb3101(2-Isopropylmalic Acid)	3-Carboxy-3-hydroxyisocaproate
			C04411	Lmbn001754(3-Isopropylmalic Acid*)	2-D-threo-Hydroxy-3-carboxy-isocaproate
			K00826	gene:MD15G1063100(BCAT2)	branched-chain amino acid aminotransferase
			K00826	gene:MD10G1114000(BCAT2)	branched-chain amino acid aminotransferase
			K01653	gene:MD02G1002700(At2g31810)	acetolactate synthase I/III small subunit
			K01704	gene:MD06G1055800(SSU1)	3-isopropylmalate/(R)-2-methylmalate dehydratase small subunit
			K01754	gene:MD11G1153900(TD1)	threonine dehydratase
25	Citrate cycle (TCA cycle)	ko00020	C00149	mws0275(L-Malic acid)	Malic acid
			C00158	mws0281(Citric Acid)	2-Hydroxytricarballylic acid
			C00311	Zmyn000453(Isocitric Acid)	1-Hydroxypropane-1,2,3-tricarboxylic acid
			K00025	gene:MD05G1238800(Os10g0478200)	malate dehydrogenase
			K00025	gene:MD10G1216900(MD1)	malate dehydrogenase
			K00031	gene:MD11G1266500(ICDH-1)	isocitrate dehydrogenase
			K00031	MSTRG.24695(--)	isocitrate dehydrogenase
			K00031	gene:MD15G1410000(--)	isocitrate dehydrogenase
			K00031	MSTRG.51783(--)	isocitrate dehydrogenase
			K00031	gene:MD04G1082900(--)	isocitrate dehydrogenase
			K00031	MSTRG.24208(--)	isocitrate dehydrogenase
			K00162	gene:MD07G1216500(Os08g0536000)	pyruvate dehydrogenase E1 component beta subunit
			K01610	gene:MD04G1109800(PCK)	phosphoenolpyruvate carboxykinase (ATP)
			K01610	gene:MD08G1207000(PCKA)	phosphoenolpyruvate carboxykinase (ATP)
			K01648	gene:MD16G1146700(ACLA-1)	ATP citrate (pro-S)-lyase
			K01648	gene:MD08G1020300(ACLB-2)	ATP citrate (pro-S)-lyase
26	Galactose metabolism	ko00052	C00103	mws1090(Glucose-1-phosphate*)	D-Glucose alpha-1-phosphate
			C00794	mws0214(D-Sorbitol)	Sorbitol
			C01697	pme2237(Dulcitol)	Dulcose
			K00844	gene:MD15G1012900(HXK2)	hexokinase
			K01187	gene:MD10G1240300(Os06g0675700)	alpha-glucosidase
			K01785	gene:MD17G1048800(GALM)	aldose 1-epimerase
			K01835	gene:MD12G1100300(--)	phosphoglucomutase
			K06617	gene:MD14G1070200(RFS2)	raffinose synthase
			K06617	MSTRG.49438(RFS2)	raffinose synthase
			K06617	gene:MD02G1026300(RFS6)	raffinose synthase
			K07407	gene:MD13G1000400(AGAL1)	alpha-galactosidase
			K07407	gene:MD05G1321700(AGAL2)	alpha-galactosidase
			K18819	gene:MD16G1095000(GOLS1)	inositol 3-alpha-galactosyltransferase
			K18819	gene:MD13G1147700(GOLS2)	inositol 3-alpha-galactosyltransferase
27	Pantothenate and CoA biosynthesis	ko00770	C00049	mws0219(L-Aspartic Acid)	L-Asp
			C00183	mws0256(L-Valine)	2-Amino-3-methylbutyric acid
			C04039	Zmgn000503(2,3-Dihydroxy-3-Methylbutanoic Acid)	2,3-Dihydroxy-isovaleric acid
			K00826	gene:MD15G1063100(BCAT2)	branched-chain amino acid aminotransferase
			K00826	gene:MD10G1114000(BCAT2)	branched-chain amino acid aminotransferase
			K01653	gene:MD02G1002700(At2g31810)	acetolactate synthase I/III small subunit
			K01922	gene:MD15G1360400(PPCS2)	phosphopantothenate-cysteine ligase
			K01922	gene:MD08G1174000(PPCS2)	phosphopantothenate-cysteine ligase
			K09680	gene:MD12G1113100(Os09g0533100)	type II pantothenate kinase
28	Nitrogen metabolism	ko00910	C00025	pme0014(L-Glutamic acid)	Glutamate
			K00261	gene:MD00G1113900(GSH3)	glutamate dehydrogenase (NAD(P)+)
			K00261	gene:MD13G1107100(GDH1)	glutamate dehydrogenase (NAD(P)+)
			K00261	gene:MD04G1241400(GDH1)	glutamate dehydrogenase (NAD(P)+)
			K00264	MSTRG.36778(GLT1)	glutamate synthase (NADPH/NADH)
			K01455	gene:MD00G1015700(fmdA)	formamidase
			K01673	gene:MD16G1093300(BCA2)	carbonic anhydrase
			K01674	gene:MD12G1108100(ACA4)	carbonic anhydrase
			K02575	gene:MD17G1030600(NRT2.7)	MFS transporter, NNP family, nitrate/nitrite transporter
29	Fatty acid degradation	ko00071	C00517	pme2827(Palmitaldehyde)	Palmitaldehyde
			K00121	gene:MD15G1004100(At5g42250)	S-(hydroxymethyl)glutathione dehydrogenase / alcohol dehydrogenase
			K00128	gene:MD02G1136600(ALDH3F1)	aldehyde dehydrogenase (NAD+)
			K00128	gene:MD14G1183400(ALDH2B4)	aldehyde dehydrogenase (NAD+)
			K00232	gene:MD12G1170600(ACX4)	acyl-CoA oxidase
			K00232	gene:MD17G1234100(ACX3)	acyl-CoA oxidase
			K07513	gene:MD05G1179100(PED1)	acetyl-CoA acyltransferase 1
			K07513	gene:MD10G1167800(PED1)	acetyl-CoA acyltransferase 1
			K14085	gene:MD15G1219200(ALDH7B4)	aldehyde dehydrogenase family 7 member A1
			K18857	gene:MD05G1013200(ADH)	alcohol dehydrogenase class-P
			K18857	gene:MD09G1132700(ADH1)	alcohol dehydrogenase class-P
30	Starch and sucrose metabolism	ko00500	C00092	mws0866(D-Glucose 6-phosphate*)	Robison ester
			C00103	mws1090(Glucose-1-phosphate*)	D-Glucose alpha-1-phosphate
			K00688	gene:MD05G1167500(PHS2)	glycogen phosphorylase
			K00695	gene:MD17G1286900(SUS7)	sucrose synthase
			K00695	gene:MD13G1164200(SUS2)	sucrose synthase
			K00696	gene:MD04G1013500(SPS2)	sucrose-phosphate synthase
			K00700	gene:MD08G1002300(SBE1)	1,4-alpha-glucan branching enzyme
			K00703	gene:MD15G1170200(--)	starch synthase
			K00703	gene:MD01G1046500(SS4)	starch synthase
			K00703	gene:MD05G1289400(SS4)	starch synthase
			K00703	gene:MD07G1287700(SS1)	starch synthase
			K00844	gene:MD15G1012900(HXK2)	hexokinase
			K00847	gene:MD02G1197500(At5g51830)	fructokinase
			K01176	gene:MD05G1081200(AMY1.1)	alpha-amylase
			K01176	MSTRG.48570(AMY3)	alpha-amylase
			K01176	gene:MD05G1081100(AMY1.1)	alpha-amylase
			K01177	gene:MD01G1059300(BAM7)	beta-amylase
			K01177	gene:MD04G1056200(BAM3)	beta-amylase
			K01187	gene:MD10G1240300(Os06g0675700)	alpha-glucosidase
			K01188	gene:MD11G1100300(AA5GT)	beta-glucosidase
			K01188	gene:MD03G1069500(BGLU12)	beta-glucosidase
			K01214	gene:MD16G1240700(ISA1)	isoamylase
			K01214	gene:MD16G1241000(ISA1)	isoamylase
			K01835	gene:MD12G1100300(--)	phosphoglucomutase
			K05350	gene:MD10G1316100(GPT2)	beta-glucosidase
			K05350	gene:MD10G1316200(BGLU47)	beta-glucosidase
			K05350	gene:MD11G1240900(BGLU18)	beta-glucosidase
31	Nicotinate and nicotinamide metabolism	ko00760	C00049	mws0219(L-Aspartic Acid)	L-Asp
			K00278	MSTRG.49246(Os02g0134400)	L-aspartate oxidase
			K03426	gene:MD02G1035400(NUDT19)	NAD+ diphosphatase
			K03787	gene:MD16G1192900(surE)	5'-nucleotidase
			K06210	gene:MD10G1240100(NMNAT)	nicotinamide mononucleotide adenylyltransferase
32	Taurine and hypotaurine metabolism	ko00430	C00025	pme0014(L-Glutamic acid)	Glutamate
			K01580	gene:MD16G1010800(GAD4)	glutamate decarboxylase
			K01580	gene:MD09G1276300(GAD1)	glutamate decarboxylase
33	C5-Branched dibasic acid metabolism	ko00660	C00025	pme0014(L-Glutamic acid)	Glutamate
			K01653	gene:MD02G1002700(At2g31810)	acetolactate synthase I/III small subunit
			K01704	gene:MD06G1055800(SSU1)	3-isopropylmalate/(R)-2-methylmalate dehydratase small subunit
34	Arginine biosynthesis	ko00220	C00025	pme0014(L-Glutamic acid)	Glutamate
			C00049	mws0219(L-Aspartic Acid)	L-Asp
			C00062	MWSmce119(L-Arginine)	L-Arg
			K00261	gene:MD13G1107100(GDH1)	glutamate dehydrogenase (NAD(P)+)
			K00261	gene:MD00G1113900(GSH3)	glutamate dehydrogenase (NAD(P)+)
			K00261	gene:MD04G1241400(GDH1)	glutamate dehydrogenase (NAD(P)+)
			K00611	gene:MD08G1028500(OTC)	ornithine carbamoyltransferase
			K01438	gene:MD06G1033100(At4g17830)	acetylornithine deacetylase
			K01476	gene:MD02G1206600(B0616E02-H0507E05.7)	arginase
			K14454	gene:MD08G1117500(ASP3)	aspartate aminotransferase, cytoplasmic
			K14454	gene:MD10G1091500(ASP2)	aspartate aminotransferase, cytoplasmic
35	Butanoate metabolism	ko00650	C00025	pme0014(L-Glutamic acid)	Glutamate
			K01580	gene:MD09G1276300(GAD1)	glutamate decarboxylase
			K01580	gene:MD16G1010800(GAD4)	glutamate decarboxylase
			K01653	gene:MD02G1002700(At2g31810)	acetolactate synthase I/III small subunit
			K16871	gene:MD09G1139200(GABA-TP3)	4-aminobutyrate---pyruvate transaminase
36	Arginine and proline metabolism	ko00330	C00025	pme0014(L-Glutamic acid)	Glutamate
			C00062	MWSmce119(L-Arginine)	L-Arg
			C00148	pme0006(L-Proline)	2-Pyrrolidinecarboxylic acid
			C00750	mws0018(Spermine)	N,N'-Bis(3-aminopropyl)-1,4-butanediamine
			K00128	gene:MD14G1183400(ALDH2B4)	aldehyde dehydrogenase (NAD+)
			K00128	gene:MD02G1136600(ALDH3F1)	aldehyde dehydrogenase (NAD+)
			K00472	gene:MD10G1102300(P4H9)	prolyl 4-hydroxylase
			K00797	gene:MD06G1177500(SPDSYN)	spermidine synthase
			K01426	gene:MD10G1120200(At4g34880)	amidase
			K01426	MSTRG.37790(AMI1)	amidase
			K01476	gene:MD02G1206600(B0616E02-H0507E05.7)	arginase
			K12259	gene:MD15G1206900(PAO5)	spermine oxidase
			K14085	gene:MD15G1219200(ALDH7B4)	aldehyde dehydrogenase family 7 member A1
			K14454	gene:MD08G1117500(ASP3)	aspartate aminotransferase, cytoplasmic
			K14454	gene:MD10G1091500(ASP2)	aspartate aminotransferase, cytoplasmic
37	beta-Alanine metabolism	ko00410	C00049	mws0219(L-Aspartic Acid)	L-Asp
			C00750	mws0018(Spermine)	N,N'-Bis(3-aminopropyl)-1,4-butanediamine
			K00128	gene:MD14G1183400(ALDH2B4)	aldehyde dehydrogenase (NAD+)
			K00128	gene:MD02G1136600(ALDH3F1)	aldehyde dehydrogenase (NAD+)
			K00232	gene:MD12G1170600(ACX4)	acyl-CoA oxidase
			K00232	gene:MD17G1234100(ACX3)	acyl-CoA oxidase
			K00276	gene:MD14G1172500(maoI)	primary-amine oxidase
			K01580	gene:MD09G1276300(GAD1)	glutamate decarboxylase
			K01580	gene:MD16G1010800(GAD4)	glutamate decarboxylase
			K12259	gene:MD15G1206900(PAO5)	spermine oxidase
			K14085	gene:MD15G1219200(ALDH7B4)	aldehyde dehydrogenase family 7 member A1
38	Aminoacyl-tRNA biosynthesis	ko00970	C00025	pme0014(L-Glutamic acid)	Glutamate
			C00049	mws0219(L-Aspartic Acid)	L-Asp
			C00062	MWSmce119(L-Arginine)	L-Arg
			C00082	mws0250(L-Tyrosine)	Tyrosine
			C00123	mws0227(L-Leucine)	(2S)-alpha-Leucine
			C00148	pme0006(L-Proline)	2-Pyrrolidinecarboxylic acid
			C00152	mws0001(L-Asparagine)	2-Aminosuccinamic acid
			C00183	mws0256(L-Valine)	2-Amino-3-methylbutyric acid
			K01868	gene:MD15G1401700(EMB2761)	threonyl-tRNA synthetase
			K01868	gene:MD05G1333900(EMB2761)	threonyl-tRNA synthetase
			K01868	gene:MD00G1024100(EMB2761)	threonyl-tRNA synthetase
			K01868	gene:MD05G1180100(EMB2761)	threonyl-tRNA synthetase
			K01868	gene:MD17G1111100(EMB2761)	threonyl-tRNA synthetase
			K01868	gene:MD05G1179900(EMB2761)	threonyl-tRNA synthetase
			K01868	gene:MD05G1333800(EMB2761)	threonyl-tRNA synthetase
			K01873	gene:MD17G1260100(EMB2247)	valyl-tRNA synthetase
			K01873	gene:MD15G1433500(TWN2)	valyl-tRNA synthetase
			K01873	gene:MD01G1196000(TWN2)	valyl-tRNA synthetase
			K01873	gene:MD17G1259800(EMB2247)	valyl-tRNA synthetase
			K02434	gene:MD13G1223700(GATB)	aspartyl-tRNA(Asn)/glutamyl-tRNA(Gln) amidotransferase subunit B
39	Carbon fixation in photosynthetic organisms	ko00710	C00049	mws0219(L-Aspartic Acid)	L-Asp
			C00149	mws0275(L-Malic acid)	Malic acid
			K00025	gene:MD05G1238800(Os10g0478200)	malate dehydrogenase
			K00025	gene:MD10G1216900(MD1)	malate dehydrogenase
			K00029	gene:MD08G1111500(ME1)	malate dehydrogenase (oxaloacetate-decarboxylating)(NADP+)
			K00051	gene:MD07G1073600(MDH1)	malate dehydrogenase (NADP+)
			K00134	MSTRG.37084(RE1)	glyceraldehyde 3-phosphate dehydrogenase
			K00134	gene:MD06G1148800(GAPC)	glyceraldehyde 3-phosphate dehydrogenase
			K00855	gene:MD13G1246600(At1g32060)	phosphoribulokinase
			K01100	gene:MD07G1213200(At3g55800)	sedoheptulose-bisphosphatase
			K01595	gene:MD16G1050300(PPC4)	phosphoenolpyruvate carboxylase
			K01610	gene:MD04G1109800(PCK)	phosphoenolpyruvate carboxykinase (ATP)
			K01610	gene:MD08G1207000(PCKA)	phosphoenolpyruvate carboxykinase (ATP)
			K14454	gene:MD10G1091500(ASP2)	aspartate aminotransferase, cytoplasmic
			K14454	gene:MD08G1117500(ASP3)	aspartate aminotransferase, cytoplasmic
40	Cysteine and methionine metabolism	ko00270	C00049	mws0219(L-Aspartic Acid)	L-Asp
			C00170	pme1474(5'-Deoxy-5'-(methylthio)adenosine)	MTA
			K00025	gene:MD10G1216900(MD1)	malate dehydrogenase
			K00025	gene:MD05G1238800(Os10g0478200)	malate dehydrogenase
			K00058	MSTRG.38844(PGDH3)	D-3-phosphoglycerate dehydrogenase
			K00549	gene:MD11G1179000(METE)	5-methyltetrahydropteroyltriglutamate--homocysteine methyltransferase
			K00558	gene:MD11G1013700(CMT3)	DNA (cytosine-5)-methyltransferase 1
			K00789	gene:MD04G1091900(METK4)	S-adenosylmethionine synthetase
			K00797	gene:MD06G1177500(SPDSYN)	spermidine synthase
			K00815	gene:MD17G1235000(TAT)	tyrosine aminotransferase
			K00826	gene:MD10G1114000(BCAT2)	branched-chain amino acid aminotransferase
			K00826	gene:MD15G1063100(BCAT2)	branched-chain amino acid aminotransferase
			K00899	gene:MD10G1098200(MTK)	5-methylthioribose kinase
			K01011	gene:MD05G1228600(STR1)	thiosulfate/3-mercaptopyruvate sulfurtransferase
			K01738	gene:MD12G1236000(RCS3)	cysteine synthase A
			K05933	gene:MD09G1114800(ACO1)	aminocyclopropanecarboxylate oxidase
			K14454	gene:MD10G1091500(ASP2)	aspartate aminotransferase, cytoplasmic
			K14454	gene:MD08G1117500(ASP3)	aspartate aminotransferase, cytoplasmic
			K20772	gene:MD14G1111500(ACS1)	1-aminocyclopropane-1-carboxylate synthase 1/2/6
41	Glycolysis / Gluconeogenesis	ko00010	C00103	mws1090(Glucose-1-phosphate*)	D-Glucose alpha-1-phosphate
			K00002	gene:MD12G1150200(AKR4C9)	alcohol dehydrogenase (NADP+)
			K00121	gene:MD15G1004100(At5g42250)	S-(hydroxymethyl)glutathione dehydrogenase / alcohol dehydrogenase
			K00128	gene:MD14G1183400(ALDH2B4)	aldehyde dehydrogenase (NAD+)
			K00128	gene:MD02G1136600(ALDH3F1)	aldehyde dehydrogenase (NAD+)
			K00134	gene:MD06G1148800(GAPC)	glyceraldehyde 3-phosphate dehydrogenase
			K00134	MSTRG.37084(RE1)	glyceraldehyde 3-phosphate dehydrogenase
			K00162	gene:MD07G1216500(Os08g0536000)	pyruvate dehydrogenase E1 component beta subunit
			K00844	gene:MD15G1012900(HXK2)	hexokinase
			K00873	gene:MD11G1104800(OsI_37456)	pyruvate kinase
			K00873	gene:MD07G1282700(PKP2)	pyruvate kinase
			K00873	gene:MD02G1244000(OsI_35105)	pyruvate kinase
			K01610	gene:MD04G1109800(PCK)	phosphoenolpyruvate carboxykinase (ATP)
			K01610	gene:MD08G1207000(PCKA)	phosphoenolpyruvate carboxykinase (ATP)
			K01689	gene:MD06G1208300(ENO1)	enolase
			K01689	gene:MD13G1227200(ENO3)	enolase
			K01785	gene:MD17G1048800(GALM)	aldose 1-epimerase
			K01835	gene:MD12G1100300(--)	phosphoglucomutase
			K14085	gene:MD15G1219200(ALDH7B4)	aldehyde dehydrogenase family 7 member A1
			K18857	gene:MD09G1132700(ADH1)	alcohol dehydrogenase class-P
			K18857	gene:MD05G1013200(ADH)	alcohol dehydrogenase class-P
42	Porphyrin and chlorophyll metabolism	ko00860	C00025	pme0014(L-Glutamic acid)	Glutamate
			C00430	pma3649(5-Aminolevulinic Acid)	5-Amino-4-oxovaleric acid
			K00231	gene:MD17G1014800(PPXII)	oxygen-dependent protoporphyrinogen oxidase
			K02257	gene:MD15G1426900(COX10)	protoheme IX farnesyltransferase
			K02259	gene:MD07G1040600(COX15)	cytochrome c oxidase assembly protein subunit 15
			K02492	MSTRG.50138(HEMA1)	glutamyl-tRNA reductase
			K03403	gene:MD09G1118200(CHLH)	magnesium chelatase subunit H
			K03403	gene:MD03G1176300(CHLH)	magnesium chelatase subunit H
			K21480	gene:MD02G1031400(HO1)	Unknown
43	Valine, leucine and isoleucine degradation	ko00280	C00123	mws0227(L-Leucine)	(2S)-alpha-Leucine
			C00183	mws0256(L-Valine)	2-Amino-3-methylbutyric acid
			K00128	gene:MD14G1183400(ALDH2B4)	aldehyde dehydrogenase (NAD+)
			K00128	gene:MD02G1136600(ALDH3F1)	aldehyde dehydrogenase (NAD+)
			K00826	gene:MD10G1114000(BCAT2)	branched-chain amino acid aminotransferase
			K00826	gene:MD15G1063100(BCAT2)	branched-chain amino acid aminotransferase
			K07513	gene:MD10G1167800(PED1)	acetyl-CoA acyltransferase 1
			K07513	gene:MD05G1179100(PED1)	acetyl-CoA acyltransferase 1
			K14085	gene:MD15G1219200(ALDH7B4)	aldehyde dehydrogenase family 7 member A1
44	Carbon metabolism	ko01200	C00025	pme0014(L-Glutamic acid)	Glutamate
			C00049	mws0219(L-Aspartic Acid)	L-Asp
			C00149	mws0275(L-Malic acid)	Malic acid
			C00158	mws0281(Citric Acid)	2-Hydroxytricarballylic acid
			C00311	Zmyn000453(Isocitric Acid)	1-Hydroxypropane-1,2,3-tricarboxylic acid
			K00025	gene:MD10G1216900(MD1)	malate dehydrogenase
			K00025	gene:MD05G1238800(Os10g0478200)	malate dehydrogenase
			K00029	gene:MD08G1111500(ME1)	malate dehydrogenase (oxaloacetate-decarboxylating)(NADP+)
			K00031	MSTRG.24695(--)	isocitrate dehydrogenase
			K00031	gene:MD11G1266500(ICDH-1)	isocitrate dehydrogenase
			K00031	gene:MD04G1082900(--)	isocitrate dehydrogenase
			K00031	MSTRG.24208(--)	isocitrate dehydrogenase
			K00031	gene:MD15G1410000(--)	isocitrate dehydrogenase
			K00031	MSTRG.51783(--)	isocitrate dehydrogenase
			K00051	gene:MD07G1073600(MDH1)	malate dehydrogenase (NADP+)
			K00058	MSTRG.38844(PGDH3)	D-3-phosphoglycerate dehydrogenase
			K00121	gene:MD15G1004100(At5g42250)	S-(hydroxymethyl)glutathione dehydrogenase / alcohol dehydrogenase
			K00134	gene:MD06G1148800(GAPC)	glyceraldehyde 3-phosphate dehydrogenase
			K00134	MSTRG.37084(RE1)	glyceraldehyde 3-phosphate dehydrogenase
			K00162	gene:MD07G1216500(Os08g0536000)	pyruvate dehydrogenase E1 component beta subunit
			K00232	gene:MD17G1234100(ACX3)	acyl-CoA oxidase
			K00232	gene:MD12G1170600(ACX4)	acyl-CoA oxidase
			K00261	gene:MD00G1113900(GSH3)	glutamate dehydrogenase (NAD(P)+)
			K00261	gene:MD04G1241400(GDH1)	glutamate dehydrogenase (NAD(P)+)
			K00261	gene:MD13G1107100(GDH1)	glutamate dehydrogenase (NAD(P)+)
			K00600	gene:MD17G1267800(SHM3)	glycine hydroxymethyltransferase
			K00844	gene:MD15G1012900(HXK2)	hexokinase
			K00855	gene:MD13G1246600(At1g32060)	phosphoribulokinase
			K00873	gene:MD07G1282700(PKP2)	pyruvate kinase
			K00873	gene:MD11G1104800(OsI_37456)	pyruvate kinase
			K00873	gene:MD02G1244000(OsI_35105)	pyruvate kinase
			K01100	gene:MD07G1213200(At3g55800)	sedoheptulose-bisphosphatase
			K01455	gene:MD00G1015700(fmdA)	formamidase
			K01595	gene:MD16G1050300(PPC4)	phosphoenolpyruvate carboxylase
			K01610	gene:MD04G1109800(PCK)	phosphoenolpyruvate carboxykinase (ATP)
			K01610	gene:MD08G1207000(PCKA)	phosphoenolpyruvate carboxykinase (ATP)
			K01689	gene:MD13G1227200(ENO3)	enolase
			K01689	gene:MD06G1208300(ENO1)	enolase
			K01738	gene:MD12G1236000(RCS3)	cysteine synthase A
			K01754	gene:MD11G1153900(TD1)	threonine dehydratase
			K01961	gene:MD01G1022300(POPTRDRAFT_831870)	acetyl-CoA carboxylase, biotin carboxylase subunit
			K03781	gene:MD06G1008700(CAT1)	catalase
			K14454	gene:MD10G1091500(ASP2)	aspartate aminotransferase, cytoplasmic
			K14454	gene:MD08G1117500(ASP3)	aspartate aminotransferase, cytoplasmic
45	Inositol phosphate metabolism	ko00562	C00092	mws0866(D-Glucose 6-phosphate*)	Robison ester
			K00469	gene:MD15G1201000(MIOX2)	inositol oxygenase
			K00889	gene:MD08G1229900(PIP5K8)	1-phosphatidylinositol-4-phosphate 5-kinase
			K00913	MSTRG.50329(--)	inositol-1,3,4-trisphosphate 5/6-kinase / inositol-tetrakisphosphate 1-kinase
			K01110	gene:MD01G1006100(PTEN2A)	phosphatidylinositol-3,4,5-trisphosphate 3-phosphatase and dual-specificity protein phosphatase PTEN
			K01114	gene:MD14G1156100(NPC6)	phospholipase C
			K21797	gene:MD15G1232800(SAC7)	Unknown
			K21797	gene:MD12G1169300(SAC8)	Unknown
			K21797	gene:MD00G1079200(SAC8)	Unknown
46	Glycine, serine and threonine metabolism	ko00260	C00049	mws0219(L-Aspartic Acid)	L-Asp
			C00430	pma3649(5-Aminolevulinic Acid)	5-Amino-4-oxovaleric acid
			K00058	MSTRG.38844(PGDH3)	D-3-phosphoglycerate dehydrogenase
			K00276	gene:MD14G1172500(maoI)	primary-amine oxidase
			K00600	gene:MD17G1267800(SHM3)	glycine hydroxymethyltransferase
			K01695	gene:MD17G1246800(TRPA1)	tryptophan synthase alpha chain
			K01754	gene:MD11G1153900(TD1)	threonine dehydratase
			K06001	gene:MD17G1071900(trpB2)	tryptophan synthase beta chain
			K14085	gene:MD15G1219200(ALDH7B4)	aldehyde dehydrogenase family 7 member A1
47	Lysine biosynthesis	ko00300	C00049	mws0219(L-Aspartic Acid)	L-Asp
			K01778	gene:MD12G1136700(DAPF)	diaminopimelate epimerase
48	Thiamine metabolism	ko00730	C00082	mws0250(L-Tyrosine)	Tyrosine
			K00939	gene:MD07G1182200(Os04g0671100)	adenylate kinase
			K01662	gene:MD01G1041300(Os07g0190000)	1-deoxy-D-xylulose-5-phosphate synthase
49	Riboflavin metabolism	ko00740	C00255	mws0232(Riboflavin (Vitamin B2))	Vitamin B2
			K11752	gene:MD02G1227800(PYRD)	diaminohydroxyphosphoribosylaminopyrimidine deaminase / 5-amino-6-(5-phosphoribosylamino)uracil reductase
50	Pentose and glucuronate interconversions	ko00040	C00103	mws1090(Glucose-1-phosphate*)	D-Glucose alpha-1-phosphate
			K00002	gene:MD12G1150200(AKR4C9)	alcohol dehydrogenase (NADP+)
			K01051	gene:MD16G1022100(PME6)	pectinesterase
			K01051	gene:MD16G1022200(PME6)	pectinesterase
			K01051	gene:MD06G1150400(PME48)	pectinesterase
			K01051	gene:MD16G1022000(PME6)	pectinesterase
			K01051	gene:MD09G1054900(PME31)	pectinesterase
			K01184	gene:MD00G1087900(At2g43860)	polygalacturonase
			K01213	gene:MD17G1110900(At3g07850)	galacturan 1,4-alpha-galacturonidase
			K01728	gene:MD04G1117600(--)	pectate lyase
			K01728	gene:MD04G1117700(--)	pectate lyase
			K16190	gene:MD17G1022300(GLCAK1)	glucuronokinase
51	Amino sugar and nucleotide sugar metabolism	ko00520	C00103	mws1090(Glucose-1-phosphate*)	D-Glucose alpha-1-phosphate
			K00844	gene:MD15G1012900(HXK2)	hexokinase
			K00847	gene:MD02G1197500(At5g51830)	fructokinase
			K01183	gene:MD02G1011100(ChiC)	chitinase
			K01835	gene:MD12G1100300(--)	phosphoglucomutase
			K08678	gene:MD03G1288200(UXS2)	UDP-glucuronate decarboxylase
			K12448	gene:MD09G1137100(MUR4)	UDP-arabinose 4-epimerase
			K13648	gene:MD04G1182600(GAUT7)	alpha-1,4-galacturonosyltransferase
			K16190	gene:MD17G1022300(GLCAK1)	glucuronokinase
			K18677	gene:MD13G1235800(GALAK)	galacturonokinase
			K20547	gene:MD15G1234400(CHIT1B)	basic endochitinase B
			K20547	gene:MD02G1120200(CHI2)	basic endochitinase B
52	Glyoxylate and dicarboxylate metabolism	ko00630	C00025	pme0014(L-Glutamic acid)	Glutamate
			C00149	mws0275(L-Malic acid)	Malic acid
			C00158	mws0281(Citric Acid)	2-Hydroxytricarballylic acid
			C00311	Zmyn000453(Isocitric Acid)	1-Hydroxypropane-1,2,3-tricarboxylic acid
			K00025	gene:MD10G1216900(MD1)	malate dehydrogenase
			K00025	gene:MD05G1238800(Os10g0478200)	malate dehydrogenase
			K00600	gene:MD17G1267800(SHM3)	glycine hydroxymethyltransferase
			K01455	gene:MD00G1015700(fmdA)	formamidase
			K03781	gene:MD06G1008700(CAT1)	catalase
53	ABC transporters	ko02010	C00025	pme0014(L-Glutamic acid)	Glutamate
			C00049	mws0219(L-Aspartic Acid)	L-Asp
			C00062	MWSmce119(L-Arginine)	L-Arg
			C00123	mws0227(L-Leucine)	(2S)-alpha-Leucine
			C00148	pme0006(L-Proline)	2-Pyrrolidinecarboxylic acid
			C00183	mws0256(L-Valine)	2-Amino-3-methylbutyric acid
			C00392	mws1155(D-Mannitol)	D-Mannitol
			C00430	pma3649(5-Aminolevulinic Acid)	5-Amino-4-oxovaleric acid
			C00794	mws0214(D-Sorbitol)	Sorbitol
			K05666	gene:MD10G1255100(ABCC2)	ATP-binding cassette, subfamily C (CFTR/MRP), member 2
			K05666	gene:MD14G1118100(ABCC10)	ATP-binding cassette, subfamily C (CFTR/MRP), member 2
54	Fructose and mannose metabolism	ko00051	C00392	mws1155(D-Mannitol)	D-Mannitol
			C00794	mws0214(D-Sorbitol)	Sorbitol
			K00844	gene:MD15G1012900(HXK2)	hexokinase
			K00847	gene:MD02G1197500(At5g51830)	fructokinase

## Sheet: Table S13-4
Table S13-4 Details of pathway enrichment of roots in M-CKR vs M-TR
No.	Pathway	Pathway ID	KEGG ID	differentially expressed genes or metabolites	description
1	Metabolic pathways	ko01100	C00020	pmb1912(10-Formyltetrahydrofolic Acid)	Adenosine 5'-phosphate
			C00025	pmb0751(Trans-5-O-(p-Coumaroyl)shikimate)	Glutamate
			C00029	Zmdp000376(4-Guanidinobutanal)	UDP-alpha-D-glucose
			C00042	mws0254(L-Histidine)	Ethylenesuccinic acid
			C00062	mws1337(D-Pantothenic Acid)	L-Arg
			C00079	pme0021(L-Phenylalanine)	(S)-alpha-Amino-beta-phenylpropionic acid
			C00085	MWS2442(D-Fructose 6-Phosphate)	Neuberg ester
			C00092	mws1090(Glucose-1-phosphate)	Robison ester
			C00097	mws0018(Spermine)	L-2-Amino-3-mercaptopropionic acid
			C00103	pme3207(Muconic acid)	D-Glucose alpha-1-phosphate
			C00123	pme0195(L-Cysteine)	(2S)-alpha-Leucine
			C00135	Zmfn000481(Uridine-5'-Diphosphate-D-Xylose)	(S)-alpha-Amino-1H-imidazole-4-propionic acid
			C00148	mws0866(D-Glucose 6-phosphate)	2-Pyrrolidinecarboxylic acid
			C00149	mws0275(L-Malic acid)	Malic acid
			C00158	mws0281(Citric Acid)	2-Hydroxytricarballylic acid
			C00170	pme1474(5'-Deoxy-5'-(methylthio)adenosine)	MTA
			C00180	pme0241(Benzoic acid)	Dracylic acid
			C00183	mws0668(Xanthosine)	2-Amino-3-methylbutyric acid
			C00190	pmb2922(Uridine 5'-diphospho-D-glucose)	UDP-alpha-D-xylose
			C00234	Zmyn000155(N-α-Acetyl-L-ornithine)	10-Formyl-THF
			C00437	mws0227(L-Leucine)	N2-Acetyl-L-ornithine
			C00750	pme1654(Jasmonic acid)	N,N'-Bis(3-aminopropyl)-1,4-butanediamine
			C00755	mws0458(Vanillin	4-Hydroxy-3-methoxybenzaldehyde
			C00860	pma2987(Histidinol)	L-Histidinol
			C00864	mws0256(L-Valine)	(R)-Pantothenate
			C01762	pme0006(L-Proline)	Xanthosine
			C02480	4-Hydroxy-3-Methoxybenzaldehyde)	cis,cis-2,4-Hexadienedioic acid
			C02504	pmb3101(2-Isopropylmalic Acid)	3-Carboxy-3-hydroxyisocaproate
			C02614	MWSmce119(L-Arginine)	(S)-2-Hydroxy-2-methylsuccinic acid
			C02647	pme0014(L-Glutamic acid)	4-Guanidinobutanal
			C02947	pmb0981(Adenosine 5'-monophosphate)	trans-5-O-(4-Coumaroyl)shikimate
			C04411	Lmbn001754(3-Isopropylmalic Acid)	2-D-threo-Hydroxy-3-carboxy-isocaproate
			C08491	pmb2826(L-Citramalic acid)	(-)-Jasmonate
			C10434	Hmln002806(5-O-Caffeoylshikimic acid)	5-O-Caffeoylshikimic acid
			K00083	gene:MD07G1183600(CAD9)	cinnamyl-alcohol dehydrogenase
			K00083	gene:MD10G1097200(CAD1)	cinnamyl-alcohol dehydrogenase
			K00122	gene:MD17G1034800(FDH1)	formate dehydrogenase
			K00134	gene:MD06G1148800(GAPC)	glyceraldehyde 3-phosphate dehydrogenase
			K00232	gene:MD12G1170700(ACX4)	acyl-CoA oxidase
			K00264	gene:MD07G1290500(GLT1)	glutamate synthase (NADPH/NADH)
			K00422	gene:MD05G1319100(PPO)	polyphenol oxidase
			K00430	gene:MD04G1046400(PER26)	peroxidase
			K00430	gene:MD03G1059200(GSVIVT00023967001)	peroxidase
			K00430	gene:MD03G1274500(PER39)	peroxidase
			K00430	gene:MD01G1162100(GSVIVT00023967001)	peroxidase
			K00430	gene:MD13G1246700(PER16)	peroxidase
			K00430	gene:MD16G1177000(PER24)	peroxidase
			K00430	gene:MD01G1162400(GSVIVT00023967001)	peroxidase
			K00430	gene:MD10G1225600(PER7)	peroxidase
			K00430	gene:MD10G1218200(PER7)	peroxidase
			K00430	gene:MD03G1274400(PER3)	peroxidase
			K00430	gene:MD05G1243700(PER7)	peroxidase
			K00430	gene:MD10G1321200(PER42)	peroxidase
			K00430	gene:MD13G1011000(PER4)	peroxidase
			K00451	gene:MD03G1237300(HGO)	homogentisate 1,2-dioxygenase
			K00454	gene:MD02G1317800(LOX2.1)	lipoxygenase
			K00472	gene:MD15G1007000(P4H3)	prolyl 4-hydroxylase
			K00495	gene:MD14G1169200(CYP71AN24)	Unknown
			K00511	gene:MD05G1111800(SQE1)	squalene monooxygenase
			K00511	gene:MD05G1293500(SQE2)	squalene monooxygenase
			K00654	gene:MD11G1011200(Os11g0516000)	serine palmitoyltransferase
			K00658	gene:MD03G1198100(At4g26910)	2-oxoglutarate dehydrogenase E2 component (dihydrolipoamide succinyltransferase)
			K00695	gene:MD02G1100500(SS)	sucrose synthase
			K00695	gene:MD02G1100600(SS)	sucrose synthase
			K00696	gene:MD05G1006400(SPS4)	sucrose-phosphate synthase
			K00696	gene:MD10G1002500(SPS4)	sucrose-phosphate synthase
			K00759	gene:MD08G1155300(APT5)	adenine phosphoribosyltransferase
			K00797	gene:MD06G1177500(SPDSYN)	spermidine synthase
			K00799	gene:MD05G1184300(HSP26-A)	glutathione S-transferase
			K00799	gene:MD13G1082000(GSTU17)	glutathione S-transferase
			K00799	gene:MD03G1283000(GSTF13)	glutathione S-transferase
			K00799	gene:MD11G1303600(GSTF13)	glutathione S-transferase
			K00799	gene:MD13G1082100(GSTU17)	glutathione S-transferase
			K00814	gene:MD09G1173000(ALAAT2)	alanine transaminase
			K00860	gene:MD05G1100600(APK1)	adenylylsulfate kinase
			K01051	gene:MD02G1266500(PME47)	pectinesterase
			K01051	gene:MD02G1067000(PME53)	pectinesterase
			K01051	gene:MD08G1195600(PME20)	pectinesterase
			K01051	gene:MD02G1207900(PECS-2.1)	pectinesterase
			K01051	gene:MD03G1291000(PME41)	pectinesterase
			K01051	gene:MD11G1195100(PME33)	pectinesterase
			K01082	gene:MD10G1301100(AHL)	3'(2'), 5'-bisphosphate nucleotidase
			K01176	gene:MD05G1081100(AMY1.1)	alpha-amylase
			K01177	gene:MD09G1103800(BMY1)	beta-amylase
			K01179	gene:MD10G1063800(At4g39010)	endoglucanase
			K01179	gene:MD04G1170800(KOR)	endoglucanase
			K01179	gene:MD11G1307100(At4g02290)	endoglucanase
			K01179	gene:MD16G1001700(At1g48930)	endoglucanase
			K01179	gene:MD03G1291200(At4g02290)	endoglucanase
			K01179	gene:MD05G1002700(CEL3)	endoglucanase
			K01179	gene:MD16G1021500(CEL1)	endoglucanase
			K01179	gene:MD10G1003400(CEL5)	endoglucanase
			K01183	gene:MD07G1282500(CHIT3)	chitinase
			K01183	gene:MD04G1047700(EP3)	chitinase
			K01184	gene:MD00G1087900(At2g43860)	polygalacturonase
			K01184	gene:MD07G1011600(QRT2)	polygalacturonase
			K01184	gene:MD00G1070500(At2g43860)	polygalacturonase
			K01193	gene:MD12G1028200(INV1)	beta-fructofuranosidase
			K01426	gene:MD05G1117200(At4g34880)	amidase
			K01438	gene:MD06G1033100(At4g17830)	acetylornithine deacetylase
			K01568	gene:MD12G1172400(PDC4)	pyruvate decarboxylase
			K01568	gene:MD04G1160100(PDC4)	pyruvate decarboxylase
			K01568	gene:MD12G1172500(PDC2)	pyruvate decarboxylase
			K01568	gene:MD12G1173200(PDC1)	pyruvate decarboxylase
			K01595	gene:MD03G1242000(PPC16)	phosphoenolpyruvate carboxylase
			K01602	gene:MD13G1041800(RBCS-1)	ribulose-bisphosphate carboxylase small chain
			K01602	gene:MD13G1041900(RBCS)	ribulose-bisphosphate carboxylase small chain
			K01610	gene:MD01G1046200(PCKA)	phosphoenolpyruvate carboxykinase (ATP)
			K01611	gene:MD16G1180000(SAMDC4)	S-adenosylmethionine decarboxylase
			K01623	gene:MD11G1038900(FBA5)	fructose-bisphosphate aldolase, class I
			K01674	gene:MD03G1165000(ACA7)	carbonic anhydrase
			K01724	gene:MD07G1239200(ATP1)	4a-hydroxytetrahydrobiopterin dehydratase
			K01728	gene:MD13G1231000(At3g07010)	pectate lyase
			K01728	gene:MD09G1019900(At3g27400)	pectate lyase
			K01728	gene:MD16G1236000(At3g07010)	pectate lyase
			K01728	gene:MD04G1089800(At3g53190)	pectate lyase
			K01728	gene:MD13G1106200(At1g67750)	pectate lyase
			K01728	gene:MD14G1167100(At4g24780)	pectate lyase
			K01728	gene:MD12G1108300(At3g53190)	pectate lyase
			K01762	gene:MD02G1073800(ACS7)	1-aminocyclopropane-1-carboxylate synthase
			K01809	gene:MD09G1253100(PMI1)	mannose-6-phosphate isomerase
			K01810	gene:MD08G1034600(PGIC)	glucose-6-phosphate isomerase
			K01850	gene:MD16G1065700(CM3)	chorismate mutase
			K01853	gene:MD16G1237700(OSCPNX1)	cycloartenol synthase
			K01915	gene:MD09G1270600(GLN1)	glutamine synthetase
			K01933	gene:MD08G1195000(PUR5)	phosphoribosylformylglycinamidine cyclo-ligase
			K01963	gene:MD11G1294800(accD)	acetyl-CoA carboxylase carboxyl transferase subunit beta
			K01963	gene:MD02G1213300(accD)	acetyl-CoA carboxylase carboxyl transferase subunit beta
			K01963	gene:MD02G1049500(accD)	acetyl-CoA carboxylase carboxyl transferase subunit beta
			K02083	gene:MD10G1228200(AAH2)	allantoate deiminase
			K02109	gene:MD16G1272100(atpF)	F-type H+-transporting ATPase subunit b
			K03841	gene:MD04G1143400(CFBP1)	fructose-1,6-bisphosphatase I
			K03921	gene:MD10G1014800(S-ACP-DES6)	acyl-
			K04124	gene:MD17G1199100(LE)	gibberellin 3-beta-dioxygenase
			K04713	gene:MD02G1032600(SBH1)	sphinganine C4-monooxygenase
			K04718	gene:MD05G1324900(SPHK1)	sphingosine kinase
			K05280	gene:MD06G1201700(CYP75B2)	flavonoid 3'-monooxygenase
			K05359	gene:MD03G1134800(ADT3)	arogenate/prephenate dehydratase
			K05605	gene:MD02G1054200(--)	3-hydroxyisobutyryl-CoA hydrolase
			K05857	gene:MD01G1153000(PLC2)	phosphatidylinositol phospholipase C, delta
			K05933	gene:MD08G1160900(MAO1B)	aminocyclopropanecarboxylate oxidase
			K05933	gene:MD15G1205100(ACO1)	aminocyclopropanecarboxylate oxidase
			K06001	gene:MD17G1071800(--)	tryptophan synthase beta chain
			K08081	gene:MD11G1093500(At1g07440)	tropinone reductase I
			K08679	gene:MD07G1256800(GAE3)	UDP-glucuronate 4-epimerase
			K08679	gene:MD13G1274600(GAE1)	UDP-glucuronate 4-epimerase
			K09588	gene:MD07G1220800(CYP90A1)	cytochrome P450, family 90, subfamily A, polypeptide 1
			K09590	gene:MD09G1073300(BA13)	brassinosteroid-6-oxidase 1
			K09753	gene:MD09G1224200(CCR1)	cinnamoyl-CoA reductase
			K09755	gene:MD02G1136000(CYP84A1)	ferulate-5-hydroxylase
			K09755	gene:MD15G1249600(CYP84A1)	ferulate-5-hydroxylase
			K09840	gene:MD10G1194200(NCED1)	9-cis-epoxycarotenoid dioxygenase
			K09840	gene:MD14G1105700(CCD4)	9-cis-epoxycarotenoid dioxygenase
			K09840	gene:MD16G1235500(NCED6)	9-cis-epoxycarotenoid dioxygenase
			K10046	gene:MD04G1224100(At5g28840)	GDP-D-mannose 3', 5'-epimerase
			K10206	gene:MD08G1221500(ALD1)	LL-diaminopimelate aminotransferase
			K10206	MSTRG.24779(--)	LL-diaminopimelate aminotransferase
			K10775	gene:MD03G1121400(PAL17.1)	phenylalanine ammonia-lyase
			K11816	gene:MD10G1172800(YUC8)	indole-3-pyruvate monooxygenase
			K12153	gene:MD03G1057500(CYP79D16)	phenylalanine N-monooxygenase
			K12153	gene:MD03G1057600(CYP79D16)	phenylalanine N-monooxygenase
			K12448	gene:MD17G1127400(MUR4)	UDP-arabinose 4-epimerase
			K12657	gene:MD12G1150700(P5CS)	delta-1-pyrroline-5-carboxylate synthetase
			K12930	gene:MD07G1306900(FGT)	anthocyanidin 3-O-glucosyltransferase
			K13032	gene:MD05G1312800(BGLU12)	prunasin beta-glucosidase
			K13065	gene:MD13G1109000(SAT)	shikimate O-hydroxycinnamoyltransferase
			K13065	gene:MD13G1114800(SAT)	shikimate O-hydroxycinnamoyltransferase
			K13082	gene:MD08G1028600(DFR)	bifunctional dihydroflavonol 4-reductase/flavanone 4-reductase
			K13366	gene:MD07G1018400(PAO1)	polyamine oxidase
			K13379	gene:MD17G1064900(UPTG1)	reversibly glycosylated polypeptide / UDP-arabinopyranose mutase
			K13513	gene:MD08G1036500(LPAT4)	lysocardiolipin and lysophospholipid acyltransferase
			K13789	gene:MD17G1260500(GGPS)	geranylgeranyl diphosphate synthase, type II
			K14175	gene:MD10G1310500(TPS13)	(3S,6E)-nerolidol synthase
			K14190	gene:MD11G1211800(VTC2)	GDP-L-galactose phosphorylase
			K15397	gene:MD05G1065300(KCS4)	3-ketoacyl-CoA synthase
			K15397	gene:MD10G1075000(KCS4)	3-ketoacyl-CoA synthase
			K15746	gene:MD06G1089200(BETA-OHASE)	beta-carotene 3-hydroxylase
			K16904	gene:MD06G1198900(DCTPP1)	dCTP diphosphatase
			K18819	gene:MD16G1095000(GOLS1)	inositol 3-alpha-galactosyltransferase
			K18819	gene:MD04G1190900(GOLS2)	inositol 3-alpha-galactosyltransferase
			K18857	gene:MD05G1013400(ADH1)	alcohol dehydrogenase class-P
			K18857	gene:MD05G1013200(ADH)	alcohol dehydrogenase class-P
			K18857	gene:MD10G1014500(ADH1)	alcohol dehydrogenase class-P
			K19355	gene:MD02G1143700(MAN7)	mannan endo-1,4-beta-mannosidase
			K20457	gene:MD07G1284900(DHFS)	dihydrofolate synthase
			K20547	gene:MD02G1120200(CHI2)	basic endochitinase B
			K20623	gene:MD17G1167200(CYP92C6)	typhasterol/6-deoxotyphasterol 2alpha-hydroxylase
			K20772	gene:MD01G1070400(ACS1)	1-aminocyclopropane-1-carboxylate synthase 1/2/6
			K22849	gene:MD16G1134300(DGAT3)	Unknown
2	Biosynthesis of secondary metabolites	ko01110	C00020	Zmyn000155(N-α-Acetyl-L-ornithine)	Adenosine 5'-phosphate
			C00025	pmb3074(5-O-p-Coumaroylquinic acid)	Glutamate
			C00042	mws0254(L-Histidine)	Ethylenesuccinic acid
			C00062	mws1337(D-Pantothenic Acid)	L-Arg
			C00079	pme0021(L-Phenylalanine)	(S)-alpha-Amino-beta-phenylpropionic acid
			C00097	pme1654(Jasmonic acid)	L-2-Amino-3-mercaptopropionic acid
			C00103	4-Hydroxy-3-Methoxybenzaldehyde)	D-Glucose alpha-1-phosphate
			C00123	pme0195(L-Cysteine)	(2S)-alpha-Leucine
			C00135	pme0014(L-Glutamic acid)	(S)-alpha-Amino-1H-imidazole-4-propionic acid
			C00148	mws0178(Chlorogenic acid (3-O-Caffeoylquinic acid)*)	2-Pyrrolidinecarboxylic acid
			C00149	mws0275(L-Malic acid)	Malic acid
			C00158	mws0281(Citric Acid)	2-Hydroxytricarballylic acid
			C00180	pme0241(Benzoic acid)	Dracylic acid
			C00183	mws0668(Xanthosine)	2-Amino-3-methylbutyric acid
			C00437	mws0227(L-Leucine)	N2-Acetyl-L-ornithine
			C00755	mws0458(Vanillin	4-Hydroxy-3-methoxybenzaldehyde
			C00774	pme1201(Phloretin)	Phloretin
			C00852	mws1090(Glucose-1-phosphate)	trans-5-O-Caffeoyl-D-quinate
			C00860	pma2987(Histidinol)	L-Histidinol
			C00864	mws0256(L-Valine)	(R)-Pantothenate
			C01762	pme0006(L-Proline)	Xanthosine
			C02504	pmb3101(2-Isopropylmalic Acid)	3-Carboxy-3-hydroxyisocaproate
			C02947	pmb0981(Adenosine 5'-monophosphate)	trans-5-O-(4-Coumaroyl)shikimate
			C04411	Lmbn001754(3-Isopropylmalic Acid)	2-D-threo-Hydroxy-3-carboxy-isocaproate
			C08491	MWSmce119(L-Arginine)	(-)-Jasmonate
			C09727	MWSHY0174(Epicatechin)	(-)-Epicatechin
			C10434	Hmln002806(5-O-Caffeoylshikimic acid)	5-O-Caffeoylshikimic acid
			C12208	pmb0751(Trans-5-O-(p-Coumaroyl)shikimate)	trans-5-O-(4-Coumaroyl)-D-quinate
			K00083	gene:MD10G1097200(CAD1)	cinnamyl-alcohol dehydrogenase
			K00083	gene:MD07G1183600(CAD9)	cinnamyl-alcohol dehydrogenase
			K00134	gene:MD06G1148800(GAPC)	glyceraldehyde 3-phosphate dehydrogenase
			K00232	gene:MD12G1170700(ACX4)	acyl-CoA oxidase
			K00264	gene:MD07G1290500(GLT1)	glutamate synthase (NADPH/NADH)
			K00422	gene:MD05G1319100(PPO)	polyphenol oxidase
			K00430	gene:MD10G1218200(PER7)	peroxidase
			K00430	gene:MD03G1274500(PER39)	peroxidase
			K00430	gene:MD10G1321200(PER42)	peroxidase
			K00430	gene:MD01G1162400(GSVIVT00023967001)	peroxidase
			K00430	gene:MD05G1243700(PER7)	peroxidase
			K00430	gene:MD13G1011000(PER4)	peroxidase
			K00430	gene:MD03G1274400(PER3)	peroxidase
			K00430	gene:MD10G1225600(PER7)	peroxidase
			K00430	gene:MD03G1059200(GSVIVT00023967001)	peroxidase
			K00430	gene:MD16G1177000(PER24)	peroxidase
			K00430	gene:MD13G1246700(PER16)	peroxidase
			K00430	gene:MD01G1162100(GSVIVT00023967001)	peroxidase
			K00430	gene:MD04G1046400(PER26)	peroxidase
			K00454	gene:MD02G1317800(LOX2.1)	lipoxygenase
			K00495	gene:MD14G1169200(CYP71AN24)	Unknown
			K00511	gene:MD05G1111800(SQE1)	squalene monooxygenase
			K00511	gene:MD05G1293500(SQE2)	squalene monooxygenase
			K00658	gene:MD03G1198100(At4g26910)	2-oxoglutarate dehydrogenase E2 component (dihydrolipoamide succinyltransferase)
			K00695	gene:MD02G1100500(SS)	sucrose synthase
			K00695	gene:MD02G1100600(SS)	sucrose synthase
			K00696	gene:MD10G1002500(SPS4)	sucrose-phosphate synthase
			K00696	gene:MD05G1006400(SPS4)	sucrose-phosphate synthase
			K01176	gene:MD05G1081100(AMY1.1)	alpha-amylase
			K01177	gene:MD09G1103800(BMY1)	beta-amylase
			K01193	gene:MD12G1028200(INV1)	beta-fructofuranosidase
			K01438	gene:MD06G1033100(At4g17830)	acetylornithine deacetylase
			K01568	gene:MD12G1173200(PDC1)	pyruvate decarboxylase
			K01568	gene:MD12G1172400(PDC4)	pyruvate decarboxylase
			K01568	gene:MD04G1160100(PDC4)	pyruvate decarboxylase
			K01568	gene:MD12G1172500(PDC2)	pyruvate decarboxylase
			K01602	gene:MD13G1041800(RBCS-1)	ribulose-bisphosphate carboxylase small chain
			K01602	gene:MD13G1041900(RBCS)	ribulose-bisphosphate carboxylase small chain
			K01610	gene:MD01G1046200(PCKA)	phosphoenolpyruvate carboxykinase (ATP)
			K01623	gene:MD11G1038900(FBA5)	fructose-bisphosphate aldolase, class I
			K01762	gene:MD02G1073800(ACS7)	1-aminocyclopropane-1-carboxylate synthase
			K01809	gene:MD09G1253100(PMI1)	mannose-6-phosphate isomerase
			K01810	gene:MD08G1034600(PGIC)	glucose-6-phosphate isomerase
			K01850	gene:MD16G1065700(CM3)	chorismate mutase
			K01853	gene:MD16G1237700(OSCPNX1)	cycloartenol synthase
			K01933	gene:MD08G1195000(PUR5)	phosphoribosylformylglycinamidine cyclo-ligase
			K01963	gene:MD02G1213300(accD)	acetyl-CoA carboxylase carboxyl transferase subunit beta
			K01963	gene:MD11G1294800(accD)	acetyl-CoA carboxylase carboxyl transferase subunit beta
			K01963	gene:MD02G1049500(accD)	acetyl-CoA carboxylase carboxyl transferase subunit beta
			K03841	gene:MD04G1143400(CFBP1)	fructose-1,6-bisphosphatase I
			K04124	gene:MD17G1199100(LE)	gibberellin 3-beta-dioxygenase
			K04125	gene:MD10G1194100(GA2OX1)	gibberellin 2-oxidase
			K05280	gene:MD06G1201700(CYP75B2)	flavonoid 3'-monooxygenase
			K05359	gene:MD03G1134800(ADT3)	arogenate/prephenate dehydratase
			K05933	gene:MD08G1160900(MAO1B)	aminocyclopropanecarboxylate oxidase
			K05933	gene:MD15G1205100(ACO1)	aminocyclopropanecarboxylate oxidase
			K06001	gene:MD17G1071800(--)	tryptophan synthase beta chain
			K08081	gene:MD11G1093500(At1g07440)	tropinone reductase I
			K08241	gene:MD15G1023600(JMT)	jasmonate O-methyltransferase
			K09588	gene:MD07G1220800(CYP90A1)	cytochrome P450, family 90, subfamily A, polypeptide 1
			K09590	gene:MD09G1073300(BA13)	brassinosteroid-6-oxidase 1
			K09753	gene:MD09G1224200(CCR1)	cinnamoyl-CoA reductase
			K09755	gene:MD15G1249600(CYP84A1)	ferulate-5-hydroxylase
			K09755	gene:MD02G1136000(CYP84A1)	ferulate-5-hydroxylase
			K09840	gene:MD10G1194200(NCED1)	9-cis-epoxycarotenoid dioxygenase
			K09840	gene:MD16G1235500(NCED6)	9-cis-epoxycarotenoid dioxygenase
			K09840	gene:MD14G1105700(CCD4)	9-cis-epoxycarotenoid dioxygenase
			K10046	gene:MD04G1224100(At5g28840)	GDP-D-mannose 3', 5'-epimerase
			K10206	MSTRG.24779(--)	LL-diaminopimelate aminotransferase
			K10206	gene:MD08G1221500(ALD1)	LL-diaminopimelate aminotransferase
			K10775	gene:MD03G1121400(PAL17.1)	phenylalanine ammonia-lyase
			K12153	gene:MD03G1057600(CYP79D16)	phenylalanine N-monooxygenase
			K12153	gene:MD03G1057500(CYP79D16)	phenylalanine N-monooxygenase
			K12657	gene:MD12G1150700(P5CS)	delta-1-pyrroline-5-carboxylate synthetase
			K12930	gene:MD07G1306900(FGT)	anthocyanidin 3-O-glucosyltransferase
			K13032	gene:MD05G1312800(BGLU12)	prunasin beta-glucosidase
			K13065	gene:MD13G1114800(SAT)	shikimate O-hydroxycinnamoyltransferase
			K13065	gene:MD13G1109000(SAT)	shikimate O-hydroxycinnamoyltransferase
			K13082	gene:MD08G1028600(DFR)	bifunctional dihydroflavonol 4-reductase/flavanone 4-reductase
			K13513	gene:MD08G1036500(LPAT4)	lysocardiolipin and lysophospholipid acyltransferase
			K13789	gene:MD17G1260500(GGPS)	geranylgeranyl diphosphate synthase, type II
			K14190	gene:MD11G1211800(VTC2)	GDP-L-galactose phosphorylase
			K15397	gene:MD05G1065300(KCS4)	3-ketoacyl-CoA synthase
			K15397	gene:MD10G1075000(KCS4)	3-ketoacyl-CoA synthase
			K15746	gene:MD06G1089200(BETA-OHASE)	beta-carotene 3-hydroxylase
			K15813	gene:MD17G1159500(OSCBPY)	beta-amyrin synthase
			K15813	gene:MD11G1098500(OSCPNY1)	beta-amyrin synthase
			K17913	gene:MD08G1113800(CCD8B)	carlactone synthase / all-trans-10'-apo-beta-carotenal 13,14-cleaving dioxygenase
			K17913	gene:MD15G1093500(CCD8B)	carlactone synthase / all-trans-10'-apo-beta-carotenal 13,14-cleaving dioxygenase
			K18857	gene:MD05G1013400(ADH1)	alcohol dehydrogenase class-P
			K18857	gene:MD05G1013200(ADH)	alcohol dehydrogenase class-P
			K18857	gene:MD10G1014500(ADH1)	alcohol dehydrogenase class-P
			K20623	gene:MD17G1167200(CYP92C6)	typhasterol/6-deoxotyphasterol 2alpha-hydroxylase
			K20772	gene:MD01G1070400(ACS1)	1-aminocyclopropane-1-carboxylate synthase 1/2/6
			K22013	gene:MD04G1070300(SGR)	Unknown
3	Pentose and glucuronate interconversions	ko00040	C00029	pmb2922(Uridine 5'-diphospho-D-glucose)	UDP-alpha-D-glucose
			C00103	mws1090(Glucose-1-phosphate)	D-Glucose alpha-1-phosphate
			K01051	gene:MD02G1067000(PME53)	pectinesterase
			K01051	gene:MD02G1266500(PME47)	pectinesterase
			K01051	gene:MD03G1291000(PME41)	pectinesterase
			K01051	gene:MD08G1195600(PME20)	pectinesterase
			K01051	gene:MD11G1195100(PME33)	pectinesterase
			K01051	gene:MD02G1207900(PECS-2.1)	pectinesterase
			K01184	gene:MD00G1087900(At2g43860)	polygalacturonase
			K01184	gene:MD07G1011600(QRT2)	polygalacturonase
			K01184	gene:MD00G1070500(At2g43860)	polygalacturonase
			K01728	gene:MD12G1108300(At3g53190)	pectate lyase
			K01728	gene:MD09G1019900(At3g27400)	pectate lyase
			K01728	gene:MD13G1231000(At3g07010)	pectate lyase
			K01728	gene:MD13G1106200(At1g67750)	pectate lyase
			K01728	gene:MD16G1236000(At3g07010)	pectate lyase
			K01728	gene:MD04G1089800(At3g53190)	pectate lyase
			K01728	gene:MD14G1167100(At4g24780)	pectate lyase
4	Phenylpropanoid biosynthesis	ko00940	C00079	pme0021(L-Phenylalanine)	(S)-alpha-Amino-beta-phenylpropionic acid
			C00852	mws0178(Chlorogenic acid (3-O-Caffeoylquinic acid)*)	trans-5-O-Caffeoyl-D-quinate
			C01175	HJN003(1-O-Sinapoyl-β-D-glucose)	1-O-Sinapoyl beta-D-glucoside
			C02947	pmb0751(Trans-5-O-(p-Coumaroyl)shikimate)	trans-5-O-(4-Coumaroyl)shikimate
			C10434	Hmln002806(5-O-Caffeoylshikimic acid)	5-O-Caffeoylshikimic acid
			C12208	pmb3074(5-O-p-Coumaroylquinic acid)	trans-5-O-(4-Coumaroyl)-D-quinate
			K00083	gene:MD10G1097200(CAD1)	cinnamyl-alcohol dehydrogenase
			K00083	gene:MD07G1183600(CAD9)	cinnamyl-alcohol dehydrogenase
			K00430	gene:MD05G1243700(PER7)	peroxidase
			K00430	gene:MD10G1225600(PER7)	peroxidase
			K00430	gene:MD10G1218200(PER7)	peroxidase
			K00430	gene:MD13G1246700(PER16)	peroxidase
			K00430	gene:MD04G1046400(PER26)	peroxidase
			K00430	gene:MD03G1059200(GSVIVT00023967001)	peroxidase
			K00430	gene:MD13G1011000(PER4)	peroxidase
			K00430	gene:MD10G1321200(PER42)	peroxidase
			K00430	gene:MD01G1162100(GSVIVT00023967001)	peroxidase
			K00430	gene:MD03G1274500(PER39)	peroxidase
			K00430	gene:MD16G1177000(PER24)	peroxidase
			K00430	gene:MD03G1274400(PER3)	peroxidase
			K00430	gene:MD01G1162400(GSVIVT00023967001)	peroxidase
			K09753	gene:MD09G1224200(CCR1)	cinnamoyl-CoA reductase
			K09755	gene:MD02G1136000(CYP84A1)	ferulate-5-hydroxylase
			K09755	gene:MD15G1249600(CYP84A1)	ferulate-5-hydroxylase
			K10775	gene:MD03G1121400(PAL17.1)	phenylalanine ammonia-lyase
			K13065	gene:MD13G1114800(SAT)	shikimate O-hydroxycinnamoyltransferase
			K13065	gene:MD13G1109000(SAT)	shikimate O-hydroxycinnamoyltransferase
5	Zeatin biosynthesis	ko00908	C00020	pmb0981(Adenosine 5'-monophosphate)	Adenosine 5'-phosphate
			C00029	pmb2922(Uridine 5'-diphospho-D-glucose)	UDP-alpha-D-glucose
			C00170	pme1474(5'-Deoxy-5'-(methylthio)adenosine)	MTA
			C00190	Zmfn000481(Uridine-5'-Diphosphate-D-Xylose)	UDP-alpha-D-xylose
			K00279	gene:MD07G1026600(CKX6)	cytokinin dehydrogenase
			K00279	gene:MD08G1023900(CKX5)	cytokinin dehydrogenase
			K00279	gene:MD15G1208200(CKX4)	cytokinin dehydrogenase
			K00279	gene:MD02G1080700(CKX4)	cytokinin dehydrogenase
			K13495	gene:MD14G1076500(ZOX1)	cis-zeatin O-glucosyltransferase
6	Flavone and flavonol biosynthesis	ko00944	C12637	Lmjp002596(Quercetin-3-O-sambubioside*)	Quercetin 3-O-
			K05280	gene:MD06G1201700(CYP75B2)	flavonoid 3'-monooxygenase
			K22794	gene:MD10G1287100(F3GGT1)	Unknown
			K22794	gene:MD10G1287000(F3GGT1)	Unknown
7	Starch and sucrose metabolism	ko00500	C00029	pmb2922(Uridine 5'-diphospho-D-glucose)	UDP-alpha-D-glucose
			C00085	MWS2442(D-Fructose 6-Phosphate)	Neuberg ester
			C00092	mws0866(D-Glucose 6-phosphate)	Robison ester
			C00103	mws1090(Glucose-1-phosphate)	D-Glucose alpha-1-phosphate
			K00695	gene:MD02G1100500(SS)	sucrose synthase
			K00695	gene:MD02G1100600(SS)	sucrose synthase
			K00696	gene:MD05G1006400(SPS4)	sucrose-phosphate synthase
			K00696	gene:MD10G1002500(SPS4)	sucrose-phosphate synthase
			K01176	gene:MD05G1081100(AMY1.1)	alpha-amylase
			K01177	gene:MD09G1103800(BMY1)	beta-amylase
			K01179	gene:MD11G1307100(At4g02290)	endoglucanase
			K01179	gene:MD16G1001700(At1g48930)	endoglucanase
			K01179	gene:MD16G1021500(CEL1)	endoglucanase
			K01179	gene:MD04G1170800(KOR)	endoglucanase
			K01179	gene:MD10G1003400(CEL5)	endoglucanase
			K01179	gene:MD10G1063800(At4g39010)	endoglucanase
			K01179	gene:MD03G1291200(At4g02290)	endoglucanase
			K01179	gene:MD05G1002700(CEL3)	endoglucanase
			K01193	gene:MD12G1028200(INV1)	beta-fructofuranosidase
			K01810	gene:MD08G1034600(PGIC)	glucose-6-phosphate isomerase
8	Glycolysis / Gluconeogenesis	ko00010	C00103	mws1090(Glucose-1-phosphate)	D-Glucose alpha-1-phosphate
			K00134	gene:MD06G1148800(GAPC)	glyceraldehyde 3-phosphate dehydrogenase
			K01568	gene:MD12G1172500(PDC2)	pyruvate decarboxylase
			K01568	gene:MD12G1173200(PDC1)	pyruvate decarboxylase
			K01568	gene:MD04G1160100(PDC4)	pyruvate decarboxylase
			K01568	gene:MD12G1172400(PDC4)	pyruvate decarboxylase
			K01610	gene:MD01G1046200(PCKA)	phosphoenolpyruvate carboxykinase (ATP)
			K01623	gene:MD11G1038900(FBA5)	fructose-bisphosphate aldolase, class I
			K01810	gene:MD08G1034600(PGIC)	glucose-6-phosphate isomerase
			K03841	gene:MD04G1143400(CFBP1)	fructose-1,6-bisphosphatase I
			K18857	gene:MD10G1014500(ADH1)	alcohol dehydrogenase class-P
			K18857	gene:MD05G1013200(ADH)	alcohol dehydrogenase class-P
			K18857	gene:MD05G1013400(ADH1)	alcohol dehydrogenase class-P
9	Carbon fixation in photosynthetic organisms	ko00710	C00085	MWS2442(D-Fructose 6-Phosphate)	Neuberg ester
			C00149	mws0275(L-Malic acid)	Malic acid
			K00134	gene:MD06G1148800(GAPC)	glyceraldehyde 3-phosphate dehydrogenase
			K00814	gene:MD09G1173000(ALAAT2)	alanine transaminase
			K01595	gene:MD03G1242000(PPC16)	phosphoenolpyruvate carboxylase
			K01602	gene:MD13G1041800(RBCS-1)	ribulose-bisphosphate carboxylase small chain
			K01602	gene:MD13G1041900(RBCS)	ribulose-bisphosphate carboxylase small chain
			K01610	gene:MD01G1046200(PCKA)	phosphoenolpyruvate carboxykinase (ATP)
			K01623	gene:MD11G1038900(FBA5)	fructose-bisphosphate aldolase, class I
			K03841	gene:MD04G1143400(CFBP1)	fructose-1,6-bisphosphatase I
10	Propanoate metabolism	ko00640	C00042	mws0192(Succinic acid)	Ethylenesuccinic acid
			C02170	mws0470(Methylmalonic acid)	Methylmalonic acid
			K00232	gene:MD12G1170700(ACX4)	acyl-CoA oxidase
			K01963	gene:MD02G1213300(accD)	acetyl-CoA carboxylase carboxyl transferase subunit beta
			K01963	gene:MD02G1049500(accD)	acetyl-CoA carboxylase carboxyl transferase subunit beta
			K01963	gene:MD11G1294800(accD)	acetyl-CoA carboxylase carboxyl transferase subunit beta
			K05605	gene:MD02G1054200(--)	3-hydroxyisobutyryl-CoA hydrolase
11	Amino sugar and nucleotide sugar metabolism	ko00520	C00029	pmb2922(Uridine 5'-diphospho-D-glucose)	UDP-alpha-D-glucose
			C00103	mws1090(Glucose-1-phosphate)	D-Glucose alpha-1-phosphate
			C00190	Zmfn000481(Uridine-5'-Diphosphate-D-Xylose)	UDP-alpha-D-xylose
			K01183	gene:MD07G1282500(CHIT3)	chitinase
			K01183	gene:MD04G1047700(EP3)	chitinase
			K01809	gene:MD09G1253100(PMI1)	mannose-6-phosphate isomerase
			K01810	gene:MD08G1034600(PGIC)	glucose-6-phosphate isomerase
			K08679	gene:MD13G1274600(GAE1)	UDP-glucuronate 4-epimerase
			K08679	gene:MD07G1256800(GAE3)	UDP-glucuronate 4-epimerase
			K10046	gene:MD04G1224100(At5g28840)	GDP-D-mannose 3', 5'-epimerase
			K12448	gene:MD17G1127400(MUR4)	UDP-arabinose 4-epimerase
			K13379	gene:MD17G1064900(UPTG1)	reversibly glycosylated polypeptide / UDP-arabinopyranose mutase
			K20547	gene:MD02G1120200(CHI2)	basic endochitinase B
12	Plant hormone signal transduction	ko04075	C08491	pme1654(Jasmonic acid)	(-)-Jasmonate
			K12126	gene:MD12G1198900(PIL15)	phytochrome-interacting factor 3
			K13422	MSTRG.40723(MYC2)	transcription factor MYC2
			K13422	MSTRG.51985(MYC2)	transcription factor MYC2
			K13449	gene:MD05G1109100(PRB1)	pathogenesis-related protein 1
			K13449	gene:MD05G1108800(PRB1)	pathogenesis-related protein 1
			K14484	gene:MD02G1057200(IAA27)	auxin-responsive protein IAA
			K14484	gene:MD15G1191800(IAA27)	auxin-responsive protein IAA
			K14484	gene:MD13G1137000(IAA31)	auxin-responsive protein IAA
			K14484	gene:MD15G1090600(IAA26)	auxin-responsive protein IAA
			K14484	gene:MD05G1205800(AUX28)	auxin-responsive protein IAA
			K14487	gene:MD13G1132300(GH3.17)	auxin responsive GH3 gene family
			K14488	gene:MD17G1161400(SAUR72)	SAUR family protein
			K14488	gene:MD15G1222900(ARG7)	SAUR family protein
			K14490	gene:MD04G1212100(AHP1)	histidine-containing phosphotransfer peotein
			K14491	gene:MD13G1108300(RR26)	two-component response regulator ARR-B family
			K14504	gene:MD13G1237300(XTH23)	xyloglucan:xyloglucosyl transferase TCH4
			K16189	gene:MD09G1146000(PIF4)	phytochrome-interacting factor 4
13	Arginine and proline metabolism	ko00330	C00025	pme0014(L-Glutamic acid)	Glutamate
			C00062	MWSmce119(L-Arginine)	L-Arg
			C00148	pme0006(L-Proline)	2-Pyrrolidinecarboxylic acid
			C00750	mws0018(Spermine)	N,N'-Bis(3-aminopropyl)-1,4-butanediamine
			C02647	Zmdp000376(4-Guanidinobutanal)	4-Guanidinobutanal
			K00472	gene:MD15G1007000(P4H3)	prolyl 4-hydroxylase
			K00797	gene:MD06G1177500(SPDSYN)	spermidine synthase
			K01426	gene:MD05G1117200(At4g34880)	amidase
			K01611	gene:MD16G1180000(SAMDC4)	S-adenosylmethionine decarboxylase
			K12657	gene:MD12G1150700(P5CS)	delta-1-pyrroline-5-carboxylate synthetase
			K13366	gene:MD07G1018400(PAO1)	polyamine oxidase
14	Tyrosine metabolism	ko00350	C00042	mws0192(Succinic acid)	Ethylenesuccinic acid
			K00422	gene:MD05G1319100(PPO)	polyphenol oxidase
			K00451	gene:MD03G1237300(HGO)	homogentisate 1,2-dioxygenase
			K18857	gene:MD10G1014500(ADH1)	alcohol dehydrogenase class-P
			K18857	gene:MD05G1013400(ADH1)	alcohol dehydrogenase class-P
			K18857	gene:MD05G1013200(ADH)	alcohol dehydrogenase class-P
15	Nitrogen metabolism	ko00910	C00025	pme0014(L-Glutamic acid)	Glutamate
			K00264	gene:MD07G1290500(GLT1)	glutamate synthase (NADPH/NADH)
			K01674	gene:MD03G1165000(ACA7)	carbonic anhydrase
			K01915	gene:MD09G1270600(GLN1)	glutamine synthetase
			K02575	gene:MD03G1125000(NRT2.1)	MFS transporter, NNP family, nitrate/nitrite transporter
16	alpha-Linolenic acid metabolism	ko00592	C08491	pme1654(Jasmonic acid)	(-)-Jasmonate
			K00232	gene:MD12G1170700(ACX4)	acyl-CoA oxidase
			K00454	gene:MD02G1317800(LOX2.1)	lipoxygenase
			K08241	gene:MD15G1023600(JMT)	jasmonate O-methyltransferase
			K18857	gene:MD10G1014500(ADH1)	alcohol dehydrogenase class-P
			K18857	gene:MD05G1013200(ADH)	alcohol dehydrogenase class-P
			K18857	gene:MD05G1013400(ADH1)	alcohol dehydrogenase class-P
17	Glucosinolate biosynthesis	ko00966	C00079	pme0021(L-Phenylalanine)	(S)-alpha-Amino-beta-phenylpropionic acid
			C00123	mws0227(L-Leucine)	(2S)-alpha-Leucine
			C00183	mws0256(L-Valine)	2-Amino-3-methylbutyric acid
			K12153	gene:MD03G1057600(CYP79D16)	phenylalanine N-monooxygenase
			K12153	gene:MD03G1057500(CYP79D16)	phenylalanine N-monooxygenase
18	ABC transporters	ko02010	C00025	pme0014(L-Glutamic acid)	Glutamate
			C00062	MWSmce119(L-Arginine)	L-Arg
			C00079	pme0021(L-Phenylalanine)	(S)-alpha-Amino-beta-phenylpropionic acid
			C00123	mws0227(L-Leucine)	(2S)-alpha-Leucine
			C00135	mws0254(L-Histidine)	(S)-alpha-Amino-1H-imidazole-4-propionic acid
			C00148	pme0006(L-Proline)	2-Pyrrolidinecarboxylic acid
			C00183	mws0256(L-Valine)	2-Amino-3-methylbutyric acid
			K05658	gene:MD06G1037400(ABCB2)	ATP-binding cassette, subfamily B (MDR/TAP), member 1
			K05658	gene:MD10G1268400(ABCB9)	ATP-binding cassette, subfamily B (MDR/TAP), member 1
			K05658	gene:MD10G1268300(ABCB9)	ATP-binding cassette, subfamily B (MDR/TAP), member 1
19	Carbon metabolism	ko01200	C00025	pme0014(L-Glutamic acid)	Glutamate
			C00042	mws0192(Succinic acid)	Ethylenesuccinic acid
			C00085	MWS2442(D-Fructose 6-Phosphate)	Neuberg ester
			C00097	pme0195(L-Cysteine)	L-2-Amino-3-mercaptopropionic acid
			C00149	mws0275(L-Malic acid)	Malic acid
			C00158	mws0281(Citric Acid)	2-Hydroxytricarballylic acid
			C00234	pmb1912(10-Formyltetrahydrofolic Acid)	10-Formyl-THF
			K00122	gene:MD17G1034800(FDH1)	formate dehydrogenase
			K00134	gene:MD06G1148800(GAPC)	glyceraldehyde 3-phosphate dehydrogenase
			K00232	gene:MD12G1170700(ACX4)	acyl-CoA oxidase
			K00658	gene:MD03G1198100(At4g26910)	2-oxoglutarate dehydrogenase E2 component (dihydrolipoamide succinyltransferase)
			K00814	gene:MD09G1173000(ALAAT2)	alanine transaminase
			K01595	gene:MD03G1242000(PPC16)	phosphoenolpyruvate carboxylase
			K01602	gene:MD13G1041800(RBCS-1)	ribulose-bisphosphate carboxylase small chain
			K01602	gene:MD13G1041900(RBCS)	ribulose-bisphosphate carboxylase small chain
			K01610	gene:MD01G1046200(PCKA)	phosphoenolpyruvate carboxykinase (ATP)
			K01623	gene:MD11G1038900(FBA5)	fructose-bisphosphate aldolase, class I
			K01810	gene:MD08G1034600(PGIC)	glucose-6-phosphate isomerase
			K01963	gene:MD02G1213300(accD)	acetyl-CoA carboxylase carboxyl transferase subunit beta
			K01963	gene:MD02G1049500(accD)	acetyl-CoA carboxylase carboxyl transferase subunit beta
			K01963	gene:MD11G1294800(accD)	acetyl-CoA carboxylase carboxyl transferase subunit beta
			K03841	gene:MD04G1143400(CFBP1)	fructose-1,6-bisphosphatase I
			K05605	gene:MD02G1054200(--)	3-hydroxyisobutyryl-CoA hydrolase
20	Flavonoid biosynthesis	ko00941	C00774	pme1201(Phloretin)	Phloretin
			C00852	mws0178(Chlorogenic acid (3-O-Caffeoylquinic acid)*)	trans-5-O-Caffeoyl-D-quinate
			C02947	pmb0751(Trans-5-O-(p-Coumaroyl)shikimate)	trans-5-O-(4-Coumaroyl)shikimate
			C05907	Lmgp004167(3',4,4',5,7-Pentahydroxyflavan (Luteoforol))	3-Deoxyleucocyanidin
			C09727	MWSHY0174(Epicatechin)	(-)-Epicatechin
			C10434	Hmln002806(5-O-Caffeoylshikimic acid)	5-O-Caffeoylshikimic acid
			C12208	pmb3074(5-O-p-Coumaroylquinic acid)	trans-5-O-(4-Coumaroyl)-D-quinate
			K05280	gene:MD06G1201700(CYP75B2)	flavonoid 3'-monooxygenase
			K13065	gene:MD13G1109000(SAT)	shikimate O-hydroxycinnamoyltransferase
			K13065	gene:MD13G1114800(SAT)	shikimate O-hydroxycinnamoyltransferase
			K13082	gene:MD08G1028600(DFR)	bifunctional dihydroflavonol 4-reductase/flavanone 4-reductase
21	Cyanoamino acid metabolism	ko00460	C00079	pme0021(L-Phenylalanine)	(S)-alpha-Amino-beta-phenylpropionic acid
			C00097	pme0195(L-Cysteine)	L-2-Amino-3-mercaptopropionic acid
			C00183	mws0256(L-Valine)	2-Amino-3-methylbutyric acid
			K00495	gene:MD14G1169200(CYP71AN24)	Unknown
			K12153	gene:MD03G1057500(CYP79D16)	phenylalanine N-monooxygenase
			K12153	gene:MD03G1057600(CYP79D16)	phenylalanine N-monooxygenase
			K13032	gene:MD05G1312800(BGLU12)	prunasin beta-glucosidase
22	Arginine biosynthesis	ko00220	C00025	pme0014(L-Glutamic acid)	Glutamate
			C00062	MWSmce119(L-Arginine)	L-Arg
			C00437	Zmyn000155(N-α-Acetyl-L-ornithine)	N2-Acetyl-L-ornithine
			K00814	gene:MD09G1173000(ALAAT2)	alanine transaminase
			K01438	gene:MD06G1033100(At4g17830)	acetylornithine deacetylase
			K01915	gene:MD09G1270600(GLN1)	glutamine synthetase
23	2-Oxocarboxylic acid metabolism	ko01210	C00025	pme0014(L-Glutamic acid)	Glutamate
			C00079	pme0021(L-Phenylalanine)	(S)-alpha-Amino-beta-phenylpropionic acid
			C00123	mws0227(L-Leucine)	(2S)-alpha-Leucine
			C00158	mws0281(Citric Acid)	2-Hydroxytricarballylic acid
			C00183	mws0256(L-Valine)	2-Amino-3-methylbutyric acid
			C00437	Zmyn000155(N-α-Acetyl-L-ornithine)	N2-Acetyl-L-ornithine
			C02504	pmb3101(2-Isopropylmalic Acid)	3-Carboxy-3-hydroxyisocaproate
			C04411	Lmbn001754(3-Isopropylmalic Acid)	2-D-threo-Hydroxy-3-carboxy-isocaproate
			K00814	gene:MD09G1173000(ALAAT2)	alanine transaminase
			K01438	gene:MD06G1033100(At4g17830)	acetylornithine deacetylase
			K12153	gene:MD03G1057600(CYP79D16)	phenylalanine N-monooxygenase
			K12153	gene:MD03G1057500(CYP79D16)	phenylalanine N-monooxygenase
24	Glyoxylate and dicarboxylate metabolism	ko00630	C00025	pme0014(L-Glutamic acid)	Glutamate
			C00042	mws0192(Succinic acid)	Ethylenesuccinic acid
			C00149	mws0275(L-Malic acid)	Malic acid
			C00158	mws0281(Citric Acid)	2-Hydroxytricarballylic acid
			K00122	gene:MD17G1034800(FDH1)	formate dehydrogenase
			K01602	gene:MD13G1041900(RBCS)	ribulose-bisphosphate carboxylase small chain
			K01602	gene:MD13G1041800(RBCS-1)	ribulose-bisphosphate carboxylase small chain
			K01915	gene:MD09G1270600(GLN1)	glutamine synthetase
25	Stilbenoid, diarylheptanoid and gingerol biosynthesis	ko00945	C00852	mws0178(Chlorogenic acid (3-O-Caffeoylquinic acid)*)	trans-5-O-Caffeoyl-D-quinate
			C02947	pmb0751(Trans-5-O-(p-Coumaroyl)shikimate)	trans-5-O-(4-Coumaroyl)shikimate
			C10434	Hmln002806(5-O-Caffeoylshikimic acid)	5-O-Caffeoylshikimic acid
			C12208	pmb3074(5-O-p-Coumaroylquinic acid)	trans-5-O-(4-Coumaroyl)-D-quinate
			K13065	gene:MD13G1114800(SAT)	shikimate O-hydroxycinnamoyltransferase
			K13065	gene:MD13G1109000(SAT)	shikimate O-hydroxycinnamoyltransferase
26	Cysteine and methionine metabolism	ko00270	C00097	pme0195(L-Cysteine)	L-2-Amino-3-mercaptopropionic acid
			C00170	pme1474(5'-Deoxy-5'-(methylthio)adenosine)	MTA
			K00797	gene:MD06G1177500(SPDSYN)	spermidine synthase
			K01611	gene:MD16G1180000(SAMDC4)	S-adenosylmethionine decarboxylase
			K01762	gene:MD02G1073800(ACS7)	1-aminocyclopropane-1-carboxylate synthase
			K05933	gene:MD08G1160900(MAO1B)	aminocyclopropanecarboxylate oxidase
			K05933	gene:MD15G1205100(ACO1)	aminocyclopropanecarboxylate oxidase
			K20772	gene:MD01G1070400(ACS1)	1-aminocyclopropane-1-carboxylate synthase 1/2/6
27	Phenylalanine, tyrosine and tryptophan biosynthesis	ko00400	C00079	pme0021(L-Phenylalanine)	(S)-alpha-Amino-beta-phenylpropionic acid
			K01850	gene:MD16G1065700(CM3)	chorismate mutase
			K05359	gene:MD03G1134800(ADT3)	arogenate/prephenate dehydratase
			K06001	gene:MD17G1071800(--)	tryptophan synthase beta chain
28	Glutathione metabolism	ko00480	C00025	pme0014(L-Glutamic acid)	Glutamate
			C00097	pme0195(L-Cysteine)	L-2-Amino-3-mercaptopropionic acid
			C00750	mws0018(Spermine)	N,N'-Bis(3-aminopropyl)-1,4-butanediamine
			K00797	gene:MD06G1177500(SPDSYN)	spermidine synthase
			K00799	gene:MD05G1184300(HSP26-A)	glutathione S-transferase
			K00799	gene:MD13G1082100(GSTU17)	glutathione S-transferase
			K00799	gene:MD13G1082000(GSTU17)	glutathione S-transferase
			K00799	gene:MD03G1283000(GSTF13)	glutathione S-transferase
			K00799	gene:MD11G1303600(GSTF13)	glutathione S-transferase
29	Ascorbate and aldarate metabolism	ko00053	C00029	pmb2922(Uridine 5'-diphospho-D-glucose)	UDP-alpha-D-glucose
			K10046	gene:MD04G1224100(At5g28840)	GDP-D-mannose 3', 5'-epimerase
			K14190	gene:MD11G1211800(VTC2)	GDP-L-galactose phosphorylase
			K19642	gene:MD13G1014600(GALUR)	D-galacturonate reductase
30	beta-Alanine metabolism	ko00410	C00135	mws0254(L-Histidine)	(S)-alpha-Amino-1H-imidazole-4-propionic acid
			C00750	mws0018(Spermine)	N,N'-Bis(3-aminopropyl)-1,4-butanediamine
			C00864	mws1337(D-Pantothenic Acid)	(R)-Pantothenate
			K00232	gene:MD12G1170700(ACX4)	acyl-CoA oxidase
			K05605	gene:MD02G1054200(--)	3-hydroxyisobutyryl-CoA hydrolase
			K13366	gene:MD07G1018400(PAO1)	polyamine oxidase
31	Pentose phosphate pathway	ko00030	C00672	pmb2507(2-Deoxyribose-1-phosphate)	2-Deoxy-alpha-D-ribose 1-phosphate
			K01623	gene:MD11G1038900(FBA5)	fructose-bisphosphate aldolase, class I
			K01810	gene:MD08G1034600(PGIC)	glucose-6-phosphate isomerase
			K03841	gene:MD04G1143400(CFBP1)	fructose-1,6-bisphosphatase I
32	Sulfur metabolism	ko00920	C00042	mws0192(Succinic acid)	Ethylenesuccinic acid
			C00097	pme0195(L-Cysteine)	L-2-Amino-3-mercaptopropionic acid
			K00860	gene:MD05G1100600(APK1)	adenylylsulfate kinase
			K01082	gene:MD10G1301100(AHL)	3'(2'), 5'-bisphosphate nucleotidase
33	Pyruvate metabolism	ko00620	C00042	mws0192(Succinic acid)	Ethylenesuccinic acid
			C00149	mws0275(L-Malic acid)	Malic acid
			C02504	pmb3101(2-Isopropylmalic Acid)	3-Carboxy-3-hydroxyisocaproate
			C05994	Zmgn001448(2-Propylmalic Acid)	Malic acid, 2-propyl-
			K01595	gene:MD03G1242000(PPC16)	phosphoenolpyruvate carboxylase
			K01610	gene:MD01G1046200(PCKA)	phosphoenolpyruvate carboxykinase (ATP)
			K01963	gene:MD02G1049500(accD)	acetyl-CoA carboxylase carboxyl transferase subunit beta
			K01963	gene:MD02G1213300(accD)	acetyl-CoA carboxylase carboxyl transferase subunit beta
			K01963	gene:MD11G1294800(accD)	acetyl-CoA carboxylase carboxyl transferase subunit beta
34	Galactose metabolism	ko00052	C00029	pmb2922(Uridine 5'-diphospho-D-glucose)	UDP-alpha-D-glucose
			C00085	MWS2442(D-Fructose 6-Phosphate)	Neuberg ester
			C00103	mws1090(Glucose-1-phosphate)	D-Glucose alpha-1-phosphate
			K01193	gene:MD12G1028200(INV1)	beta-fructofuranosidase
			K18819	gene:MD04G1190900(GOLS2)	inositol 3-alpha-galactosyltransferase
			K18819	gene:MD16G1095000(GOLS1)	inositol 3-alpha-galactosyltransferase
35	Biosynthesis of amino acids	ko01230	C00025	pme0014(L-Glutamic acid)	Glutamate
			C00062	MWSmce119(L-Arginine)	L-Arg
			C00079	pme0021(L-Phenylalanine)	(S)-alpha-Amino-beta-phenylpropionic acid
			C00097	pme0195(L-Cysteine)	L-2-Amino-3-mercaptopropionic acid
			C00123	mws0227(L-Leucine)	(2S)-alpha-Leucine
			C00135	mws0254(L-Histidine)	(S)-alpha-Amino-1H-imidazole-4-propionic acid
			C00148	pme0006(L-Proline)	2-Pyrrolidinecarboxylic acid
			C00158	mws0281(Citric Acid)	2-Hydroxytricarballylic acid
			C00183	mws0256(L-Valine)	2-Amino-3-methylbutyric acid
			C00437	Zmyn000155(N-α-Acetyl-L-ornithine)	N2-Acetyl-L-ornithine
			C00860	pma2987(Histidinol)	L-Histidinol
			C02504	pmb3101(2-Isopropylmalic Acid)	3-Carboxy-3-hydroxyisocaproate
			C04411	Lmbn001754(3-Isopropylmalic Acid)	2-D-threo-Hydroxy-3-carboxy-isocaproate
			K00134	gene:MD06G1148800(GAPC)	glyceraldehyde 3-phosphate dehydrogenase
			K00264	gene:MD07G1290500(GLT1)	glutamate synthase (NADPH/NADH)
			K00814	gene:MD09G1173000(ALAAT2)	alanine transaminase
			K01438	gene:MD06G1033100(At4g17830)	acetylornithine deacetylase
			K01623	gene:MD11G1038900(FBA5)	fructose-bisphosphate aldolase, class I
			K01850	gene:MD16G1065700(CM3)	chorismate mutase
			K01915	gene:MD09G1270600(GLN1)	glutamine synthetase
			K05359	gene:MD03G1134800(ADT3)	arogenate/prephenate dehydratase
			K06001	gene:MD17G1071800(--)	tryptophan synthase beta chain
			K10206	gene:MD08G1221500(ALD1)	LL-diaminopimelate aminotransferase
			K10206	MSTRG.24779(--)	LL-diaminopimelate aminotransferase
			K12657	gene:MD12G1150700(P5CS)	delta-1-pyrroline-5-carboxylate synthetase
36	Alanine, aspartate and glutamate metabolism	ko00250	C00025	pme0014(L-Glutamic acid)	Glutamate
			C00042	mws0192(Succinic acid)	Ethylenesuccinic acid
			C00158	mws0281(Citric Acid)	2-Hydroxytricarballylic acid
			K00264	gene:MD07G1290500(GLT1)	glutamate synthase (NADPH/NADH)
			K00814	gene:MD09G1173000(ALAAT2)	alanine transaminase
			K01915	gene:MD09G1270600(GLN1)	glutamine synthetase
37	Phenylalanine metabolism	ko00360	C00042	4-Hydroxy-3-Methoxybenzaldehyde)	Ethylenesuccinic acid
			C00079	pme0021(L-Phenylalanine)	(S)-alpha-Amino-beta-phenylpropionic acid
			C00180	pme0241(Benzoic acid)	Dracylic acid
			C00755	mws0458(Vanillin	4-Hydroxy-3-methoxybenzaldehyde
			K01426	gene:MD05G1117200(At4g34880)	amidase
			K10775	gene:MD03G1121400(PAL17.1)	phenylalanine ammonia-lyase
38	Purine metabolism	ko00230	C00020	pmb0981(Adenosine 5'-monophosphate)	Adenosine 5'-phosphate
			C01762	mws0668(Xanthosine)	Xanthosine
			K00759	gene:MD08G1155300(APT5)	adenine phosphoribosyltransferase
			K00860	gene:MD05G1100600(APK1)	adenylylsulfate kinase
			K01933	gene:MD08G1195000(PUR5)	phosphoribosylformylglycinamidine cyclo-ligase
			K02083	gene:MD10G1228200(AAH2)	allantoate deiminase
39	Tropane, piperidine and pyridine alkaloid biosynthesis	ko00960	C00079	pme0021(L-Phenylalanine)	(S)-alpha-Amino-beta-phenylpropionic acid
			K08081	gene:MD11G1093500(At1g07440)	tropinone reductase I
40	Citrate cycle (TCA cycle)	ko00020	C00042	mws0192(Succinic acid)	Ethylenesuccinic acid
			C00149	mws0275(L-Malic acid)	Malic acid
			C00158	mws0281(Citric Acid)	2-Hydroxytricarballylic acid
			K00658	gene:MD03G1198100(At4g26910)	2-oxoglutarate dehydrogenase E2 component (dihydrolipoamide succinyltransferase)
			K01610	gene:MD01G1046200(PCKA)	phosphoenolpyruvate carboxykinase (ATP)
41	Glycerolipid metabolism	ko00561	C00029	pmb2922(Uridine 5'-diphospho-D-glucose)	UDP-alpha-D-glucose
			K13513	gene:MD08G1036500(LPAT4)	lysocardiolipin and lysophospholipid acyltransferase
			K22849	gene:MD16G1134300(DGAT3)	Unknown
42	Porphyrin and chlorophyll metabolism	ko00860	C00025	pme0014(L-Glutamic acid)	Glutamate
			K22013	gene:MD04G1070300(SGR)	Unknown
43	Pyrimidine metabolism	ko00240	C00029	pmb2922(Uridine 5'-diphospho-D-glucose)	UDP-alpha-D-glucose
			C00672	pmb2507(2-Deoxyribose-1-phosphate)	2-Deoxy-alpha-D-ribose 1-phosphate
			C02170	mws0470(Methylmalonic acid)	Methylmalonic acid
			K16904	gene:MD06G1198900(DCTPP1)	dCTP diphosphatase
44	Valine, leucine and isoleucine degradation	ko00280	C00123	mws0227(L-Leucine)	(2S)-alpha-Leucine
			C00183	mws0256(L-Valine)	2-Amino-3-methylbutyric acid
			C02170	mws0470(Methylmalonic acid)	Methylmalonic acid
			K05605	gene:MD02G1054200(--)	3-hydroxyisobutyryl-CoA hydrolase
45	Glycine, serine and threonine metabolism	ko00260	C00097	pme0195(L-Cysteine)	L-2-Amino-3-mercaptopropionic acid
			K06001	gene:MD17G1071800(--)	tryptophan synthase beta chain
46	Inositol phosphate metabolism	ko00562	C00092	mws0866(D-Glucose 6-phosphate)	Robison ester
			K05857	gene:MD01G1153000(PLC2)	phosphatidylinositol phospholipase C, delta
47	Glycerophospholipid metabolism	ko00564	C00670	mws0120(Choline Alfoscerate)	Glycerophosphocholine
			K13513	gene:MD08G1036500(LPAT4)	lysocardiolipin and lysophospholipid acyltransferase
48	Oxidative phosphorylation	ko00190	C00042	mws0192(Succinic acid)	Ethylenesuccinic acid
			K02109	gene:MD16G1272100(atpF)	F-type H+-transporting ATPase subunit b

## Sheet: Table S13-5
Table S13-5 Details of pathway enrichment of roots in Z-CKR vs Z-TR
No.	Pathway	Pathway ID	KEGG ID	differentially expressed genes or metabolites	description
1	Biosynthesis of secondary metabolites	ko01110	C00025	pme0014(L-Glutamic acid)	Glutamate
			C00049	mws0219(L-Aspartic Acid)	L-Asp
			C00062	MWSmce119(L-Arginine)	L-Arg
			C00082	mws0250(L-Tyrosine)	Tyrosine
			C00103	mws1090(Glucose-1-phosphate*)	D-Glucose alpha-1-phosphate
			C00123	mws0227(L-Leucine)	(2S)-alpha-Leucine
			C00148	pme0006(L-Proline)	2-Pyrrolidinecarboxylic acid
			C00149	mws0275(L-Malic acid)	Malic acid
			C00152	mws0001(L-Asparagine)	2-Aminosuccinamic acid
			C00158	mws0281(Citric Acid)	2-Hydroxytricarballylic acid
			C00183	mws0256(L-Valine)	2-Amino-3-methylbutyric acid
			C00255	mws0232(Riboflavin (Vitamin B2))	Vitamin B2
			C00311	Zmyn000453(Isocitric Acid)	1-Hydroxypropane-1,2,3-tricarboxylic acid
			C00430	pma3649(5-Aminolevulinic Acid)	5-Amino-4-oxovaleric acid
			C00774	pme1201(Phloretin)	Phloretin
			C00852	mws0178(Chlorogenic acid (3-O-Caffeoylquinic acid)*)	trans-5-O-Caffeoyl-D-quinate
			C01604	MWSHY0075(Phloretin-2'-O-glucoside (Phlorizin))	Phloridzin
			C01772	Lmmn001643(2-Hydroxycinnamic acid*)	2-Coumarate
			C02504	pmb3101(2-Isopropylmalic Acid)	3-Carboxy-3-hydroxyisocaproate
			C04411	Lmbn001754(3-Isopropylmalic Acid*)	2-D-threo-Hydroxy-3-carboxy-isocaproate
			C05623	mws0091(Quercetin-3-O-glucoside (Isoquercitrin)*)	Isotrifoliin
			C05625	MWSHY0067(Quercetin-3-O-rutinoside (Rutin)*)	Phytomelin
			C09727	MWSHY0174(Epicatechin)	(-)-Epicatechin
			C10434	Hmln002806(5-O-Caffeoylshikimic acid)	5-O-Caffeoylshikimic acid
			C12128	mws1422(Epiafzelechin)	epi-Afzelechin
			C12208	pmb3074(5-O-p-Coumaroylquinic acid*)	trans-5-O-(4-Coumaroyl)-D-quinate
			C12249	MWSHY0136(Kaempferol-3-O-glucoside (Astragalin)*)	Astragalin
			K00002	gene:MD12G1150200(AKR4C9)	alcohol dehydrogenase (NADP+)
			K00006	gene:MD06G1087500(GPDHC1)	glycerol-3-phosphate dehydrogenase (NAD+)
			K00013	gene:MD10G1251700(HDH)	histidinol dehydrogenase
			K00021	MSTRG.50547(HMGR3)	hydroxymethylglutaryl-CoA reductase (NADPH)
			K00025	gene:MD10G1216900(MD1)	malate dehydrogenase
			K00025	gene:MD05G1238800(Os10g0478200)	malate dehydrogenase
			K00031	MSTRG.51783(--)	isocitrate dehydrogenase
			K00031	gene:MD04G1082900(--)	isocitrate dehydrogenase
			K00031	gene:MD11G1266500(ICDH-1)	isocitrate dehydrogenase
			K00031	gene:MD15G1410000(--)	isocitrate dehydrogenase
			K00031	MSTRG.24208(--)	isocitrate dehydrogenase
			K00031	MSTRG.24695(--)	isocitrate dehydrogenase
			K00058	MSTRG.38844(PGDH3)	D-3-phosphoglycerate dehydrogenase
			K00083	gene:MD10G1097200(CAD1)	cinnamyl-alcohol dehydrogenase
			K00083	gene:MD08G1009200(CAD6)	cinnamyl-alcohol dehydrogenase
			K00088	gene:MD05G1237000(At1g16350)	IMP dehydrogenase
			K00099	gene:MD14G1180500(DXR)	1-deoxy-D-xylulose-5-phosphate reductoisomerase
			K00106	gene:MD03G1177200(XDH1)	xanthine dehydrogenase/oxidase
			K00121	gene:MD15G1004100(At5g42250)	S-(hydroxymethyl)glutathione dehydrogenase / alcohol dehydrogenase
			K00128	gene:MD14G1183400(ALDH2B4)	aldehyde dehydrogenase (NAD+)
			K00128	gene:MD02G1136600(ALDH3F1)	aldehyde dehydrogenase (NAD+)
			K00134	gene:MD06G1148800(GAPC)	glyceraldehyde 3-phosphate dehydrogenase
			K00134	MSTRG.37084(RE1)	glyceraldehyde 3-phosphate dehydrogenase
			K00162	gene:MD07G1216500(Os08g0536000)	pyruvate dehydrogenase E1 component beta subunit
			K00224	gene:MD05G1167400(CEQORH)	Unknown
			K00224	gene:MD05G1168400(CEQORH)	Unknown
			K00224	gene:MD05G1168200(CEQORH)	Unknown
			K00231	gene:MD17G1014800(PPXII)	oxygen-dependent protoporphyrinogen oxidase
			K00232	gene:MD12G1170600(ACX4)	acyl-CoA oxidase
			K00232	gene:MD17G1234100(ACX3)	acyl-CoA oxidase
			K00264	MSTRG.36778(GLT1)	glutamate synthase (NADPH/NADH)
			K00276	gene:MD14G1172500(maoI)	primary-amine oxidase
			K00422	gene:MD05G1319800(PPO)	polyphenol oxidase
			K00422	gene:MD05G1319300(PPO)	polyphenol oxidase
			K00422	gene:MD05G1320800(PPO)	polyphenol oxidase
			K00422	gene:MD10G1298500(PPO)	polyphenol oxidase
			K00422	gene:MD10G1299300(PPO)	polyphenol oxidase
			K00430	gene:MD17G1265300(PER52)	peroxidase
			K00430	gene:MD15G1321300(PER17)	peroxidase
			K00430	gene:MD05G1069000(--)	peroxidase
			K00430	gene:MD11G1004100(PNC1)	peroxidase
			K00430	gene:MD03G1013600(PER53)	peroxidase
			K00430	gene:MD12G1184600(PNC1)	peroxidase
			K00430	gene:MD03G1012700(PER53)	peroxidase
			K00430	gene:MD02G1138900(PER72)	peroxidase
			K00430	gene:MD01G1162200(PNC1)	peroxidase
			K00430	gene:MD10G1033300(PER12)	peroxidase
			K00430	gene:MD16G1153200(PER29)	peroxidase
			K00430	gene:MD03G1013300(pod)	peroxidase
			K00430	gene:MD01G1193700(PER66)	peroxidase
			K00430	gene:MD15G1321400(PER17)	peroxidase
			K00454	gene:MD07G1004500(LOX2.1)	lipoxygenase
			K00454	gene:MD16G1113200(LOX6)	lipoxygenase
			K00454	gene:MD07G1004600(LOX2.1)	lipoxygenase
			K00454	gene:MD13G1114000(LOX6)	lipoxygenase
			K00454	gene:MD07G1003600(LOX2)	lipoxygenase
			K00454	gene:MD02G1317800(LOX2.1)	lipoxygenase
			K00487	gene:MD03G1051100(CYP73A14)	trans-cinnamate 4-monooxygenase
			K00487	gene:MD03G1050900(CYP73A14)	trans-cinnamate 4-monooxygenase
			K00487	gene:MD03G1051000(CYP73A14)	trans-cinnamate 4-monooxygenase
			K00511	gene:MD05G1112100(SQE1)	squalene monooxygenase
			K00511	gene:MD15G1064100(SQE1)	squalene monooxygenase
			K00549	gene:MD11G1179000(METE)	5-methyltetrahydropteroyltriglutamate--homocysteine methyltransferase
			K00588	gene:MD02G1073400(At4g26220)	caffeoyl-CoA O-methyltransferase
			K00600	gene:MD17G1267800(SHM3)	glycine hydroxymethyltransferase
			K00611	gene:MD08G1028500(OTC)	ornithine carbamoyltransferase
			K00660	gene:MD04G1003300(PKS5)	chalcone synthase
			K00660	gene:MD04G1003000(CHS2)	chalcone synthase
			K00688	gene:MD05G1167500(PHS2)	glycogen phosphorylase
			K00695	gene:MD13G1164200(SUS2)	sucrose synthase
			K00695	gene:MD17G1286900(SUS7)	sucrose synthase
			K00696	gene:MD04G1013500(SPS2)	sucrose-phosphate synthase
			K00700	gene:MD08G1002300(SBE1)	1,4-alpha-glucan branching enzyme
			K00703	gene:MD15G1170200(--)	starch synthase
			K00703	gene:MD05G1289400(SS4)	starch synthase
			K00703	gene:MD07G1287700(SS1)	starch synthase
			K00703	gene:MD01G1046500(SS4)	starch synthase
			K00789	gene:MD04G1091900(METK4)	S-adenosylmethionine synthetase
			K00801	gene:MD05G1056800(SS2)	farnesyl-diphosphate farnesyltransferase
			K00815	gene:MD17G1235000(TAT)	tyrosine aminotransferase
			K00826	gene:MD10G1114000(BCAT2)	branched-chain amino acid aminotransferase
			K00826	gene:MD15G1063100(BCAT2)	branched-chain amino acid aminotransferase
			K00844	gene:MD15G1012900(HXK2)	hexokinase
			K00847	gene:MD02G1197500(At5g51830)	fructokinase
			K00873	gene:MD07G1282700(PKP2)	pyruvate kinase
			K00873	gene:MD11G1104800(OsI_37456)	pyruvate kinase
			K00873	gene:MD02G1244000(OsI_35105)	pyruvate kinase
			K00891	gene:MD15G1332900(SK)	shikimate kinase
			K00901	gene:MD17G1085700(DGK5)	diacylglycerol kinase (ATP)
			K00901	gene:MD03G1019400(--)	diacylglycerol kinase (ATP)
			K00919	gene:MD03G1163100(ISPE)	4-diphosphocytidyl-2-C-methyl-D-erythritol kinase
			K00939	gene:MD07G1182200(Os04g0671100)	adenylate kinase
			K00991	gene:MD08G1249400(ISPD)	2-C-methyl-D-erythritol 4-phosphate cytidylyltransferase
			K01068	gene:MD01G1059100(--)	acyl-coenzyme A thioesterase 1/2/4
			K01114	gene:MD14G1156100(NPC6)	phospholipase C
			K01115	gene:MD15G1172300(PLD1)	phospholipase D1/2
			K01115	MSTRG.20985(PLDALPHA2)	phospholipase D1/2
			K01176	gene:MD05G1081200(AMY1.1)	alpha-amylase
			K01176	MSTRG.48570(AMY3)	alpha-amylase
			K01176	gene:MD05G1081100(AMY1.1)	alpha-amylase
			K01177	gene:MD01G1059300(BAM7)	beta-amylase
			K01177	gene:MD04G1056200(BAM3)	beta-amylase
			K01187	gene:MD10G1240300(Os06g0675700)	alpha-glucosidase
			K01188	gene:MD03G1069500(BGLU12)	beta-glucosidase
			K01188	gene:MD11G1100300(AA5GT)	beta-glucosidase
			K01214	gene:MD16G1240700(ISA1)	isoamylase
			K01214	gene:MD16G1241000(ISA1)	isoamylase
			K01438	gene:MD06G1033100(At4g17830)	acetylornithine deacetylase
			K01476	gene:MD02G1206600(B0616E02-H0507E05.7)	arginase
			K01580	gene:MD16G1010800(GAD4)	glutamate decarboxylase
			K01580	gene:MD09G1276300(GAD1)	glutamate decarboxylase
			K01593	gene:MD01G1040200(TYDC1)	aromatic-L-amino-acid decarboxylase
			K01610	gene:MD08G1207000(PCKA)	phosphoenolpyruvate carboxykinase (ATP)
			K01610	gene:MD04G1109800(PCK)	phosphoenolpyruvate carboxykinase (ATP)
			K01626	gene:MD15G1372600(DHAPS-1)	3-deoxy-7-phosphoheptulonate synthase
			K01648	gene:MD16G1146700(ACLA-1)	ATP citrate (pro-S)-lyase
			K01648	gene:MD08G1020300(ACLB-2)	ATP citrate (pro-S)-lyase
			K01653	gene:MD02G1002700(At2g31810)	acetolactate synthase I/III small subunit
			K01657	gene:MD00G1120400(ASA2)	anthranilate synthase component I
			K01657	gene:MD03G1072500(ASA2)	anthranilate synthase component I
			K01662	gene:MD01G1041300(Os07g0190000)	1-deoxy-D-xylulose-5-phosphate synthase
			K01663	gene:MD11G1213900(HISN4)	glutamine amidotransferase / cyclase
			K01689	gene:MD06G1208300(ENO1)	enolase
			K01689	gene:MD13G1227200(ENO3)	enolase
			K01695	gene:MD17G1246800(TRPA1)	tryptophan synthase alpha chain
			K01704	gene:MD06G1055800(SSU1)	3-isopropylmalate/(R)-2-methylmalate dehydratase small subunit
			K01723	gene:MD08G1038600(AOS1)	hydroperoxide dehydratase
			K01738	gene:MD12G1236000(RCS3)	cysteine synthase A
			K01754	gene:MD11G1153900(TD1)	threonine dehydratase
			K01756	gene:MD04G1043400(purB)	adenylosuccinate lyase
			K01778	gene:MD12G1136700(DAPF)	diaminopimelate epimerase
			K01785	gene:MD17G1048800(GALM)	aldose 1-epimerase
			K01823	gene:MD12G1086800(IPI1)	isopentenyl-diphosphate Delta-isomerase
			K01835	gene:MD12G1100300(--)	phosphoglucomutase
			K01850	gene:MD15G1040000(CM2)	chorismate mutase
			K01853	gene:MD17G1159900(CASBPX1)	cycloartenol synthase
			K01853	gene:MD17G1245900(CASBPX1)	cycloartenol synthase
			K01853	gene:MD17G1246400(CASBPX1)	cycloartenol synthase
			K01904	gene:MD01G1236300(4CL3)	4-coumarate--CoA ligase
			K01904	gene:MD06G1147300(4CLL9)	4-coumarate--CoA ligase
			K01904	gene:MD14G1161200(4CLL9)	4-coumarate--CoA ligase
			K01933	gene:MD08G1195100(PUR5)	phosphoribosylformylglycinamidine cyclo-ligase
			K01933	gene:MD08G1194700(PUR5)	phosphoribosylformylglycinamidine cyclo-ligase
			K01933	gene:MD08G1193800(PUR5)	phosphoribosylformylglycinamidine cyclo-ligase
			K01952	gene:MD12G1173000(At1g74260)	phosphoribosylformylglycinamidine synthase
			K01953	gene:MD03G1066000(AS1)	asparagine synthase (glutamine-hydrolysing)
			K01961	gene:MD01G1022300(POPTRDRAFT_831870)	acetyl-CoA carboxylase, biotin carboxylase subunit
			K02257	gene:MD15G1426900(COX10)	protoheme IX farnesyltransferase
			K02259	gene:MD07G1040600(COX15)	cytochrome c oxidase assembly protein subunit 15
			K02492	MSTRG.50138(HEMA1)	glutamyl-tRNA reductase
			K02552	gene:MD14G1195500(ICS2)	menaquinone-specific isochorismate synthase
			K03403	gene:MD03G1176300(CHLH)	magnesium chelatase subunit H
			K03403	gene:MD09G1118200(CHLH)	magnesium chelatase subunit H
			K03781	gene:MD06G1008700(CAT1)	catalase
			K03787	gene:MD16G1192900(surE)	5'-nucleotidase
			K03809	gene:MD02G1152700(At4g36750)	NAD(P)H dehydrogenase (quinone)
			K04122	gene:MD15G1034700(KO)	ent-kaurene oxidase
			K04125	gene:MD10G1314500(GA2OX8)	gibberellin 2-oxidase
			K04125	gene:MD05G1207000(GA2OX1)	gibberellin 2-oxidase
			K05278	gene:MD08G1168600(FLS)	flavonol synthase
			K05278	gene:MD15G1353800(FLS)	flavonol synthase
			K05350	gene:MD10G1316200(BGLU47)	beta-glucosidase
			K05350	gene:MD10G1316100(GPT2)	beta-glucosidase
			K05350	gene:MD11G1240900(BGLU18)	beta-glucosidase
			K05359	gene:MD11G1123300(ADT2)	arogenate/prephenate dehydratase
			K05359	gene:MD03G1134800(ADT3)	arogenate/prephenate dehydratase
			K05894	gene:MD15G1401200(OPR11)	12-oxophytodienoic acid reductase
			K05894	gene:MD02G1089100(OPR3)	12-oxophytodienoic acid reductase
			K05894	gene:MD15G1402400(OPR2)	12-oxophytodienoic acid reductase
			K05894	gene:MD15G1403000(OPR2)	12-oxophytodienoic acid reductase
			K05917	gene:MD16G1141900(CYP51G1)	sterol 14-demethylase
			K05928	gene:MD12G1017400(VTE4)	tocopherol O-methyltransferase
			K05933	gene:MD09G1114800(ACO1)	aminocyclopropanecarboxylate oxidase
			K06001	gene:MD17G1071900(trpB2)	tryptophan synthase beta chain
			K06125	gene:MD11G1112600(PPT1)	4-hydroxybenzoate polyprenyltransferase
			K06126	gene:MD14G1116500(COQ6)	ubiquinone biosynthesis monooxygenase Coq6
			K06892	gene:MD03G1006400(F6H1-3)	feruloyl-CoA ortho-hydroxylase
			K07513	gene:MD10G1167800(PED1)	acetyl-CoA acyltransferase 1
			K07513	gene:MD05G1179100(PED1)	acetyl-CoA acyltransferase 1
			K08081	gene:MD12G1148400(At5g06060)	tropinone reductase I
			K08081	gene:MD04G1135200(SDR)	tropinone reductase I
			K08081	gene:MD04G1134900(SDR)	tropinone reductase I
			K08081	gene:MD11G1094300(At1g07440)	tropinone reductase I
			K08248	gene:MD00G1013000(MDL2)	(R)-mandelonitrile lyase
			K08248	gene:MD13G1264200(MDL3)	(R)-mandelonitrile lyase
			K08695	gene:MD10G1311100(ANR)	anthocyanidin reductase
			K08695	gene:MD05G1335600(ANR)	anthocyanidin reductase
			K09754	gene:MD08G1242900(CYP98A2)	coumaroylquinate(coumaroylshikimate) 3'-monooxygenase
			K09834	gene:MD08G1115600(VTE1)	tocopherol cyclase
			K09835	gene:MD12G1045800(CRTISO)	prolycopene isomerase
			K09840	gene:MD10G1194200(NCED1)	9-cis-epoxycarotenoid dioxygenase
			K09841	gene:MD02G1293600(ABA2)	xanthoxin dehydrogenase
			K09841	gene:MD07G1033100(ABA2)	xanthoxin dehydrogenase
			K09841	gene:MD07G1033200(ABA2)	xanthoxin dehydrogenase
			K09842	gene:MD11G1178400(AAO1)	abscisic-aldehyde oxidase
			K10251	gene:MD16G1107400(KCR2)	17beta-estradiol 17-dehydrogenase / very-long-chain 3-oxoacyl-CoA reductase
			K10525	gene:MD16G1047500(AOC)	allene oxide cyclase
			K10525	gene:MD09G1084600(AOC)	allene oxide cyclase
			K10703	gene:MD03G1100000(HACD2)	very-long-chain (3R)-3-hydroxyacyl-CoA dehydratase
			K10717	gene:MD09G1087700(CYP735A2)	cytokinin trans-hydroxylase
			K10760	gene:MD16G1183400(IPT5)	adenylate isopentenyltransferase (cytokinin synthase)
			K10760	gene:MD13G1182800(IPT5)	adenylate isopentenyltransferase (cytokinin synthase)
			K10775	gene:MD12G1116700(PAL1)	phenylalanine ammonia-lyase
			K10775	gene:MD04G1096200(PAL1)	phenylalanine ammonia-lyase
			K11188	gene:MD16G1139600(PER1)	peroxiredoxin 6, 1-Cys peroxiredoxin
			K11262	gene:MD08G1178000(ACC1)	acetyl-CoA carboxylase / biotin carboxylase 1
			K11262	gene:MD15G1363500(ACC1)	acetyl-CoA carboxylase / biotin carboxylase 1
			K11752	gene:MD02G1227800(PYRD)	diaminohydroxyphosphoribosylaminopyrimidine deaminase / 5-amino-6-(5-phosphoribosylamino)uracil reductase
			K11755	gene:MD03G1104300(HISN2)	phosphoribosyl-ATP pyrophosphohydrolase / phosphoribosyl-AMP cyclohydrolase
			K11820	gene:MD16G1086300(UGT74B1)	N-hydroxythioamide S-beta-glucosyltransferase
			K12153	gene:MD11G1059500(CYP79D16)	phenylalanine N-monooxygenase
			K12502	gene:MD03G1256900(VTE3)	MPBQ/MSBQ methyltransferase
			K13032	gene:MD00G1105700(BGLU12)	prunasin beta-glucosidase
			K13032	gene:MD11G1024000(BGLU12)	prunasin beta-glucosidase
			K13051	gene:MD06G1205500(At5g08100)	beta-aspartyl-peptidase (threonine type)
			K13065	gene:MD17G1224900(HST)	shikimate O-hydroxycinnamoyltransferase
			K13065	gene:MD13G1109000(SAT)	shikimate O-hydroxycinnamoyltransferase
			K13065	gene:MD09G1226600(HST)	shikimate O-hydroxycinnamoyltransferase
			K13065	gene:MD14G1155800(TAT)	shikimate O-hydroxycinnamoyltransferase
			K13066	gene:MD07G1300900(COMT1)	caffeic acid 3-O-methyltransferase
			K13066	gene:MD01G1089800(COMT1)	caffeic acid 3-O-methyltransferase
			K13081	gene:MD06G1211400(LAR)	leucoanthocyanidin reductase
			K13082	gene:MD15G1024100(DFR)	bifunctional dihydroflavonol 4-reductase/flavanone 4-reductase
			K13082	gene:MD08G1028600(DFR)	bifunctional dihydroflavonol 4-reductase/flavanone 4-reductase
			K13508	MSTRG.7926(GPAT8)	glycerol-3-phosphate acyltransferase
			K13508	MSTRG.7925(GPAT8)	glycerol-3-phosphate acyltransferase
			K14066	gene:MD05G1280200(SPS3)	geranyl diphosphate synthase
			K14085	gene:MD15G1219200(ALDH7B4)	aldehyde dehydrogenase family 7 member A1
			K14190	gene:MD13G1206200(VTC5)	GDP-L-galactose phosphorylase
			K14454	gene:MD10G1091500(ASP2)	aspartate aminotransferase, cytoplasmic
			K14454	gene:MD08G1117500(ASP3)	aspartate aminotransferase, cytoplasmic
			K15095	gene:MD06G1077500(SALR)	(+)-neomenthol dehydrogenase
			K15095	gene:MD00G1032200(SALR)	(+)-neomenthol dehydrogenase
			K15227	gene:MD02G1020800(TYRAAT1)	arogenate dehydrogenase (NADP+), plant
			K15397	gene:MD03G1102500(KCS12)	3-ketoacyl-CoA synthase
			K15397	gene:MD13G1203100(KCS20)	3-ketoacyl-CoA synthase
			K15397	gene:MD00G1026700(KCS11)	3-ketoacyl-CoA synthase
			K15404	gene:MD07G1086200(CER1)	aldehyde decarbonylase
			K15813	gene:MD17G1158300(OSCBPY)	beta-amyrin synthase
			K15813	gene:MD17G1159500(OSCBPY)	beta-amyrin synthase
			K15813	gene:MD09G1168200(OSCBPY)	beta-amyrin synthase
			K15813	gene:MD17G1160500(OSCBPY)	beta-amyrin synthase
			K18693	gene:MD17G1250400(LPP3)	diacylglycerol diphosphate phosphatase / phosphatidate phosphatase
			K18857	gene:MD05G1013200(ADH)	alcohol dehydrogenase class-P
			K18857	gene:MD09G1132700(ADH1)	alcohol dehydrogenase class-P
			K20623	gene:MD17G1167200(CYP92C6)	typhasterol/6-deoxotyphasterol 2alpha-hydroxylase
			K20772	gene:MD14G1111500(ACS1)	1-aminocyclopropane-1-carboxylate synthase 1/2/6
			K21480	gene:MD02G1031400(HO1)	Unknown
			K21568	gene:MD13G1195700(PLR_Lp1)	Unknown
			K22389	gene:MD12G1262800(LCAT3)	Unknown
			K22845	gene:MD07G1281000(UGT88A1)	Unknown
			K23179	gene:MD11G1115200(CYP93B1)	Unknown
			K23260	gene:MD17G1100000(TOGT1)	Unknown
			K23558	gene:MD13G1270500(3BETAHSD/D3)	Unknown
2	Flavonoid biosynthesis	ko00941	C00774	pme1201(Phloretin)	Phloretin
			C00852	mws0178(Chlorogenic acid (3-O-Caffeoylquinic acid)*)	trans-5-O-Caffeoyl-D-quinate
			C01604	MWSHY0075(Phloretin-2'-O-glucoside (Phlorizin))	Phloridzin
			C09099	mws1179(Naringenin-7-O-glucoside (Prunin))	Prunin
			C09727	MWSHY0174(Epicatechin)	(-)-Epicatechin
			C09806	pme0001(Hesperetin-7-O-neohesperidoside(Neohesperidin))	Hesperetin 7-O-neohesperidoside
			C10028	mws0040(Chrysin)	5,7-Dihydroxyflavone
			C10434	Hmln002806(5-O-Caffeoylshikimic acid)	5-O-Caffeoylshikimic acid
			C12128	mws1422(Epiafzelechin)	epi-Afzelechin
			C12208	pmb3074(5-O-p-Coumaroylquinic acid*)	trans-5-O-(4-Coumaroyl)-D-quinate
			C16406	Lmlp006175(Isosalipurposide (Phlorizin Chalcone))	Chalcone 2'-O-glucoside
			K00487	gene:MD03G1050900(CYP73A14)	trans-cinnamate 4-monooxygenase
			K00487	gene:MD03G1051000(CYP73A14)	trans-cinnamate 4-monooxygenase
			K00487	gene:MD03G1051100(CYP73A14)	trans-cinnamate 4-monooxygenase
			K00588	gene:MD02G1073400(At4g26220)	caffeoyl-CoA O-methyltransferase
			K00660	gene:MD04G1003300(PKS5)	chalcone synthase
			K00660	gene:MD04G1003000(CHS2)	chalcone synthase
			K05278	gene:MD15G1353800(FLS)	flavonol synthase
			K05278	gene:MD08G1168600(FLS)	flavonol synthase
			K08695	gene:MD10G1311100(ANR)	anthocyanidin reductase
			K08695	gene:MD05G1335600(ANR)	anthocyanidin reductase
			K09754	gene:MD08G1242900(CYP98A2)	coumaroylquinate(coumaroylshikimate) 3'-monooxygenase
			K13065	gene:MD17G1224900(HST)	shikimate O-hydroxycinnamoyltransferase
			K13065	gene:MD09G1226600(HST)	shikimate O-hydroxycinnamoyltransferase
			K13065	gene:MD13G1109000(SAT)	shikimate O-hydroxycinnamoyltransferase
			K13065	gene:MD14G1155800(TAT)	shikimate O-hydroxycinnamoyltransferase
			K13081	gene:MD06G1211400(LAR)	leucoanthocyanidin reductase
			K13082	gene:MD15G1024100(DFR)	bifunctional dihydroflavonol 4-reductase/flavanone 4-reductase
			K13082	gene:MD08G1028600(DFR)	bifunctional dihydroflavonol 4-reductase/flavanone 4-reductase
			K22845	gene:MD07G1281000(UGT88A1)	Unknown
			K23179	gene:MD11G1115200(CYP93B1)	Unknown
3	Metabolic pathways	ko01100	C00025	pme0014(L-Glutamic acid)	Glutamate
			C00049	mws0219(L-Aspartic Acid)	L-Asp
			C00062	MWSmce119(L-Arginine)	L-Arg
			C00082	mws0250(L-Tyrosine)	Tyrosine
			C00092	mws0866(D-Glucose 6-phosphate*)	Robison ester
			C00103	mws1090(Glucose-1-phosphate*)	D-Glucose alpha-1-phosphate
			C00123	mws0227(L-Leucine)	(2S)-alpha-Leucine
			C00148	pme0006(L-Proline)	2-Pyrrolidinecarboxylic acid
			C00149	mws0275(L-Malic acid)	Malic acid
			C00152	mws0001(L-Asparagine)	2-Aminosuccinamic acid
			C00158	mws0281(Citric Acid)	2-Hydroxytricarballylic acid
			C00170	pme1474(5'-Deoxy-5'-(methylthio)adenosine)	MTA
			C00183	mws0256(L-Valine)	2-Amino-3-methylbutyric acid
			C00255	mws0232(Riboflavin (Vitamin B2))	Vitamin B2
			C00311	Zmyn000453(Isocitric Acid)	1-Hydroxypropane-1,2,3-tricarboxylic acid
			C00430	pma3649(5-Aminolevulinic Acid)	5-Amino-4-oxovaleric acid
			C00750	mws0018(Spermine)	N,N'-Bis(3-aminopropyl)-1,4-butanediamine
			C00794	mws0214(D-Sorbitol)	Sorbitol
			C01697	pme2237(Dulcitol)	Dulcose
			C02504	pmb3101(2-Isopropylmalic Acid)	3-Carboxy-3-hydroxyisocaproate
			C04411	Lmbn001754(3-Isopropylmalic Acid*)	2-D-threo-Hydroxy-3-carboxy-isocaproate
			C05623	mws0091(Quercetin-3-O-glucoside (Isoquercitrin)*)	Isotrifoliin
			C05625	MWSHY0067(Quercetin-3-O-rutinoside (Rutin)*)	Phytomelin
			C10434	Hmln002806(5-O-Caffeoylshikimic acid)	5-O-Caffeoylshikimic acid
			K00002	gene:MD12G1150200(AKR4C9)	alcohol dehydrogenase (NADP+)
			K00013	gene:MD10G1251700(HDH)	histidinol dehydrogenase
			K00021	MSTRG.50547(HMGR3)	hydroxymethylglutaryl-CoA reductase (NADPH)
			K00025	gene:MD10G1216900(MD1)	malate dehydrogenase
			K00025	gene:MD05G1238800(Os10g0478200)	malate dehydrogenase
			K00029	gene:MD08G1111500(ME1)	malate dehydrogenase (oxaloacetate-decarboxylating)(NADP+)
			K00031	MSTRG.24695(--)	isocitrate dehydrogenase
			K00031	gene:MD11G1266500(ICDH-1)	isocitrate dehydrogenase
			K00031	gene:MD04G1082900(--)	isocitrate dehydrogenase
			K00031	MSTRG.51783(--)	isocitrate dehydrogenase
			K00031	MSTRG.24208(--)	isocitrate dehydrogenase
			K00031	gene:MD15G1410000(--)	isocitrate dehydrogenase
			K00051	gene:MD07G1073600(MDH1)	malate dehydrogenase (NADP+)
			K00058	MSTRG.38844(PGDH3)	D-3-phosphoglycerate dehydrogenase
			K00083	gene:MD10G1097200(CAD1)	cinnamyl-alcohol dehydrogenase
			K00083	gene:MD08G1009200(CAD6)	cinnamyl-alcohol dehydrogenase
			K00088	gene:MD05G1237000(At1g16350)	IMP dehydrogenase
			K00099	gene:MD14G1180500(DXR)	1-deoxy-D-xylulose-5-phosphate reductoisomerase
			K00102	gene:MD12G1046600(DLD)	D-lactate dehydrogenase (cytochrome)
			K00103	gene:MD01G1087700(GULLO6)	L-gulonolactone oxidase
			K00106	gene:MD03G1177200(XDH1)	xanthine dehydrogenase/oxidase
			K00121	gene:MD15G1004100(At5g42250)	S-(hydroxymethyl)glutathione dehydrogenase / alcohol dehydrogenase
			K00128	gene:MD14G1183400(ALDH2B4)	aldehyde dehydrogenase (NAD+)
			K00128	gene:MD02G1136600(ALDH3F1)	aldehyde dehydrogenase (NAD+)
			K00134	gene:MD06G1148800(GAPC)	glyceraldehyde 3-phosphate dehydrogenase
			K00134	MSTRG.37084(RE1)	glyceraldehyde 3-phosphate dehydrogenase
			K00162	gene:MD07G1216500(Os08g0536000)	pyruvate dehydrogenase E1 component beta subunit
			K00231	gene:MD17G1014800(PPXII)	oxygen-dependent protoporphyrinogen oxidase
			K00232	gene:MD12G1170600(ACX4)	acyl-CoA oxidase
			K00232	gene:MD17G1234100(ACX3)	acyl-CoA oxidase
			K00261	gene:MD13G1107100(GDH1)	glutamate dehydrogenase (NAD(P)+)
			K00261	gene:MD00G1113900(GSH3)	glutamate dehydrogenase (NAD(P)+)
			K00261	gene:MD04G1241400(GDH1)	glutamate dehydrogenase (NAD(P)+)
			K00264	MSTRG.36778(GLT1)	glutamate synthase (NADPH/NADH)
			K00276	gene:MD14G1172500(maoI)	primary-amine oxidase
			K00278	MSTRG.49246(Os02g0134400)	L-aspartate oxidase
			K00419	gene:MD15G1359000(QCR9)	ubiquinol-cytochrome c reductase subunit 9
			K00422	gene:MD05G1319800(PPO)	polyphenol oxidase
			K00422	gene:MD05G1320800(PPO)	polyphenol oxidase
			K00422	gene:MD10G1299300(PPO)	polyphenol oxidase
			K00422	gene:MD05G1319300(PPO)	polyphenol oxidase
			K00422	gene:MD10G1298500(PPO)	polyphenol oxidase
			K00423	gene:MD03G1000200(Bp10)	L-ascorbate oxidase
			K00430	gene:MD05G1069000(--)	peroxidase
			K00430	gene:MD10G1033300(PER12)	peroxidase
			K00430	gene:MD02G1138900(PER72)	peroxidase
			K00430	gene:MD03G1013300(pod)	peroxidase
			K00430	gene:MD03G1012700(PER53)	peroxidase
			K00430	gene:MD16G1153200(PER29)	peroxidase
			K00430	gene:MD12G1184600(PNC1)	peroxidase
			K00430	gene:MD03G1013600(PER53)	peroxidase
			K00430	gene:MD01G1162200(PNC1)	peroxidase
			K00430	gene:MD11G1004100(PNC1)	peroxidase
			K00430	gene:MD15G1321300(PER17)	peroxidase
			K00430	gene:MD15G1321400(PER17)	peroxidase
			K00430	gene:MD01G1193700(PER66)	peroxidase
			K00430	gene:MD17G1265300(PER52)	peroxidase
			K00434	gene:MD04G1104900(APX2)	L-ascorbate peroxidase
			K00434	gene:MD00G1173600(APX3)	L-ascorbate peroxidase
			K00454	gene:MD13G1114000(LOX6)	lipoxygenase
			K00454	gene:MD07G1004600(LOX2.1)	lipoxygenase
			K00454	gene:MD07G1003600(LOX2)	lipoxygenase
			K00454	gene:MD16G1113200(LOX6)	lipoxygenase
			K00454	gene:MD02G1317800(LOX2.1)	lipoxygenase
			K00454	gene:MD07G1004500(LOX2.1)	lipoxygenase
			K00457	gene:MD09G1148400(HPD)	4-hydroxyphenylpyruvate dioxygenase
			K00469	gene:MD15G1201000(MIOX2)	inositol oxygenase
			K00472	gene:MD10G1102300(P4H9)	prolyl 4-hydroxylase
			K00487	gene:MD03G1051100(CYP73A14)	trans-cinnamate 4-monooxygenase
			K00487	gene:MD03G1050900(CYP73A14)	trans-cinnamate 4-monooxygenase
			K00487	gene:MD03G1051000(CYP73A14)	trans-cinnamate 4-monooxygenase
			K00511	gene:MD05G1112100(SQE1)	squalene monooxygenase
			K00511	gene:MD15G1064100(SQE1)	squalene monooxygenase
			K00549	gene:MD11G1179000(METE)	5-methyltetrahydropteroyltriglutamate--homocysteine methyltransferase
			K00558	gene:MD11G1013700(CMT3)	DNA (cytosine-5)-methyltransferase 1
			K00588	gene:MD02G1073400(At4g26220)	caffeoyl-CoA O-methyltransferase
			K00600	gene:MD17G1267800(SHM3)	glycine hydroxymethyltransferase
			K00611	gene:MD08G1028500(OTC)	ornithine carbamoyltransferase
			K00648	gene:MD06G1063300(--)	3-oxoacyl-
			K00654	gene:MD11G1011200(Os11g0516000)	serine palmitoyltransferase
			K00654	gene:MD04G1167400(Os11g0516000)	serine palmitoyltransferase
			K00654	gene:MD09G1269700(LCB2a)	serine palmitoyltransferase
			K00654	gene:MD02G1254800(LCB1)	serine palmitoyltransferase
			K00660	gene:MD04G1003000(CHS2)	chalcone synthase
			K00660	gene:MD04G1003300(PKS5)	chalcone synthase
			K00688	gene:MD05G1167500(PHS2)	glycogen phosphorylase
			K00695	gene:MD13G1164200(SUS2)	sucrose synthase
			K00695	gene:MD17G1286900(SUS7)	sucrose synthase
			K00696	gene:MD04G1013500(SPS2)	sucrose-phosphate synthase
			K00700	gene:MD08G1002300(SBE1)	1,4-alpha-glucan branching enzyme
			K00703	gene:MD15G1170200(--)	starch synthase
			K00703	gene:MD07G1287700(SS1)	starch synthase
			K00703	gene:MD01G1046500(SS4)	starch synthase
			K00703	gene:MD05G1289400(SS4)	starch synthase
			K00759	gene:MD04G1085600(APT3)	adenine phosphoribosyltransferase
			K00759	gene:MD08G1086300(APT1)	adenine phosphoribosyltransferase
			K00789	gene:MD04G1091900(METK4)	S-adenosylmethionine synthetase
			K00797	gene:MD06G1177500(SPDSYN)	spermidine synthase
			K00799	gene:MD05G1210200(PARC)	glutathione S-transferase
			K00799	gene:MD05G1211000(PARC)	glutathione S-transferase
			K00799	gene:MD13G1081900(GSTU17)	glutathione S-transferase
			K00799	gene:MD10G1196300(PARC)	glutathione S-transferase
			K00799	gene:MD09G1147300(GSTF9)	glutathione S-transferase
			K00799	gene:MD09G1147100(GSTF9)	glutathione S-transferase
			K00799	gene:MD04G1139500(GSTU8)	glutathione S-transferase
			K00799	gene:MD14G1232200(HSP26-A)	glutathione S-transferase
			K00799	gene:MD04G1112000(GSTL3)	glutathione S-transferase
			K00799	gene:MD06G1192100(GSTU9)	glutathione S-transferase
			K00799	gene:MD03G1282900(APIC)	glutathione S-transferase
			K00799	gene:MD16G1232900(GSTU7)	glutathione S-transferase
			K00799	gene:MD06G1012200(GSTF13)	glutathione S-transferase
			K00799	gene:MD04G1139400(HSP26-A)	glutathione S-transferase
			K00799	gene:MD05G1210600(PARC)	glutathione S-transferase
			K00799	gene:MD04G1112100(GSTL3)	glutathione S-transferase
			K00799	gene:MD14G1232100(GSTU8)	glutathione S-transferase
			K00801	gene:MD05G1056800(SS2)	farnesyl-diphosphate farnesyltransferase
			K00815	gene:MD17G1235000(TAT)	tyrosine aminotransferase
			K00826	gene:MD10G1114000(BCAT2)	branched-chain amino acid aminotransferase
			K00826	gene:MD15G1063100(BCAT2)	branched-chain amino acid aminotransferase
			K00844	gene:MD15G1012900(HXK2)	hexokinase
			K00847	gene:MD02G1197500(At5g51830)	fructokinase
			K00855	gene:MD13G1246600(At1g32060)	phosphoribulokinase
			K00856	gene:MD05G1181200(ADK)	adenosine kinase
			K00860	gene:MD10G1105800(APK1)	adenylylsulfate kinase
			K00860	gene:MD16G1171100(--)	adenylylsulfate kinase
			K00873	gene:MD11G1104800(OsI_37456)	pyruvate kinase
			K00873	gene:MD07G1282700(PKP2)	pyruvate kinase
			K00873	gene:MD02G1244000(OsI_35105)	pyruvate kinase
			K00889	gene:MD08G1229900(PIP5K8)	1-phosphatidylinositol-4-phosphate 5-kinase
			K00891	gene:MD15G1332900(SK)	shikimate kinase
			K00899	gene:MD10G1098200(MTK)	5-methylthioribose kinase
			K00901	gene:MD03G1019400(--)	diacylglycerol kinase (ATP)
			K00901	gene:MD17G1085700(DGK5)	diacylglycerol kinase (ATP)
			K00912	gene:MD11G1215400(LPXK)	tetraacyldisaccharide 4'-kinase
			K00913	MSTRG.50329(--)	inositol-1,3,4-trisphosphate 5/6-kinase / inositol-tetrakisphosphate 1-kinase
			K00919	gene:MD03G1163100(ISPE)	4-diphosphocytidyl-2-C-methyl-D-erythritol kinase
			K00939	gene:MD07G1182200(Os04g0671100)	adenylate kinase
			K00991	gene:MD08G1249400(ISPD)	2-C-methyl-D-erythritol 4-phosphate cytidylyltransferase
			K01011	gene:MD05G1228600(STR1)	thiosulfate/3-mercaptopyruvate sulfurtransferase
			K01051	gene:MD16G1022100(PME6)	pectinesterase
			K01051	gene:MD16G1022200(PME6)	pectinesterase
			K01051	gene:MD06G1150400(PME48)	pectinesterase
			K01051	gene:MD16G1022000(PME6)	pectinesterase
			K01051	gene:MD09G1054900(PME31)	pectinesterase
			K01054	gene:MD02G1199900(--)	acylglycerol lipase
			K01068	gene:MD01G1059100(--)	acyl-coenzyme A thioesterase 1/2/4
			K01074	gene:MD07G1104400(ppt-1)	palmitoyl-protein thioesterase
			K01100	gene:MD07G1213200(At3g55800)	sedoheptulose-bisphosphatase
			K01110	gene:MD01G1006100(PTEN2A)	phosphatidylinositol-3,4,5-trisphosphate 3-phosphatase and dual-specificity protein phosphatase PTEN
			K01114	gene:MD14G1156100(NPC6)	phospholipase C
			K01115	MSTRG.20985(PLDALPHA2)	phospholipase D1/2
			K01115	gene:MD15G1172300(PLD1)	phospholipase D1/2
			K01176	MSTRG.48570(AMY3)	alpha-amylase
			K01176	gene:MD05G1081200(AMY1.1)	alpha-amylase
			K01176	gene:MD05G1081100(AMY1.1)	alpha-amylase
			K01177	gene:MD01G1059300(BAM7)	beta-amylase
			K01177	gene:MD04G1056200(BAM3)	beta-amylase
			K01183	gene:MD02G1011100(ChiC)	chitinase
			K01184	gene:MD00G1087900(At2g43860)	polygalacturonase
			K01187	gene:MD10G1240300(Os06g0675700)	alpha-glucosidase
			K01188	gene:MD03G1069500(BGLU12)	beta-glucosidase
			K01188	gene:MD11G1100300(AA5GT)	beta-glucosidase
			K01213	gene:MD17G1110900(At3g07850)	galacturan 1,4-alpha-galacturonidase
			K01214	gene:MD16G1241000(ISA1)	isoamylase
			K01214	gene:MD16G1240700(ISA1)	isoamylase
			K01255	gene:MD13G1251700(LAP1)	leucyl aminopeptidase
			K01426	MSTRG.37790(AMI1)	amidase
			K01426	gene:MD10G1120200(At4g34880)	amidase
			K01438	gene:MD06G1033100(At4g17830)	acetylornithine deacetylase
			K01455	gene:MD00G1015700(fmdA)	formamidase
			K01476	gene:MD02G1206600(B0616E02-H0507E05.7)	arginase
			K01514	gene:MD10G1240200(--)	exopolyphosphatase
			K01520	gene:MD08G1034500(DUT)	dUTP pyrophosphatase
			K01520	gene:MD08G1034400(DUT)	dUTP pyrophosphatase
			K01580	gene:MD16G1010800(GAD4)	glutamate decarboxylase
			K01580	gene:MD09G1276300(GAD1)	glutamate decarboxylase
			K01593	gene:MD01G1040200(TYDC1)	aromatic-L-amino-acid decarboxylase
			K01595	gene:MD16G1050300(PPC4)	phosphoenolpyruvate carboxylase
			K01610	gene:MD08G1207000(PCKA)	phosphoenolpyruvate carboxykinase (ATP)
			K01610	gene:MD04G1109800(PCK)	phosphoenolpyruvate carboxykinase (ATP)
			K01626	gene:MD15G1372600(DHAPS-1)	3-deoxy-7-phosphoheptulonate synthase
			K01648	gene:MD08G1020300(ACLB-2)	ATP citrate (pro-S)-lyase
			K01648	gene:MD16G1146700(ACLA-1)	ATP citrate (pro-S)-lyase
			K01653	gene:MD02G1002700(At2g31810)	acetolactate synthase I/III small subunit
			K01657	gene:MD03G1072500(ASA2)	anthranilate synthase component I
			K01657	gene:MD00G1120400(ASA2)	anthranilate synthase component I
			K01662	gene:MD01G1041300(Os07g0190000)	1-deoxy-D-xylulose-5-phosphate synthase
			K01663	gene:MD11G1213900(HISN4)	glutamine amidotransferase / cyclase
			K01673	gene:MD16G1093300(BCA2)	carbonic anhydrase
			K01674	gene:MD12G1108100(ACA4)	carbonic anhydrase
			K01689	gene:MD06G1208300(ENO1)	enolase
			K01689	gene:MD13G1227200(ENO3)	enolase
			K01695	gene:MD17G1246800(TRPA1)	tryptophan synthase alpha chain
			K01704	gene:MD06G1055800(SSU1)	3-isopropylmalate/(R)-2-methylmalate dehydratase small subunit
			K01723	gene:MD08G1038600(AOS1)	hydroperoxide dehydratase
			K01724	gene:MD16G1203200(PDL2)	4a-hydroxytetrahydrobiopterin dehydratase
			K01724	gene:MD07G1239200(ATP1)	4a-hydroxytetrahydrobiopterin dehydratase
			K01728	gene:MD04G1117700(--)	pectate lyase
			K01728	gene:MD04G1117600(--)	pectate lyase
			K01738	gene:MD12G1236000(RCS3)	cysteine synthase A
			K01754	gene:MD11G1153900(TD1)	threonine dehydratase
			K01756	gene:MD04G1043400(purB)	adenylosuccinate lyase
			K01759	gene:MD03G1199000(GLX1)	lactoylglutathione lyase
			K01759	gene:MD10G1322500(GLX1)	lactoylglutathione lyase
			K01778	gene:MD12G1136700(DAPF)	diaminopimelate epimerase
			K01785	gene:MD17G1048800(GALM)	aldose 1-epimerase
			K01800	gene:MD08G1250500(GSTZ1)	maleylacetoacetate isomerase
			K01800	gene:MD07G1121100(GST2)	maleylacetoacetate isomerase
			K01823	gene:MD12G1086800(IPI1)	isopentenyl-diphosphate Delta-isomerase
			K01835	gene:MD12G1100300(--)	phosphoglucomutase
			K01850	gene:MD15G1040000(CM2)	chorismate mutase
			K01853	gene:MD17G1245900(CASBPX1)	cycloartenol synthase
			K01853	gene:MD17G1246400(CASBPX1)	cycloartenol synthase
			K01853	gene:MD17G1159900(CASBPX1)	cycloartenol synthase
			K01904	gene:MD01G1236300(4CL3)	4-coumarate--CoA ligase
			K01904	gene:MD06G1147300(4CLL9)	4-coumarate--CoA ligase
			K01904	gene:MD14G1161200(4CLL9)	4-coumarate--CoA ligase
			K01922	gene:MD08G1174000(PPCS2)	phosphopantothenate-cysteine ligase
			K01922	gene:MD15G1360400(PPCS2)	phosphopantothenate-cysteine ligase
			K01930	gene:MD14G1081100(FPGS2)	folylpolyglutamate synthase
			K01933	gene:MD08G1194700(PUR5)	phosphoribosylformylglycinamidine cyclo-ligase
			K01933	gene:MD08G1195100(PUR5)	phosphoribosylformylglycinamidine cyclo-ligase
			K01933	gene:MD08G1193800(PUR5)	phosphoribosylformylglycinamidine cyclo-ligase
			K01934	gene:MD05G1030000(COG0212)	5-formyltetrahydrofolate cyclo-ligase
			K01952	gene:MD12G1173000(At1g74260)	phosphoribosylformylglycinamidine synthase
			K01953	gene:MD03G1066000(AS1)	asparagine synthase (glutamine-hydrolysing)
			K01955	gene:MD03G1111500(CARB)	carbamoyl-phosphate synthase large subunit
			K01961	gene:MD01G1022300(POPTRDRAFT_831870)	acetyl-CoA carboxylase, biotin carboxylase subunit
			K01988	gene:MD12G1164200(At4g19900)	lactosylceramide 4-alpha-galactosyltransferase
			K02113	gene:MD01G1085700(--)	F-type H+-transporting ATPase subunit delta
			K02155	gene:MD08G1017400(VATP-P1)	V-type H+-transporting ATPase 16kDa proteolipid subunit
			K02257	gene:MD15G1426900(COX10)	protoheme IX farnesyltransferase
			K02259	gene:MD07G1040600(COX15)	cytochrome c oxidase assembly protein subunit 15
			K02267	gene:MD15G1373600(COX6B-1)	cytochrome c oxidase subunit 6b
			K02434	gene:MD13G1223700(GATB)	aspartyl-tRNA(Asn)/glutamyl-tRNA(Gln) amidotransferase subunit B
			K02492	MSTRG.50138(HEMA1)	glutamyl-tRNA reductase
			K02552	gene:MD14G1195500(ICS2)	menaquinone-specific isochorismate synthase
			K03403	gene:MD09G1118200(CHLH)	magnesium chelatase subunit H
			K03403	gene:MD03G1176300(CHLH)	magnesium chelatase subunit H
			K03426	gene:MD02G1035400(NUDT19)	NAD+ diphosphatase
			K03714	gene:MD11G1206800(XYLT)	glycoprotein 2-beta-D-xylosyltransferase
			K03781	gene:MD06G1008700(CAT1)	catalase
			K03787	gene:MD16G1192900(surE)	5'-nucleotidase
			K03809	gene:MD02G1152700(At4g36750)	NAD(P)H dehydrogenase (quinone)
			K03849	gene:MD07G1091800(At2g44660)	alpha-1,3-glucosyltransferase
			K03849	gene:MD07G1092500(At2g44660)	alpha-1,3-glucosyltransferase
			K03857	gene:MD11G1006700(PIGA)	phosphatidylinositol glycan, class A
			K03860	gene:MD07G1151600(--)	phosphatidylinositol glycan, class Q
			K03861	gene:MD07G1088000(At1g61280)	phosphatidylinositol glycan, class P
			K03937	gene:MD15G1067900(FRO1)	NADH dehydrogenase (ubiquinone) Fe-S protein 4
			K03940	gene:MD08G1044100(At5g11770)	NADH dehydrogenase (ubiquinone) Fe-S protein 7
			K03941	gene:MD05G1066300(At1g79010)	NADH dehydrogenase (ubiquinone) Fe-S protein 8
			K03952	gene:MD05G1041600(At5g18800)	NADH dehydrogenase (ubiquinone) 1 alpha subcomplex subunit 8
			K04122	gene:MD15G1034700(KO)	ent-kaurene oxidase
			K04713	gene:MD02G1032600(SBH1)	sphinganine C4-monooxygenase
			K04718	gene:MD10G1302700(SPHK1)	sphingosine kinase
			K05278	gene:MD08G1168600(FLS)	flavonol synthase
			K05278	gene:MD15G1353800(FLS)	flavonol synthase
			K05289	gene:MD17G1027000(Gpaa1)	glycosylphosphatidylinositol transamidase
			K05350	gene:MD11G1240900(BGLU18)	beta-glucosidase
			K05350	gene:MD10G1316200(BGLU47)	beta-glucosidase
			K05350	gene:MD10G1316100(GPT2)	beta-glucosidase
			K05359	gene:MD11G1123300(ADT2)	arogenate/prephenate dehydratase
			K05359	gene:MD03G1134800(ADT3)	arogenate/prephenate dehydratase
			K05894	gene:MD15G1401200(OPR11)	12-oxophytodienoic acid reductase
			K05894	gene:MD15G1402400(OPR2)	12-oxophytodienoic acid reductase
			K05894	gene:MD15G1403000(OPR2)	12-oxophytodienoic acid reductase
			K05894	gene:MD02G1089100(OPR3)	12-oxophytodienoic acid reductase
			K05907	gene:MD11G1215200(APR3)	adenylyl-sulfate reductase (glutathione)
			K05917	gene:MD16G1141900(CYP51G1)	sterol 14-demethylase
			K05928	gene:MD12G1017400(VTE4)	tocopherol O-methyltransferase
			K05933	gene:MD09G1114800(ACO1)	aminocyclopropanecarboxylate oxidase
			K06001	gene:MD17G1071900(trpB2)	tryptophan synthase beta chain
			K06041	MSTRG.53093(SETH3)	arabinose-5-phosphate isomerase
			K06125	gene:MD11G1112600(PPT1)	4-hydroxybenzoate polyprenyltransferase
			K06126	gene:MD14G1116500(COQ6)	ubiquinone biosynthesis monooxygenase Coq6
			K06210	gene:MD10G1240100(NMNAT)	nicotinamide mononucleotide adenylyltransferase
			K06617	gene:MD02G1026300(RFS6)	raffinose synthase
			K06617	gene:MD14G1070200(RFS2)	raffinose synthase
			K06617	MSTRG.49438(RFS2)	raffinose synthase
			K07407	gene:MD05G1321700(AGAL2)	alpha-galactosidase
			K07407	gene:MD13G1000400(AGAL1)	alpha-galactosidase
			K07408	gene:MD01G1204400(CYP89A9)	cytochrome P450, family 1, subfamily A, polypeptide 1
			K07408	gene:MD01G1204000(CYP89A9)	cytochrome P450, family 1, subfamily A, polypeptide 1
			K07408	gene:MD01G1203800(CYP89A9)	cytochrome P450, family 1, subfamily A, polypeptide 1
			K07408	gene:MD01G1204300(CYP89A9)	cytochrome P450, family 1, subfamily A, polypeptide 1
			K07513	gene:MD10G1167800(PED1)	acetyl-CoA acyltransferase 1
			K07513	gene:MD05G1179100(PED1)	acetyl-CoA acyltransferase 1
			K07542	gene:MD14G1141900(Pigv)	phosphatidylinositol glycan, class V
			K08081	gene:MD12G1148400(At5g06060)	tropinone reductase I
			K08081	gene:MD04G1135200(SDR)	tropinone reductase I
			K08081	gene:MD11G1094300(At1g07440)	tropinone reductase I
			K08081	gene:MD04G1134900(SDR)	tropinone reductase I
			K08232	gene:MD09G1030800(MDAR4)	monodehydroascorbate reductase (NADH)
			K08247	MSTRG.2108(MMT1)	methionine S-methyltransferase
			K08247	gene:MD08G1249200(MMT1)	methionine S-methyltransferase
			K08248	gene:MD13G1264200(MDL3)	(R)-mandelonitrile lyase
			K08248	gene:MD00G1013000(MDL2)	(R)-mandelonitrile lyase
			K08678	gene:MD03G1288200(UXS2)	UDP-glucuronate decarboxylase
			K08695	gene:MD05G1335600(ANR)	anthocyanidin reductase
			K08695	gene:MD10G1311100(ANR)	anthocyanidin reductase
			K08912	gene:MD05G1289300(CAB3)	light-harvesting complex II chlorophyll a/b binding protein 1
			K09458	MSTRG.18965(--)	3-oxoacyl-
			K09458	MSTRG.7714(AtMg00300)	3-oxoacyl-
			K09458	gene:MD02G1101500(KAS2)	3-oxoacyl-
			K09458	MSTRG.1742(--)	3-oxoacyl-
			K09480	gene:MD07G1125900(DGD2)	digalactosyldiacylglycerol synthase
			K09680	gene:MD12G1113100(Os09g0533100)	type II pantothenate kinase
			K09754	gene:MD08G1242900(CYP98A2)	coumaroylquinate(coumaroylshikimate) 3'-monooxygenase
			K09834	gene:MD08G1115600(VTE1)	tocopherol cyclase
			K09835	gene:MD12G1045800(CRTISO)	prolycopene isomerase
			K09840	gene:MD10G1194200(NCED1)	9-cis-epoxycarotenoid dioxygenase
			K09841	gene:MD07G1033100(ABA2)	xanthoxin dehydrogenase
			K09841	gene:MD02G1293600(ABA2)	xanthoxin dehydrogenase
			K09841	gene:MD07G1033200(ABA2)	xanthoxin dehydrogenase
			K09842	gene:MD11G1178400(AAO1)	abscisic-aldehyde oxidase
			K10251	gene:MD16G1107400(KCR2)	17beta-estradiol 17-dehydrogenase / very-long-chain 3-oxoacyl-CoA reductase
			K10256	gene:MD12G1057600(FAD2)	omega-6 fatty acid desaturase / acyl-lipid omega-6 desaturase (Delta-12 desaturase)
			K10525	gene:MD16G1047500(AOC)	allene oxide cyclase
			K10525	gene:MD09G1084600(AOC)	allene oxide cyclase
			K10532	gene:MD04G1200000(Hgsnat)	heparan-alpha-glucosaminide N-acetyltransferase
			K10703	gene:MD03G1100000(HACD2)	very-long-chain (3R)-3-hydroxyacyl-CoA dehydratase
			K10717	gene:MD09G1087700(CYP735A2)	cytokinin trans-hydroxylase
			K10760	gene:MD13G1182800(IPT5)	adenylate isopentenyltransferase (cytokinin synthase)
			K10760	gene:MD16G1183400(IPT5)	adenylate isopentenyltransferase (cytokinin synthase)
			K10775	gene:MD12G1116700(PAL1)	phenylalanine ammonia-lyase
			K10775	gene:MD04G1096200(PAL1)	phenylalanine ammonia-lyase
			K10807	gene:MD01G1010100(RNR1)	ribonucleoside-diphosphate reductase subunit M1
			K11147	gene:MD05G1355400(SDRA)	dehydrogenase/reductase SDR family member 4
			K11188	gene:MD16G1139600(PER1)	peroxiredoxin 6, 1-Cys peroxiredoxin
			K11262	gene:MD08G1178000(ACC1)	acetyl-CoA carboxylase / biotin carboxylase 1
			K11262	gene:MD15G1363500(ACC1)	acetyl-CoA carboxylase / biotin carboxylase 1
			K11752	gene:MD02G1227800(PYRD)	diaminohydroxyphosphoribosylaminopyrimidine deaminase / 5-amino-6-(5-phosphoribosylamino)uracil reductase
			K11755	gene:MD03G1104300(HISN2)	phosphoribosyl-ATP pyrophosphohydrolase / phosphoribosyl-AMP cyclohydrolase
			K11820	gene:MD16G1086300(UGT74B1)	N-hydroxythioamide S-beta-glucosyltransferase
			K12153	gene:MD11G1059500(CYP79D16)	phenylalanine N-monooxygenase
			K12259	gene:MD15G1206900(PAO5)	spermine oxidase
			K12448	gene:MD09G1137100(MUR4)	UDP-arabinose 4-epimerase
			K12502	gene:MD03G1256900(VTE3)	MPBQ/MSBQ methyltransferase
			K12669	gene:MD02G1269200(OST3B)	oligosaccharyltransferase complex subunit gamma
			K12669	gene:MD02G1269300(OST3B)	oligosaccharyltransferase complex subunit gamma
			K13032	gene:MD11G1024000(BGLU12)	prunasin beta-glucosidase
			K13032	gene:MD00G1105700(BGLU12)	prunasin beta-glucosidase
			K13051	gene:MD06G1205500(At5g08100)	beta-aspartyl-peptidase (threonine type)
			K13065	gene:MD09G1226600(HST)	shikimate O-hydroxycinnamoyltransferase
			K13065	gene:MD13G1109000(SAT)	shikimate O-hydroxycinnamoyltransferase
			K13065	gene:MD17G1224900(HST)	shikimate O-hydroxycinnamoyltransferase
			K13065	gene:MD14G1155800(TAT)	shikimate O-hydroxycinnamoyltransferase
			K13066	gene:MD07G1300900(COMT1)	caffeic acid 3-O-methyltransferase
			K13066	gene:MD01G1089800(COMT1)	caffeic acid 3-O-methyltransferase
			K13082	gene:MD08G1028600(DFR)	bifunctional dihydroflavonol 4-reductase/flavanone 4-reductase
			K13082	gene:MD15G1024100(DFR)	bifunctional dihydroflavonol 4-reductase/flavanone 4-reductase
			K13248	gene:MD17G1175900(At1g17710)	pyridoxal phosphate phosphatase PHOSPHO2
			K13508	MSTRG.7925(GPAT8)	glycerol-3-phosphate acyltransferase
			K13508	MSTRG.7926(GPAT8)	glycerol-3-phosphate acyltransferase
			K13648	gene:MD04G1182600(GAUT7)	alpha-1,4-galacturonosyltransferase
			K14066	gene:MD05G1280200(SPS3)	geranyl diphosphate synthase
			K14085	gene:MD15G1219200(ALDH7B4)	aldehyde dehydrogenase family 7 member A1
			K14175	gene:MD10G1309900(TPS13)	(3S,6E)-nerolidol synthase
			K14175	gene:MD10G1310500(TPS13)	(3S,6E)-nerolidol synthase
			K14175	gene:MD05G1334800(TPS13)	(3S,6E)-nerolidol synthase
			K14175	gene:MD05G1335100(TPS13)	(3S,6E)-nerolidol synthase
			K14190	gene:MD13G1206200(VTC5)	GDP-L-galactose phosphorylase
			K14454	gene:MD10G1091500(ASP2)	aspartate aminotransferase, cytoplasmic
			K14454	gene:MD08G1117500(ASP3)	aspartate aminotransferase, cytoplasmic
			K15227	gene:MD02G1020800(TYRAAT1)	arogenate dehydrogenase (NADP+), plant
			K15397	gene:MD13G1203100(KCS20)	3-ketoacyl-CoA synthase
			K15397	gene:MD00G1026700(KCS11)	3-ketoacyl-CoA synthase
			K15397	gene:MD03G1102500(KCS12)	3-ketoacyl-CoA synthase
			K16190	gene:MD17G1022300(GLCAK1)	glucuronokinase
			K16871	gene:MD09G1139200(GABA-TP3)	4-aminobutyrate---pyruvate transaminase
			K16903	gene:MD14G1175000(TAR2)	L-tryptophan---pyruvate aminotransferase
			K16904	gene:MD04G1025300(DCTPP1)	dCTP diphosphatase
			K16904	gene:MD10G1153100(Dctpp1)	dCTP diphosphatase
			K17285	gene:MD04G1018500(SBP2)	selenium-binding protein 1
			K17725	gene:MD17G1135300(GLY3)	sulfur dioxygenase
			K18677	gene:MD13G1235800(GALAK)	galacturonokinase
			K18819	gene:MD16G1095000(GOLS1)	inositol 3-alpha-galactosyltransferase
			K18819	gene:MD13G1147700(GOLS2)	inositol 3-alpha-galactosyltransferase
			K18857	gene:MD09G1132700(ADH1)	alcohol dehydrogenase class-P
			K18857	gene:MD05G1013200(ADH)	alcohol dehydrogenase class-P
			K20547	gene:MD15G1234400(CHIT1B)	basic endochitinase B
			K20547	gene:MD02G1120200(CHI2)	basic endochitinase B
			K20623	gene:MD17G1167200(CYP92C6)	typhasterol/6-deoxotyphasterol 2alpha-hydroxylase
			K20772	gene:MD14G1111500(ACS1)	1-aminocyclopropane-1-carboxylate synthase 1/2/6
			K21480	gene:MD02G1031400(HO1)	Unknown
			K21797	gene:MD15G1232800(SAC7)	Unknown
			K21797	gene:MD00G1079200(SAC8)	Unknown
			K21797	gene:MD12G1169300(SAC8)	Unknown
			K21888	gene:MD10G1212900(DHAR1)	Unknown
			K22389	gene:MD12G1262800(LCAT3)	Unknown
			K22588	gene:MD05G1308800(OMT3)	Unknown
			K23179	gene:MD11G1115200(CYP93B1)	Unknown
			K23558	gene:MD13G1270500(3BETAHSD/D3)	Unknown
			K23735	gene:MD11G1020800(LIP2)	Unknown
4	Glutathione metabolism	ko00480	C00025	pme0014(L-Glutamic acid)	Glutamate
			C00750	mws0018(Spermine)	N,N'-Bis(3-aminopropyl)-1,4-butanediamine
			K00031	MSTRG.51783(--)	isocitrate dehydrogenase
			K00031	MSTRG.24208(--)	isocitrate dehydrogenase
			K00031	gene:MD15G1410000(--)	isocitrate dehydrogenase
			K00031	gene:MD11G1266500(ICDH-1)	isocitrate dehydrogenase
			K00031	gene:MD04G1082900(--)	isocitrate dehydrogenase
			K00031	MSTRG.24695(--)	isocitrate dehydrogenase
			K00434	gene:MD00G1173600(APX3)	L-ascorbate peroxidase
			K00434	gene:MD04G1104900(APX2)	L-ascorbate peroxidase
			K00797	gene:MD06G1177500(SPDSYN)	spermidine synthase
			K00799	gene:MD10G1196300(PARC)	glutathione S-transferase
			K00799	gene:MD04G1139500(GSTU8)	glutathione S-transferase
			K00799	gene:MD13G1081900(GSTU17)	glutathione S-transferase
			K00799	gene:MD05G1211000(PARC)	glutathione S-transferase
			K00799	gene:MD04G1139400(HSP26-A)	glutathione S-transferase
			K00799	gene:MD09G1147100(GSTF9)	glutathione S-transferase
			K00799	gene:MD04G1112000(GSTL3)	glutathione S-transferase
			K00799	gene:MD06G1012200(GSTF13)	glutathione S-transferase
			K00799	gene:MD06G1192100(GSTU9)	glutathione S-transferase
			K00799	gene:MD04G1112100(GSTL3)	glutathione S-transferase
			K00799	gene:MD09G1147300(GSTF9)	glutathione S-transferase
			K00799	gene:MD03G1282900(APIC)	glutathione S-transferase
			K00799	gene:MD16G1232900(GSTU7)	glutathione S-transferase
			K00799	gene:MD05G1210200(PARC)	glutathione S-transferase
			K00799	gene:MD14G1232200(HSP26-A)	glutathione S-transferase
			K00799	gene:MD14G1232100(GSTU8)	glutathione S-transferase
			K00799	gene:MD05G1210600(PARC)	glutathione S-transferase
			K01255	gene:MD13G1251700(LAP1)	leucyl aminopeptidase
			K10807	gene:MD01G1010100(RNR1)	ribonucleoside-diphosphate reductase subunit M1
			K21888	gene:MD10G1212900(DHAR1)	Unknown
5	Phenylpropanoid biosynthesis	ko00940	C00082	mws0250(L-Tyrosine)	Tyrosine
			C00761	mws0906(Coniferin)	Coniferin
			C00852	mws0178(Chlorogenic acid (3-O-Caffeoylquinic acid)*)	trans-5-O-Caffeoyl-D-quinate
			C01772	Lmmn001643(2-Hydroxycinnamic acid*)	2-Coumarate
			C10434	Hmln002806(5-O-Caffeoylshikimic acid)	5-O-Caffeoylshikimic acid
			C12208	pmb3074(5-O-p-Coumaroylquinic acid*)	trans-5-O-(4-Coumaroyl)-D-quinate
			K00083	gene:MD08G1009200(CAD6)	cinnamyl-alcohol dehydrogenase
			K00083	gene:MD10G1097200(CAD1)	cinnamyl-alcohol dehydrogenase
			K00430	gene:MD03G1013300(pod)	peroxidase
			K00430	gene:MD02G1138900(PER72)	peroxidase
			K00430	gene:MD01G1162200(PNC1)	peroxidase
			K00430	gene:MD11G1004100(PNC1)	peroxidase
			K00430	gene:MD10G1033300(PER12)	peroxidase
			K00430	gene:MD03G1013600(PER53)	peroxidase
			K00430	gene:MD15G1321400(PER17)	peroxidase
			K00430	gene:MD01G1193700(PER66)	peroxidase
			K00430	gene:MD15G1321300(PER17)	peroxidase
			K00430	gene:MD17G1265300(PER52)	peroxidase
			K00430	gene:MD16G1153200(PER29)	peroxidase
			K00430	gene:MD03G1012700(PER53)	peroxidase
			K00430	gene:MD05G1069000(--)	peroxidase
			K00430	gene:MD12G1184600(PNC1)	peroxidase
			K00487	gene:MD03G1050900(CYP73A14)	trans-cinnamate 4-monooxygenase
			K00487	gene:MD03G1051000(CYP73A14)	trans-cinnamate 4-monooxygenase
			K00487	gene:MD03G1051100(CYP73A14)	trans-cinnamate 4-monooxygenase
			K00588	gene:MD02G1073400(At4g26220)	caffeoyl-CoA O-methyltransferase
			K01188	gene:MD03G1069500(BGLU12)	beta-glucosidase
			K01188	gene:MD11G1100300(AA5GT)	beta-glucosidase
			K01904	gene:MD14G1161200(4CLL9)	4-coumarate--CoA ligase
			K01904	gene:MD06G1147300(4CLL9)	4-coumarate--CoA ligase
			K01904	gene:MD01G1236300(4CL3)	4-coumarate--CoA ligase
			K05350	gene:MD10G1316100(GPT2)	beta-glucosidase
			K05350	gene:MD11G1240900(BGLU18)	beta-glucosidase
			K05350	gene:MD10G1316200(BGLU47)	beta-glucosidase
			K06892	gene:MD03G1006400(F6H1-3)	feruloyl-CoA ortho-hydroxylase
			K09754	gene:MD08G1242900(CYP98A2)	coumaroylquinate(coumaroylshikimate) 3'-monooxygenase
			K10775	gene:MD12G1116700(PAL1)	phenylalanine ammonia-lyase
			K10775	gene:MD04G1096200(PAL1)	phenylalanine ammonia-lyase
			K11188	gene:MD16G1139600(PER1)	peroxiredoxin 6, 1-Cys peroxiredoxin
			K12355	gene:MD02G1050000(ALDH2C4)	coniferyl-aldehyde dehydrogenase
			K12355	gene:MD15G1187300(ALDH2C4)	coniferyl-aldehyde dehydrogenase
			K12355	gene:MD02G1049900(ALDH2C4)	coniferyl-aldehyde dehydrogenase
			K12356	gene:MD02G1153000(GT5)	coniferyl-alcohol glucosyltransferase
			K12356	gene:MD15G1267300(GT5)	coniferyl-alcohol glucosyltransferase
			K13065	gene:MD13G1109000(SAT)	shikimate O-hydroxycinnamoyltransferase
			K13065	gene:MD17G1224900(HST)	shikimate O-hydroxycinnamoyltransferase
			K13065	gene:MD14G1155800(TAT)	shikimate O-hydroxycinnamoyltransferase
			K13065	gene:MD09G1226600(HST)	shikimate O-hydroxycinnamoyltransferase
			K13066	gene:MD07G1300900(COMT1)	caffeic acid 3-O-methyltransferase
			K13066	gene:MD01G1089800(COMT1)	caffeic acid 3-O-methyltransferase
			K23260	gene:MD17G1100000(TOGT1)	Unknown
6	Ubiquinone and other terpenoid-quinone biosynthesis	ko00130	C00082	mws0250(L-Tyrosine)	Tyrosine
			K00457	gene:MD09G1148400(HPD)	4-hydroxyphenylpyruvate dioxygenase
			K00487	gene:MD03G1051000(CYP73A14)	trans-cinnamate 4-monooxygenase
			K00487	gene:MD03G1050900(CYP73A14)	trans-cinnamate 4-monooxygenase
			K00487	gene:MD03G1051100(CYP73A14)	trans-cinnamate 4-monooxygenase
			K00815	gene:MD17G1235000(TAT)	tyrosine aminotransferase
			K01904	gene:MD06G1147300(4CLL9)	4-coumarate--CoA ligase
			K01904	gene:MD01G1236300(4CL3)	4-coumarate--CoA ligase
			K01904	gene:MD14G1161200(4CLL9)	4-coumarate--CoA ligase
			K02552	gene:MD14G1195500(ICS2)	menaquinone-specific isochorismate synthase
			K03809	gene:MD02G1152700(At4g36750)	NAD(P)H dehydrogenase (quinone)
			K05928	gene:MD12G1017400(VTE4)	tocopherol O-methyltransferase
			K06125	gene:MD11G1112600(PPT1)	4-hydroxybenzoate polyprenyltransferase
			K06126	gene:MD14G1116500(COQ6)	ubiquinone biosynthesis monooxygenase Coq6
			K09834	gene:MD08G1115600(VTE1)	tocopherol cyclase
			K12502	gene:MD03G1256900(VTE3)	MPBQ/MSBQ methyltransferase
7	Tyrosine metabolism	ko00350	C00082	mws0250(L-Tyrosine)	Tyrosine
			K00121	gene:MD15G1004100(At5g42250)	S-(hydroxymethyl)glutathione dehydrogenase / alcohol dehydrogenase
			K00276	gene:MD14G1172500(maoI)	primary-amine oxidase
			K00422	gene:MD05G1320800(PPO)	polyphenol oxidase
			K00422	gene:MD05G1319800(PPO)	polyphenol oxidase
			K00422	gene:MD05G1319300(PPO)	polyphenol oxidase
			K00422	gene:MD10G1299300(PPO)	polyphenol oxidase
			K00422	gene:MD10G1298500(PPO)	polyphenol oxidase
			K00457	gene:MD09G1148400(HPD)	4-hydroxyphenylpyruvate dioxygenase
			K00815	gene:MD17G1235000(TAT)	tyrosine aminotransferase
			K01593	gene:MD01G1040200(TYDC1)	aromatic-L-amino-acid decarboxylase
			K01800	gene:MD07G1121100(GST2)	maleylacetoacetate isomerase
			K01800	gene:MD08G1250500(GSTZ1)	maleylacetoacetate isomerase
			K14454	gene:MD10G1091500(ASP2)	aspartate aminotransferase, cytoplasmic
			K14454	gene:MD08G1117500(ASP3)	aspartate aminotransferase, cytoplasmic
			K18857	gene:MD09G1132700(ADH1)	alcohol dehydrogenase class-P
			K18857	gene:MD05G1013200(ADH)	alcohol dehydrogenase class-P
8	Isoquinoline alkaloid biosynthesis	ko00950	C00082	mws0250(L-Tyrosine)	Tyrosine
			K00276	gene:MD14G1172500(maoI)	primary-amine oxidase
			K00422	gene:MD05G1319300(PPO)	polyphenol oxidase
			K00422	gene:MD10G1299300(PPO)	polyphenol oxidase
			K00422	gene:MD10G1298500(PPO)	polyphenol oxidase
			K00422	gene:MD05G1320800(PPO)	polyphenol oxidase
			K00422	gene:MD05G1319800(PPO)	polyphenol oxidase
			K00815	gene:MD17G1235000(TAT)	tyrosine aminotransferase
			K01593	gene:MD01G1040200(TYDC1)	aromatic-L-amino-acid decarboxylase
			K14454	gene:MD10G1091500(ASP2)	aspartate aminotransferase, cytoplasmic
			K14454	gene:MD08G1117500(ASP3)	aspartate aminotransferase, cytoplasmic
9	Tryptophan metabolism	ko00380	C02172	Zmtn001624(N-Acetylisatin)	1-Acetylisatin
			K00128	gene:MD02G1136600(ALDH3F1)	aldehyde dehydrogenase (NAD+)
			K00128	gene:MD14G1183400(ALDH2B4)	aldehyde dehydrogenase (NAD+)
			K01426	gene:MD10G1120200(At4g34880)	amidase
			K01426	MSTRG.37790(AMI1)	amidase
			K01593	gene:MD01G1040200(TYDC1)	aromatic-L-amino-acid decarboxylase
			K03781	gene:MD06G1008700(CAT1)	catalase
			K07408	gene:MD01G1204300(CYP89A9)	cytochrome P450, family 1, subfamily A, polypeptide 1
			K07408	gene:MD01G1204000(CYP89A9)	cytochrome P450, family 1, subfamily A, polypeptide 1
			K07408	gene:MD01G1204400(CYP89A9)	cytochrome P450, family 1, subfamily A, polypeptide 1
			K07408	gene:MD01G1203800(CYP89A9)	cytochrome P450, family 1, subfamily A, polypeptide 1
			K11820	gene:MD16G1086300(UGT74B1)	N-hydroxythioamide S-beta-glucosyltransferase
			K14085	gene:MD15G1219200(ALDH7B4)	aldehyde dehydrogenase family 7 member A1
			K16903	gene:MD14G1175000(TAR2)	L-tryptophan---pyruvate aminotransferase
			K22588	gene:MD05G1308800(OMT3)	Unknown
			K23947	gene:MD02G1106500(DAO)	Unknown
10	Stilbenoid, diarylheptanoid and gingerol biosynthesis	ko00945	C00852	mws0178(Chlorogenic acid (3-O-Caffeoylquinic acid)*)	trans-5-O-Caffeoyl-D-quinate
			C10434	Hmln002806(5-O-Caffeoylshikimic acid)	5-O-Caffeoylshikimic acid
			C12208	pmb3074(5-O-p-Coumaroylquinic acid*)	trans-5-O-(4-Coumaroyl)-D-quinate
			K00487	gene:MD03G1050900(CYP73A14)	trans-cinnamate 4-monooxygenase
			K00487	gene:MD03G1051000(CYP73A14)	trans-cinnamate 4-monooxygenase
			K00487	gene:MD03G1051100(CYP73A14)	trans-cinnamate 4-monooxygenase
			K00588	gene:MD02G1073400(At4g26220)	caffeoyl-CoA O-methyltransferase
			K09754	gene:MD08G1242900(CYP98A2)	coumaroylquinate(coumaroylshikimate) 3'-monooxygenase
			K13065	gene:MD09G1226600(HST)	shikimate O-hydroxycinnamoyltransferase
			K13065	gene:MD17G1224900(HST)	shikimate O-hydroxycinnamoyltransferase
			K13065	gene:MD14G1155800(TAT)	shikimate O-hydroxycinnamoyltransferase
			K13065	gene:MD13G1109000(SAT)	shikimate O-hydroxycinnamoyltransferase
11	Zeatin biosynthesis	ko00908	C00170	pme1474(5'-Deoxy-5'-(methylthio)adenosine)	MTA
			K00279	gene:MD08G1023900(CKX5)	cytokinin dehydrogenase
			K00279	gene:MD08G1071200(CKX7)	cytokinin dehydrogenase
			K10717	gene:MD09G1087700(CYP735A2)	cytokinin trans-hydroxylase
			K10760	gene:MD13G1182800(IPT5)	adenylate isopentenyltransferase (cytokinin synthase)
			K10760	gene:MD16G1183400(IPT5)	adenylate isopentenyltransferase (cytokinin synthase)
			K13495	gene:MD14G1076500(ZOX1)	cis-zeatin O-glucosyltransferase
12	Phenylalanine, tyrosine and tryptophan biosynthesis	ko00400	C00082	mws0250(L-Tyrosine)	Tyrosine
			K00815	gene:MD17G1235000(TAT)	tyrosine aminotransferase
			K00891	gene:MD15G1332900(SK)	shikimate kinase
			K01626	gene:MD15G1372600(DHAPS-1)	3-deoxy-7-phosphoheptulonate synthase
			K01657	gene:MD00G1120400(ASA2)	anthranilate synthase component I
			K01657	gene:MD03G1072500(ASA2)	anthranilate synthase component I
			K01695	gene:MD17G1246800(TRPA1)	tryptophan synthase alpha chain
			K01850	gene:MD15G1040000(CM2)	chorismate mutase
			K05359	gene:MD03G1134800(ADT3)	arogenate/prephenate dehydratase
			K05359	gene:MD11G1123300(ADT2)	arogenate/prephenate dehydratase
			K06001	gene:MD17G1071900(trpB2)	tryptophan synthase beta chain
			K14454	gene:MD10G1091500(ASP2)	aspartate aminotransferase, cytoplasmic
			K14454	gene:MD08G1117500(ASP3)	aspartate aminotransferase, cytoplasmic
			K15227	gene:MD02G1020800(TYRAAT1)	arogenate dehydrogenase (NADP+), plant
13	Ascorbate and aldarate metabolism	ko00053	C03064	Lmbn000198(3-Dehydro-L-Threonic Acid)	3-Dehydro-L-threonate
			K00103	gene:MD01G1087700(GULLO6)	L-gulonolactone oxidase
			K00128	gene:MD14G1183400(ALDH2B4)	aldehyde dehydrogenase (NAD+)
			K00128	gene:MD02G1136600(ALDH3F1)	aldehyde dehydrogenase (NAD+)
			K00423	gene:MD03G1000200(Bp10)	L-ascorbate oxidase
			K00434	gene:MD00G1173600(APX3)	L-ascorbate peroxidase
			K00434	gene:MD04G1104900(APX2)	L-ascorbate peroxidase
			K00469	gene:MD15G1201000(MIOX2)	inositol oxygenase
			K08232	gene:MD09G1030800(MDAR4)	monodehydroascorbate reductase (NADH)
			K14085	gene:MD15G1219200(ALDH7B4)	aldehyde dehydrogenase family 7 member A1
			K14190	gene:MD13G1206200(VTC5)	GDP-L-galactose phosphorylase
			K16190	gene:MD17G1022300(GLCAK1)	glucuronokinase
			K19642	gene:MD16G1011800(GALUR)	D-galacturonate reductase
			K21888	gene:MD10G1212900(DHAR1)	Unknown
14	Phenylalanine metabolism	ko00360	C00082	mws0250(L-Tyrosine)	Tyrosine
			C01772	Lmmn001643(2-Hydroxycinnamic acid*)	2-Coumarate
			C02763	Lmbn002648(α-Hydroxycinnamic Acid*)	enol-alpha-Ketohydrocinnamic acid
			C05332	mws0491(2-Phenylethylamine)	Phenylethylamine
			C05853	ML10179289(2-Phenylethanol)	2-Phenylethanol
			C12621	MWSmce248(3-Hydroxycinnamic Acid*)	(2E)-3-(3-Hydroxyphenyl)prop-2-enoate
			K00276	gene:MD14G1172500(maoI)	primary-amine oxidase
			K00457	gene:MD09G1148400(HPD)	4-hydroxyphenylpyruvate dioxygenase
			K00815	gene:MD17G1235000(TAT)	tyrosine aminotransferase
			K01426	gene:MD10G1120200(At4g34880)	amidase
			K01426	MSTRG.37790(AMI1)	amidase
			K01593	gene:MD01G1040200(TYDC1)	aromatic-L-amino-acid decarboxylase
			K10775	gene:MD04G1096200(PAL1)	phenylalanine ammonia-lyase
			K10775	gene:MD12G1116700(PAL1)	phenylalanine ammonia-lyase
			K14454	gene:MD10G1091500(ASP2)	aspartate aminotransferase, cytoplasmic
			K14454	gene:MD08G1117500(ASP3)	aspartate aminotransferase, cytoplasmic
15	Alanine, aspartate and glutamate metabolism	ko00250	C00025	pme0014(L-Glutamic acid)	Glutamate
			C00049	mws0219(L-Aspartic Acid)	L-Asp
			C00152	mws0001(L-Asparagine)	2-Aminosuccinamic acid
			C00158	mws0281(Citric Acid)	2-Hydroxytricarballylic acid
			K00261	gene:MD00G1113900(GSH3)	glutamate dehydrogenase (NAD(P)+)
			K00261	gene:MD04G1241400(GDH1)	glutamate dehydrogenase (NAD(P)+)
			K00261	gene:MD13G1107100(GDH1)	glutamate dehydrogenase (NAD(P)+)
			K00264	MSTRG.36778(GLT1)	glutamate synthase (NADPH/NADH)
			K00278	MSTRG.49246(Os02g0134400)	L-aspartate oxidase
			K01580	gene:MD16G1010800(GAD4)	glutamate decarboxylase
			K01580	gene:MD09G1276300(GAD1)	glutamate decarboxylase
			K01756	gene:MD04G1043400(purB)	adenylosuccinate lyase
			K01953	gene:MD03G1066000(AS1)	asparagine synthase (glutamine-hydrolysing)
			K01955	gene:MD03G1111500(CARB)	carbamoyl-phosphate synthase large subunit
			K13051	gene:MD06G1205500(At5g08100)	beta-aspartyl-peptidase (threonine type)
			K14454	gene:MD10G1091500(ASP2)	aspartate aminotransferase, cytoplasmic
			K14454	gene:MD08G1117500(ASP3)	aspartate aminotransferase, cytoplasmic
			K16871	gene:MD09G1139200(GABA-TP3)	4-aminobutyrate---pyruvate transaminase
16	2-Oxocarboxylic acid metabolism	ko01210	C00025	pme0014(L-Glutamic acid)	Glutamate
			C00049	mws0219(L-Aspartic Acid)	L-Asp
			C00082	mws0250(L-Tyrosine)	Tyrosine
			C00123	mws0227(L-Leucine)	(2S)-alpha-Leucine
			C00158	mws0281(Citric Acid)	2-Hydroxytricarballylic acid
			C00183	mws0256(L-Valine)	2-Amino-3-methylbutyric acid
			C00311	Zmyn000453(Isocitric Acid)	1-Hydroxypropane-1,2,3-tricarboxylic acid
			C02504	pmb3101(2-Isopropylmalic Acid)	3-Carboxy-3-hydroxyisocaproate
			C04411	Lmbn001754(3-Isopropylmalic Acid*)	2-D-threo-Hydroxy-3-carboxy-isocaproate
			K00031	gene:MD15G1410000(--)	isocitrate dehydrogenase
			K00031	gene:MD04G1082900(--)	isocitrate dehydrogenase
			K00031	gene:MD11G1266500(ICDH-1)	isocitrate dehydrogenase
			K00031	MSTRG.24695(--)	isocitrate dehydrogenase
			K00031	MSTRG.51783(--)	isocitrate dehydrogenase
			K00031	MSTRG.24208(--)	isocitrate dehydrogenase
			K00826	gene:MD10G1114000(BCAT2)	branched-chain amino acid aminotransferase
			K00826	gene:MD15G1063100(BCAT2)	branched-chain amino acid aminotransferase
			K01438	gene:MD06G1033100(At4g17830)	acetylornithine deacetylase
			K01653	gene:MD02G1002700(At2g31810)	acetolactate synthase I/III small subunit
			K01704	gene:MD06G1055800(SSU1)	3-isopropylmalate/(R)-2-methylmalate dehydratase small subunit
			K11820	gene:MD16G1086300(UGT74B1)	N-hydroxythioamide S-beta-glucosyltransferase
			K12153	gene:MD11G1059500(CYP79D16)	phenylalanine N-monooxygenase
			K14454	gene:MD08G1117500(ASP3)	aspartate aminotransferase, cytoplasmic
			K14454	gene:MD10G1091500(ASP2)	aspartate aminotransferase, cytoplasmic
17	Pyruvate metabolism	ko00620	C00149	mws0275(L-Malic acid)	Malic acid
			C02504	pmb3101(2-Isopropylmalic Acid)	3-Carboxy-3-hydroxyisocaproate
			C05994	Zmgn001448(2-Propylmalic Acid*)	Malic acid, 2-propyl-
			K00025	gene:MD05G1238800(Os10g0478200)	malate dehydrogenase
			K00025	gene:MD10G1216900(MD1)	malate dehydrogenase
			K00029	gene:MD08G1111500(ME1)	malate dehydrogenase (oxaloacetate-decarboxylating)(NADP+)
			K00051	gene:MD07G1073600(MDH1)	malate dehydrogenase (NADP+)
			K00102	gene:MD12G1046600(DLD)	D-lactate dehydrogenase (cytochrome)
			K00128	gene:MD02G1136600(ALDH3F1)	aldehyde dehydrogenase (NAD+)
			K00128	gene:MD14G1183400(ALDH2B4)	aldehyde dehydrogenase (NAD+)
			K00162	gene:MD07G1216500(Os08g0536000)	pyruvate dehydrogenase E1 component beta subunit
			K00873	gene:MD11G1104800(OsI_37456)	pyruvate kinase
			K00873	gene:MD07G1282700(PKP2)	pyruvate kinase
			K00873	gene:MD02G1244000(OsI_35105)	pyruvate kinase
			K01595	gene:MD16G1050300(PPC4)	phosphoenolpyruvate carboxylase
			K01610	gene:MD08G1207000(PCKA)	phosphoenolpyruvate carboxykinase (ATP)
			K01610	gene:MD04G1109800(PCK)	phosphoenolpyruvate carboxykinase (ATP)
			K01759	gene:MD10G1322500(GLX1)	lactoylglutathione lyase
			K01759	gene:MD03G1199000(GLX1)	lactoylglutathione lyase
			K01961	gene:MD01G1022300(POPTRDRAFT_831870)	acetyl-CoA carboxylase, biotin carboxylase subunit
			K11262	gene:MD08G1178000(ACC1)	acetyl-CoA carboxylase / biotin carboxylase 1
			K11262	gene:MD15G1363500(ACC1)	acetyl-CoA carboxylase / biotin carboxylase 1
			K14085	gene:MD15G1219200(ALDH7B4)	aldehyde dehydrogenase family 7 member A1
18	Histidine metabolism	ko00340	C00025	pme0014(L-Glutamic acid)	Glutamate
			C00049	mws0219(L-Aspartic Acid)	L-Asp
			K00013	gene:MD10G1251700(HDH)	histidinol dehydrogenase
			K00128	gene:MD02G1136600(ALDH3F1)	aldehyde dehydrogenase (NAD+)
			K00128	gene:MD14G1183400(ALDH2B4)	aldehyde dehydrogenase (NAD+)
			K01663	gene:MD11G1213900(HISN4)	glutamine amidotransferase / cyclase
			K11755	gene:MD03G1104300(HISN2)	phosphoribosyl-ATP pyrophosphohydrolase / phosphoribosyl-AMP cyclohydrolase
			K14085	gene:MD15G1219200(ALDH7B4)	aldehyde dehydrogenase family 7 member A1
19	Biosynthesis of amino acids	ko01230	C00025	pme0014(L-Glutamic acid)	Glutamate
			C00049	mws0219(L-Aspartic Acid)	L-Asp
			C00062	MWSmce119(L-Arginine)	L-Arg
			C00082	mws0250(L-Tyrosine)	Tyrosine
			C00123	mws0227(L-Leucine)	(2S)-alpha-Leucine
			C00148	pme0006(L-Proline)	2-Pyrrolidinecarboxylic acid
			C00152	mws0001(L-Asparagine)	2-Aminosuccinamic acid
			C00158	mws0281(Citric Acid)	2-Hydroxytricarballylic acid
			C00183	mws0256(L-Valine)	2-Amino-3-methylbutyric acid
			C00311	Zmyn000453(Isocitric Acid)	1-Hydroxypropane-1,2,3-tricarboxylic acid
			C02504	pmb3101(2-Isopropylmalic Acid)	3-Carboxy-3-hydroxyisocaproate
			C04411	Lmbn001754(3-Isopropylmalic Acid*)	2-D-threo-Hydroxy-3-carboxy-isocaproate
			K00013	gene:MD10G1251700(HDH)	histidinol dehydrogenase
			K00031	gene:MD15G1410000(--)	isocitrate dehydrogenase
			K00031	MSTRG.51783(--)	isocitrate dehydrogenase
			K00031	gene:MD04G1082900(--)	isocitrate dehydrogenase
			K00031	MSTRG.24208(--)	isocitrate dehydrogenase
			K00031	gene:MD11G1266500(ICDH-1)	isocitrate dehydrogenase
			K00031	MSTRG.24695(--)	isocitrate dehydrogenase
			K00058	MSTRG.38844(PGDH3)	D-3-phosphoglycerate dehydrogenase
			K00134	MSTRG.37084(RE1)	glyceraldehyde 3-phosphate dehydrogenase
			K00134	gene:MD06G1148800(GAPC)	glyceraldehyde 3-phosphate dehydrogenase
			K00264	MSTRG.36778(GLT1)	glutamate synthase (NADPH/NADH)
			K00549	gene:MD11G1179000(METE)	5-methyltetrahydropteroyltriglutamate--homocysteine methyltransferase
			K00600	gene:MD17G1267800(SHM3)	glycine hydroxymethyltransferase
			K00611	gene:MD08G1028500(OTC)	ornithine carbamoyltransferase
			K00789	gene:MD04G1091900(METK4)	S-adenosylmethionine synthetase
			K00815	gene:MD17G1235000(TAT)	tyrosine aminotransferase
			K00826	gene:MD10G1114000(BCAT2)	branched-chain amino acid aminotransferase
			K00826	gene:MD15G1063100(BCAT2)	branched-chain amino acid aminotransferase
			K00873	gene:MD02G1244000(OsI_35105)	pyruvate kinase
			K00873	gene:MD07G1282700(PKP2)	pyruvate kinase
			K00873	gene:MD11G1104800(OsI_37456)	pyruvate kinase
			K00891	gene:MD15G1332900(SK)	shikimate kinase
			K01438	gene:MD06G1033100(At4g17830)	acetylornithine deacetylase
			K01476	gene:MD02G1206600(B0616E02-H0507E05.7)	arginase
			K01626	gene:MD15G1372600(DHAPS-1)	3-deoxy-7-phosphoheptulonate synthase
			K01653	gene:MD02G1002700(At2g31810)	acetolactate synthase I/III small subunit
			K01657	gene:MD03G1072500(ASA2)	anthranilate synthase component I
			K01657	gene:MD00G1120400(ASA2)	anthranilate synthase component I
			K01663	gene:MD11G1213900(HISN4)	glutamine amidotransferase / cyclase
			K01689	gene:MD13G1227200(ENO3)	enolase
			K01689	gene:MD06G1208300(ENO1)	enolase
			K01695	gene:MD17G1246800(TRPA1)	tryptophan synthase alpha chain
			K01704	gene:MD06G1055800(SSU1)	3-isopropylmalate/(R)-2-methylmalate dehydratase small subunit
			K01738	gene:MD12G1236000(RCS3)	cysteine synthase A
			K01754	gene:MD11G1153900(TD1)	threonine dehydratase
			K01778	gene:MD12G1136700(DAPF)	diaminopimelate epimerase
			K01850	gene:MD15G1040000(CM2)	chorismate mutase
			K01953	gene:MD03G1066000(AS1)	asparagine synthase (glutamine-hydrolysing)
			K05359	gene:MD11G1123300(ADT2)	arogenate/prephenate dehydratase
			K05359	gene:MD03G1134800(ADT3)	arogenate/prephenate dehydratase
			K06001	gene:MD17G1071900(trpB2)	tryptophan synthase beta chain
			K11755	gene:MD03G1104300(HISN2)	phosphoribosyl-ATP pyrophosphohydrolase / phosphoribosyl-AMP cyclohydrolase
			K14454	gene:MD10G1091500(ASP2)	aspartate aminotransferase, cytoplasmic
			K14454	gene:MD08G1117500(ASP3)	aspartate aminotransferase, cytoplasmic
			K15227	gene:MD02G1020800(TYRAAT1)	arogenate dehydrogenase (NADP+), plant
20	Betalain biosynthesis	ko00965	C00082	mws0250(L-Tyrosine)	Tyrosine
			K01593	gene:MD01G1040200(TYDC1)	aromatic-L-amino-acid decarboxylase
			K15777	gene:MD00G1165300(LIGB)	4,5-DOPA dioxygenase extradiol
21	Cyanoamino acid metabolism	ko00460	C00049	mws0219(L-Aspartic Acid)	L-Asp
			C00082	mws0250(L-Tyrosine)	Tyrosine
			C00152	mws0001(L-Asparagine)	2-Aminosuccinamic acid
			C00183	mws0256(L-Valine)	2-Amino-3-methylbutyric acid
			K00600	gene:MD17G1267800(SHM3)	glycine hydroxymethyltransferase
			K01188	gene:MD03G1069500(BGLU12)	beta-glucosidase
			K01188	gene:MD11G1100300(AA5GT)	beta-glucosidase
			K01455	gene:MD00G1015700(fmdA)	formamidase
			K05350	gene:MD11G1240900(BGLU18)	beta-glucosidase
			K05350	gene:MD10G1316200(BGLU47)	beta-glucosidase
			K05350	gene:MD10G1316100(GPT2)	beta-glucosidase
			K08248	gene:MD00G1013000(MDL2)	(R)-mandelonitrile lyase
			K08248	gene:MD13G1264200(MDL3)	(R)-mandelonitrile lyase
			K12153	gene:MD11G1059500(CYP79D16)	phenylalanine N-monooxygenase
			K13032	gene:MD00G1105700(BGLU12)	prunasin beta-glucosidase
			K13032	gene:MD11G1024000(BGLU12)	prunasin beta-glucosidase
			K13051	gene:MD06G1205500(At5g08100)	beta-aspartyl-peptidase (threonine type)
22	Purine metabolism	ko00230	C06196	pmc0066(2'-Deoxyinosine-5'-monophosphate)	dIMP
			K00088	gene:MD05G1237000(At1g16350)	IMP dehydrogenase
			K00106	gene:MD03G1177200(XDH1)	xanthine dehydrogenase/oxidase
			K00759	gene:MD08G1086300(APT1)	adenine phosphoribosyltransferase
			K00759	gene:MD04G1085600(APT3)	adenine phosphoribosyltransferase
			K00856	gene:MD05G1181200(ADK)	adenosine kinase
			K00860	gene:MD10G1105800(APK1)	adenylylsulfate kinase
			K00860	gene:MD16G1171100(--)	adenylylsulfate kinase
			K00873	gene:MD02G1244000(OsI_35105)	pyruvate kinase
			K00873	gene:MD07G1282700(PKP2)	pyruvate kinase
			K00873	gene:MD11G1104800(OsI_37456)	pyruvate kinase
			K00939	gene:MD07G1182200(Os04g0671100)	adenylate kinase
			K01514	gene:MD10G1240200(--)	exopolyphosphatase
			K01756	gene:MD04G1043400(purB)	adenylosuccinate lyase
			K01835	gene:MD12G1100300(--)	phosphoglucomutase
			K01933	gene:MD08G1194700(PUR5)	phosphoribosylformylglycinamidine cyclo-ligase
			K01933	gene:MD08G1195100(PUR5)	phosphoribosylformylglycinamidine cyclo-ligase
			K01933	gene:MD08G1193800(PUR5)	phosphoribosylformylglycinamidine cyclo-ligase
			K01952	gene:MD12G1173000(At1g74260)	phosphoribosylformylglycinamidine synthase
			K03787	gene:MD16G1192900(surE)	5'-nucleotidase
			K10807	gene:MD01G1010100(RNR1)	ribonucleoside-diphosphate reductase subunit M1
23	Glucosinolate biosynthesis	ko00966	C00082	mws0250(L-Tyrosine)	Tyrosine
			C00123	mws0227(L-Leucine)	(2S)-alpha-Leucine
			C00183	mws0256(L-Valine)	2-Amino-3-methylbutyric acid
			K00826	gene:MD10G1114000(BCAT2)	branched-chain amino acid aminotransferase
			K00826	gene:MD15G1063100(BCAT2)	branched-chain amino acid aminotransferase
			K11820	gene:MD16G1086300(UGT74B1)	N-hydroxythioamide S-beta-glucosyltransferase
			K12153	gene:MD11G1059500(CYP79D16)	phenylalanine N-monooxygenase
24	Valine, leucine and isoleucine biosynthesis	ko00290	C00123	mws0227(L-Leucine)	(2S)-alpha-Leucine
			C00183	mws0256(L-Valine)	2-Amino-3-methylbutyric acid
			C02504	pmb3101(2-Isopropylmalic Acid)	3-Carboxy-3-hydroxyisocaproate
			C04411	Lmbn001754(3-Isopropylmalic Acid*)	2-D-threo-Hydroxy-3-carboxy-isocaproate
			K00826	gene:MD15G1063100(BCAT2)	branched-chain amino acid aminotransferase
			K00826	gene:MD10G1114000(BCAT2)	branched-chain amino acid aminotransferase
			K01653	gene:MD02G1002700(At2g31810)	acetolactate synthase I/III small subunit
			K01704	gene:MD06G1055800(SSU1)	3-isopropylmalate/(R)-2-methylmalate dehydratase small subunit
			K01754	gene:MD11G1153900(TD1)	threonine dehydratase
25	Citrate cycle (TCA cycle)	ko00020	C00149	mws0275(L-Malic acid)	Malic acid
			C00158	mws0281(Citric Acid)	2-Hydroxytricarballylic acid
			C00311	Zmyn000453(Isocitric Acid)	1-Hydroxypropane-1,2,3-tricarboxylic acid
			K00025	gene:MD05G1238800(Os10g0478200)	malate dehydrogenase
			K00025	gene:MD10G1216900(MD1)	malate dehydrogenase
			K00031	gene:MD11G1266500(ICDH-1)	isocitrate dehydrogenase
			K00031	MSTRG.24695(--)	isocitrate dehydrogenase
			K00031	gene:MD15G1410000(--)	isocitrate dehydrogenase
			K00031	MSTRG.51783(--)	isocitrate dehydrogenase
			K00031	gene:MD04G1082900(--)	isocitrate dehydrogenase
			K00031	MSTRG.24208(--)	isocitrate dehydrogenase
			K00162	gene:MD07G1216500(Os08g0536000)	pyruvate dehydrogenase E1 component beta subunit
			K01610	gene:MD04G1109800(PCK)	phosphoenolpyruvate carboxykinase (ATP)
			K01610	gene:MD08G1207000(PCKA)	phosphoenolpyruvate carboxykinase (ATP)
			K01648	gene:MD16G1146700(ACLA-1)	ATP citrate (pro-S)-lyase
			K01648	gene:MD08G1020300(ACLB-2)	ATP citrate (pro-S)-lyase
26	Galactose metabolism	ko00052	C00103	mws1090(Glucose-1-phosphate*)	D-Glucose alpha-1-phosphate
			C00794	mws0214(D-Sorbitol)	Sorbitol
			C01697	pme2237(Dulcitol)	Dulcose
			K00844	gene:MD15G1012900(HXK2)	hexokinase
			K01187	gene:MD10G1240300(Os06g0675700)	alpha-glucosidase
			K01785	gene:MD17G1048800(GALM)	aldose 1-epimerase
			K01835	gene:MD12G1100300(--)	phosphoglucomutase
			K06617	gene:MD14G1070200(RFS2)	raffinose synthase
			K06617	MSTRG.49438(RFS2)	raffinose synthase
			K06617	gene:MD02G1026300(RFS6)	raffinose synthase
			K07407	gene:MD13G1000400(AGAL1)	alpha-galactosidase
			K07407	gene:MD05G1321700(AGAL2)	alpha-galactosidase
			K18819	gene:MD16G1095000(GOLS1)	inositol 3-alpha-galactosyltransferase
			K18819	gene:MD13G1147700(GOLS2)	inositol 3-alpha-galactosyltransferase
27	Pantothenate and CoA biosynthesis	ko00770	C00049	mws0219(L-Aspartic Acid)	L-Asp
			C00183	mws0256(L-Valine)	2-Amino-3-methylbutyric acid
			C04039	Zmgn000503(2,3-Dihydroxy-3-Methylbutanoic Acid)	2,3-Dihydroxy-isovaleric acid
			K00826	gene:MD15G1063100(BCAT2)	branched-chain amino acid aminotransferase
			K00826	gene:MD10G1114000(BCAT2)	branched-chain amino acid aminotransferase
			K01653	gene:MD02G1002700(At2g31810)	acetolactate synthase I/III small subunit
			K01922	gene:MD15G1360400(PPCS2)	phosphopantothenate-cysteine ligase
			K01922	gene:MD08G1174000(PPCS2)	phosphopantothenate-cysteine ligase
			K09680	gene:MD12G1113100(Os09g0533100)	type II pantothenate kinase
28	Nitrogen metabolism	ko00910	C00025	pme0014(L-Glutamic acid)	Glutamate
			K00261	gene:MD00G1113900(GSH3)	glutamate dehydrogenase (NAD(P)+)
			K00261	gene:MD13G1107100(GDH1)	glutamate dehydrogenase (NAD(P)+)
			K00261	gene:MD04G1241400(GDH1)	glutamate dehydrogenase (NAD(P)+)
			K00264	MSTRG.36778(GLT1)	glutamate synthase (NADPH/NADH)
			K01455	gene:MD00G1015700(fmdA)	formamidase
			K01673	gene:MD16G1093300(BCA2)	carbonic anhydrase
			K01674	gene:MD12G1108100(ACA4)	carbonic anhydrase
			K02575	gene:MD17G1030600(NRT2.7)	MFS transporter, NNP family, nitrate/nitrite transporter
29	Fatty acid degradation	ko00071	C00517	pme2827(Palmitaldehyde)	Palmitaldehyde
			K00121	gene:MD15G1004100(At5g42250)	S-(hydroxymethyl)glutathione dehydrogenase / alcohol dehydrogenase
			K00128	gene:MD02G1136600(ALDH3F1)	aldehyde dehydrogenase (NAD+)
			K00128	gene:MD14G1183400(ALDH2B4)	aldehyde dehydrogenase (NAD+)
			K00232	gene:MD12G1170600(ACX4)	acyl-CoA oxidase
			K00232	gene:MD17G1234100(ACX3)	acyl-CoA oxidase
			K07513	gene:MD05G1179100(PED1)	acetyl-CoA acyltransferase 1
			K07513	gene:MD10G1167800(PED1)	acetyl-CoA acyltransferase 1
			K14085	gene:MD15G1219200(ALDH7B4)	aldehyde dehydrogenase family 7 member A1
			K18857	gene:MD05G1013200(ADH)	alcohol dehydrogenase class-P
			K18857	gene:MD09G1132700(ADH1)	alcohol dehydrogenase class-P
30	Starch and sucrose metabolism	ko00500	C00092	mws0866(D-Glucose 6-phosphate*)	Robison ester
			C00103	mws1090(Glucose-1-phosphate*)	D-Glucose alpha-1-phosphate
			K00688	gene:MD05G1167500(PHS2)	glycogen phosphorylase
			K00695	gene:MD17G1286900(SUS7)	sucrose synthase
			K00695	gene:MD13G1164200(SUS2)	sucrose synthase
			K00696	gene:MD04G1013500(SPS2)	sucrose-phosphate synthase
			K00700	gene:MD08G1002300(SBE1)	1,4-alpha-glucan branching enzyme
			K00703	gene:MD15G1170200(--)	starch synthase
			K00703	gene:MD01G1046500(SS4)	starch synthase
			K00703	gene:MD05G1289400(SS4)	starch synthase
			K00703	gene:MD07G1287700(SS1)	starch synthase
			K00844	gene:MD15G1012900(HXK2)	hexokinase
			K00847	gene:MD02G1197500(At5g51830)	fructokinase
			K01176	gene:MD05G1081200(AMY1.1)	alpha-amylase
			K01176	MSTRG.48570(AMY3)	alpha-amylase
			K01176	gene:MD05G1081100(AMY1.1)	alpha-amylase
			K01177	gene:MD01G1059300(BAM7)	beta-amylase
			K01177	gene:MD04G1056200(BAM3)	beta-amylase
			K01187	gene:MD10G1240300(Os06g0675700)	alpha-glucosidase
			K01188	gene:MD11G1100300(AA5GT)	beta-glucosidase
			K01188	gene:MD03G1069500(BGLU12)	beta-glucosidase
			K01214	gene:MD16G1240700(ISA1)	isoamylase
			K01214	gene:MD16G1241000(ISA1)	isoamylase
			K01835	gene:MD12G1100300(--)	phosphoglucomutase
			K05350	gene:MD10G1316100(GPT2)	beta-glucosidase
			K05350	gene:MD10G1316200(BGLU47)	beta-glucosidase
			K05350	gene:MD11G1240900(BGLU18)	beta-glucosidase
31	Nicotinate and nicotinamide metabolism	ko00760	C00049	mws0219(L-Aspartic Acid)	L-Asp
			K00278	MSTRG.49246(Os02g0134400)	L-aspartate oxidase
			K03426	gene:MD02G1035400(NUDT19)	NAD+ diphosphatase
			K03787	gene:MD16G1192900(surE)	5'-nucleotidase
			K06210	gene:MD10G1240100(NMNAT)	nicotinamide mononucleotide adenylyltransferase
32	Taurine and hypotaurine metabolism	ko00430	C00025	pme0014(L-Glutamic acid)	Glutamate
			K01580	gene:MD16G1010800(GAD4)	glutamate decarboxylase
			K01580	gene:MD09G1276300(GAD1)	glutamate decarboxylase
33	C5-Branched dibasic acid metabolism	ko00660	C00025	pme0014(L-Glutamic acid)	Glutamate
			K01653	gene:MD02G1002700(At2g31810)	acetolactate synthase I/III small subunit
			K01704	gene:MD06G1055800(SSU1)	3-isopropylmalate/(R)-2-methylmalate dehydratase small subunit
34	Arginine biosynthesis	ko00220	C00025	pme0014(L-Glutamic acid)	Glutamate
			C00049	mws0219(L-Aspartic Acid)	L-Asp
			C00062	MWSmce119(L-Arginine)	L-Arg
			K00261	gene:MD13G1107100(GDH1)	glutamate dehydrogenase (NAD(P)+)
			K00261	gene:MD00G1113900(GSH3)	glutamate dehydrogenase (NAD(P)+)
			K00261	gene:MD04G1241400(GDH1)	glutamate dehydrogenase (NAD(P)+)
			K00611	gene:MD08G1028500(OTC)	ornithine carbamoyltransferase
			K01438	gene:MD06G1033100(At4g17830)	acetylornithine deacetylase
			K01476	gene:MD02G1206600(B0616E02-H0507E05.7)	arginase
			K14454	gene:MD08G1117500(ASP3)	aspartate aminotransferase, cytoplasmic
			K14454	gene:MD10G1091500(ASP2)	aspartate aminotransferase, cytoplasmic
35	Butanoate metabolism	ko00650	C00025	pme0014(L-Glutamic acid)	Glutamate
			K01580	gene:MD09G1276300(GAD1)	glutamate decarboxylase
			K01580	gene:MD16G1010800(GAD4)	glutamate decarboxylase
			K01653	gene:MD02G1002700(At2g31810)	acetolactate synthase I/III small subunit
			K16871	gene:MD09G1139200(GABA-TP3)	4-aminobutyrate---pyruvate transaminase
36	Arginine and proline metabolism	ko00330	C00025	pme0014(L-Glutamic acid)	Glutamate
			C00062	MWSmce119(L-Arginine)	L-Arg
			C00148	pme0006(L-Proline)	2-Pyrrolidinecarboxylic acid
			C00750	mws0018(Spermine)	N,N'-Bis(3-aminopropyl)-1,4-butanediamine
			K00128	gene:MD14G1183400(ALDH2B4)	aldehyde dehydrogenase (NAD+)
			K00128	gene:MD02G1136600(ALDH3F1)	aldehyde dehydrogenase (NAD+)
			K00472	gene:MD10G1102300(P4H9)	prolyl 4-hydroxylase
			K00797	gene:MD06G1177500(SPDSYN)	spermidine synthase
			K01426	gene:MD10G1120200(At4g34880)	amidase
			K01426	MSTRG.37790(AMI1)	amidase
			K01476	gene:MD02G1206600(B0616E02-H0507E05.7)	arginase
			K12259	gene:MD15G1206900(PAO5)	spermine oxidase
			K14085	gene:MD15G1219200(ALDH7B4)	aldehyde dehydrogenase family 7 member A1
			K14454	gene:MD08G1117500(ASP3)	aspartate aminotransferase, cytoplasmic
			K14454	gene:MD10G1091500(ASP2)	aspartate aminotransferase, cytoplasmic
37	beta-Alanine metabolism	ko00410	C00049	mws0219(L-Aspartic Acid)	L-Asp
			C00750	mws0018(Spermine)	N,N'-Bis(3-aminopropyl)-1,4-butanediamine
			K00128	gene:MD14G1183400(ALDH2B4)	aldehyde dehydrogenase (NAD+)
			K00128	gene:MD02G1136600(ALDH3F1)	aldehyde dehydrogenase (NAD+)
			K00232	gene:MD12G1170600(ACX4)	acyl-CoA oxidase
			K00232	gene:MD17G1234100(ACX3)	acyl-CoA oxidase
			K00276	gene:MD14G1172500(maoI)	primary-amine oxidase
			K01580	gene:MD09G1276300(GAD1)	glutamate decarboxylase
			K01580	gene:MD16G1010800(GAD4)	glutamate decarboxylase
			K12259	gene:MD15G1206900(PAO5)	spermine oxidase
			K14085	gene:MD15G1219200(ALDH7B4)	aldehyde dehydrogenase family 7 member A1
38	Aminoacyl-tRNA biosynthesis	ko00970	C00025	pme0014(L-Glutamic acid)	Glutamate
			C00049	mws0219(L-Aspartic Acid)	L-Asp
			C00062	MWSmce119(L-Arginine)	L-Arg
			C00082	mws0250(L-Tyrosine)	Tyrosine
			C00123	mws0227(L-Leucine)	(2S)-alpha-Leucine
			C00148	pme0006(L-Proline)	2-Pyrrolidinecarboxylic acid
			C00152	mws0001(L-Asparagine)	2-Aminosuccinamic acid
			C00183	mws0256(L-Valine)	2-Amino-3-methylbutyric acid
			K01868	gene:MD15G1401700(EMB2761)	threonyl-tRNA synthetase
			K01868	gene:MD05G1333900(EMB2761)	threonyl-tRNA synthetase
			K01868	gene:MD00G1024100(EMB2761)	threonyl-tRNA synthetase
			K01868	gene:MD05G1180100(EMB2761)	threonyl-tRNA synthetase
			K01868	gene:MD17G1111100(EMB2761)	threonyl-tRNA synthetase
			K01868	gene:MD05G1179900(EMB2761)	threonyl-tRNA synthetase
			K01868	gene:MD05G1333800(EMB2761)	threonyl-tRNA synthetase
			K01873	gene:MD17G1260100(EMB2247)	valyl-tRNA synthetase
			K01873	gene:MD15G1433500(TWN2)	valyl-tRNA synthetase
			K01873	gene:MD01G1196000(TWN2)	valyl-tRNA synthetase
			K01873	gene:MD17G1259800(EMB2247)	valyl-tRNA synthetase
			K02434	gene:MD13G1223700(GATB)	aspartyl-tRNA(Asn)/glutamyl-tRNA(Gln) amidotransferase subunit B
39	Carbon fixation in photosynthetic organisms	ko00710	C00049	mws0219(L-Aspartic Acid)	L-Asp
			C00149	mws0275(L-Malic acid)	Malic acid
			K00025	gene:MD05G1238800(Os10g0478200)	malate dehydrogenase
			K00025	gene:MD10G1216900(MD1)	malate dehydrogenase
			K00029	gene:MD08G1111500(ME1)	malate dehydrogenase (oxaloacetate-decarboxylating)(NADP+)
			K00051	gene:MD07G1073600(MDH1)	malate dehydrogenase (NADP+)
			K00134	MSTRG.37084(RE1)	glyceraldehyde 3-phosphate dehydrogenase
			K00134	gene:MD06G1148800(GAPC)	glyceraldehyde 3-phosphate dehydrogenase
			K00855	gene:MD13G1246600(At1g32060)	phosphoribulokinase
			K01100	gene:MD07G1213200(At3g55800)	sedoheptulose-bisphosphatase
			K01595	gene:MD16G1050300(PPC4)	phosphoenolpyruvate carboxylase
			K01610	gene:MD04G1109800(PCK)	phosphoenolpyruvate carboxykinase (ATP)
			K01610	gene:MD08G1207000(PCKA)	phosphoenolpyruvate carboxykinase (ATP)
			K14454	gene:MD10G1091500(ASP2)	aspartate aminotransferase, cytoplasmic
			K14454	gene:MD08G1117500(ASP3)	aspartate aminotransferase, cytoplasmic
40	Cysteine and methionine metabolism	ko00270	C00049	mws0219(L-Aspartic Acid)	L-Asp
			C00170	pme1474(5'-Deoxy-5'-(methylthio)adenosine)	MTA
			K00025	gene:MD10G1216900(MD1)	malate dehydrogenase
			K00025	gene:MD05G1238800(Os10g0478200)	malate dehydrogenase
			K00058	MSTRG.38844(PGDH3)	D-3-phosphoglycerate dehydrogenase
			K00549	gene:MD11G1179000(METE)	5-methyltetrahydropteroyltriglutamate--homocysteine methyltransferase
			K00558	gene:MD11G1013700(CMT3)	DNA (cytosine-5)-methyltransferase 1
			K00789	gene:MD04G1091900(METK4)	S-adenosylmethionine synthetase
			K00797	gene:MD06G1177500(SPDSYN)	spermidine synthase
			K00815	gene:MD17G1235000(TAT)	tyrosine aminotransferase
			K00826	gene:MD10G1114000(BCAT2)	branched-chain amino acid aminotransferase
			K00826	gene:MD15G1063100(BCAT2)	branched-chain amino acid aminotransferase
			K00899	gene:MD10G1098200(MTK)	5-methylthioribose kinase
			K01011	gene:MD05G1228600(STR1)	thiosulfate/3-mercaptopyruvate sulfurtransferase
			K01738	gene:MD12G1236000(RCS3)	cysteine synthase A
			K05933	gene:MD09G1114800(ACO1)	aminocyclopropanecarboxylate oxidase
			K14454	gene:MD10G1091500(ASP2)	aspartate aminotransferase, cytoplasmic
			K14454	gene:MD08G1117500(ASP3)	aspartate aminotransferase, cytoplasmic
			K20772	gene:MD14G1111500(ACS1)	1-aminocyclopropane-1-carboxylate synthase 1/2/6
41	Glycolysis / Gluconeogenesis	ko00010	C00103	mws1090(Glucose-1-phosphate*)	D-Glucose alpha-1-phosphate
			K00002	gene:MD12G1150200(AKR4C9)	alcohol dehydrogenase (NADP+)
			K00121	gene:MD15G1004100(At5g42250)	S-(hydroxymethyl)glutathione dehydrogenase / alcohol dehydrogenase
			K00128	gene:MD14G1183400(ALDH2B4)	aldehyde dehydrogenase (NAD+)
			K00128	gene:MD02G1136600(ALDH3F1)	aldehyde dehydrogenase (NAD+)
			K00134	gene:MD06G1148800(GAPC)	glyceraldehyde 3-phosphate dehydrogenase
			K00134	MSTRG.37084(RE1)	glyceraldehyde 3-phosphate dehydrogenase
			K00162	gene:MD07G1216500(Os08g0536000)	pyruvate dehydrogenase E1 component beta subunit
			K00844	gene:MD15G1012900(HXK2)	hexokinase
			K00873	gene:MD11G1104800(OsI_37456)	pyruvate kinase
			K00873	gene:MD07G1282700(PKP2)	pyruvate kinase
			K00873	gene:MD02G1244000(OsI_35105)	pyruvate kinase
			K01610	gene:MD04G1109800(PCK)	phosphoenolpyruvate carboxykinase (ATP)
			K01610	gene:MD08G1207000(PCKA)	phosphoenolpyruvate carboxykinase (ATP)
			K01689	gene:MD06G1208300(ENO1)	enolase
			K01689	gene:MD13G1227200(ENO3)	enolase
			K01785	gene:MD17G1048800(GALM)	aldose 1-epimerase
			K01835	gene:MD12G1100300(--)	phosphoglucomutase
			K14085	gene:MD15G1219200(ALDH7B4)	aldehyde dehydrogenase family 7 member A1
			K18857	gene:MD09G1132700(ADH1)	alcohol dehydrogenase class-P
			K18857	gene:MD05G1013200(ADH)	alcohol dehydrogenase class-P
42	Porphyrin and chlorophyll metabolism	ko00860	C00025	pme0014(L-Glutamic acid)	Glutamate
			C00430	pma3649(5-Aminolevulinic Acid)	5-Amino-4-oxovaleric acid
			K00231	gene:MD17G1014800(PPXII)	oxygen-dependent protoporphyrinogen oxidase
			K02257	gene:MD15G1426900(COX10)	protoheme IX farnesyltransferase
			K02259	gene:MD07G1040600(COX15)	cytochrome c oxidase assembly protein subunit 15
			K02492	MSTRG.50138(HEMA1)	glutamyl-tRNA reductase
			K03403	gene:MD09G1118200(CHLH)	magnesium chelatase subunit H
			K03403	gene:MD03G1176300(CHLH)	magnesium chelatase subunit H
			K21480	gene:MD02G1031400(HO1)	Unknown
43	Valine, leucine and isoleucine degradation	ko00280	C00123	mws0227(L-Leucine)	(2S)-alpha-Leucine
			C00183	mws0256(L-Valine)	2-Amino-3-methylbutyric acid
			K00128	gene:MD14G1183400(ALDH2B4)	aldehyde dehydrogenase (NAD+)
			K00128	gene:MD02G1136600(ALDH3F1)	aldehyde dehydrogenase (NAD+)
			K00826	gene:MD10G1114000(BCAT2)	branched-chain amino acid aminotransferase
			K00826	gene:MD15G1063100(BCAT2)	branched-chain amino acid aminotransferase
			K07513	gene:MD10G1167800(PED1)	acetyl-CoA acyltransferase 1
			K07513	gene:MD05G1179100(PED1)	acetyl-CoA acyltransferase 1
			K14085	gene:MD15G1219200(ALDH7B4)	aldehyde dehydrogenase family 7 member A1
44	Carbon metabolism	ko01200	C00025	pme0014(L-Glutamic acid)	Glutamate
			C00049	mws0219(L-Aspartic Acid)	L-Asp
			C00149	mws0275(L-Malic acid)	Malic acid
			C00158	mws0281(Citric Acid)	2-Hydroxytricarballylic acid
			C00311	Zmyn000453(Isocitric Acid)	1-Hydroxypropane-1,2,3-tricarboxylic acid
			K00025	gene:MD10G1216900(MD1)	malate dehydrogenase
			K00025	gene:MD05G1238800(Os10g0478200)	malate dehydrogenase
			K00029	gene:MD08G1111500(ME1)	malate dehydrogenase (oxaloacetate-decarboxylating)(NADP+)
			K00031	MSTRG.24695(--)	isocitrate dehydrogenase
			K00031	gene:MD11G1266500(ICDH-1)	isocitrate dehydrogenase
			K00031	gene:MD04G1082900(--)	isocitrate dehydrogenase
			K00031	MSTRG.24208(--)	isocitrate dehydrogenase
			K00031	gene:MD15G1410000(--)	isocitrate dehydrogenase
			K00031	MSTRG.51783(--)	isocitrate dehydrogenase
			K00051	gene:MD07G1073600(MDH1)	malate dehydrogenase (NADP+)
			K00058	MSTRG.38844(PGDH3)	D-3-phosphoglycerate dehydrogenase
			K00121	gene:MD15G1004100(At5g42250)	S-(hydroxymethyl)glutathione dehydrogenase / alcohol dehydrogenase
			K00134	gene:MD06G1148800(GAPC)	glyceraldehyde 3-phosphate dehydrogenase
			K00134	MSTRG.37084(RE1)	glyceraldehyde 3-phosphate dehydrogenase
			K00162	gene:MD07G1216500(Os08g0536000)	pyruvate dehydrogenase E1 component beta subunit
			K00232	gene:MD17G1234100(ACX3)	acyl-CoA oxidase
			K00232	gene:MD12G1170600(ACX4)	acyl-CoA oxidase
			K00261	gene:MD00G1113900(GSH3)	glutamate dehydrogenase (NAD(P)+)
			K00261	gene:MD04G1241400(GDH1)	glutamate dehydrogenase (NAD(P)+)
			K00261	gene:MD13G1107100(GDH1)	glutamate dehydrogenase (NAD(P)+)
			K00600	gene:MD17G1267800(SHM3)	glycine hydroxymethyltransferase
			K00844	gene:MD15G1012900(HXK2)	hexokinase
			K00855	gene:MD13G1246600(At1g32060)	phosphoribulokinase
			K00873	gene:MD07G1282700(PKP2)	pyruvate kinase
			K00873	gene:MD11G1104800(OsI_37456)	pyruvate kinase
			K00873	gene:MD02G1244000(OsI_35105)	pyruvate kinase
			K01100	gene:MD07G1213200(At3g55800)	sedoheptulose-bisphosphatase
			K01455	gene:MD00G1015700(fmdA)	formamidase
			K01595	gene:MD16G1050300(PPC4)	phosphoenolpyruvate carboxylase
			K01610	gene:MD04G1109800(PCK)	phosphoenolpyruvate carboxykinase (ATP)
			K01610	gene:MD08G1207000(PCKA)	phosphoenolpyruvate carboxykinase (ATP)
			K01689	gene:MD13G1227200(ENO3)	enolase
			K01689	gene:MD06G1208300(ENO1)	enolase
			K01738	gene:MD12G1236000(RCS3)	cysteine synthase A
			K01754	gene:MD11G1153900(TD1)	threonine dehydratase
			K01961	gene:MD01G1022300(POPTRDRAFT_831870)	acetyl-CoA carboxylase, biotin carboxylase subunit
			K03781	gene:MD06G1008700(CAT1)	catalase
			K14454	gene:MD10G1091500(ASP2)	aspartate aminotransferase, cytoplasmic
			K14454	gene:MD08G1117500(ASP3)	aspartate aminotransferase, cytoplasmic
45	Inositol phosphate metabolism	ko00562	C00092	mws0866(D-Glucose 6-phosphate*)	Robison ester
			K00469	gene:MD15G1201000(MIOX2)	inositol oxygenase
			K00889	gene:MD08G1229900(PIP5K8)	1-phosphatidylinositol-4-phosphate 5-kinase
			K00913	MSTRG.50329(--)	inositol-1,3,4-trisphosphate 5/6-kinase / inositol-tetrakisphosphate 1-kinase
			K01110	gene:MD01G1006100(PTEN2A)	phosphatidylinositol-3,4,5-trisphosphate 3-phosphatase and dual-specificity protein phosphatase PTEN
			K01114	gene:MD14G1156100(NPC6)	phospholipase C
			K21797	gene:MD15G1232800(SAC7)	Unknown
			K21797	gene:MD12G1169300(SAC8)	Unknown
			K21797	gene:MD00G1079200(SAC8)	Unknown
46	Glycine, serine and threonine metabolism	ko00260	C00049	mws0219(L-Aspartic Acid)	L-Asp
			C00430	pma3649(5-Aminolevulinic Acid)	5-Amino-4-oxovaleric acid
			K00058	MSTRG.38844(PGDH3)	D-3-phosphoglycerate dehydrogenase
			K00276	gene:MD14G1172500(maoI)	primary-amine oxidase
			K00600	gene:MD17G1267800(SHM3)	glycine hydroxymethyltransferase
			K01695	gene:MD17G1246800(TRPA1)	tryptophan synthase alpha chain
			K01754	gene:MD11G1153900(TD1)	threonine dehydratase
			K06001	gene:MD17G1071900(trpB2)	tryptophan synthase beta chain
			K14085	gene:MD15G1219200(ALDH7B4)	aldehyde dehydrogenase family 7 member A1
47	Lysine biosynthesis	ko00300	C00049	mws0219(L-Aspartic Acid)	L-Asp
			K01778	gene:MD12G1136700(DAPF)	diaminopimelate epimerase
48	Thiamine metabolism	ko00730	C00082	mws0250(L-Tyrosine)	Tyrosine
			K00939	gene:MD07G1182200(Os04g0671100)	adenylate kinase
			K01662	gene:MD01G1041300(Os07g0190000)	1-deoxy-D-xylulose-5-phosphate synthase
49	Riboflavin metabolism	ko00740	C00255	mws0232(Riboflavin (Vitamin B2))	Vitamin B2
			K11752	gene:MD02G1227800(PYRD)	diaminohydroxyphosphoribosylaminopyrimidine deaminase / 5-amino-6-(5-phosphoribosylamino)uracil reductase
50	Pentose and glucuronate interconversions	ko00040	C00103	mws1090(Glucose-1-phosphate*)	D-Glucose alpha-1-phosphate
			K00002	gene:MD12G1150200(AKR4C9)	alcohol dehydrogenase (NADP+)
			K01051	gene:MD16G1022100(PME6)	pectinesterase
			K01051	gene:MD16G1022200(PME6)	pectinesterase
			K01051	gene:MD06G1150400(PME48)	pectinesterase
			K01051	gene:MD16G1022000(PME6)	pectinesterase
			K01051	gene:MD09G1054900(PME31)	pectinesterase
			K01184	gene:MD00G1087900(At2g43860)	polygalacturonase
			K01213	gene:MD17G1110900(At3g07850)	galacturan 1,4-alpha-galacturonidase
			K01728	gene:MD04G1117600(--)	pectate lyase
			K01728	gene:MD04G1117700(--)	pectate lyase
			K16190	gene:MD17G1022300(GLCAK1)	glucuronokinase
51	Amino sugar and nucleotide sugar metabolism	ko00520	C00103	mws1090(Glucose-1-phosphate*)	D-Glucose alpha-1-phosphate
			K00844	gene:MD15G1012900(HXK2)	hexokinase
			K00847	gene:MD02G1197500(At5g51830)	fructokinase
			K01183	gene:MD02G1011100(ChiC)	chitinase
			K01835	gene:MD12G1100300(--)	phosphoglucomutase
			K08678	gene:MD03G1288200(UXS2)	UDP-glucuronate decarboxylase
			K12448	gene:MD09G1137100(MUR4)	UDP-arabinose 4-epimerase
			K13648	gene:MD04G1182600(GAUT7)	alpha-1,4-galacturonosyltransferase
			K16190	gene:MD17G1022300(GLCAK1)	glucuronokinase
			K18677	gene:MD13G1235800(GALAK)	galacturonokinase
			K20547	gene:MD15G1234400(CHIT1B)	basic endochitinase B
			K20547	gene:MD02G1120200(CHI2)	basic endochitinase B
52	Glyoxylate and dicarboxylate metabolism	ko00630	C00025	pme0014(L-Glutamic acid)	Glutamate
			C00149	mws0275(L-Malic acid)	Malic acid
			C00158	mws0281(Citric Acid)	2-Hydroxytricarballylic acid
			C00311	Zmyn000453(Isocitric Acid)	1-Hydroxypropane-1,2,3-tricarboxylic acid
			K00025	gene:MD10G1216900(MD1)	malate dehydrogenase
			K00025	gene:MD05G1238800(Os10g0478200)	malate dehydrogenase
			K00600	gene:MD17G1267800(SHM3)	glycine hydroxymethyltransferase
			K01455	gene:MD00G1015700(fmdA)	formamidase
			K03781	gene:MD06G1008700(CAT1)	catalase
53	ABC transporters	ko02010	C00025	pme0014(L-Glutamic acid)	Glutamate
			C00049	mws0219(L-Aspartic Acid)	L-Asp
			C00062	MWSmce119(L-Arginine)	L-Arg
			C00123	mws0227(L-Leucine)	(2S)-alpha-Leucine
			C00148	pme0006(L-Proline)	2-Pyrrolidinecarboxylic acid
			C00183	mws0256(L-Valine)	2-Amino-3-methylbutyric acid
			C00392	mws1155(D-Mannitol)	D-Mannitol
			C00430	pma3649(5-Aminolevulinic Acid)	5-Amino-4-oxovaleric acid
			C00794	mws0214(D-Sorbitol)	Sorbitol
			K05666	gene:MD10G1255100(ABCC2)	ATP-binding cassette, subfamily C (CFTR/MRP), member 2
			K05666	gene:MD14G1118100(ABCC10)	ATP-binding cassette, subfamily C (CFTR/MRP), member 2
54	Fructose and mannose metabolism	ko00051	C00392	mws1155(D-Mannitol)	D-Mannitol
			C00794	mws0214(D-Sorbitol)	Sorbitol
			K00844	gene:MD15G1012900(HXK2)	hexokinase
			K00847	gene:MD02G1197500(At5g51830)	fructokinase

## Sheet: Table S13-6
Table S13-6 Details of pathway enrichment of roots in M-TR vs Z-TR
No.	Pathway	Pathway ID	KEGG ID	differentially expressed genes or metabolites	description
1	Biosynthesis of secondary metabolites	ko01110	C00020	mws0001(L-Asparagine)	Adenosine 5'-phosphate
			C00025	pmb3074(5-O-p-Coumaroylquinic acid)	Glutamate
			C00082	pme0014(L-Glutamic acid)	Tyrosine
			C00123	MWSHY0136(Kaempferol-3-O-glucoside (Astragalin)*)	(2S)-alpha-Leucine
			C00148	mws0178(Chlorogenic acid (3-O-Caffeoylquinic acid)*)	2-Pyrrolidinecarboxylic acid
			C00149	mws0275(L-Malic acid)	Malic acid
			C00152	mws0227(L-Leucine)	2-Aminosuccinamic acid
			C00156	pme0006(L-Proline)	Hydroxybenzenecarboxylic acid
			C00180	mws0183(3,4-Dihydroxybenzoic acid (Protocatechuic acid))	Dracylic acid
			C00183	mws0014(Ferulic acid*)	2-Amino-3-methylbutyric acid
			C00196	mws0064(Eriodictyol (5,7,3',4'-Tetrahydroxyflavanone))	2,3-Dihydroxybenzoic acid
			C00230	Hmln002806(5-O-Caffeoylshikimic acid)	Protocatechuic acid
			C00408	mws0250(L-Tyrosine)	(S)-Piperidine-2-carboxylic acid
			C00852	pme0241(Benzoic acid)	trans-5-O-Caffeoyl-D-quinate
			C01494	mws0749(4-Hydroxybenzoic acid)	4-Hydroxy-3-methoxycinnamate
			C01772	mws0639(2,3-Dihydroxybenzoic Acid)	2-Coumarate
			C02504	Lmbn001754(3-Isopropylmalic Acid)	3-Carboxy-3-hydroxyisocaproate
			C04411	Lmmn001643(2-Hydroxycinnamic acid)	2-D-threo-Hydroxy-3-carboxy-isocaproate
			C05623	2',4,4',6'-Tetrahydroxychalcone)	Isotrifoliin
			C05631	MWSHY0046(Quercetin-3-O-glucoside (Isoquercitrin)*)	Eriodictyol
			C06561	pme2960(Naringenin chalcone	Chalconaringenin
			C08491	mws0256(L-Valine)	(-)-Jasmonate
			C10434	pmb3101(2-Isopropylmalic Acid)	5-O-Caffeoylshikimic acid
			C12208	pmb0981(Adenosine 5'-monophosphate)	trans-5-O-(4-Coumaroyl)-D-quinate
			C12249	pme1654(Jasmonic acid)	Astragalin
			K00001	gene:MD14G1246800(At5g24760)	alcohol dehydrogenase
			K00002	gene:MD00G1141200(AKR4C9)	alcohol dehydrogenase (NADP+)
			K00002	gene:MD12G1150200(AKR4C9)	alcohol dehydrogenase (NADP+)
			K00006	gene:MD06G1087500(GPDHC1)	glycerol-3-phosphate dehydrogenase (NAD+)
			K00013	gene:MD10G1251700(HDH)	histidinol dehydrogenase
			K00021	MSTRG.50547(HMGR3)	hydroxymethylglutaryl-CoA reductase (NADPH)
			K00025	gene:MD05G1238800(Os10g0478200)	malate dehydrogenase
			K00031	MSTRG.24208(--)	isocitrate dehydrogenase
			K00031	MSTRG.51783(--)	isocitrate dehydrogenase
			K00031	MSTRG.24695(--)	isocitrate dehydrogenase
			K00031	gene:MD04G1082900(--)	isocitrate dehydrogenase
			K00031	gene:MD15G1410000(--)	isocitrate dehydrogenase
			K00058	MSTRG.38844(PGDH3)	D-3-phosphoglycerate dehydrogenase
			K00059	gene:MD10G1132600(At3g03980)	3-oxoacyl-
			K00083	gene:MD17G1119700(CAD1)	cinnamyl-alcohol dehydrogenase
			K00083	gene:MD15G1008100(CAD6)	cinnamyl-alcohol dehydrogenase
			K00083	gene:MD07G1183600(CAD9)	cinnamyl-alcohol dehydrogenase
			K00088	gene:MD05G1237000(At1g16350)	IMP dehydrogenase
			K00106	gene:MD03G1177200(XDH1)	xanthine dehydrogenase/oxidase
			K00121	gene:MD15G1004100(At5g42250)	S-(hydroxymethyl)glutathione dehydrogenase / alcohol dehydrogenase
			K00134	gene:MD06G1148800(GAPC)	glyceraldehyde 3-phosphate dehydrogenase
			K00134	MSTRG.37084(RE1)	glyceraldehyde 3-phosphate dehydrogenase
			K00162	gene:MD07G1216500(Os08g0536000)	pyruvate dehydrogenase E1 component beta subunit
			K00224	gene:MD10G1157000(CEQORH)	Unknown
			K00224	gene:MD05G1168800(CEQORH)	Unknown
			K00232	gene:MD13G1127300(ACX1)	acyl-CoA oxidase
			K00232	gene:MD12G1170600(ACX4)	acyl-CoA oxidase
			K00235	gene:MD17G1019700(SDH2-2)	succinate dehydrogenase (ubiquinone) iron-sulfur subunit
			K00264	MSTRG.36778(GLT1)	glutamate synthase (NADPH/NADH)
			K00318	MSTRG.3332(--)	proline dehydrogenase
			K00318	gene:MD17G1206300(POX2)	proline dehydrogenase
			K00422	gene:MD05G1319100(PPO)	polyphenol oxidase
			K00422	gene:MD10G1298500(PPO)	polyphenol oxidase
			K00422	gene:MD10G1299100(AS1)	polyphenol oxidase
			K00430	gene:MD03G1014500(HRPN)	peroxidase
			K00430	gene:MD03G1014200(pod)	peroxidase
			K00430	gene:MD13G1175300(PER24)	peroxidase
			K00430	gene:MD10G1218200(PER7)	peroxidase
			K00430	gene:MD08G1230900(poxN1)	peroxidase
			K00430	gene:MD01G1193700(PER66)	peroxidase
			K00430	gene:MD02G1138900(PER72)	peroxidase
			K00430	gene:MD15G1294200(PER50)	peroxidase
			K00430	gene:MD03G1013700(pod)	peroxidase
			K00430	gene:MD05G1306500(PER19)	peroxidase
			K00430	gene:MD00G1190800(PER12)	peroxidase
			K00430	gene:MD11G1061400(GSVIVT00023967001)	peroxidase
			K00430	gene:MD15G1238800(PER64)	peroxidase
			K00430	gene:MD15G1321400(PER17)	peroxidase
			K00430	gene:MD12G1184600(PNC1)	peroxidase
			K00430	gene:MD03G1013600(PER53)	peroxidase
			K00430	gene:MD01G1034500(PER17)	peroxidase
			K00430	gene:MD08G1051200(PER18)	peroxidase
			K00430	gene:MD11G1004100(PNC1)	peroxidase
			K00430	gene:MD15G1022200(PER9)	peroxidase
			K00430	gene:MD07G1230700(PER52)	peroxidase
			K00430	gene:MD05G1243700(PER7)	peroxidase
			K00430	gene:MD03G1059000(PNC1)	peroxidase
			K00430	gene:MD13G1097700(GSVIVT00037159001)	peroxidase
			K00430	gene:MD07G1230500(GSVIVT00023967001)	peroxidase
			K00430	gene:MD13G1011200(PER4)	peroxidase
			K00430	gene:MD12G1056000(PER53)	peroxidase
			K00430	gene:MD03G1084400(poxN1)	peroxidase
			K00430	gene:MD08G1230800(poxN1)	peroxidase
			K00430	gene:MD06G1038800(PER20)	peroxidase
			K00430	gene:MD10G1225600(PER7)	peroxidase
			K00454	gene:MD03G1021200(LOX2.1)	lipoxygenase
			K00454	gene:MD07G1003600(LOX2)	lipoxygenase
			K00454	gene:MD07G1004600(LOX2.1)	lipoxygenase
			K00511	gene:MD05G1293500(SQE2)	squalene monooxygenase
			K00511	gene:MD05G1111800(SQE1)	squalene monooxygenase
			K00559	gene:MD02G1307400(SMT1)	sterol 24-C-methyltransferase
			K00602	gene:MD14G1035300(purH)	phosphoribosylaminoimidazolecarboxamide formyltransferase / IMP cyclohydrolase
			K00640	gene:MD11G1202100(SAT3)	serine O-acetyltransferase
			K00688	gene:MD05G1167500(PHS2)	glycogen phosphorylase
			K00695	gene:MD02G1100500(SS)	sucrose synthase
			K00695	gene:MD13G1164200(SUS2)	sucrose synthase
			K00695	gene:MD02G1100600(SS)	sucrose synthase
			K00695	gene:MD14G1244000(SUS6)	sucrose synthase
			K00695	MSTRG.749(SUS3)	sucrose synthase
			K00696	gene:MD08G1157000(SPS1)	sucrose-phosphate synthase
			K00700	gene:MD08G1002300(SBE1)	1,4-alpha-glucan branching enzyme
			K00703	gene:MD05G1289400(SS4)	starch synthase
			K00703	gene:MD10G1265500(SS4)	starch synthase
			K00703	gene:MD15G1170200(--)	starch synthase
			K00703	gene:MD01G1046500(SS4)	starch synthase
			K00760	gene:MD05G1035600(hpt)	hypoxanthine phosphoribosyltransferase
			K00789	gene:MD04G1187700(METK5)	S-adenosylmethionine synthetase
			K00789	gene:MD04G1091900(METK4)	S-adenosylmethionine synthetase
			K00811	gene:MD15G1036300(ASP5)	aspartate aminotransferase, chloroplastic
			K00815	gene:MD03G1234800(At5g53970)	tyrosine aminotransferase
			K00826	gene:MD15G1063100(BCAT2)	branched-chain amino acid aminotransferase
			K00826	gene:MD08G1075600(BCAT1)	branched-chain amino acid aminotransferase
			K00827	gene:MD01G1021500(AGT2)	alanine-glyoxylate transaminase / (R)-3-amino-2-methylpropionate-pyruvate transaminase
			K00847	gene:MD02G1197500(At5g51830)	fructokinase
			K00850	gene:MD17G1180600(PFK3)	6-phosphofructokinase 1
			K00850	gene:MD08G1109700(PFK3)	6-phosphofructokinase 1
			K00850	gene:MD15G1089400(PFK3)	6-phosphofructokinase 1
			K00851	gene:MD07G1305700(At2g16790)	gluconokinase
			K00873	gene:MD02G1244000(OsI_35105)	pyruvate kinase
			K00873	MSTRG.37380(PKP1)	pyruvate kinase
			K00873	gene:MD07G1282700(PKP2)	pyruvate kinase
			K00873	gene:MD11G1104800(OsI_37456)	pyruvate kinase
			K00873	gene:MD13G1202600(PKP1)	pyruvate kinase
			K00895	gene:MD06G1002300(PFP-ALPHA)	pyrophosphate--fructose-6-phosphate 1-phosphotransferase
			K00901	gene:MD03G1019400(--)	diacylglycerol kinase (ATP)
			K00901	gene:MD17G1085700(DGK5)	diacylglycerol kinase (ATP)
			K00939	gene:MD08G1217400(At5g47840)	adenylate kinase
			K00939	gene:MD02G1012500(At5g35170)	adenylate kinase
			K00975	gene:MD09G1133900(AGPP)	glucose-1-phosphate adenylyltransferase
			K00975	gene:MD13G1186100(ADG2)	glucose-1-phosphate adenylyltransferase
			K01068	gene:MD01G1059100(--)	acyl-coenzyme A thioesterase 1/2/4
			K01087	gene:MD15G1365900(TPPD)	trehalose 6-phosphate phosphatase
			K01087	gene:MD07G1286100(TPP4)	trehalose 6-phosphate phosphatase
			K01092	gene:MD05G1355200(IMPL1)	myo-inositol-1(or 4)-monophosphatase
			K01114	gene:MD14G1156100(NPC6)	phospholipase C
			K01115	gene:MD08G1237200(PLDDELTA)	phospholipase D1/2
			K01115	gene:MD15G1172300(PLD1)	phospholipase D1/2
			K01176	MSTRG.48570(AMY3)	alpha-amylase
			K01176	gene:MD08G1101700(AMY1.1)	alpha-amylase
			K01176	gene:MD05G1081200(AMY1.1)	alpha-amylase
			K01177	gene:MD01G1059300(BAM7)	beta-amylase
			K01177	gene:MD16G1275000(BAM7)	beta-amylase
			K01177	gene:MD04G1056200(BAM3)	beta-amylase
			K01188	gene:MD03G1069500(BGLU12)	beta-glucosidase
			K01188	gene:MD09G1243000(BGLU12)	beta-glucosidase
			K01188	gene:MD02G1137800(BGLU42)	beta-glucosidase
			K01188	gene:MD11G1100300(AA5GT)	beta-glucosidase
			K01188	gene:MD16G1062800(BGLU40)	beta-glucosidase
			K01193	gene:MD07G1254500(INV*DC4)	beta-fructofuranosidase
			K01214	gene:MD15G1376800(ISA3)	isoamylase
			K01214	gene:MD16G1241000(ISA1)	isoamylase
			K01214	gene:MD16G1240800(ISA1)	isoamylase
			K01438	gene:MD06G1033100(At4g17830)	acetylornithine deacetylase
			K01568	gene:MD12G1173200(PDC1)	pyruvate decarboxylase
			K01568	gene:MD04G1160100(PDC4)	pyruvate decarboxylase
			K01568	gene:MD12G1172400(PDC4)	pyruvate decarboxylase
			K01568	gene:MD04G1159900(PDC4)	pyruvate decarboxylase
			K01580	gene:MD14G1242700(GAD4)	glutamate decarboxylase
			K01580	gene:MD16G1010800(GAD4)	glutamate decarboxylase
			K01602	gene:MD16G1042700(RBCS)	ribulose-bisphosphate carboxylase small chain
			K01610	gene:MD15G1391200(PCKA)	phosphoenolpyruvate carboxykinase (ATP)
			K01610	gene:MD10G1043800(PCK)	phosphoenolpyruvate carboxykinase (ATP)
			K01610	gene:MD04G1109800(PCK)	phosphoenolpyruvate carboxykinase (ATP)
			K01623	MSTRG.20861(ALDC)	fructose-bisphosphate aldolase, class I
			K01623	gene:MD12G1018700(FBA6)	fructose-bisphosphate aldolase, class I
			K01626	gene:MD07G1214500(SHKA)	3-deoxy-7-phosphoheptulonate synthase
			K01640	gene:MD12G1006700(HMGCL)	hydroxymethylglutaryl-CoA lyase
			K01648	gene:MD08G1020300(ACLB-2)	ATP citrate (pro-S)-lyase
			K01648	gene:MD16G1146700(ACLA-1)	ATP citrate (pro-S)-lyase
			K01653	gene:MD02G1002700(At2g31810)	acetolactate synthase I/III small subunit
			K01657	gene:MD00G1120400(ASA2)	anthranilate synthase component I
			K01657	gene:MD03G1072500(ASA2)	anthranilate synthase component I
			K01657	gene:MD11G1077400(ASA2)	anthranilate synthase component I
			K01661	gene:MD16G1095300(MENB)	naphthoate synthase
			K01662	gene:MD15G1309900(Os07g0190000)	1-deoxy-D-xylulose-5-phosphate synthase
			K01662	gene:MD01G1041300(Os07g0190000)	1-deoxy-D-xylulose-5-phosphate synthase
			K01663	gene:MD11G1214000(HISN4)	glutamine amidotransferase / cyclase
			K01663	gene:MD11G1213900(HISN4)	glutamine amidotransferase / cyclase
			K01723	gene:MD10G1085800(AOS3)	hydroperoxide dehydratase
			K01738	gene:MD13G1193400(OASA1)	cysteine synthase A
			K01738	gene:MD12G1236000(RCS3)	cysteine synthase A
			K01738	gene:MD04G1218200(RCS3)	cysteine synthase A
			K01738	gene:MD12G1235500(CYSD1)	cysteine synthase A
			K01756	gene:MD04G1043400(purB)	adenylosuccinate lyase
			K01762	gene:MD02G1073800(ACS7)	1-aminocyclopropane-1-carboxylate synthase
			K01762	gene:MD15G1203500(ACS7)	1-aminocyclopropane-1-carboxylate synthase
			K01762	gene:MD15G1302200(ACS-1)	1-aminocyclopropane-1-carboxylate synthase
			K01762	gene:MD02G1073900(ACS7)	1-aminocyclopropane-1-carboxylate synthase
			K01762	gene:MD02G1190900(ACS-1)	1-aminocyclopropane-1-carboxylate synthase
			K01770	gene:MD14G1111600(ISPF)	2-C-methyl-D-erythritol 2,4-cyclodiphosphate synthase
			K01785	gene:MD14G1236900(GALM)	aldose 1-epimerase
			K01803	gene:MD07G1199300(TPIP1)	triosephosphate isomerase (TIM)
			K01810	gene:MD08G1034600(PGIC)	glucose-6-phosphate isomerase
			K01835	gene:MD12G1100300(--)	phosphoglucomutase
			K01850	gene:MD15G1040000(CM2)	chorismate mutase
			K01853	gene:MD17G1158900(CASBPX1)	cycloartenol synthase
			K01853	gene:MD17G1159900(CASBPX1)	cycloartenol synthase
			K01853	gene:MD17G1246400(CASBPX1)	cycloartenol synthase
			K01859	gene:MD01G1118300(CHI)	chalcone isomerase
			K01885	gene:MD12G1197300(At5g26710)	glutamyl-tRNA synthetase
			K01904	gene:MD14G1161300(4CLL9)	4-coumarate--CoA ligase
			K01904	gene:MD14G1161200(4CLL9)	4-coumarate--CoA ligase
			K01933	gene:MD08G1195100(PUR5)	phosphoribosylformylglycinamidine cyclo-ligase
			K01933	gene:MD08G1194700(PUR5)	phosphoribosylformylglycinamidine cyclo-ligase
			K01933	gene:MD08G1193800(PUR5)	phosphoribosylformylglycinamidine cyclo-ligase
			K01952	gene:MD12G1173000(At1g74260)	phosphoribosylformylglycinamidine synthase
			K01952	gene:MD10G1018700(At1g74260)	phosphoribosylformylglycinamidine synthase
			K02160	gene:MD10G1103400(--)	acetyl-CoA carboxylase biotin carboxyl carrier protein
			K02259	gene:MD07G1040600(COX15)	cytochrome c oxidase assembly protein subunit 15
			K02291	gene:MD09G1146800(PSY)	phytoene synthase
			K02291	gene:MD17G1133400(PSY)	phytoene synthase
			K02291	gene:MD11G1010500(PSY)	phytoene synthase
			K02492	MSTRG.50138(HEMA1)	glutamyl-tRNA reductase
			K03403	gene:MD09G1118200(CHLH)	magnesium chelatase subunit H
			K03428	gene:MD14G1147900(CHLM)	magnesium-protoporphyrin O-methyltransferase
			K03527	gene:MD05G1071900(ISPH)	4-hydroxy-3-methylbut-2-en-1-yl diphosphate reductase
			K03781	gene:MD06G1008700(CAT1)	catalase
			K03794	gene:MD09G1028700(SIRB)	sirohydrochlorin ferrochelatase
			K03809	gene:MD10G1309100(FQR1)	NAD(P)H dehydrogenase (quinone)
			K04122	gene:MD08G1039800(KO)	ent-kaurene oxidase
			K04123	gene:MD02G1234200(KAO1)	ent-kaurenoic acid hydroxylase
			K04123	gene:MD07G1083200(KAO1)	ent-kaurenoic acid hydroxylase
			K04123	gene:MD06G1030600(KAO2)	ent-kaurenoic acid hydroxylase
			K04124	gene:MD08G1138400(LE)	gibberellin 3-beta-dioxygenase
			K04125	gene:MD13G1148400(GA2OX2)	gibberellin 2-oxidase
			K04125	gene:MD16G1148400(GA2OX2)	gibberellin 2-oxidase
			K04125	gene:MD10G1194100(GA2OX1)	gibberellin 2-oxidase
			K05278	gene:MD15G1354100(FLS)	flavonol synthase
			K05282	gene:MD02G1198000(GA20OX1)	gibberellin 20-oxidase
			K05349	gene:MD02G1242100(BACOVA_02659)	beta-glucosidase
			K05350	gene:MD06G1229100(BGLU44)	beta-glucosidase
			K05359	gene:MD11G1123300(ADT2)	arogenate/prephenate dehydratase
			K05894	gene:MD15G1401800(OPR2)	12-oxophytodienoic acid reductase
			K05894	gene:MD12G1067300(OPR3)	12-oxophytodienoic acid reductase
			K05894	gene:MD15G1402700(OPR2)	12-oxophytodienoic acid reductase
			K05894	gene:MD15G1400600(OPR11)	12-oxophytodienoic acid reductase
			K05894	gene:MD08G1216100(OPR2)	12-oxophytodienoic acid reductase
			K05894	gene:MD15G1400700(OPR2)	12-oxophytodienoic acid reductase
			K05894	gene:MD15G1403000(OPR2)	12-oxophytodienoic acid reductase
			K05928	gene:MD12G1017400(VTE4)	tocopherol O-methyltransferase
			K05933	gene:MD08G1160900(MAO1B)	aminocyclopropanecarboxylate oxidase
			K05933	gene:MD15G1205100(ACO1)	aminocyclopropanecarboxylate oxidase
			K05933	gene:MD17G1106300(ACO1)	aminocyclopropanecarboxylate oxidase
			K05933	gene:MD10G1328100(ACO2)	aminocyclopropanecarboxylate oxidase
			K05933	gene:MD05G1354000(ACO2)	aminocyclopropanecarboxylate oxidase
			K05954	gene:MD09G1034200(FTB)	protein farnesyltransferase subunit beta
			K06001	gene:MD17G1071900(trpB2)	tryptophan synthase beta chain
			K06125	gene:MD11G1112700(PPT1)	4-hydroxybenzoate polyprenyltransferase
			K06125	gene:MD11G1112600(PPT1)	4-hydroxybenzoate polyprenyltransferase
			K06126	gene:MD14G1116500(COQ6)	ubiquinone biosynthesis monooxygenase Coq6
			K06892	gene:MD15G1313900(F6H1-3)	feruloyl-CoA ortho-hydroxylase
			K07513	gene:MD10G1167800(PED1)	acetyl-CoA acyltransferase 1
			K08081	gene:MD04G1135300(At2g29290)	tropinone reductase I
			K08081	gene:MD11G1093800(At1g07440)	tropinone reductase I
			K08081	gene:MD11G1094300(At1g07440)	tropinone reductase I
			K08081	gene:MD11G1093700(TRI)	tropinone reductase I
			K08081	gene:MD12G1148500(SDR)	tropinone reductase I
			K08099	gene:MD03G1259100(CLH1)	chlorophyllase
			K08248	gene:MD17G1143800(At1g73050)	(R)-mandelonitrile lyase
			K08248	gene:MD03G1091900(MDL3)	(R)-mandelonitrile lyase
			K09588	gene:MD01G1152100(CYP90A1)	cytochrome P450, family 90, subfamily A, polypeptide 1
			K09590	gene:MD17G1064800(BA13)	brassinosteroid-6-oxidase 1
			K09834	gene:MD08G1115600(VTE1)	tocopherol cyclase
			K09835	gene:MD12G1045700(CRTISO)	prolycopene isomerase
			K09835	gene:MD12G1045800(CRTISO)	prolycopene isomerase
			K09840	gene:MD05G1207300(NCED1)	9-cis-epoxycarotenoid dioxygenase
			K09840	gene:MD13G1090300(CCD4)	9-cis-epoxycarotenoid dioxygenase
			K09840	gene:MD05G1282700(NCED2)	9-cis-epoxycarotenoid dioxygenase
			K09840	gene:MD05G1057000(CCD4)	9-cis-epoxycarotenoid dioxygenase
			K09841	gene:MD07G1033100(ABA2)	xanthoxin dehydrogenase
			K09841	gene:MD07G1033200(ABA2)	xanthoxin dehydrogenase
			K09841	gene:MD02G1293600(ABA2)	xanthoxin dehydrogenase
			K10251	gene:MD13G1107000(KCR1)	17beta-estradiol 17-dehydrogenase / very-long-chain 3-oxoacyl-CoA reductase
			K10703	gene:MD15G1313000(PAS2A)	very-long-chain (3R)-3-hydroxyacyl-CoA dehydratase
			K10717	gene:MD09G1136700(CYP735A2)	cytokinin trans-hydroxylase
			K10717	gene:MD17G1076700(CYP735A2)	cytokinin trans-hydroxylase
			K11188	gene:MD16G1139600(PER1)	peroxiredoxin 6, 1-Cys peroxiredoxin
			K11517	gene:MD10G1260600(GLO1)	(S)-2-hydroxy-acid oxidase
			K11752	gene:MD02G1227800(PYRD)	diaminohydroxyphosphoribosylaminopyrimidine deaminase / 5-amino-6-(5-phosphoribosylamino)uracil reductase
			K11820	gene:MD16G1086300(UGT74B1)	N-hydroxythioamide S-beta-glucosyltransferase
			K12447	MSTRG.51997(RE1)	UDP-sugar pyrophosphorylase
			K12502	gene:MD16G1202200(VTE3)	MPBQ/MSBQ methyltransferase
			K12639	gene:MD09G1020700(CYP724B1)	cytochrome P450, family 724, subfamily B, polypeptide 1
			K12657	gene:MD12G1150700(P5CS)	delta-1-pyrroline-5-carboxylate synthetase
			K12930	gene:MD07G1306900(FGT)	anthocyanidin 3-O-glucosyltransferase
			K13032	gene:MD11G1024100(BGLU12)	prunasin beta-glucosidase
			K13032	gene:MD11G1024000(BGLU12)	prunasin beta-glucosidase
			K13034	gene:MD01G1065600(CAS2)	L-3-cyanoalanine synthase/ cysteine synthase
			K13051	gene:MD06G1205500(At5g08100)	beta-aspartyl-peptidase (threonine type)
			K13051	gene:MD08G1092600(At3g16150)	beta-aspartyl-peptidase (threonine type)
			K13065	gene:MD16G1108900(BEAT)	shikimate O-hydroxycinnamoyltransferase
			K13065	gene:MD17G1224900(HST)	shikimate O-hydroxycinnamoyltransferase
			K13065	gene:MD10G1199500(SAT)	shikimate O-hydroxycinnamoyltransferase
			K13065	gene:MD09G1226600(HST)	shikimate O-hydroxycinnamoyltransferase
			K13065	gene:MD16G1108700(SAT)	shikimate O-hydroxycinnamoyltransferase
			K13065	gene:MD16G1110600(SAT)	shikimate O-hydroxycinnamoyltransferase
			K13066	gene:MD07G1301100(COMT1)	caffeic acid 3-O-methyltransferase
			K13066	gene:MD10G1030000(HOMT1)	caffeic acid 3-O-methyltransferase
			K13066	gene:MD07G1209500(COMT1)	caffeic acid 3-O-methyltransferase
			K13066	gene:MD15G1409200(HOMT1)	caffeic acid 3-O-methyltransferase
			K13066	gene:MD15G1409700(HOMT1)	caffeic acid 3-O-methyltransferase
			K13066	gene:MD07G1300500(COMT1)	caffeic acid 3-O-methyltransferase
			K13066	gene:MD01G1090500(HOMT1)	caffeic acid 3-O-methyltransferase
			K13066	gene:MD07G1300700(COMT1)	caffeic acid 3-O-methyltransferase
			K13066	gene:MD01G1218900(COMT1)	caffeic acid 3-O-methyltransferase
			K13081	gene:MD06G1211400(LAR)	leucoanthocyanidin reductase
			K13508	gene:MD09G1285900(GPAT2)	glycerol-3-phosphate acyltransferase
			K13508	MSTRG.7925(GPAT8)	glycerol-3-phosphate acyltransferase
			K13508	MSTRG.7926(GPAT8)	glycerol-3-phosphate acyltransferase
			K13600	gene:MD08G1162200(CAO)	chlorophyllide a oxygenase
			K13811	gene:MD15G1014100(APS2)	3'-phosphoadenosine 5'-phosphosulfate synthase
			K14066	gene:MD05G1280200(SPS3)	geranyl diphosphate synthase
			K14454	gene:MD10G1091500(ASP2)	aspartate aminotransferase, cytoplasmic
			K14454	gene:MD08G1117300(AAT-1)	aspartate aminotransferase, cytoplasmic
			K14454	gene:MD08G1117400(ASP3)	aspartate aminotransferase, cytoplasmic
			K14677	gene:MD15G1413100(ACY1)	aminoacylase
			K15095	gene:MD07G1064800(SDR2b)	(+)-neomenthol dehydrogenase
			K15095	gene:MD01G1053300(SDR1)	(+)-neomenthol dehydrogenase
			K15095	gene:MD07G1142200(SDR1)	(+)-neomenthol dehydrogenase
			K15095	gene:MD01G1052800(SDR1)	(+)-neomenthol dehydrogenase
			K15397	gene:MD00G1026700(KCS11)	3-ketoacyl-CoA synthase
			K15397	gene:MD11G1116500(KCS12)	3-ketoacyl-CoA synthase
			K15397	gene:MD07G1187400(KCS19)	3-ketoacyl-CoA synthase
			K15404	gene:MD07G1086200(CER1)	aldehyde decarbonylase
			K15746	gene:MD07G1278900(CA2)	beta-carotene 3-hydroxylase
			K15813	gene:MD09G1168300(OSCBPY)	beta-amyrin synthase
			K15813	gene:MD17G1246300(OSCBPY)	beta-amyrin synthase
			K15813	gene:MD17G1182700(OSCBPY)	beta-amyrin synthase
			K15813	gene:MD09G1168200(OSCBPY)	beta-amyrin synthase
			K15813	gene:MD11G1098500(OSCPNY1)	beta-amyrin synthase
			K15813	gene:MD17G1158300(OSCBPY)	beta-amyrin synthase
			K15889	gene:MD17G1073000(ICME)	prenylcysteine alpha-carboxyl methylesterase
			K18693	gene:MD17G1250400(LPP3)	diacylglycerol diphosphate phosphatase / phosphatidate phosphatase
			K18857	gene:MD09G1211500(ADH1)	alcohol dehydrogenase class-P
			K18857	gene:MD05G1013200(ADH)	alcohol dehydrogenase class-P
			K18857	gene:MD09G1132700(ADH1)	alcohol dehydrogenase class-P
			K18857	gene:MD10G1014500(ADH1)	alcohol dehydrogenase class-P
			K18857	gene:MD05G1013400(ADH1)	alcohol dehydrogenase class-P
			K18857	gene:MD05G1179800(ADH)	alcohol dehydrogenase class-P
			K18857	gene:MD10G1014100(ADH)	alcohol dehydrogenase class-P
			K20623	gene:MD17G1167200(CYP92C6)	typhasterol/6-deoxotyphasterol 2alpha-hydroxylase
			K20772	gene:MD01G1070400(ACS1)	1-aminocyclopropane-1-carboxylate synthase 1/2/6
			K20772	gene:MD14G1111500(ACS1)	1-aminocyclopropane-1-carboxylate synthase 1/2/6
			K20860	gene:MD04G1242100(FHY1)	Unknown
			K20884	gene:MD00G1176400(FHY)	Unknown
			K20884	gene:MD17G1231100(FHY)	Unknown
			K21480	gene:MD02G1031400(HO1)	Unknown
			K22395	gene:MD05G1268500(At1g30760)	Unknown
			K22845	gene:MD07G1281000(UGT88A1)	Unknown
			K23179	gene:MD03G1101300(CYP93B1)	Unknown
			K23260	gene:MD07G1007600(GT7)	Unknown
			K23558	gene:MD13G1270500(3BETAHSD/D3)	Unknown
2	Phenylpropanoid biosynthesis	ko00940	C00082	mws0250(L-Tyrosine)	Tyrosine
			C00761	mws0906(Coniferin)	Coniferin
			C00852	mws0178(Chlorogenic acid (3-O-Caffeoylquinic acid)*)	trans-5-O-Caffeoyl-D-quinate
			C01175	HJN003(1-O-Sinapoyl-β-D-glucose)	1-O-Sinapoyl beta-D-glucoside
			C01494	mws0014(Ferulic acid*)	4-Hydroxy-3-methoxycinnamate
			C01772	Lmmn001643(2-Hydroxycinnamic acid)	2-Coumarate
			C10434	Hmln002806(5-O-Caffeoylshikimic acid)	5-O-Caffeoylshikimic acid
			C12208	pmb3074(5-O-p-Coumaroylquinic acid)	trans-5-O-(4-Coumaroyl)-D-quinate
			K00083	gene:MD15G1008100(CAD6)	cinnamyl-alcohol dehydrogenase
			K00083	gene:MD17G1119700(CAD1)	cinnamyl-alcohol dehydrogenase
			K00083	gene:MD07G1183600(CAD9)	cinnamyl-alcohol dehydrogenase
			K00430	gene:MD13G1011200(PER4)	peroxidase
			K00430	gene:MD02G1138900(PER72)	peroxidase
			K00430	gene:MD15G1321400(PER17)	peroxidase
			K00430	gene:MD05G1306500(PER19)	peroxidase
			K00430	gene:MD03G1014200(pod)	peroxidase
			K00430	gene:MD10G1225600(PER7)	peroxidase
			K00430	gene:MD15G1238800(PER64)	peroxidase
			K00430	gene:MD08G1230900(poxN1)	peroxidase
			K00430	gene:MD01G1193700(PER66)	peroxidase
			K00430	gene:MD03G1014500(HRPN)	peroxidase
			K00430	gene:MD12G1056000(PER53)	peroxidase
			K00430	gene:MD00G1190800(PER12)	peroxidase
			K00430	gene:MD13G1097700(GSVIVT00037159001)	peroxidase
			K00430	gene:MD03G1059000(PNC1)	peroxidase
			K00430	gene:MD08G1230800(poxN1)	peroxidase
			K00430	gene:MD10G1218200(PER7)	peroxidase
			K00430	gene:MD11G1004100(PNC1)	peroxidase
			K00430	gene:MD05G1243700(PER7)	peroxidase
			K00430	gene:MD15G1022200(PER9)	peroxidase
			K00430	gene:MD07G1230500(GSVIVT00023967001)	peroxidase
			K00430	gene:MD08G1051200(PER18)	peroxidase
			K00430	gene:MD01G1034500(PER17)	peroxidase
			K00430	gene:MD11G1061400(GSVIVT00023967001)	peroxidase
			K00430	gene:MD12G1184600(PNC1)	peroxidase
			K00430	gene:MD03G1013600(PER53)	peroxidase
			K00430	gene:MD03G1013700(pod)	peroxidase
			K00430	gene:MD06G1038800(PER20)	peroxidase
			K00430	gene:MD15G1294200(PER50)	peroxidase
			K00430	gene:MD03G1084400(poxN1)	peroxidase
			K00430	gene:MD13G1175300(PER24)	peroxidase
			K00430	gene:MD07G1230700(PER52)	peroxidase
			K01188	gene:MD02G1137800(BGLU42)	beta-glucosidase
			K01188	gene:MD16G1062800(BGLU40)	beta-glucosidase
			K01188	gene:MD03G1069500(BGLU12)	beta-glucosidase
			K01188	gene:MD11G1100300(AA5GT)	beta-glucosidase
			K01188	gene:MD09G1243000(BGLU12)	beta-glucosidase
			K01904	gene:MD14G1161300(4CLL9)	4-coumarate--CoA ligase
			K01904	gene:MD14G1161200(4CLL9)	4-coumarate--CoA ligase
			K05349	gene:MD02G1242100(BACOVA_02659)	beta-glucosidase
			K05350	gene:MD06G1229100(BGLU44)	beta-glucosidase
			K06892	gene:MD15G1313900(F6H1-3)	feruloyl-CoA ortho-hydroxylase
			K11188	gene:MD16G1139600(PER1)	peroxiredoxin 6, 1-Cys peroxiredoxin
			K12355	gene:MD02G1049900(ALDH2C4)	coniferyl-aldehyde dehydrogenase
			K12355	gene:MD02G1050000(ALDH2C4)	coniferyl-aldehyde dehydrogenase
			K13065	gene:MD17G1224900(HST)	shikimate O-hydroxycinnamoyltransferase
			K13065	gene:MD16G1110600(SAT)	shikimate O-hydroxycinnamoyltransferase
			K13065	gene:MD16G1108900(BEAT)	shikimate O-hydroxycinnamoyltransferase
			K13065	gene:MD10G1199500(SAT)	shikimate O-hydroxycinnamoyltransferase
			K13065	gene:MD09G1226600(HST)	shikimate O-hydroxycinnamoyltransferase
			K13065	gene:MD16G1108700(SAT)	shikimate O-hydroxycinnamoyltransferase
			K13066	gene:MD07G1209500(COMT1)	caffeic acid 3-O-methyltransferase
			K13066	gene:MD07G1300500(COMT1)	caffeic acid 3-O-methyltransferase
			K13066	gene:MD07G1301100(COMT1)	caffeic acid 3-O-methyltransferase
			K13066	gene:MD10G1030000(HOMT1)	caffeic acid 3-O-methyltransferase
			K13066	gene:MD15G1409200(HOMT1)	caffeic acid 3-O-methyltransferase
			K13066	gene:MD01G1218900(COMT1)	caffeic acid 3-O-methyltransferase
			K13066	gene:MD15G1409700(HOMT1)	caffeic acid 3-O-methyltransferase
			K13066	gene:MD01G1090500(HOMT1)	caffeic acid 3-O-methyltransferase
			K13066	gene:MD07G1300700(COMT1)	caffeic acid 3-O-methyltransferase
			K22395	gene:MD05G1268500(At1g30760)	Unknown
			K23260	gene:MD07G1007600(GT7)	Unknown
3	Metabolic pathways	ko01100	C00020	mws0227(L-Leucine)	Adenosine 5'-phosphate
			C00025	mws0001(L-Asparagine)	Glutamate
			C00082	pme3732(Cytidine)	Tyrosine
			C00123	mws0256(L-Valine)	(2S)-alpha-Leucine
			C00148	pme0241(Benzoic acid)	2-Pyrrolidinecarboxylic acid
			C00149	MSTRG.8885(KDSR)	Malic acid
			C00152	pme1654(Jasmonic acid)	2-Aminosuccinamic acid
			C00156	pme3207(Muconic acid)	Hydroxybenzenecarboxylic acid
			C00180	Hmln002806(5-O-Caffeoylshikimic acid)	Dracylic acid
			C00183	mws0749(4-Hydroxybenzoic acid)	2-Amino-3-methylbutyric acid
			C00230	pmb3101(2-Isopropylmalic Acid)	Protocatechuic acid
			C00408	Zmdp000376(4-Guanidinobutanal)	(S)-Piperidine-2-carboxylic acid
			C00475	pmb0981(Adenosine 5'-monophosphate)	Cytidine
			C01494	pme0006(L-Proline)	4-Hydroxy-3-methoxycinnamate
			C02378	2',4,4',6'-Tetrahydroxychalcone)	6-Aminocaproic acid
			C02480	mws0183(3,4-Dihydroxybenzoic acid (Protocatechuic acid))	cis,cis-2,4-Hexadienedioic acid
			C02504	pme0274(6-Aminocaproic acid)	3-Carboxy-3-hydroxyisocaproate
			C02647	pme0014(L-Glutamic acid)	4-Guanidinobutanal
			C04411	MWSHY0046(Quercetin-3-O-glucoside (Isoquercitrin)*)	2-D-threo-Hydroxy-3-carboxy-isocaproate
			C05623	pme2960(Naringenin chalcone	Isotrifoliin
			C06561	mws0275(L-Malic acid)	Chalconaringenin
			C08491	mws0014(Ferulic acid*)	(-)-Jasmonate
			C10434	Lmbn001754(3-Isopropylmalic Acid)	5-O-Caffeoylshikimic acid
			K00001	gene:MD14G1246800(At5g24760)	alcohol dehydrogenase
			K00002	gene:MD12G1150200(AKR4C9)	alcohol dehydrogenase (NADP+)
			K00002	gene:MD00G1141200(AKR4C9)	alcohol dehydrogenase (NADP+)
			K00008	gene:MD00G1006100(SDH)	L-iditol 2-dehydrogenase
			K00013	gene:MD10G1251700(HDH)	histidinol dehydrogenase
			K00021	MSTRG.50138(HEMA1)	hydroxymethylglutaryl-CoA reductase (NADPH)
			K00025	gene:MD05G1238800(Os10g0478200)	malate dehydrogenase
			K00031	gene:MD04G1082900(--)	isocitrate dehydrogenase
			K00031	MSTRG.24208(--)	isocitrate dehydrogenase
			K00031	MSTRG.21756(CYP89A9)	isocitrate dehydrogenase
			K00031	gene:MD15G1409700(HOMT1)	isocitrate dehydrogenase
			K00031	MSTRG.50547(HMGR3)	isocitrate dehydrogenase
			K00058	MSTRG.37790(AMI1)	D-3-phosphoglycerate dehydrogenase
			K00059	gene:MD10G1132600(At3g03980)	3-oxoacyl-
			K00079	gene:MD07G1062100(SDR1)	carbonyl reductase 1
			K00079	gene:MD02G1258700(SDR1)	carbonyl reductase 1
			K00083	gene:MD15G1008100(CAD6)	cinnamyl-alcohol dehydrogenase
			K00083	gene:MD07G1183600(CAD9)	cinnamyl-alcohol dehydrogenase
			K00083	gene:MD17G1110900(At3g07850)	cinnamyl-alcohol dehydrogenase
			K00088	gene:MD05G1237000(At1g16350)	IMP dehydrogenase
			K00103	gene:MD01G1087800(GULLO6)	L-gulonolactone oxidase
			K00106	gene:MD03G1177200(XDH1)	xanthine dehydrogenase/oxidase
			K00121	gene:MD15G1004100(At5g42250)	S-(hydroxymethyl)glutathione dehydrogenase / alcohol dehydrogenase
			K00130	gene:MD14G1187300(ALDH10A8)	betaine-aldehyde dehydrogenase
			K00134	gene:MD06G1148800(GAPC)	glyceraldehyde 3-phosphate dehydrogenase
			K00134	MSTRG.36778(GLT1)	glyceraldehyde 3-phosphate dehydrogenase
			K00162	gene:MD07G1216500(Os08g0536000)	pyruvate dehydrogenase E1 component beta subunit
			K00232	gene:MD13G1127300(ACX1)	acyl-CoA oxidase
			K00232	gene:MD12G1170600(ACX4)	acyl-CoA oxidase
			K00235	gene:MD16G1275000(BAM7)	succinate dehydrogenase (ubiquinone) iron-sulfur subunit
			K00261	gene:MD04G1241400(GDH1)	glutamate dehydrogenase (NAD(P)+)
			K00261	gene:MD10G1043700(GDH1)	glutamate dehydrogenase (NAD(P)+)
			K00261	gene:MD13G1107100(GDH1)	glutamate dehydrogenase (NAD(P)+)
			K00261	gene:MD07G1241100(GDH2)	glutamate dehydrogenase (NAD(P)+)
			K00261	gene:MD00G1113900(GSH3)	glutamate dehydrogenase (NAD(P)+)
			K00264	MSTRG.34296(ADC)	glutamate synthase (NADPH/NADH)
			K00278	MSTRG.48570(AMY3)	L-aspartate oxidase
			K00278	gene:MD09G1032700(AO)	L-aspartate oxidase
			K00318	MSTRG.29720(PEP4)	proline dehydrogenase
			K00318	gene:MD17G1180600(PFK3)	proline dehydrogenase
			K00419	gene:MD15G1354100(FLS)	ubiquinol-cytochrome c reductase subunit 9
			K00422	gene:MD10G1299100(AS1)	polyphenol oxidase
			K00422	gene:MD05G1319100(PPO)	polyphenol oxidase
			K00422	gene:MD10G1298500(PPO)	polyphenol oxidase
			K00430	gene:MD03G1084400(poxN1)	peroxidase
			K00430	gene:MD12G1056000(PER53)	peroxidase
			K00430	gene:MD08G1230900(poxN1)	peroxidase
			K00430	gene:MD03G1013700(pod)	peroxidase
			K00430	gene:MD15G1313000(PAS2A)	peroxidase
			K00430	gene:MD15G1022200(PER9)	peroxidase
			K00430	gene:MD13G1175300(PER24)	peroxidase
			K00430	gene:MD13G1097700(GSVIVT00037159001)	peroxidase
			K00430	gene:MD03G1014200(pod)	peroxidase
			K00430	gene:MD08G1230800(poxN1)	peroxidase
			K00430	gene:MD03G1059000(PNC1)	peroxidase
			K00430	gene:MD06G1038800(PER20)	peroxidase
			K00430	gene:MD11G1004100(PNC1)	peroxidase
			K00430	gene:MD05G1306500(PER19)	peroxidase
			K00430	gene:MD15G1234400(CHIT1B)	peroxidase
			K00430	gene:MD15G1256200(CYP716A1)	peroxidase
			K00430	gene:MD03G1013600(PER53)	peroxidase
			K00430	gene:MD10G1218200(PER7)	peroxidase
			K00430	gene:MD07G1230700(PER52)	peroxidase
			K00430	gene:MD11G1061400(GSVIVT00023967001)	peroxidase
			K00430	gene:MD07G1230500(GSVIVT00023967001)	peroxidase
			K00430	gene:MD13G1011200(PER4)	peroxidase
			K00430	gene:MD10G1225600(PER7)	peroxidase
			K00430	gene:MD05G1243700(PER7)	peroxidase
			K00430	gene:MD08G1051200(PER18)	peroxidase
			K00430	gene:MD01G1193700(PER66)	peroxidase
			K00430	gene:MD12G1184600(PNC1)	peroxidase
			K00430	gene:MD01G1034500(PER17)	peroxidase
			K00430	gene:MD00G1190800(PER12)	peroxidase
			K00430	gene:MD03G1014500(HRPN)	peroxidase
			K00430	gene:MD02G1138900(PER72)	peroxidase
			K00432	gene:MD14G1103200(GPX6)	glutathione peroxidase
			K00434	gene:MD15G1373600(COX6B-1)	L-ascorbate peroxidase
			K00434	gene:MD12G1125600(APX2)	L-ascorbate peroxidase
			K00434	gene:MD00G1173600(APX3)	L-ascorbate peroxidase
			K00434	gene:MD15G1238800(PER64)	L-ascorbate peroxidase
			K00434	gene:MD04G1104900(APX2)	L-ascorbate peroxidase
			K00454	gene:MD07G1004600(LOX2.1)	lipoxygenase
			K00454	gene:MD07G1003600(LOX2)	lipoxygenase
			K00454	gene:MD03G1021200(LOX2.1)	lipoxygenase
			K00457	gene:MD09G1148400(HPD)	4-hydroxyphenylpyruvate dioxygenase
			K00469	gene:MD02G1069300(MIOX2)	inositol oxygenase
			K00469	gene:MD17G1175900(At1g17710)	inositol oxygenase
			K00472	gene:MD17G1030100(RFS5)	prolyl 4-hydroxylase
			K00472	gene:MD10G1102300(P4H9)	prolyl 4-hydroxylase
			K00472	gene:MD15G1007000(P4H3)	prolyl 4-hydroxylase
			K00472	gene:MD08G1008100(P4H3)	prolyl 4-hydroxylase
			K00511	gene:MD05G1293500(SQE2)	squalene monooxygenase
			K00511	gene:MD05G1111800(SQE1)	squalene monooxygenase
			K00558	gene:MD11G1013700(CMT3)	DNA (cytosine-5)-methyltransferase 1
			K00559	gene:MD02G1307400(SMT1)	sterol 24-C-methyltransferase
			K00602	gene:MD14G1035300(purH)	phosphoribosylaminoimidazolecarboxamide formyltransferase / IMP cyclohydrolase
			K00640	gene:MD11G1202100(SAT3)	serine O-acetyltransferase
			K00648	gene:MD06G1063300(--)	3-oxoacyl-
			K00654	gene:MD11G1011200(Os11g0516000)	serine palmitoyltransferase
			K00654	gene:MD04G1167400(Os11g0516000)	serine palmitoyltransferase
			K00654	gene:MD09G1269700(LCB2a)	serine palmitoyltransferase
			K00654	gene:MD02G1254800(LCB1)	serine palmitoyltransferase
			K00688	gene:MD05G1167500(PHS2)	glycogen phosphorylase
			K00695	gene:MD14G1244000(SUS6)	sucrose synthase
			K00695	MSTRG.53094(SETH3)	sucrose synthase
			K00695	gene:MD02G1100500(SS)	sucrose synthase
			K00695	gene:MD02G1100600(SS)	sucrose synthase
			K00695	gene:MD13G1164200(SUS2)	sucrose synthase
			K00696	gene:MD08G1157000(SPS1)	sucrose-phosphate synthase
			K00700	gene:MD08G1002300(SBE1)	1,4-alpha-glucan branching enzyme
			K00703	gene:MD10G1265500(SS4)	starch synthase
			K00703	gene:MD05G1289400(SS4)	starch synthase
			K00703	gene:MD15G1143900(At2g43860)	starch synthase
			K00703	gene:MD01G1046500(SS4)	starch synthase
			K00759	gene:MD08G1086300(APT1)	adenine phosphoribosyltransferase
			K00760	gene:MD05G1035600(hpt)	hypoxanthine phosphoribosyltransferase
			K00789	gene:MD04G1091900(METK4)	S-adenosylmethionine synthetase
			K00789	gene:MD04G1187700(METK5)	S-adenosylmethionine synthetase
			K00797	gene:MD07G1292400(SPMS)	spermidine synthase
			K00797	gene:MD01G1221200(SPMS)	spermidine synthase
			K00799	gene:MD10G1172200(HSP26-A)	glutathione S-transferase
			K00799	gene:MD05G1211000(PARC)	glutathione S-transferase
			K00799	gene:MD05G1210000(PARC)	glutathione S-transferase
			K00799	gene:MD04G1112100(GSTL3)	glutathione S-transferase
			K00799	gene:MD04G1112000(GSTL3)	glutathione S-transferase
			K00799	gene:MD05G1210700(PARC)	glutathione S-transferase
			K00799	gene:MD09G1147300(GSTF9)	glutathione S-transferase
			K00799	gene:MD09G1269000(Mgst3)	glutathione S-transferase
			K00799	gene:MD05G1184300(HSP26-A)	glutathione S-transferase
			K00799	gene:MD06G1012200(GSTF13)	glutathione S-transferase
			K00799	gene:MD13G1082100(GSTU17)	glutathione S-transferase
			K00799	gene:MD09G1147100(GSTF9)	glutathione S-transferase
			K00799	gene:MD13G1227600(HSP26-A)	glutathione S-transferase
			K00799	gene:MD17G1267600(MGST3)	glutathione S-transferase
			K00799	gene:MD06G1192100(GSTU9)	glutathione S-transferase
			K00799	gene:MD05G1184400(HSP26-A)	glutathione S-transferase
			K00799	gene:MD17G1246400(CASBPX1)	glutathione S-transferase
			K00799	gene:MD04G1033800(PARA)	glutathione S-transferase
			K00811	gene:MD15G1036300(ASP5)	aspartate aminotransferase, chloroplastic
			K00814	gene:MD17G1143800(At1g73050)	alanine transaminase
			K00815	gene:MD03G1234800(At5g53970)	tyrosine aminotransferase
			K00826	gene:MD08G1075600(BCAT1)	branched-chain amino acid aminotransferase
			K00826	gene:MD15G1063100(BCAT2)	branched-chain amino acid aminotransferase
			K00827	gene:MD01G1021500(AGT2)	alanine-glyoxylate transaminase / (R)-3-amino-2-methylpropionate-pyruvate transaminase
			K00847	gene:MD02G1197500(At5g51830)	fructokinase
			K00850	gene:MD17G1179500(MIOX1)	6-phosphofructokinase 1
			K00850	gene:MD15G1089400(PFK3)	6-phosphofructokinase 1
			K00850	gene:MD08G1109700(PFK3)	6-phosphofructokinase 1
			K00851	gene:MD07G1305700(At2g16790)	gluconokinase
			K00855	gene:MD13G1246600(At1g32060)	phosphoribulokinase
			K00856	gene:MD05G1181200(ADK)	adenosine kinase
			K00860	gene:MD16G1146700(ACLA-1)	adenylylsulfate kinase
			K00873	gene:MD11G1104800(OsI_37456)	pyruvate kinase
			K00873	gene:MD13G1202600(PKP1)	pyruvate kinase
			K00873	MSTRG.37084(RE1)	pyruvate kinase
			K00873	gene:MD02G1244000(OsI_35105)	pyruvate kinase
			K00873	gene:MD07G1282700(PKP2)	pyruvate kinase
			K00889	gene:MD08G1229900(PIP5K8)	1-phosphatidylinositol-4-phosphate 5-kinase
			K00895	gene:MD06G1002300(PFP-ALPHA)	pyrophosphate--fructose-6-phosphate 1-phosphotransferase
			K00899	gene:MD10G1098200(MTK)	5-methylthioribose kinase
			K00901	gene:MD03G1019400(--)	diacylglycerol kinase (ATP)
			K00901	gene:MD17G1076700(CYP735A2)	diacylglycerol kinase (ATP)
			K00912	gene:MD11G1215400(LPXK)	tetraacyldisaccharide 4'-kinase
			K00913	gene:MD05G1107700(ITPK3)	inositol-1,3,4-trisphosphate 5/6-kinase / inositol-tetrakisphosphate 1-kinase
			K00939	gene:MD08G1217400(At5g47840)	adenylate kinase
			K00939	gene:MD02G1012500(At5g35170)	adenylate kinase
			K00975	gene:MD09G1133900(AGPP)	glucose-1-phosphate adenylyltransferase
			K00975	gene:MD13G1186100(ADG2)	glucose-1-phosphate adenylyltransferase
			K01006	gene:MD16G1171100(--)	pyruvate, orthophosphate dikinase
			K01011	gene:MD05G1228600(STR1)	thiosulfate/3-mercaptopyruvate sulfurtransferase
			K01051	gene:MD02G1266500(PME47)	pectinesterase
			K01051	gene:MD09G1054900(PME31)	pectinesterase
			K01051	gene:MD06G1150400(PME48)	pectinesterase
			K01051	gene:MD03G1290900(PME7)	pectinesterase
			K01054	gene:MD02G1199900(--)	acylglycerol lipase
			K01068	gene:MD01G1059100(--)	acyl-coenzyme A thioesterase 1/2/4
			K01082	gene:MD05G1323300(AHL)	3'(2'), 5'-bisphosphate nucleotidase
			K01087	gene:MD07G1286100(TPP4)	trehalose 6-phosphate phosphatase
			K01087	gene:MD15G1359000(QCR9)	trehalose 6-phosphate phosphatase
			K01092	gene:MD05G1355200(IMPL1)	myo-inositol-1(or 4)-monophosphatase
			K01100	gene:MD07G1213200(At3g55800)	sedoheptulose-bisphosphatase
			K01100	gene:MD10G1205000(At3g55800)	sedoheptulose-bisphosphatase
			K01103	MSTRG.11114(PPC)
			K01110	gene:MD00G1045500(PTEN2A)	phosphatidylinositol-3,4,5-trisphosphate 3-phosphatase and dual-specificity protein phosphatase PTEN
			K01110	gene:MD01G1006100(PTEN2A)	phosphatidylinositol-3,4,5-trisphosphate 3-phosphatase and dual-specificity protein phosphatase PTEN
			K01114	gene:MD14G1156100(NPC6)	phospholipase C
			K01115	gene:MD15G1170200(--)	phospholipase D1/2
			K01115	gene:MD08G1237200(PLDDELTA)	phospholipase D1/2
			K01176	MSTRG.42101(COX2)	alpha-amylase
			K01176	gene:MD08G1101700(AMY1.1)	alpha-amylase
			K01176	gene:MD05G1081200(AMY1.1)	alpha-amylase
			K01177	gene:MD16G1272100(atpF)	beta-amylase
			K01177	gene:MD01G1059300(BAM7)	beta-amylase
			K01177	gene:MD04G1056200(BAM3)	beta-amylase
			K01179	gene:MD15G1049000(At3g43860)	endoglucanase
			K01179	gene:MD06G1105900(At1g64390)	endoglucanase
			K01179	gene:MD15G1413100(ACY1)	endoglucanase
			K01179	gene:MD05G1002700(CEL3)	endoglucanase
			K01179	gene:MD07G1084300(At2g44540)	endoglucanase
			K01183	gene:MD04G1048300(Cht4)	chitinase
			K01183	gene:MD07G1282500(CHIT3)	chitinase
			K01183	gene:MD01G1213300(SE2)	chitinase
			K01184	gene:MD09G1030200(At1g48100)	polygalacturonase
			K01184	2)	polygalacturonase
			K01184	gene:MD00G1087900(At2g43860)	polygalacturonase
			K01184	gene:MD00G1070500(At2g43860)	polygalacturonase
			K01184	gene:MD09G1030100(ADPG2)	polygalacturonase
			K01188	gene:MD02G1137800(BGLU42)	beta-glucosidase
			K01188	gene:MD16G1042700(RBCS)	beta-glucosidase
			K01188	gene:MD09G1243000(BGLU12)	beta-glucosidase
			K01188	gene:MD11G1100300(AA5GT)	beta-glucosidase
			K01188	gene:MD03G1069500(BGLU12)	beta-glucosidase
			K01190	gene:MD07G1040100(lacZ)	beta-galactosidase
			K01193	gene:MD07G1254500(INV*DC4)	beta-fructofuranosidase
			K01205	gene:MD02G1306300(NAGLU)	alpha-N-acetylglucosaminidase
			K01213	gene:MD16G1095300(MENB)	galacturan 1,4-alpha-galacturonidase
			K01213	gene:MD17G1106300(ACO1)	galacturan 1,4-alpha-galacturonidase
			K01214	gene:MD16G1240800(ISA1)	isoamylase
			K01214	gene:MD15G1373900(CLEB3J9)	isoamylase
			K01214	gene:MD16G1232600(YUC3)	isoamylase
			K01426	MSTRG.37380(PKP1)	amidase
			K01426	gene:MD12G1221100(AMI1)	amidase
			K01426	gene:MD05G1117200(At4g34880)	amidase
			K01438	gene:MD06G1033100(At4g17830)	acetylornithine deacetylase
			K01466	gene:MD05G1314100(ALN)	allantoinase
			K01520	gene:MD08G1034500(DUT)	dUTP pyrophosphatase
			K01535	gene:MD02G1216000(PMA1)	H+-transporting ATPase
			K01535	gene:MD16G1241000(ISA1)	H+-transporting ATPase
			K01535	gene:MD09G1223600(AHA9)	H+-transporting ATPase
			K01557	gene:MD04G1020300(FAHD1)	acylpyruvate hydrolase
			K01568	gene:MD12G1172400(PDC4)	pyruvate decarboxylase
			K01568	gene:MD04G1160100(PDC4)	pyruvate decarboxylase
			K01568	gene:MD12G1173200(PDC1)	pyruvate decarboxylase
			K01568	gene:MD04G1159900(PDC4)	pyruvate decarboxylase
			K01580	gene:MD16G1001700(At1g48930)	glutamate decarboxylase
			K01580	gene:MD14G1242700(GAD4)	glutamate decarboxylase
			K01583	MSTRG.3332(--)	arginine decarboxylase
			K01595	MSTRG.24695(--)	phosphoenolpyruvate carboxylase
			K01595	gene:MD17G1280400(GOLS1)	phosphoenolpyruvate carboxylase
			K01595	gene:MD09G1237900(PPC1)	phosphoenolpyruvate carboxylase
			K01602	gene:MD16G1017300(petB)	ribulose-bisphosphate carboxylase small chain
			K01610	gene:MD04G1109800(PCK)	phosphoenolpyruvate carboxykinase (ATP)
			K01610	gene:MD10G1043800(PCK)	phosphoenolpyruvate carboxykinase (ATP)
			K01610	gene:MD15G1376800(ISA3)	phosphoenolpyruvate carboxykinase (ATP)
			K01623	gene:MD12G1018700(FBA6)	fructose-bisphosphate aldolase, class I
			K01623	MSTRG.18965(--)	fructose-bisphosphate aldolase, class I
			K01626	gene:MD07G1214500(SHKA)	3-deoxy-7-phosphoheptulonate synthase
			K01640	gene:MD12G1006700(HMGCL)	hydroxymethylglutaryl-CoA lyase
			K01648	gene:MD08G1020300(ACLB-2)	ATP citrate (pro-S)-lyase
			K01648	gene:MD16G1139600(PER1)	ATP citrate (pro-S)-lyase
			K01653	gene:MD02G1002700(At2g31810)	acetolactate synthase I/III small subunit
			K01657	gene:MD11G1077400(ASA2)	anthranilate synthase component I
			K01657	gene:MD03G1072500(ASA2)	anthranilate synthase component I
			K01657	gene:MD00G1120400(ASA2)	anthranilate synthase component I
			K01661	gene:MD16G1093300(BCA2)	naphthoate synthase
			K01662	gene:MD15G1302200(ACS-1)	1-deoxy-D-xylulose-5-phosphate synthase
			K01662	gene:MD01G1041300(Os07g0190000)	1-deoxy-D-xylulose-5-phosphate synthase
			K01663	gene:MD11G1214000(HISN4)	glutamine amidotransferase / cyclase
			K01663	gene:MD11G1213900(HISN4)	glutamine amidotransferase / cyclase
			K01673	gene:MD16G1086300(UGT74B1)	carbonic anhydrase
			K01673	gene:MD09G1032400(BCA1)	carbonic anhydrase
			K01674	gene:MD12G1108100(ACA4)	carbonic anhydrase
			K01723	gene:MD10G1085800(AOS3)	hydroperoxide dehydratase
			K01724	gene:MD16G1202200(VTE3)	4a-hydroxytetrahydrobiopterin dehydratase
			K01724	gene:MD05G1290700(PDL2)	4a-hydroxytetrahydrobiopterin dehydratase
			K01728	gene:MD09G1019900(At3g27400)	pectate lyase
			K01728	gene:MD04G1117700(--)	pectate lyase
			K01728	gene:MD04G1117600(--)	pectate lyase
			K01728	MSTRG.2108(MMT1)	pectate lyase
			K01738	gene:MD04G1218200(RCS3)	cysteine synthase A
			K01738	gene:MD12G1235500(CYSD1)	cysteine synthase A
			K01738	gene:MD12G1236000(RCS3)	cysteine synthase A
			K01738	gene:MD13G1193400(OASA1)	cysteine synthase A
			K01756	gene:MD04G1043400(purB)	adenylosuccinate lyase
			K01759	gene:MD10G1322500(GLX1)	lactoylglutathione lyase
			K01759	gene:MD11G1215300(GLX1)	lactoylglutathione lyase
			K01761	gene:MD11G1108600(MGL)	methionine-gamma-lyase
			K01762	gene:MD02G1073900(ACS7)	1-aminocyclopropane-1-carboxylate synthase
			K01762	gene:MD02G1073800(ACS7)	1-aminocyclopropane-1-carboxylate synthase
			K01762	gene:MD02G1190900(ACS-1)	1-aminocyclopropane-1-carboxylate synthase
			K01762	gene:MD15G1175700(NUDT19)	1-aminocyclopropane-1-carboxylate synthase
			K01762	gene:MD15G1294200(PER50)	1-aminocyclopropane-1-carboxylate synthase
			K01768	gene:MD07G1274600(GIP)	adenylate cyclase
			K01770	gene:MD14G1111600(ISPF)	2-C-methyl-D-erythritol 2,4-cyclodiphosphate synthase
			K01784	gene:MD04G1064600(UGE1)	UDP-glucose 4-epimerase
			K01785	gene:MD14G1236900(GALM)	aldose 1-epimerase
			K01800	gene:MD07G1121100(GST2)	maleylacetoacetate isomerase
			K01803	gene:MD07G1199300(TPIP1)	triosephosphate isomerase (TIM)
			K01810	gene:MD08G1034600(PGIC)	glucose-6-phosphate isomerase
			K01835	gene:MD12G1100300(--)	phosphoglucomutase
			K01850	gene:MD15G1040000(CM2)	chorismate mutase
			K01853	gene:MD17G1154300(ALAAT2)	cycloartenol synthase
			K01853	gene:MD17G1158900(CASBPX1)	cycloartenol synthase
			K01853	gene:MD17G1231100(FHY)	cycloartenol synthase
			K01859	gene:MD01G1118300(CHI)	chalcone isomerase
			K01885	gene:MD12G1197300(At5g26710)	glutamyl-tRNA synthetase
			K01897	gene:MD09G1286100(LACS1)	long-chain acyl-CoA synthetase
			K01904	gene:MD14G1161300(4CLL9)	4-coumarate--CoA ligase
			K01904	gene:MD14G1161200(4CLL9)	4-coumarate--CoA ligase
			K01919	gene:MD06G1082300(GSH1)	glutamate--cysteine ligase
			K01933	gene:MD08G1194700(PUR5)	phosphoribosylformylglycinamidine cyclo-ligase
			K01933	gene:MD08G1193800(PUR5)	phosphoribosylformylglycinamidine cyclo-ligase
			K01933	gene:MD08G1195100(PUR5)	phosphoribosylformylglycinamidine cyclo-ligase
			K01937	gene:MD00G1085100(ctps)	CTP synthase
			K01952	gene:MD12G1173000(At1g74260)	phosphoribosylformylglycinamidine synthase
			K01952	gene:MD10G1018700(At1g74260)	phosphoribosylformylglycinamidine synthase
			K02083	gene:MD10G1228200(AAH2)	allantoate deiminase
			K02109	gene:MD16G1254200(PMA4)	F-type H+-transporting ATPase subunit b
			K02113	gene:MD01G1085700(--)	F-type H+-transporting ATPase subunit delta
			K02126	gene:MD09G1276400(--)	F-type H+-transporting ATPase subunit a
			K02138	gene:MD07G1178800(At3g52300)	F-type H+-transporting ATPase subunit d
			K02155	gene:MD10G1247700(VHA-c1)	V-type H+-transporting ATPase 16kDa proteolipid subunit
			K02155	gene:MD08G1017400(VATP-P1)	V-type H+-transporting ATPase 16kDa proteolipid subunit
			K02160	gene:MD10G1103400(--)	acetyl-CoA carboxylase biotin carboxyl carrier protein
			K02259	gene:MD07G1040600(COX15)	cytochrome c oxidase assembly protein subunit 15
			K02261	MSTRG.38898(QS)	cytochrome c oxidase subunit 2
			K02267	gene:MD15G1365900(TPPD)	cytochrome c oxidase subunit 6b
			K02291	gene:MD17G1119700(CAD1)	phytoene synthase
			K02291	gene:MD11G1010500(PSY)	phytoene synthase
			K02291	gene:MD09G1146800(PSY)	phytoene synthase
			K02434	gene:MD13G1223700(GATB)	aspartyl-tRNA(Asn)/glutamyl-tRNA(Gln) amidotransferase subunit B
			K02492	MSTRG.49611(KDSR)	glutamyl-tRNA reductase
			K02689	gene:MD02G1099400(psaA)	photosystem I P700 chlorophyll a apoprotein A1
			K02693	gene:MD05G1183900(PSAEA)	photosystem I subunit IV
			K02704	gene:MD16G1010800(GAD4)	photosystem II CP47 chlorophyll apoprotein
			K03147	gene:MD03G1074000(THIC)	phosphomethylpyrimidine synthase
			K03403	gene:MD09G1118200(CHLH)	magnesium chelatase subunit H
			K03426	gene:MD15G1172300(PLD1)	NAD+ diphosphatase
			K03428	gene:MD14G1147900(CHLM)	magnesium-protoporphyrin O-methyltransferase
			K03517	MSTRG.38844(PGDH3)	quinolinate synthase
			K03527	gene:MD05G1071900(ISPH)	4-hydroxy-3-methylbut-2-en-1-yl diphosphate reductase
			K03644	gene:MD13G1000600(LIP1P-2)	lipoyl synthase
			K03714	gene:MD11G1206700(XYLT)	glycoprotein 2-beta-D-xylosyltransferase
			K03714	gene:MD11G1206800(XYLT)	glycoprotein 2-beta-D-xylosyltransferase
			K03781	gene:MD06G1008700(CAT1)	catalase
			K03794	gene:MD09G1028700(SIRB)	sirohydrochlorin ferrochelatase
			K03809	gene:MD10G1309100(FQR1)	NAD(P)H dehydrogenase (quinone)
			K03849	gene:MD07G1092500(At2g44660)	alpha-1,3-glucosyltransferase
			K03857	gene:MD03G1005200(PIGA)	phosphatidylinositol glycan, class A
			K03857	gene:MD03G1005100(PIGA)	phosphatidylinositol glycan, class A
			K03857	gene:MD11G1006700(PIGA)	phosphatidylinositol glycan, class A
			K03860	gene:MD07G1151600(--)	phosphatidylinositol glycan, class Q
			K03861	gene:MD07G1088000(At1g61280)	phosphatidylinositol glycan, class P
			K03921	gene:MD10G1014800(S-ACP-DES6)	acyl-
			K03937	gene:MD15G1067900(FRO1)	NADH dehydrogenase (ubiquinone) Fe-S protein 4
			K03952	gene:MD05G1041600(At5g18800)	NADH dehydrogenase (ubiquinone) 1 alpha subcomplex subunit 8
			K03955	gene:MD12G1263100(MTACP2)	NADH dehydrogenase (ubiquinone) 1 alpha/beta subcomplex 1
			K03965	gene:MD10G1063100(CIB22)	NADH dehydrogenase (ubiquinone) 1 beta subcomplex subunit 9
			K04122	gene:MD08G1039800(KO)	ent-kaurene oxidase
			K04123	gene:MD07G1083200(KAO1)	ent-kaurenoic acid hydroxylase
			K04123	gene:MD06G1030600(KAO2)	ent-kaurenoic acid hydroxylase
			K04123	gene:MD02G1234200(KAO1)	ent-kaurenoic acid hydroxylase
			K04124	gene:MD08G1138400(LE)	gibberellin 3-beta-dioxygenase
			K04708	MSTRG.49438(RFS2)	3-dehydrosphinganine reductase
			K04708	MSTRG.7926(GPAT8)	3-dehydrosphinganine reductase
			K04713	gene:MD02G1032600(SBH1)	sphinganine C4-monooxygenase
			K04718	gene:MD10G1302700(SPHK1)	sphingosine kinase
			K05278	gene:MD15G1321400(PER17)	flavonol synthase
			K05282	gene:MD02G1198000(GA20OX1)	gibberellin 20-oxidase
			K05284	gene:MD10G1130600(PIGM)	phosphatidylinositol glycan, class M
			K05292	gene:MD16G1203200(PDL2)	phosphatidylinositol glycan, class T
			K05349	gene:MD02G1242100(BACOVA_02659)	beta-glucosidase
			K05350	gene:MD06G1229100(BGLU44)	beta-glucosidase
			K05359	gene:MD11G1123300(ADT2)	arogenate/prephenate dehydratase
			K05857	gene:MD01G1152900(PLC6)	phosphatidylinositol phospholipase C, delta
			K05894	gene:MD15G1391200(PCKA)	12-oxophytodienoic acid reductase
			K05894	gene:MD15G1401800(OPR2)	12-oxophytodienoic acid reductase
			K05894	gene:MD08G1216100(OPR2)	12-oxophytodienoic acid reductase
			K05894	gene:MD15G1402700(OPR2)	12-oxophytodienoic acid reductase
			K05894	gene:MD12G1067300(OPR3)	12-oxophytodienoic acid reductase
			K05894	gene:MD15G1400600(OPR11)	12-oxophytodienoic acid reductase
			K05894	gene:MD15G1400700(OPR2)	12-oxophytodienoic acid reductase
			K05907	gene:MD11G1215200(APR3)	adenylyl-sulfate reductase (glutathione)
			K05928	gene:MD12G1017400(VTE4)	tocopherol O-methyltransferase
			K05933	gene:MD08G1160900(MAO1B)	aminocyclopropanecarboxylate oxidase
			K05933	gene:MD17G1085700(DGK5)	aminocyclopropanecarboxylate oxidase
			K05933	gene:MD10G1328100(ACO2)	aminocyclopropanecarboxylate oxidase
			K05933	gene:MD15G1203500(ACS7)	aminocyclopropanecarboxylate oxidase
			K05933	gene:MD05G1354000(ACO2)	aminocyclopropanecarboxylate oxidase
			K06001	gene:MD17G1064900(UPTG1)	tryptophan synthase beta chain
			K06041	MSTRG.53093(SETH3)	arabinose-5-phosphate isomerase
			K06041	MSTRG.51997(RE1)	arabinose-5-phosphate isomerase
			K06125	gene:MD11G1112700(PPT1)	4-hydroxybenzoate polyprenyltransferase
			K06125	gene:MD11G1112600(PPT1)	4-hydroxybenzoate polyprenyltransferase
			K06126	gene:MD14G1116500(COQ6)	ubiquinone biosynthesis monooxygenase Coq6
			K06617	gene:MD09G1162100(RFS2)	raffinose synthase
			K06617	MSTRG.49246(Os02g0134400)	raffinose synthase
			K06617	gene:MD02G1025500(RFS6)	raffinose synthase
			K06617	gene:MD02G1026200(RFS6)	raffinose synthase
			K06617	gene:MD02G1026300(RFS6)	raffinose synthase
			K06617	gene:MD17G1019700(SDH2-2)	raffinose synthase
			K07408	MSTRG.21394(At3g53190)	cytochrome P450, family 1, subfamily A, polypeptide 1
			K07408	gene:MD01G1203800(CYP89A9)	cytochrome P450, family 1, subfamily A, polypeptide 1
			K07408	gene:MD01G1204400(CYP89A9)	cytochrome P450, family 1, subfamily A, polypeptide 1
			K07437	gene:MD15G1243000(APX3)	cytochrome P450, family 26, subfamily A
			K07437	gene:MD15G1255700(CYP716B1)	cytochrome P450, family 26, subfamily A
			K07513	gene:MD10G1167800(PED1)	acetyl-CoA acyltransferase 1
			K07542	gene:MD14G1141900(Pigv)	phosphatidylinositol glycan, class V
			K08081	gene:MD04G1135300(At2g29290)	tropinone reductase I
			K08081	gene:MD12G1148500(SDR)	tropinone reductase I
			K08081	gene:MD11G1094300(At1g07440)	tropinone reductase I
			K08081	gene:MD11G1093700(TRI)	tropinone reductase I
			K08081	gene:MD11G1093800(At1g07440)	tropinone reductase I
			K08099	gene:MD03G1259100(CLH1)	chlorophyllase
			K08232	gene:MD14G1111300(MDAR5)	monodehydroascorbate reductase (NADH)
			K08232	gene:MD14G1018700(AFRR)	monodehydroascorbate reductase (NADH)
			K08247	MSTRG.20861(ALDC)	methionine S-methyltransferase
			K08248	gene:MD03G1091900(MDL3)	(R)-mandelonitrile lyase
			K08248	gene:MD17G1133400(PSY)	(R)-mandelonitrile lyase
			K08912	gene:MD05G1289200(CAB3)	light-harvesting complex II chlorophyll a/b binding protein 1
			K08914	gene:MD11G1236900(LHCB3)	light-harvesting complex II chlorophyll a/b binding protein 3
			K08915	gene:MD07G1220500(LHCB4.3)	light-harvesting complex II chlorophyll a/b binding protein 4
			K08967	gene:MD16G1199500(VIT_05s0020g04070)	1,2-dihydroxy-3-keto-5-methylthiopentene dioxygenase
			K08967	gene:MD16G1179500(PPD)	1,2-dihydroxy-3-keto-5-methylthiopentene dioxygenase
			K09458	gene:MD02G1101500(KAS2)	3-oxoacyl-
			K09458	MSTRG.16246(DGD1)	3-oxoacyl-
			K09480	gene:MD07G1125900(DGD2)	digalactosyldiacylglycerol synthase
			K09480	MSTRG.13043(FKFBP)	digalactosyldiacylglycerol synthase
			K09588	gene:MD01G1152100(CYP90A1)	cytochrome P450, family 90, subfamily A, polypeptide 1
			K09590	gene:MD17G1044500(P4H7)	brassinosteroid-6-oxidase 1
			K09680	gene:MD12G1113100(Os09g0533100)	type II pantothenate kinase
			K09834	gene:MD08G1115600(VTE1)	tocopherol cyclase
			K09835	gene:MD12G1045700(CRTISO)	prolycopene isomerase
			K09835	gene:MD12G1045800(CRTISO)	prolycopene isomerase
			K09840	gene:MD05G1282700(NCED2)	9-cis-epoxycarotenoid dioxygenase
			K09840	gene:MD13G1090300(CCD4)	9-cis-epoxycarotenoid dioxygenase
			K09840	gene:MD05G1207300(NCED1)	9-cis-epoxycarotenoid dioxygenase
			K09840	gene:MD05G1057000(CCD4)	9-cis-epoxycarotenoid dioxygenase
			K09841	gene:MD07G1033200(ABA2)	xanthoxin dehydrogenase
			K09841	gene:MD07G1033100(ABA2)	xanthoxin dehydrogenase
			K09841	gene:MD02G1293600(ABA2)	xanthoxin dehydrogenase
			K10251	gene:MD13G1107000(KCR1)	17beta-estradiol 17-dehydrogenase / very-long-chain 3-oxoacyl-CoA reductase
			K10532	gene:MD04G1090600(Hgsnat)	heparan-alpha-glucosaminide N-acetyltransferase
			K10536	gene:MD14G1218000(AIH)	agmatine deiminase
			K10703	gene:MD15G1309900(Os07g0190000)	very-long-chain (3R)-3-hydroxyacyl-CoA dehydratase
			K10717	gene:MD09G1136700(CYP735A2)	cytokinin trans-hydroxylase
			K10717	gene:MD17G1073000(ICME)	cytokinin trans-hydroxylase
			K11001	gene:MD04G1023900(--)	phosphatidylinositol glycan anchor biosynthesis, class Y
			K11147	gene:MD05G1355400(SDRA)	dehydrogenase/reductase SDR family member 4
			K11188	gene:MD16G1134300(DGAT3)	peroxiredoxin 6, 1-Cys peroxiredoxin
			K11352	gene:MD01G1235400(At3g03100)	NADH dehydrogenase (ubiquinone) 1 alpha subcomplex subunit 12
			K11517	gene:MD10G1260600(GLO1)	(S)-2-hydroxy-acid oxidase
			K11752	gene:MD02G1227800(PYRD)	diaminohydroxyphosphoribosylaminopyrimidine deaminase / 5-amino-6-(5-phosphoribosylamino)uracil reductase
			K11816	gene:MD16G1223000(Pigt)	indole-3-pyruvate monooxygenase
			K11816	gene:MD00G1056000(YUC10)	indole-3-pyruvate monooxygenase
			K11820	gene:MD16G1062800(BGLU40)	N-hydroxythioamide S-beta-glucosyltransferase
			K12235	gene:MD06G1072900(SR)	serine racemase
			K12373	gene:MD01G1120700(HEXO1)	hexosaminidase
			K12447	MSTRG.51783(--)	UDP-sugar pyrophosphorylase
			K12502	gene:MD16G1199600(VIT_05s0020g04080)	MPBQ/MSBQ methyltransferase
			K12639	gene:MD09G1020700(CYP724B1)	cytochrome P450, family 724, subfamily B, polypeptide 1
			K12657	gene:MD12G1150700(P5CS)	delta-1-pyrroline-5-carboxylate synthetase
			K12669	gene:MD02G1269200(OST3B)	oligosaccharyltransferase complex subunit gamma
			K12669	gene:MD02G1269300(OST3B)	oligosaccharyltransferase complex subunit gamma
			K12930	gene:MD07G1306900(FGT)	anthocyanidin 3-O-glucosyltransferase
			K13032	gene:MD11G1024000(BGLU12)	prunasin beta-glucosidase
			K13032	gene:MD11G1024100(BGLU12)	prunasin beta-glucosidase
			K13034	gene:MD01G1065600(CAS2)	L-3-cyanoalanine synthase/ cysteine synthase
			K13051	gene:MD06G1205500(At5g08100)	beta-aspartyl-peptidase (threonine type)
			K13051	gene:MD08G1092600(At3g16150)	beta-aspartyl-peptidase (threonine type)
			K13065	gene:MD16G1097700(At1g48100)	shikimate O-hydroxycinnamoyltransferase
			K13065	gene:MD16G1108700(SAT)	shikimate O-hydroxycinnamoyltransferase
			K13065	gene:MD09G1226600(HST)	shikimate O-hydroxycinnamoyltransferase
			K13065	gene:MD16G1108900(BEAT)	shikimate O-hydroxycinnamoyltransferase
			K13065	gene:MD10G1199500(SAT)	shikimate O-hydroxycinnamoyltransferase
			K13065	gene:MD17G1206300(POX2)	shikimate O-hydroxycinnamoyltransferase
			K13066	gene:MD15G1403000(OPR2)	caffeic acid 3-O-methyltransferase
			K13066	gene:MD01G1090500(HOMT1)	caffeic acid 3-O-methyltransferase
			K13066	gene:MD07G1209500(COMT1)	caffeic acid 3-O-methyltransferase
			K13066	gene:MD07G1300500(COMT1)	caffeic acid 3-O-methyltransferase
			K13066	gene:MD10G1030000(HOMT1)	caffeic acid 3-O-methyltransferase
			K13066	gene:MD15G1409200(HOMT1)	caffeic acid 3-O-methyltransferase
			K13066	gene:MD01G1218900(COMT1)	caffeic acid 3-O-methyltransferase
			K13066	gene:MD07G1300700(COMT1)	caffeic acid 3-O-methyltransferase
			K13066	gene:MD07G1301100(COMT1)	caffeic acid 3-O-methyltransferase
			K13248	gene:MD17G1167200(CYP92C6)	pyridoxal phosphate phosphatase PHOSPHO2
			K13248	gene:MD09G1195300(At1g17710)	pyridoxal phosphate phosphatase PHOSPHO2
			K13366	gene:MD02G1306200(PAO1)	polyamine oxidase
			K13366	gene:MD07G1018400(PAO1)	polyamine oxidase
			K13379	gene:MD17G1064800(BA13)	reversibly glycosylated polypeptide / UDP-arabinopyranose mutase
			K13508	gene:MD09G1285900(GPAT2)	glycerol-3-phosphate acyltransferase
			K13508	MSTRG.749(SUS3)	glycerol-3-phosphate acyltransferase
			K13508	MSTRG.7925(GPAT8)	glycerol-3-phosphate acyltransferase
			K13510	gene:MD15G1028600(LPEAT1)	lysophosphatidylcholine acyltransferase / lyso-PAF acetyltransferase
			K13566	gene:MD09G1185100(NLP3)	omega-amidase
			K13600	gene:MD08G1162200(CAO)	chlorophyllide a oxygenase
			K13648	gene:MD04G1182600(GAUT7)	alpha-1,4-galacturonosyltransferase
			K13811	gene:MD15G1014100(APS2)	3'-phosphoadenosine 5'-phosphosulfate synthase
			K14066	gene:MD05G1280200(SPS3)	geranyl diphosphate synthase
			K14156	gene:MD05G1034200(CK1)	choline/ethanolamine kinase
			K14175	gene:MD10G1310500(TPS13)	(3S,6E)-nerolidol synthase
			K14379	gene:MD13G1016100(PAP8)	tartrate-resistant acid phosphatase type 5
			K14379	gene:MD06G1233500(PAP17)	tartrate-resistant acid phosphatase type 5
			K14454	gene:MD08G1117300(AAT-1)	aspartate aminotransferase, cytoplasmic
			K14454	gene:MD10G1091500(ASP2)	aspartate aminotransferase, cytoplasmic
			K14454	gene:MD08G1117400(ASP3)	aspartate aminotransferase, cytoplasmic
			K14677	gene:MD15G1410000(--)	aminoacylase
			K15397	gene:MD11G1116500(KCS12)	3-ketoacyl-CoA synthase
			K15397	gene:MD00G1026700(KCS11)	3-ketoacyl-CoA synthase
			K15397	gene:MD07G1187400(KCS19)	3-ketoacyl-CoA synthase
			K15746	gene:MD07G1278900(CA2)	beta-carotene 3-hydroxylase
			K15889	gene:MD17G1071900(trpB2)	prenylcysteine alpha-carboxyl methylesterase
			K15920	gene:MD05G1099400(BXL5)	beta-D-xylosidase 4
			K15920	gene:MD05G1287500(Xyl1)	beta-D-xylosidase 4
			K15920	gene:MD05G1287700(Xyl1)	beta-D-xylosidase 4
			K15920	gene:MD05G1288600(Xyl1)	beta-D-xylosidase 4
			K16904	gene:MD04G1025300(DCTPP1)	dCTP diphosphatase
			K17725	gene:MD09G1149000(GLY3)	sulfur dioxygenase
			K18819	gene:MD04G1190900(GOLS2)	inositol 3-alpha-galactosyltransferase
			K18819	gene:MD17G1272100(GSTF12)	inositol 3-alpha-galactosyltransferase
			K18857	gene:MD05G1179800(ADH)	alcohol dehydrogenase class-P
			K18857	gene:MD05G1013200(ADH)	alcohol dehydrogenase class-P
			K18857	gene:MD10G1014500(ADH1)	alcohol dehydrogenase class-P
			K18857	gene:MD05G1013400(ADH1)	alcohol dehydrogenase class-P
			K18857	gene:MD10G1014100(ADH)	alcohol dehydrogenase class-P
			K18857	gene:MD09G1211500(ADH1)	alcohol dehydrogenase class-P
			K18857	gene:MD09G1132700(ADH1)	alcohol dehydrogenase class-P
			K18881	gene:MD09G1281500(DJ1D)	D-lactate dehydratase
			K19355	gene:MD12G1190600(MAN6)	mannan endo-1,4-beta-mannosidase
			K19355	gene:MD08G1028100(MAN7)	mannan endo-1,4-beta-mannosidase
			K19893	gene:MD08G1132400(At4g31140)	glucan endo-1,3-beta-glucosidase 5/6
			K20457	gene:MD07G1284900(DHFS)	dihydrofolate synthase
			K20547	gene:MD02G1120300(CHN50)	basic endochitinase B
			K20547	gene:MD02G1120200(CHI2)	basic endochitinase B
			K20547	gene:MD15G1205100(ACO1)	basic endochitinase B
			K20623	gene:MD17G1159900(CASBPX1)	typhasterol/6-deoxotyphasterol 2alpha-hydroxylase
			K20772	gene:MD01G1070400(ACS1)	1-aminocyclopropane-1-carboxylate synthase 1/2/6
			K20772	gene:MD14G1111500(ACS1)	1-aminocyclopropane-1-carboxylate synthase 1/2/6
			K20860	gene:MD04G1242100(FHY1)	Unknown
			K20884	gene:MD00G1176400(FHY)	Unknown
			K20884	gene:MD17G1224900(HST)	Unknown
			K21480	gene:MD02G1031400(HO1)	Unknown
			K21797	gene:MD12G1171300(SAC8)	Unknown
			K21797	gene:MD00G1079200(SAC8)	Unknown
			K21797	gene:MD12G1169300(SAC8)	Unknown
			K21797	gene:MD12G1171100(SAC8)	Unknown
			K21888	gene:MD10G1212900(DHAR1)	Unknown
			K22395	gene:MD05G1268500(At1g30760)	Unknown
			K22596	gene:MD15G1104100(GGCT2	Unknown
			K22848	gene:MD02G1107800(DGAT2D)	Unknown
			K22849	gene:MD16G1110600(SAT)	Unknown
			K23179	gene:MD03G1101300(CYP93B1)	Unknown
			K23558	gene:MD13G1270500(3BETAHSD/D3)	Unknown
			K23727	gene:MD06G1207300(At1g13580)	Unknown
			K23735	gene:MD11G1020800(LIP2)	Unknown
4	Tyrosine metabolism	ko00350	C00082	mws0250(L-Tyrosine)	Tyrosine
			K00001	gene:MD14G1246800(At5g24760)	alcohol dehydrogenase
			K00121	gene:MD15G1004100(At5g42250)	S-(hydroxymethyl)glutathione dehydrogenase / alcohol dehydrogenase
			K00422	gene:MD10G1299100(AS1)	polyphenol oxidase
			K00422	gene:MD05G1319100(PPO)	polyphenol oxidase
			K00422	gene:MD10G1298500(PPO)	polyphenol oxidase
			K00457	gene:MD09G1148400(HPD)	4-hydroxyphenylpyruvate dioxygenase
			K00811	gene:MD15G1036300(ASP5)	aspartate aminotransferase, chloroplastic
			K00815	gene:MD03G1234800(At5g53970)	tyrosine aminotransferase
			K01557	gene:MD04G1020300(FAHD1)	acylpyruvate hydrolase
			K01800	gene:MD07G1121100(GST2)	maleylacetoacetate isomerase
			K14454	gene:MD08G1117300(AAT-1)	aspartate aminotransferase, cytoplasmic
			K14454	gene:MD08G1117400(ASP3)	aspartate aminotransferase, cytoplasmic
			K14454	gene:MD10G1091500(ASP2)	aspartate aminotransferase, cytoplasmic
			K18857	gene:MD10G1014100(ADH)	alcohol dehydrogenase class-P
			K18857	gene:MD10G1014500(ADH1)	alcohol dehydrogenase class-P
			K18857	gene:MD05G1013400(ADH1)	alcohol dehydrogenase class-P
			K18857	gene:MD05G1179800(ADH)	alcohol dehydrogenase class-P
			K18857	gene:MD09G1132700(ADH1)	alcohol dehydrogenase class-P
			K18857	gene:MD05G1013200(ADH)	alcohol dehydrogenase class-P
			K18857	gene:MD09G1211500(ADH1)	alcohol dehydrogenase class-P
5	Glutathione metabolism	ko00480	C00025	MSTRG.51783(--)	Glutamate
			K00031	gene:MD04G1082900(--)	isocitrate dehydrogenase
			K00031	MSTRG.24208(--)	isocitrate dehydrogenase
			K00031	MSTRG.24695(--)	isocitrate dehydrogenase
			K00031	gene:MD17G1272100(GSTF12)	isocitrate dehydrogenase
			K00031	gene:MD15G1373900(CLEB3J9)	isocitrate dehydrogenase
			K00432	gene:MD14G1103200(GPX6)	glutathione peroxidase
			K00434	gene:MD04G1104900(APX2)	L-ascorbate peroxidase
			K00434	2)	L-ascorbate peroxidase
			K00434	gene:MD12G1125600(APX2)	L-ascorbate peroxidase
			K00434	gene:MD15G1243000(APX3)	L-ascorbate peroxidase
			K00434	gene:MD00G1173600(APX3)	L-ascorbate peroxidase
			K00797	gene:MD07G1292400(SPMS)	spermidine synthase
			K00797	gene:MD01G1221200(SPMS)	spermidine synthase
			K00799	gene:MD05G1184300(HSP26-A)	glutathione S-transferase
			K00799	gene:MD10G1172200(HSP26-A)	glutathione S-transferase
			K00799	gene:MD05G1184400(HSP26-A)	glutathione S-transferase
			K00799	gene:MD06G1012200(GSTF13)	glutathione S-transferase
			K00799	gene:MD15G1410000(--)	glutathione S-transferase
			K00799	gene:MD06G1192100(GSTU9)	glutathione S-transferase
			K00799	gene:MD09G1147300(GSTF9)	glutathione S-transferase
			K00799	gene:MD13G1227600(HSP26-A)	glutathione S-transferase
			K00799	gene:MD17G1267600(MGST3)	glutathione S-transferase
			K00799	gene:MD09G1147100(GSTF9)	glutathione S-transferase
			K00799	gene:MD05G1210700(PARC)	glutathione S-transferase
			K00799	gene:MD09G1269000(Mgst3)	glutathione S-transferase
			K00799	gene:MD04G1112000(GSTL3)	glutathione S-transferase
			K00799	gene:MD05G1210000(PARC)	glutathione S-transferase
			K00799	gene:MD13G1082100(GSTU17)	glutathione S-transferase
			K00799	gene:MD04G1112100(GSTL3)	glutathione S-transferase
			K00799	gene:MD04G1033800(PARA)	glutathione S-transferase
			K00799	gene:MD05G1211000(PARC)	glutathione S-transferase
			K01919	gene:MD06G1082300(GSH1)	glutamate--cysteine ligase
			K21888	gene:MD10G1212900(DHAR1)	Unknown
			K22596	gene:MD15G1104100(GGCT2	Unknown
6	Zeatin biosynthesis	ko00908	C00020	pmb0981(Adenosine 5'-monophosphate)	Adenosine 5'-phosphate
			K00279	gene:MD14G1078600(CKX1)	cytokinin dehydrogenase
			K00279	gene:MD15G1208200(CKX4)	cytokinin dehydrogenase
			K00279	gene:MD15G1208300(CKX3)	cytokinin dehydrogenase
			K00279	gene:MD02G1080700(CKX4)	cytokinin dehydrogenase
			K00279	gene:MD08G1071200(CKX7)	cytokinin dehydrogenase
			K10717	gene:MD17G1076700(CYP735A2)	cytokinin trans-hydroxylase
			K10717	gene:MD09G1136700(CYP735A2)	cytokinin trans-hydroxylase
			K13495	gene:MD08G1134000(ZOX1)	cis-zeatin O-glucosyltransferase
7	Alanine, aspartate and glutamate metabolism	ko00250	C00025	pme0014(L-Glutamic acid)	Glutamate
			C00152	mws0001(L-Asparagine)	2-Aminosuccinamic acid
			K00261	gene:MD10G1043700(GDH1)	glutamate dehydrogenase (NAD(P)+)
			K00261	gene:MD00G1113900(GSH3)	glutamate dehydrogenase (NAD(P)+)
			K00261	gene:MD07G1241100(GDH2)	glutamate dehydrogenase (NAD(P)+)
			K00261	gene:MD04G1241400(GDH1)	glutamate dehydrogenase (NAD(P)+)
			K00261	gene:MD13G1107100(GDH1)	glutamate dehydrogenase (NAD(P)+)
			K00264	MSTRG.36778(GLT1)	glutamate synthase (NADPH/NADH)
			K00278	gene:MD09G1032700(AO)	L-aspartate oxidase
			K00278	MSTRG.49246(Os02g0134400)	L-aspartate oxidase
			K00811	gene:MD15G1036300(ASP5)	aspartate aminotransferase, chloroplastic
			K00814	gene:MD17G1154300(ALAAT2)	alanine transaminase
			K00827	gene:MD01G1021500(AGT2)	alanine-glyoxylate transaminase / (R)-3-amino-2-methylpropionate-pyruvate transaminase
			K01580	gene:MD16G1010800(GAD4)	glutamate decarboxylase
			K01580	gene:MD14G1242700(GAD4)	glutamate decarboxylase
			K01756	gene:MD04G1043400(purB)	adenylosuccinate lyase
			K13051	gene:MD08G1092600(At3g16150)	beta-aspartyl-peptidase (threonine type)
			K13051	gene:MD06G1205500(At5g08100)	beta-aspartyl-peptidase (threonine type)
			K13566	gene:MD09G1185100(NLP3)	omega-amidase
			K14454	gene:MD10G1091500(ASP2)	aspartate aminotransferase, cytoplasmic
			K14454	gene:MD08G1117300(AAT-1)	aspartate aminotransferase, cytoplasmic
			K14454	gene:MD08G1117400(ASP3)	aspartate aminotransferase, cytoplasmic
8	alpha-Linolenic acid metabolism	ko00592	C08491	pme1654(Jasmonic acid)	(-)-Jasmonate
			K00224	gene:MD05G1168800(CEQORH)	Unknown
			K00224	gene:MD10G1157000(CEQORH)	Unknown
			K00232	gene:MD12G1170600(ACX4)	acyl-CoA oxidase
			K00232	gene:MD13G1127300(ACX1)	acyl-CoA oxidase
			K00454	gene:MD07G1004600(LOX2.1)	lipoxygenase
			K00454	gene:MD07G1003600(LOX2)	lipoxygenase
			K00454	gene:MD03G1021200(LOX2.1)	lipoxygenase
			K01723	gene:MD10G1085800(AOS3)	hydroperoxide dehydratase
			K05894	gene:MD15G1403000(OPR2)	12-oxophytodienoic acid reductase
			K05894	gene:MD15G1402700(OPR2)	12-oxophytodienoic acid reductase
			K05894	gene:MD12G1067300(OPR3)	12-oxophytodienoic acid reductase
			K05894	gene:MD15G1401800(OPR2)	12-oxophytodienoic acid reductase
			K05894	gene:MD15G1400700(OPR2)	12-oxophytodienoic acid reductase
			K05894	gene:MD08G1216100(OPR2)	12-oxophytodienoic acid reductase
			K05894	gene:MD15G1400600(OPR11)	12-oxophytodienoic acid reductase
			K07513	gene:MD10G1167800(PED1)	acetyl-CoA acyltransferase 1
			K18857	gene:MD09G1211500(ADH1)	alcohol dehydrogenase class-P
			K18857	gene:MD10G1014500(ADH1)	alcohol dehydrogenase class-P
			K18857	gene:MD05G1013400(ADH1)	alcohol dehydrogenase class-P
			K18857	gene:MD05G1013200(ADH)	alcohol dehydrogenase class-P
			K18857	gene:MD09G1132700(ADH1)	alcohol dehydrogenase class-P
			K18857	gene:MD10G1014100(ADH)	alcohol dehydrogenase class-P
			K18857	gene:MD05G1179800(ADH)	alcohol dehydrogenase class-P
9	Arginine and proline metabolism	ko00330	C00025	pme0014(L-Glutamic acid)	Glutamate
			C00148	pme0006(L-Proline)	2-Pyrrolidinecarboxylic acid
			C02647	Zmdp000376(4-Guanidinobutanal)	4-Guanidinobutanal
			K00318	MSTRG.3332(--)	proline dehydrogenase
			K00318	gene:MD17G1206300(POX2)	proline dehydrogenase
			K00472	gene:MD10G1102300(P4H9)	prolyl 4-hydroxylase
			K00472	gene:MD08G1008100(P4H3)	prolyl 4-hydroxylase
			K00472	gene:MD17G1044500(P4H7)	prolyl 4-hydroxylase
			K00472	gene:MD15G1007000(P4H3)	prolyl 4-hydroxylase
			K00797	gene:MD01G1221200(SPMS)	spermidine synthase
			K00797	gene:MD07G1292400(SPMS)	spermidine synthase
			K00811	gene:MD15G1036300(ASP5)	aspartate aminotransferase, chloroplastic
			K01426	gene:MD05G1117200(At4g34880)	amidase
			K01426	gene:MD12G1221100(AMI1)	amidase
			K01426	MSTRG.37790(AMI1)	amidase
			K01583	MSTRG.34296(ADC)	arginine decarboxylase
			K10536	gene:MD14G1218000(AIH)	agmatine deiminase
			K12657	gene:MD12G1150700(P5CS)	delta-1-pyrroline-5-carboxylate synthetase
			K13366	gene:MD02G1306200(PAO1)	polyamine oxidase
			K13366	gene:MD07G1018400(PAO1)	polyamine oxidase
			K14454	gene:MD08G1117300(AAT-1)	aspartate aminotransferase, cytoplasmic
			K14454	gene:MD08G1117400(ASP3)	aspartate aminotransferase, cytoplasmic
			K14454	gene:MD10G1091500(ASP2)	aspartate aminotransferase, cytoplasmic
10	ABC transporters	ko02010	C00025	pme0014(L-Glutamic acid)	Glutamate
			C00123	mws0227(L-Leucine)	(2S)-alpha-Leucine
			C00148	pme0006(L-Proline)	2-Pyrrolidinecarboxylic acid
			C00183	mws0256(L-Valine)	2-Amino-3-methylbutyric acid
			K05643	gene:MD14G1075700(ABCA1)	ATP-binding cassette, subfamily A (ABC1), member 3
			K05658	gene:MD03G1211200(ABCB15)	ATP-binding cassette, subfamily B (MDR/TAP), member 1
			K05658	gene:MD09G1041900(ABCB15)	ATP-binding cassette, subfamily B (MDR/TAP), member 1
			K05658	gene:MD17G1042800(ABCB15)	ATP-binding cassette, subfamily B (MDR/TAP), member 1
			K05658	gene:MD13G1138600(ABCB11)	ATP-binding cassette, subfamily B (MDR/TAP), member 1
			K05658	gene:MD13G1138900(ABCB11)	ATP-binding cassette, subfamily B (MDR/TAP), member 1
			K05658	MSTRG.8888(--)	ATP-binding cassette, subfamily B (MDR/TAP), member 1
			K05658	gene:MD00G1221200(ABCB18)	ATP-binding cassette, subfamily B (MDR/TAP), member 1
			K05658	gene:MD01G1232100(ABCB19)	ATP-binding cassette, subfamily B (MDR/TAP), member 1
			K05658	gene:MD01G1232000(ABCB14)	ATP-binding cassette, subfamily B (MDR/TAP), member 1
			K05658	MSTRG.23762(GIP)	ATP-binding cassette, subfamily B (MDR/TAP), member 1
			K05658	gene:MD09G1177100(ABCB19)	ATP-binding cassette, subfamily B (MDR/TAP), member 1
			K05666	gene:MD10G1255100(ABCC2)	ATP-binding cassette, subfamily C (CFTR/MRP), member 2
11	Tropane, piperidine and pyridine alkaloid biosynthesis	ko00960	C00408	MWS0811(L-Pipecolic Acid)	(S)-Piperidine-2-carboxylic acid
			K00811	gene:MD15G1036300(ASP5)	aspartate aminotransferase, chloroplastic
			K00815	gene:MD03G1234800(At5g53970)	tyrosine aminotransferase
			K08081	gene:MD11G1094300(At1g07440)	tropinone reductase I
			K08081	gene:MD12G1148500(SDR)	tropinone reductase I
			K08081	gene:MD11G1093800(At1g07440)	tropinone reductase I
			K08081	gene:MD11G1093700(TRI)	tropinone reductase I
			K08081	gene:MD04G1135300(At2g29290)	tropinone reductase I
			K14454	gene:MD08G1117400(ASP3)	aspartate aminotransferase, cytoplasmic
			K14454	gene:MD10G1091500(ASP2)	aspartate aminotransferase, cytoplasmic
			K14454	gene:MD08G1117300(AAT-1)	aspartate aminotransferase, cytoplasmic
12	Nitrogen metabolism	ko00910	C00025	pme0014(L-Glutamic acid)	Glutamate
			K00261	gene:MD07G1241100(GDH2)	glutamate dehydrogenase (NAD(P)+)
			K00261	gene:MD04G1241400(GDH1)	glutamate dehydrogenase (NAD(P)+)
			K00261	gene:MD00G1113900(GSH3)	glutamate dehydrogenase (NAD(P)+)
			K00261	gene:MD10G1043700(GDH1)	glutamate dehydrogenase (NAD(P)+)
			K00261	gene:MD13G1107100(GDH1)	glutamate dehydrogenase (NAD(P)+)
			K00264	MSTRG.36778(GLT1)	glutamate synthase (NADPH/NADH)
			K01673	gene:MD09G1032400(BCA1)	carbonic anhydrase
			K01673	gene:MD16G1093300(BCA2)	carbonic anhydrase
			K01674	gene:MD12G1108100(ACA4)	carbonic anhydrase
			K02575	gene:MD17G1030600(NRT2.7)	MFS transporter, NNP family, nitrate/nitrite transporter
			K02575	gene:MD09G1028900(NRT2.7)	MFS transporter, NNP family, nitrate/nitrite transporter
13	Carbon fixation in photosynthetic organisms	ko00710	C00149	mws0275(L-Malic acid)	Malic acid
			K00025	gene:MD05G1238800(Os10g0478200)	malate dehydrogenase
			K00134	MSTRG.37084(RE1)	glyceraldehyde 3-phosphate dehydrogenase
			K00134	gene:MD06G1148800(GAPC)	glyceraldehyde 3-phosphate dehydrogenase
			K00814	gene:MD17G1154300(ALAAT2)	alanine transaminase
			K00855	gene:MD13G1246600(At1g32060)	phosphoribulokinase
			K01006	gene:MD16G1179500(PPD)	pyruvate, orthophosphate dikinase
			K01100	gene:MD10G1205000(At3g55800)	sedoheptulose-bisphosphatase
			K01100	gene:MD07G1213200(At3g55800)	sedoheptulose-bisphosphatase
			K01595	MSTRG.29720(PEP4)	phosphoenolpyruvate carboxylase
			K01595	gene:MD09G1237900(PPC1)	phosphoenolpyruvate carboxylase
			K01595	MSTRG.11114(PPC)	phosphoenolpyruvate carboxylase
			K01602	gene:MD16G1042700(RBCS)	ribulose-bisphosphate carboxylase small chain
			K01610	gene:MD10G1043800(PCK)	phosphoenolpyruvate carboxykinase (ATP)
			K01610	gene:MD15G1391200(PCKA)	phosphoenolpyruvate carboxykinase (ATP)
			K01610	gene:MD04G1109800(PCK)	phosphoenolpyruvate carboxykinase (ATP)
			K01623	MSTRG.20861(ALDC)	fructose-bisphosphate aldolase, class I
			K01623	gene:MD12G1018700(FBA6)	fructose-bisphosphate aldolase, class I
			K01803	gene:MD07G1199300(TPIP1)	triosephosphate isomerase (TIM)
			K14454	gene:MD08G1117400(ASP3)	aspartate aminotransferase, cytoplasmic
			K14454	gene:MD08G1117300(AAT-1)	aspartate aminotransferase, cytoplasmic
			K14454	gene:MD10G1091500(ASP2)	aspartate aminotransferase, cytoplasmic
14	Plant hormone signal transduction	ko04075	C08491	pme1654(Jasmonic acid)	(-)-Jasmonate
			K13415	gene:MD06G1115800(BRI1)	protein brassinosteroid insensitive 1
			K13416	gene:MD15G1413000(BAK1)	brassinosteroid insensitive 1-associated receptor kinase 1
			K13416	gene:MD15G1414000(BAK1)	brassinosteroid insensitive 1-associated receptor kinase 1
			K13422	MSTRG.51985(MYC2)	transcription factor MYC2
			K13422	MSTRG.40723(MYC2)	transcription factor MYC2
			K13422	gene:MD01G1086900(MYC2)	transcription factor MYC2
			K13449	gene:MD05G1110100(PRB1)	pathogenesis-related protein 1
			K13449	gene:MD05G1110300(PRB1)	pathogenesis-related protein 1
			K13449	gene:MD05G1109100(PRB1)	pathogenesis-related protein 1
			K13463	gene:MD07G1213800(COI1)	coronatine-insensitive protein 1
			K13464	gene:MD16G1127400(TIFY9)	jasmonate ZIM domain-containing protein
			K13464	gene:MD09G1178600(TIFY10A)	jasmonate ZIM domain-containing protein
			K13464	gene:MD15G1220400(TIFY10A)	jasmonate ZIM domain-containing protein
			K14432	gene:MD15G1081800(ABF2)	ABA responsive element binding factor
			K14484	gene:MD15G1305900(--)	auxin-responsive protein IAA
			K14484	gene:MD10G1192900(AUX28)	auxin-responsive protein IAA
			K14484	gene:MD12G1241700(IAA3)	auxin-responsive protein IAA
			K14484	gene:MD01G1045800(IAA9)	auxin-responsive protein IAA
			K14484	gene:MD17G1198300(IAA17)	auxin-responsive protein IAA
			K14484	gene:MD15G1169100(IAA13)	auxin-responsive protein IAA
			K14484	gene:MD04G1225000(IAA3)	auxin-responsive protein IAA
			K14484	gene:MD13G1205000(IAA14)	auxin-responsive protein IAA
			K14487	gene:MD00G1165200(GH3.10)	auxin responsive GH3 gene family
			K14487	gene:MD11G1230400(GH3.6)	auxin responsive GH3 gene family
			K14487	gene:MD05G1092900(GH3.1)	auxin responsive GH3 gene family
			K14487	gene:MD02G1180300(GH3.1)	auxin responsive GH3 gene family
			K14487	gene:MD09G1091000(GH3.10)	auxin responsive GH3 gene family
			K14488	gene:MD07G1297400(SAUR32)	SAUR family protein
			K14488	gene:MD08G1014900(SAUR50)	SAUR family protein
			K14490	gene:MD17G1211900(AHP6)	histidine-containing phosphotransfer peotein
			K14490	gene:MD12G1226800(AHP1)	histidine-containing phosphotransfer peotein
			K14491	gene:MD00G1165700(ARR11)	two-component response regulator ARR-B family
			K14492	gene:MD14G1188400(ARR6)	two-component response regulator ARR-A family
			K14496	gene:MD07G1227100(PYL4)	abscisic acid receptor PYR/PYL family
			K14496	gene:MD01G1158500(PYL4)	abscisic acid receptor PYR/PYL family
			K14496	gene:MD08G1043500(PYL2)	abscisic acid receptor PYR/PYL family
			K14497	gene:MD01G1191100(AHG1)	protein phosphatase 2C
			K14497	gene:MD01G1220800(PP2C51)	protein phosphatase 2C
			K14497	gene:MD02G1084600(PP2C06)	protein phosphatase 2C
			K14498	gene:MD15G1321000(SAPK2)	serine/threonine-protein kinase SRK2
			K14498	gene:MD06G1046300(SAPK3)	serine/threonine-protein kinase SRK2
			K14498	gene:MD08G1187200(SAPK2)	serine/threonine-protein kinase SRK2
			K14499	gene:MD15G1084100(BKI1)	BRI1 kinase inhibitor 1
			K14499	gene:MD08G1102600(BKI1)	BRI1 kinase inhibitor 1
			K14500	gene:MD14G1186600(BSK7)	BR-signaling kinase
			K14500	gene:MD11G1012200(BSK1)	BR-signaling kinase
			K14500	gene:MD01G1056900(BSK7)	BR-signaling kinase
			K14500	gene:MD06G1017900(BSK1)	BR-signaling kinase
			K14500	gene:MD10G1128800(BSK1)	BR-signaling kinase
			K14504	gene:MD16G1267300(XTH23)	xyloglucan:xyloglucosyl transferase TCH4
			K14506	gene:MD07G1145900(JAR6)	jasmonic acid-amino synthetase
			K14509	gene:MD13G1209700(ETR2)	ethylene receptor
			K14509	gene:MD16G1212600(ETR2)	ethylene receptor
			K14514	gene:MD15G1441000(EIN3)	ethylene-insensitive protein 3
			K14516	gene:MD05G1198700(ERF.C.3)	ethylene-responsive transcription factor 1
			K14516	gene:MD10G1184800(ERF.C.3)	ethylene-responsive transcription factor 1
			K14516	gene:MD13G1213100(ERF1B)	ethylene-responsive transcription factor 1
15	Arginine biosynthesis	ko00220	C00025	pme0014(L-Glutamic acid)	Glutamate
			K00261	gene:MD07G1241100(GDH2)	glutamate dehydrogenase (NAD(P)+)
			K00261	gene:MD13G1107100(GDH1)	glutamate dehydrogenase (NAD(P)+)
			K00261	gene:MD00G1113900(GSH3)	glutamate dehydrogenase (NAD(P)+)
			K00261	gene:MD04G1241400(GDH1)	glutamate dehydrogenase (NAD(P)+)
			K00261	gene:MD10G1043700(GDH1)	glutamate dehydrogenase (NAD(P)+)
			K00811	gene:MD15G1036300(ASP5)	aspartate aminotransferase, chloroplastic
			K00814	gene:MD17G1154300(ALAAT2)	alanine transaminase
			K01438	gene:MD06G1033100(At4g17830)	acetylornithine deacetylase
			K14454	gene:MD08G1117300(AAT-1)	aspartate aminotransferase, cytoplasmic
			K14454	gene:MD10G1091500(ASP2)	aspartate aminotransferase, cytoplasmic
			K14454	gene:MD08G1117400(ASP3)	aspartate aminotransferase, cytoplasmic
			K14677	gene:MD15G1413100(ACY1)	aminoacylase
16	Isoquinoline alkaloid biosynthesis	ko00950	C00082	mws0250(L-Tyrosine)	Tyrosine
			C16700	Hmgn001653(Protocatechualdehyde)	Protocatechualdehyde
			K00422	gene:MD10G1299100(AS1)	polyphenol oxidase
			K00422	gene:MD10G1298500(PPO)	polyphenol oxidase
			K00422	gene:MD05G1319100(PPO)	polyphenol oxidase
			K00811	gene:MD15G1036300(ASP5)	aspartate aminotransferase, chloroplastic
			K00815	gene:MD03G1234800(At5g53970)	tyrosine aminotransferase
			K14454	gene:MD08G1117300(AAT-1)	aspartate aminotransferase, cytoplasmic
			K14454	gene:MD10G1091500(ASP2)	aspartate aminotransferase, cytoplasmic
			K14454	gene:MD08G1117400(ASP3)	aspartate aminotransferase, cytoplasmic
17	Purine metabolism	ko00230	C00020	pmb0981(Adenosine 5'-monophosphate)	Adenosine 5'-phosphate
			K00088	gene:MD05G1237000(At1g16350)	IMP dehydrogenase
			K00106	gene:MD03G1177200(XDH1)	xanthine dehydrogenase/oxidase
			K00602	gene:MD14G1035300(purH)	phosphoribosylaminoimidazolecarboxamide formyltransferase / IMP cyclohydrolase
			K00759	gene:MD08G1086300(APT1)	adenine phosphoribosyltransferase
			K00760	gene:MD05G1035600(hpt)	hypoxanthine phosphoribosyltransferase
			K00856	gene:MD05G1181200(ADK)	adenosine kinase
			K00860	gene:MD16G1171100(--)	adenylylsulfate kinase
			K00873	gene:MD13G1202600(PKP1)	pyruvate kinase
			K00873	gene:MD02G1244000(OsI_35105)	pyruvate kinase
			K00873	gene:MD07G1282700(PKP2)	pyruvate kinase
			K00873	MSTRG.37380(PKP1)	pyruvate kinase
			K00873	gene:MD11G1104800(OsI_37456)	pyruvate kinase
			K00939	gene:MD02G1012500(At5g35170)	adenylate kinase
			K00939	gene:MD08G1217400(At5g47840)	adenylate kinase
			K01466	gene:MD05G1314100(ALN)	allantoinase
			K01756	gene:MD04G1043400(purB)	adenylosuccinate lyase
			K01768	gene:MD07G1274600(GIP)	adenylate cyclase
			K01835	gene:MD12G1100300(--)	phosphoglucomutase
			K01933	gene:MD08G1193800(PUR5)	phosphoribosylformylglycinamidine cyclo-ligase
			K01933	gene:MD08G1195100(PUR5)	phosphoribosylformylglycinamidine cyclo-ligase
			K01933	gene:MD08G1194700(PUR5)	phosphoribosylformylglycinamidine cyclo-ligase
			K01952	gene:MD10G1018700(At1g74260)	phosphoribosylformylglycinamidine synthase
			K01952	gene:MD12G1173000(At1g74260)	phosphoribosylformylglycinamidine synthase
			K02083	gene:MD10G1228200(AAH2)	allantoate deiminase
			K13811	gene:MD15G1014100(APS2)	3'-phosphoadenosine 5'-phosphosulfate synthase
18	Ubiquinone and other terpenoid-quinone biosynthesis	ko00130	C00082	mws0250(L-Tyrosine)	Tyrosine
			C00156	mws0749(4-Hydroxybenzoic acid)	Hydroxybenzenecarboxylic acid
			K00457	gene:MD09G1148400(HPD)	4-hydroxyphenylpyruvate dioxygenase
			K00815	gene:MD03G1234800(At5g53970)	tyrosine aminotransferase
			K01661	gene:MD16G1095300(MENB)	naphthoate synthase
			K01904	gene:MD14G1161300(4CLL9)	4-coumarate--CoA ligase
			K01904	gene:MD14G1161200(4CLL9)	4-coumarate--CoA ligase
			K03809	gene:MD10G1309100(FQR1)	NAD(P)H dehydrogenase (quinone)
			K05928	gene:MD12G1017400(VTE4)	tocopherol O-methyltransferase
			K06125	gene:MD11G1112700(PPT1)	4-hydroxybenzoate polyprenyltransferase
			K06125	gene:MD11G1112600(PPT1)	4-hydroxybenzoate polyprenyltransferase
			K06126	gene:MD14G1116500(COQ6)	ubiquinone biosynthesis monooxygenase Coq6
			K09834	gene:MD08G1115600(VTE1)	tocopherol cyclase
			K12502	gene:MD16G1202200(VTE3)	MPBQ/MSBQ methyltransferase
19	Ascorbate and aldarate metabolism	ko00053	C03064	Lmbn000198(3-Dehydro-L-Threonic Acid)	3-Dehydro-L-threonate
			K00103	gene:MD01G1087800(GULLO6)	L-gulonolactone oxidase
			K00434	gene:MD04G1104900(APX2)	L-ascorbate peroxidase
			K00434	gene:MD15G1373900(CLEB3J9)	L-ascorbate peroxidase
			K00434	gene:MD15G1243000(APX3)	L-ascorbate peroxidase
			K00434	gene:MD12G1125600(APX2)	L-ascorbate peroxidase
			K00434	gene:MD00G1173600(APX3)	L-ascorbate peroxidase
			K00469	gene:MD17G1179500(MIOX1)	inositol oxygenase
			K00469	gene:MD02G1069300(MIOX2)	inositol oxygenase
			K08232	gene:MD14G1111300(MDAR5)	monodehydroascorbate reductase (NADH)
			K08232	gene:MD14G1018700(AFRR)	monodehydroascorbate reductase (NADH)
			K12447	MSTRG.51997(RE1)	UDP-sugar pyrophosphorylase
			K19642	gene:MD13G1014600(GALUR)	D-galacturonate reductase
			K21888	gene:MD10G1212900(DHAR1)	Unknown
20	2-Oxocarboxylic acid metabolism	ko01210	C00025	pme0014(L-Glutamic acid)	Glutamate
			C00082	mws0250(L-Tyrosine)	Tyrosine
			C00123	mws0227(L-Leucine)	(2S)-alpha-Leucine
			C00183	mws0256(L-Valine)	2-Amino-3-methylbutyric acid
			C02504	pmb3101(2-Isopropylmalic Acid)	3-Carboxy-3-hydroxyisocaproate
			C04411	Lmbn001754(3-Isopropylmalic Acid)	2-D-threo-Hydroxy-3-carboxy-isocaproate
			K00031	gene:MD04G1082900(--)	isocitrate dehydrogenase
			K00031	MSTRG.51783(--)	isocitrate dehydrogenase
			K00031	gene:MD15G1410000(--)	isocitrate dehydrogenase
			K00031	MSTRG.24208(--)	isocitrate dehydrogenase
			K00031	MSTRG.24695(--)	isocitrate dehydrogenase
			K00811	gene:MD15G1036300(ASP5)	aspartate aminotransferase, chloroplastic
			K00814	gene:MD17G1154300(ALAAT2)	alanine transaminase
			K00826	gene:MD08G1075600(BCAT1)	branched-chain amino acid aminotransferase
			K00826	gene:MD15G1063100(BCAT2)	branched-chain amino acid aminotransferase
			K01438	gene:MD06G1033100(At4g17830)	acetylornithine deacetylase
			K01653	gene:MD02G1002700(At2g31810)	acetolactate synthase I/III small subunit
			K11820	gene:MD16G1086300(UGT74B1)	N-hydroxythioamide S-beta-glucosyltransferase
			K14454	gene:MD08G1117400(ASP3)	aspartate aminotransferase, cytoplasmic
			K14454	gene:MD10G1091500(ASP2)	aspartate aminotransferase, cytoplasmic
			K14454	gene:MD08G1117300(AAT-1)	aspartate aminotransferase, cytoplasmic
			K14677	gene:MD15G1413100(ACY1)	aminoacylase
21	Folate biosynthesis	ko00790	C00156	mws0749(4-Hydroxybenzoic acid)	Hydroxybenzenecarboxylic acid
			K00079	gene:MD02G1258700(SDR1)	carbonyl reductase 1
			K00079	gene:MD07G1062100(SDR1)	carbonyl reductase 1
			K01724	gene:MD05G1290700(PDL2)	4a-hydroxytetrahydrobiopterin dehydratase
			K01724	gene:MD16G1203200(PDL2)	4a-hydroxytetrahydrobiopterin dehydratase
			K20457	gene:MD07G1284900(DHFS)	dihydrofolate synthase
22	Phenylalanine, tyrosine and tryptophan biosynthesis	ko00400	C00082	mws0250(L-Tyrosine)	Tyrosine
			C00230	mws0183(3,4-Dihydroxybenzoic acid (Protocatechuic acid))	Protocatechuic acid
			K00811	gene:MD15G1036300(ASP5)	aspartate aminotransferase, chloroplastic
			K00815	gene:MD03G1234800(At5g53970)	tyrosine aminotransferase
			K01626	gene:MD07G1214500(SHKA)	3-deoxy-7-phosphoheptulonate synthase
			K01657	gene:MD11G1077400(ASA2)	anthranilate synthase component I
			K01657	gene:MD03G1072500(ASA2)	anthranilate synthase component I
			K01657	gene:MD00G1120400(ASA2)	anthranilate synthase component I
			K01850	gene:MD15G1040000(CM2)	chorismate mutase
			K05359	gene:MD11G1123300(ADT2)	arogenate/prephenate dehydratase
			K06001	gene:MD17G1071900(trpB2)	tryptophan synthase beta chain
			K14454	gene:MD08G1117300(AAT-1)	aspartate aminotransferase, cytoplasmic
			K14454	gene:MD10G1091500(ASP2)	aspartate aminotransferase, cytoplasmic
			K14454	gene:MD08G1117400(ASP3)	aspartate aminotransferase, cytoplasmic
23	Phenylalanine metabolism	ko00360	C00082	mws0250(L-Tyrosine)	Tyrosine
			C00156	mws0749(4-Hydroxybenzoic acid)	Hydroxybenzenecarboxylic acid
			C00180	pme0241(Benzoic acid)	Dracylic acid
			C01772	Lmmn001643(2-Hydroxycinnamic acid)	2-Coumarate
			C02763	Lmbn002648(α-Hydroxycinnamic Acid)	enol-alpha-Ketohydrocinnamic acid
			K00457	gene:MD09G1148400(HPD)	4-hydroxyphenylpyruvate dioxygenase
			K00811	gene:MD15G1036300(ASP5)	aspartate aminotransferase, chloroplastic
			K00815	gene:MD03G1234800(At5g53970)	tyrosine aminotransferase
			K01426	gene:MD12G1221100(AMI1)	amidase
			K01426	gene:MD05G1117200(At4g34880)	amidase
			K01426	MSTRG.37790(AMI1)	amidase
			K14454	gene:MD10G1091500(ASP2)	aspartate aminotransferase, cytoplasmic
			K14454	gene:MD08G1117300(AAT-1)	aspartate aminotransferase, cytoplasmic
			K14454	gene:MD08G1117400(ASP3)	aspartate aminotransferase, cytoplasmic
24	Cyanoamino acid metabolism	ko00460	C00082	mws0250(L-Tyrosine)	Tyrosine
			C00152	mws0001(L-Asparagine)	2-Aminosuccinamic acid
			C00183	mws0256(L-Valine)	2-Amino-3-methylbutyric acid
			K01188	gene:MD16G1062800(BGLU40)	beta-glucosidase
			K01188	gene:MD09G1243000(BGLU12)	beta-glucosidase
			K01188	gene:MD03G1069500(BGLU12)	beta-glucosidase
			K01188	gene:MD02G1137800(BGLU42)	beta-glucosidase
			K01188	gene:MD11G1100300(AA5GT)	beta-glucosidase
			K05349	gene:MD02G1242100(BACOVA_02659)	beta-glucosidase
			K05350	gene:MD06G1229100(BGLU44)	beta-glucosidase
			K08248	gene:MD17G1143800(At1g73050)	(R)-mandelonitrile lyase
			K08248	gene:MD03G1091900(MDL3)	(R)-mandelonitrile lyase
			K13032	gene:MD11G1024100(BGLU12)	prunasin beta-glucosidase
			K13032	gene:MD11G1024000(BGLU12)	prunasin beta-glucosidase
			K13034	gene:MD01G1065600(CAS2)	L-3-cyanoalanine synthase/ cysteine synthase
			K13051	gene:MD08G1092600(At3g16150)	beta-aspartyl-peptidase (threonine type)
			K13051	gene:MD06G1205500(At5g08100)	beta-aspartyl-peptidase (threonine type)
25	Taurine and hypotaurine metabolism	ko00430	C00025	pme0014(L-Glutamic acid)	Glutamate
			K01580	gene:MD14G1242700(GAD4)	glutamate decarboxylase
			K01580	gene:MD16G1010800(GAD4)	glutamate decarboxylase
26	Glucosinolate biosynthesis	ko00966	C00082	mws0250(L-Tyrosine)	Tyrosine
			C00123	mws0227(L-Leucine)	(2S)-alpha-Leucine
			C00183	mws0256(L-Valine)	2-Amino-3-methylbutyric acid
			K00826	gene:MD15G1063100(BCAT2)	branched-chain amino acid aminotransferase
			K00826	gene:MD08G1075600(BCAT1)	branched-chain amino acid aminotransferase
			K11820	gene:MD16G1086300(UGT74B1)	N-hydroxythioamide S-beta-glucosyltransferase
27	Stilbenoid, diarylheptanoid and gingerol biosynthesis	ko00945	C00852	mws0178(Chlorogenic acid (3-O-Caffeoylquinic acid)*)	trans-5-O-Caffeoyl-D-quinate
			C10434	Hmln002806(5-O-Caffeoylshikimic acid)	5-O-Caffeoylshikimic acid
			C12208	pmb3074(5-O-p-Coumaroylquinic acid)	trans-5-O-(4-Coumaroyl)-D-quinate
			K13065	gene:MD16G1108900(BEAT)	shikimate O-hydroxycinnamoyltransferase
			K13065	gene:MD16G1110600(SAT)	shikimate O-hydroxycinnamoyltransferase
			K13065	gene:MD10G1199500(SAT)	shikimate O-hydroxycinnamoyltransferase
			K13065	gene:MD16G1108700(SAT)	shikimate O-hydroxycinnamoyltransferase
			K13065	gene:MD09G1226600(HST)	shikimate O-hydroxycinnamoyltransferase
			K13065	gene:MD17G1224900(HST)	shikimate O-hydroxycinnamoyltransferase
28	Betalain biosynthesis	ko00965	C00082	mws0250(L-Tyrosine)	Tyrosine
			K15777	gene:MD00G1165300(LIGB)	4,5-DOPA dioxygenase extradiol
29	Biosynthesis of amino acids	ko01230	C00025	pme0014(L-Glutamic acid)	Glutamate
			C00082	mws0250(L-Tyrosine)	Tyrosine
			C00123	mws0227(L-Leucine)	(2S)-alpha-Leucine
			C00148	pme0006(L-Proline)	2-Pyrrolidinecarboxylic acid
			C00152	mws0001(L-Asparagine)	2-Aminosuccinamic acid
			C00183	mws0256(L-Valine)	2-Amino-3-methylbutyric acid
			C02504	pmb3101(2-Isopropylmalic Acid)	3-Carboxy-3-hydroxyisocaproate
			C04411	Lmbn001754(3-Isopropylmalic Acid)	2-D-threo-Hydroxy-3-carboxy-isocaproate
			K00013	gene:MD10G1251700(HDH)	histidinol dehydrogenase
			K00031	MSTRG.51783(--)	isocitrate dehydrogenase
			K00031	gene:MD15G1410000(--)	isocitrate dehydrogenase
			K00031	MSTRG.24208(--)	isocitrate dehydrogenase
			K00031	MSTRG.24695(--)	isocitrate dehydrogenase
			K00031	gene:MD04G1082900(--)	isocitrate dehydrogenase
			K00058	MSTRG.38844(PGDH3)	D-3-phosphoglycerate dehydrogenase
			K00134	MSTRG.37084(RE1)	glyceraldehyde 3-phosphate dehydrogenase
			K00134	gene:MD06G1148800(GAPC)	glyceraldehyde 3-phosphate dehydrogenase
			K00264	MSTRG.36778(GLT1)	glutamate synthase (NADPH/NADH)
			K00640	gene:MD11G1202100(SAT3)	serine O-acetyltransferase
			K00789	gene:MD04G1091900(METK4)	S-adenosylmethionine synthetase
			K00789	gene:MD04G1187700(METK5)	S-adenosylmethionine synthetase
			K00811	gene:MD15G1036300(ASP5)	aspartate aminotransferase, chloroplastic
			K00814	gene:MD17G1154300(ALAAT2)	alanine transaminase
			K00815	gene:MD03G1234800(At5g53970)	tyrosine aminotransferase
			K00826	gene:MD15G1063100(BCAT2)	branched-chain amino acid aminotransferase
			K00826	gene:MD08G1075600(BCAT1)	branched-chain amino acid aminotransferase
			K00850	gene:MD17G1180600(PFK3)	6-phosphofructokinase 1
			K00850	gene:MD08G1109700(PFK3)	6-phosphofructokinase 1
			K00850	gene:MD15G1089400(PFK3)	6-phosphofructokinase 1
			K00873	gene:MD02G1244000(OsI_35105)	pyruvate kinase
			K00873	gene:MD13G1202600(PKP1)	pyruvate kinase
			K00873	gene:MD07G1282700(PKP2)	pyruvate kinase
			K00873	gene:MD11G1104800(OsI_37456)	pyruvate kinase
			K00873	MSTRG.37380(PKP1)	pyruvate kinase
			K01438	gene:MD06G1033100(At4g17830)	acetylornithine deacetylase
			K01623	MSTRG.20861(ALDC)	fructose-bisphosphate aldolase, class I
			K01623	gene:MD12G1018700(FBA6)	fructose-bisphosphate aldolase, class I
			K01626	gene:MD07G1214500(SHKA)	3-deoxy-7-phosphoheptulonate synthase
			K01653	gene:MD02G1002700(At2g31810)	acetolactate synthase I/III small subunit
			K01657	gene:MD03G1072500(ASA2)	anthranilate synthase component I
			K01657	gene:MD00G1120400(ASA2)	anthranilate synthase component I
			K01657	gene:MD11G1077400(ASA2)	anthranilate synthase component I
			K01663	gene:MD11G1214000(HISN4)	glutamine amidotransferase / cyclase
			K01663	gene:MD11G1213900(HISN4)	glutamine amidotransferase / cyclase
			K01738	gene:MD12G1236000(RCS3)	cysteine synthase A
			K01738	gene:MD12G1235500(CYSD1)	cysteine synthase A
			K01738	gene:MD13G1193400(OASA1)	cysteine synthase A
			K01738	gene:MD04G1218200(RCS3)	cysteine synthase A
			K01803	gene:MD07G1199300(TPIP1)	triosephosphate isomerase (TIM)
			K01850	gene:MD15G1040000(CM2)	chorismate mutase
			K05359	gene:MD11G1123300(ADT2)	arogenate/prephenate dehydratase
			K06001	gene:MD17G1071900(trpB2)	tryptophan synthase beta chain
			K12657	gene:MD12G1150700(P5CS)	delta-1-pyrroline-5-carboxylate synthetase
			K13034	gene:MD01G1065600(CAS2)	L-3-cyanoalanine synthase/ cysteine synthase
			K14454	gene:MD08G1117300(AAT-1)	aspartate aminotransferase, cytoplasmic
			K14454	gene:MD08G1117400(ASP3)	aspartate aminotransferase, cytoplasmic
			K14454	gene:MD10G1091500(ASP2)	aspartate aminotransferase, cytoplasmic
			K14677	gene:MD15G1413100(ACY1)	aminoacylase
30	Thiamine metabolism	ko00730	C00082	mws0250(L-Tyrosine)	Tyrosine
			K00939	gene:MD02G1012500(At5g35170)	adenylate kinase
			K00939	gene:MD08G1217400(At5g47840)	adenylate kinase
			K01662	gene:MD01G1041300(Os07g0190000)	1-deoxy-D-xylulose-5-phosphate synthase
			K01662	gene:MD15G1309900(Os07g0190000)	1-deoxy-D-xylulose-5-phosphate synthase
			K03147	gene:MD03G1074000(THIC)	phosphomethylpyrimidine synthase
31	Citrate cycle (TCA cycle)	ko00020	C00149	mws0275(L-Malic acid)	Malic acid
			K00025	gene:MD05G1238800(Os10g0478200)	malate dehydrogenase
			K00031	MSTRG.24208(--)	isocitrate dehydrogenase
			K00031	gene:MD15G1410000(--)	isocitrate dehydrogenase
			K00031	MSTRG.51783(--)	isocitrate dehydrogenase
			K00031	gene:MD04G1082900(--)	isocitrate dehydrogenase
			K00031	MSTRG.24695(--)	isocitrate dehydrogenase
			K00162	gene:MD07G1216500(Os08g0536000)	pyruvate dehydrogenase E1 component beta subunit
			K00235	gene:MD17G1019700(SDH2-2)	succinate dehydrogenase (ubiquinone) iron-sulfur subunit
			K01610	gene:MD04G1109800(PCK)	phosphoenolpyruvate carboxykinase (ATP)
			K01610	gene:MD10G1043800(PCK)	phosphoenolpyruvate carboxykinase (ATP)
			K01610	gene:MD15G1391200(PCKA)	phosphoenolpyruvate carboxykinase (ATP)
			K01648	gene:MD08G1020300(ACLB-2)	ATP citrate (pro-S)-lyase
			K01648	gene:MD16G1146700(ACLA-1)	ATP citrate (pro-S)-lyase
32	Butanoate metabolism	ko00650	C00025	pme0014(L-Glutamic acid)	Glutamate
			C00497	MWS1709(D-Malic acid)	D-Malic acid
			K01580	gene:MD14G1242700(GAD4)	glutamate decarboxylase
			K01580	gene:MD16G1010800(GAD4)	glutamate decarboxylase
			K01640	gene:MD12G1006700(HMGCL)	hydroxymethylglutaryl-CoA lyase
			K01653	gene:MD02G1002700(At2g31810)	acetolactate synthase I/III small subunit
33	Porphyrin and chlorophyll metabolism	ko00860	C00025	pme0014(L-Glutamic acid)	Glutamate
			K01885	gene:MD12G1197300(At5g26710)	glutamyl-tRNA synthetase
			K02259	gene:MD07G1040600(COX15)	cytochrome c oxidase assembly protein subunit 15
			K02492	MSTRG.50138(HEMA1)	glutamyl-tRNA reductase
			K03403	gene:MD09G1118200(CHLH)	magnesium chelatase subunit H
			K03428	gene:MD14G1147900(CHLM)	magnesium-protoporphyrin O-methyltransferase
			K03794	gene:MD09G1028700(SIRB)	sirohydrochlorin ferrochelatase
			K08099	gene:MD03G1259100(CLH1)	chlorophyllase
			K13600	gene:MD08G1162200(CAO)	chlorophyllide a oxygenase
			K21480	gene:MD02G1031400(HO1)	Unknown
34	Flavone and flavonol biosynthesis	ko00944	C01750	MWSHY0132(Quercetin-3-O-rhamnoside(Quercitrin))	Quercetin 3-O-alpha-L-rhamnopyranoside
			C03951	MWSHY0104(Luteolin-7-O-glucoside (Cynaroside))	7-O-beta-D-Glucosyl-5,7,3',4'-tetrahydroxyflavone
			C05623	MWSHY0046(Quercetin-3-O-glucoside (Isoquercitrin)*)	Isotrifoliin
			C12249	MWSHY0136(Kaempferol-3-O-glucoside (Astragalin)*)	Astragalin
			C12627	MWSmce498(Apigenin-7-O-neohesperidoside (Rhoifolin))	Rhoifoloside
			C12637	Lmjp002596(Quercetin-3-O-sambubioside*)	Quercetin 3-O-
			K22794	gene:MD10G1287100(F3GGT1)	Unknown
35	Pyruvate metabolism	ko00620	C00149	mws0275(L-Malic acid)	Malic acid
			C02504	pmb3101(2-Isopropylmalic Acid)	3-Carboxy-3-hydroxyisocaproate
			C05994	Zmgn001448(2-Propylmalic Acid)	Malic acid, 2-propyl-
			K00025	gene:MD05G1238800(Os10g0478200)	malate dehydrogenase
			K00162	gene:MD07G1216500(Os08g0536000)	pyruvate dehydrogenase E1 component beta subunit
			K00873	gene:MD02G1244000(OsI_35105)	pyruvate kinase
			K00873	gene:MD13G1202600(PKP1)	pyruvate kinase
			K00873	MSTRG.37380(PKP1)	pyruvate kinase
			K00873	gene:MD07G1282700(PKP2)	pyruvate kinase
			K00873	gene:MD11G1104800(OsI_37456)	pyruvate kinase
			K01006	gene:MD16G1179500(PPD)	pyruvate, orthophosphate dikinase
			K01595	gene:MD09G1237900(PPC1)	phosphoenolpyruvate carboxylase
			K01595	MSTRG.11114(PPC)	phosphoenolpyruvate carboxylase
			K01595	MSTRG.29720(PEP4)	phosphoenolpyruvate carboxylase
			K01610	gene:MD04G1109800(PCK)	phosphoenolpyruvate carboxykinase (ATP)
			K01610	gene:MD10G1043800(PCK)	phosphoenolpyruvate carboxykinase (ATP)
			K01610	gene:MD15G1391200(PCKA)	phosphoenolpyruvate carboxykinase (ATP)
			K01759	gene:MD10G1322500(GLX1)	lactoylglutathione lyase
			K01759	gene:MD11G1215300(GLX1)	lactoylglutathione lyase
			K02160	gene:MD10G1103400(--)	acetyl-CoA carboxylase biotin carboxyl carrier protein
			K18881	gene:MD09G1281500(DJ1D)	D-lactate dehydratase
36	Flavonoid biosynthesis	ko00941	C00852	Hmln002806(5-O-Caffeoylshikimic acid)	trans-5-O-Caffeoyl-D-quinate
			C05631	mws1179(Naringenin-7-O-glucoside (Prunin))	Eriodictyol
			C05907	mws0178(Chlorogenic acid (3-O-Caffeoylquinic acid)*)	3-Deoxyleucocyanidin
			C06561	pme2960(Naringenin chalcone	Chalconaringenin
			C09099	2',4,4',6'-Tetrahydroxychalcone)	Prunin
			C10434	mws0064(Eriodictyol (5,7,3',4'-Tetrahydroxyflavanone))	5-O-Caffeoylshikimic acid
			C12208	Lmgp004167(3',4,4',5,7-Pentahydroxyflavan (Luteoforol))	trans-5-O-(4-Coumaroyl)-D-quinate
			K01859	gene:MD01G1118300(CHI)	chalcone isomerase
			K05278	gene:MD15G1354100(FLS)	flavonol synthase
			K13065	gene:MD16G1110600(SAT)	shikimate O-hydroxycinnamoyltransferase
			K13065	gene:MD10G1199500(SAT)	shikimate O-hydroxycinnamoyltransferase
			K13065	gene:MD16G1108700(SAT)	shikimate O-hydroxycinnamoyltransferase
			K13065	gene:MD16G1108900(BEAT)	shikimate O-hydroxycinnamoyltransferase
			K13065	gene:MD17G1224900(HST)	shikimate O-hydroxycinnamoyltransferase
			K13065	gene:MD09G1226600(HST)	shikimate O-hydroxycinnamoyltransferase
			K13081	gene:MD06G1211400(LAR)	leucoanthocyanidin reductase
			K22845	gene:MD07G1281000(UGT88A1)	Unknown
			K23179	gene:MD03G1101300(CYP93B1)	Unknown
37	Carbon metabolism	ko01200	C00025	pme0014(L-Glutamic acid)	Glutamate
			C00149	mws0275(L-Malic acid)	Malic acid
			K00025	gene:MD05G1238800(Os10g0478200)	malate dehydrogenase
			K00031	MSTRG.51783(--)	isocitrate dehydrogenase
			K00031	MSTRG.24208(--)	isocitrate dehydrogenase
			K00031	gene:MD04G1082900(--)	isocitrate dehydrogenase
			K00031	gene:MD15G1410000(--)	isocitrate dehydrogenase
			K00031	MSTRG.24695(--)	isocitrate dehydrogenase
			K00058	MSTRG.38844(PGDH3)	D-3-phosphoglycerate dehydrogenase
			K00121	gene:MD15G1004100(At5g42250)	S-(hydroxymethyl)glutathione dehydrogenase / alcohol dehydrogenase
			K00134	MSTRG.37084(RE1)	glyceraldehyde 3-phosphate dehydrogenase
			K00134	gene:MD06G1148800(GAPC)	glyceraldehyde 3-phosphate dehydrogenase
			K00162	gene:MD07G1216500(Os08g0536000)	pyruvate dehydrogenase E1 component beta subunit
			K00232	gene:MD13G1127300(ACX1)	acyl-CoA oxidase
			K00232	gene:MD12G1170600(ACX4)	acyl-CoA oxidase
			K00235	gene:MD17G1019700(SDH2-2)	succinate dehydrogenase (ubiquinone) iron-sulfur subunit
			K00261	gene:MD07G1241100(GDH2)	glutamate dehydrogenase (NAD(P)+)
			K00261	gene:MD13G1107100(GDH1)	glutamate dehydrogenase (NAD(P)+)
			K00261	gene:MD00G1113900(GSH3)	glutamate dehydrogenase (NAD(P)+)
			K00261	gene:MD10G1043700(GDH1)	glutamate dehydrogenase (NAD(P)+)
			K00261	gene:MD04G1241400(GDH1)	glutamate dehydrogenase (NAD(P)+)
			K00640	gene:MD11G1202100(SAT3)	serine O-acetyltransferase
			K00814	gene:MD17G1154300(ALAAT2)	alanine transaminase
			K00850	gene:MD08G1109700(PFK3)	6-phosphofructokinase 1
			K00850	gene:MD15G1089400(PFK3)	6-phosphofructokinase 1
			K00850	gene:MD17G1180600(PFK3)	6-phosphofructokinase 1
			K00851	gene:MD07G1305700(At2g16790)	gluconokinase
			K00855	gene:MD13G1246600(At1g32060)	phosphoribulokinase
			K00873	gene:MD07G1282700(PKP2)	pyruvate kinase
			K00873	gene:MD13G1202600(PKP1)	pyruvate kinase
			K00873	gene:MD02G1244000(OsI_35105)	pyruvate kinase
			K00873	MSTRG.37380(PKP1)	pyruvate kinase
			K00873	gene:MD11G1104800(OsI_37456)	pyruvate kinase
			K01006	gene:MD16G1179500(PPD)	pyruvate, orthophosphate dikinase
			K01100	gene:MD07G1213200(At3g55800)	sedoheptulose-bisphosphatase
			K01100	gene:MD10G1205000(At3g55800)	sedoheptulose-bisphosphatase
			K01595	MSTRG.29720(PEP4)	phosphoenolpyruvate carboxylase
			K01595	gene:MD09G1237900(PPC1)	phosphoenolpyruvate carboxylase
			K01595	MSTRG.11114(PPC)	phosphoenolpyruvate carboxylase
			K01602	gene:MD16G1042700(RBCS)	ribulose-bisphosphate carboxylase small chain
			K01610	gene:MD04G1109800(PCK)	phosphoenolpyruvate carboxykinase (ATP)
			K01610	gene:MD15G1391200(PCKA)	phosphoenolpyruvate carboxykinase (ATP)
			K01610	gene:MD10G1043800(PCK)	phosphoenolpyruvate carboxykinase (ATP)
			K01623	MSTRG.20861(ALDC)	fructose-bisphosphate aldolase, class I
			K01623	gene:MD12G1018700(FBA6)	fructose-bisphosphate aldolase, class I
			K01738	gene:MD12G1236000(RCS3)	cysteine synthase A
			K01738	gene:MD12G1235500(CYSD1)	cysteine synthase A
			K01738	gene:MD13G1193400(OASA1)	cysteine synthase A
			K01738	gene:MD04G1218200(RCS3)	cysteine synthase A
			K01803	gene:MD07G1199300(TPIP1)	triosephosphate isomerase (TIM)
			K01810	gene:MD08G1034600(PGIC)	glucose-6-phosphate isomerase
			K02160	gene:MD10G1103400(--)	acetyl-CoA carboxylase biotin carboxyl carrier protein
			K03781	gene:MD06G1008700(CAT1)	catalase
			K11517	gene:MD10G1260600(GLO1)	(S)-2-hydroxy-acid oxidase
			K13034	gene:MD01G1065600(CAS2)	L-3-cyanoalanine synthase/ cysteine synthase
			K14454	gene:MD08G1117300(AAT-1)	aspartate aminotransferase, cytoplasmic
			K14454	gene:MD10G1091500(ASP2)	aspartate aminotransferase, cytoplasmic
			K14454	gene:MD08G1117400(ASP3)	aspartate aminotransferase, cytoplasmic
38	Valine, leucine and isoleucine biosynthesis	ko00290	C00123	mws0227(L-Leucine)	(2S)-alpha-Leucine
			C00183	mws0256(L-Valine)	2-Amino-3-methylbutyric acid
			C02504	pmb3101(2-Isopropylmalic Acid)	3-Carboxy-3-hydroxyisocaproate
			C04411	Lmbn001754(3-Isopropylmalic Acid)	2-D-threo-Hydroxy-3-carboxy-isocaproate
			K00826	gene:MD08G1075600(BCAT1)	branched-chain amino acid aminotransferase
			K00826	gene:MD15G1063100(BCAT2)	branched-chain amino acid aminotransferase
			K01653	gene:MD02G1002700(At2g31810)	acetolactate synthase I/III small subunit
39	Histidine metabolism	ko00340	C00025	pme0014(L-Glutamic acid)	Glutamate
			K00013	gene:MD10G1251700(HDH)	histidinol dehydrogenase
			K01663	gene:MD11G1214000(HISN4)	glutamine amidotransferase / cyclase
			K01663	gene:MD11G1213900(HISN4)	glutamine amidotransferase / cyclase
40	Pantothenate and CoA biosynthesis	ko00770	C00183	mws0256(L-Valine)	2-Amino-3-methylbutyric acid
			K00826	gene:MD08G1075600(BCAT1)	branched-chain amino acid aminotransferase
			K00826	gene:MD15G1063100(BCAT2)	branched-chain amino acid aminotransferase
			K01653	gene:MD02G1002700(At2g31810)	acetolactate synthase I/III small subunit
			K09680	gene:MD12G1113100(Os09g0533100)	type II pantothenate kinase
41	C5-Branched dibasic acid metabolism	ko00660	C00025	pme0014(L-Glutamic acid)	Glutamate
			K01653	gene:MD02G1002700(At2g31810)	acetolactate synthase I/III small subunit
42	Monobactam biosynthesis	ko00261	C00082	mws0250(L-Tyrosine)	Tyrosine
			K13811	gene:MD15G1014100(APS2)	3'-phosphoadenosine 5'-phosphosulfate synthase
43	Aminoacyl-tRNA biosynthesis	ko00970	C00025	pme0014(L-Glutamic acid)	Glutamate
			C00082	mws0250(L-Tyrosine)	Tyrosine
			C00123	mws0227(L-Leucine)	(2S)-alpha-Leucine
			C00148	pme0006(L-Proline)	2-Pyrrolidinecarboxylic acid
			C00152	mws0001(L-Asparagine)	2-Aminosuccinamic acid
			C00183	mws0256(L-Valine)	2-Amino-3-methylbutyric acid
			K01868	gene:MD05G1333900(EMB2761)	threonyl-tRNA synthetase
			K01868	gene:MD15G1401700(EMB2761)	threonyl-tRNA synthetase
			K01868	gene:MD17G1111100(EMB2761)	threonyl-tRNA synthetase
			K01868	gene:MD05G1333800(EMB2761)	threonyl-tRNA synthetase
			K01868	gene:MD05G1179900(EMB2761)	threonyl-tRNA synthetase
			K01868	gene:MD15G1401400(EMB2761)	threonyl-tRNA synthetase
			K01873	gene:MD17G1260100(EMB2247)	valyl-tRNA synthetase
			K01873	gene:MD01G1196000(TWN2)	valyl-tRNA synthetase
			K01873	gene:MD17G1259800(EMB2247)	valyl-tRNA synthetase
			K01885	gene:MD12G1197300(At5g26710)	glutamyl-tRNA synthetase
			K02434	gene:MD13G1223700(GATB)	aspartyl-tRNA(Asn)/glutamyl-tRNA(Gln) amidotransferase subunit B
44	Valine, leucine and isoleucine degradation	ko00280	C00123	mws0227(L-Leucine)	(2S)-alpha-Leucine
			C00183	mws0256(L-Valine)	2-Amino-3-methylbutyric acid
			K00826	gene:MD08G1075600(BCAT1)	branched-chain amino acid aminotransferase
			K00826	gene:MD15G1063100(BCAT2)	branched-chain amino acid aminotransferase
			K00827	gene:MD01G1021500(AGT2)	alanine-glyoxylate transaminase / (R)-3-amino-2-methylpropionate-pyruvate transaminase
			K01640	gene:MD12G1006700(HMGCL)	hydroxymethylglutaryl-CoA lyase
			K07513	gene:MD10G1167800(PED1)	acetyl-CoA acyltransferase 1
45	Pyrimidine metabolism	ko00240	C00475	pme3732(Cytidine)	Cytidine
			K01520	gene:MD08G1034500(DUT)	dUTP pyrophosphatase
			K01937	gene:MD00G1085100(ctps)	CTP synthase
			K16904	gene:MD04G1025300(DCTPP1)	dCTP diphosphatase
46	Glyoxylate and dicarboxylate metabolism	ko00630	C00025	pme0014(L-Glutamic acid)	Glutamate
			C00149	mws0275(L-Malic acid)	Malic acid
			K00025	gene:MD05G1238800(Os10g0478200)	malate dehydrogenase
			K01602	gene:MD16G1042700(RBCS)	ribulose-bisphosphate carboxylase small chain
			K03781	gene:MD06G1008700(CAT1)	catalase
			K11517	gene:MD10G1260600(GLO1)	(S)-2-hydroxy-acid oxidase
