# Supplementary material for: Transcriptome and Metabolome Analysis Reveals Salt-Tolerance Pathways in the Leaves and Roots of ZM-4 (Malus zumi) in the Early Stages of Salt Stress
Source: Int J Mol Sci. 2023 Feb 11;24(4):3638. doi: 10.3390/ijms24043638 (PMC9960305; doi:10.3390/ijms24043638)
Supplement: Supplementary file 1 [file ijms-24-03638-s001.zip › ijms-2193630-supplementary/Table S14.xlsx]

## Sheet: Table S14-1
Table S14-1 DEGs used O2PLS in M-CKL vs M-TL
No.	Transcript	Loading_1	Loading_2	Symbol	Description	KEGG_A_class	KEGG_B_class	Pathway	K_ID	GO.Component	GO.Function	GO.Process
1	gene:MD09G1104500	-0.013999	-0.108792	--	XP_008365448.1 uncharacterized protein LOC103429079 [Malus domestica]	-	-	-	-	GO:0016020//membrane	GO:0016757//transferase activity, transferring glycosyl groups	-
2	gene:MD11G1079800	0.0220033	0.102014	RPL4	TQE00960.1 hypothetical protein C1H46_013500 [Malus baccata]	Genetic Information Processing	Translation	ko03010//Ribosome	K02926	GO:0005840//ribosome;GO:0022625//cytosolic large ribosomal subunit	GO:0003735//structural constituent of ribosome;GO:0003849//3-deoxy-7-phosphoheptulonate synthase activity	GO:0006412//translation;GO:0009423//chorismate biosynthetic process
3	gene:MD15G1052500	-0.0213439	0.0942839	NLP3	XP_008393600.2 omega-amidase, chloroplastic [Malus domestica]	Metabolism;Metabolism	Global and overview maps;Amino acid metabolism	ko01100//Metabolic pathways;ko00250//Alanine, aspartate and glutamate metabolism	K13566;K13566	GO:0005737//cytoplasm;GO:0016021//integral component of membrane	GO:0000257//nitrilase activity;GO:0016410//N-acyltransferase activity;GO:0050126//N-carbamoylputrescine amidase activity	GO:0006497//protein lipidation;GO:0006807//nitrogen compound metabolic process;GO:0009058//biosynthetic process;GO:0009446//putrescine biosynthetic process;GO:0042158//lipoprotein biosynthetic process
4	gene:MD17G1015000	-0.0244399	-0.0919865	frr	XP_008362112.2 uncharacterized protein LOC103425790 [Malus domestica]	-	-	-	-	GO:0005737//cytoplasm;GO:0005840//ribosome	GO:0003735//structural constituent of ribosome;GO:0008135//translation factor activity, RNA binding	GO:0006412//translation
5	gene:MD07G1246200	-0.0234399	-0.0913848	RPV1	XP_028961842.1 protein SUPPRESSOR OF npr1-1, CONSTITUTIVE 1-like isoform X1 [Malus domestica]	-	-	-	-	-	GO:0005515//protein binding;GO:0005524//ATP binding;GO:0016887//ATPase activity;GO:0043531//ADP binding	GO:0007165//signal transduction
6	gene:MD03G1246600	-0.0234917	-0.0890354	LRR-RLK	XP_009334010.2 PREDICTED: probable leucine-rich repeat receptor-like serine/threonine-protein kinase At3g14840 isoform X1 [Pyrus x bretschneideri]	-	-	-	-	-	GO:0004672//protein kinase activity;GO:0005524//ATP binding	GO:0006468//protein phosphorylation
7	gene:MD06G1085400	-0.0252792	-0.0831234	SNA-I	XP_028960011.1 ribosome-inactivating protein bryodin II-like [Malus domestica]	-	-	-	-	-	GO:0030598//rRNA N-glycosylase activity	GO:0017148//negative regulation of translation
8	gene:MD15G1176000	-0.0194556	-0.0830233	--	XP_008337323.1 uncharacterized RNA-binding protein C17H9.04c [Malus domestica]	-	-	-	-	-	-	-
9	gene:MD05G1190800	-0.0225188	0.0791286	--	XP_028958406.1 LRR receptor-like serine/threonine-protein kinase FLS2 [Malus domestica]	-	-	-	-	-	GO:0005515//protein binding	-
10	gene:MD00G1021100	-0.0256646	-0.0760311	RPV1	TQD96968.1 hypothetical protein C1H46_017448 [Malus baccata]	-	-	-	-	GO:0016020//membrane	GO:0005173//stem cell factor receptor binding;GO:0005515//protein binding;GO:0005524//ATP binding;GO:0016887//ATPase activity;GO:0043531//ADP binding	GO:0007155//cell adhesion;GO:0007165//signal transduction
11	gene:MD11G1041500	-0.0249636	-0.0757242	RFS1	XP_028943831.1 probable galactinol--sucrose galactosyltransferase 1 [Malus domestica]	Metabolism;Metabolism	Global and overview maps;Carbohydrate metabolism	ko01100//Metabolic pathways;ko00052//Galactose metabolism	K06617;K06617	-	-	-
12	gene:MD03G1014200	-0.021543	0.0757292	pod	XP_028955122.1 peroxidase A2-like [Malus domestica]	Metabolism;Metabolism;Metabolism	Global and overview maps;Global and overview maps;Biosynthesis of other secondary metabolites	ko01100//Metabolic pathways;ko01110//Biosynthesis of secondary metabolites;ko00940//Phenylpropanoid biosynthesis	K00430;K00430;K00430	-	GO:0004601//peroxidase activity;GO:0020037//heme binding	GO:0006979//response to oxidative stress;GO:0055114//oxidation-reduction process
13	MSTRG.51939	-0.0230008	0.0751431	--	T4.12 [Malus x robusta]	-	-	-	-	-	-	-
14	gene:MD01G1174400	-0.026393	-0.0731312	GDH2	XP_008375213.2 glutamate dehydrogenase 2 [Malus domestica]	Metabolism;Metabolism;Metabolism;Metabolism;Metabolism	Global and overview maps;Global and overview maps;Amino acid metabolism;Amino acid metabolism;Energy metabolism	ko01100//Metabolic pathways;ko01200//Carbon metabolism;ko00250//Alanine, aspartate and glutamate metabolism;ko00220//Arginine biosynthesis;ko00910//Nitrogen metabolism	K00261;K00261;K00261;K00261;K00261	-	GO:0016491//oxidoreductase activity;GO:0016787//hydrolase activity;GO:0051287//NAD binding	GO:0006520//cellular amino acid metabolic process;GO:0008152//metabolic process;GO:0055114//oxidation-reduction process
15	gene:MD17G1262600	-0.0254723	0.0734308	PUB21	XP_008343072.2 U-box domain-containing protein 21-like [Malus domestica]	-	-	-	-	-	GO:0004842//ubiquitin-protein transferase activity;GO:0005515//protein binding;GO:0008270//zinc ion binding	GO:0016567//protein ubiquitination
16	MSTRG.36878	-0.0205513	0.0746475	GIP	Toll-Interleukin-Resistance domain family protein [Prunus dulcis]	Genetic Information Processing	Translation	ko03013//RNA transport	K14288	-	GO:0004518//nuclease activity;GO:0008233//peptidase activity;GO:0016779//nucleotidyltransferase activity;GO:0046872//metal ion binding	GO:0006259//DNA metabolic process
17	gene:MD01G1095700	-0.0254747	-0.0729309	At3g30340	XP_028962960.1 WAT1-related protein At3g30340-like [Malus domestica]	-	-	-	-	GO:0016020//membrane;GO:0016021//integral component of membrane	-	-
18	gene:MD02G1099900	-0.0264602	-0.0712706	RBOHE	XP_028945198.1 respiratory burst oxidase homolog protein E-like [Malus domestica]	Organismal Systems;Environmental Information Processing	Environmental adaptation;Signal transduction	ko04626//Plant-pathogen interaction;ko04016//MAPK signaling pathway - plant	K13447;K13447	-	GO:0004601//peroxidase activity;GO:0005509//calcium ion binding;GO:0016491//oxidoreductase activity;GO:0050664//oxidoreductase activity, acting on NAD(P)H, oxygen as acceptor	GO:0055114//oxidation-reduction process
19	gene:MD16G1047700	-0.0236447	0.0711031	TEM1	XP_008339704.2 AP2/ERF and B3 domain-containing transcription factor RAV1 [Malus domestica]	-	-	-	-	-	GO:0003677//DNA binding;GO:0003700//transcription factor activity, sequence-specific DNA binding	GO:0006355//regulation of transcription, DNA-templated
20	gene:MD14G1228700	-0.0226723	0.070706	LRK10L-1.2	XP_028948955.1 LEAF RUST 10 DISEASE-RESISTANCE LOCUS RECEPTOR-LIKE PROTEIN KINASE-like 1.2 isoform X1 [Malus domestica]	-	-	-	-	-	GO:0004672//protein kinase activity;GO:0005524//ATP binding;GO:0030247//polysaccharide binding	GO:0006468//protein phosphorylation
21	gene:MD12G1208900	-0.0230446	0.0694631	--	XP_008388496.2 exonuclease DPD1, chloroplastic/mitochondrial [Malus domestica]	-	-	-	-	GO:0005575//cellular_component;GO:0005622//intracellular;GO:0005623//cell;GO:0005737//cytoplasm;GO:0005739//mitochondrion;GO:0009360//DNA polymerase III complex;GO:0009507//chloroplast;GO:0009536//plastid;GO:0043226//organelle;GO:0043227//membrane-bounded organelle;GO:0043229//intracellular organelle;GO:0043231//intracellular membrane-bounded organelle;GO:0044424//intracellular part;GO:0044444//c…	GO:0003674//molecular_function;GO:0003676//nucleic acid binding;GO:0003824//catalytic activity;GO:0003887//DNA-directed DNA polymerase activity;GO:0004518//nuclease activity;GO:0004527//exonuclease activity;GO:0005488//binding;GO:0008026//ATP-dependent helicase activity;GO:0016787//hydrolase activity;GO:0016788//hydrolase activity, acting on ester bonds;GO:0043167//ion binding;GO:0043169//cation …	GO:0000738//DNA catabolic process, exonucleolytic;GO:0006139//nucleobase-containing compound metabolic process;GO:0006259//DNA metabolic process;GO:0006260//DNA replication;GO:0006308//DNA catabolic process;GO:0006725//cellular aromatic compound metabolic process;GO:0006807//nitrogen compound metabolic process;GO:0008150//biological_process;GO:0008152//metabolic process;GO:0009056//catabolic proc…
22	gene:MD09G1145200	-0.0245927	-0.0686848	WAKL22	XP_008380153.2 wall-associated receptor kinase-like 1 [Malus domestica]	-	-	-	-	GO:0005575//cellular_component;GO:0005623//cell;GO:0005886//plasma membrane;GO:0016020//membrane;GO:0016021//integral component of membrane;GO:0031224//intrinsic component of membrane;GO:0044425//membrane part;GO:0044464//cell part;GO:0071944//cell periphery	GO:0000166//nucleotide binding;GO:0001871//pattern binding;GO:0003674//molecular_function;GO:0003824//catalytic activity;GO:0004672//protein kinase activity;GO:0004674//protein serine/threonine kinase activity;GO:0005488//binding;GO:0005509//calcium ion binding;GO:0005524//ATP binding;GO:0008144//drug binding;GO:0016301//kinase activity;GO:0016740//transferase activity;GO:0016772//transferase act…	GO:0006464//cellular protein modification process;GO:0006468//protein phosphorylation;GO:0006793//phosphorus metabolic process;GO:0006796//phosphate-containing compound metabolic process;GO:0006807//nitrogen compound metabolic process;GO:0007154//cell communication;GO:0007165//signal transduction;GO:0007166//cell surface receptor signaling pathway;GO:0008150//biological_process;GO:0008152//metabo…
23	gene:MD15G1039600	-0.0268757	-0.0677484	WRKY76	XP_008378972.1 WRKY transcription factor WRKY76-like [Malus domestica]	-	-	-	-	-	GO:0003700//transcription factor activity, sequence-specific DNA binding;GO:0043565//sequence-specific DNA binding	GO:0006355//regulation of transcription, DNA-templated
24	gene:MD05G1320500	-0.0224845	0.06912	PPO	XP_008364151.2 polyphenol oxidase latent form, chloroplastic-like [Malus domestica]	Metabolism;Metabolism;Metabolism;Metabolism	Global and overview maps;Global and overview maps;Amino acid metabolism;Biosynthesis of other secondary metabolites	ko01100//Metabolic pathways;ko01110//Biosynthesis of secondary metabolites;ko00350//Tyrosine metabolism;ko00950//Isoquinoline alkaloid biosynthesis	K00422;K00422;K00422;K00422	-	GO:0004097//catechol oxidase activity;GO:0016491//oxidoreductase activity	GO:0055114//oxidation-reduction process
25	gene:MD02G1251800	-0.0270202	-0.0671572	LRK10	XP_028950158.1 rust resistance kinase Lr10-like [Malus domestica]	-	-	-	-	-	GO:0004672//protein kinase activity;GO:0005524//ATP binding	GO:0006468//protein phosphorylation
26	gene:MD02G1307700	-0.0272207	-0.0664755	--	TQD91597.1 hypothetical protein C1H46_022780 [Malus baccata]	-	-	-	-	-	-	-
27	gene:MD05G1331000	-0.0231117	0.0679955	At1g61550	XP_028959435.1 LOW QUALITY PROTEIN: uncharacterized protein LOC103429239 [Malus domestica]	-	-	-	-	-	GO:0004672//protein kinase activity;GO:0004674//protein serine/threonine kinase activity;GO:0005524//ATP binding	GO:0006468//protein phosphorylation;GO:0048544//recognition of pollen
28	MSTRG.49436	-0.0245397	0.0671175	--	PREDICTED: retrotransposon, partial [Prunus dulcis]	-	-	-	-	-	-	-
29	gene:MD14G1069500	-0.0252285	0.066584	REM4.1	XP_008351590.1 remorin 4.1-like [Malus domestica]	-	-	-	-	-	-	-
30	gene:MD01G1096600	-0.0237737	-0.0661781	At3g47110	XP_028961975.1 probable LRR receptor-like serine/threonine-protein kinase At3g47570 [Malus domestica]	-	-	-	-	-	GO:0004672//protein kinase activity;GO:0005515//protein binding;GO:0005524//ATP binding	GO:0006468//protein phosphorylation
31	gene:MD14G1234800	-0.0266934	-0.0649612	LAC1	XP_008393413.2 laccase-1 [Malus domestica]	-	-	-	-	-	GO:0005375//copper ion transmembrane transporter activity;GO:0005507//copper ion binding;GO:0016491//oxidoreductase activity	GO:0006825//copper ion transport;GO:0055114//oxidation-reduction process
32	gene:MD02G1019900	-0.0252927	0.065296	SRC2	TQD75452.1 hypothetical protein C1H46_039019 [Malus baccata]	-	-	-	-	-	-	-
33	gene:MD05G1158800	0.0280161	0.0641327	IBH1	TQE12328.1 hypothetical protein C1H46_001981 [Malus baccata]	-	-	-	-	-	-	-
34	gene:MD15G1309200	-0.0263404	-0.0645746	--	RXH69792.1 hypothetical protein DVH24_007048 [Malus domestica]	-	-	-	-	-	GO:0003676//nucleic acid binding;GO:0004523//RNA-DNA hybrid ribonuclease activity	-
35	gene:MD04G1064200	-0.0273218	-0.0639146	TLP	XP_008345347.2 protein P21-like [Malus domestica]	-	-	-	-	-	GO:0008233//peptidase activity	GO:0006508//proteolysis;GO:0016032//viral process
36	gene:MD05G1129600	-0.0279639	-0.0634657	AATL1	XP_008382490.2 lysine histidine transporter-like 8 [Malus domestica]	-	-	-	-	-	-	-
37	gene:MD10G1104100	-0.0228795	0.0651664	ZAT6	XP_008348887.1 zinc finger protein ZAT10-like [Malus domestica]	-	-	-	-	-	-	-
38	gene:MD11G1093800	0.026557	0.0633923	At1g07440	XP_017181661.1 tropinone reductase homolog At1g07440-like [Malus domestica]	Metabolism;Metabolism;Metabolism	Global and overview maps;Global and overview maps;Biosynthesis of other secondary metabolites	ko01100//Metabolic pathways;ko01110//Biosynthesis of secondary metabolites;ko00960//Tropane, piperidine and pyridine alkaloid biosynthesis	K08081;K08081;K08081	GO:0005576//extracellular region	GO:0003824//catalytic activity;GO:0004316//3-oxoacyl-[acyl-carrier-protein] reductase (NADPH) activity;GO:0004757//sepiapterin reductase activity;GO:0008289//lipid binding;GO:0008667//2,3-dihydro-2,3-dihydroxybenzoate dehydrogenase activity;GO:0008678//2-deoxy-D-gluconate 3-dehydrogenase activity;GO:0016491//oxidoreductase activity;GO:0016655//oxidoreductase activity, acting on NAD(P)H, quinone o…	GO:0000272//polysaccharide catabolic process;GO:0005975//carbohydrate metabolic process;GO:0006633//fatty acid biosynthetic process;GO:0006729//tetrahydrobiopterin biosynthetic process;GO:0006869//lipid transport;GO:0008152//metabolic process;GO:0042157//lipoprotein metabolic process;GO:0055114//oxidation-reduction process
39	gene:MD06G1175200	0.0251416	-0.0638582	HT1	XP_008374443.1 serine/threonine/tyrosine-protein kinase HT1-like [Malus domestica]	-	-	-	-	-	GO:0004672//protein kinase activity;GO:0005524//ATP binding	GO:0006468//protein phosphorylation
40	gene:MD07G1014300	-0.02306	0.0643977	CRK25	XP_028960865.1 cysteine-rich receptor-like protein kinase 10 [Malus domestica]	-	-	-	-	-	GO:0004672//protein kinase activity;GO:0005524//ATP binding	GO:0006468//protein phosphorylation
41	gene:MD05G1325400	-0.0249225	0.0634085	At1g61340	XP_008364148.2 F-box protein At1g61340-like [Malus domestica]	-	-	-	-	-	GO:0005515//protein binding	-
42	gene:MD15G1059700	-0.0256895	0.0629689	GLR2.8	XP_028950875.1 glutamate receptor 2.8-like [Malus domestica]	-	-	-	-	GO:0016020//membrane	GO:0004970//ionotropic glutamate receptor activity;GO:0015276//ligand-gated ion channel activity	-
43	gene:MD10G1291800	-0.027109	-0.0620426	SBP2	XP_008383704.1 squamosa promoter-binding-like protein 3 [Malus domestica]	-	-	-	-	GO:0000775//chromosome, centromeric region;GO:0005944//phosphatidylinositol 3-kinase complex, class IB;GO:0032040//small-subunit processome	GO:0003677//DNA binding;GO:0003682//chromatin binding;GO:0046935//1-phosphatidylinositol-3-kinase regulator activity	GO:0006270//DNA replication initiation
44	gene:MD12G1163400	-0.0253006	0.0627803	VIT_19s0014g04930	NP_001315940.1 (-)-germacrene D synthase-like [Malus domestica]	Metabolism	Metabolism of terpenoids and polyketides	ko00909//Sesquiterpenoid and triterpenoid biosynthesis	K15803	GO:0005576//extracellular region;GO:0005829//cytosol	GO:0000287//magnesium ion binding;GO:0008289//lipid binding;GO:0010181//FMN binding;GO:0010333//terpene synthase activity;GO:0016491//oxidoreductase activity;GO:0016829//lyase activity	GO:0006869//lipid transport;GO:0008150//biological_process;GO:0042157//lipoprotein metabolic process
45	gene:MD15G1039000	-0.0263909	-0.0621967	TAF5	XP_028950165.1 transcription initiation factor TFIID subunit 5 isoform X1 [Malus domestica]	Genetic Information Processing	Transcription	ko03022//Basal transcription factors	K03130	GO:0005737//cytoplasm	GO:0004459//L-lactate dehydrogenase activity;GO:0005515//protein binding	-
46	gene:MD10G1014100	0.0274215	0.0615053	ADH	TQE13543.1 hypothetical protein C1H46_000874 [Malus baccata]	Metabolism;Metabolism;Metabolism;Metabolism;Metabolism;Metabolism	Global and overview maps;Global and overview maps;Carbohydrate metabolism;Lipid metabolism;Lipid metabolism;Amino acid metabolism	ko01100//Metabolic pathways;ko01110//Biosynthesis of secondary metabolites;ko00010//Glycolysis / Gluconeogenesis;ko00592//alpha-Linolenic acid metabolism;ko00071//Fatty acid degradation;ko00350//Tyrosine metabolism	K18857;K18857;K18857;K18857;K18857;K18857	GO:0009342//glutamate synthase complex (NADPH)	GO:0004024//alcohol dehydrogenase activity, zinc-dependent;GO:0008743//L-threonine 3-dehydrogenase activity;GO:0016491//oxidoreductase activity;GO:0018467//formaldehyde dehydrogenase activity;GO:0045181//glutamate synthase activity, NAD(P)H as acceptor;GO:0050607//mycothiol-dependent formaldehyde dehydrogenase activity;GO:0051287//NAD binding;GO:0051903//S-(hydroxymethyl)glutathione dehydrogenase…	GO:0006113//fermentation;GO:0006537//glutamate biosynthetic process;GO:0006567//threonine catabolic process;GO:0009404//toxin metabolic process;GO:0010127//mycothiol-dependent detoxification;GO:0045666//positive regulation of neuron differentiation;GO:0045930//negative regulation of mitotic cell cycle;GO:0046292//formaldehyde metabolic process;GO:0055114//oxidation-reduction process
47	gene:MD12G1216800	-0.022758	0.063046	GAF1	XP_008350745.2 zinc finger protein GAI-ASSOCIATED FACTOR 1-like [Malus domestica]	-	-	-	-	-	-	-
48	gene:MD15G1290300	-0.0263622	0.0609404	CYP81E8	XP_028949662.1 cytochrome P450 81E8-like [Malus domestica]	Metabolism;Metabolism	Global and overview maps;Biosynthesis of other secondary metabolites	ko01110//Biosynthesis of secondary metabolites;ko00943//Isoflavonoid biosynthesis	K13260;K13260	-	GO:0005506//iron ion binding;GO:0016705//oxidoreductase activity, acting on paired donors, with incorporation or reduction of molecular oxygen;GO:0020037//heme binding	GO:0055114//oxidation-reduction process
49	gene:MD07G1144100	0.0283775	0.0599426	--	XP_028961564.1 NDR1/HIN1-like protein 6 isoform X4 [Malus domestica]	-	-	-	-	-	-	-
50	gene:MD03G1148500	-0.026146	0.0608676	NAC090	XP_017183865.2 NAC domain-containing protein 90-like [Malus domestica]	-	-	-	-	GO:0005575//cellular_component;GO:0005622//intracellular;GO:0005623//cell;GO:0005634//nucleus;GO:0043226//organelle;GO:0043227//membrane-bounded organelle;GO:0043229//intracellular organelle;GO:0043231//intracellular membrane-bounded organelle;GO:0044424//intracellular part;GO:0044464//cell part	GO:0003674//molecular_function;GO:0003676//nucleic acid binding;GO:0003677//DNA binding;GO:0003700//transcription factor activity, sequence-specific DNA binding;GO:0005488//binding;GO:0097159//organic cyclic compound binding;GO:1901363//heterocyclic compound binding	GO:0006139//nucleobase-containing compound metabolic process;GO:0006351//transcription, DNA-templated;GO:0006355//regulation of transcription, DNA-templated;GO:0006725//cellular aromatic compound metabolic process;GO:0006807//nitrogen compound metabolic process;GO:0008150//biological_process;GO:0008152//metabolic process;GO:0009058//biosynthetic process;GO:0009059//macromolecule biosynthetic proc…
51	gene:MD10G1307800	-0.0228872	0.0617642	RKS1	TQD79742.1 hypothetical protein C1H46_034715 [Malus baccata]	-	-	-	-	-	GO:0004672//protein kinase activity;GO:0004674//protein serine/threonine kinase activity;GO:0005524//ATP binding	GO:0006468//protein phosphorylation;GO:0048544//recognition of pollen
52	gene:MD01G1064200	-0.0223189	0.061804	--	XP_008343723.2 receptor-like protein EIX2 [Malus domestica]	-	-	-	-	-	GO:0005515//protein binding	-
53	gene:MD00G1189100	-0.0152283	0.0636875	EIX2	TQD86321.1 hypothetical protein C1H46_028152 [Malus baccata]	-	-	-	-	-	GO:0005515//protein binding	-
54	gene:MD02G1249300	-0.0223196	0.0612101	LRK10	KAB2627096.1 receptor-like protein kinase [Pyrus ussuriensis x Pyrus communis]	-	-	-	-	-	GO:0004672//protein kinase activity;GO:0005524//ATP binding;GO:0030247//polysaccharide binding	GO:0006468//protein phosphorylation
55	gene:MD13G1147700	-0.0277268	-0.0589141	GOLS2	XP_008351137.2 galactinol synthase 2-like [Malus domestica]	Metabolism;Metabolism	Global and overview maps;Carbohydrate metabolism	ko01100//Metabolic pathways;ko00052//Galactose metabolism	K18819;K18819	-	GO:0016757//transferase activity, transferring glycosyl groups	GO:0006486//protein glycosylation
56	gene:MD16G1105400	-0.0266567	0.0593522	JGB	XP_008340365.2 protein JINGUBANG-like [Malus domestica]	-	-	-	-	GO:0005575//cellular_component;GO:0005622//intracellular;GO:0005623//cell;GO:0005737//cytoplasm;GO:0005826//actomyosin contractile ring;GO:0005856//cytoskeleton;GO:0005938//cell cortex;GO:0015629//actin cytoskeleton;GO:0030863//cortical cytoskeleton;GO:0030864//cortical actin cytoskeleton;GO:0032153//cell division site;GO:0032155//cell division site part;GO:0043226//organelle;GO:0043228//non-memb…	GO:0000166//nucleotide binding;GO:0003674//molecular_function;GO:0003824//catalytic activity;GO:0004672//protein kinase activity;GO:0004674//protein serine/threonine kinase activity;GO:0004683//calmodulin-dependent protein kinase activity;GO:0005488//binding;GO:0005515//protein binding;GO:0005524//ATP binding;GO:0008092//cytoskeletal protein binding;GO:0008144//drug binding;GO:0008270//zinc ion b…	GO:0000278//mitotic cell cycle;GO:0000281//mitotic cytokinesis;GO:0000910//cytokinesis;GO:0006464//cellular protein modification process;GO:0006468//protein phosphorylation;GO:0006793//phosphorus metabolic process;GO:0006796//phosphate-containing compound metabolic process;GO:0006807//nitrogen compound metabolic process;GO:0006996//organelle organization;GO:0007010//cytoskeleton organization;GO:0…
57	gene:MD08G1048100	-0.0266855	-0.0587813	GLR2.2	XP_028962554.1 LOW QUALITY PROTEIN: glutamate receptor 2.2-like [Malus domestica]	-	-	-	-	GO:0016020//membrane	GO:0004970//ionotropic glutamate receptor activity;GO:0015276//ligand-gated ion channel activity	-
58	gene:MD16G1064500	-0.0252847	0.0592161	CGT	RXH69979.1 hypothetical protein DVH24_007235 [Malus domestica]	-	-	-	-	-	GO:0008194//UDP-glycosyltransferase activity	-
59	gene:MD10G1056300	-0.0247042	0.0590793	--	-	-	-	-	-	-	-	-
60	gene:MD17G1030100	-0.0265787	-0.0578335	RFS5	XP_008341425.1 probable galactinol--sucrose galactosyltransferase 5 [Malus domestica]	Metabolism;Metabolism	Global and overview maps;Carbohydrate metabolism	ko01100//Metabolic pathways;ko00052//Galactose metabolism	K06617;K06617	GO:0005575//cellular_component;GO:0005622//intracellular;GO:0005623//cell;GO:0005737//cytoplasm;GO:0009507//chloroplast;GO:0009536//plastid;GO:0043226//organelle;GO:0043227//membrane-bounded organelle;GO:0043229//intracellular organelle;GO:0043231//intracellular membrane-bounded organelle;GO:0044424//intracellular part;GO:0044444//cytoplasmic part;GO:0044464//cell part	GO:0003674//molecular_function;GO:0003824//catalytic activity;GO:0008378//galactosyltransferase activity;GO:0016740//transferase activity;GO:0016757//transferase activity, transferring glycosyl groups;GO:0016758//transferase activity, transferring hexosyl groups;GO:0047274//galactinol-sucrose galactosyltransferase activity	GO:0001101//response to acid chemical;GO:0005975//carbohydrate metabolic process;GO:0006950//response to stress;GO:0006979//response to oxidative stress;GO:0008150//biological_process;GO:0008152//metabolic process;GO:0009414//response to water deprivation;GO:0009415//response to water;GO:0009628//response to abiotic stimulus;GO:0009719//response to endogenous stimulus;GO:0009725//response to horm…
61	gene:MD02G1013800	-0.0246533	0.0585885	CjBAp12	XP_008384747.1 EG45-like domain containing protein [Malus domestica]	-	-	-	-	-	-	GO:0042742//defense response to bacterium;GO:0050832//defense response to fungus
62	gene:MD04G1189600	0.0270555	0.0574261	At1g48100	XP_028957227.1 polygalacturonase At1g48100-like [Malus domestica]	-	-	-	-	GO:0005575//cellular_component;GO:0005576//extracellular region;GO:0005618//cell wall;GO:0005623//cell;GO:0030312//external encapsulating structure;GO:0044464//cell part;GO:0071944//cell periphery	GO:0003674//molecular_function;GO:0003824//catalytic activity;GO:0004553//hydrolase activity, hydrolyzing O-glycosyl compounds;GO:0004650//polygalacturonase activity;GO:0016787//hydrolase activity;GO:0016798//hydrolase activity, acting on glycosyl bonds	GO:0005975//carbohydrate metabolic process;GO:0008150//biological_process;GO:0008152//metabolic process;GO:0009664//plant-type cell wall organization;GO:0009825//multidimensional cell growth;GO:0009827//plant-type cell wall modification;GO:0009831//plant-type cell wall modification involved in multidimensional cell growth;GO:0009987//cellular process;GO:0016043//cellular component organization;GO…
63	gene:MD15G1345400	-0.0254266	0.0579902	--	XP_028949304.1 aspartic proteinase Asp1-like [Malus domestica]	-	-	-	-	-	-	-
64	gene:MD10G1278000	-0.0283738	-0.0560684	CAMRLK	XP_008358640.2 LOW QUALITY PROTEIN: calmodulin-binding receptor kinase CaMRLK-like [Malus domestica]	-	-	-	-	-	GO:0004672//protein kinase activity;GO:0005515//protein binding;GO:0005524//ATP binding	GO:0006468//protein phosphorylation
65	gene:MD13G1050100	-0.0224378	-0.0586127	TADA	RXH79373.1 hypothetical protein DVH24_040520 [Malus domestica]	-	-	-	-	-	GO:0008251//tRNA-specific adenosine deaminase activity;GO:0008270//zinc ion binding;GO:0008703//5-amino-6-(5-phosphoribosylamino)uracil reductase activity;GO:0008835//diaminohydroxyphosphoribosylaminopyrimidine deaminase activity;GO:0016814//hydrolase activity, acting on carbon-nitrogen (but not peptide) bonds, in cyclic amidines	GO:0002100//tRNA wobble adenosine to inosine editing;GO:0009231//riboflavin biosynthetic process
66	MSTRG.12159	-0.0266285	0.0567073	--	S ribonuclease [Pyrus ussuriensis x Pyrus communis]	-	-	-	-	-	-	-
67	gene:MD02G1246600	-0.0266951	-0.0566752	LRK10	XP_028954925.1 rust resistance kinase Lr10-like [Malus domestica]	-	-	-	-	-	GO:0003674//molecular_function;GO:0004672//protein kinase activity;GO:0005524//ATP binding	GO:0006468//protein phosphorylation;GO:0009306//protein secretion
68	gene:MD09G1052700	-0.0215038	0.0586083	CML46	XP_008379368.2 probable calcium-binding protein CML45 [Malus domestica]	Organismal Systems;Environmental Information Processing;Environmental Information Processing	Environmental adaptation;Signal transduction;Signal transduction	ko04626//Plant-pathogen interaction;ko04016//MAPK signaling pathway - plant;ko04070//Phosphatidylinositol signaling system	K02183;K02183;K02183	-	GO:0004553//hydrolase activity, hydrolyzing O-glycosyl compounds;GO:0005509//calcium ion binding	GO:0000272//polysaccharide catabolic process
69	gene:MD05G1305700	-0.0233193	0.0576178	GLR2.7	KAB2637334.1 glutamate receptor 2.7-like [Pyrus ussuriensis x Pyrus communis]	-	-	-	-	GO:0005743//mitochondrial inner membrane;GO:0016020//membrane;GO:0070469//respiratory chain	GO:0004970//ionotropic glutamate receptor activity;GO:0015276//ligand-gated ion channel activity	-
70	gene:MD08G1243400	-0.0288118	-0.0550253	PUR2	XP_008357654.2 phosphoribosylamine--glycine ligase-like [Malus domestica]	Metabolism;Metabolism;Metabolism	Global and overview maps;Global and overview maps;Nucleotide metabolism	ko01100//Metabolic pathways;ko01110//Biosynthesis of secondary metabolites;ko00230//Purine metabolism	K01945;K01945;K01945	GO:0005737//cytoplasm;GO:0005951//carbamoyl-phosphate synthase complex;GO:0009317//acetyl-CoA carboxylase complex;GO:0009320//phosphoribosylaminoimidazole carboxylase complex	GO:0003989//acetyl-CoA carboxylase activity;GO:0004075//biotin carboxylase activity;GO:0004088//carbamoyl-phosphate synthase (glutamine-hydrolyzing) activity;GO:0004637//phosphoribosylamine-glycine ligase activity;GO:0004638//phosphoribosylaminoimidazole carboxylase activity;GO:0004644//phosphoribosylglycinamide formyltransferase activity;GO:0004736//pyruvate carboxylase activity;GO:0004774//succ…	GO:0006094//gluconeogenesis;GO:0006099//tricarboxylic acid cycle;GO:0006189//'de novo' IMP biosynthetic process;GO:0006633//fatty acid biosynthetic process;GO:0009113//purine nucleobase biosynthetic process;GO:0009152//purine ribonucleotide biosynthetic process;GO:0009220//pyrimidine ribonucleotide biosynthetic process;GO:0009252//peptidoglycan biosynthetic process;GO:0051235//maintenance of loca…
71	gene:MD15G1200400	0.0277379	0.0553968	NUDT8	XP_008352347.3 nudix hydrolase 8-like [Malus domestica]	-	-	-	-	-	GO:0016787//hydrolase activity;GO:0016818//hydrolase activity, acting on acid anhydrides, in phosphorus-containing anhydrides;GO:0017111//nucleoside-triphosphatase activity	GO:0006139//nucleobase-containing compound metabolic process;GO:0006281//DNA repair
72	gene:MD14G1083500	-0.0278606	-0.0550793	--	RXH76797.1 hypothetical protein DVH24_019685 [Malus domestica]	-	-	-	-	-	-	-
73	gene:MD13G1279400	0.0263366	0.0555289	AVT1H	XP_008356120.1 amino acid transporter AVT1H-like isoform X1 [Malus domestica]	-	-	-	-	-	-	-
74	gene:MD05G1254900	-0.0288881	-0.0534752	OSB3	XP_028958796.1 protein OSB4, chloroplastic-like [Malus domestica]	-	-	-	-	-	GO:0003697//single-stranded DNA binding	-
75	gene:MD10G1239600	-0.0258319	0.055011	--	XP_018503801.1 PREDICTED: uncharacterized protein LOC103950741 [Pyrus x bretschneideri]	-	-	-	-	GO:0009340//DNA topoisomerase IV complex	GO:0003918//DNA topoisomerase type II (ATP-hydrolyzing) activity	GO:0006260//DNA replication;GO:0006265//DNA topological change
76	gene:MD07G1044500	-0.027088	0.0541943	RPPL1	TQE10247.1 hypothetical protein C1H46_004086 [Malus baccata]	-	-	-	-	GO:0043190//ATP-binding cassette (ABC) transporter complex	GO:0043214//bacteriocin-transporting ATPase activity;GO:0043531//ADP binding	GO:0043213//bacteriocin transport
77	gene:MD03G1012800	-0.0245463	-0.0552652	pod	TQE01230.1 hypothetical protein C1H46_013137 [Malus baccata]	Metabolism;Metabolism;Metabolism	Global and overview maps;Global and overview maps;Biosynthesis of other secondary metabolites	ko01100//Metabolic pathways;ko01110//Biosynthesis of secondary metabolites;ko00940//Phenylpropanoid biosynthesis	K00430;K00430;K00430	-	GO:0004601//peroxidase activity;GO:0020037//heme binding	GO:0006979//response to oxidative stress;GO:0055114//oxidation-reduction process
78	gene:MD08G1029600	-0.0287606	-0.0531485	BETV6	XP_008377384.2 isoflavone reductase homolog TP7-like [Malus domestica]	-	-	-	-	-	GO:0003824//catalytic activity;GO:0003854//3-beta-hydroxy-delta5-steroid dehydrogenase activity;GO:0003978//UDP-glucose 4-epimerase activity;GO:0016491//oxidoreductase activity;GO:0016616//oxidoreductase activity, acting on the CH-OH group of donors, NAD or NADP as acceptor;GO:0016620//oxidoreductase activity, acting on the aldehyde or oxo group of donors, NAD or NADP as acceptor;GO:0016651//oxid…	GO:0005975//carbohydrate metabolic process;GO:0006012//galactose metabolic process;GO:0006694//steroid biosynthetic process;GO:0006813//potassium ion transport;GO:0055114//oxidation-reduction process
79	gene:MD06G1163700	-0.0241837	-0.0552519	--	-	-	-	-	-	-	-	-
80	gene:MD15G1164000	-0.023108	0.0553856	At1g64065	XP_008361202.2 late embryogenesis abundant protein At1g64065-like [Malus domestica]	-	-	-	-	-	-	GO:0007165//signal transduction
81	gene:MD00G1156400	-0.0278201	-0.052955	FRS5	XP_008368439.1 protein FAR1-RELATED SEQUENCE 5-like [Malus domestica]	-	-	-	-	-	GO:0008270//zinc ion binding	-
82	gene:MD17G1099000	-0.0263516	0.0536932	WRKY6	XP_008342028.2 probable WRKY transcription factor 31 [Malus domestica]	-	-	-	-	GO:0000795//synaptonemal complex	GO:0003700//transcription factor activity, sequence-specific DNA binding;GO:0043565//sequence-specific DNA binding	GO:0006355//regulation of transcription, DNA-templated;GO:0007130//synaptonemal complex assembly;GO:0070193//synaptonemal complex organization
83	gene:MD03G1245500	-0.0248137	0.0543444	--	XP_008381081.2 uncharacterized protein LOC103443960 [Malus domestica]	-	-	-	-	-	-	-
84	gene:MD02G1236000	-0.0288652	-0.0523004	HSP26-A	XP_017191849.2 probable glutathione S-transferase [Malus domestica]	Metabolism;Metabolism	Global and overview maps;Metabolism of other amino acids	ko01100//Metabolic pathways;ko00480//Glutathione metabolism	K00799;K00799	-	GO:0005515//protein binding;GO:0015035//protein disulfide oxidoreductase activity;GO:0016034//maleylacetoacetate isomerase activity	GO:0006559//L-phenylalanine catabolic process;GO:0006572//tyrosine catabolic process;GO:0006749//glutathione metabolic process;GO:0006790//sulfur compound metabolic process;GO:0042965//glutaredoxin biosynthetic process;GO:0045454//cell redox homeostasis;GO:0055114//oxidation-reduction process
85	gene:MD09G1088000	-0.0272476	-0.052974	--	XP_008379544.2 uncharacterized protein LOC103442523 [Malus domestica]	-	-	-	-	-	GO:0005515//protein binding;GO:0030246//carbohydrate binding	-
86	gene:MD02G1036600	0.0277123	0.0527172	SIS8	XP_008344087.3 uncharacterized protein LOC103406888 [Malus domestica]	-	-	-	-	-	GO:0004672//protein kinase activity;GO:0005515//protein binding;GO:0005524//ATP binding	GO:0006468//protein phosphorylation;GO:0045893//positive regulation of transcription, DNA-templated
87	gene:MD08G1025100	-0.0274848	0.0527506	MIK2	XP_017185943.2 LOW QUALITY PROTEIN: MDIS1-interacting receptor like kinase 2-like [Malus domestica]	-	-	-	-	-	GO:0004672//protein kinase activity;GO:0005515//protein binding;GO:0005524//ATP binding	GO:0006468//protein phosphorylation;GO:0045893//positive regulation of transcription, DNA-templated
88	gene:MD14G1084000	-0.0288325	-0.0519998	DDB_G0268948	XP_008392394.1 putative methyltransferase DDB_G0268948 [Malus domestica]	-	-	-	-	-	GO:0008168//methyltransferase activity;GO:0008170//N-methyltransferase activity;GO:0008171//O-methyltransferase activity;GO:0008276//protein methyltransferase activity;GO:0008689//3-demethylubiquinone-9 3-O-methyltransferase activity;GO:0008757//S-adenosylmethionine-dependent methyltransferase activity;GO:0046025//precorrin-6Y C5,15-methyltransferase (decarboxylating) activity	GO:0006412//translation;GO:0006744//ubiquinone biosynthetic process;GO:0008152//metabolic process;GO:0009102//biotin biosynthetic process;GO:0018364//peptidyl-glutamine methylation;GO:0044272//sulfur compound biosynthetic process;GO:0046140//corrin biosynthetic process;GO:0055114//oxidation-reduction process
89	gene:MD11G1274100	-0.0246403	0.0540967	CYP72A225	XP_008386388.1 cytochrome P450 CYP72A219-like [Malus domestica]	-	-	-	-	-	GO:0005506//iron ion binding;GO:0016705//oxidoreductase activity, acting on paired donors, with incorporation or reduction of molecular oxygen;GO:0020037//heme binding	GO:0055114//oxidation-reduction process
90	gene:MD17G1131600	-0.0245366	0.0532493	WAKL2	TQD75501.1 hypothetical protein C1H46_038960 [Malus baccata]	-	-	-	-	GO:0016021//integral component of membrane	GO:0004672//protein kinase activity;GO:0004674//protein serine/threonine kinase activity;GO:0005524//ATP binding;GO:0030247//polysaccharide binding	GO:0006468//protein phosphorylation
91	gene:MD06G1182600	-0.0277817	-0.0515394	EDS1	XP_008374490.2 protein EDS1L-like [Malus domestica]	Organismal Systems	Environmental adaptation	ko04626//Plant-pathogen interaction	K18875	-	GO:0016787//hydrolase activity;GO:0016788//hydrolase activity, acting on ester bonds	GO:0006629//lipid metabolic process
92	gene:MD17G1273200	-0.0248269	0.0529062	RKS1	XP_009355003.1 PREDICTED: G-type lectin S-receptor-like serine/threonine-protein kinase At1g11410 isoform X1 [Pyrus x bretschneideri]	-	-	-	-	GO:0005575//cellular_component	GO:0003674//molecular_function;GO:0004672//protein kinase activity;GO:0004674//protein serine/threonine kinase activity;GO:0005524//ATP binding	GO:0006468//protein phosphorylation;GO:0048544//recognition of pollen;GO:0052324//plant-type cell wall cellulose biosynthetic process
93	gene:MD06G1093600	-0.0266101	0.051924	--	XP_028960022.1 uncharacterized protein LOC114825464 [Malus domestica]	-	-	-	-	-	-	-
94	gene:MD06G1184200	-0.0220394	0.0539631	Copb2	XP_009369421.1 PREDICTED: coatomer subunit beta'-1-like [Pyrus x bretschneideri]	-	-	-	-	-	GO:0005515//protein binding;GO:0043022//ribosome binding	GO:0017148//negative regulation of translation
95	gene:MD15G1358800	-0.0275286	0.0512098	B3GALT7	RXH75877.1 hypothetical protein DVH24_042664 [Malus domestica]	-	-	-	-	GO:0016020//membrane	GO:0016757//transferase activity, transferring glycosyl groups;GO:0016758//transferase activity, transferring hexosyl groups	GO:0006486//protein glycosylation
96	gene:MD06G1094300	-0.0269454	0.0513319	--	XP_008378008.1 late embryogenesis abundant protein At1g64065-like [Malus domestica]	-	-	-	-	GO:0016021//integral component of membrane	-	GO:0016192//vesicle-mediated transport
97	gene:MD14G1193100	-0.0262774	0.0515872	NPF2.10	XP_028948165.1 protein NRT1/ PTR FAMILY 2.10-like [Malus domestica]	-	-	-	-	GO:0016020//membrane	GO:0015333//peptide:proton symporter activity;GO:0022857//transmembrane transporter activity	GO:0015833//peptide transport;GO:0055085//transmembrane transport
98	gene:MD16G1075700	0.0269243	0.0511552	PRE6	TQD87412.1 hypothetical protein C1H46_027002 [Malus baccata]	-	-	-	-	GO:0000795//synaptonemal complex;GO:0005575//cellular_component;GO:0005622//intracellular;GO:0005623//cell;GO:0005634//nucleus;GO:0005737//cytoplasm;GO:0043226//organelle;GO:0043227//membrane-bounded organelle;GO:0043229//intracellular organelle;GO:0043231//intracellular membrane-bounded organelle;GO:0044424//intracellular part;GO:0044464//cell part	GO:0003674//molecular_function;GO:0003700//transcription factor activity, sequence-specific DNA binding;GO:0003747//translation release factor activity;GO:0005488//binding;GO:0005515//protein binding;GO:0008134//transcription factor binding;GO:0042803//protein homodimerization activity;GO:0046983//protein dimerization activity;GO:0070840//dynein complex binding	GO:0006139//nucleobase-containing compound metabolic process;GO:0006351//transcription, DNA-templated;GO:0006355//regulation of transcription, DNA-templated;GO:0006415//translational termination;GO:0006725//cellular aromatic compound metabolic process;GO:0006807//nitrogen compound metabolic process;GO:0006886//intracellular protein transport;GO:0007130//synaptonemal complex assembly;GO:0008150//b…
99	gene:MD00G1133500	-0.0284132	-0.0503324	CNR10	XP_008389191.3 protein PLANT CADMIUM RESISTANCE 2-like [Malus domestica]	-	-	-	-	GO:0016020//membrane	GO:0009055//electron carrier activity;GO:0016491//oxidoreductase activity	-
100	gene:MD11G1286200	0.0275101	0.0500184	FAF2	RXH84204.1 hypothetical protein DVH24_027103 [Malus domestica]	-	-	-	-	-	-	-
101	gene:MD01G1065600	0.0293333	0.0487337	CAS2	NP_001280751.1 L-3-cyanoalanine synthase 2, mitochondrial [Malus domestica]	Metabolism;Metabolism;Metabolism;Metabolism;Metabolism;Metabolism;Metabolism	Global and overview maps;Global and overview maps;Global and overview maps;Global and overview maps;Amino acid metabolism;Metabolism of other amino acids;Energy metabolism	ko01100//Metabolic pathways;ko01110//Biosynthesis of secondary metabolites;ko01200//Carbon metabolism;ko01230//Biosynthesis of amino acids;ko00270//Cysteine and methionine metabolism;ko00460//Cyanoamino acid metabolism;ko00920//Sulfur metabolism	K13034;K13034;K13034;K13034;K13034;K13034;K13034	-	GO:0004122//cystathionine beta-synthase activity;GO:0004124//cysteine synthase activity;GO:0004794//L-threonine ammonia-lyase activity;GO:0004795//threonine synthase activity;GO:0004834//tryptophan synthase activity;GO:0008838//diaminopropionate ammonia-lyase activity;GO:0030170//pyridoxal phosphate binding	GO:0000162//tryptophan biosynthetic process;GO:0006535//cysteine biosynthetic process from serine;GO:0006549//isoleucine metabolic process;GO:0008152//metabolic process;GO:0009058//biosynthetic process;GO:0009088//threonine biosynthetic process;GO:0009097//isoleucine biosynthetic process;GO:0019344//cysteine biosynthetic process;GO:0042400//ectoine catabolic process
102	gene:MD14G1239400	0.0273517	0.0495404	MKK9	XP_008367609.1 mitogen-activated protein kinase kinase 9-like [Malus domestica]	Environmental Information Processing	Signal transduction	ko04016//MAPK signaling pathway - plant	K20604	-	GO:0003674//molecular_function;GO:0004672//protein kinase activity;GO:0005524//ATP binding	GO:0006468//protein phosphorylation;GO:0009306//protein secretion
103	MSTRG.54152	-0.0267719	-0.0497895	--	protein NIM1-INTERACTING 1 [Pyrus ussuriensis x Pyrus communis]	-	-	-	-	-	-	-
104	gene:MD11G1106800	-0.0205792	-0.0525562	At3g47110	XP_008359087.2 LOW QUALITY PROTEIN: probable LRR receptor-like serine/threonine-protein kinase At3g47570 [Malus domestica]	-	-	-	-	-	GO:0004672//protein kinase activity;GO:0005515//protein binding;GO:0005524//ATP binding	GO:0006468//protein phosphorylation
105	gene:MD17G1179300	-0.0268906	0.0496187	IOS1	XP_008391292.2 LOW QUALITY PROTEIN: LRR receptor-like serine/threonine-protein kinase IOS1 [Malus domestica]	-	-	-	-	-	GO:0004672//protein kinase activity;GO:0005515//protein binding;GO:0005524//ATP binding	GO:0006468//protein phosphorylation
106	gene:MD14G1009600	-0.0270011	0.0493582	--	XP_028948772.1 protein PNS1-like [Malus domestica]	-	-	-	-	-	GO:0022857//transmembrane transporter activity	GO:0055085//transmembrane transport
107	MSTRG.39759	-0.0280726	0.0487401	--	T1.9, partial [Malus x robusta]	-	-	-	-	-	-	-
108	gene:MD15G1225600	0.0269744	-0.0493252	BRH1	XP_008379683.1 RING-H2 finger protein ATL65-like [Malus domestica]	-	-	-	-	-	GO:0008270//zinc ion binding;GO:0046872//metal ion binding	-
109	MSTRG.3702	-0.0263378	0.0495126	--	PREDICTED: CCACVL1_23607 [Prunus dulcis]	-	-	-	-	-	-	-
110	gene:MD05G1250600	-0.0275252	-0.0487175	At5g17760	XP_008346043.2 AAA-ATPase At5g17760-like [Malus domestica]	-	-	-	-	GO:0000502//proteasome complex;GO:0009360//DNA polymerase III complex;GO:0009379//Holliday junction helicase complex	GO:0003723//RNA binding;GO:0003724//RNA helicase activity;GO:0003887//DNA-directed DNA polymerase activity;GO:0004176//ATP-dependent peptidase activity;GO:0004222//metalloendopeptidase activity;GO:0004252//serine-type endopeptidase activity;GO:0004386//helicase activity;GO:0005524//ATP binding;GO:0009378//four-way junction helicase activity;GO:0016818//hydrolase activity, acting on acid anhydride…	GO:0006260//DNA replication;GO:0006281//DNA repair;GO:0006310//DNA recombination;GO:0006508//proteolysis;GO:0010498//proteasomal protein catabolic process;GO:0019941//modification-dependent protein catabolic process;GO:0030436//asexual sporulation;GO:0032297//negative regulation of DNA-dependent DNA replication initiation;GO:0051301//cell division
111	gene:MD09G1111200	-0.0270642	0.0487993	WRKY6	XP_017189643.1 probable WRKY transcription factor 31 [Malus domestica]	-	-	-	-	GO:0000795//synaptonemal complex	GO:0003700//transcription factor activity, sequence-specific DNA binding;GO:0043565//sequence-specific DNA binding	GO:0006355//regulation of transcription, DNA-templated;GO:0007130//synaptonemal complex assembly;GO:0070193//synaptonemal complex organization
112	gene:MD14G1037500	-0.0262023	0.0491928	--	XP_028948540.1 NDR1/HIN1-like protein 26 [Malus domestica]	-	-	-	-	-	GO:0015232//heme transporter activity	GO:0015886//heme transport
113	gene:MD15G1038400	-0.0291903	-0.0474424	SDF2	XP_008362783.1 stromal cell-derived factor 2-like protein [Malus domestica]	-	-	-	-	GO:0005789//endoplasmic reticulum membrane	-	-
114	gene:MD10G1091900	-0.027251	-0.0482625	CXE12	XP_008375948.1 probable carboxylesterase 12 [Malus domestica]	-	-	-	-	GO:0005576//extracellular region	GO:0016787//hydrolase activity	-
115	gene:MD11G1138900	0.0229821	-0.0503585	LOG1	XP_008385326.2 cytokinin riboside 5'-monophosphate phosphoribohydrolase LOG1 [Malus domestica]	-	-	-	-	-	GO:0003700//transcription factor activity, sequence-specific DNA binding	GO:0006355//regulation of transcription, DNA-templated
116	gene:MD07G1239700	-0.0259622	0.0488376	--	XP_008361014.2 uncharacterized protein LOC103424696 [Malus domestica]	-	-	-	-	-	-	-
117	gene:MD09G1271400	-0.0273364	0.0480681	MYB20	XP_008381375.2 transcription factor MYB20-like [Malus domestica]	-	-	-	-	-	-	-
118	gene:MD16G1021400	-0.0275985	0.0478499	PCR2	XP_028951381.1 protein PLANT CADMIUM RESISTANCE 2-like [Malus domestica]	-	-	-	-	-	-	-
119	gene:MD05G1285000	0.0292034	0.0468379	CYP710A11	XP_008371595.2 cytochrome P450 710A11-like [Malus domestica]	Metabolism;Metabolism;Metabolism	Global and overview maps;Global and overview maps;Lipid metabolism	ko01100//Metabolic pathways;ko01110//Biosynthesis of secondary metabolites;ko00100//Steroid biosynthesis	K09832;K09832;K09832	GO:0005575//cellular_component;GO:0005622//intracellular;GO:0005623//cell;GO:0005737//cytoplasm;GO:0005783//endoplasmic reticulum;GO:0012505//endomembrane system;GO:0016020//membrane;GO:0016021//integral component of membrane;GO:0031224//intrinsic component of membrane;GO:0043226//organelle;GO:0043227//membrane-bounded organelle;GO:0043229//intracellular organelle;GO:0043231//intracellular membra…	GO:0000249//C-22 sterol desaturase activity;GO:0003674//molecular_function;GO:0003824//catalytic activity;GO:0004497//monooxygenase activity;GO:0005488//binding;GO:0005506//iron ion binding;GO:0016491//oxidoreductase activity;GO:0016705//oxidoreductase activity, acting on paired donors, with incorporation or reduction of molecular oxygen;GO:0016717//oxidoreductase activity, acting on paired donor…	GO:0006066//alcohol metabolic process;GO:0006629//lipid metabolic process;GO:0006694//steroid biosynthetic process;GO:0006696//ergosterol biosynthetic process;GO:0008150//biological_process;GO:0008152//metabolic process;GO:0008202//steroid metabolic process;GO:0008204//ergosterol metabolic process;GO:0008610//lipid biosynthetic process;GO:0009058//biosynthetic process;GO:0009987//cellular process…
120	gene:MD07G1199800	-0.028153	-0.0474472	PP16-1	NP_001280934.1 uncharacterized protein LOC103435157 [Malus domestica]	-	-	-	-	-	-	-
121	gene:MD01G1105200	-0.0238161	0.0496669	PCRK1	XP_008365181.2 serine/threonine-protein kinase PCRK1 [Malus domestica]	-	-	-	-	-	GO:0004672//protein kinase activity;GO:0005524//ATP binding	GO:0006468//protein phosphorylation
122	gene:MD12G1208500	-0.0261527	0.0484623	CBP60D	TQD91741.1 hypothetical protein C1H46_022583 [Malus baccata]	-	-	-	-	-	GO:0005516//calmodulin binding	-
123	gene:MD16G1036200	-0.029146	-0.0467013	BAT1	XP_008339621.1 amino-acid permease BAT1 homolog isoform X1 [Malus domestica]	-	-	-	-	GO:0005575//cellular_component;GO:0005622//intracellular;GO:0005623//cell;GO:0005737//cytoplasm;GO:0005739//mitochondrion;GO:0005740//mitochondrial envelope;GO:0005886//plasma membrane;GO:0005887//integral component of plasma membrane;GO:0016020//membrane;GO:0016021//integral component of membrane;GO:0031090//organelle membrane;GO:0031224//intrinsic component of membrane;GO:0031226//intrinsic com…	GO:0003674//molecular_function;GO:0005215//transporter activity;GO:0005275//amine transmembrane transporter activity;GO:0005310//dicarboxylic acid transmembrane transporter activity;GO:0005313//L-glutamate transmembrane transporter activity;GO:0005326//neurotransmitter transporter activity;GO:0005342//organic acid transmembrane transporter activity;GO:0008028//monocarboxylic acid transmembrane tr…	GO:0003333//amino acid transmembrane transport;GO:0006527//arginine catabolic process;GO:0006810//transport;GO:0006811//ion transport;GO:0006812//cation transport;GO:0006820//anion transport;GO:0006835//dicarboxylic acid transport;GO:0006836//neurotransmitter transport;GO:0006855//drug transmembrane transport;GO:0006865//amino acid transport;GO:0008150//biological_process;GO:0015711//organic anio…
124	gene:MD10G1228000	-0.0269824	-0.0479797	EIX1	XP_008383284.3 receptor-like protein EIX2 [Malus domestica]	-	-	-	-	-	GO:0005515//protein binding	-
125	gene:MD04G1133600	-0.0261186	0.0483761	--	-	-	-	-	-	-	-	-
126	gene:MD14G1009700	-0.0287677	-0.0466986	GLCAT14A	XP_008367284.2 beta-glucuronosyltransferase GlcAT14A-like [Malus domestica]	-	-	-	-	GO:0016020//membrane	GO:0016757//transferase activity, transferring glycosyl groups	-
127	gene:MD11G1231700	-0.0279403	0.0470168	MO2	XP_008386050.2 monooxygenase 2-like [Malus domestica]	-	-	-	-	GO:0009331//glycerol-3-phosphate dehydrogenase complex;GO:0009342//glutamate synthase complex (NADPH)	GO:0000104//succinate dehydrogenase activity;GO:0003824//catalytic activity;GO:0004148//dihydrolipoyl dehydrogenase activity;GO:0004368//glycerol-3-phosphate dehydrogenase activity;GO:0004729//oxygen-dependent protoporphyrinogen oxidase activity;GO:0004791//thioredoxin-disulfide reductase activity;GO:0008734//L-aspartate oxidase activity;GO:0008767//UDP-galactopyranose mutase activity;GO:0015036/…	GO:0006071//glycerol metabolic process;GO:0006096//glycolytic process;GO:0006099//tricarboxylic acid cycle;GO:0006537//glutamate biosynthetic process;GO:0006744//ubiquinone biosynthetic process;GO:0006779//porphyrin-containing compound biosynthetic process;GO:0006790//sulfur compound metabolic process;GO:0009060//aerobic respiration;GO:0009061//anaerobic respiration;GO:0009228//thiamine biosynthe…
128	gene:MD05G1321700	-0.0290965	-0.0460072	AGAL2	XP_008371324.1 alpha-galactosidase [Malus domestica]	Metabolism;Metabolism;Metabolism;Metabolism;Metabolism	Global and overview maps;Lipid metabolism;Carbohydrate metabolism;Lipid metabolism;Glycan biosynthesis and metabolism	ko01100//Metabolic pathways;ko00561//Glycerolipid metabolism;ko00052//Galactose metabolism;ko00600//Sphingolipid metabolism;ko00603//Glycosphingolipid biosynthesis - globo and isoglobo series	K07407;K07407;K07407;K07407;K07407	-	GO:0004553//hydrolase activity, hydrolyzing O-glycosyl compounds	GO:0005975//carbohydrate metabolic process
129	gene:MD02G1260900	-0.0280689	-0.0465621	At1g11410	XP_008363254.2 G-type lectin S-receptor-like serine/threonine-protein kinase At1g11410 isoform X2 [Malus domestica]	-	-	-	-	-	GO:0004672//protein kinase activity;GO:0004674//protein serine/threonine kinase activity;GO:0005524//ATP binding	GO:0006468//protein phosphorylation;GO:0048544//recognition of pollen
130	gene:MD15G1106700	-0.027323	0.0467839	HCF136	XP_028951005.1 photosystem II stability/assembly factor HCF136, chloroplastic-like [Malus domestica]	-	-	-	-	-	-	-
131	gene:MD14G1180900	-0.0285424	-0.0460218	MYB23	XP_008393037.2 transcription factor WER-like [Malus domestica]	-	-	-	-	-	-	-
132	gene:MD03G1057400	-0.0260257	0.0474311	WRKY24	NP_001315684.1 probable WRKY transcription factor 26 [Malus domestica]	Organismal Systems;Environmental Information Processing	Environmental adaptation;Signal transduction	ko04626//Plant-pathogen interaction;ko04016//MAPK signaling pathway - plant	K13424;K13424	-	GO:0003700//transcription factor activity, sequence-specific DNA binding;GO:0043565//sequence-specific DNA binding	GO:0006355//regulation of transcription, DNA-templated
133	gene:MD06G1020700	-0.0286453	-0.0458297	AMAT	XP_008391402.1 methanol O-anthraniloyltransferase-like [Malus domestica]	-	-	-	-	-	GO:0016747//transferase activity, transferring acyl groups other than amino-acyl groups	-
134	gene:MD13G1161400	-0.0259252	0.0468925	MALD1	XP_008390603.1 major allergen Mal d 1-like [Malus domestica]	-	-	-	-	-	-	GO:0006952//defense response;GO:0010038//response to metal ion
135	gene:MD05G1337400	-0.0266107	0.0463671	CRRSP38	XP_008347598.2 cysteine-rich repeat secretory protein 38-like [Malus domestica]	-	-	-	-	-	-	-
136	gene:MD15G1235300	-0.0275507	-0.0456162	AATL1	XP_008337953.2 lysine histidine transporter-like 8 [Malus domestica]	-	-	-	-	-	-	-
137	gene:MD15G1176700	0.0277327	-0.0454609	--	RXH74481.1 hypothetical protein DVH24_029202 [Malus domestica]	-	-	-	-	-	GO:0005515//protein binding	-
138	gene:MD14G1123000	-0.0269345	0.0459063	WRKY41	XP_028947938.1 probable WRKY transcription factor 53 [Malus domestica]	-	-	-	-	-	GO:0003700//transcription factor activity, sequence-specific DNA binding;GO:0043565//sequence-specific DNA binding	GO:0006355//regulation of transcription, DNA-templated
139	gene:MD03G1182000	-0.0275492	0.0453053	XA21	XP_028955884.1 receptor kinase-like protein Xa21 isoform X1 [Malus domestica]	Organismal Systems;Environmental Information Processing	Environmental adaptation;Signal transduction	ko04626//Plant-pathogen interaction;ko04016//MAPK signaling pathway - plant	K13420;K13420	-	GO:0004672//protein kinase activity;GO:0005515//protein binding;GO:0005524//ATP binding	GO:0006468//protein phosphorylation
140	gene:MD13G1160600	-0.0231997	0.0476722	FRAA3	XP_008360261.2 major allergen Pru av 1 [Malus domestica]	-	-	-	-	-	-	GO:0006952//defense response;GO:0010038//response to metal ion
141	gene:MD16G1183400	-0.0280534	0.0449057	IPT5	NP_001315661.1 adenylate isopentenyltransferase 5, chloroplastic [Malus domestica]	Metabolism;Metabolism;Metabolism	Global and overview maps;Global and overview maps;Metabolism of terpenoids and polyketides	ko01100//Metabolic pathways;ko01110//Biosynthesis of secondary metabolites;ko00908//Zeatin biosynthesis	K10760;K10760;K10760	GO:0005737//cytoplasm	GO:0003677//DNA binding;GO:0005524//ATP binding;GO:0016787//hydrolase activity;GO:0052381//tRNA dimethylallyltransferase activity	GO:0006400//tRNA modification;GO:0016226//iron-sulfur cluster assembly
142	gene:MD10G1278400	0.0291993	0.0441354	CIPK5	NP_001315924.1 CBL-interacting serine/threonine-protein kinase 20-like [Malus domestica]	-	-	-	-	-	GO:0004672//protein kinase activity;GO:0005524//ATP binding;GO:0016709//oxidoreductase activity, acting on paired donors, with incorporation or reduction of molecular oxygen, NAD(P)H as one donor, and incorporation of one atom of oxygen	GO:0006468//protein phosphorylation;GO:0006744//ubiquinone biosynthetic process;GO:0007165//signal transduction
143	gene:MD13G1165300	-0.0270758	0.0454445	NPF8.3	XP_028947718.1 protein NRT1/ PTR FAMILY 5.14-like [Malus domestica]	-	-	-	-	GO:0016020//membrane	GO:0022857//transmembrane transporter activity	GO:0055085//transmembrane transport
144	MSTRG.27095	0.029551	0.0436928	--	Zinc finger, CCHC-type, partial [Trema orientale]	-	-	-	-	-	-	-
145	gene:MD03G1116400	0.0254052	0.0460691	LOG2	XP_028955640.1 probable E3 ubiquitin-protein ligase LUL2 [Malus domestica]	Genetic Information Processing	Folding, sorting and degradation	ko04120//Ubiquitin mediated proteolysis	K10604	-	GO:0003723//RNA binding;GO:0008270//zinc ion binding	-
146	gene:MD05G1300000	-0.0290704	-0.0438223	CNGC1	XP_008345906.3 cyclic nucleotide-gated ion channel 1-like [Malus domestica]	Organismal Systems	Environmental adaptation	ko04626//Plant-pathogen interaction	K05391	GO:0016020//membrane	GO:0005216//ion channel activity	GO:0006811//ion transport;GO:0055085//transmembrane transport
147	gene:MD08G1202500	-0.0236765	0.0468566	SAB	RXH92596.1 hypothetical protein DVH24_033492 [Malus domestica]	-	-	-	-	GO:0070652//HAUS complex	-	GO:0051225//spindle assembly
148	gene:MD07G1227100	0.0268765	0.0450905	PYL4	XP_008369296.1 abscisic acid receptor PYL4 [Malus domestica]	Environmental Information Processing;Environmental Information Processing	Signal transduction;Signal transduction	ko04075//Plant hormone signal transduction;ko04016//MAPK signaling pathway - plant	K14496;K14496	-	-	GO:0006952//defense response
149	gene:MD16G1022000	-0.0271671	0.0448932	PME6	XP_028952286.1 pectinesterase-like [Malus domestica]	Metabolism;Metabolism	Global and overview maps;Carbohydrate metabolism	ko01100//Metabolic pathways;ko00040//Pentose and glucuronate interconversions	K01051;K01051	-	GO:0004857//enzyme inhibitor activity;GO:0030599//pectinesterase activity	GO:0042545//cell wall modification
150	gene:MD07G1281400	0.0273135	0.0447267	--	TQD75328.1 hypothetical protein C1H46_039143 [Malus baccata]	-	-	-	-	-	GO:0003779//actin binding;GO:0031267//small GTPase binding	GO:0030036//actin cytoskeleton organization
151	gene:MD10G1176100	-0.0289263	-0.0435253	--	RXH87217.1 hypothetical protein DVH24_028717 [Malus domestica]	-	-	-	-	-	GO:0004148//dihydrolipoyl dehydrogenase activity;GO:0008812//choline dehydrogenase activity;GO:0016491//oxidoreductase activity;GO:0016614//oxidoreductase activity, acting on CH-OH group of donors;GO:0016701//oxidoreductase activity, acting on single donors with incorporation of molecular oxygen;GO:0045550//geranylgeranyl reductase activity;GO:0050660//flavin adenine dinucleotide binding;GO:00719…	GO:0006096//glycolytic process;GO:0006744//ubiquinone biosynthetic process;GO:0015995//chlorophyll biosynthetic process;GO:0019285//glycine betaine biosynthetic process from choline;GO:0030494//bacteriochlorophyll biosynthetic process;GO:0045454//cell redox homeostasis;GO:0051068//dihydrolipoamide metabolic process;GO:0055114//oxidation-reduction process
152	gene:MD13G1130700	-0.0266238	0.0449523	ERF113	RXH79981.1 hypothetical protein DVH24_041128, partial [Malus domestica]	-	-	-	-	-	GO:0003700//transcription factor activity, sequence-specific DNA binding	GO:0006355//regulation of transcription, DNA-templated
153	gene:MD02G1153100	-0.0251402	0.0457551	GT5	TQE09117.1 hypothetical protein C1H46_005270 [Malus baccata]	Metabolism	Biosynthesis of other secondary metabolites	ko00940//Phenylpropanoid biosynthesis	K12356	-	GO:0008194//UDP-glycosyltransferase activity;GO:0016758//transferase activity, transferring hexosyl groups	-
154	gene:MD00G1082300	-0.0269125	0.0446999	--	RXH85255.1 hypothetical protein DVH24_042023 [Malus domestica]	-	-	-	-	-	GO:0005515//protein binding	-
155	gene:MD15G1206200	-0.028928	-0.0434041	ENPP3	XP_008352366.2 LOW QUALITY PROTEIN: ectonucleotide pyrophosphatase/phosphodiesterase family member 3-like [Malus domestica]	-	-	-	-	-	GO:0003824//catalytic activity;GO:0008484//sulfuric ester hydrolase activity;GO:0046537//2,3-bisphosphoglycerate-independent phosphoglycerate mutase activity;GO:0046872//metal ion binding;GO:0047400//phosphonoacetate hydrolase activity	GO:0006096//glycolytic process;GO:0019636//phosphonoacetate metabolic process
156	gene:MD01G1170500	-0.0237058	0.046272	GIP	BBN69445.1 hypothetical protein Prudu_948S000300 [Prunus dulcis]	Genetic Information Processing	Folding, sorting and degradation	ko04120//Ubiquitin mediated proteolysis	K03358	-	GO:0003676//nucleic acid binding;GO:0004523//RNA-DNA hybrid ribonuclease activity;GO:0008270//zinc ion binding;GO:0043531//ADP binding	GO:0015074//DNA integration
157	gene:MD13G1103000	-0.0294018	-0.042866	MKP1	XP_008389740.1 protein-tyrosine-phosphatase MKP1-like [Malus domestica]	-	-	-	-	-	GO:0004725//protein tyrosine phosphatase activity	GO:0006470//protein dephosphorylation
158	gene:MD17G1218300	-0.0278418	0.0437079	At3g02645	XP_008372804.1 putative UPF0481 protein At3g02645 [Malus domestica]	-	-	-	-	-	-	-
159	gene:MD13G1270000	-0.0257383	0.0449549	--	RXH99542.1 hypothetical protein DVH24_021344 [Malus domestica]	-	-	-	-	-	-	-
160	gene:MD09G1233700	-0.0277884	0.043591	HSFA4B	XP_008381180.2 heat stress transcription factor A-4b-like [Malus domestica]	-	-	-	-	-	GO:0003700//transcription factor activity, sequence-specific DNA binding;GO:0005524//ATP binding;GO:0043565//sequence-specific DNA binding	GO:0006355//regulation of transcription, DNA-templated;GO:0007059//chromosome segregation;GO:0030261//chromosome condensation
161	gene:MD09G1134900	-0.0288428	-0.0428487	RH53	XP_028963944.1 DEAD-box ATP-dependent RNA helicase 53, mitochondrial-like [Malus domestica]	-	-	-	-	GO:0005658//alpha DNA polymerase:primase complex;GO:0009380//excinuclease repair complex	GO:0003676//nucleic acid binding;GO:0003677//DNA binding;GO:0003678//DNA helicase activity;GO:0003688//DNA replication origin binding;GO:0003690//double-stranded DNA binding;GO:0003916//DNA topoisomerase activity;GO:0003917//DNA topoisomerase type I activity;GO:0004003//ATP-dependent DNA helicase activity;GO:0004386//helicase activity;GO:0005515//protein binding;GO:0005524//ATP binding;GO:0008026…	GO:0006139//nucleobase-containing compound metabolic process;GO:0006260//DNA replication;GO:0006265//DNA topological change;GO:0006268//DNA unwinding involved in DNA replication;GO:0006281//DNA repair;GO:0006289//nucleotide-excision repair;GO:0006310//DNA recombination;GO:0043571//maintenance of CRISPR repeat elements
162	gene:MD03G1094200	-0.0297113	-0.0421618	--	TQE03225.1 hypothetical protein C1H46_011126 [Malus baccata]	-	-	-	-	-	GO:0005515//protein binding	-
163	gene:MD07G1003800	-0.0280921	0.0432564	OFUT20	XP_028960833.1 O-fucosyltransferase 20-like [Malus domestica]	-	-	-	-	-	-	-
164	gene:MD08G1225700	-0.028297	0.0428766	At3g47200	XP_028962254.1 UPF0481 protein At3g47200-like [Malus domestica]	-	-	-	-	-	-	-
165	gene:MD10G1053100	-0.0292405	-0.042076	2ODD19	XP_008384385.2 protein DMR6-LIKE OXYGENASE 2-like [Malus domestica]	-	-	-	-	-	GO:0016491//oxidoreductase activity	GO:0055114//oxidation-reduction process
166	gene:MD10G1061300	0.0293202	0.0418493	SAUR50	XP_007201436.2 auxin-responsive protein SAUR50 [Prunus persica]	Environmental Information Processing	Signal transduction	ko04075//Plant hormone signal transduction	K14488	GO:0005634//nucleus	-	GO:0009733//response to auxin
167	gene:MD13G1203700	-0.0278649	0.0428169	NFP	RXH78231.1 hypothetical protein DVH24_001749 [Malus domestica]	-	-	-	-	GO:0005634//nucleus	GO:0003677//DNA binding;GO:0004672//protein kinase activity;GO:0005524//ATP binding	GO:0006355//regulation of transcription, DNA-templated;GO:0006468//protein phosphorylation
168	gene:MD13G1210900	-0.0265984	0.0433153	At1g06620	XP_008367206.2 1-aminocyclopropane-1-carboxylate oxidase homolog 1-like isoform X1 [Malus domestica]	-	-	-	-	-	GO:0016491//oxidoreductase activity	GO:0055114//oxidation-reduction process
169	gene:MD11G1271400	-0.0292191	-0.0411606	SRG1	RXH84081.1 hypothetical protein DVH24_026980 [Malus domestica]	-	-	-	-	-	GO:0016491//oxidoreductase activity	GO:0055114//oxidation-reduction process
170	gene:MD01G1209000	-0.0278403	0.0418912	HIPP39	XP_008343770.1 heavy metal-associated isoprenylated plant protein 39-like [Malus domestica]	-	-	-	-	-	GO:0046872//metal ion binding	-
171	gene:MD17G1100000	-0.025293	0.0433892	TOGT1	TQE01528.1 hypothetical protein C1H46_012891 [Malus baccata]	Metabolism;Metabolism	Global and overview maps;Biosynthesis of other secondary metabolites	ko01110//Biosynthesis of secondary metabolites;ko00940//Phenylpropanoid biosynthesis	K23260;K23260	-	GO:0008194//UDP-glycosyltransferase activity	-
172	gene:MD05G1288200	-0.0289886	-0.0410124	SAG12	XP_028958924.1 zingipain-2-like [Malus domestica]	-	-	-	-	GO:0005634//nucleus	GO:0008234//cysteine-type peptidase activity	GO:0006508//proteolysis
173	gene:MD08G1051100	-0.0296804	-0.0404211	At5g10770	XP_008377499.2 aspartyl protease family protein At5g10770-like [Malus domestica]	-	-	-	-	-	-	-
174	gene:MD11G1103300	-0.0283604	-0.041238	At3g47110	XP_017181635.2 probable LRR receptor-like serine/threonine-protein kinase At3g47570 [Malus domestica]	-	-	-	-	-	GO:0004672//protein kinase activity;GO:0005515//protein binding;GO:0005524//ATP binding	GO:0006468//protein phosphorylation
175	gene:MD11G1249400	-0.0272388	0.0419059	PSY1R	XP_028945271.1 receptor-like protein 3 [Malus domestica]	-	-	-	-	-	GO:0005515//protein binding	-
176	gene:MD02G1252600	-0.0264913	0.0423096	LRK10	XP_028950158.1 rust resistance kinase Lr10-like [Malus domestica]	-	-	-	-	-	GO:0004672//protein kinase activity;GO:0005524//ATP binding	GO:0006468//protein phosphorylation
177	gene:MD10G1312900	-0.0286047	0.040823	CRK25	XP_008358736.2 cysteine-rich receptor-like protein kinase 10 [Malus domestica]	-	-	-	-	-	GO:0004672//protein kinase activity;GO:0005524//ATP binding	GO:0006468//protein phosphorylation
178	gene:MD10G1258100	-0.0286531	-0.0407443	--	XP_008371643.1 uncharacterized protein LOC103435024 [Malus domestica]	-	-	-	-	-	-	-
179	gene:MD06G1219100	-0.0273665	0.0413758	--	XP_008374779.1 LEAF RUST 10 DISEASE-RESISTANCE LOCUS RECEPTOR-LIKE PROTEIN KINASE-like 1.2 isoform X2 [Malus domestica]	-	-	-	-	GO:0005575//cellular_component;GO:0005623//cell;GO:0005886//plasma membrane;GO:0016020//membrane;GO:0016021//integral component of membrane;GO:0031224//intrinsic component of membrane;GO:0044425//membrane part;GO:0044464//cell part;GO:0071944//cell periphery	GO:0000166//nucleotide binding;GO:0001871//pattern binding;GO:0003674//molecular_function;GO:0003824//catalytic activity;GO:0004672//protein kinase activity;GO:0004674//protein serine/threonine kinase activity;GO:0005488//binding;GO:0005524//ATP binding;GO:0008144//drug binding;GO:0016301//kinase activity;GO:0016740//transferase activity;GO:0016772//transferase activity, transferring phosphorus-c…	GO:0000003//reproduction;GO:0001101//response to acid chemical;GO:0003006//developmental process involved in reproduction;GO:0006464//cellular protein modification process;GO:0006468//protein phosphorylation;GO:0006793//phosphorus metabolic process;GO:0006796//phosphate-containing compound metabolic process;GO:0006807//nitrogen compound metabolic process;GO:0006950//response to stress;GO:0007154/…
180	gene:MD17G1054900	-0.0284753	0.0404569	--	XP_008341765.2 uncharacterized protein LOC103404619 [Malus domestica]	-	-	-	-	-	-	-
181	gene:MD03G1094900	-0.0264553	0.0417934	--	XP_008355139.1 uncharacterized protein LOC103418808 [Malus domestica]	Cellular Processes	Transport and catabolism	ko04144//Endocytosis	K12471	-	GO:0005543//phospholipid binding	-
182	gene:MD13G1222900	-0.0296782	-0.0395016	IIL1	XP_028947218.1 3-isopropylmalate dehydratase large subunit, chloroplastic-like [Malus domestica]	Metabolism;Metabolism;Metabolism;Metabolism;Metabolism;Metabolism;Metabolism	Global and overview maps;Global and overview maps;Global and overview maps;Global and overview maps;Amino acid metabolism;Biosynthesis of other secondary metabolites;Carbohydrate metabolism	ko01100//Metabolic pathways;ko01110//Biosynthesis of secondary metabolites;ko01230//Biosynthesis of amino acids;ko01210//2-Oxocarboxylic acid metabolism;ko00290//Valine, leucine and isoleucine biosynthesis;ko00966//Glucosinolate biosynthesis;ko00660//C5-Branched dibasic acid metabolism	K01703;K01703;K01703;K01703;K01703;K01703;K01703	GO:0009316//3-isopropylmalate dehydratase complex	GO:0003861//3-isopropylmalate dehydratase activity;GO:0003994//aconitate hydratase activity;GO:0004409//homoaconitate hydratase activity;GO:0008929//methylglyoxal synthase activity;GO:0047456//2-methylisocitrate dehydratase activity	GO:0006007//glucose catabolic process;GO:0006099//tricarboxylic acid cycle;GO:0009085//lysine biosynthetic process;GO:0009098//leucine biosynthetic process;GO:0019242//methylglyoxal biosynthetic process;GO:0019629//propionate catabolic process, 2-methylcitrate cycle
183	gene:MD14G1149200	-0.0297962	-0.0393685	MPT2	XP_008392718.2 mitochondrial phosphate carrier protein 2, mitochondrial-like [Malus domestica]	-	-	-	-	-	-	-
184	gene:MD07G1266700	-0.0284331	0.0403259	--	XP_008376548.1 uncharacterized protein LOC103439733 isoform X1 [Malus domestica]	-	-	-	-	-	-	-
185	gene:MD03G1022000	-0.0267901	0.0414179	LECRK3	RXI03878.1 hypothetical protein DVH24_038152 [Malus domestica]	-	-	-	-	-	GO:0004672//protein kinase activity;GO:0005524//ATP binding	GO:0006468//protein phosphorylation
186	gene:MD11G1121400	-0.0297028	-0.0393223	APX1	XP_008385256.2 L-ascorbate peroxidase, cytosolic-like [Malus domestica]	Metabolism;Metabolism;Metabolism	Global and overview maps;Metabolism of other amino acids;Carbohydrate metabolism	ko01100//Metabolic pathways;ko00480//Glutathione metabolism;ko00053//Ascorbate and aldarate metabolism	K00434;K00434;K00434	-	GO:0004096//catalase activity;GO:0004601//peroxidase activity;GO:0020037//heme binding	GO:0006979//response to oxidative stress;GO:0055114//oxidation-reduction process
187	gene:MD09G1270000	-0.0294938	-0.0394284	PCS1	XP_008362529.2 aspartic proteinase PCS1-like [Malus domestica]	-	-	-	-	-	-	-
188	gene:MD06G1163600	-0.0283092	0.0401463	CYP736A117	XP_008380498.2 cytochrome P450 71A3-like [Malus domestica]	-	-	-	-	-	GO:0005506//iron ion binding;GO:0016705//oxidoreductase activity, acting on paired donors, with incorporation or reduction of molecular oxygen;GO:0020037//heme binding	GO:0055114//oxidation-reduction process
189	gene:MD07G1146900	-0.0281287	0.0402439	WRKY53	XP_008376066.2 LOW QUALITY PROTEIN: probable WRKY transcription factor 46 [Malus domestica]	-	-	-	-	-	GO:0003700//transcription factor activity, sequence-specific DNA binding;GO:0043565//sequence-specific DNA binding	GO:0006355//regulation of transcription, DNA-templated
190	gene:MD16G1096100	-0.0274307	-0.0405005	--	XP_028951172.1 uncharacterized protein LOC103403035 [Malus domestica]	-	-	-	-	-	-	-
191	gene:MD01G1148700	-0.0296723	-0.0388582	UGT76F1	RXI08837.1 hypothetical protein DVH24_022981 [Malus domestica]	-	-	-	-	-	GO:0008194//UDP-glycosyltransferase activity	-
192	gene:MD06G1218400	-0.0292644	-0.0390327	SARD1	RXH96571.1 hypothetical protein DVH24_009075 [Malus domestica]	-	-	-	-	-	GO:0005516//calmodulin binding	-
193	MSTRG.31196	-0.0291136	-0.0390303	--	hypothetical protein C1H46_034682 [Malus baccata]	-	-	-	-	-	-	-
194	gene:MD06G1189100	-0.0263428	0.04079	WRKY72A	XP_008374532.2 LOW QUALITY PROTEIN: probable WRKY transcription factor 61 [Malus domestica]	-	-	-	-	-	GO:0003700//transcription factor activity, sequence-specific DNA binding;GO:0005524//ATP binding;GO:0043565//sequence-specific DNA binding	GO:0006355//regulation of transcription, DNA-templated;GO:0007059//chromosome segregation;GO:0030261//chromosome condensation
195	gene:MD15G1000600	0.0286839	-0.039172	ABCG14	XP_008387860.1 ABC transporter G family member 14 [Malus domestica]	-	-	-	-	GO:0005575//cellular_component;GO:0005887//integral component of plasma membrane;GO:0009380//excinuclease repair complex;GO:0009898//cytoplasmic side of plasma membrane;GO:0016020//membrane;GO:0016021//integral component of membrane;GO:0043190//ATP-binding cassette (ABC) transporter complex;GO:0055051//ATP-binding cassette (ABC) transporter complex, integrated substrate binding;GO:0055052//ATP-bi…	GO:0003674//molecular_function;GO:0003824//catalytic activity;GO:0003924//GTPase activity;GO:0005260//channel-conductance-controlling ATPase activity;GO:0005319//lipid transporter activity;GO:0005524//ATP binding;GO:0005525//GTP binding;GO:0008565//protein transporter activity;GO:0009381//excinuclease ABC activity;GO:0015220//choline transmembrane transporter activity;GO:0015221//lipopolysacchari…	GO:0000910//cytokinesis;GO:0006289//nucleotide-excision repair;GO:0006614//SRP-dependent cotranslational protein targeting to membrane;GO:0006777//Mo-molybdopterin cofactor biosynthetic process;GO:0006810//transport;GO:0006817//phosphate ion transport;GO:0006824//cobalt ion transport;GO:0006855//drug transmembrane transport;GO:0006869//lipid transport;GO:0007601//visual perception;GO:0008150//bio…
196	gene:MD12G1084100	-0.0273598	0.0400581	GNS1	XP_008375719.1 glucan endo-1,3-beta-glucosidase-like [Malus domestica]	-	-	-	-	-	GO:0004553//hydrolase activity, hydrolyzing O-glycosyl compounds	GO:0005975//carbohydrate metabolic process
197	gene:MD15G1035800	-0.0286187	-0.03911	MAPKKK5	XP_008378644.3 mitogen-activated protein kinase kinase kinase 5-like [Malus domestica]	-	-	-	-	-	GO:0004672//protein kinase activity;GO:0005524//ATP binding	GO:0006468//protein phosphorylation
198	MSTRG.10878	-0.0279983	0.0395454	--	PREDICTED: nucleosome assembly protein 1;2 [Prunus mume]	-	-	-	-	-	-	-
199	gene:MD05G1214700	-0.0291321	-0.0386356	At4g27290	KAB2636828.1 hypothetical protein D8674_027362 [Pyrus ussuriensis x Pyrus communis]	-	-	-	-	-	GO:0004672//protein kinase activity;GO:0004674//protein serine/threonine kinase activity;GO:0005524//ATP binding	GO:0006468//protein phosphorylation;GO:0048544//recognition of pollen
200	gene:MD09G1037400	-0.0264189	0.0401555	AXY4L	XP_008379274.2 protein ALTERED XYLOGLUCAN 4-like [Malus domestica]	-	-	-	-	-	-	-
201	gene:MD10G1042300	-0.0281396	0.038902	TT10	XP_028965266.1 laccase-15-like [Malus domestica]	-	-	-	-	-	GO:0005375//copper ion transmembrane transporter activity;GO:0005507//copper ion binding;GO:0016491//oxidoreductase activity	GO:0006825//copper ion transport;GO:0055114//oxidation-reduction process
202	gene:MD11G1248200	-0.0284666	0.0386006	PSY1R	XP_008366594.1 receptor-like protein 2 [Malus domestica]	-	-	-	-	-	GO:0005515//protein binding	-
203	gene:MD12G1208300	-0.0284551	-0.0385812	CBP60B	XP_028945806.1 calmodulin-binding protein 60 G-like isoform X3 [Malus domestica]	-	-	-	-	-	GO:0005516//calmodulin binding;GO:0008810//cellulase activity	GO:0005975//carbohydrate metabolic process
204	gene:MD05G1130500	-0.0281758	0.0386595	NAC022	XP_008382468.2 NAC domain-containing protein 22-like [Malus domestica]	-	-	-	-	-	GO:0003677//DNA binding	GO:0006355//regulation of transcription, DNA-templated
205	gene:MD03G1246000	-0.0288387	-0.0381626	At4g14096	RXI02918.1 hypothetical protein DVH24_002996 [Malus domestica]	-	-	-	-	-	GO:0005515//protein binding	-
206	gene:MD15G1189400	0.0295722	0.0375808	D14	XP_008337455.2 strigolactone esterase D14-like [Malus domestica]	-	-	-	-	-	GO:0003674//molecular_function;GO:0003824//catalytic activity;GO:0004414//homoserine O-acetyltransferase activity;GO:0018738//S-formylglutathione hydrolase activity;GO:0047570//3-oxoadipate enol-lactonase activity;GO:0070205//2-succinyl-6-hydroxy-2,4-cyclohexadiene-1-carboxylate synthase activity	GO:0009086//methionine biosynthetic process;GO:0009102//biotin biosynthetic process;GO:0009234//menaquinone biosynthetic process;GO:0015979//photosynthesis;GO:0042952//beta-ketoadipate pathway;GO:0046292//formaldehyde metabolic process
207	gene:MD07G1186200	-0.029197	-0.0378325	HERK1	XP_008392238.1 probable receptor-like protein kinase At2g39360 [Malus domestica]	-	-	-	-	GO:0005575//cellular_component;GO:0005623//cell;GO:0005886//plasma membrane;GO:0005911//cell-cell junction;GO:0009506//plasmodesma;GO:0016020//membrane;GO:0016021//integral component of membrane;GO:0030054//cell junction;GO:0031224//intrinsic component of membrane;GO:0044425//membrane part;GO:0044464//cell part;GO:0055044//symplast;GO:0071944//cell periphery	GO:0000166//nucleotide binding;GO:0003674//molecular_function;GO:0003824//catalytic activity;GO:0004672//protein kinase activity;GO:0004674//protein serine/threonine kinase activity;GO:0005488//binding;GO:0005524//ATP binding;GO:0008144//drug binding;GO:0008703//5-amino-6-(5-phosphoribosylamino)uracil reductase activity;GO:0016301//kinase activity;GO:0016740//transferase activity;GO:0016772//tran…	GO:0000902//cell morphogenesis;GO:0006464//cellular protein modification process;GO:0006468//protein phosphorylation;GO:0006793//phosphorus metabolic process;GO:0006796//phosphate-containing compound metabolic process;GO:0006807//nitrogen compound metabolic process;GO:0008150//biological_process;GO:0008152//metabolic process;GO:0009231//riboflavin biosynthetic process;GO:0009653//anatomical struc…
208	gene:MD14G1232100	-0.0258302	0.0401333	GSTU8	XP_008363401.2 glutathione S-transferase U8-like [Malus domestica]	Metabolism;Metabolism	Global and overview maps;Metabolism of other amino acids	ko01100//Metabolic pathways;ko00480//Glutathione metabolism	K00799;K00799	-	GO:0005515//protein binding;GO:0015035//protein disulfide oxidoreductase activity;GO:0016034//maleylacetoacetate isomerase activity	GO:0006559//L-phenylalanine catabolic process;GO:0006572//tyrosine catabolic process;GO:0006749//glutathione metabolic process;GO:0006790//sulfur compound metabolic process;GO:0042965//glutaredoxin biosynthetic process;GO:0045454//cell redox homeostasis;GO:0055114//oxidation-reduction process
209	MSTRG.14886	-0.0269709	-0.0392243	RE1	ADP glucose pyrophosphorylase large subunit 1 [Prunus dulcis]	Genetic Information Processing	Transcription	ko03020//RNA polymerase	K03006	-	-	-
210	gene:MD17G1154500	0.0258204	-0.039816	PECS-1.1	XP_028953136.1 pectinesterase-like [Malus domestica]	Metabolism;Metabolism	Global and overview maps;Carbohydrate metabolism	ko01100//Metabolic pathways;ko00040//Pentose and glucuronate interconversions	K01051;K01051	GO:0016020//membrane	GO:0004857//enzyme inhibitor activity;GO:0005200//structural constituent of cytoskeleton;GO:0008270//zinc ion binding;GO:0030599//pectinesterase activity	GO:0042545//cell wall modification;GO:0048193//Golgi vesicle transport
211	gene:MD17G1169600	-0.0261937	-0.0392256	RH20	XP_009362090.1 PREDICTED: DEAD-box ATP-dependent RNA helicase 20-like [Pyrus x bretschneideri]	Genetic Information Processing	Transcription	ko03040//Spliceosome	K12823	-	GO:0003676//nucleic acid binding;GO:0003678//DNA helicase activity;GO:0003916//DNA topoisomerase activity;GO:0003917//DNA topoisomerase type I activity;GO:0004003//ATP-dependent DNA helicase activity;GO:0004386//helicase activity;GO:0005524//ATP binding;GO:0008026//ATP-dependent helicase activity	GO:0006139//nucleobase-containing compound metabolic process;GO:0006265//DNA topological change;GO:0006310//DNA recombination
212	gene:MD08G1025500	-0.0276431	0.0379505	MIK2	XP_028962695.1 MDIS1-interacting receptor like kinase 2-like [Malus domestica]	-	-	-	-	-	GO:0004672//protein kinase activity;GO:0005515//protein binding;GO:0005524//ATP binding	GO:0006468//protein phosphorylation
213	gene:MD04G1236800	-0.0286364	0.0372007	sbt3	TQD88717.1 hypothetical protein C1H46_025728 [Malus baccata]	-	-	-	-	-	GO:0008236//serine-type peptidase activity	GO:0006508//proteolysis;GO:0009306//protein secretion
214	gene:MD15G1156900	-0.0283632	-0.0373805	CES101	TQD82875.1 hypothetical protein C1H46_031539 [Malus baccata]	-	-	-	-	-	GO:0004672//protein kinase activity;GO:0004674//protein serine/threonine kinase activity;GO:0005524//ATP binding	GO:0005975//carbohydrate metabolic process;GO:0006468//protein phosphorylation
215	gene:MD05G1251900	-0.027707	0.0377205	yqjG	XP_008364228.1 uncharacterized protein LOC103427921 [Malus domestica]	-	-	-	-	-	GO:0004455//ketol-acid reductoisomerase activity;GO:0005515//protein binding	GO:0006749//glutathione metabolic process;GO:0009082//branched-chain amino acid biosynthetic process;GO:0055114//oxidation-reduction process
216	MSTRG.10526	-0.0285025	0.0369678	RE2	PREDICTED: Retrovirus-related Pol poly from transposon [Prunus dulcis]	Genetic Information Processing	Transcription	ko03020//RNA polymerase	K03006	-	-	-
217	gene:MD08G1127200	-0.0297426	-0.0359556	WRKY11	RXH91921.1 hypothetical protein DVH24_020944 [Malus domestica]	-	-	-	-	-	GO:0003700//transcription factor activity, sequence-specific DNA binding;GO:0043565//sequence-specific DNA binding	GO:0006355//regulation of transcription, DNA-templated
218	gene:MD03G1291200	0.019723	-0.0421668	At4g02290	XP_008369029.2 endoglucanase 17-like [Malus domestica]	Metabolism;Metabolism	Global and overview maps;Carbohydrate metabolism	ko01100//Metabolic pathways;ko00500//Starch and sucrose metabolism	K01179;K01179	-	GO:0004553//hydrolase activity, hydrolyzing O-glycosyl compounds	GO:0005975//carbohydrate metabolic process
219	gene:MD04G1234800	0.0290201	0.0363538	At5g18430	XP_008345732.2 GDSL esterase/lipase At5g18430-like [Malus domestica]	-	-	-	-	GO:0005575//cellular_component;GO:0005576//extracellular region	GO:0003674//molecular_function;GO:0003824//catalytic activity;GO:0016787//hydrolase activity;GO:0016788//hydrolase activity, acting on ester bonds	GO:0006629//lipid metabolic process;GO:0008150//biological_process;GO:0008152//metabolic process;GO:0009056//catabolic process;GO:0016042//lipid catabolic process;GO:0044238//primary metabolic process;GO:0071704//organic substance metabolic process;GO:1901575//organic substance catabolic process
220	gene:MD16G1032300	-0.0285502	0.0366394	OsI_14861	XP_008368206.1 zingipain-2-like [Malus domestica]	-	-	-	-	-	GO:0008234//cysteine-type peptidase activity	GO:0006508//proteolysis
221	gene:MD14G1080000	-0.028327	0.0368106	GNS1	XP_008351633.1 glucan endo-1,3-beta-glucosidase, basic isoform-like [Malus domestica]	-	-	-	-	-	GO:0004553//hydrolase activity, hydrolyzing O-glycosyl compounds	GO:0005975//carbohydrate metabolic process
222	gene:MD02G1264200	-0.0284849	-0.0366567	--	RXI05068.1 hypothetical protein DVH24_006325 [Malus domestica]	-	-	-	-	GO:0005634//nucleus;GO:0032040//small-subunit processome	GO:0003677//DNA binding;GO:0003700//transcription factor activity, sequence-specific DNA binding;GO:0005516//calmodulin binding;GO:0016987//sigma factor activity;GO:0051116//cobaltochelatase activity	GO:0006352//DNA-templated transcription, initiation;GO:0006355//regulation of transcription, DNA-templated;GO:0009236//cobalamin biosynthetic process
223	gene:MD08G1141800	-0.0279955	0.0369759	nahG	XP_008392132.2 uncharacterized protein LOC103454306 [Malus domestica]	-	-	-	-	-	GO:0003824//catalytic activity;GO:0016166//phytoene dehydrogenase activity;GO:0016491//oxidoreductase activity;GO:0016647//oxidoreductase activity, acting on the CH-NH group of donors, oxygen as acceptor;GO:0016701//oxidoreductase activity, acting on single donors with incorporation of molecular oxygen;GO:0018659//4-hydroxybenzoate 3-monooxygenase activity;GO:0045550//geranylgeranyl reductase act…	GO:0006744//ubiquinone biosynthetic process;GO:0009228//thiamine biosynthetic process;GO:0015995//chlorophyll biosynthetic process;GO:0016117//carotenoid biosynthetic process;GO:0018874//benzoate metabolic process;GO:0030494//bacteriochlorophyll biosynthetic process;GO:0055114//oxidation-reduction process
224	gene:MD14G1228000	-0.0296586	-0.0353466	--	XP_017192795.2 uncharacterized protein LOC103455599 [Malus domestica]	-	-	-	-	-	-	-
225	gene:MD01G1068800	0.0296203	0.0353484	GT4	XP_028953981.1 putative UDP-rhamnose:rhamnosyltransferase 1 [Malus domestica]	-	-	-	-	-	GO:0008194//UDP-glycosyltransferase activity;GO:0016758//transferase activity, transferring hexosyl groups	-
226	gene:MD12G1130600	-0.0270201	0.0373294	At3g47570	XP_009341868.1 PREDICTED: probable LRR receptor-like serine/threonine-protein kinase At3g47570 [Pyrus x bretschneideri]	-	-	-	-	-	GO:0005515//protein binding	-
227	gene:MD12G1173200	-0.0296876	-0.0352244	PDC1	XP_008356242.2 pyruvate decarboxylase 2, partial [Malus domestica]	Metabolism;Metabolism;Metabolism	Global and overview maps;Global and overview maps;Carbohydrate metabolism	ko01100//Metabolic pathways;ko01110//Biosynthesis of secondary metabolites;ko00010//Glycolysis / Gluconeogenesis	K01568;K01568;K01568	GO:0005948//acetolactate synthase complex	GO:0000287//magnesium ion binding;GO:0003824//catalytic activity;GO:0003984//acetolactate synthase activity;GO:0008949//oxalyl-CoA decarboxylase activity;GO:0009028//tartronate-semialdehyde synthase activity;GO:0016823//hydrolase activity, acting on acid carbon-carbon bonds, in ketonic substances;GO:0030976//thiamine pyrophosphate binding;GO:0033980//phosphonopyruvate decarboxylase activity;GO:00…	GO:0006113//fermentation;GO:0009097//isoleucine biosynthetic process;GO:0009099//valine biosynthetic process;GO:0009444//pyruvate oxidation;GO:0009636//response to toxic substance;GO:0009684//indoleacetic acid biosynthetic process;GO:0017000//antibiotic biosynthetic process;GO:0019310//inositol catabolic process;GO:0019385//methanogenesis, from acetate;GO:0019529//taurine catabolic process;GO:003…
228	gene:MD10G1251400	-0.0282628	0.036299	WAK2	XP_028966050.1 wall-associated receptor kinase 3-like [Malus domestica]	-	-	-	-	GO:0005887//integral component of plasma membrane;GO:0009986//cell surface;GO:0016020//membrane;GO:0016021//integral component of membrane	GO:0004672//protein kinase activity;GO:0004674//protein serine/threonine kinase activity;GO:0005509//calcium ion binding;GO:0005524//ATP binding;GO:0030247//polysaccharide binding	GO:0006468//protein phosphorylation
229	gene:MD16G1047300	-0.0281703	0.0363628	HHO3	XP_008339698.2 transcription factor HHO3-like [Malus domestica]	-	-	-	-	GO:0005575//cellular_component;GO:0005622//intracellular;GO:0005623//cell;GO:0005634//nucleus;GO:0043226//organelle;GO:0043227//membrane-bounded organelle;GO:0043229//intracellular organelle;GO:0043231//intracellular membrane-bounded organelle;GO:0044424//intracellular part;GO:0044464//cell part	GO:0003674//molecular_function;GO:0003676//nucleic acid binding;GO:0003677//DNA binding;GO:0005488//binding;GO:0043565//sequence-specific DNA binding;GO:0097159//organic cyclic compound binding;GO:1901363//heterocyclic compound binding	GO:0006139//nucleobase-containing compound metabolic process;GO:0006351//transcription, DNA-templated;GO:0006355//regulation of transcription, DNA-templated;GO:0006725//cellular aromatic compound metabolic process;GO:0006807//nitrogen compound metabolic process;GO:0008150//biological_process;GO:0008152//metabolic process;GO:0009058//biosynthetic process;GO:0009059//macromolecule biosynthetic proc…
230	gene:MD10G1250500	-0.0278829	0.0365211	WAK2	KAB2601566.1 wall-associated receptor kinase 3-like [Pyrus ussuriensis x Pyrus communis]	-	-	-	-	GO:0016021//integral component of membrane	GO:0004672//protein kinase activity;GO:0004674//protein serine/threonine kinase activity;GO:0005509//calcium ion binding;GO:0005524//ATP binding;GO:0030247//polysaccharide binding	GO:0006468//protein phosphorylation
231	gene:MD03G1244900	-0.0280907	0.0363574	--	XP_008357724.2 uncharacterized protein LOC103421462 isoform X1 [Malus domestica]	-	-	-	-	-	-	-
232	gene:MD06G1038600	-0.028502	0.0360035	abhd17c	XP_008373599.1 alpha/beta hydrolase domain-containing protein 17B [Malus domestica]	-	-	-	-	-	GO:0003824//catalytic activity;GO:0008236//serine-type peptidase activity;GO:0016787//hydrolase activity;GO:0047570//3-oxoadipate enol-lactonase activity;GO:0070205//2-succinyl-6-hydroxy-2,4-cyclohexadiene-1-carboxylate synthase activity	GO:0006508//proteolysis;GO:0009102//biotin biosynthetic process;GO:0009234//menaquinone biosynthetic process;GO:0042952//beta-ketoadipate pathway
233	gene:MD06G1232800	-0.0271372	0.0370342	PUB21	XP_008375014.2 U-box domain-containing protein 21-like [Malus domestica]	-	-	-	-	-	GO:0004842//ubiquitin-protein transferase activity;GO:0008270//zinc ion binding	GO:0016567//protein ubiquitination
234	gene:MD09G1059700	0.0274427	-0.0367044	--	XP_008372011.3 uncharacterized protein LOC103435401 [Malus domestica]	-	-	-	-	-	-	-
235	gene:MD12G1157300	-0.0296016	-0.0349709	--	XP_008388101.1 uncharacterized protein LOC103450515 [Malus domestica]	-	-	-	-	-	-	-
236	gene:MD05G1231700	-0.0282848	0.0360143	At4g27290	XP_028958659.1 G-type lectin S-receptor-like serine/threonine-protein kinase At4g27290 [Malus domestica]	-	-	-	-	-	GO:0004672//protein kinase activity;GO:0004674//protein serine/threonine kinase activity;GO:0005524//ATP binding	GO:0006468//protein phosphorylation;GO:0048544//recognition of pollen
237	gene:MD11G1101900	-0.0278083	-0.036293	At3g47570	XP_017181635.2 probable LRR receptor-like serine/threonine-protein kinase At3g47570 [Malus domestica]	-	-	-	-	-	GO:0004672//protein kinase activity;GO:0005515//protein binding;GO:0005524//ATP binding	GO:0006468//protein phosphorylation
238	gene:MD07G1065200	-0.0277553	-0.0361832	--	XP_008375567.1 uncharacterized protein LOC103438794 isoform X1 [Malus domestica]	-	-	-	-	-	GO:0003674//molecular_function;GO:0047570//3-oxoadipate enol-lactonase activity;GO:0070205//2-succinyl-6-hydroxy-2,4-cyclohexadiene-1-carboxylate synthase activity	GO:0009234//menaquinone biosynthetic process;GO:0015979//photosynthesis;GO:0042952//beta-ketoadipate pathway
239	gene:MD13G1038000	-0.0273583	0.0363976	LRK10L-2.1	TQD92447.1 hypothetical protein C1H46_022008 [Malus baccata]	-	-	-	-	-	GO:0003674//molecular_function;GO:0004672//protein kinase activity;GO:0005524//ATP binding;GO:0030247//polysaccharide binding	GO:0006468//protein phosphorylation;GO:0009306//protein secretion
240	gene:MD05G1081500	0.0299245	0.0342116	NIR1	XP_008373138.1 ferredoxin--nitrite reductase, chloroplastic [Malus domestica]	Metabolism;Metabolism	Global and overview maps;Energy metabolism	ko01100//Metabolic pathways;ko00910//Nitrogen metabolism	K00366;K00366	GO:0005575//cellular_component;GO:0005576//extracellular region;GO:0005622//intracellular;GO:0005623//cell;GO:0005737//cytoplasm;GO:0005739//mitochondrion;GO:0009507//chloroplast;GO:0009532//plastid stroma;GO:0009536//plastid;GO:0009570//chloroplast stroma;GO:0016020//membrane;GO:0043226//organelle;GO:0043227//membrane-bounded organelle;GO:0043229//intracellular organelle;GO:0043231//intracellula…	GO:0003674//molecular_function;GO:0003824//catalytic activity;GO:0004783//sulfite reductase (NADPH) activity;GO:0005488//binding;GO:0016002//sulfite reductase activity;GO:0016491//oxidoreductase activity;GO:0016661//oxidoreductase activity, acting on other nitrogenous compounds as donors;GO:0016662//oxidoreductase activity, acting on other nitrogenous compounds as donors, cytochrome as acceptor;G…	GO:0000103//sulfate assimilation;GO:0001101//response to acid chemical;GO:0006082//organic acid metabolic process;GO:0006790//sulfur compound metabolic process;GO:0006807//nitrogen compound metabolic process;GO:0008150//biological_process;GO:0008152//metabolic process;GO:0009987//cellular process;GO:0010035//response to inorganic substance;GO:0010167//response to nitrate;GO:0019250//aerobic cobal…
241	MSTRG.28116	-0.0294493	-0.0346185	--	hypothetical protein C1H46_010935 [Malus baccata]	-	-	-	-	-	-	-
242	gene:MD01G1209200	-0.0278701	0.0357626	HIPP39	XP_008380205.2 heavy metal-associated isoprenylated plant protein 39-like [Malus domestica]	-	-	-	-	-	GO:0046872//metal ion binding	-
243	gene:MD02G1171800	-0.0287008	0.0350129	HSF24	RXI07163.1 hypothetical protein DVH24_026299 [Malus domestica]	-	-	-	-	GO:0005815//microtubule organizing center	GO:0003700//transcription factor activity, sequence-specific DNA binding;GO:0043565//sequence-specific DNA binding	GO:0006260//DNA replication;GO:0006355//regulation of transcription, DNA-templated;GO:0070206//protein trimerization
244	gene:MD12G1194100	-0.0297009	-0.0340789	--	XP_008350584.3 uncharacterized protein LOC103413931 [Malus domestica]	-	-	-	-	-	-	-
245	gene:MD03G1192900	-0.0258782	0.037055	PSY1R	TQD86413.1 hypothetical protein C1H46_028016 [Malus baccata]	-	-	-	-	-	GO:0005515//protein binding	-
246	MSTRG.25282	-0.0287923	-0.034736	RE1	transposable element gene [Prunus dulcis]	-	-	-	-	GO:0043231//intracellular membrane-bounded organelle	-	-
247	gene:MD02G1288600	-0.030031	-0.0336301	RPPL1	XP_009354508.1 PREDICTED: putative disease resistance RPP13-like protein 1 [Pyrus x bretschneideri]	-	-	-	-	GO:0005575//cellular_component	GO:0005515//protein binding;GO:0005524//ATP binding;GO:0043531//ADP binding	GO:0008150//biological_process
248	gene:MD08G1037300	-0.0280864	0.0352588	IP5P11	XP_028962506.1 type IV inositol polyphosphate 5-phosphatase 11 isoform X1 [Malus domestica]	-	-	-	-	GO:0005575//cellular_component;GO:0005623//cell;GO:0005886//plasma membrane;GO:0016020//membrane;GO:0044464//cell part;GO:0071944//cell periphery	GO:0003674//molecular_function;GO:0003824//catalytic activity;GO:0004439//phosphatidylinositol-4,5-bisphosphate 5-phosphatase activity;GO:0005515//protein binding;GO:0016787//hydrolase activity;GO:0016788//hydrolase activity, acting on ester bonds;GO:0016791//phosphatase activity;GO:0034485//phosphatidylinositol-3,4,5-trisphosphate 5-phosphatase activity;GO:0034593//phosphatidylinositol bisphosph…	GO:0001101//response to acid chemical;GO:0006629//lipid metabolic process;GO:0006644//phospholipid metabolic process;GO:0006650//glycerophospholipid metabolic process;GO:0006661//phosphatidylinositol biosynthetic process;GO:0006793//phosphorus metabolic process;GO:0006796//phosphate-containing compound metabolic process;GO:0006950//response to stress;GO:0006970//response to osmotic stress;GO:0008…
249	gene:MD04G1075500	0.0295747	0.0338584	At1g12500	XP_008342569.2 probable sugar phosphate/phosphate translocator At1g12500 [Malus domestica]	-	-	-	-	GO:0016020//membrane;GO:0016021//integral component of membrane	-	GO:0055085//transmembrane transport
250	gene:MD09G1046100	-0.0278024	-0.0351726	CLPS3	RXH89509.1 hypothetical protein DVH24_031866 [Malus domestica]	Genetic Information Processing	Translation	ko03015//mRNA surveillance pathway	K14399	-	-	-
251	gene:MD05G1116400	0.0297124	0.0333466	PRP4	XP_008372879.2 proline-rich protein 4 [Malus domestica]	-	-	-	-	-	-	-
252	gene:MD09G1247900	0.0257485	-0.036421	--	XP_008381249.1 uncharacterized protein LOC103444113 [Malus domestica]	-	-	-	-	-	-	-
253	gene:MD09G1079200	0.0291284	0.0335853	COL2	XP_008379481.2 zinc finger protein CONSTANS-LIKE 2 [Malus domestica]	-	-	-	-	-	GO:0005515//protein binding;GO:0008270//zinc ion binding	-
254	MSTRG.41411	-0.0280202	0.0344672	--	PREDICTED: pentatricopeptide repeat-containing [Prunus dulcis]	-	-	-	-	-	-	-
255	MSTRG.34447	0.0297499	0.0329455	--	glycine-rich protein 5 [Malus domestica]	-	-	-	-	-	-	-
256	gene:MD03G1086800	-0.0292083	-0.033297	BOA	XP_008356826.1 transcription factor BOA [Malus domestica]	-	-	-	-	-	-	-
257	MSTRG.30244	-0.0289442	0.033496	N	TMV resistance protein N-like [Malus domestica]	-	-	-	-	-	-	-
258	gene:MD17G1013200	-0.027296	0.0348253	EIX2	XP_008341680.2 receptor-like protein EIX1 [Malus domestica]	-	-	-	-	-	GO:0005515//protein binding	-
259	gene:MD02G1249800	-0.0282768	0.0339831	LRK10	XP_008370222.3 rust resistance kinase Lr10-like isoform X2 [Malus domestica]	-	-	-	-	-	GO:0004672//protein kinase activity;GO:0005524//ATP binding	GO:0006468//protein phosphorylation
260	gene:MD11G1036900	0.0294889	0.0329042	--	-	-	-	-	-	-	-	-
261	gene:MD00G1102100	-0.0289636	0.0333216	CRK25	XP_028954061.1 cysteine-rich receptor-like protein kinase 10 [Malus domestica]	-	-	-	-	-	GO:0004672//protein kinase activity;GO:0005524//ATP binding	GO:0006468//protein phosphorylation
262	gene:MD10G1240600	-0.0276288	0.0344222	CYP716A15	XP_008358591.1 beta-amyrin 28-monooxygenase-like isoform X2 [Malus domestica]	-	-	-	-	-	GO:0005506//iron ion binding;GO:0016705//oxidoreductase activity, acting on paired donors, with incorporation or reduction of molecular oxygen;GO:0020037//heme binding	GO:0055114//oxidation-reduction process
263	gene:MD04G1008300	0.0289897	-0.0332362	PHL2	NP_001280781.1 myb family transcription factor APL [Malus domestica]	-	-	-	-	GO:0005575//cellular_component;GO:0005622//intracellular;GO:0005623//cell;GO:0005634//nucleus;GO:0043226//organelle;GO:0043227//membrane-bounded organelle;GO:0043229//intracellular organelle;GO:0043231//intracellular membrane-bounded organelle;GO:0044424//intracellular part;GO:0044464//cell part	GO:0003674//molecular_function;GO:0003676//nucleic acid binding;GO:0003677//DNA binding;GO:0003700//transcription factor activity, sequence-specific DNA binding;GO:0005488//binding;GO:0046983//protein dimerization activity;GO:0097159//organic cyclic compound binding;GO:1901363//heterocyclic compound binding	GO:0000003//reproduction;GO:0003006//developmental process involved in reproduction;GO:0006139//nucleobase-containing compound metabolic process;GO:0006351//transcription, DNA-templated;GO:0006355//regulation of transcription, DNA-templated;GO:0006725//cellular aromatic compound metabolic process;GO:0006807//nitrogen compound metabolic process;GO:0007275//multicellular organism development;GO:000…
264	gene:MD05G1170000	-0.0278185	0.034205	CYP82C4	RXH98030.1 hypothetical protein DVH24_010355 [Malus domestica]	-	-	-	-	-	GO:0005506//iron ion binding;GO:0016705//oxidoreductase activity, acting on paired donors, with incorporation or reduction of molecular oxygen;GO:0020037//heme binding	GO:0055114//oxidation-reduction process
265	gene:MD00G1020400	-0.0275482	-0.0343372	RPV1	XP_028953968.1 disease resistance protein RPP4-like [Malus domestica]	-	-	-	-	GO:0005737//cytoplasm	GO:0004140//dephospho-CoA kinase activity;GO:0005524//ATP binding;GO:0016887//ATPase activity;GO:0043531//ADP binding	GO:0015937//coenzyme A biosynthetic process
266	gene:MD10G1014000	0.0289257	0.03315	ADH	XP_028964917.1 alcohol dehydrogenase-like [Malus domestica]	Metabolism;Metabolism;Metabolism;Metabolism;Metabolism;Metabolism	Global and overview maps;Global and overview maps;Carbohydrate metabolism;Lipid metabolism;Lipid metabolism;Amino acid metabolism	ko01100//Metabolic pathways;ko01110//Biosynthesis of secondary metabolites;ko00010//Glycolysis / Gluconeogenesis;ko00592//alpha-Linolenic acid metabolism;ko00071//Fatty acid degradation;ko00350//Tyrosine metabolism	K18857;K18857;K18857;K18857;K18857;K18857	GO:0009342//glutamate synthase complex (NADPH)	GO:0004024//alcohol dehydrogenase activity, zinc-dependent;GO:0004455//ketol-acid reductoisomerase activity;GO:0008743//L-threonine 3-dehydrogenase activity;GO:0016491//oxidoreductase activity;GO:0016616//oxidoreductase activity, acting on the CH-OH group of donors, NAD or NADP as acceptor;GO:0016655//oxidoreductase activity, acting on NAD(P)H, quinone or similar compound as acceptor;GO:0018467//…	GO:0006113//fermentation;GO:0006537//glutamate biosynthetic process;GO:0006567//threonine catabolic process;GO:0006813//potassium ion transport;GO:0008152//metabolic process;GO:0009097//isoleucine biosynthetic process;GO:0009099//valine biosynthetic process;GO:0009404//toxin metabolic process;GO:0010127//mycothiol-dependent detoxification;GO:0019439//aromatic compound catabolic process;GO:0045666…
267	gene:MD06G1184300	-0.0293043	-0.032802	At1g52360	XP_008346754.2 coatomer subunit beta'-1-like [Malus domestica]	-	-	-	-	-	GO:0005515//protein binding;GO:0043022//ribosome binding	GO:0017148//negative regulation of translation
268	gene:MD05G1168400	-0.0300828	-0.0320784	CEQORH	XP_008372527.1 chloroplast envelope quinone oxidoreductase homolog [Malus domestica]	Metabolism;Metabolism	Global and overview maps;Lipid metabolism	ko01110//Biosynthesis of secondary metabolites;ko00592//alpha-Linolenic acid metabolism	K00224;K00224	-	GO:0004024//alcohol dehydrogenase activity, zinc-dependent;GO:0008270//zinc ion binding;GO:0008743//L-threonine 3-dehydrogenase activity;GO:0016491//oxidoreductase activity;GO:0016655//oxidoreductase activity, acting on NAD(P)H, quinone or similar compound as acceptor;GO:0050607//mycothiol-dependent formaldehyde dehydrogenase activity;GO:0051287//NAD binding;GO:0051903//S-(hydroxymethyl)glutathio…	GO:0006113//fermentation;GO:0006567//threonine catabolic process;GO:0008152//metabolic process;GO:0009404//toxin metabolic process;GO:0010127//mycothiol-dependent detoxification;GO:0019439//aromatic compound catabolic process;GO:0030494//bacteriochlorophyll biosynthetic process;GO:0055114//oxidation-reduction process
269	gene:MD11G1110600	-0.0299835	-0.0320919	XBAT31	XP_008385129.2 putative E3 ubiquitin-protein ligase XBAT31 [Malus domestica]	-	-	-	-	-	GO:0005515//protein binding	-
270	gene:MD15G1061700	-0.0295363	-0.0324813	HEMH	XP_008360965.2 ferrochelatase-2, chloroplastic-like [Malus domestica]	Metabolism;Metabolism;Metabolism	Global and overview maps;Global and overview maps;Metabolism of cofactors and vitamins	ko01100//Metabolic pathways;ko01110//Biosynthesis of secondary metabolites;ko00860//Porphyrin and chlorophyll metabolism	K01772;K01772;K01772	-	GO:0004325//ferrochelatase activity;GO:0004366//glycerol-3-phosphate O-acyltransferase activity;GO:0016829//lyase activity	GO:0006779//porphyrin-containing compound biosynthetic process;GO:0006783//heme biosynthetic process
271	gene:MD02G1028700	-0.0281903	0.0336256	UCC1	XP_008385439.2 blue copper protein-like [Malus domestica]	-	-	-	-	-	GO:0009055//electron carrier activity	-
272	gene:MD11G1151900	-0.0285115	0.0333427	PRCP	TQE13303.1 hypothetical protein C1H46_001110 [Malus baccata]	-	-	-	-	-	GO:0008236//serine-type peptidase activity;GO:0016788//hydrolase activity, acting on ester bonds	GO:0006508//proteolysis
273	gene:MD02G1274000	-0.0286425	0.0332125	LRK10	XP_009370622.1 PREDICTED: LEAF RUST 10 DISEASE-RESISTANCE LOCUS RECEPTOR-LIKE PROTEIN KINASE-like 2.1 [Pyrus x bretschneideri]	-	-	-	-	-	GO:0004672//protein kinase activity;GO:0005524//ATP binding;GO:0030247//polysaccharide binding	GO:0006468//protein phosphorylation
274	gene:MD14G1132200	-0.0287223	0.0330754	CSLG3	XP_008341815.2 cellulose synthase-like protein G3 [Malus domestica]	-	-	-	-	GO:0016020//membrane	GO:0016760//cellulose synthase (UDP-forming) activity	GO:0030244//cellulose biosynthetic process
275	gene:MD12G1216000	-0.0263122	0.0349932	ATG18A	RXH82260.1 hypothetical protein DVH24_036601 [Malus domestica]	-	-	-	-	-	-	-
276	gene:MD06G1051800	-0.0290319	-0.0327173	ERF1A	TQE08623.1 hypothetical protein C1H46_005799 [Malus baccata]	-	-	-	-	-	GO:0003700//transcription factor activity, sequence-specific DNA binding	GO:0006355//regulation of transcription, DNA-templated
277	gene:MD07G1161100	-0.026117	0.0349795	HOMT1	XP_008364840.1 caffeic acid 3-O-methyltransferase-like [Malus domestica]	Metabolism;Metabolism;Metabolism	Global and overview maps;Global and overview maps;Biosynthesis of other secondary metabolites	ko01100//Metabolic pathways;ko01110//Biosynthesis of secondary metabolites;ko00940//Phenylpropanoid biosynthesis	K13066;K13066;K13066	-	GO:0008171//O-methyltransferase activity;GO:0046983//protein dimerization activity	GO:0016051//carbohydrate biosynthetic process
278	gene:MD03G1297000	-0.0289985	-0.0325591	ERDJ3B	KAB2616334.1 dnaJ subfamily B member 11-like [Pyrus ussuriensis x Pyrus communis]	Genetic Information Processing	Folding, sorting and degradation	ko04141//Protein processing in endoplasmic reticulum	K09517	-	GO:0005515//protein binding	GO:0006457//protein folding;GO:0009408//response to heat
279	gene:MD10G1305000	0.0264809	-0.0345796	ENT3	XP_008349225.2 equilibrative nucleotide transporter 3-like isoform X1 [Malus domestica]	-	-	-	-	GO:0016021//integral component of membrane	GO:0005337//nucleoside transmembrane transporter activity	GO:1901642//nucleoside transmembrane transport
280	MSTRG.31784	-0.0259282	0.0349911	RPV1	TMV resistance protein N-like [Malus domestica]	-	-	-	-	-	-	-
281	gene:MD04G1093300	-0.02787	0.0332902	HIPP06	XP_008356183.1 LOW QUALITY PROTEIN: heavy metal-associated isoprenylated plant protein 6-like [Malus domestica]	-	-	-	-	-	GO:0005507//copper ion binding;GO:0016491//oxidoreductase activity;GO:0045340//mercury ion binding;GO:0046872//metal ion binding	GO:0006825//copper ion transport;GO:0015694//mercury ion transport;GO:0055114//oxidation-reduction process
282	gene:MD17G1115000	-0.0278378	-0.0331182	RLP32	XP_028952593.1 receptor-like protein Cf-9 [Malus domestica]	-	-	-	-	-	GO:0005515//protein binding	-
283	gene:MD06G1136200	-0.0276319	0.0331421	LRK10L-2.7	XP_017188210.2 LEAF RUST 10 DISEASE-RESISTANCE LOCUS RECEPTOR-LIKE PROTEIN KINASE-like 2.4 isoform X2 [Malus domestica]	-	-	-	-	-	GO:0000150//recombinase activity;GO:0003697//single-stranded DNA binding;GO:0030247//polysaccharide binding	GO:0000002//mitochondrial genome maintenance;GO:0006310//DNA recombination;GO:0010124//phenylacetate catabolic process
284	gene:MD13G1124300	-0.0301533	-0.0308639	SWEET15	XP_008389921.1 bidirectional sugar transporter N3-like [Malus domestica]	-	-	-	-	GO:0016021//integral component of membrane	-	-
285	gene:MD09G1148500	0.029985	0.0310137	At2g42990	XP_008348355.2 GDSL esterase/lipase At2g42990-like [Malus domestica]	-	-	-	-	-	GO:0016788//hydrolase activity, acting on ester bonds	-
286	gene:MD04G1086400	-0.0282686	0.0325277	NPF6.3	XP_008358135.1 protein NRT1/ PTR FAMILY 6.3-like [Malus domestica]	-	-	-	-	GO:0016020//membrane	GO:0015333//peptide:proton symporter activity;GO:0022857//transmembrane transporter activity	GO:0015833//peptide transport;GO:0055085//transmembrane transport
287	gene:MD17G1271400	0.0297567	0.0311216	RVE1	XP_028953165.1 protein REVEILLE 1-like [Malus domestica]	-	-	-	-	-	-	-
288	MSTRG.30245	-0.0284284	0.032227	RPP2A	protein SUPPRESSOR OF npr1-1, CONSTITUTIVE 1-like [Malus domestica]	-	-	-	-	-	-	-
289	gene:MD12G1194200	-0.0298742	-0.0308665	BETVIII	XP_008359841.1 calcium-binding protein CML42-like [Malus domestica]	Organismal Systems	Environmental adaptation	ko04626//Plant-pathogen interaction	K13448	GO:0005634//nucleus	GO:0004553//hydrolase activity, hydrolyzing O-glycosyl compounds;GO:0005509//calcium ion binding;GO:0005515//protein binding	GO:0000272//polysaccharide catabolic process
290	gene:MD06G1227300	-0.0287802	0.0318424	LAMT	XP_008374867.2 probable S-adenosylmethionine-dependent methyltransferase At5g37990 [Malus domestica]	-	-	-	-	-	GO:0008168//methyltransferase activity	-
291	gene:MD16G1054300	-0.0299569	-0.0306735	UGT89A2	XP_008339745.2 UDP-glycosyltransferase 89A2-like [Malus domestica]	-	-	-	-	-	GO:0008194//UDP-glycosyltransferase activity;GO:0016758//transferase activity, transferring hexosyl groups	-
292	gene:MD17G1221200	-0.0284452	-0.0320711	--	XP_008375488.1 uncharacterized protein At2g39795, mitochondrial [Malus domestica]	-	-	-	-	GO:0005575//cellular_component;GO:0005622//intracellular;GO:0005623//cell;GO:0005737//cytoplasm;GO:0005739//mitochondrion;GO:0005759//mitochondrial matrix;GO:0031974//membrane-enclosed lumen;GO:0043226//organelle;GO:0043227//membrane-bounded organelle;GO:0043229//intracellular organelle;GO:0043231//intracellular membrane-bounded organelle;GO:0043233//organelle lumen;GO:0044422//organelle part;GO:…	-	-
293	gene:MD02G1273700	-0.0287261	0.0318028	LRK10	XP_008347622.1 rust resistance kinase Lr10-like [Malus domestica]	-	-	-	-	-	GO:0004672//protein kinase activity;GO:0005524//ATP binding;GO:0030247//polysaccharide binding	GO:0006468//protein phosphorylation
294	gene:MD05G1217700	-0.029988	-0.0306134	EIX1	KAB2636831.1 LRR receptor-like serine/threonine-protein kinase [Pyrus ussuriensis x Pyrus communis]	-	-	-	-	-	GO:0005515//protein binding	-
295	gene:MD01G1005300	-0.0292468	-0.0311846	PUB25	XP_028957047.1 U-box domain-containing protein 25-like [Malus domestica]	-	-	-	-	GO:0000221//vacuolar proton-transporting V-type ATPase, V1 domain;GO:0033644//host cell membrane	GO:0003684//damaged DNA binding;GO:0004842//ubiquitin-protein transferase activity;GO:0008270//zinc ion binding;GO:0046961//proton-transporting ATPase activity, rotational mechanism	GO:0006289//nucleotide-excision repair;GO:0009405//pathogenesis;GO:0016567//protein ubiquitination;GO:0043161//proteasome-mediated ubiquitin-dependent protein catabolic process;GO:1902600//hydrogen ion transmembrane transport
296	gene:MD01G1096400	-0.0289884	0.0313567	At3g47570	XP_028961975.1 probable LRR receptor-like serine/threonine-protein kinase At3g47570 [Malus domestica]	-	-	-	-	-	GO:0005515//protein binding	-
297	gene:MD01G1215300	-0.0247423	0.0347592	WRKY53	XP_008343785.2 LOW QUALITY PROTEIN: probable WRKY transcription factor 53 [Malus domestica]	-	-	-	-	-	GO:0003700//transcription factor activity, sequence-specific DNA binding;GO:0043565//sequence-specific DNA binding	GO:0006355//regulation of transcription, DNA-templated
298	gene:MD14G1041100	-0.0285895	-0.0316225	TATDN1	XP_018501480.1 PREDICTED: putative deoxyribonuclease TATDN1 [Pyrus x bretschneideri]	-	-	-	-	-	GO:0016787//hydrolase activity;GO:0016788//hydrolase activity, acting on ester bonds	GO:0008152//metabolic process
299	gene:MD15G1343900	-0.0299742	-0.0302589	AAP3	XP_008338672.2 amino acid permease 3-like [Malus domestica]	-	-	-	-	-	-	-
300	gene:MD04G1147900	-0.029496	-0.0307197	DCR	XP_008370133.2 BAHD acyltransferase DCR isoform X1 [Malus domestica]	-	-	-	-	-	GO:0016747//transferase activity, transferring acyl groups other than amino-acyl groups	-
301	gene:MD17G1038100	-0.0299906	-0.0301513	At5g40240	XP_008341477.2 WAT1-related protein At5g40240-like [Malus domestica]	-	-	-	-	GO:0016020//membrane;GO:0016021//integral component of membrane	-	-
302	gene:MD15G1439600	-0.0282557	-0.0317393	EIX1	XP_018502422.1 PREDICTED: probable LRR receptor-like serine/threonine-protein kinase At4g36180 [Pyrus x bretschneideri]	-	-	-	-	-	GO:0005515//protein binding	-
303	gene:MD11G1018800	-0.0287248	0.031301	--	XP_017191031.2 receptor-like protein 2 [Malus domestica]	-	-	-	-	-	GO:0005515//protein binding	-
304	gene:MD03G1163100	-0.027401	0.0324405	ISPE	XP_008362401.2 4-diphosphocytidyl-2-C-methyl-D-erythritol kinase, chloroplastic [Malus domestica]	Metabolism;Metabolism;Metabolism	Global and overview maps;Global and overview maps;Metabolism of terpenoids and polyketides	ko01100//Metabolic pathways;ko01110//Biosynthesis of secondary metabolites;ko00900//Terpenoid backbone biosynthesis	K00919;K00919;K00919	GO:0005575//cellular_component;GO:0005622//intracellular;GO:0005623//cell;GO:0005737//cytoplasm;GO:0009507//chloroplast;GO:0009509//chromoplast;GO:0009532//plastid stroma;GO:0009536//plastid;GO:0009570//chloroplast stroma;GO:0043226//organelle;GO:0043227//membrane-bounded organelle;GO:0043229//intracellular organelle;GO:0043231//intracellular membrane-bounded organelle;GO:0044422//organelle part;…	GO:0000166//nucleotide binding;GO:0003674//molecular_function;GO:0003824//catalytic activity;GO:0004163//diphosphomevalonate decarboxylase activity;GO:0004413//homoserine kinase activity;GO:0004496//mevalonate kinase activity;GO:0004765//shikimate kinase activity;GO:0005488//binding;GO:0005524//ATP binding;GO:0008144//drug binding;GO:0016301//kinase activity;GO:0016740//transferase activity;GO:00…	GO:0006081//cellular aldehyde metabolic process;GO:0006082//organic acid metabolic process;GO:0006090//pyruvate metabolic process;GO:0006629//lipid metabolic process;GO:0006644//phospholipid metabolic process;GO:0006720//isoprenoid metabolic process;GO:0006721//terpenoid metabolic process;GO:0006793//phosphorus metabolic process;GO:0006796//phosphate-containing compound metabolic process;GO:00081…
305	gene:MD15G1283700	-0.0289686	0.0309817	HSF24	XP_028949872.1 heat stress transcription factor B-1 [Malus domestica]	-	-	-	-	GO:0005737//cytoplasm;GO:0005815//microtubule organizing center	GO:0003700//transcription factor activity, sequence-specific DNA binding;GO:0043565//sequence-specific DNA binding	GO:0006260//DNA replication;GO:0006275//regulation of DNA replication;GO:0006355//regulation of transcription, DNA-templated;GO:0006357//regulation of transcription from RNA polymerase II promoter;GO:0043093//FtsZ-dependent cytokinesis;GO:0070206//protein trimerization;GO:0090529//cell septum assembly
306	gene:MD15G1244200	0.028944	-0.0309827	TLP1	XP_008352435.2 thaumatin-like protein 1 [Malus domestica]	-	-	-	-	-	-	-
307	gene:MD10G1308200	-0.0288163	-0.0310959	At1g11410	KAB2601095.1 G-type lectin S-receptor-like serine/threonine-protein kinase [Pyrus ussuriensis x Pyrus communis]	-	-	-	-	GO:0016021//integral component of membrane	-	GO:0015886//heme transport;GO:0017004//cytochrome complex assembly;GO:0048544//recognition of pollen
308	gene:MD15G1227100	0.0293104	0.03058	--	XP_008365455.1 uncharacterized protein LOC103429088 isoform X1 [Malus domestica]	-	-	-	-	-	-	-
309	gene:MD03G1246100	-0.026784	-0.0327822	--	XP_028956112.1 uncharacterized protein LOC103443963 [Malus domestica]	-	-	-	-	GO:0009424//bacterial-type flagellum hook	GO:0005198//structural molecule activity;GO:0051082//unfolded protein binding	GO:0001539//cilium or flagellum-dependent cell motility
310	gene:MD03G1294500	-0.0300332	-0.0298212	--	XP_028956281.1 uncharacterized protein LOC103432624 [Malus domestica]	-	-	-	-	-	GO:0005515//protein binding	-
311	gene:MD00G1152300	-0.026756	0.032792	RPPL1	TQE10290.1 hypothetical protein C1H46_004129 [Malus baccata]	-	-	-	-	-	GO:0043531//ADP binding	-
312	gene:MD13G1160700	-0.0264134	0.0330655	FRAA3	XP_008360260.2 major allergen Pru av 1 [Malus domestica]	-	-	-	-	-	-	GO:0006952//defense response;GO:0010038//response to metal ion
313	gene:MD10G1316900	-0.0296346	-0.0301178	--	TQD91973.1 hypothetical protein C1H46_022489 [Malus baccata]	-	-	-	-	-	GO:0005515//protein binding	-
314	gene:MD06G1163300	-0.0278732	0.0316186	CYP736A117	XP_008364594.2 cytochrome P450 71A3-like [Malus domestica]	-	-	-	-	-	GO:0005506//iron ion binding;GO:0016705//oxidoreductase activity, acting on paired donors, with incorporation or reduction of molecular oxygen;GO:0020037//heme binding	GO:0055114//oxidation-reduction process
315	gene:MD15G1036800	-0.0282497	0.0312306	--	XP_008378697.1 uncharacterized protein LOC103441769 [Malus domestica]	-	-	-	-	-	-	-
316	gene:MD03G1230300	-0.0261714	-0.0329711	DTX19	XP_028956074.1 protein DETOXIFICATION 19-like [Malus domestica]	-	-	-	-	GO:0016020//membrane	GO:0015238//drug transmembrane transporter activity;GO:0015297//antiporter activity;GO:0042910//xenobiotic transporter activity	GO:0006855//drug transmembrane transport;GO:0042493//response to drug;GO:0055085//transmembrane transport
317	gene:MD15G1326700	0.029454	0.0299667	TPPJ	XP_008345555.2 probable trehalose-phosphate phosphatase J [Malus domestica]	Metabolism;Metabolism;Metabolism	Global and overview maps;Global and overview maps;Carbohydrate metabolism	ko01100//Metabolic pathways;ko01110//Biosynthesis of secondary metabolites;ko00500//Starch and sucrose metabolism	K01087;K01087;K01087	GO:0005575//cellular_component;GO:0005576//extracellular region;GO:0005618//cell wall;GO:0005623//cell;GO:0005886//plasma membrane;GO:0016020//membrane;GO:0030312//external encapsulating structure;GO:0044464//cell part;GO:0071944//cell periphery	GO:0003674//molecular_function;GO:0003824//catalytic activity;GO:0004805//trehalose-phosphatase activity;GO:0005488//binding;GO:0008967//phosphoglycolate phosphatase activity;GO:0016787//hydrolase activity;GO:0016798//hydrolase activity, acting on glycosyl bonds;GO:0030246//carbohydrate binding	GO:0005975//carbohydrate metabolic process;GO:0005984//disaccharide metabolic process;GO:0005991//trehalose metabolic process;GO:0005992//trehalose biosynthetic process;GO:0008150//biological_process;GO:0008152//metabolic process;GO:0009058//biosynthetic process;GO:0009311//oligosaccharide metabolic process;GO:0009312//oligosaccharide biosynthetic process;GO:0009987//cellular process;GO:0016051//…
318	gene:MD03G1016000	-0.0290362	0.0302529	RPPL1	XP_028955146.1 putative disease resistance RPP13-like protein 1 [Malus domestica]	-	-	-	-	-	GO:0005515//protein binding;GO:0005524//ATP binding;GO:0008134//transcription factor binding;GO:0043531//ADP binding	GO:0006355//regulation of transcription, DNA-templated
319	gene:MD03G1063600	-0.0294678	-0.0297836	FER	XP_008355123.3 receptor-like protein kinase FERONIA [Malus domestica]	-	-	-	-	-	GO:0004672//protein kinase activity;GO:0005524//ATP binding;GO:0009055//electron carrier activity	GO:0006468//protein phosphorylation
320	gene:MD13G1057000	-0.0283836	0.0308067	CYP734A1	XP_008360080.2 cytochrome P450 CYP749A22-like [Malus domestica]	Metabolism	Metabolism of terpenoids and polyketides	ko00905//Brassinosteroid biosynthesis	K15639	-	GO:0005506//iron ion binding;GO:0016705//oxidoreductase activity, acting on paired donors, with incorporation or reduction of molecular oxygen;GO:0020037//heme binding	GO:0055114//oxidation-reduction process
321	gene:MD05G1065500	0.0277229	-0.0313534	RL2	XP_008378460.1 transcription factor RADIALIS [Malus domestica]	-	-	-	-	-	-	GO:0006511//ubiquitin-dependent protein catabolic process
322	gene:MD11G1165600	-0.0285511	0.0305117	--	XP_008391125.1 ankyrin repeat-containing protein NPR4-like isoform X1 [Malus domestica]	-	-	-	-	-	GO:0005515//protein binding	-
323	gene:MD08G1047700	-0.0292768	0.0298012	GLR2.8	XP_028962549.1 glutamate receptor 2.8-like [Malus domestica]	-	-	-	-	GO:0016020//membrane	GO:0004970//ionotropic glutamate receptor activity;GO:0015276//ligand-gated ion channel activity	-
324	gene:MD04G1164500	-0.0298073	-0.0292546	LSC30	XP_008370177.2 ferritin-4, chloroplastic-like [Malus domestica]	-	-	-	-	-	GO:0008199//ferric iron binding	-
325	gene:MD06G1042400	0.0277255	0.0310833	--	XP_008356460.2 putative invertase inhibitor [Malus domestica]	-	-	-	-	GO:0005575//cellular_component;GO:0005576//extracellular region	GO:0003674//molecular_function;GO:0004857//enzyme inhibitor activity;GO:0030234//enzyme regulator activity;GO:0098772//molecular function regulator	GO:0008150//biological_process;GO:0043086//negative regulation of catalytic activity;GO:0044092//negative regulation of molecular function;GO:0050790//regulation of catalytic activity;GO:0065007//biological regulation;GO:0065009//regulation of molecular function
326	gene:MD03G1095100	-0.0256665	0.0327455	--	XP_008355143.2 epsin-3-like [Malus domestica]	Cellular Processes	Transport and catabolism	ko04144//Endocytosis	K12471	-	GO:0005543//phospholipid binding	-
327	gene:MD17G1038400	-0.0298363	-0.0289852	DEGP9	XP_008341479.1 protease Do-like 9 [Malus domestica]	-	-	-	-	GO:0030288//outer membrane-bounded periplasmic space	GO:0004252//serine-type endopeptidase activity;GO:0005515//protein binding;GO:0008236//serine-type peptidase activity;GO:0008239//dipeptidyl-peptidase activity;GO:0045152//antisigma factor binding;GO:0070009//serine-type aminopeptidase activity	GO:0006508//proteolysis;GO:0006950//response to stress
328	gene:MD09G1043000	-0.0290069	-0.0297074	P4H7	XP_008379308.2 probable prolyl 4-hydroxylase 7 [Malus domestica]	Metabolism;Metabolism	Global and overview maps;Amino acid metabolism	ko01100//Metabolic pathways;ko00330//Arginine and proline metabolism	K00472;K00472	-	GO:0016491//oxidoreductase activity	GO:0055114//oxidation-reduction process
329	gene:MD09G1072200	0.0298213	0.0288731	CSLH1	XP_028963702.1 cellulose synthase-like protein H1 isoform X1 [Malus domestica]	-	-	-	-	GO:0016020//membrane	GO:0016760//cellulose synthase (UDP-forming) activity	GO:0030244//cellulose biosynthetic process
330	gene:MD00G1082900	-0.0293684	-0.0292954	EIX1	XP_008358880.2 receptor-like protein 3 [Malus domestica]	-	-	-	-	-	GO:0005515//protein binding	-
331	gene:MD13G1036100	-0.0290046	0.0294658	LRK10L-1.2	TQD92462.1 hypothetical protein C1H46_022023 [Malus baccata]	-	-	-	-	-	GO:0004672//protein kinase activity;GO:0005524//ATP binding;GO:0030247//polysaccharide binding	GO:0006468//protein phosphorylation
332	gene:MD07G1077900	-0.0280412	0.0303361	PME51	XP_028961268.1 probable pectinesterase/pectinesterase inhibitor 51 [Malus domestica]	-	-	-	-	-	GO:0004857//enzyme inhibitor activity;GO:0030599//pectinesterase activity	GO:0042545//cell wall modification
333	gene:MD17G1230100	-0.028568	0.0298182	HSFA4B	NP_001281032.1 heat stress transcription factor A-4b-like [Malus domestica]	-	-	-	-	-	GO:0003700//transcription factor activity, sequence-specific DNA binding;GO:0005524//ATP binding;GO:0043565//sequence-specific DNA binding	GO:0006355//regulation of transcription, DNA-templated;GO:0007059//chromosome segregation;GO:0030261//chromosome condensation
334	gene:MD03G1273300	-0.0280616	0.0302668	GID1B	NP_001281282.1 uncharacterized protein LOC103432477 [Malus domestica]	Environmental Information Processing	Signal transduction	ko04075//Plant hormone signal transduction	K14493	-	GO:0016787//hydrolase activity	-
335	gene:MD05G1273100	0.0291783	0.0291906	RFNR2	RXH98886.1 hypothetical protein DVH24_011211 [Malus domestica]	Metabolism;Metabolism	Global and overview maps;Energy metabolism	ko01100//Metabolic pathways;ko00195//Photosynthesis	K02641;K02641	GO:0009337//sulfite reductase complex (NADPH)	GO:0004783//sulfite reductase (NADPH) activity;GO:0009055//electron carrier activity;GO:0016002//sulfite reductase activity;GO:0016491//oxidoreductase activity;GO:0016655//oxidoreductase activity, acting on NAD(P)H, quinone or similar compound as acceptor;GO:0051213//dioxygenase activity	GO:0006790//sulfur compound metabolic process;GO:0006814//sodium ion transport;GO:0010124//phenylacetate catabolic process;GO:0010128//benzoate catabolic process via CoA ligation;GO:0055114//oxidation-reduction process
336	gene:MD11G1232500	-0.0273122	0.0309421	At4g27290	XP_008386061.1 G-type lectin S-receptor-like serine/threonine-protein kinase At4g27290 [Malus domestica]	-	-	-	-	-	GO:0004672//protein kinase activity;GO:0004674//protein serine/threonine kinase activity;GO:0005524//ATP binding	GO:0006468//protein phosphorylation;GO:0048544//recognition of pollen
337	MSTRG.30224	-0.0264752	0.0316458	N	TMV resistance protein N-like [Malus domestica]	-	-	-	-	-	-	-
338	gene:MD03G1143600	-0.0298503	-0.0284544	TGA9	XP_008383943.2 transcription factor TGA9-like isoform X2 [Malus domestica]	Environmental Information Processing	Signal transduction	ko04075//Plant hormone signal transduction	K14431	-	GO:0003700//transcription factor activity, sequence-specific DNA binding;GO:0043565//sequence-specific DNA binding	GO:0006351//transcription, DNA-templated;GO:0006355//regulation of transcription, DNA-templated
339	gene:MD07G1270900	-0.0292733	-0.0290239	--	XP_008376590.1 uncharacterized protein LOC103439761 [Malus domestica]	-	-	-	-	-	-	-
340	gene:MD15G1151600	0.0286732	0.0295246	SCPL24	XP_008394313.2 serine carboxypeptidase 24 isoform X1 [Malus domestica]	-	-	-	-	-	GO:0004185//serine-type carboxypeptidase activity	GO:0006508//proteolysis
341	gene:MD15G1367700	-0.0293619	-0.0288363	MIK2	XP_008380629.2 MDIS1-interacting receptor like kinase 2-like [Malus domestica]	-	-	-	-	-	GO:0004672//protein kinase activity;GO:0005515//protein binding;GO:0005524//ATP binding	GO:0006468//protein phosphorylation
342	gene:MD08G1107600	-0.0286953	0.0293789	WAK2	RXH91769.1 hypothetical protein DVH24_020792 [Malus domestica]	-	-	-	-	-	GO:0004672//protein kinase activity;GO:0005509//calcium ion binding;GO:0005524//ATP binding;GO:0030247//polysaccharide binding	GO:0006468//protein phosphorylation
343	gene:MD02G1047500	-0.0247138	0.032731	CES101	XP_028953177.1 uncharacterized protein LOC103452577 [Malus domestica]	-	-	-	-	-	GO:0004672//protein kinase activity;GO:0004674//protein serine/threonine kinase activity;GO:0005524//ATP binding	GO:0006468//protein phosphorylation;GO:0048544//recognition of pollen
344	gene:MD00G1101700	-0.0282619	0.0296777	CRK8	XP_028954057.1 putative receptor-like protein kinase At4g00960 isoform X2 [Malus domestica]	-	-	-	-	GO:0005765//lysosomal membrane;GO:0005887//integral component of plasma membrane	GO:0004672//protein kinase activity;GO:0005524//ATP binding	GO:0006468//protein phosphorylation
345	gene:MD05G1095400	-0.0289945	-0.0288921	RLP35	XP_028959266.1 putative receptor like protein 25 [Malus domestica]	-	-	-	-	-	GO:0005515//protein binding	-
346	gene:MD03G1014400	-0.0269134	0.0308392	pod	KAB2616457.1 peroxidase A2-like [Pyrus ussuriensis x Pyrus communis]	Metabolism;Metabolism;Metabolism	Global and overview maps;Global and overview maps;Biosynthesis of other secondary metabolites	ko01100//Metabolic pathways;ko01110//Biosynthesis of secondary metabolites;ko00940//Phenylpropanoid biosynthesis	K00430;K00430;K00430	-	GO:0004601//peroxidase activity;GO:0020037//heme binding	GO:0006979//response to oxidative stress;GO:0055114//oxidation-reduction process
347	gene:MD14G1214200	0.0263048	-0.0313233	CYP78A5	XP_028948947.1 cytochrome P450 78A5 [Malus domestica]	-	-	-	-	-	GO:0005506//iron ion binding;GO:0016705//oxidoreductase activity, acting on paired donors, with incorporation or reduction of molecular oxygen;GO:0020037//heme binding	GO:0055114//oxidation-reduction process
348	gene:MD06G1164000	-0.0294391	0.0281867	CYP736A117	XP_008348424.2 cytochrome P450 71A3-like [Malus domestica]	-	-	-	-	-	GO:0005506//iron ion binding;GO:0016705//oxidoreductase activity, acting on paired donors, with incorporation or reduction of molecular oxygen;GO:0020037//heme binding	GO:0055114//oxidation-reduction process
349	gene:MD14G1095400	-0.0284983	0.0290753	At5g03795	XP_008392545.2 probable glycosyltransferase At5g03795 [Malus domestica]	-	-	-	-	-	-	-
350	gene:MD15G1321200	0.0286243	-0.0289006	PER17	XP_008381982.1 peroxidase 17 [Malus domestica]	Metabolism;Metabolism;Metabolism	Global and overview maps;Global and overview maps;Biosynthesis of other secondary metabolites	ko01100//Metabolic pathways;ko01110//Biosynthesis of secondary metabolites;ko00940//Phenylpropanoid biosynthesis	K00430;K00430;K00430	-	GO:0004601//peroxidase activity;GO:0020037//heme binding	GO:0006979//response to oxidative stress;GO:0055114//oxidation-reduction process
351	gene:MD08G1189800	-0.0289193	-0.0285601	--	XP_008379548.2 uncharacterized protein LOC103442526 isoform X2 [Malus domestica]	-	-	-	-	-	GO:0003677//DNA binding;GO:0003678//DNA helicase activity	GO:0006303//double-strand break repair via nonhomologous end joining;GO:0030254//protein secretion by the type III secretion system
352	gene:MD17G1237600	0.027206	0.030088	--	XP_028952551.1 O-acyltransferase WSD1-like [Malus domestica]	-	-	-	-	-	GO:0004144//diacylglycerol O-acyltransferase activity	GO:0045017//glycerolipid biosynthetic process
353	gene:MD17G1087200	-0.0289276	0.0283601	At2g19130	XP_008341942.2 G-type lectin S-receptor-like serine/threonine-protein kinase At2g19130 [Malus domestica]	-	-	-	-	-	GO:0004672//protein kinase activity;GO:0005524//ATP binding	GO:0006468//protein phosphorylation;GO:0048544//recognition of pollen
354	gene:MD06G1094500	-0.0278849	0.0293806	--	RXH95650.1 hypothetical protein DVH24_008150 [Malus domestica]	-	-	-	-	-	-	-
355	gene:MD07G1106900	-0.0297638	-0.0274468	RLP6	XP_008355781.2 receptor-like protein 6 [Malus domestica]	-	-	-	-	-	GO:0005515//protein binding	-
356	gene:MD04G1138400	0.029976	0.0272037	GLOX	XP_008359690.3 aldehyde oxidase GLOX [Malus domestica]	-	-	-	-	-	-	-
357	gene:MD04G1162200	-0.0288555	0.0283447	AMT2	XP_008370164.3 ammonium transporter 2-like [Malus domestica]	-	-	-	-	GO:0016020//membrane	GO:0008519//ammonium transmembrane transporter activity	GO:0015696//ammonium transport
358	gene:MD13G1284800	-0.0283051	0.028861	CYP716A15	XP_008391096.1 beta-amyrin 28-monooxygenase [Malus domestica]	-	-	-	-	-	GO:0005506//iron ion binding;GO:0016705//oxidoreductase activity, acting on paired donors, with incorporation or reduction of molecular oxygen;GO:0020037//heme binding	GO:0055114//oxidation-reduction process
359	gene:MD02G1056400	0.0298324	0.0272558	D14	XP_008386980.2 strigolactone esterase D14-like [Malus domestica]	-	-	-	-	-	GO:0003674//molecular_function;GO:0003824//catalytic activity;GO:0004414//homoserine O-acetyltransferase activity;GO:0047570//3-oxoadipate enol-lactonase activity;GO:0070205//2-succinyl-6-hydroxy-2,4-cyclohexadiene-1-carboxylate synthase activity	GO:0009086//methionine biosynthetic process;GO:0009102//biotin biosynthetic process;GO:0009234//menaquinone biosynthetic process;GO:0015979//photosynthesis;GO:0042952//beta-ketoadipate pathway
360	MSTRG.53517	-0.0285042	0.0286387	--	transposable element gene [Prunus dulcis]	-	-	-	-	-	GO:0016787//hydrolase activity	GO:0043170//macromolecule metabolic process;GO:0044238//primary metabolic process
361	gene:MD02G1164300	-0.0295268	-0.0275614	At5g66900	XP_028954028.1 probable disease resistance protein At5g66900 [Malus domestica]	-	-	-	-	-	GO:0005515//protein binding;GO:0005524//ATP binding;GO:0016887//ATPase activity;GO:0043531//ADP binding	GO:0006260//DNA replication
362	gene:MD08G1205300	-0.0300957	-0.026875	PAE8	KAB2628724.1 hypothetical protein D8674_033519 [Pyrus ussuriensis x Pyrus communis]	-	-	-	-	-	GO:0016787//hydrolase activity	-
363	gene:MD10G1290300	-0.030148	-0.0267549	NSL1	XP_008358675.2 MACPF domain-containing protein NSL1-like [Malus domestica]	-	-	-	-	-	-	-
364	gene:MD08G1217500	-0.0284457	0.0285465	CCR4	BBN69445.1 hypothetical protein Prudu_948S000300 [Prunus dulcis]	-	-	-	-	-	GO:0004672//protein kinase activity;GO:0005524//ATP binding	GO:0006468//protein phosphorylation;GO:0015074//DNA integration
365	gene:MD16G1060500	-0.0301221	-0.0267022	RPK2	XP_008361762.2 LRR receptor-like serine/threonine-protein kinase RPK2 [Malus domestica]	-	-	-	-	-	GO:0004672//protein kinase activity;GO:0005515//protein binding;GO:0005524//ATP binding	GO:0006468//protein phosphorylation;GO:0009236//cobalamin biosynthetic process
366	gene:MD17G1187000	-0.0283023	0.0285465	ITN1	XP_008342647.1 ankyrin repeat-containing protein At5g02620-like [Malus domestica]	-	-	-	-	GO:0005575//cellular_component;GO:0005622//intracellular;GO:0005623//cell;GO:0005737//cytoplasm;GO:0005783//endoplasmic reticulum;GO:0005886//plasma membrane;GO:0012505//endomembrane system;GO:0016020//membrane;GO:0016021//integral component of membrane;GO:0031224//intrinsic component of membrane;GO:0043226//organelle;GO:0043227//membrane-bounded organelle;GO:0043229//intracellular organelle;GO:0…	GO:0005515//protein binding	-
367	gene:MD08G1012300	-0.0294175	-0.0273821	PSI2	XP_008377136.2 uncharacterized protein LOC103440249 isoform X1 [Malus domestica]	-	-	-	-	GO:0016020//membrane	-	GO:0045927//positive regulation of growth
368	gene:MD07G1248400	-0.0288735	0.0279254	--	-	-	-	-	-	-	-	-
369	gene:MD17G1045300	-0.0291167	0.0276441	AATP1	XP_008341515.1 AAA-ATPase ASD, mitochondrial-like [Malus domestica]	-	-	-	-	GO:0000502//proteasome complex;GO:0009379//Holliday junction helicase complex	GO:0003723//RNA binding;GO:0003724//RNA helicase activity;GO:0004222//metalloendopeptidase activity;GO:0004386//helicase activity;GO:0005524//ATP binding;GO:0005525//GTP binding;GO:0009378//four-way junction helicase activity;GO:0016887//ATPase activity	GO:0006281//DNA repair;GO:0006310//DNA recombination;GO:0006508//proteolysis;GO:0010498//proteasomal protein catabolic process;GO:0019941//modification-dependent protein catabolic process;GO:0051301//cell division
370	gene:MD08G1029500	-0.0284531	0.0283171	BETV6	RXH91190.1 hypothetical protein DVH24_020213 [Malus domestica]	-	-	-	-	-	GO:0003824//catalytic activity;GO:0003854//3-beta-hydroxy-delta5-steroid dehydrogenase activity;GO:0003978//UDP-glucose 4-epimerase activity;GO:0016491//oxidoreductase activity;GO:0016616//oxidoreductase activity, acting on the CH-OH group of donors, NAD or NADP as acceptor;GO:0016651//oxidoreductase activity, acting on NAD(P)H;GO:0016757//transferase activity, transferring glycosyl groups	GO:0005975//carbohydrate metabolic process;GO:0006012//galactose metabolic process;GO:0006694//steroid biosynthetic process;GO:0006813//potassium ion transport;GO:0055114//oxidation-reduction process
371	gene:MD05G1213900	-0.029407	-0.0273234	At4g27290	KAB2636828.1 hypothetical protein D8674_027362 [Pyrus ussuriensis x Pyrus communis]	-	-	-	-	-	GO:0004672//protein kinase activity;GO:0004674//protein serine/threonine kinase activity;GO:0005524//ATP binding	GO:0006468//protein phosphorylation;GO:0048544//recognition of pollen
372	gene:MD02G1050000	-0.0297602	-0.0268981	ALDH2C4	XP_008386638.2 aldehyde dehydrogenase family 2 member C4-like isoform X1 [Malus domestica]	Metabolism	Biosynthesis of other secondary metabolites	ko00940//Phenylpropanoid biosynthesis	K12355	-	GO:0003842//1-pyrroline-5-carboxylate dehydrogenase activity;GO:0004491//methylmalonate-semialdehyde dehydrogenase (acylating) activity;GO:0004777//succinate-semialdehyde dehydrogenase (NAD+) activity;GO:0008802//betaine-aldehyde dehydrogenase activity;GO:0009013//succinate-semialdehyde dehydrogenase [NAD(P)+] activity;GO:0016491//oxidoreductase activity;GO:0016620//oxidoreductase activity, actin…	GO:0006527//arginine catabolic process;GO:0006562//proline catabolic process;GO:0006574//valine catabolic process;GO:0006578//amino-acid betaine biosynthetic process;GO:0009450//gamma-aminobutyric acid catabolic process;GO:0010124//phenylacetate catabolic process;GO:0055114//oxidation-reduction process
373	gene:MD17G1163300	-0.0301567	-0.0264029	DWF5	XP_028953312.1 LOW QUALITY PROTEIN: 7-dehydrocholesterol reductase-like [Malus domestica]	Metabolism;Metabolism;Metabolism	Global and overview maps;Global and overview maps;Lipid metabolism	ko01100//Metabolic pathways;ko01110//Biosynthesis of secondary metabolites;ko00100//Steroid biosynthesis	K00213;K00213;K00213	GO:0016020//membrane	GO:0016628//oxidoreductase activity, acting on the CH-CH group of donors, NAD or NADP as acceptor	GO:0016126//sterol biosynthetic process
374	gene:MD05G1331300	-0.0291139	0.0274719	At1g61390	XP_028959435.1 LOW QUALITY PROTEIN: uncharacterized protein LOC103429239 [Malus domestica]	-	-	-	-	-	GO:0004672//protein kinase activity;GO:0005524//ATP binding	GO:0006468//protein phosphorylation;GO:0048544//recognition of pollen
375	gene:MD15G1361000	-0.0280905	0.0285121	--	KAB2617213.1 phosphopantothenoylcysteine decarboxylase subunit VHS3-like [Pyrus ussuriensis x Pyrus communis]	-	-	-	-	GO:0016021//integral component of membrane	-	GO:0019087//transformation of host cell by virus
376	gene:MD01G1172800	-0.0299989	-0.0264774	EIX1	XP_028958457.1 receptor-like protein EIX1 [Malus domestica]	-	-	-	-	-	GO:0005515//protein binding	-
377	gene:MD17G1227400	-0.0298935	-0.026549	At3g07870	XP_028953489.1 F-box protein CPR1 [Malus domestica]	-	-	-	-	-	-	-
378	gene:MD14G1155800	-0.0281531	0.028387	TAT	XP_009359423.2 PREDICTED: acylsugar acyltransferase 3-like [Pyrus x bretschneideri]	Metabolism;Metabolism;Metabolism;Metabolism;Metabolism	Global and overview maps;Global and overview maps;Biosynthesis of other secondary metabolites;Biosynthesis of other secondary metabolites;Biosynthesis of other secondary metabolites	ko01100//Metabolic pathways;ko01110//Biosynthesis of secondary metabolites;ko00940//Phenylpropanoid biosynthesis;ko00941//Flavonoid biosynthesis;ko00945//Stilbenoid, diarylheptanoid and gingerol biosynthesis	K13065;K13065;K13065;K13065;K13065	GO:0005575//cellular_component;GO:0005622//intracellular;GO:0005623//cell;GO:0005634//nucleus;GO:0005737//cytoplasm;GO:0043226//organelle;GO:0043227//membrane-bounded organelle;GO:0043229//intracellular organelle;GO:0043231//intracellular membrane-bounded organelle;GO:0044424//intracellular part;GO:0044464//cell part	GO:0003674//molecular_function;GO:0003824//catalytic activity;GO:0008374//O-acyltransferase activity;GO:0016407//acetyltransferase activity;GO:0016413//O-acetyltransferase activity;GO:0016740//transferase activity;GO:0016746//transferase activity, transferring acyl groups;GO:0016747//transferase activity, transferring acyl groups other than amino-acyl groups;GO:0047162//17-O-deacetylvindoline O-a…	GO:0006807//nitrogen compound metabolic process;GO:0008150//biological_process;GO:0008152//metabolic process;GO:0009820//alkaloid metabolic process;GO:0071704//organic substance metabolic process;GO:1901564//organonitrogen compound metabolic process
379	gene:MD06G1199100	0.0301047	0.0262804	At5g07800	XP_008374590.1 flavin-containing monooxygenase FMO GS-OX-like 9 [Malus domestica]	-	-	-	-	GO:0005737//cytoplasm;GO:0009342//glutamate synthase complex (NADPH)	GO:0003824//catalytic activity;GO:0004148//dihydrolipoyl dehydrogenase activity;GO:0004355//glutamate synthase (NADPH) activity;GO:0004362//glutathione-disulfide reductase activity;GO:0004499//N,N-dimethylaniline monooxygenase activity;GO:0004729//oxygen-dependent protoporphyrinogen oxidase activity;GO:0004791//thioredoxin-disulfide reductase activity;GO:0008767//UDP-galactopyranose mutase activi…	GO:0006096//glycolytic process;GO:0006537//glutamate biosynthetic process;GO:0006744//ubiquinone biosynthetic process;GO:0006779//porphyrin-containing compound biosynthetic process;GO:0006790//sulfur compound metabolic process;GO:0006805//xenobiotic metabolic process;GO:0006813//potassium ion transport;GO:0008652//cellular amino acid biosynthetic process;GO:0009228//thiamine biosynthetic process;…
380	gene:MD15G1390400	0.0282802	0.0282074	OPT2	XP_008339039.2 oligopeptide transporter 2-like [Malus domestica]	-	-	-	-	-	GO:0003855//3-dehydroquinate dehydratase activity;GO:0015198//oligopeptide transporter activity	GO:0055085//transmembrane transport
381	gene:MD09G1276300	-0.0285431	0.0279389	GAD1	NP_001280764.1 glutamate decarboxylase 2 [Malus domestica]	Metabolism;Metabolism;Metabolism;Metabolism;Metabolism;Metabolism	Global and overview maps;Global and overview maps;Amino acid metabolism;Metabolism of other amino acids;Carbohydrate metabolism;Metabolism of other amino acids	ko01100//Metabolic pathways;ko01110//Biosynthesis of secondary metabolites;ko00250//Alanine, aspartate and glutamate metabolism;ko00410//beta-Alanine metabolism;ko00650//Butanoate metabolism;ko00430//Taurine and hypotaurine metabolism	K01580;K01580;K01580;K01580;K01580;K01580	-	GO:0004351//glutamate decarboxylase activity;GO:0004837//tyrosine decarboxylase activity;GO:0016831//carboxy-lyase activity;GO:0030170//pyridoxal phosphate binding	GO:0006540//glutamate decarboxylation to succinate;GO:0015940//pantothenate biosynthetic process;GO:0019752//carboxylic acid metabolic process;GO:0051188//cofactor biosynthetic process
382	MSTRG.49438	-0.0287184	0.027618	RFS2	T4.14 [Malus x robusta]	Metabolism;Metabolism	Global and overview maps;Carbohydrate metabolism	ko01100//Metabolic pathways;ko00052//Galactose metabolism	K06617;K06617	GO:0005911//cell-cell junction	GO:0004557//alpha-galactosidase activity;GO:0008378//galactosyltransferase activity	GO:0006950//response to stress;GO:0009313//oligosaccharide catabolic process;GO:0009628//response to abiotic stimulus
383	gene:MD13G1109000	-0.0286022	0.0277202	SAT	XP_008389785.2 vinorine synthase-like [Malus domestica]	Metabolism;Metabolism;Metabolism;Metabolism;Metabolism	Global and overview maps;Global and overview maps;Biosynthesis of other secondary metabolites;Biosynthesis of other secondary metabolites;Biosynthesis of other secondary metabolites	ko01100//Metabolic pathways;ko01110//Biosynthesis of secondary metabolites;ko00940//Phenylpropanoid biosynthesis;ko00941//Flavonoid biosynthesis;ko00945//Stilbenoid, diarylheptanoid and gingerol biosynthesis	K13065;K13065;K13065;K13065;K13065	-	GO:0016747//transferase activity, transferring acyl groups other than amino-acyl groups	-
384	gene:MD13G1203400	-0.0294815	-0.0267545	CIPK4	NP_001315681.1 CBL-interacting serine/threonine-protein kinase 4-like [Malus domestica]	-	-	-	-	-	GO:0004672//protein kinase activity;GO:0005524//ATP binding;GO:0016709//oxidoreductase activity, acting on paired donors, with incorporation or reduction of molecular oxygen, NAD(P)H as one donor, and incorporation of one atom of oxygen	GO:0006468//protein phosphorylation;GO:0006744//ubiquinone biosynthetic process;GO:0007165//signal transduction
385	gene:MD03G1072800	-0.0289747	0.0273001	--	TQD91659.1 hypothetical protein C1H46_022723 [Malus baccata]	-	-	-	-	-	-	-
386	gene:MD07G1072100	-0.0302589	-0.0258411	GAT1	XP_008391282.2 GABA transporter 1-like [Malus domestica]	-	-	-	-	-	-	GO:0006952//defense response
387	gene:MD10G1221900	-0.0298585	-0.0262937	--	XP_008383306.1 receptor-like protein EIX2 [Malus domestica]	-	-	-	-	-	GO:0005515//protein binding	-
388	gene:MD07G1141200	-0.027704	0.0285315	EIX2	XP_028961542.1 receptor-like protein EIX2 [Malus domestica]	-	-	-	-	-	GO:0005515//protein binding	-
389	gene:MD07G1020400	-0.0290604	-0.0271349	CCR1	TQE12985.1 hypothetical protein C1H46_001360 [Malus baccata]	-	-	-	-	-	GO:0003824//catalytic activity;GO:0003854//3-beta-hydroxy-delta5-steroid dehydrogenase activity;GO:0003978//UDP-glucose 4-epimerase activity;GO:0008446//GDP-mannose 4,6-dehydratase activity;GO:0008460//dTDP-glucose 4,6-dehydratase activity;GO:0008667//2,3-dihydro-2,3-dihydroxybenzoate dehydrogenase activity;GO:0008712//ADP-glyceromanno-heptose 6-epimerase activity;GO:0016616//oxidoreductase activ…	GO:0000271//polysaccharide biosynthetic process;GO:0005975//carbohydrate metabolic process;GO:0006012//galactose metabolic process;GO:0006694//steroid biosynthetic process;GO:0008152//metabolic process;GO:0009243//O antigen biosynthetic process;GO:0009244//lipopolysaccharide core region biosynthetic process;GO:0019305//dTDP-rhamnose biosynthetic process;GO:0055114//oxidation-reduction process
390	gene:MD13G1067300	-0.0295804	-0.026511	EIF-5A2	XP_008360103.1 eukaryotic translation initiation factor 5A-2 [Malus domestica]	-	-	-	-	GO:0005737//cytoplasm	GO:0003674//molecular_function;GO:0003676//nucleic acid binding;GO:0003723//RNA binding;GO:0003743//translation initiation factor activity;GO:0003746//translation elongation factor activity;GO:0005488//binding;GO:0008135//translation factor activity, RNA binding;GO:0043021//ribonucleoprotein complex binding;GO:0043022//ribosome binding;GO:0044877//macromolecular complex binding;GO:0097159//organi…	GO:0006412//translation;GO:0006413//translational initiation;GO:0006414//translational elongation;GO:0006417//regulation of translation;GO:0006448//regulation of translational elongation;GO:0006449//regulation of translational termination;GO:0006452//translational frameshifting;GO:0006518//peptide metabolic process;GO:0006807//nitrogen compound metabolic process;GO:0008150//biological_process;GO:…
391	gene:MD10G1293600	0.0248004	0.0309991	--	XP_008358680.1 uncharacterized protein LOC103422396 [Malus domestica]	-	-	-	-	-	-	-
392	gene:MD05G1219400	-0.0299499	-0.0260436	GT7	XP_008363062.2 glycosyltransferase 6-like [Malus domestica]	-	-	-	-	GO:0016021//integral component of membrane	GO:0016757//transferase activity, transferring glycosyl groups	-
393	gene:MD09G1224500	-0.0293456	0.0266881	WRKY40	XP_008392469.1 probable WRKY transcription factor 40 [Malus domestica]	-	-	-	-	-	GO:0003700//transcription factor activity, sequence-specific DNA binding;GO:0043565//sequence-specific DNA binding	GO:0006355//regulation of transcription, DNA-templated
394	gene:MD17G1263100	-0.0295976	-0.0263909	PAPS1	XP_008343084.2 nuclear poly(A) polymerase 1-like [Malus domestica]	Genetic Information Processing	Translation	ko03015//mRNA surveillance pathway	K14376	-	GO:0003723//RNA binding;GO:0004652//polynucleotide adenylyltransferase activity;GO:0016779//nucleotidyltransferase activity	GO:0043631//RNA polyadenylation
395	gene:MD12G1239800	-0.0280621	0.0280035	AKR1	XP_008388674.2 probable aldo-keto reductase 1 [Malus domestica]	-	-	-	-	-	GO:0047834//D-threo-aldose 1-dehydrogenase activity	-
396	gene:MD02G1066200	-0.0282294	-0.0278147	MIK1	XP_028943582.1 receptor-like protein kinase HSL1 [Malus domestica]	-	-	-	-	-	GO:0004672//protein kinase activity;GO:0005515//protein binding;GO:0005524//ATP binding	GO:0006468//protein phosphorylation
397	gene:MD05G1320800	-0.0283168	0.0276541	PPO	XP_008371327.2 polyphenol oxidase latent form, chloroplastic-like [Malus domestica]	Metabolism;Metabolism;Metabolism;Metabolism	Global and overview maps;Global and overview maps;Amino acid metabolism;Biosynthesis of other secondary metabolites	ko01100//Metabolic pathways;ko01110//Biosynthesis of secondary metabolites;ko00350//Tyrosine metabolism;ko00950//Isoquinoline alkaloid biosynthesis	K00422;K00422;K00422;K00422	-	GO:0004097//catechol oxidase activity;GO:0016491//oxidoreductase activity	GO:0055114//oxidation-reduction process
398	gene:MD12G1089500	-0.0287152	0.0271973	VIT_06s0061g00120	XP_008356363.2 glucan endo-1,3-beta-glucosidase [Malus domestica]	-	-	-	-	-	GO:0004553//hydrolase activity, hydrolyzing O-glycosyl compounds	GO:0005975//carbohydrate metabolic process
399	gene:MD13G1133000	-0.0290656	0.0267897	PUB17	XP_008390227.2 U-box domain-containing protein 43-like [Malus domestica]	-	-	-	-	GO:0000109//nucleotide-excision repair complex	GO:0004842//ubiquitin-protein transferase activity;GO:0005515//protein binding;GO:0008270//zinc ion binding;GO:0046872//metal ion binding	GO:0006289//nucleotide-excision repair;GO:0016567//protein ubiquitination
400	gene:MD10G1153400	-0.0290177	0.0268381	CRRSP55	XP_008382567.2 cysteine-rich repeat secretory protein 55-like [Malus domestica]	-	-	-	-	-	-	-
401	MSTRG.37637	-0.0248495	0.0307055	--	transposable element gene [Prunus dulcis]	-	-	-	-	-	-	-
402	gene:MD11G1002300	-0.0286614	-0.0271691	ECT2	XP_008366131.2 uncharacterized LOC103446969 isoform X1 [Malus domestica]	-	-	-	-	-	GO:0003723//RNA binding	-
403	gene:MD01G1173000	-0.0302022	-0.0254193	--	TQD85983.1 hypothetical protein C1H46_028462 [Malus baccata]	-	-	-	-	-	GO:0005515//protein binding	-
404	gene:MD10G1312500	-0.0288213	0.0269734	CRK26	XP_028966274.1 cysteine-rich receptor-like protein kinase 26 [Malus domestica]	-	-	-	-	-	GO:0004672//protein kinase activity;GO:0005524//ATP binding	GO:0006468//protein phosphorylation
405	gene:MD11G1109700	-0.0298249	-0.0258167	TRM32	XP_008385121.1 protein TRM32 [Malus domestica]	-	-	-	-	-	-	-
406	gene:MD06G1223300	-0.0299851	-0.0256085	LAMT	XP_017188503.2 probable S-adenosylmethionine-dependent methyltransferase At5g38100 [Malus domestica]	-	-	-	-	GO:0005839//proteasome core complex	GO:0003674//molecular_function;GO:0003824//catalytic activity;GO:0005488//binding;GO:0008168//methyltransferase activity;GO:0016740//transferase activity;GO:0016741//transferase activity, transferring one-carbon groups;GO:0043167//ion binding;GO:0043169//cation binding;GO:0046872//metal ion binding	GO:0008150//biological_process;GO:0008152//metabolic process;GO:0032259//methylation;GO:0051603//proteolysis involved in cellular protein catabolic process
407	gene:MD09G1062600	-0.0289215	0.0267679	PHO1	RXH89646.1 hypothetical protein DVH24_032003 [Malus domestica]	Metabolism;Metabolism;Metabolism	Global and overview maps;Global and overview maps;Carbohydrate metabolism	ko01100//Metabolic pathways;ko01110//Biosynthesis of secondary metabolites;ko00500//Starch and sucrose metabolism	K00688;K00688;K00688	-	GO:0004645//phosphorylase activity;GO:0008184//glycogen phosphorylase activity	GO:0005975//carbohydrate metabolic process;GO:0005977//glycogen metabolic process;GO:0006270//DNA replication initiation
408	gene:MD11G1189000	-0.0291456	0.0265181	VIT_06s0061g00120	XP_008366411.1 glucan endo-1,3-beta-glucosidase-like [Malus domestica]	-	-	-	-	GO:0042729//DASH complex;GO:0072686//mitotic spindle	GO:0004553//hydrolase activity, hydrolyzing O-glycosyl compounds	GO:0005975//carbohydrate metabolic process;GO:0008608//attachment of spindle microtubules to kinetochore
409	gene:MD06G1009600	-0.0273745	0.0282236	PIX13	XP_028960192.1 probable serine/threonine-protein kinase PIX13 isoform X2 [Malus domestica]	-	-	-	-	-	GO:0004672//protein kinase activity;GO:0005524//ATP binding	GO:0006468//protein phosphorylation
410	gene:MD04G1135200	-0.0302328	-0.0250984	SDR	XP_008363884.1 tropinone reductase homolog At2g29360-like isoform X2 [Malus domestica]	Metabolism;Metabolism;Metabolism	Global and overview maps;Global and overview maps;Biosynthesis of other secondary metabolites	ko01100//Metabolic pathways;ko01110//Biosynthesis of secondary metabolites;ko00960//Tropane, piperidine and pyridine alkaloid biosynthesis	K08081;K08081;K08081	-	GO:0003824//catalytic activity;GO:0004316//3-oxoacyl-[acyl-carrier-protein] reductase (NADPH) activity;GO:0004757//sepiapterin reductase activity;GO:0008667//2,3-dihydro-2,3-dihydroxybenzoate dehydrogenase activity;GO:0008678//2-deoxy-D-gluconate 3-dehydrogenase activity;GO:0016491//oxidoreductase activity;GO:0016757//transferase activity, transferring glycosyl groups;GO:0050662//coenzyme binding…	GO:0000272//polysaccharide catabolic process;GO:0005975//carbohydrate metabolic process;GO:0006633//fatty acid biosynthetic process;GO:0006729//tetrahydrobiopterin biosynthetic process;GO:0055114//oxidation-reduction process
411	gene:MD07G1001800	-0.0290082	0.0264746	CALS2	XP_028960822.1 callose synthase 2-like [Malus domestica]	-	-	-	-	GO:0000148//1,3-beta-D-glucan synthase complex;GO:0016020//membrane	GO:0003843//1,3-beta-D-glucan synthase activity	GO:0006075//(1->3)-beta-D-glucan biosynthetic process
412	gene:MD10G1047000	-0.0301356	-0.0250752	PXC3	XP_028965294.1 leucine-rich repeat receptor-like tyrosine-protein kinase PXC3 [Malus domestica]	-	-	-	-	-	GO:0004672//protein kinase activity;GO:0005515//protein binding;GO:0005524//ATP binding	GO:0006468//protein phosphorylation
413	gene:MD15G1191300	-0.0268682	-0.0285102	mtnN	XP_008352307.3 bark storage protein A [Malus domestica]	-	-	-	-	-	GO:0003674//molecular_function;GO:0003824//catalytic activity;GO:0004731//purine-nucleoside phosphorylase activity;GO:0008782//adenosylhomocysteine nucleosidase activity;GO:0008930//methylthioadenosine nucleosidase activity;GO:0045735//nutrient reservoir activity	GO:0006139//nucleobase-containing compound metabolic process;GO:0006725//cellular aromatic compound metabolic process;GO:0006807//nitrogen compound metabolic process;GO:0008150//biological_process;GO:0008152//metabolic process;GO:0009116//nucleoside metabolic process;GO:0009234//menaquinone biosynthetic process;GO:0009987//cellular process;GO:0019509//L-methionine biosynthetic process from methyl…
414	gene:MD06G1001400	0.0302005	0.0249191	--	XP_008346427.2 uncharacterized protein LOC103409391 isoform X1 [Malus domestica]	-	-	-	-	-	-	GO:0035556//intracellular signal transduction
415	gene:MD08G1011200	-0.0298982	-0.0252731	HSP90	XP_008387928.2 endoplasmin homolog [Malus domestica]	Organismal Systems;Genetic Information Processing	Environmental adaptation;Folding, sorting and degradation	ko04626//Plant-pathogen interaction;ko04141//Protein processing in endoplasmic reticulum	K09487;K09487	GO:0009330//DNA topoisomerase complex (ATP-hydrolyzing)	GO:0003918//DNA topoisomerase type II (ATP-hydrolyzing) activity;GO:0005524//ATP binding;GO:0016887//ATPase activity;GO:0051082//unfolded protein binding	GO:0006265//DNA topological change;GO:0006457//protein folding
416	gene:MD00G1149300	-0.0278626	0.0274743	--	XP_008388738.1 uncharacterized protein LOC103451082 [Malus domestica]	-	-	-	-	-	-	-
417	gene:MD07G1281700	-0.0291522	-0.0260281	MAKR5	RXH95146.1 hypothetical protein DVH24_024830 [Malus domestica]	-	-	-	-	-	-	-
418	gene:MD05G1035300	0.0239425	0.0308531	At1g34110	XP_008381896.1 probable LRR receptor-like serine/threonine-protein kinase At1g34110 [Malus domestica]	-	-	-	-	GO:0016021//integral component of membrane	GO:0004672//protein kinase activity;GO:0005515//protein binding;GO:0005524//ATP binding	GO:0006468//protein phosphorylation
419	gene:MD10G1250900	-0.0293077	0.0257508	WAK5	XP_028966050.1 wall-associated receptor kinase 3-like [Malus domestica]	-	-	-	-	-	GO:0004672//protein kinase activity;GO:0005524//ATP binding	GO:0006468//protein phosphorylation
420	gene:MD05G1246400	-0.0301412	-0.0247618	--	XP_028959377.1 receptor-like protein EIX1 [Malus domestica]	-	-	-	-	-	GO:0005515//protein binding	-
421	gene:MD09G1219100	-0.030082	-0.0247741	BOR4	XP_008347793.1 boron transporter 4-like [Malus domestica]	-	-	-	-	GO:0016021//integral component of membrane	-	GO:0006820//anion transport
422	gene:MD10G1261000	0.027027	-0.0280531	NCED2	XP_008371610.2 9-cis-epoxycarotenoid dioxygenase NCED2, chloroplastic-like [Malus domestica]	Metabolism;Metabolism;Metabolism	Global and overview maps;Global and overview maps;Metabolism of terpenoids and polyketides	ko01100//Metabolic pathways;ko01110//Biosynthesis of secondary metabolites;ko00906//Carotenoid biosynthesis	K09840;K09840;K09840	-	GO:0016702//oxidoreductase activity, acting on single donors with incorporation of molecular oxygen, incorporation of two atoms of oxygen	GO:0055114//oxidation-reduction process
423	gene:MD00G1036100	0.0284618	-0.0265163	CYP78A9	XP_008343443.2 cytochrome P450 78A6-like [Malus domestica]	-	-	-	-	-	GO:0005506//iron ion binding;GO:0016705//oxidoreductase activity, acting on paired donors, with incorporation or reduction of molecular oxygen;GO:0020037//heme binding	GO:0055114//oxidation-reduction process
424	gene:MD02G1244400	-0.0300543	-0.0246905	RFC1	KAB2627065.1 replication factor C subunit 1 [Pyrus ussuriensis x Pyrus communis]	Genetic Information Processing;Genetic Information Processing;Genetic Information Processing	Replication and repair;Replication and repair;Replication and repair	ko03420//Nucleotide excision repair;ko03030//DNA replication;ko03430//Mismatch repair	K10754;K10754;K10754	GO:0005663//DNA replication factor C complex;GO:0009360//DNA polymerase III complex;GO:0009379//Holliday junction helicase complex	GO:0003677//DNA binding;GO:0003689//DNA clamp loader activity;GO:0003887//DNA-directed DNA polymerase activity;GO:0005524//ATP binding;GO:0008134//transcription factor binding;GO:0009378//four-way junction helicase activity;GO:0016887//ATPase activity;GO:0052876//methylamine dehydrogenase (amicyanin) activity	GO:0006260//DNA replication;GO:0006281//DNA repair;GO:0006310//DNA recombination;GO:0006355//regulation of transcription, DNA-templated
425	gene:MD09G1178600	-0.0294365	-0.0254079	TIFY10A	XP_008380785.1 protein TIFY 6b-like [Malus domestica]	Environmental Information Processing	Signal transduction	ko04075//Plant hormone signal transduction	K13464	-	-	-
426	gene:MD10G1305300	-0.0303183	-0.0242997	--	XP_008384009.2 disease resistance RPP13-like protein 4 [Malus domestica]	-	-	-	-	-	GO:0005515//protein binding	-
427	gene:MD06G1218600	-0.0261304	0.0287491	LRK10L-2.8	XP_028959904.1 LEAF RUST 10 DISEASE-RESISTANCE LOCUS RECEPTOR-LIKE PROTEIN KINASE-like 2.1 isoform X1 [Malus domestica]	-	-	-	-	-	GO:0004672//protein kinase activity;GO:0005524//ATP binding	GO:0006468//protein phosphorylation
428	gene:MD16G1018000	-0.0290828	0.0257554	ADO3	XP_008381753.1 adagio protein 3 [Malus domestica]	Organismal Systems	Environmental adaptation	ko04712//Circadian rhythm - plant	K12116	GO:0005575//cellular_component;GO:0005622//intracellular;GO:0005623//cell;GO:0005634//nucleus;GO:0005737//cytoplasm;GO:0043226//organelle;GO:0043227//membrane-bounded organelle;GO:0043229//intracellular organelle;GO:0043231//intracellular membrane-bounded organelle;GO:0044424//intracellular part;GO:0044464//cell part	GO:0003674//molecular_function;GO:0004871//signal transducer activity;GO:0005515//protein binding;GO:0009881//photoreceptor activity;GO:0038023//signaling receptor activity;GO:0060089//molecular transducer activity	GO:0000003//reproduction;GO:0003006//developmental process involved in reproduction;GO:0006355//regulation of transcription, DNA-templated;GO:0006464//cellular protein modification process;GO:0006807//nitrogen compound metabolic process;GO:0007154//cell communication;GO:0007165//signal transduction;GO:0007275//multicellular organism development;GO:0007623//circadian rhythm;GO:0008150//biological_…
429	gene:MD11G1095900	-0.0286116	-0.0262249	BOA	XP_008366258.2 transcription factor PCL1-like [Malus domestica]	-	-	-	-	-	-	-
430	MSTRG.31133	-0.0276729	0.0271719	VQ22	VQ motif-containing protein 22 [Malus domestica]	-	-	-	-	-	-	-
431	gene:MD15G1208900	-0.0288487	0.0258995	BHLH41	XP_017178234.1 putative transcription factor bHLH041 isoform X1 [Malus domestica]	-	-	-	-	-	GO:0046983//protein dimerization activity	-
432	gene:MD08G1079900	-0.0296417	-0.0249562	--	XP_028962656.1 U3 small nucleolar RNA-associated protein 6 homolog [Malus domestica]	Genetic Information Processing	Translation	ko03008//Ribosome biogenesis in eukaryotes	K14557	-	GO:0030515//snoRNA binding	GO:0000462//maturation of SSU-rRNA from tricistronic rRNA transcript (SSU-rRNA, 5.8S rRNA, LSU-rRNA);GO:0006260//DNA replication
433	gene:MD07G1281800	-0.0281468	0.0266086	--	RXH95146.1 hypothetical protein DVH24_024830 [Malus domestica]	-	-	-	-	-	-	-
434	gene:MD06G1052700	-0.0299153	-0.0245925	--	XP_008373804.1 RING-H2 finger protein ATL22-like [Malus domestica]	-	-	-	-	-	GO:0030247//polysaccharide binding	-
435	gene:MD15G1087100	0.0297322	0.0246789	UROS	XP_028950499.1 uroporphyrinogen-III synthase, chloroplastic isoform X2 [Malus domestica]	Metabolism;Metabolism;Metabolism	Global and overview maps;Global and overview maps;Metabolism of cofactors and vitamins	ko01100//Metabolic pathways;ko01110//Biosynthesis of secondary metabolites;ko00860//Porphyrin and chlorophyll metabolism	K01719;K01719;K01719	GO:0030288//outer membrane-bounded periplasmic space	GO:0000210//NAD+ diphosphatase activity;GO:0004852//uroporphyrinogen-III synthase activity;GO:0008253//5'-nucleotidase activity	GO:0019677//NAD catabolic process;GO:0033014//tetrapyrrole biosynthetic process;GO:0051181//cofactor transport
436	gene:MD17G1092400	-0.029153	0.0253536	PER3	TQD89980.1 hypothetical protein C1H46_024464 [Malus baccata]	Metabolism;Metabolism;Metabolism	Global and overview maps;Global and overview maps;Biosynthesis of other secondary metabolites	ko01100//Metabolic pathways;ko01110//Biosynthesis of secondary metabolites;ko00940//Phenylpropanoid biosynthesis	K00430;K00430;K00430	-	GO:0004601//peroxidase activity;GO:0020037//heme binding	GO:0006979//response to oxidative stress;GO:0055114//oxidation-reduction process
437	gene:MD04G1224400	0.0296771	0.0247316	CPRF2	XP_028957389.1 light-inducible protein CPRF2-like [Malus domestica]	-	-	-	-	GO:0000776//kinetochore;GO:0005575//cellular_component;GO:0005622//intracellular;GO:0005623//cell;GO:0005634//nucleus;GO:0043226//organelle;GO:0043227//membrane-bounded organelle;GO:0043229//intracellular organelle;GO:0043231//intracellular membrane-bounded organelle;GO:0044424//intracellular part;GO:0044464//cell part	GO:0003674//molecular_function;GO:0003676//nucleic acid binding;GO:0003677//DNA binding;GO:0003700//transcription factor activity, sequence-specific DNA binding;GO:0005488//binding;GO:0005515//protein binding;GO:0005524//ATP binding;GO:0042802//identical protein binding;GO:0046982//protein heterodimerization activity;GO:0046983//protein dimerization activity;GO:0097159//organic cyclic compound bi…	GO:0001101//response to acid chemical;GO:0001678//cellular glucose homeostasis;GO:0006139//nucleobase-containing compound metabolic process;GO:0006260//DNA replication;GO:0006351//transcription, DNA-templated;GO:0006355//regulation of transcription, DNA-templated;GO:0006606//protein import into nucleus;GO:0006725//cellular aromatic compound metabolic process;GO:0006807//nitrogen compound metaboli…
438	gene:MD16G1044700	-0.0288851	0.025629	IST1	XP_008339689.2 uncharacterized protein LOC103402715 [Malus domestica]	Cellular Processes	Transport and catabolism	ko04144//Endocytosis	K19476	-	-	GO:0015031//protein transport
439	gene:MD00G1024800	-0.0291352	0.0253158	At5g45160	RXH98769.1 hypothetical protein DVH24_011094 [Malus domestica]	-	-	-	-	-	GO:0003924//GTPase activity;GO:0005525//GTP binding;GO:0019843//rRNA binding;GO:0043022//ribosome binding	GO:0000469//cleavage involved in rRNA processing;GO:0042254//ribosome biogenesis
440	gene:MD10G1307600	-0.0286755	0.0258	RKS1	XP_008358731.2 G-type lectin S-receptor-like serine/threonine-protein kinase At1g11410 isoform X3 [Malus domestica]	-	-	-	-	GO:0005886//plasma membrane;GO:0042470//melanosome	GO:0004672//protein kinase activity;GO:0004674//protein serine/threonine kinase activity;GO:0005524//ATP binding;GO:0015221//lipopolysaccharide transmembrane transporter activity	GO:0006468//protein phosphorylation;GO:0015920//lipopolysaccharide transport;GO:0048544//recognition of pollen
441	gene:MD09G1069400	-0.0280615	0.0264489	FER	AQM55933.1 MRLK12 [Malus domestica]	-	-	-	-	-	GO:0004672//protein kinase activity;GO:0005524//ATP binding	GO:0006468//protein phosphorylation
442	gene:MD01G1227100	0.0301626	0.0240227	SAUR32	XP_008381430.2 auxin-responsive protein SAUR32-like [Malus domestica]	Environmental Information Processing	Signal transduction	ko04075//Plant hormone signal transduction	K14488	-	-	GO:0009733//response to auxin
443	gene:MD13G1018200	-0.0297798	-0.0244677	MIK2	XP_028947035.1 probable leucine-rich repeat receptor-like protein kinase At1g35710 [Malus domestica]	-	-	-	-	-	GO:0004672//protein kinase activity;GO:0005515//protein binding;GO:0005524//ATP binding	GO:0006468//protein phosphorylation
444	gene:MD07G1106700	-0.0295212	0.0247654	RLP6	XP_028960703.1 receptor-like protein 6 [Malus domestica]	-	-	-	-	-	GO:0005515//protein binding	-
445	gene:MD04G1161300	-0.0295087	-0.0247549	RLP6	XP_028957511.1 receptor-like protein 7 [Malus domestica]	-	-	-	-	-	GO:0005515//protein binding	-
446	gene:MD10G1274200	-0.0296821	-0.024427	BEH4	XP_008383594.2 BES1/BZR1 homolog protein 4-like [Malus domestica]	-	-	-	-	-	-	-
447	gene:MD05G1356900	-0.0284473	-0.0258231	--	XP_008371017.2 uncharacterized protein LOC103434439 [Malus domestica]	-	-	-	-	-	-	-
448	gene:MD12G1120800	-0.030245	-0.0236588	MLO6	XP_017191966.1 MLO-like protein 6 [Malus domestica]	-	-	-	-	GO:0016021//integral component of membrane	-	GO:0006952//defense response
449	gene:MD08G1231900	0.0296188	0.0244003	--	XP_028963193.1 legumin B-like [Malus domestica]	-	-	-	-	-	GO:0003674//molecular_function;GO:0010309//acireductone dioxygenase [iron(II)-requiring] activity;GO:0045735//nutrient reservoir activity	GO:0055114//oxidation-reduction process
450	gene:MD14G1080100	-0.029261	0.0247982	GNS1	XP_008360676.2 glucan endo-1,3-beta-glucosidase, basic isoform-like [Malus domestica]	-	-	-	-	-	GO:0004553//hydrolase activity, hydrolyzing O-glycosyl compounds	GO:0005975//carbohydrate metabolic process
451	gene:MD05G1095000	-0.0289841	-0.025079	At4g33920	XP_008371281.2 probable protein phosphatase 2C 63 [Malus domestica]	-	-	-	-	-	GO:0016791//phosphatase activity	-
452	gene:MD02G1089800	-0.0291997	0.0247952	ABP19A	XP_008362990.2 auxin-binding protein ABP19a-like [Malus domestica]	-	-	-	-	-	-	-
453	gene:MD04G1027100	-0.0301258	-0.0235571	N	XP_028956680.1 TMV resistance protein N-like isoform X1 [Malus domestica]	-	-	-	-	-	GO:0005515//protein binding;GO:0043531//ADP binding	-
454	MSTRG.17203	-0.0270378	0.0270018	RE1	T4.5 [Malus x robusta]	-	-	-	-	-	-	-
455	gene:MD13G1243500	-0.0288794	0.0249923	--	RXH78611.1 hypothetical protein DVH24_002129 [Malus domestica]	-	-	-	-	-	GO:0003924//GTPase activity;GO:0019001//guanyl nucleotide binding;GO:0031683//G-protein beta/gamma-subunit complex binding	GO:0007186//G-protein coupled receptor signaling pathway
456	MSTRG.14851	-0.026864	0.0271004	--	pathogenesis related protein 1a, partial [Malus domestica]	-	-	-	-	-	-	-
457	gene:MD15G1073900	-0.0296718	-0.023989	SN1	XP_008360977.1 peamaclein [Malus domestica]	-	-	-	-	-	-	-
458	gene:MD02G1162800	-0.0302423	-0.0232345	MES3	XP_028947470.1 salicylic acid-binding protein 2-like [Malus domestica]	-	-	-	-	-	GO:0003674//molecular_function;GO:0003824//catalytic activity;GO:0008374//O-acyltransferase activity;GO:0016787//hydrolase activity;GO:0016788//hydrolase activity, acting on ester bonds;GO:0070205//2-succinyl-6-hydroxy-2,4-cyclohexadiene-1-carboxylate synthase activity	GO:0006629//lipid metabolic process;GO:0009102//biotin biosynthetic process;GO:0009234//menaquinone biosynthetic process;GO:0015979//photosynthesis
459	gene:MD15G1079200	-0.0281452	0.0256764	At3g50280	XP_028950106.1 uncharacterized acetyltransferase At3g50280-like [Malus domestica]	-	-	-	-	-	GO:0016747//transferase activity, transferring acyl groups other than amino-acyl groups	-
460	gene:MD00G1170400	-0.0254927	-0.0282825	MIK2	XP_028956588.1 LOW QUALITY PROTEIN: MDIS1-interacting receptor like kinase 2-like [Malus domestica]	-	-	-	-	-	GO:0004672//protein kinase activity;GO:0005515//protein binding;GO:0005524//ATP binding	GO:0006468//protein phosphorylation
461	gene:MD02G1047600	-0.0291037	0.0245144	CES101	XP_028965692.1 G-type lectin S-receptor-like serine/threonine-protein kinase At1g67520 isoform X1 [Malus domestica]	-	-	-	-	-	GO:0004672//protein kinase activity;GO:0004674//protein serine/threonine kinase activity;GO:0005524//ATP binding	GO:0006468//protein phosphorylation;GO:0048544//recognition of pollen
462	gene:MD02G1244300	-0.0273766	0.0263994	RFC1	TQD82563.1 hypothetical protein C1H46_031879 [Malus baccata]	Genetic Information Processing;Genetic Information Processing;Genetic Information Processing	Replication and repair;Replication and repair;Replication and repair	ko03420//Nucleotide excision repair;ko03030//DNA replication;ko03430//Mismatch repair	K10754;K10754;K10754	GO:0005664//nuclear origin of replication recognition complex	GO:0003677//DNA binding;GO:0003911//DNA ligase (NAD+) activity	GO:0006260//DNA replication;GO:0006281//DNA repair;GO:0006310//DNA recombination
463	gene:MD03G1234300	-0.0299379	-0.0233825	LECRK91	XP_028956078.1 L-type lectin-domain containing receptor kinase IX.1-like [Malus domestica]	-	-	-	-	-	GO:0004672//protein kinase activity;GO:0005524//ATP binding;GO:0030246//carbohydrate binding	GO:0006468//protein phosphorylation
464	gene:MD03G1146300	-0.0294337	0.0239517	--	XP_028955741.1 ankyrin repeat-containing protein At5g02620-like isoform X3 [Malus domestica]	-	-	-	-	-	GO:0005515//protein binding	-
465	gene:MD14G1032300	0.0285116	0.0250348	ARF31	XP_008391943.2 B3 domain-containing protein At2g36080 [Malus domestica]	-	-	-	-	-	GO:0003677//DNA binding	-
466	gene:MD11G1078900	-0.0292162	0.0242007	--	XP_028944099.1 uncharacterized protein LOC103447430 [Malus domestica]	-	-	-	-	-	GO:0005515//protein binding	-
467	gene:MD02G1138900	-0.0284876	-0.0250529	PER72	XP_008344257.2 peroxidase 72 isoform X1 [Malus domestica]	Metabolism;Metabolism;Metabolism	Global and overview maps;Global and overview maps;Biosynthesis of other secondary metabolites	ko01100//Metabolic pathways;ko01110//Biosynthesis of secondary metabolites;ko00940//Phenylpropanoid biosynthesis	K00430;K00430;K00430	-	GO:0004601//peroxidase activity;GO:0020037//heme binding	GO:0006979//response to oxidative stress;GO:0055114//oxidation-reduction process
468	gene:MD17G1154800	-0.0299112	-0.0232386	ATL60	XP_008340152.1 RING-H2 finger protein ATL3-like [Malus domestica]	-	-	-	-	GO:0000109//nucleotide-excision repair complex;GO:0005680//anaphase-promoting complex;GO:0016021//integral component of membrane	GO:0008270//zinc ion binding;GO:0046872//metal ion binding;GO:0061630//ubiquitin protein ligase activity;GO:0097602//cullin family protein binding	GO:0006289//nucleotide-excision repair;GO:0016567//protein ubiquitination;GO:0031145//anaphase-promoting complex-dependent proteasomal ubiquitin-dependent protein catabolic process
469	gene:MD05G1207400	-0.0283342	0.0250354	RPM1	RXH98379.1 hypothetical protein DVH24_010704 [Malus domestica]	Organismal Systems	Environmental adaptation	ko04626//Plant-pathogen interaction	K13457	GO:0009898//cytoplasmic side of plasma membrane;GO:0055052//ATP-binding cassette (ABC) transporter complex, substrate-binding subunit-containing	GO:0005515//protein binding;GO:0005524//ATP binding;GO:0005525//GTP binding;GO:0015416//organic phosphonate transmembrane-transporting ATPase activity;GO:0016887//ATPase activity;GO:0043531//ADP binding	GO:0015716//organic phosphonate transport
470	gene:MD02G1013900	-0.0302515	-0.0226594	AMAT	XP_008384757.2 methanol O-anthraniloyltransferase [Malus domestica]	-	-	-	-	-	GO:0016747//transferase activity, transferring acyl groups other than amino-acyl groups	-
471	gene:MD00G1148200	0.0262939	-0.0270944	AOX1A	RXH71106.1 hypothetical protein DVH24_015728 [Malus domestica]	-	-	-	-	GO:0005575//cellular_component;GO:0005622//intracellular;GO:0005623//cell;GO:0005737//cytoplasm;GO:0005739//mitochondrion;GO:0005740//mitochondrial envelope;GO:0005743//mitochondrial inner membrane;GO:0016020//membrane;GO:0016021//integral component of membrane;GO:0019866//organelle inner membrane;GO:0031090//organelle membrane;GO:0031224//intrinsic component of membrane;GO:0031966//mitochondrial…	GO:0003674//molecular_function;GO:0003824//catalytic activity;GO:0004497//monooxygenase activity;GO:0005488//binding;GO:0009916//alternative oxidase activity;GO:0016491//oxidoreductase activity;GO:0016679//oxidoreductase activity, acting on diphenols and related substances as donors;GO:0016682//oxidoreductase activity, acting on diphenols and related substances as donors, oxygen as acceptor;GO:00…	GO:0006744//ubiquinone biosynthetic process;GO:0008150//biological_process;GO:0008152//metabolic process;GO:0055114//oxidation-reduction process
472	gene:MD03G1163900	-0.0281386	0.0251659	PBL3	XP_008362480.1 probable serine/threonine-protein kinase PBL3 isoform X2 [Malus domestica]	-	-	-	-	-	GO:0004672//protein kinase activity;GO:0005524//ATP binding	GO:0006468//protein phosphorylation
473	MSTRG.16251	-0.0303212	-0.0224366	VQ22	VQ motif-containing protein 22-like [Malus domestica]	-	-	-	-	-	-	-
474	gene:MD02G1174500	-0.0303215	-0.0224289	NAPRT2	XP_028947817.1 nicotinate phosphoribosyltransferase 2-like [Malus domestica]	Metabolism;Metabolism	Global and overview maps;Metabolism of cofactors and vitamins	ko01100//Metabolic pathways;ko00760//Nicotinate and nicotinamide metabolism	K00763;K00763	-	GO:0004516//nicotinate phosphoribosyltransferase activity;GO:0016763//transferase activity, transferring pentosyl groups	GO:0019357//nicotinate nucleotide biosynthetic process;GO:0019358//nicotinate nucleotide salvage
475	gene:MD03G1202400	-0.0294442	-0.0235627	RPP2A	XP_028955994.1 TMV resistance protein N-like [Malus domestica]	-	-	-	-	-	GO:0005515//protein binding;GO:0043531//ADP binding	GO:0007165//signal transduction
476	gene:MD12G1038600	-0.0286868	0.0244762	NHL10	XP_008359503.2 NDR1/HIN1-like protein 3 [Malus domestica]	-	-	-	-	-	-	-
477	gene:MD14G1188700	-0.0297607	0.0230588	EDS1	XP_008393081.2 protein EDS1-like [Malus domestica]	Organismal Systems	Environmental adaptation	ko04626//Plant-pathogen interaction	K18875	-	-	GO:0006629//lipid metabolic process
478	MSTRG.22665	-0.0293987	0.0234339	--	WD repeat-containing protein 91-like protein [Cucumis melo var. makuwa] [Cucumis melo]	-	-	-	-	-	-	-
479	gene:MD02G1085900	-0.027961	0.02509	--	XP_008388473.2 ankyrin repeat-containing protein BDA1-like [Malus domestica]	-	-	-	-	-	GO:0005515//protein binding	-
480	gene:MD15G1122100	-0.0296899	0.0229657	At3g47200	XP_028949580.1 UPF0481 protein At3g47200-like [Malus domestica]	-	-	-	-	-	-	GO:0019835//cytolysis
481	gene:MD09G1016600	-0.0301819	-0.0223011	LHT1	XP_008348004.1 lysine histidine transporter 1-like [Malus domestica]	-	-	-	-	GO:0005887//integral component of plasma membrane;GO:0045254//pyruvate dehydrogenase complex	GO:0004742//dihydrolipoyllysine-residue acetyltransferase activity;GO:0015173//aromatic amino acid transmembrane transporter activity	GO:0003333//amino acid transmembrane transport;GO:0006086//acetyl-CoA biosynthetic process from pyruvate;GO:0015801//aromatic amino acid transport
482	gene:MD09G1016300	-0.0303319	-0.0220581	LHT1	XP_008379141.1 lysine histidine transporter 1 [Malus domestica]	-	-	-	-	GO:0005887//integral component of plasma membrane	GO:0015173//aromatic amino acid transmembrane transporter activity	GO:0003333//amino acid transmembrane transport;GO:0015801//aromatic amino acid transport
483	gene:MD15G1434400	-0.0296629	-0.022945	TIFY3B	XP_008339383.2 uncharacterized protein LOC103402412 [Malus domestica]	Environmental Information Processing	Signal transduction	ko04075//Plant hormone signal transduction	K13464	-	-	-
484	gene:MD15G1035900	-0.0294898	0.0231367	MAPKKK5	XP_028949809.1 mitogen-activated protein kinase kinase kinase 5-like [Malus domestica]	-	-	-	-	-	GO:0004672//protein kinase activity;GO:0005524//ATP binding	GO:0006468//protein phosphorylation
485	gene:MD13G1150700	-0.028909	0.02383	WRKY48	NP_001281064.1 probable WRKY transcription factor 48 [Malus domestica]	-	-	-	-	GO:0016021//integral component of membrane	GO:0003700//transcription factor activity, sequence-specific DNA binding;GO:0005219//ryanodine-sensitive calcium-release channel activity;GO:0043565//sequence-specific DNA binding	GO:0006355//regulation of transcription, DNA-templated;GO:0006874//cellular calcium ion homeostasis
486	gene:MD10G1323400	0.028952	0.0237227	--	RXH85905.1 hypothetical protein DVH24_016958 [Malus domestica]	-	-	-	-	-	-	-
487	gene:MD08G1179200	-0.0287361	0.0238766	--	XP_028962218.1 probable leucine-rich repeat receptor-like protein kinase At1g35710 [Malus domestica]	-	-	-	-	-	GO:0005515//protein binding;GO:0043115//precorrin-2 dehydrogenase activity;GO:0051266//sirohydrochlorin ferrochelatase activity	GO:0019354//siroheme biosynthetic process
488	gene:MD09G1069300	-0.0294805	0.0227893	FER	RXH89682.1 hypothetical protein DVH24_032039 [Malus domestica]	-	-	-	-	-	GO:0004672//protein kinase activity;GO:0005524//ATP binding	GO:0006468//protein phosphorylation
489	gene:MD05G1207800	-0.0279692	0.0245597	RPM1	XP_028959349.1 disease resistance protein RPM1-like [Malus domestica]	Organismal Systems	Environmental adaptation	ko04626//Plant-pathogen interaction	K13457	-	GO:0005515//protein binding;GO:0005524//ATP binding;GO:0016887//ATPase activity;GO:0043531//ADP binding	-
490	gene:MD01G1180500	-0.0296756	-0.0224658	EIX2	ACJ03071.1 M18S-3Cp [Malus floribunda]	-	-	-	-	GO:0042729//DASH complex;GO:0072686//mitotic spindle	GO:0005515//protein binding	GO:0008608//attachment of spindle microtubules to kinetochore
491	gene:MD05G1300400	0.0283094	0.024162	--	RXH99087.1 hypothetical protein DVH24_011412 [Malus domestica]	-	-	-	-	-	-	-
492	gene:MD06G1076900	-0.0292372	0.0229717	--	XP_009369029.1 PREDICTED: transcription initiation factor IIE subunit beta-like [Pyrus x bretschneideri]	Genetic Information Processing	Transcription	ko03022//Basal transcription factors	K03137	-	-	GO:0006367//transcription initiation from RNA polymerase II promoter
493	gene:MD10G1215200	-0.0296436	0.0222216	MIK2	KAB2601827.1 LRR receptor-like serine/threonine-protein kinase [Pyrus ussuriensis x Pyrus communis]	-	-	-	-	GO:0009986//cell surface	GO:0004672//protein kinase activity;GO:0005515//protein binding;GO:0005524//ATP binding	GO:0006468//protein phosphorylation
494	gene:MD13G1185600	0.0294002	0.0225179	--	XP_008390842.1 uncharacterized protein LOC103453081 [Malus domestica]	-	-	-	-	-	-	-
495	gene:MD06G1120000	-0.0296294	-0.0222089	BHLH28	XP_008374121.2 transcription factor MYC3-like [Malus domestica]	-	-	-	-	GO:0005741//mitochondrial outer membrane	GO:0046983//protein dimerization activity	GO:0006886//intracellular protein transport
496	gene:MD15G1278100	-0.0298441	-0.021906	At5g66900	XP_008338268.2 probable disease resistance protein At5g66900 [Malus domestica]	-	-	-	-	-	GO:0005515//protein binding;GO:0005524//ATP binding;GO:0016788//hydrolase activity, acting on ester bonds;GO:0016887//ATPase activity;GO:0043531//ADP binding	GO:0002949//tRNA threonylcarbamoyladenosine modification;GO:0009306//protein secretion
497	gene:MD14G1160800	-0.0288811	0.0231256	BIS2	XP_008354921.2 4-hydroxycoumarin synthase 1 [Malus domestica]	-	-	-	-	GO:0016020//membrane	GO:0004315//3-oxoacyl-[acyl-carrier-protein] synthase activity;GO:0004421//hydroxymethylglutaryl-CoA synthase activity;GO:0016747//transferase activity, transferring acyl groups other than amino-acyl groups	GO:0006633//fatty acid biosynthetic process
498	gene:MD05G1287900	-0.0280415	0.0241055	SAG12	XP_028958924.1 zingipain-2-like [Malus domestica]	-	-	-	-	GO:0005634//nucleus	GO:0008234//cysteine-type peptidase activity	GO:0006508//proteolysis
499	gene:MD17G1125900	-0.0296954	-0.0220223	UGT85A23	XP_008342462.2 7-deoxyloganetin glucosyltransferase-like [Malus domestica]	-	-	-	-	-	GO:0008194//UDP-glycosyltransferase activity;GO:0016758//transferase activity, transferring hexosyl groups	-
500	gene:MD04G1167700	-0.0289519	0.0229323	WRKY24	NP_001281056.1 probable WRKY transcription factor 33 [Malus domestica]	Organismal Systems;Environmental Information Processing	Environmental adaptation;Signal transduction	ko04626//Plant-pathogen interaction;ko04016//MAPK signaling pathway - plant	K13424;K13424	-	GO:0003700//transcription factor activity, sequence-specific DNA binding;GO:0043565//sequence-specific DNA binding	GO:0006355//regulation of transcription, DNA-templated
501	gene:MD02G1247200	-0.029544	0.0220189	LRK10	XP_017185471.2 rust resistance kinase Lr10-like [Malus domestica]	-	-	-	-	-	GO:0003674//molecular_function;GO:0004672//protein kinase activity;GO:0005524//ATP binding;GO:0030247//polysaccharide binding	GO:0006468//protein phosphorylation;GO:0009306//protein secretion
502	gene:MD15G1033700	0.0300765	0.0212721	BCHC2	RXH73133.1 hypothetical protein DVH24_012817 [Malus domestica]	-	-	-	-	-	-	-
503	gene:MD16G1094400	-0.029952	-0.0214258	At1g60420	XP_008340047.1 probable nucleoredoxin 1 [Malus domestica]	-	-	-	-	GO:0005737//cytoplasm	GO:0003756//protein disulfide isomerase activity;GO:0004602//glutathione peroxidase activity;GO:0015035//protein disulfide oxidoreductase activity;GO:0015036//disulfide oxidoreductase activity;GO:0016209//antioxidant activity;GO:0016491//oxidoreductase activity;GO:0043758//acetate-CoA ligase (ADP-forming) activity;GO:0051539//4 iron, 4 sulfur cluster binding	GO:0006457//protein folding;GO:0006979//response to oxidative stress;GO:0055114//oxidation-reduction process
504	gene:MD01G1077900	-0.0281187	-0.023768	ANR	XP_017189793.2 putative anthocyanidin reductase [Malus domestica]	-	-	-	-	-	GO:0003824//catalytic activity;GO:0003854//3-beta-hydroxy-delta5-steroid dehydrogenase activity;GO:0003978//UDP-glucose 4-epimerase activity;GO:0008712//ADP-glyceromanno-heptose 6-epimerase activity;GO:0016616//oxidoreductase activity, acting on the CH-OH group of donors, NAD or NADP as acceptor;GO:0016757//transferase activity, transferring glycosyl groups;GO:0051287//NAD binding	GO:0005975//carbohydrate metabolic process;GO:0006012//galactose metabolic process;GO:0006694//steroid biosynthetic process;GO:0009244//lipopolysaccharide core region biosynthetic process;GO:0055114//oxidation-reduction process
505	gene:MD01G1179300	-0.0264758	0.0255633	EIX1	AEQ27755.1 receptor-like protein, partial [Malus sieversii]	-	-	-	-	-	GO:0005515//protein binding	-
506	gene:MD14G1070300	-0.0302212	-0.0209922	RFS2	XP_008392225.2 probable galactinol--sucrose galactosyltransferase 2 [Malus domestica]	Metabolism;Metabolism	Global and overview maps;Carbohydrate metabolism	ko01100//Metabolic pathways;ko00052//Galactose metabolism	K06617;K06617	-	-	-
507	gene:MD11G1075900	-0.0303172	-0.0208395	NPC1	XP_008349572.2 non-specific phospholipase C1-like [Malus domestica]	Metabolism;Metabolism;Metabolism;Metabolism;Metabolism	Global and overview maps;Global and overview maps;Lipid metabolism;Carbohydrate metabolism;Lipid metabolism	ko01100//Metabolic pathways;ko01110//Biosynthesis of secondary metabolites;ko00564//Glycerophospholipid metabolism;ko00562//Inositol phosphate metabolism;ko00565//Ether lipid metabolism	K01114;K01114;K01114;K01114;K01114	-	GO:0004629//phospholipase C activity;GO:0016788//hydrolase activity, acting on ester bonds	-
508	gene:MD04G1069200	-0.0303282	-0.0207727	HMGS	XP_008381926.2 hydroxymethylglutaryl-CoA synthase [Malus domestica]	Metabolism;Metabolism;Metabolism;Metabolism;Metabolism;Metabolism	Global and overview maps;Global and overview maps;Amino acid metabolism;Metabolism of terpenoids and polyketides;Carbohydrate metabolism;Lipid metabolism	ko01100//Metabolic pathways;ko01110//Biosynthesis of secondary metabolites;ko00280//Valine, leucine and isoleucine degradation;ko00900//Terpenoid backbone biosynthesis;ko00650//Butanoate metabolism;ko00072//Synthesis and degradation of ketone bodies	K01641;K01641;K01641;K01641;K01641;K01641	GO:0042627//chylomicron	GO:0003985//acetyl-CoA C-acetyltransferase activity;GO:0004315//3-oxoacyl-[acyl-carrier-protein] synthase activity;GO:0004421//hydroxymethylglutaryl-CoA synthase activity;GO:0008047//enzyme activator activity	GO:0006084//acetyl-CoA metabolic process;GO:0006629//lipid metabolic process;GO:0006631//fatty acid metabolic process;GO:0006633//fatty acid biosynthetic process;GO:0006869//lipid transport;GO:0010142//farnesyl diphosphate biosynthetic process, mevalonate pathway
509	gene:MD05G1279400	-0.0302436	-0.0207211	--	XP_008371795.1 uncharacterized protein LOC103435177 [Malus domestica]	-	-	-	-	-	-	-
510	gene:MD10G1234000	-0.0295612	0.0216563	--	XP_028965994.1 cysteine-rich and transmembrane domain-containing protein WIH2-like [Malus domestica]	-	-	-	-	-	-	-
511	gene:MD06G1218300	-0.0296243	-0.0215387	LRK10L-2.1	XP_017188199.2 LEAF RUST 10 DISEASE-RESISTANCE LOCUS RECEPTOR-LIKE PROTEIN KINASE-like 2.1 [Malus domestica]	-	-	-	-	-	GO:0004672//protein kinase activity;GO:0005524//ATP binding;GO:0030247//polysaccharide binding	GO:0006468//protein phosphorylation
512	gene:MD01G1156900	-0.0295199	0.0216509	At3g56050	XP_008354162.2 inactive receptor-like serine/threonine-protein kinase At2g40270 [Malus domestica]	-	-	-	-	-	GO:0004672//protein kinase activity;GO:0005515//protein binding;GO:0005524//ATP binding	GO:0006468//protein phosphorylation
513	gene:MD09G1153800	-0.0298864	-0.0211349	MIK2	XP_008380225.2 probable leucine-rich repeat receptor-like protein kinase At1g35710 isoform X2 [Malus domestica]	-	-	-	-	GO:0005887//integral component of plasma membrane;GO:0019012//virion	GO:0004672//protein kinase activity;GO:0005515//protein binding;GO:0005524//ATP binding;GO:0047334//diphosphate-fructose-6-phosphate 1-phosphotransferase activity;GO:0051119//sugar transmembrane transporter activity	GO:0006096//glycolytic process;GO:0006468//protein phosphorylation;GO:0008643//carbohydrate transport;GO:0030683//evasion or tolerance by virus of host immune response
514	gene:MD10G1102000	-0.0288623	0.0224788	At4g33920	XP_008390948.1 probable protein phosphatase 2C 63 [Malus domestica]	-	-	-	-	-	GO:0016791//phosphatase activity	-
515	gene:MD10G1317500	-0.0283834	0.0230716	PSY1R	TQD81423.1 hypothetical protein C1H46_033008 [Malus baccata]	-	-	-	-	-	GO:0005515//protein binding	-
516	gene:MD03G1138500	-0.0295293	0.0215574	XA21	XP_017180311.2 putative receptor-like protein kinase At3g47110 [Malus domestica]	Organismal Systems;Environmental Information Processing	Environmental adaptation;Signal transduction	ko04626//Plant-pathogen interaction;ko04016//MAPK signaling pathway - plant	K13420;K13420	-	GO:0004672//protein kinase activity;GO:0005515//protein binding;GO:0005524//ATP binding	GO:0006468//protein phosphorylation
517	gene:MD15G1046400	-0.0303459	-0.0202872	GLR2.9	XP_009363107.1 PREDICTED: glutamate receptor 2.8-like isoform X2 [Pyrus x bretschneideri]	-	-	-	-	GO:0005887//integral component of plasma membrane;GO:0016020//membrane	GO:0005275//amine transmembrane transporter activity;GO:0015276//ligand-gated ion channel activity	GO:0015837//amine transport
518	gene:MD05G1081100	-0.0302772	-0.020367	AMY1.1	RXH99831.1 hypothetical protein DVH24_021633 [Malus domestica]	Metabolism;Metabolism;Metabolism	Global and overview maps;Global and overview maps;Carbohydrate metabolism	ko01100//Metabolic pathways;ko01110//Biosynthesis of secondary metabolites;ko00500//Starch and sucrose metabolism	K01176;K01176;K01176	-	GO:0003824//catalytic activity;GO:0003844//1,4-alpha-glucan branching enzyme activity;GO:0004133//glycogen debranching enzyme activity;GO:0004556//alpha-amylase activity;GO:0005509//calcium ion binding;GO:0008788//alpha,alpha-phosphotrehalase activity;GO:0016798//hydrolase activity, acting on glycosyl bonds;GO:0046527//glucosyltransferase activity;GO:0047470//(1,4)-alpha-D-glucan 1-alpha-D-glucos…	GO:0005975//carbohydrate metabolic process;GO:0005978//glycogen biosynthetic process;GO:0005980//glycogen catabolic process;GO:0005991//trehalose metabolic process;GO:0005992//trehalose biosynthetic process;GO:0009250//glucan biosynthetic process
519	gene:MD14G1145500	-0.0292619	0.021754	--	XP_028948160.1 uncharacterized protein LOC103454870 [Malus domestica]	-	-	-	-	-	-	-
520	gene:MD02G1081600	-0.0297799	-0.0210363	BHLH41	XP_008344123.2 putative transcription factor bHLH041 [Malus domestica]	-	-	-	-	-	GO:0046983//protein dimerization activity	-
521	gene:MD07G1231600	0.0277985	-0.0235224	AZG1	RXH94730.1 hypothetical protein DVH24_024414 [Malus domestica]	-	-	-	-	GO:0005575//cellular_component;GO:0016020//membrane;GO:0016021//integral component of membrane;GO:0031224//intrinsic component of membrane;GO:0044425//membrane part	GO:0003674//molecular_function;GO:0005215//transporter activity;GO:0005345//purine nucleobase transmembrane transporter activity;GO:0015205//nucleobase transmembrane transporter activity;GO:0022857//transmembrane transporter activity	GO:0006810//transport;GO:0006863//purine nucleobase transport;GO:0008150//biological_process;GO:0015851//nucleobase transport;GO:0015853//adenine transport;GO:0015854//guanine transport;GO:0051179//localization;GO:0051234//establishment of localization;GO:0055085//transmembrane transport;GO:0071702//organic substance transport;GO:0071705//nitrogen compound transport;GO:0072530//purine-containing …
522	gene:MD02G1250400	-0.0286504	0.0224726	LRK10	XP_028950206.1 rust resistance kinase Lr10-like isoform X1 [Malus domestica]	-	-	-	-	-	GO:0004672//protein kinase activity;GO:0005524//ATP binding;GO:0030247//polysaccharide binding	GO:0006468//protein phosphorylation
523	gene:MD08G1232300	0.02867	0.0224204	--	XP_028963197.1 12S seed storage globulin 1-like isoform X1 [Malus domestica]	-	-	-	-	-	GO:0010309//acireductone dioxygenase [iron(II)-requiring] activity	GO:0055114//oxidation-reduction process
524	gene:MD10G1184700	-0.0302107	-0.0202914	PHT1-4	RXH87294.1 hypothetical protein DVH24_028794 [Malus domestica]	-	-	-	-	GO:0005887//integral component of plasma membrane;GO:0016021//integral component of membrane	GO:0008028//monocarboxylic acid transmembrane transporter activity;GO:0015114//phosphate ion transmembrane transporter activity;GO:0015295//solute:proton symporter activity;GO:0022857//transmembrane transporter activity;GO:0042910//xenobiotic transporter activity;GO:0051119//sugar transmembrane transporter activity	GO:0006810//transport;GO:0006817//phosphate ion transport;GO:0008643//carbohydrate transport;GO:0015718//monocarboxylic acid transport;GO:0042908//xenobiotic transport;GO:0055085//transmembrane transport
525	gene:MD10G1335500	-0.0294855	-0.021296	INT4	XP_008384164.2 inositol transporter 4-like [Malus domestica]	-	-	-	-	GO:0005887//integral component of plasma membrane;GO:0009507//chloroplast;GO:0016020//membrane;GO:0016021//integral component of membrane;GO:0030964//NADH dehydrogenase complex	GO:0008028//monocarboxylic acid transmembrane transporter activity;GO:0015114//phosphate ion transmembrane transporter activity;GO:0015238//drug transmembrane transporter activity;GO:0015295//solute:proton symporter activity;GO:0015307//drug:proton antiporter activity;GO:0015333//peptide:proton symporter activity;GO:0022857//transmembrane transporter activity;GO:0031679//NADH dehydrogenase (plast…	GO:0006810//transport;GO:0006817//phosphate ion transport;GO:0006855//drug transmembrane transport;GO:0008643//carbohydrate transport;GO:0015718//monocarboxylic acid transport;GO:0015833//peptide transport;GO:0015893//drug transport;GO:0019684//photosynthesis, light reaction;GO:0042493//response to drug;GO:0042908//xenobiotic transport;GO:0055085//transmembrane transport
526	gene:MD05G1310700	-0.0293622	-0.0214254	--	XP_008371411.1 uncharacterized protein LOC103434828 [Malus domestica]	-	-	-	-	-	-	-
527	gene:MD01G1173500	-0.0281067	-0.0230436	AMC1	XP_008368044.2 metacaspase-1-like [Malus domestica]	-	-	-	-	-	-	-
528	MSTRG.9459	-0.0283839	0.0226958	RE1	transposable element gene [Prunus dulcis]	-	-	-	-	GO:0043231//intracellular membrane-bounded organelle	-	-
529	gene:MD09G1104200	-0.0300226	-0.0204719	CRK8	XP_008365537.1 putative receptor-like protein kinase At4g00960 isoform X1 [Malus domestica]	-	-	-	-	-	GO:0004222//metalloendopeptidase activity;GO:0004672//protein kinase activity;GO:0004674//protein serine/threonine kinase activity;GO:0005524//ATP binding	GO:0006468//protein phosphorylation
530	gene:MD17G1283900	0.0292249	-0.0215894	RL3	XP_008343213.1 protein RADIALIS-like 3 [Malus domestica]	-	-	-	-	-	-	-
531	gene:MD10G1052800	-0.0291106	0.0217129	2ODD19	XP_028965327.1 protein DMR6-LIKE OXYGENASE 2-like [Malus domestica]	-	-	-	-	-	GO:0016491//oxidoreductase activity	GO:0055114//oxidation-reduction process
532	gene:MD05G1235900	-0.0301871	-0.0201741	EIX2	XP_028958679.1 probable LRR receptor-like serine/threonine-protein kinase At4g36180 [Malus domestica]	-	-	-	-	-	GO:0005515//protein binding	-
533	gene:MD15G1278600	-0.0303559	-0.0199187	At5g66900	TQE01986.1 hypothetical protein C1H46_012420 [Malus baccata]	-	-	-	-	-	GO:0004386//helicase activity;GO:0005515//protein binding;GO:0009378//four-way junction helicase activity;GO:0043531//ADP binding	GO:0006281//DNA repair;GO:0006310//DNA recombination;GO:0043571//maintenance of CRISPR repeat elements
534	gene:MD05G1185300	-0.0303121	-0.0198129	RBKS	XP_028958389.1 ribokinase-like [Malus domestica]	-	-	-	-	GO:0048501//signal recognition particle, plasma membrane targeting	GO:0003924//GTPase activity;GO:0004747//ribokinase activity;GO:0005048//signal sequence binding;GO:0008662//1-phosphofructokinase activity;GO:0016773//phosphotransferase activity, alcohol group as acceptor;GO:0047590//5-dehydro-2-deoxygluconokinase activity	GO:0009244//lipopolysaccharide core region biosynthetic process;GO:0009306//protein secretion;GO:0019303//D-ribose catabolic process;GO:0019310//inositol catabolic process
535	gene:MD01G1211400	-0.0291555	0.0214368	SLAH3	KAB2598711.1 S-type anion channel SLAH2-like [Pyrus ussuriensis x Pyrus communis]	-	-	-	-	GO:0016021//integral component of membrane	-	GO:0055085//transmembrane transport
536	gene:MD01G1090900	0.0303401	0.0197179	LHY	XP_028955684.1 protein LHY isoform X1 [Malus domestica]	Organismal Systems	Environmental adaptation	ko04712//Circadian rhythm - plant	K12133	-	-	-
537	gene:MD05G1246500	-0.0302156	-0.0198874	EIX2	TQD98360.1 hypothetical protein C1H46_015961 [Malus baccata]	-	-	-	-	-	GO:0005515//protein binding	-
538	gene:MD17G1013000	0.0297524	0.0204214	CLC-B	RXH69609.1 hypothetical protein DVH24_037393 [Malus domestica]	-	-	-	-	GO:0000325//plant-type vacuole;GO:0005575//cellular_component;GO:0005622//intracellular;GO:0005623//cell;GO:0005737//cytoplasm;GO:0005773//vacuole;GO:0005774//vacuolar membrane;GO:0009705//plant-type vacuole membrane;GO:0016020//membrane;GO:0016021//integral component of membrane;GO:0031090//organelle membrane;GO:0031224//intrinsic component of membrane;GO:0032991//macromolecular complex;GO:00347…	GO:0003674//molecular_function;GO:0005215//transporter activity;GO:0005216//ion channel activity;GO:0005244//voltage-gated ion channel activity;GO:0005247//voltage-gated chloride channel activity;GO:0005253//anion channel activity;GO:0005254//chloride channel activity;GO:0008308//voltage-gated anion channel activity;GO:0008324//cation transmembrane transporter activity;GO:0008509//anion transmemb…	GO:0006810//transport;GO:0006811//ion transport;GO:0006812//cation transport;GO:0006820//anion transport;GO:0006821//chloride transport;GO:0008150//biological_process;GO:0015672//monovalent inorganic cation transport;GO:0015698//inorganic anion transport;GO:0015706//nitrate transport;GO:0032879//regulation of localization;GO:0034220//ion transmembrane transport;GO:0034762//regulation of transmemb…
539	gene:MD14G1077700	-0.0297029	-0.0204764	CML50	XP_008367368.2 probable calcium-binding protein CML50 [Malus domestica]	Organismal Systems	Environmental adaptation	ko04626//Plant-pathogen interaction	K13448	-	GO:0005509//calcium ion binding	-
540	gene:MD10G1330600	-0.0288811	0.0215818	--	RXH85852.1 hypothetical protein DVH24_016905 [Malus domestica]	-	-	-	-	-	-	-
541	gene:MD01G1066900	-0.0304052	-0.0193733	CRCK2	XP_028953600.1 calmodulin-binding receptor-like cytoplasmic kinase 2 [Malus domestica]	-	-	-	-	-	GO:0004672//protein kinase activity;GO:0005524//ATP binding;GO:0019165//thiamine kinase activity	GO:0006468//protein phosphorylation;GO:0009228//thiamine biosynthetic process
542	gene:MD06G1232600	0.0299964	0.0199497	MKK9	XP_008374875.1 mitogen-activated protein kinase kinase 9-like [Malus domestica]	Environmental Information Processing	Signal transduction	ko04016//MAPK signaling pathway - plant	K20604	-	GO:0004672//protein kinase activity;GO:0005524//ATP binding	GO:0006468//protein phosphorylation
543	gene:MD13G1061500	-0.0288603	-0.0215581	MES15	XP_008389409.2 putative methylesterase 11, chloroplastic [Malus domestica]	-	-	-	-	-	GO:0003674//molecular_function;GO:0003824//catalytic activity;GO:0070205//2-succinyl-6-hydroxy-2,4-cyclohexadiene-1-carboxylate synthase activity	GO:0009102//biotin biosynthetic process;GO:0009234//menaquinone biosynthetic process;GO:0015979//photosynthesis
544	gene:MD11G1250300	-0.0279027	0.022758	--	XP_008386189.2 uncharacterized protein LOC103448697 [Malus domestica]	-	-	-	-	-	GO:0003677//DNA binding	GO:0032981//mitochondrial respiratory chain complex I assembly
545	gene:MD03G1245200	0.0288931	0.0214729	--	-	-	-	-	-	-	-	-
546	gene:MD05G1054800	-0.0303278	-0.0192893	S6PDH	TQE06363.1 hypothetical protein C1H46_007997 [Malus baccata]	-	-	-	-	-	GO:0047834//D-threo-aldose 1-dehydrogenase activity	-
547	gene:MD09G1124700	-0.0275378	0.0230086	RLP6	XP_028964592.1 receptor-like protein 6 [Malus domestica]	-	-	-	-	-	GO:0005515//protein binding	-
548	gene:MD01G1059600	-0.0303458	-0.0191471	LRK10	XP_008354479.3 rust resistance kinase Lr10-like [Malus domestica]	-	-	-	-	-	GO:0004672//protein kinase activity;GO:0005524//ATP binding;GO:0030247//polysaccharide binding	GO:0006468//protein phosphorylation
549	gene:MD04G1030100	0.0297167	0.0200984	PME35	XP_028956699.1 pectinesterase [Malus domestica]	-	-	-	-	-	GO:0004857//enzyme inhibitor activity;GO:0030599//pectinesterase activity	GO:0042545//cell wall modification
550	gene:MD13G1161100	-0.028775	0.0214148	FRAA3	XP_008390601.2 major allergen Mal d 1-like [Malus domestica]	-	-	-	-	-	-	GO:0006952//defense response
551	gene:MD07G1310200	0.0265251	0.0241406	SNL6	XP_008357073.1 cinnamoyl-CoA reductase-like SNL6 isoform X3 [Malus domestica]	-	-	-	-	-	GO:0003824//catalytic activity;GO:0003854//3-beta-hydroxy-delta5-steroid dehydrogenase activity;GO:0016616//oxidoreductase activity, acting on the CH-OH group of donors, NAD or NADP as acceptor;GO:0016757//transferase activity, transferring glycosyl groups	GO:0005975//carbohydrate metabolic process;GO:0006694//steroid biosynthetic process;GO:0055114//oxidation-reduction process
552	gene:MD04G1247000	-0.0297958	0.0199278	CRT3	RXI02356.1 hypothetical protein DVH24_030285 [Malus domestica]	Genetic Information Processing;Cellular Processes	Folding, sorting and degradation;Transport and catabolism	ko04141//Protein processing in endoplasmic reticulum;ko04145//Phagosome	K08057;K08057	GO:0005783//endoplasmic reticulum	GO:0005509//calcium ion binding;GO:0051082//unfolded protein binding	GO:0006270//DNA replication initiation;GO:0006457//protein folding
553	gene:MD13G1009400	-0.0301136	-0.0194407	PSKR1	XP_028947386.1 LOW QUALITY PROTEIN: phytosulfokine receptor 1-like [Malus domestica]	-	-	-	-	-	GO:0004672//protein kinase activity;GO:0005515//protein binding;GO:0005524//ATP binding	GO:0006468//protein phosphorylation
554	gene:MD07G1279400	-0.0293155	0.0205089	HIPP39	XP_008376650.1 heavy metal-associated isoprenylated plant protein 39 [Malus domestica]	-	-	-	-	GO:0005783//endoplasmic reticulum	GO:0004656//procollagen-proline 4-dioxygenase activity;GO:0016702//oxidoreductase activity, acting on single donors with incorporation of molecular oxygen, incorporation of two atoms of oxygen;GO:0046872//metal ion binding	GO:0009061//anaerobic respiration;GO:0055114//oxidation-reduction process
555	gene:MD12G1058100	-0.029826	-0.0197216	--	XP_008380130.1 uncharacterized protein LOC103443125 [Malus domestica]	-	-	-	-	-	-	-
556	gene:MD11G1059400	-0.0282479	0.0218829	WRKY24	XP_008384716.2 probable WRKY transcription factor 26 [Malus domestica]	Organismal Systems;Environmental Information Processing	Environmental adaptation;Signal transduction	ko04626//Plant-pathogen interaction;ko04016//MAPK signaling pathway - plant	K13424;K13424	-	GO:0003700//transcription factor activity, sequence-specific DNA binding;GO:0043565//sequence-specific DNA binding	GO:0006355//regulation of transcription, DNA-templated
557	gene:MD15G1366600	-0.0288045	0.0211418	TTL1	XP_008383857.2 TPR repeat-containing thioredoxin TTL1-like [Malus domestica]	-	-	-	-	GO:0005737//cytoplasm;GO:0045203//integral component of cell outer membrane	GO:0003723//RNA binding;GO:0005215//transporter activity;GO:0005515//protein binding;GO:0015036//disulfide oxidoreductase activity;GO:0042802//identical protein binding	GO:0015774//polysaccharide transport;GO:0042710//biofilm formation;GO:0055114//oxidation-reduction process
558	gene:MD00G1143500	-0.0286468	0.0213503	WRKY40	NP_001315769.1 probable WRKY transcription factor 40 [Malus domestica]	-	-	-	-	GO:0000795//synaptonemal complex	GO:0003700//transcription factor activity, sequence-specific DNA binding;GO:0005524//ATP binding;GO:0043565//sequence-specific DNA binding	GO:0006355//regulation of transcription, DNA-templated;GO:0007059//chromosome segregation;GO:0007130//synaptonemal complex assembly;GO:0030261//chromosome condensation;GO:0070193//synaptonemal complex organization
559	gene:MD02G1066400	-0.0282965	0.0218005	RLK5	XP_028943584.1 LOW QUALITY PROTEIN: receptor-like protein kinase 5 [Malus domestica]	-	-	-	-	-	GO:0004672//protein kinase activity;GO:0005515//protein binding;GO:0005524//ATP binding	GO:0006468//protein phosphorylation
560	MSTRG.39762	0.0285824	0.0214134	--	hypothetical protein C1H46_007815 [Malus baccata]	-	-	-	-	-	-	-
561	gene:MD10G1291200	-0.029849	0.0195978	At1g11410	XP_028965143.1 G-type lectin S-receptor-like serine/threonine-protein kinase At1g11410 [Malus domestica]	-	-	-	-	-	-	GO:0048544//recognition of pollen
562	gene:MD02G1120100	-0.0302366	-0.0189919	AEE21	XP_028945971.1 probable acyl-activating enzyme 1, peroxisomal [Malus domestica]	-	-	-	-	-	GO:0003987//acetate-CoA ligase activity;GO:0004043//L-aminoadipate-semialdehyde dehydrogenase activity;GO:0008668//(2,3-dihydroxybenzoyl)adenylate synthase activity;GO:0008756//o-succinylbenzoate-CoA ligase activity;GO:0030729//acetoacetate-CoA ligase activity;GO:0047473//D-alanine-poly(phosphoribitol) ligase activity;GO:0050218//propionate-CoA ligase activity	GO:0009234//menaquinone biosynthetic process;GO:0019287//isopentenyl diphosphate biosynthetic process, mevalonate pathway;GO:0019290//siderophore biosynthetic process;GO:0019350//teichoic acid biosynthetic process;GO:0019427//acetyl-CoA biosynthetic process from acetate;GO:0019878//lysine biosynthetic process via aminoadipic acid
563	gene:MD10G1017300	-0.0302045	-0.0190151	--	XP_008373181.2 pathogen-related protein-like isoform X1 [Malus domestica]	-	-	-	-	-	-	GO:0030638//polyketide metabolic process
564	gene:MD17G1268700	-0.030376	-0.0187347	GLN1	XP_008353857.2 glutamine synthetase cytosolic isozyme [Malus domestica]	Metabolism;Metabolism;Metabolism;Metabolism;Metabolism;Metabolism	Global and overview maps;Global and overview maps;Carbohydrate metabolism;Amino acid metabolism;Amino acid metabolism;Energy metabolism	ko01100//Metabolic pathways;ko01230//Biosynthesis of amino acids;ko00630//Glyoxylate and dicarboxylate metabolism;ko00250//Alanine, aspartate and glutamate metabolism;ko00220//Arginine biosynthesis;ko00910//Nitrogen metabolism	K01915;K01915;K01915;K01915;K01915;K01915	-	GO:0004356//glutamate-ammonia ligase activity	GO:0006542//glutamine biosynthetic process;GO:0006807//nitrogen compound metabolic process
565	gene:MD04G1139800	-0.0287963	0.0210207	SPAC167.05	XP_028957055.1 universal stress protein PHOS32 [Malus domestica]	-	-	-	-	-	-	-
566	gene:MD00G1085100	0.0295357	-0.0199525	ctps	XP_008371942.2 CTP synthase-like [Malus domestica]	Metabolism;Metabolism	Global and overview maps;Nucleotide metabolism	ko01100//Metabolic pathways;ko00240//Pyrimidine metabolism	K01937;K01937	GO:0005951//carbamoyl-phosphate synthase complex	GO:0000107//imidazoleglycerol-phosphate synthase activity;GO:0003883//CTP synthase activity;GO:0003922//GMP synthase (glutamine-hydrolyzing) activity;GO:0004088//carbamoyl-phosphate synthase (glutamine-hydrolyzing) activity;GO:0016787//hydrolase activity;GO:0016884//carbon-nitrogen ligase activity, with glutamine as amido-N-donor;GO:0046820//4-amino-4-deoxychorismate synthase activity	GO:0000105//histidine biosynthetic process;GO:0006177//GMP biosynthetic process;GO:0006221//pyrimidine nucleotide biosynthetic process;GO:0009220//pyrimidine ribonucleotide biosynthetic process
567	gene:MD07G1023500	0.0303175	0.0186895	LIP1	TQD83047.1 hypothetical protein C1H46_031423 [Malus baccata]	Metabolism	Lipid metabolism	ko00100//Steroid biosynthesis	K01052	-	GO:0008236//serine-type peptidase activity;GO:0016787//hydrolase activity;GO:0016788//hydrolase activity, acting on ester bonds	GO:0006508//proteolysis
568	gene:MD12G1182900	-0.0293276	0.0201807	At5g01750	XP_028945543.1 protein LURP-one-related 10-like [Malus domestica]	-	-	-	-	-	-	GO:0006282//regulation of DNA repair;GO:0006355//regulation of transcription, DNA-templated
569	gene:MD03G1096000	-0.0303677	-0.0185608	Y-3	XP_008357400.1 uncharacterized protein At3g17950-like [Malus domestica]	-	-	-	-	-	-	-
570	gene:MD10G1286100	0.029042	-0.0205474	At5g45950	XP_028966184.1 GDSL esterase/lipase At5g45950 [Malus domestica]	-	-	-	-	GO:0005575//cellular_component;GO:0005576//extracellular region	GO:0003674//molecular_function;GO:0003824//catalytic activity;GO:0016787//hydrolase activity;GO:0016788//hydrolase activity, acting on ester bonds	GO:0006629//lipid metabolic process;GO:0008150//biological_process;GO:0008152//metabolic process;GO:0009056//catabolic process;GO:0016042//lipid catabolic process;GO:0044238//primary metabolic process;GO:0071704//organic substance metabolic process;GO:1901575//organic substance catabolic process
571	gene:MD01G1059700	-0.0288113	0.0208534	LRK10	XP_028950951.1 LEAF RUST 10 DISEASE-RESISTANCE LOCUS RECEPTOR-LIKE PROTEIN KINASE-like 2.1 [Malus domestica]	-	-	-	-	-	GO:0004672//protein kinase activity;GO:0005524//ATP binding;GO:0030247//polysaccharide binding	GO:0006468//protein phosphorylation
572	gene:MD11G1112600	-0.0300746	-0.0189753	PPT1	XP_008385155.3 4-hydroxybenzoate geranyltransferase 2 [Malus domestica]	Metabolism;Metabolism;Metabolism	Global and overview maps;Global and overview maps;Metabolism of cofactors and vitamins	ko01100//Metabolic pathways;ko01110//Biosynthesis of secondary metabolites;ko00130//Ubiquinone and other terpenoid-quinone biosynthesis	K06125;K06125;K06125	GO:0016021//integral component of membrane	GO:0008412//4-hydroxybenzoate octaprenyltransferase activity;GO:0008495//protoheme IX farnesyltransferase activity;GO:0016765//transferase activity, transferring alkyl or aryl (other than methyl) groups	GO:0006744//ubiquinone biosynthetic process;GO:0006783//heme biosynthetic process
573	gene:MD05G1302800	-0.027545	0.0224883	SAG12	XP_028958992.1 senescence-specific cysteine protease SAG12-like [Malus domestica]	-	-	-	-	-	GO:0008234//cysteine-type peptidase activity	GO:0006508//proteolysis
574	gene:MD17G1064200	-0.0302659	-0.018645	BC1L6	XP_008341799.2 COBRA-like protein 1 isoform X1 [Malus domestica]	-	-	-	-	GO:0031225//anchored component of membrane	-	GO:0010215//cellulose microfibril organization
575	gene:MD17G1077800	-0.0283739	-0.0214016	--	XP_028953202.1 uncharacterized protein LOC103404720 isoform X6 [Malus domestica]	-	-	-	-	-	-	-
576	gene:MD05G1252900	-0.0290882	0.020409	--	XP_028959385.1 cysteine-rich and transmembrane domain-containing protein WIH2-like [Malus domestica]	-	-	-	-	-	-	-
577	gene:MD07G1070700	-0.0276831	0.0221779	LRK10	KAB2595021.1 receptor-like protein kinase [Pyrus ussuriensis x Pyrus communis]	-	-	-	-	-	GO:0004672//protein kinase activity;GO:0005524//ATP binding;GO:0030247//polysaccharide binding	GO:0006468//protein phosphorylation
578	gene:MD07G1230600	0.0303211	0.0183774	NPF5.1	XP_008369322.1 protein NRT1/ PTR FAMILY 5.1 [Malus domestica]	-	-	-	-	GO:0016020//membrane	GO:0015333//peptide:proton symporter activity;GO:0022857//transmembrane transporter activity	GO:0015833//peptide transport;GO:0055085//transmembrane transport
579	gene:MD09G1135900	-0.0293795	0.0197912	UGT85A24	XP_008357979.2 7-deoxyloganetin glucosyltransferase-like [Malus domestica]	-	-	-	-	-	GO:0008194//UDP-glycosyltransferase activity;GO:0016758//transferase activity, transferring hexosyl groups	-
580	gene:MD16G1123000	0.0296973	0.0192731	--	XP_008340241.2 uncharacterized protein LOC103403186 [Malus domestica]	-	-	-	-	-	-	GO:0019079//viral genome replication
581	gene:MD00G1101400	-0.0284991	0.0209864	CRK27	KAB2601057.1 cysteine-rich receptor-like protein kinase 10 [Pyrus ussuriensis x Pyrus communis]	-	-	-	-	-	GO:0004672//protein kinase activity;GO:0005524//ATP binding	GO:0006468//protein phosphorylation
582	gene:MD04G1024500	-0.0299396	-0.0188733	At4g32940	XP_008337582.1 vacuolar-processing enzyme-like [Malus domestica]	-	-	-	-	-	GO:0008233//peptidase activity	GO:0006508//proteolysis
583	gene:MD02G1066300	-0.0295572	0.0194482	MIK1	RXI05987.1 hypothetical protein DVH24_018029 [Malus domestica]	-	-	-	-	-	GO:0004672//protein kinase activity;GO:0005515//protein binding;GO:0005524//ATP binding	GO:0006468//protein phosphorylation
584	gene:MD05G1042600	-0.030231	-0.0183352	ABCG11	XP_008373271.1 ABC transporter G family member 11-like [Malus domestica]	-	-	-	-	GO:0005575//cellular_component;GO:0005887//integral component of plasma membrane;GO:0009380//excinuclease repair complex;GO:0009898//cytoplasmic side of plasma membrane;GO:0016020//membrane;GO:0016021//integral component of membrane;GO:0043190//ATP-binding cassette (ABC) transporter complex;GO:0055051//ATP-binding cassette (ABC) transporter complex, integrated substrate binding;GO:0055052//ATP-bi…	GO:0003674//molecular_function;GO:0003723//RNA binding;GO:0003724//RNA helicase activity;GO:0003924//GTPase activity;GO:0004127//cytidylate kinase activity;GO:0004527//exonuclease activity;GO:0005260//channel-conductance-controlling ATPase activity;GO:0005319//lipid transporter activity;GO:0005524//ATP binding;GO:0005525//GTP binding;GO:0008565//protein transporter activity;GO:0009381//excinuclea…	GO:0000910//cytokinesis;GO:0006139//nucleobase-containing compound metabolic process;GO:0006260//DNA replication;GO:0006289//nucleotide-excision repair;GO:0006310//DNA recombination;GO:0006412//translation;GO:0006810//transport;GO:0006817//phosphate ion transport;GO:0006824//cobalt ion transport;GO:0006855//drug transmembrane transport;GO:0006869//lipid transport;GO:0007059//chromosome segregatio…
585	gene:MD09G1251600	-0.0298997	0.0188178	EPHX2	XP_008381260.2 bifunctional epoxide hydrolase 2-like [Malus domestica]	-	-	-	-	-	GO:0003674//molecular_function;GO:0003824//catalytic activity;GO:0008236//serine-type peptidase activity;GO:0016788//hydrolase activity, acting on ester bonds;GO:0047570//3-oxoadipate enol-lactonase activity;GO:0070205//2-succinyl-6-hydroxy-2,4-cyclohexadiene-1-carboxylate synthase activity	GO:0006112//energy reserve metabolic process;GO:0006508//proteolysis;GO:0009102//biotin biosynthetic process;GO:0009234//menaquinone biosynthetic process;GO:0015979//photosynthesis;GO:0030163//protein catabolic process;GO:0042952//beta-ketoadipate pathway
586	gene:MD08G1031300	-0.0299722	-0.0186905	At2g16250	RXH91206.1 hypothetical protein DVH24_020229 [Malus domestica]	-	-	-	-	-	GO:0004672//protein kinase activity;GO:0005515//protein binding;GO:0005524//ATP binding	GO:0006468//protein phosphorylation
587	gene:MD05G1244500	-0.0290581	0.0200672	VSR6	XP_028958731.1 vacuolar-sorting receptor 6-like [Malus domestica]	-	-	-	-	-	GO:0005509//calcium ion binding	-
588	gene:MD05G1059300	-0.028217	0.0212254	PAP	XP_008377263.2 LOW QUALITY PROTEIN: purple acid phosphatase-like [Malus domestica]	-	-	-	-	GO:0005575//cellular_component;GO:0005576//extracellular region	GO:0003674//molecular_function;GO:0003824//catalytic activity;GO:0003993//acid phosphatase activity;GO:0005488//binding;GO:0016787//hydrolase activity;GO:0016788//hydrolase activity, acting on ester bonds;GO:0016791//phosphatase activity;GO:0042578//phosphoric ester hydrolase activity;GO:0043167//ion binding;GO:0043169//cation binding;GO:0046872//metal ion binding	GO:0006793//phosphorus metabolic process;GO:0006796//phosphate-containing compound metabolic process;GO:0008150//biological_process;GO:0008152//metabolic process;GO:0009987//cellular process;GO:0016311//dephosphorylation;GO:0044237//cellular metabolic process
589	gene:MD04G1018400	-0.0282498	-0.0211562	TL1	XP_008380461.1 thaumatin-like protein 1b [Malus domestica]	-	-	-	-	-	-	-
590	gene:MD04G1165000	0.0265105	0.0232822	PYL4	XP_008370174.2 abscisic acid receptor PYL4-like [Malus domestica]	Environmental Information Processing;Environmental Information Processing	Signal transduction;Signal transduction	ko04075//Plant hormone signal transduction;ko04016//MAPK signaling pathway - plant	K14496;K14496	GO:0005575//cellular_component;GO:0005622//intracellular;GO:0005623//cell;GO:0005634//nucleus;GO:0005737//cytoplasm;GO:0005886//plasma membrane;GO:0016020//membrane;GO:0043226//organelle;GO:0043227//membrane-bounded organelle;GO:0043229//intracellular organelle;GO:0043231//intracellular membrane-bounded organelle;GO:0044424//intracellular part;GO:0044464//cell part;GO:0071944//cell periphery	GO:0003674//molecular_function;GO:0004857//enzyme inhibitor activity;GO:0004864//protein phosphatase inhibitor activity;GO:0005488//binding;GO:0005515//protein binding;GO:0008289//lipid binding;GO:0010427//abscisic acid binding;GO:0019208//phosphatase regulator activity;GO:0019212//phosphatase inhibitor activity;GO:0019840//isoprenoid binding;GO:0019888//protein phosphatase regulator activity;GO:…	GO:0001101//response to acid chemical;GO:0006952//defense response;GO:0007154//cell communication;GO:0007165//signal transduction;GO:0008150//biological_process;GO:0009719//response to endogenous stimulus;GO:0009725//response to hormone;GO:0009737//response to abscisic acid;GO:0009738//abscisic acid-activated signaling pathway;GO:0009755//hormone-mediated signaling pathway;GO:0009892//negative re…
591	gene:MD07G1070500	-0.0271835	0.0224194	LRK10	XP_028961223.1 rust resistance kinase Lr10-like [Malus domestica]	-	-	-	-	-	GO:0003674//molecular_function;GO:0004672//protein kinase activity;GO:0005524//ATP binding	GO:0006468//protein phosphorylation;GO:0009306//protein secretion
592	gene:MD10G1220200	-0.0303345	-0.0178795	ABCC2	RXI09534.1 hypothetical protein DVH24_006149 [Malus domestica]	-	-	-	-	GO:0005575//cellular_component;GO:0005887//integral component of plasma membrane;GO:0009380//excinuclease repair complex;GO:0009898//cytoplasmic side of plasma membrane;GO:0015627//type II protein secretion system complex;GO:0016021//integral component of membrane;GO:0043190//ATP-binding cassette (ABC) transporter complex;GO:0055051//ATP-binding cassette (ABC) transporter complex, integrated subs…	GO:0000166//nucleotide binding;GO:0003674//molecular_function;GO:0003677//DNA binding;GO:0004176//ATP-dependent peptidase activity;GO:0005260//channel-conductance-controlling ATPase activity;GO:0005319//lipid transporter activity;GO:0005524//ATP binding;GO:0008134//transcription factor binding;GO:0008565//protein transporter activity;GO:0009381//excinuclease ABC activity;GO:0015220//choline trans…	GO:0000910//cytokinesis;GO:0006289//nucleotide-excision repair;GO:0006355//regulation of transcription, DNA-templated;GO:0006508//proteolysis;GO:0006810//transport;GO:0006817//phosphate ion transport;GO:0006824//cobalt ion transport;GO:0006855//drug transmembrane transport;GO:0006869//lipid transport;GO:0008150//biological_process;GO:0008272//sulfate transport;GO:0009306//protein secretion;GO:001…
593	gene:MD01G1168500	-0.0286438	0.020448	WRKY55	RXI08690.1 hypothetical protein DVH24_022834 [Malus domestica]	-	-	-	-	-	GO:0003700//transcription factor activity, sequence-specific DNA binding;GO:0043565//sequence-specific DNA binding	GO:0006355//regulation of transcription, DNA-templated
594	gene:MD12G1240300	-0.0290608	0.0198031	AKR1	XP_008386208.2 probable aldo-keto reductase 1 [Malus domestica]	-	-	-	-	-	GO:0047834//D-threo-aldose 1-dehydrogenase activity	-
595	MSTRG.49860	0.0219138	-0.0274989	--	hypothetical protein DVH24_025465 [Malus domestica]	-	-	-	-	-	-	-
596	gene:MD17G1223100	-0.0296993	0.0188121	WRKY40	XP_008342807.1 probable WRKY transcription factor 40 [Malus domestica]	-	-	-	-	-	GO:0003700//transcription factor activity, sequence-specific DNA binding;GO:0003924//GTPase activity;GO:0005525//GTP binding;GO:0043565//sequence-specific DNA binding	GO:0006355//regulation of transcription, DNA-templated
597	gene:MD04G1153900	-0.0300606	-0.0182218	--	RXI01403.1 hypothetical protein DVH24_014752 [Malus domestica]	-	-	-	-	-	GO:0005515//protein binding	GO:0006457//protein folding;GO:0009408//response to heat
598	gene:MD15G1391000	-0.0292535	0.0194881	LECRK3	XP_008338991.2 G-type lectin S-receptor-like serine/threonine-protein kinase LECRK3 [Malus domestica]	-	-	-	-	-	GO:0003674//molecular_function;GO:0004672//protein kinase activity;GO:0005524//ATP binding	GO:0006468//protein phosphorylation;GO:0009306//protein secretion;GO:0048544//recognition of pollen
599	gene:MD11G1212200	0.0302698	0.0178265	--	RXH82819.1 hypothetical protein DVH24_003317 [Malus domestica]	-	-	-	-	-	-	-
600	gene:MD10G1222200	-0.029515	0.0190081	RLP6	KAB2601754.1 LRR receptor-like serine/threonine-protein kinase [Pyrus ussuriensis x Pyrus communis]	-	-	-	-	-	GO:0005515//protein binding	-
601	gene:MD05G1109100	-0.0290377	0.0196635	PRB1	RXI09608.1 hypothetical protein DVH24_011857 [Malus domestica]	Organismal Systems;Environmental Information Processing;Environmental Information Processing	Environmental adaptation;Signal transduction;Signal transduction	ko04626//Plant-pathogen interaction;ko04075//Plant hormone signal transduction;ko04016//MAPK signaling pathway - plant	K13449;K13449;K13449	-	-	-
602	gene:MD15G1121700	-0.029479	0.0189921	At3g47200	XP_028951022.1 UPF0481 protein At3g47200-like [Malus domestica]	-	-	-	-	-	-	GO:0019835//cytolysis
603	gene:MD04G1039600	-0.0296024	0.018744	DDB_G0270580	XP_008372076.1 histidine protein methyltransferase 1 homolog [Malus domestica]	-	-	-	-	-	GO:0008168//methyltransferase activity;GO:0008757//S-adenosylmethionine-dependent methyltransferase activity	GO:0006464//cellular protein modification process
604	gene:MD00G1013000	0.0244043	0.025088	MDL2	XP_017186296.1 (R)-mandelonitrile lyase 2-like [Malus domestica]	Metabolism;Metabolism;Metabolism	Global and overview maps;Global and overview maps;Metabolism of other amino acids	ko01100//Metabolic pathways;ko01110//Biosynthesis of secondary metabolites;ko00460//Cyanoamino acid metabolism	K08248;K08248;K08248	-	GO:0008812//choline dehydrogenase activity;GO:0016491//oxidoreductase activity;GO:0016614//oxidoreductase activity, acting on CH-OH group of donors;GO:0016701//oxidoreductase activity, acting on single donors with incorporation of molecular oxygen;GO:0045550//geranylgeranyl reductase activity;GO:0050660//flavin adenine dinucleotide binding	GO:0006744//ubiquinone biosynthetic process;GO:0015995//chlorophyll biosynthetic process;GO:0019285//glycine betaine biosynthetic process from choline;GO:0030494//bacteriochlorophyll biosynthetic process;GO:0055114//oxidation-reduction process
605	gene:MD05G1248100	-0.0301033	-0.0178507	RLP14	XP_009363245.2 PREDICTED: receptor-like protein 12 [Pyrus x bretschneideri]	-	-	-	-	-	GO:0005515//protein binding	-
606	gene:MD02G1142300	-0.0295101	0.0187026	HSR4	XP_028946790.1 protein HYPER-SENSITIVITY-RELATED 4-like [Malus domestica]	-	-	-	-	GO:0000502//proteasome complex;GO:0005575//cellular_component;GO:0005622//intracellular;GO:0005623//cell;GO:0005737//cytoplasm;GO:0005739//mitochondrion;GO:0005740//mitochondrial envelope;GO:0005743//mitochondrial inner membrane;GO:0009360//DNA polymerase III complex;GO:0009379//Holliday junction helicase complex;GO:0016020//membrane;GO:0016021//integral component of membrane;GO:0019866//organell…	GO:0000166//nucleotide binding;GO:0003674//molecular_function;GO:0003678//DNA helicase activity;GO:0003723//RNA binding;GO:0003724//RNA helicase activity;GO:0003824//catalytic activity;GO:0003887//DNA-directed DNA polymerase activity;GO:0004222//metalloendopeptidase activity;GO:0004386//helicase activity;GO:0005488//binding;GO:0005524//ATP binding;GO:0005525//GTP binding;GO:0008144//drug binding;…	GO:0006260//DNA replication;GO:0006281//DNA repair;GO:0006310//DNA recombination;GO:0006508//proteolysis;GO:0006996//organelle organization;GO:0007005//mitochondrion organization;GO:0008150//biological_process;GO:0009987//cellular process;GO:0010498//proteasomal protein catabolic process;GO:0016043//cellular component organization;GO:0017004//cytochrome complex assembly;GO:0017062//respiratory ch…
607	gene:MD13G1082100	-0.0296546	0.0184268	GSTU17	XP_028947459.1 glutathione S-transferase U17-like [Malus domestica]	Metabolism;Metabolism	Global and overview maps;Metabolism of other amino acids	ko01100//Metabolic pathways;ko00480//Glutathione metabolism	K00799;K00799	-	GO:0016034//maleylacetoacetate isomerase activity	GO:0006559//L-phenylalanine catabolic process;GO:0006572//tyrosine catabolic process
608	gene:MD10G1311000	-0.0288339	0.019594	AFS1	NP_001280822.1 (E,E)-alpha-farnesene synthase [Malus domestica]	Metabolism;Metabolism	Global and overview maps;Metabolism of terpenoids and polyketides	ko01110//Biosynthesis of secondary metabolites;ko00909//Sesquiterpenoid and triterpenoid biosynthesis	K14173;K14173	-	GO:0000287//magnesium ion binding;GO:0010333//terpene synthase activity;GO:0016829//lyase activity	-
609	gene:MD05G1041000	-0.0302241	-0.0173418	PXC3	XP_008381006.1 leucine-rich repeat receptor-like tyrosine-protein kinase PXC3 [Malus domestica]	-	-	-	-	-	GO:0004672//protein kinase activity;GO:0005515//protein binding;GO:0005524//ATP binding	GO:0006468//protein phosphorylation
610	gene:MD04G1182200	-0.0288448	0.0195215	At5g49770	XP_028957197.1 probable leucine-rich repeat receptor-like protein kinase At5g49770 [Malus domestica]	-	-	-	-	-	GO:0004672//protein kinase activity;GO:0005515//protein binding;GO:0005524//ATP binding	GO:0006468//protein phosphorylation
611	gene:MD11G1229600	-0.0287209	0.0196519	CIGR1	XP_008366473.2 scarecrow-like protein 21 [Malus domestica]	-	-	-	-	-	-	-
612	gene:MD00G1129500	-0.0297791	-0.0179658	--	XP_008375421.1 uncharacterized protein LOC103438661 [Malus domestica]	-	-	-	-	-	-	-
613	gene:MD12G1154800	0.0293103	0.0186956	--	XP_008388086.1 uncharacterized protein LOC103450500 isoform X2 [Malus domestica]	-	-	-	-	-	-	-
614	gene:MD08G1047600	-0.0302485	-0.017125	GLR2.7	XP_008386576.2 glutamate receptor 2.7-like [Malus domestica]	-	-	-	-	GO:0016020//membrane	GO:0004970//ionotropic glutamate receptor activity;GO:0015276//ligand-gated ion channel activity	-
615	MSTRG.52519	-0.02875	0.0194335	VQ22	VQ motif-containing protein 22 [Malus domestica]	-	-	-	-	GO:0043231//intracellular membrane-bounded organelle	-	-
616	MSTRG.44883	-0.0288424	-0.0192648	--	FBD-associated F-box protein [Pyrus ussuriensis x Pyrus communis]	-	-	-	-	-	-	-
617	gene:MD11G1217400	0.0295132	0.0182094	TIF	XP_008349901.2 protein translation factor SUI1 homolog [Malus domestica]	Genetic Information Processing	Translation	ko03013//RNA transport	K03113	GO:0005840//ribosome	GO:0003743//translation initiation factor activity;GO:0004674//protein serine/threonine kinase activity;GO:0005524//ATP binding	GO:0006413//translational initiation;GO:0006468//protein phosphorylation
618	gene:MD06G1222800	-0.0293778	0.0183911	DTX16	XP_008374800.1 protein DETOXIFICATION 16-like [Malus domestica]	-	-	-	-	GO:0016020//membrane	GO:0015238//drug transmembrane transporter activity;GO:0015297//antiporter activity;GO:0042910//xenobiotic transporter activity	GO:0006855//drug transmembrane transport;GO:0042493//response to drug;GO:0055085//transmembrane transport
619	gene:MD13G1071300	-0.030107	-0.0170896	GALT1	XP_008389460.2 LOW QUALITY PROTEIN: beta-1,3-galactosyltransferase GALT1 [Malus domestica]	Metabolism;Metabolism	Global and overview maps;Glycan biosynthesis and metabolism	ko01100//Metabolic pathways;ko00513//Various types of N-glycan biosynthesis	K14413;K14413	GO:0016020//membrane	GO:0016758//transferase activity, transferring hexosyl groups;GO:0030246//carbohydrate binding	GO:0006486//protein glycosylation
620	MSTRG.2240	-0.0291881	0.018566	RE1	T4.5 [Malus x robusta]	-	-	-	-	-	-	-
621	gene:MD01G1213100	-0.0302728	-0.0167026	SE2	XP_008362796.3 acidic endochitinase-like [Malus domestica]	Metabolism;Metabolism	Global and overview maps;Carbohydrate metabolism	ko01100//Metabolic pathways;ko00520//Amino sugar and nucleotide sugar metabolism	K01183;K01183	GO:0016020//membrane	-	GO:0005975//carbohydrate metabolic process;GO:0055085//transmembrane transport
622	gene:MD03G1208300	-0.0287589	0.019175	spg1	XP_028956016.1 septum-promoting GTP-binding protein 1 [Malus domestica]	-	-	-	-	-	GO:0003924//GTPase activity;GO:0005525//GTP binding	-
623	gene:MD00G1008600	0.0288962	0.0189499	--	TQD82283.1 hypothetical protein C1H46_032127 [Malus baccata]	-	-	-	-	GO:0016021//integral component of membrane	GO:0005524//ATP binding	GO:0007059//chromosome segregation;GO:0030261//chromosome condensation
624	gene:MD14G1243200	-0.0296683	0.0176879	CNGC20	XP_028948201.1 probable cyclic nucleotide-gated ion channel 20, chloroplastic [Malus domestica]	Organismal Systems	Environmental adaptation	ko04626//Plant-pathogen interaction	K05391	GO:0005575//cellular_component;GO:0005622//intracellular;GO:0005623//cell;GO:0005737//cytoplasm;GO:0005886//plasma membrane;GO:0005887//integral component of plasma membrane;GO:0009507//chloroplast;GO:0009534//chloroplast thylakoid;GO:0009535//chloroplast thylakoid membrane;GO:0009536//plastid;GO:0009579//thylakoid;GO:0016020//membrane;GO:0016021//integral component of membrane;GO:0031224//intrin…	GO:0000166//nucleotide binding;GO:0003674//molecular_function;GO:0005215//transporter activity;GO:0005216//ion channel activity;GO:0005244//voltage-gated ion channel activity;GO:0005249//voltage-gated potassium channel activity;GO:0005261//cation channel activity;GO:0005267//potassium channel activity;GO:0005488//binding;GO:0005515//protein binding;GO:0005516//calmodulin binding;GO:0008324//catio…	GO:0006810//transport;GO:0006811//ion transport;GO:0006812//cation transport;GO:0006813//potassium ion transport;GO:0008150//biological_process;GO:0009605//response to external stimulus;GO:0009607//response to biotic stimulus;GO:0009624//response to nematode;GO:0009987//cellular process;GO:0015672//monovalent inorganic cation transport;GO:0030001//metal ion transport;GO:0034220//ion transmembrane…
625	gene:MD05G1306400	-0.030306	-0.0165408	GLR2.7	RXH99132.1 hypothetical protein DVH24_011457 [Malus domestica]	-	-	-	-	GO:0016020//membrane	GO:0004970//ionotropic glutamate receptor activity;GO:0015276//ligand-gated ion channel activity	-
626	gene:MD17G1061900	-0.030411	-0.0162966	FER	XP_028953730.1 receptor-like protein kinase FERONIA [Malus domestica]	-	-	-	-	-	GO:0004672//protein kinase activity;GO:0005524//ATP binding	GO:0006468//protein phosphorylation
627	gene:MD00G1158700	-0.0233808	0.0253406	N	XP_008339071.2 TMV resistance protein N-like [Malus domestica]	-	-	-	-	GO:0000275//mitochondrial proton-transporting ATP synthase complex, catalytic core F(1);GO:0000502//proteasome complex;GO:0045261//proton-transporting ATP synthase complex, catalytic core F(1);GO:0045262//plasma membrane proton-transporting ATP synthase complex, catalytic core F(1)	GO:0005515//protein binding;GO:0005524//ATP binding;GO:0016818//hydrolase activity, acting on acid anhydrides, in phosphorus-containing anhydrides;GO:0016887//ATPase activity;GO:0043531//ADP binding;GO:0046933//proton-transporting ATP synthase activity, rotational mechanism	GO:0007165//signal transduction;GO:0010498//proteasomal protein catabolic process;GO:0015986//ATP synthesis coupled proton transport;GO:0019941//modification-dependent protein catabolic process;GO:0032297//negative regulation of DNA-dependent DNA replication initiation
628	gene:MD04G1155400	-0.027606	-0.0206472	FAD7	XP_008355715.2 omega-3 fatty acid desaturase, chloroplastic-like [Malus domestica]	-	-	-	-	-	GO:0016717//oxidoreductase activity, acting on paired donors, with oxidation of a pair of donors resulting in the reduction of molecular oxygen to two molecules of water	GO:0006629//lipid metabolic process;GO:0055114//oxidation-reduction process
629	gene:MD05G1329700	-0.0271417	0.0211956	At1g61500	XP_028959432.1 G-type lectin S-receptor-like serine/threonine-protein kinase At1g61500 [Malus domestica]	-	-	-	-	-	GO:0003674//molecular_function;GO:0004672//protein kinase activity;GO:0004674//protein serine/threonine kinase activity;GO:0005524//ATP binding	GO:0006468//protein phosphorylation;GO:0030436//asexual sporulation;GO:0048544//recognition of pollen
630	gene:MD03G1107700	-0.0297208	-0.0173001	NTF6	RXI04491.1 hypothetical protein DVH24_038765 [Malus domestica]	-	-	-	-	-	GO:0004672//protein kinase activity;GO:0005524//ATP binding	GO:0006468//protein phosphorylation
631	gene:MD01G1025400	-0.0294563	0.0177346	exgA	XP_028960755.1 probable glucan 1,3-beta-glucosidase A [Malus domestica]	-	-	-	-	GO:0009341//beta-galactosidase complex	GO:0004553//hydrolase activity, hydrolyzing O-glycosyl compounds;GO:0004565//beta-galactosidase activity;GO:0030674//protein binding, bridging;GO:0051015//actin filament binding	GO:0005975//carbohydrate metabolic process;GO:0071704//organic substance metabolic process
632	gene:MD17G1153200	-0.0298148	-0.0171198	MIK2	XP_008392151.2 MDIS1-interacting receptor like kinase 2-like [Malus domestica]	-	-	-	-	-	GO:0004672//protein kinase activity;GO:0005515//protein binding;GO:0005524//ATP binding	GO:0006468//protein phosphorylation
633	gene:MD06G1218900	-0.0300085	-0.0167735	LRK10L-1.2	XP_008374780.1 LEAF RUST 10 DISEASE-RESISTANCE LOCUS RECEPTOR-LIKE PROTEIN KINASE-like 1.2 isoform X3 [Malus domestica]	-	-	-	-	-	GO:0004672//protein kinase activity;GO:0005524//ATP binding;GO:0030247//polysaccharide binding	GO:0006468//protein phosphorylation
634	gene:MD06G1024000	-0.0300175	-0.0167566	PIK-2	NP_001315872.1 disease resistance protein RPM1-like [Malus domestica]	Organismal Systems	Environmental adaptation	ko04626//Plant-pathogen interaction	K13457	-	GO:0005515//protein binding;GO:0043531//ADP binding	-
635	gene:MD11G1288500	-0.0293788	-0.0178204	Pbld1	KAB2605279.1 phenazine biosynthesis-like domain-containing protein 1 [Pyrus ussuriensis x Pyrus communis]	-	-	-	-	-	GO:0003674//molecular_function;GO:0003824//catalytic activity;GO:0008080//N-acetyltransferase activity;GO:0008837//diaminopimelate epimerase activity;GO:0016853//isomerase activity	GO:0008150//biological_process;GO:0008152//metabolic process;GO:0009058//biosynthetic process;GO:0009089//lysine biosynthetic process via diaminopimelate
636	gene:MD09G1200900	-0.0298925	-0.0168989	APS1	XP_028964156.1 acid phosphatase 1-like [Malus domestica]	-	-	-	-	-	GO:0016787//hydrolase activity;GO:0033821//DNA beta-glucosyltransferase activity	GO:0008152//metabolic process
637	gene:MD15G1415100	-0.0295126	0.0175219	CSLG2	RXH73648.1 hypothetical protein DVH24_016470 [Malus domestica]	-	-	-	-	GO:0016020//membrane	GO:0016760//cellulose synthase (UDP-forming) activity	GO:0009877//nodulation;GO:0030244//cellulose biosynthetic process
638	gene:MD06G1163100	-0.0298909	0.0168192	CYP736A117	XP_008374390.2 cytochrome P450 71A3-like [Malus domestica]	-	-	-	-	-	GO:0005506//iron ion binding;GO:0016705//oxidoreductase activity, acting on paired donors, with incorporation or reduction of molecular oxygen;GO:0020037//heme binding	GO:0055114//oxidation-reduction process
639	gene:MD11G1316500	0.0271341	0.020956	PLIP2	XP_008386733.2 phospholipase A1 PLIP2, chloroplastic [Malus domestica]	-	-	-	-	-	-	GO:0006629//lipid metabolic process;GO:0009058//biosynthetic process
640	gene:MD07G1299100	-0.0302916	-0.0159919	APRR5	XP_008376812.1 two-component response regulator-like APRR5 [Malus domestica]	Organismal Systems	Environmental adaptation	ko04712//Circadian rhythm - plant	K12130	GO:0016020//membrane	GO:0000156//phosphorelay response regulator activity;GO:0003677//DNA binding;GO:0003700//transcription factor activity, sequence-specific DNA binding;GO:0004673//protein histidine kinase activity;GO:0005515//protein binding;GO:0005524//ATP binding	GO:0000160//phosphorelay signal transduction system;GO:0006355//regulation of transcription, DNA-templated;GO:0006796//phosphate-containing compound metabolic process;GO:0006808//regulation of nitrogen utilization;GO:0030436//asexual sporulation;GO:0042173//regulation of sporulation resulting in formation of a cellular spore
641	MSTRG.16829	0.0297322	0.016987	TY3B-G	PREDICTED: retrotransposon, partial [Prunus dulcis]	-	-	-	-	-	-	-
642	gene:MD01G1148600	-0.0303687	-0.015729	--	XP_008392932.1 uncharacterized protein LOC103455114 [Malus domestica]	-	-	-	-	GO:0045203//integral component of cell outer membrane	GO:0005215//transporter activity	GO:0015774//polysaccharide transport;GO:0042710//biofilm formation
643	MSTRG.2145	-0.028861	0.0183376	PEX14	peroxisomal membrane protein PEX14-like [Malus domestica]	Cellular Processes	Transport and catabolism	ko04146//Peroxisome	K13343	GO:0016020//membrane;GO:0043231//intracellular membrane-bounded organelle;GO:0044444//cytoplasmic part	-	GO:0006625//protein targeting to peroxisome
644	gene:MD15G1312000	-0.0292975	-0.0176162	NIC1	XP_008338465.1 nicotinamidase 1-like [Malus domestica]	-	-	-	-	-	-	-
645	gene:MD01G1166700	0.0300012	0.0162492	EXPA8	XP_008374794.2 expansin-A8 [Malus domestica]	-	-	-	-	-	-	-
646	gene:MD07G1249900	-0.0303673	-0.0155475	DER1	XP_008376384.1 derlin-1.1-like [Malus domestica]	Genetic Information Processing	Folding, sorting and degradation	ko04141//Protein processing in endoplasmic reticulum	K13989	GO:0005575//cellular_component;GO:0005622//intracellular;GO:0005623//cell;GO:0005737//cytoplasm;GO:0005783//endoplasmic reticulum;GO:0005789//endoplasmic reticulum membrane;GO:0012505//endomembrane system;GO:0016020//membrane;GO:0016021//integral component of membrane;GO:0031224//intrinsic component of membrane;GO:0031984//organelle subcompartment;GO:0042175//nuclear outer membrane-endoplasmic re…	-	-
647	gene:MD05G1144800	0.030122	0.0160042	--	XP_028958158.1 uncharacterized protein LOC114824866 [Malus domestica]	-	-	-	-	-	GO:0008270//zinc ion binding	GO:0035556//intracellular signal transduction
648	gene:MD06G1043900	-0.0290432	0.0178775	BAM3	XP_008373719.2 beta-amylase 3, chloroplastic [Malus domestica]	Metabolism;Metabolism;Metabolism	Global and overview maps;Global and overview maps;Carbohydrate metabolism	ko01100//Metabolic pathways;ko01110//Biosynthesis of secondary metabolites;ko00500//Starch and sucrose metabolism	K01177;K01177;K01177	GO:0005575//cellular_component;GO:0005622//intracellular;GO:0005623//cell;GO:0005634//nucleus;GO:0005737//cytoplasm;GO:0005829//cytosol;GO:0009507//chloroplast;GO:0009532//plastid stroma;GO:0009536//plastid;GO:0009570//chloroplast stroma;GO:0043226//organelle;GO:0043227//membrane-bounded organelle;GO:0043229//intracellular organelle;GO:0043231//intracellular membrane-bounded organelle;GO:0044422/…	GO:0003674//molecular_function;GO:0003824//catalytic activity;GO:0004553//hydrolase activity, hydrolyzing O-glycosyl compounds;GO:0016160//amylase activity;GO:0016161//beta-amylase activity;GO:0016787//hydrolase activity;GO:0016798//hydrolase activity, acting on glycosyl bonds	GO:0000023//maltose metabolic process;GO:0000024//maltose biosynthetic process;GO:0000272//polysaccharide catabolic process;GO:0001101//response to acid chemical;GO:0005975//carbohydrate metabolic process;GO:0005976//polysaccharide metabolic process;GO:0005982//starch metabolic process;GO:0005983//starch catabolic process;GO:0005984//disaccharide metabolic process;GO:0006073//cellular glucan meta…
649	gene:MD12G1184600	-0.0304712	-0.015316	PNC1	XP_008388322.2 cationic peroxidase 1-like [Malus domestica]	Metabolism;Metabolism;Metabolism	Global and overview maps;Global and overview maps;Biosynthesis of other secondary metabolites	ko01100//Metabolic pathways;ko01110//Biosynthesis of secondary metabolites;ko00940//Phenylpropanoid biosynthesis	K00430;K00430;K00430	-	GO:0004601//peroxidase activity;GO:0020037//heme binding	GO:0006979//response to oxidative stress;GO:0055114//oxidation-reduction process
650	gene:MD11G1220600	-0.0297298	0.016642	CYP71AU50	XP_008359286.2 cytochrome P450 CYP736A12-like [Malus domestica]	-	-	-	-	-	GO:0005506//iron ion binding;GO:0016705//oxidoreductase activity, acting on paired donors, with incorporation or reduction of molecular oxygen;GO:0020037//heme binding	GO:0010124//phenylacetate catabolic process;GO:0055114//oxidation-reduction process
651	gene:MD02G1249500	-0.0301331	-0.0158962	LRK10	XP_028950063.1 rust resistance kinase Lr10-like [Malus domestica]	-	-	-	-	-	GO:0003697//single-stranded DNA binding;GO:0004672//protein kinase activity;GO:0005524//ATP binding	GO:0006355//regulation of transcription, DNA-templated;GO:0006468//protein phosphorylation;GO:0006952//defense response
652	gene:MD05G1208000	-0.0301726	-0.0157851	--	XP_008378394.2 uncharacterized endoplasmic reticulum membrane protein YGL010W-like [Malus domestica]	-	-	-	-	-	-	-
653	gene:MD08G1188900	-0.0298827	0.0162987	ISA3	XP_008373106.1 isoamylase 3, chloroplastic-like [Malus domestica]	Metabolism;Metabolism;Metabolism	Global and overview maps;Global and overview maps;Carbohydrate metabolism	ko01100//Metabolic pathways;ko01110//Biosynthesis of secondary metabolites;ko00500//Starch and sucrose metabolism	K01214;K01214;K01214	-	GO:0003824//catalytic activity;GO:0003844//1,4-alpha-glucan branching enzyme activity;GO:0004133//glycogen debranching enzyme activity;GO:0004553//hydrolase activity, hydrolyzing O-glycosyl compounds;GO:0008788//alpha,alpha-phosphotrehalase activity;GO:0016798//hydrolase activity, acting on glycosyl bonds;GO:0047470//(1,4)-alpha-D-glucan 1-alpha-D-glucosylmutase activity;GO:0047471//maltose alpha…	GO:0005975//carbohydrate metabolic process;GO:0005978//glycogen biosynthetic process;GO:0005980//glycogen catabolic process;GO:0005983//starch catabolic process;GO:0005991//trehalose metabolic process;GO:0005992//trehalose biosynthetic process;GO:0051678//pullulan catabolic process
654	gene:MD14G1070200	-0.0282351	0.0189276	RFS2	TQD68801.1 hypothetical protein C1H46_045666 [Malus baccata]	Metabolism;Metabolism	Global and overview maps;Carbohydrate metabolism	ko01100//Metabolic pathways;ko00052//Galactose metabolism	K06617;K06617	-	-	-
655	gene:MD13G1003800	-0.0294907	0.0168916	DJC76	XP_008350811.2 chaperone protein dnaJ C76, chloroplastic [Malus domestica]	-	-	-	-	GO:0016020//membrane	GO:0005515//protein binding;GO:0009055//electron carrier activity;GO:0051539//4 iron, 4 sulfur cluster binding;GO:0070283//radical SAM enzyme activity	GO:0006457//protein folding;GO:0009408//response to heat;GO:0043687//post-translational protein modification
656	gene:MD00G1082400	-0.0299539	-0.0159259	PSKR2	XP_008384512.1 receptor-like protein 3 [Malus domestica]	-	-	-	-	-	GO:0005515//protein binding	-
657	gene:MD03G1115500	-0.0294955	-0.016749	MLO6	XP_028955637.1 MLO-like protein 2 [Malus domestica]	-	-	-	-	GO:0016021//integral component of membrane	-	GO:0006952//defense response
658	gene:MD10G1329600	-0.0289563	0.0174986	--	XP_008358763.2 uncharacterized protein LOC103422479 [Malus domestica]	-	-	-	-	-	GO:0003676//nucleic acid binding	-
659	gene:MD05G1219000	-0.0302803	-0.0150503	BAHD1	XP_008392330.3 BAHD acyltransferase At5g47980-like [Malus domestica]	-	-	-	-	-	GO:0016747//transferase activity, transferring acyl groups other than amino-acyl groups	-
660	gene:MD13G1056800	-0.029451	0.0166071	ACR4	XP_008350884.1 ACT domain-containing protein ACR4-like [Malus domestica]	-	-	-	-	-	GO:0003941//L-serine ammonia-lyase activity;GO:0004794//L-threonine ammonia-lyase activity;GO:0008773//[protein-PII] uridylyltransferase activity;GO:0008864//formyltetrahydrofolate deformylase activity	GO:0006094//gluconeogenesis;GO:0006549//isoleucine metabolic process;GO:0006565//L-serine catabolic process;GO:0009152//purine ribonucleotide biosynthetic process;GO:0018177//protein uridylylation
661	gene:MD11G1054900	-0.0290063	0.0173377	--	XP_028943961.1 uncharacterized protein LOC103422646 isoform X1 [Malus domestica]	-	-	-	-	-	GO:0016779//nucleotidyltransferase activity	-
662	gene:MD10G1299300	-0.0300126	-0.0155108	PPO	XP_008349220.2 polyphenol oxidase, chloroplastic-like [Malus domestica]	Metabolism;Metabolism;Metabolism;Metabolism	Global and overview maps;Global and overview maps;Amino acid metabolism;Biosynthesis of other secondary metabolites	ko01100//Metabolic pathways;ko01110//Biosynthesis of secondary metabolites;ko00350//Tyrosine metabolism;ko00950//Isoquinoline alkaloid biosynthesis	K00422;K00422;K00422;K00422	-	GO:0004097//catechol oxidase activity;GO:0016491//oxidoreductase activity	GO:0055114//oxidation-reduction process
663	gene:MD05G1207000	-0.0297287	0.0160369	GA2OX1	XP_008372291.2 gibberellin 2-beta-dioxygenase 1-like isoform X1 [Malus domestica]	Metabolism;Metabolism	Global and overview maps;Metabolism of terpenoids and polyketides	ko01110//Biosynthesis of secondary metabolites;ko00904//Diterpenoid biosynthesis	K04125;K04125	-	GO:0016491//oxidoreductase activity	GO:0055114//oxidation-reduction process
664	MSTRG.25736	0.0299608	-0.0155009	--	PREDICTED: LOC9318222 [Prunus dulcis]	-	-	-	-	-	-	-
665	gene:MD09G1130600	-0.0292621	0.0167726	RLP6	XP_028963909.1 receptor-like protein 7 [Malus domestica]	-	-	-	-	-	GO:0005515//protein binding	-
666	gene:MD09G1228300	-0.0304625	-0.0144749	At1g79710	XP_008365736.2 LOW QUALITY PROTEIN: probable folate-biopterin transporter 3 [Malus domestica]	-	-	-	-	-	GO:0022857//transmembrane transporter activity	GO:0055085//transmembrane transport
667	MSTRG.51289	0.0283194	-0.0182813	--	PREDICTED: LOC9318222 [Prunus dulcis]	-	-	-	-	-	-	-
668	gene:MD03G1080800	-0.0298058	-0.0157078	BSK5	XP_017184274.2 serine/threonine-protein kinase BSK5-like [Malus domestica]	-	-	-	-	-	GO:0004672//protein kinase activity;GO:0005524//ATP binding;GO:0043546//molybdopterin cofactor binding	GO:0006461//protein complex assembly;GO:0006468//protein phosphorylation;GO:0009115//xanthine catabolic process
669	MSTRG.38429	-0.0245561	-0.0230592	--	-	-	-	-	-	-	-	-
670	gene:MD10G1316100	-0.0303877	-0.014518	GPT2	XP_028965159.1 beta-glucosidase 46-like [Malus domestica]	Metabolism;Metabolism;Metabolism;Metabolism;Metabolism	Global and overview maps;Global and overview maps;Biosynthesis of other secondary metabolites;Carbohydrate metabolism;Metabolism of other amino acids	ko01100//Metabolic pathways;ko01110//Biosynthesis of secondary metabolites;ko00940//Phenylpropanoid biosynthesis;ko00500//Starch and sucrose metabolism;ko00460//Cyanoamino acid metabolism	K05350;K05350;K05350;K05350;K05350	GO:0016020//membrane;GO:0016021//integral component of membrane;GO:0045282//plasma membrane succinate dehydrogenase complex	GO:0000104//succinate dehydrogenase activity	GO:0006099//tricarboxylic acid cycle;GO:0055085//transmembrane transport
671	gene:MD12G1103300	-0.0293816	0.016453	SLC1	XP_008387515.3 protein DMR6-LIKE OXYGENASE 1 [Malus domestica]	-	-	-	-	-	GO:0003674//molecular_function;GO:0003824//catalytic activity;GO:0005488//binding;GO:0016491//oxidoreductase activity;GO:0016740//transferase activity;GO:0043167//ion binding;GO:0043169//cation binding;GO:0046872//metal ion binding;GO:0051213//dioxygenase activity	GO:0008150//biological_process;GO:0008152//metabolic process;GO:0055114//oxidation-reduction process
672	gene:MD01G1141700	0.0280008	-0.0186803	--	XP_008343576.1 suppressor protein SRP40-like [Malus domestica]	-	-	-	-	-	-	-
673	gene:MD07G1186300	-0.0293142	-0.0165225	CHI	XP_008392235.1 chalcone--flavonone isomerase-like [Malus domestica]	Metabolism;Metabolism;Metabolism	Global and overview maps;Global and overview maps;Biosynthesis of other secondary metabolites	ko01100//Metabolic pathways;ko01110//Biosynthesis of secondary metabolites;ko00941//Flavonoid biosynthesis	K01859;K01859;K01859	-	GO:0016872//intramolecular lyase activity	-
674	gene:MD01G1199700	0.0284453	0.0179367	RUP2	XP_008377410.1 WD repeat-containing protein RUP2-like [Malus domestica]	Genetic Information Processing;Organismal Systems	Folding, sorting and degradation;Environmental adaptation	ko04120//Ubiquitin mediated proteolysis;ko04712//Circadian rhythm - plant	K10143;K10143	-	GO:0005515//protein binding	-
675	gene:MD01G1117400	0.0302254	0.0147047	ABCG6	XP_008370127.2 ABC transporter G family member 6-like [Malus domestica]	-	-	-	-	GO:0005575//cellular_component;GO:0005887//integral component of plasma membrane;GO:0009380//excinuclease repair complex;GO:0009898//cytoplasmic side of plasma membrane;GO:0016020//membrane;GO:0016021//integral component of membrane;GO:0043190//ATP-binding cassette (ABC) transporter complex;GO:0055051//ATP-binding cassette (ABC) transporter complex, integrated substrate binding;GO:0055052//ATP-bi…	GO:0003674//molecular_function;GO:0003723//RNA binding;GO:0003724//RNA helicase activity;GO:0003824//catalytic activity;GO:0003924//GTPase activity;GO:0004020//adenylylsulfate kinase activity;GO:0004527//exonuclease activity;GO:0005260//channel-conductance-controlling ATPase activity;GO:0005319//lipid transporter activity;GO:0005524//ATP binding;GO:0005525//GTP binding;GO:0008565//protein transpo…	GO:0000910//cytokinesis;GO:0006260//DNA replication;GO:0006289//nucleotide-excision repair;GO:0006310//DNA recombination;GO:0006777//Mo-molybdopterin cofactor biosynthetic process;GO:0006790//sulfur compound metabolic process;GO:0006810//transport;GO:0006817//phosphate ion transport;GO:0006824//cobalt ion transport;GO:0006855//drug transmembrane transport;GO:0006869//lipid transport;GO:0007601//v…
676	gene:MD01G1057300	-0.0297127	0.0157123	EIX2	XP_028950123.1 receptor-like protein EIX2 isoform X1 [Malus domestica]	-	-	-	-	-	GO:0005515//protein binding	-
677	gene:MD05G1298400	-0.0297139	0.0157078	XA21	KAB2637270.1 receptor-like protein kinase [Pyrus ussuriensis x Pyrus communis]	-	-	-	-	-	GO:0003674//molecular_function;GO:0004672//protein kinase activity;GO:0005515//protein binding;GO:0005524//ATP binding;GO:0016709//oxidoreductase activity, acting on paired donors, with incorporation or reduction of molecular oxygen, NAD(P)H as one donor, and incorporation of one atom of oxygen	GO:0006468//protein phosphorylation;GO:0006744//ubiquinone biosynthetic process;GO:0009306//protein secretion
678	gene:MD14G1079900	-0.030454	-0.0141934	GNS1	XP_008392341.2 glucan endo-1,3-beta-glucosidase, basic isoform [Malus domestica]	-	-	-	-	-	GO:0004553//hydrolase activity, hydrolyzing O-glycosyl compounds	GO:0005975//carbohydrate metabolic process
679	gene:MD00G1206800	0.028706	-0.0174247	SWI3B	RXH85939.1 hypothetical protein DVH24_016992 [Malus domestica]	-	-	-	-	-	GO:0005515//protein binding	-
680	gene:MD11G1025500	-0.0292907	0.0164195	LECRK2	XP_028943727.1 G-type lectin S-receptor-like serine/threonine-protein kinase LECRK2 [Malus domestica]	-	-	-	-	-	GO:0004672//protein kinase activity;GO:0005524//ATP binding	GO:0006468//protein phosphorylation
681	MSTRG.52428	-0.0295418	0.0159125	HIPP16	heavy metal-associated isoprenylated plant protein 16 [Malus domestica]	-	-	-	-	-	-	-
682	MSTRG.42596	-0.0289061	0.0170256	--	PREDICTED: Avr9/Cf-9 rapidly elicited [Prunus dulcis]	-	-	-	-	-	-	GO:0009719//response to endogenous stimulus;GO:0010033//response to organic substance
683	gene:MD16G1144500	-0.0300084	0.0148898	SRC2	XP_008369595.1 uncharacterized protein LOC103433141 [Malus domestica]	-	-	-	-	-	-	-
684	gene:MD17G1106300	-0.0303589	-0.0141547	ACO1	XP_008342143.2 1-aminocyclopropane-1-carboxylate oxidase [Malus domestica]	Metabolism;Metabolism;Metabolism	Global and overview maps;Global and overview maps;Amino acid metabolism	ko01100//Metabolic pathways;ko01110//Biosynthesis of secondary metabolites;ko00270//Cysteine and methionine metabolism	K05933;K05933;K05933	-	GO:0016491//oxidoreductase activity	GO:0055114//oxidation-reduction process
685	gene:MD05G1112600	-0.0303989	-0.013997	RLK7	XP_008372891.2 receptor-like protein kinase 7 [Malus domestica]	-	-	-	-	-	GO:0004672//protein kinase activity;GO:0005515//protein binding;GO:0005524//ATP binding	GO:0006468//protein phosphorylation
686	gene:MD16G1124300	0.0255084	-0.0216624	--	XP_017179030.1 auxin-responsive protein SAUR32-like [Malus domestica]	Environmental Information Processing	Signal transduction	ko04075//Plant hormone signal transduction	K14488	-	-	GO:0009733//response to auxin
687	gene:MD16G1042700	0.0296279	-0.0155597	RBCS	XP_008352922.2 ribulose bisphosphate carboxylase small chain, chloroplastic-like isoform X1 [Malus domestica]	Metabolism;Metabolism;Metabolism;Metabolism;Metabolism	Global and overview maps;Global and overview maps;Global and overview maps;Energy metabolism;Carbohydrate metabolism	ko01100//Metabolic pathways;ko01110//Biosynthesis of secondary metabolites;ko01200//Carbon metabolism;ko00710//Carbon fixation in photosynthetic organisms;ko00630//Glyoxylate and dicarboxylate metabolism	K01602;K01602;K01602;K01602;K01602	-	-	-
688	gene:MD13G1094100	0.0297566	0.0152994	At1g48100	XP_008389668.2 polygalacturonase At1g48100 [Malus domestica]	-	-	-	-	-	GO:0004650//polygalacturonase activity	GO:0005975//carbohydrate metabolic process
689	gene:MD14G1131300	-0.0298144	0.0151655	--	XP_008341772.1 B2 protein-like [Malus domestica]	-	-	-	-	-	-	-
690	gene:MD05G1089000	0.0257833	-0.0213055	GRP-2	XP_008338784.2 glycine-rich protein 2-like [Malus domestica]	-	-	-	-	-	GO:0003676//nucleic acid binding;GO:0008270//zinc ion binding	GO:0008156//negative regulation of DNA replication;GO:0009409//response to cold
691	gene:MD13G1106200	0.0291707	-0.0163471	At1g67750	XP_008389758.2 probable pectate lyase 5 [Malus domestica]	Metabolism;Metabolism	Global and overview maps;Carbohydrate metabolism	ko01100//Metabolic pathways;ko00040//Pentose and glucuronate interconversions	K01728;K01728	-	-	GO:0051186//cofactor metabolic process;GO:0071941//nitrogen cycle metabolic process
692	gene:MD05G1298900	0.0303464	0.0139892	CIPK5	XP_008371484.2 CBL-interacting protein kinase 5 [Malus domestica]	-	-	-	-	-	GO:0004672//protein kinase activity;GO:0005524//ATP binding;GO:0016709//oxidoreductase activity, acting on paired donors, with incorporation or reduction of molecular oxygen, NAD(P)H as one donor, and incorporation of one atom of oxygen	GO:0006468//protein phosphorylation;GO:0006744//ubiquinone biosynthetic process;GO:0007165//signal transduction
693	gene:MD16G1109500	-0.0303589	-0.0139209	ABCC3	XP_028951948.1 LOW QUALITY PROTEIN: putative ABC transporter C family member 15 [Malus domestica]	-	-	-	-	GO:0000325//plant-type vacuole;GO:0005575//cellular_component;GO:0005576//extracellular region;GO:0005622//intracellular;GO:0005623//cell;GO:0005737//cytoplasm;GO:0005773//vacuole;GO:0005774//vacuolar membrane;GO:0005887//integral component of plasma membrane;GO:0005911//cell-cell junction;GO:0009380//excinuclease repair complex;GO:0009506//plasmodesma;GO:0009898//cytoplasmic side of plasma membr…	GO:0000166//nucleotide binding;GO:0003674//molecular_function;GO:0003677//DNA binding;GO:0003824//catalytic activity;GO:0003924//GTPase activity;GO:0005215//transporter activity;GO:0005260//channel-conductance-controlling ATPase activity;GO:0005319//lipid transporter activity;GO:0005488//binding;GO:0005524//ATP binding;GO:0005525//GTP binding;GO:0008144//drug binding;GO:0008559//xenobiotic-transp…	GO:0000910//cytokinesis;GO:0006289//nucleotide-excision repair;GO:0006400//tRNA modification;GO:0006777//Mo-molybdopterin cofactor biosynthetic process;GO:0006810//transport;GO:0006817//phosphate ion transport;GO:0006824//cobalt ion transport;GO:0006855//drug transmembrane transport;GO:0006869//lipid transport;GO:0007601//visual perception;GO:0008150//biological_process;GO:0008272//sulfate transp…
694	gene:MD05G1235200	-0.0282883	-0.0177518	PDCD2	XP_008371991.2 programmed cell death protein 2-like [Malus domestica]	-	-	-	-	GO:0005737//cytoplasm	-	-
695	gene:MD11G1098000	-0.0286975	0.0170373	SCL33	XP_008384949.1 scarecrow-like protein 30 [Malus domestica]	-	-	-	-	-	-	-
696	gene:MD10G1075200	0.0301864	0.0141993	RAD	XP_008347407.1 transcription factor RADIALIS-like [Malus domestica]	-	-	-	-	-	-	-
697	gene:MD10G1281600	-0.0299202	0.0147145	SAG12	XP_028966165.1 zingipain-2-like [Malus domestica]	-	-	-	-	-	GO:0008234//cysteine-type peptidase activity	GO:0006508//proteolysis
698	gene:MD13G1109600	-0.02884	0.0167116	ABCC3	XP_008389786.2 putative ABC transporter C family member 15 isoform X1 [Malus domestica]	-	-	-	-	GO:0005575//cellular_component;GO:0005737//cytoplasm;GO:0005887//integral component of plasma membrane;GO:0009380//excinuclease repair complex;GO:0009898//cytoplasmic side of plasma membrane;GO:0016021//integral component of membrane;GO:0043190//ATP-binding cassette (ABC) transporter complex;GO:0055051//ATP-binding cassette (ABC) transporter complex, integrated substrate binding;GO:0055052//ATP-b…	GO:0000166//nucleotide binding;GO:0003677//DNA binding;GO:0003924//GTPase activity;GO:0005260//channel-conductance-controlling ATPase activity;GO:0005319//lipid transporter activity;GO:0005524//ATP binding;GO:0005525//GTP binding;GO:0008565//protein transporter activity;GO:0009381//excinuclease ABC activity;GO:0015220//choline transmembrane transporter activity;GO:0015221//lipopolysaccharide tran…	GO:0000910//cytokinesis;GO:0006289//nucleotide-excision repair;GO:0006400//tRNA modification;GO:0006810//transport;GO:0006817//phosphate ion transport;GO:0006824//cobalt ion transport;GO:0006855//drug transmembrane transport;GO:0006869//lipid transport;GO:0007601//visual perception;GO:0008150//biological_process;GO:0008272//sulfate transport;GO:0015675//nickel cation transport;GO:0015689//molybda…
699	gene:MD04G1178900	-0.0297751	0.0149288	BETVIII	XP_028957185.1 calcium-binding protein CML42-like [Malus domestica]	Organismal Systems	Environmental adaptation	ko04626//Plant-pathogen interaction	K13448	-	GO:0004096//catalase activity;GO:0004601//peroxidase activity;GO:0005509//calcium ion binding;GO:0005515//protein binding	GO:0006979//response to oxidative stress
700	gene:MD17G1063600	-0.0295939	0.0152459	FER	XP_028952996.1 receptor-like protein kinase FERONIA [Malus domestica]	-	-	-	-	GO:0019867//outer membrane	GO:0004672//protein kinase activity;GO:0005524//ATP binding	GO:0000746//conjugation;GO:0006468//protein phosphorylation
701	gene:MD10G1223500	-0.0303939	-0.0135424	PSKR1	XP_028965930.1 receptor-like protein EIX2 [Malus domestica]	-	-	-	-	-	GO:0005515//protein binding	-
702	gene:MD10G1266100	-0.029826	0.0147423	PUP21	XP_008383506.2 purine permease 21-like [Malus domestica]	-	-	-	-	GO:0016020//membrane;GO:0016021//integral component of membrane	-	-
703	gene:MD16G1011000	-0.0267198	-0.0198212	--	XP_008340543.1 lipid transfer-like protein VAS [Malus domestica]	-	-	-	-	-	-	-
704	gene:MD02G1218900	-0.0293064	0.0157171	--	XP_028949173.1 PRA1 family protein F4-like [Malus domestica]	-	-	-	-	-	-	-
705	gene:MD12G1218200	-0.0292794	-0.0156795	LOX1.5	NP_001280815.1 probable linoleate 9S-lipoxygenase 5 [Malus domestica]	Metabolism	Lipid metabolism	ko00591//Linoleic acid metabolism	K15718	-	GO:0005515//protein binding;GO:0016702//oxidoreductase activity, acting on single donors with incorporation of molecular oxygen, incorporation of two atoms of oxygen;GO:0046872//metal ion binding	GO:0055114//oxidation-reduction process
706	gene:MD08G1050600	-0.0298084	0.0146452	At5g10770	XP_028962558.1 aspartyl protease family protein At5g10770-like [Malus domestica]	-	-	-	-	-	-	-
707	gene:MD16G1064400	-0.0293872	0.0154421	--	XP_028951809.1 26S proteasome non-ATPase regulatory subunit 10 [Malus domestica]	-	-	-	-	-	GO:0005515//protein binding	-
708	gene:MD10G1225100	0.0301511	0.0138002	tag	XP_008383248.2 uncharacterized protein LOC103445971 [Malus domestica]	Genetic Information Processing	Replication and repair	ko03410//Base excision repair	K01246	-	GO:0008725//DNA-3-methyladenine glycosylase activity	GO:0006281//DNA repair;GO:0006284//base-excision repair
709	gene:MD08G1248200	0.0293391	0.0154435	NPF4.3	AYW00851.1 nitrate transporter 1/peptide transporter family protein [Malus domestica]	-	-	-	-	GO:0016020//membrane	GO:0015333//peptide:proton symporter activity;GO:0022857//transmembrane transporter activity	GO:0015833//peptide transport;GO:0055085//transmembrane transport
710	gene:MD13G1002900	0.0301087	0.0138629	At5g08350	XP_008366960.1 GEM-like protein 4 [Malus domestica]	-	-	-	-	-	-	-
711	gene:MD05G1066500	-0.0304478	-0.013024	--	XP_008377308.1 uncharacterized protein At1g01500-like isoform X1 [Malus domestica]	-	-	-	-	-	-	-
712	gene:MD14G1117100	-0.02954	0.0149512	CHX18	XP_028948459.1 cation/H(+) antiporter 18-like [Malus domestica]	-	-	-	-	GO:0005575//cellular_component;GO:0005622//intracellular;GO:0005623//cell;GO:0005737//cytoplasm;GO:0005768//endosome;GO:0005770//late endosome;GO:0012505//endomembrane system;GO:0016020//membrane;GO:0016021//integral component of membrane;GO:0031224//intrinsic component of membrane;GO:0031410//cytoplasmic vesicle;GO:0031982//vesicle;GO:0043226//organelle;GO:0043227//membrane-bounded organelle;GO:…	GO:0003674//molecular_function;GO:0005215//transporter activity;GO:0005451//monovalent cation:proton antiporter activity;GO:0008324//cation transmembrane transporter activity;GO:0015075//ion transmembrane transporter activity;GO:0015077//monovalent inorganic cation transmembrane transporter activity;GO:0015078//hydrogen ion transmembrane transporter activity;GO:0015291//secondary active transmemb…	GO:0006810//transport;GO:0006811//ion transport;GO:0006812//cation transport;GO:0006813//potassium ion transport;GO:0006885//regulation of pH;GO:0008150//biological_process;GO:0015672//monovalent inorganic cation transport;GO:0015992//proton transport;GO:0030001//metal ion transport;GO:0034220//ion transmembrane transport;GO:0042592//homeostatic process;GO:0048878//chemical homeostasis;GO:0050801…
713	gene:MD14G1200300	0.0302686	0.0133509	GASA6	XP_008393156.1 gibberellin-regulated protein 6 [Malus domestica]	-	-	-	-	GO:0005575//cellular_component;GO:0005576//extracellular region	-	GO:0001101//response to acid chemical;GO:0007154//cell communication;GO:0007165//signal transduction;GO:0008150//biological_process;GO:0009628//response to abiotic stimulus;GO:0009719//response to endogenous stimulus;GO:0009725//response to hormone;GO:0009739//response to gibberellin;GO:0009740//gibberellic acid mediated signaling pathway;GO:0009743//response to carbohydrate;GO:0009744//response …
714	gene:MD04G1236900	-0.0303768	-0.013099	sbt3	XP_017187438.2 subtilisin-like protease SBT1.9 [Malus domestica]	-	-	-	-	-	GO:0008236//serine-type peptidase activity	GO:0006508//proteolysis;GO:0009306//protein secretion
715	gene:MD03G1287400	0.0302699	0.0132588	EID1	XP_008345211.2 phytochrome A-associated F-box protein-like [Malus domestica]	-	-	-	-	-	GO:0005515//protein binding	-
716	gene:MD08G1178900	-0.0303866	-0.0128969	MIK2	XP_028962983.1 probable leucine-rich repeat receptor-like protein kinase At1g35710 [Malus domestica]	-	-	-	-	-	GO:0004672//protein kinase activity;GO:0005515//protein binding;GO:0005524//ATP binding	GO:0006468//protein phosphorylation
717	gene:MD00G1046200	-0.0297509	0.0142574	GT7	XP_008364526.1 UDP-glucose flavonoid 3-O-glucosyltransferase 7-like [Malus domestica]	Metabolism;Metabolism	Global and overview maps;Biosynthesis of other secondary metabolites	ko01110//Biosynthesis of secondary metabolites;ko00940//Phenylpropanoid biosynthesis	K23260;K23260	-	GO:0008194//UDP-glycosyltransferase activity;GO:0016758//transferase activity, transferring hexosyl groups	-
718	gene:MD08G1126500	-0.0287565	-0.0161232	At2g24580	XP_008347646.2 probable sarcosine oxidase [Malus domestica]	Metabolism;Cellular Processes;Metabolism;Metabolism	Global and overview maps;Transport and catabolism;Amino acid metabolism;Amino acid metabolism	ko01100//Metabolic pathways;ko04146//Peroxisome;ko00260//Glycine, serine and threonine metabolism;ko00310//Lysine degradation	K00306;K00306;K00306;K00306	GO:0009331//glycerol-3-phosphate dehydrogenase complex	GO:0000104//succinate dehydrogenase activity;GO:0003824//catalytic activity;GO:0004148//dihydrolipoyl dehydrogenase activity;GO:0004355//glutamate synthase (NADPH) activity;GO:0004368//glycerol-3-phosphate dehydrogenase activity;GO:0004791//thioredoxin-disulfide reductase activity;GO:0008767//UDP-galactopyranose mutase activity;GO:0016166//phytoene dehydrogenase activity;GO:0016491//oxidoreductas…	GO:0006071//glycerol metabolic process;GO:0006096//glycolytic process;GO:0006099//tricarboxylic acid cycle;GO:0006400//tRNA modification;GO:0006537//glutamate biosynthetic process;GO:0006631//fatty acid metabolic process;GO:0006744//ubiquinone biosynthetic process;GO:0006805//xenobiotic metabolic process;GO:0009060//aerobic respiration;GO:0009061//anaerobic respiration;GO:0009228//thiamine biosyn…
719	gene:MD01G1101300	-0.0299008	0.0138392	--	RXI07524.1 hypothetical protein DVH24_005297 [Malus domestica]	-	-	-	-	-	-	-
720	gene:MD10G1226100	-0.0300097	0.0134492	VSR6	XP_008383256.1 vacuolar-sorting receptor 6-like [Malus domestica]	-	-	-	-	-	GO:0005509//calcium ion binding	-
721	gene:MD06G1031700	-0.0296669	-0.0141629	NAC071	XP_008373551.2 NAC domain-containing protein 71 [Malus domestica]	-	-	-	-	-	GO:0003677//DNA binding	GO:0006355//regulation of transcription, DNA-templated
722	gene:MD16G1021500	0.0298096	-0.0138026	CEL1	XP_028951379.1 endoglucanase 8-like [Malus domestica]	Metabolism;Metabolism	Global and overview maps;Carbohydrate metabolism	ko01100//Metabolic pathways;ko00500//Starch and sucrose metabolism	K01179;K01179	GO:0005575//cellular_component;GO:0005576//extracellular region;GO:0005622//intracellular;GO:0005623//cell;GO:0005737//cytoplasm;GO:0009507//chloroplast;GO:0009536//plastid;GO:0043226//organelle;GO:0043227//membrane-bounded organelle;GO:0043229//intracellular organelle;GO:0043231//intracellular membrane-bounded organelle;GO:0044424//intracellular part;GO:0044444//cytoplasmic part;GO:0044464//cell…	GO:0003674//molecular_function;GO:0003824//catalytic activity;GO:0004553//hydrolase activity, hydrolyzing O-glycosyl compounds;GO:0008810//cellulase activity;GO:0016787//hydrolase activity;GO:0016798//hydrolase activity, acting on glycosyl bonds	GO:0000272//polysaccharide catabolic process;GO:0005975//carbohydrate metabolic process;GO:0005976//polysaccharide metabolic process;GO:0006073//cellular glucan metabolic process;GO:0008150//biological_process;GO:0008152//metabolic process;GO:0009056//catabolic process;GO:0009057//macromolecule catabolic process;GO:0009251//glucan catabolic process;GO:0009825//multidimensional cell growth;GO:0009…
723	gene:MD01G1158500	0.0291957	-0.0150445	PYL4	XP_008343633.2 abscisic acid receptor PYL4-like [Malus domestica]	Environmental Information Processing;Environmental Information Processing	Signal transduction;Signal transduction	ko04075//Plant hormone signal transduction;ko04016//MAPK signaling pathway - plant	K14496;K14496	-	-	GO:0006952//defense response
724	gene:MD00G1055100	-0.0292661	0.0148882	UGT73D1	XP_008350935.2 UDP-glycosyltransferase 73D1-like [Malus domestica]	-	-	-	-	-	GO:0008194//UDP-glycosyltransferase activity	-
725	gene:MD09G1149300	-0.0286272	0.0160593	APF2	XP_017190056.2 aspartyl protease family protein 2 [Malus domestica]	-	-	-	-	-	GO:0005515//protein binding	GO:0009405//pathogenesis
726	gene:MD02G1166700	-0.0296091	0.0141591	HHO5	XP_028947608.1 transcription factor HHO5-like isoform X1 [Malus domestica]	-	-	-	-	-	-	-
727	gene:MD14G1188600	-0.030409	-0.0123425	EDS1	XP_008351807.2 protein EDS1L-like [Malus domestica]	Organismal Systems	Environmental adaptation	ko04626//Plant-pathogen interaction	K18875	-	GO:0003677//DNA binding;GO:0003899//DNA-directed RNA polymerase activity;GO:0003988//acetyl-CoA C-acyltransferase activity	GO:0006351//transcription, DNA-templated;GO:0006629//lipid metabolic process;GO:0009062//fatty acid catabolic process
728	gene:MD01G1160900	0.0302739	0.0126362	WUN1	PQP97683.1 wound-induced protein 1-like [Prunus yedoensis var. nudiflora] [Prunus yedoensis]	-	-	-	-	-	-	GO:0000302//response to reactive oxygen species;GO:0001101//response to acid chemical;GO:0002238//response to molecule of fungal origin;GO:0006950//response to stress;GO:0006979//response to oxidative stress;GO:0007275//multicellular organism development;GO:0007568//aging;GO:0008150//biological_process;GO:0009605//response to external stimulus;GO:0009607//response to biotic stimulus;GO:0009620//r…
729	gene:MD11G1102400	0.0219058	0.0244159	--	XP_028952754.1 uncharacterized protein LOC114822520 [Malus domestica]	-	-	-	-	-	-	-
730	gene:MD01G1220400	-0.0301965	-0.0128082	COL11	XP_008354258.2 zinc finger protein CONSTANS-LIKE 2 isoform X1 [Malus domestica]	-	-	-	-	-	GO:0005515//protein binding	-
731	gene:MD08G1010100	-0.0283497	-0.0164917	ptges2	RXH91073.1 hypothetical protein DVH24_020096 [Malus domestica]	Metabolism;Metabolism	Global and overview maps;Lipid metabolism	ko01100//Metabolic pathways;ko00590//Arachidonic acid metabolism	K05309;K05309	-	GO:0005515//protein binding;GO:0009055//electron carrier activity;GO:0015035//protein disulfide oxidoreductase activity;GO:0015036//disulfide oxidoreductase activity;GO:0016034//maleylacetoacetate isomerase activity	GO:0006559//L-phenylalanine catabolic process;GO:0006572//tyrosine catabolic process;GO:0006749//glutathione metabolic process;GO:0006790//sulfur compound metabolic process;GO:0042965//glutaredoxin biosynthetic process;GO:0045454//cell redox homeostasis;GO:0055114//oxidation-reduction process
732	gene:MD11G1136200	0.0300368	-0.0131105	PIP2-2	XP_008385311.2 probable aquaporin PIP2-2 [Malus domestica]	-	-	-	-	GO:0016020//membrane	GO:0015267//channel activity	GO:0055085//transmembrane transport
733	gene:MD11G1261500	-0.0304957	-0.012003	At3g50940	XP_008359335.2 AAA-ATPase At3g50940-like [Malus domestica]	-	-	-	-	GO:0000502//proteasome complex;GO:0009360//DNA polymerase III complex;GO:0009379//Holliday junction helicase complex	GO:0003723//RNA binding;GO:0003724//RNA helicase activity;GO:0003887//DNA-directed DNA polymerase activity;GO:0003924//GTPase activity;GO:0004222//metalloendopeptidase activity;GO:0004252//serine-type endopeptidase activity;GO:0004386//helicase activity;GO:0005524//ATP binding;GO:0005525//GTP binding;GO:0009378//four-way junction helicase activity;GO:0016818//hydrolase activity, acting on acid an…	GO:0006260//DNA replication;GO:0006281//DNA repair;GO:0006310//DNA recombination;GO:0006508//proteolysis;GO:0010498//proteasomal protein catabolic process;GO:0019079//viral genome replication;GO:0019941//modification-dependent protein catabolic process;GO:0032297//negative regulation of DNA-dependent DNA replication initiation;GO:0051301//cell division
734	gene:MD07G1107400	-0.0304497	-0.0121071	RLP22	XP_028960706.1 receptor like protein 23-like [Malus domestica]	-	-	-	-	-	GO:0005515//protein binding	-
735	gene:MD17G1062400	-0.0276205	0.0176265	At5g39000	RXH69178.1 hypothetical protein DVH24_036962 [Malus domestica]	-	-	-	-	-	-	-
736	gene:MD08G1048900	-0.030357	-0.0122964	GLR2.7	XP_008359399.2 glutamate receptor 2.7-like [Malus domestica]	-	-	-	-	GO:0016020//membrane	GO:0004970//ionotropic glutamate receptor activity;GO:0015276//ligand-gated ion channel activity	-
737	gene:MD03G1021800	-0.0294678	0.01427	LECRK2	XP_008352793.2 G-type lectin S-receptor-like serine/threonine-protein kinase LECRK3 [Malus domestica]	-	-	-	-	-	GO:0004672//protein kinase activity;GO:0005524//ATP binding	GO:0006468//protein phosphorylation
738	gene:MD13G1087700	0.0297216	-0.0137161	GLOX1	KAB2628206.1 galactose oxidase-like [Pyrus ussuriensis x Pyrus communis]	-	-	-	-	-	-	-
739	gene:MD17G1049000	0.0290271	0.0150672	HAT7	XP_008341550.1 homeobox-leucine zipper protein HAT7 [Malus domestica]	-	-	-	-	GO:0005634//nucleus;GO:0005737//cytoplasm	GO:0003677//DNA binding;GO:0003700//transcription factor activity, sequence-specific DNA binding;GO:0043565//sequence-specific DNA binding	GO:0006260//DNA replication;GO:0006355//regulation of transcription, DNA-templated;GO:0043093//FtsZ-dependent cytokinesis;GO:0090529//cell septum assembly
740	gene:MD09G1110900	0.0283013	0.0162987	--	RXH89988.1 hypothetical protein DVH24_032345 [Malus domestica]	-	-	-	-	-	GO:0046914//transition metal ion binding	-
741	gene:MD13G1127100	-0.0282283	0.0164008	TIFY9	RXH79948.1 hypothetical protein DVH24_041095 [Malus domestica]	Environmental Information Processing	Signal transduction	ko04075//Plant hormone signal transduction	K13464	GO:0005575//cellular_component;GO:0005622//intracellular;GO:0005623//cell;GO:0005634//nucleus;GO:0043226//organelle;GO:0043227//membrane-bounded organelle;GO:0043229//intracellular organelle;GO:0043231//intracellular membrane-bounded organelle;GO:0044424//intracellular part;GO:0044464//cell part	GO:0003674//molecular_function;GO:0003712//transcription cofactor activity;GO:0003714//transcription corepressor activity;GO:0005488//binding;GO:0005515//protein binding;GO:0042802//identical protein binding;GO:0042803//protein homodimerization activity;GO:0046983//protein dimerization activity	GO:0001101//response to acid chemical;GO:0002682//regulation of immune system process;GO:0002831//regulation of response to biotic stimulus;GO:0006139//nucleobase-containing compound metabolic process;GO:0006351//transcription, DNA-templated;GO:0006355//regulation of transcription, DNA-templated;GO:0006725//cellular aromatic compound metabolic process;GO:0006807//nitrogen compound metabolic proce…
742	gene:MD04G1048500	-0.0291684	-0.0146558	At3g02645	RXI00860.1 hypothetical protein DVH24_001094 [Malus domestica]	-	-	-	-	-	GO:0005524//ATP binding	-
743	gene:MD07G1004400	-0.0304426	-0.0117675	OFUT20	RXH94123.1 hypothetical protein DVH24_016190 [Malus domestica]	-	-	-	-	-	-	-
744	gene:MD11G1291500	-0.0300395	-0.0127482	CRK25	XP_008358736.2 cysteine-rich receptor-like protein kinase 10 [Malus domestica]	-	-	-	-	-	GO:0004672//protein kinase activity;GO:0005524//ATP binding	GO:0006468//protein phosphorylation
745	gene:MD02G1233100	-0.0304269	-0.0117771	GLR1.2	RXI06628.1 hypothetical protein DVH24_025764 [Malus domestica]	-	-	-	-	GO:0016020//membrane	GO:0004970//ionotropic glutamate receptor activity;GO:0015276//ligand-gated ion channel activity;GO:0043822//ribonuclease M5 activity	GO:0006364//rRNA processing
746	gene:MD04G1238700	-0.0297366	-0.013329	WAKL1	XP_028957381.1 putative wall-associated receptor kinase-like 16 [Malus domestica]	-	-	-	-	-	GO:0004672//protein kinase activity;GO:0005524//ATP binding	GO:0006468//protein phosphorylation
747	gene:MD12G1055800	-0.0302075	-0.0122032	HAT14	XP_008387219.1 homeobox-leucine zipper protein HOX11-like [Malus domestica]	-	-	-	-	GO:0005634//nucleus	GO:0003677//DNA binding;GO:0043565//sequence-specific DNA binding	GO:0006260//DNA replication;GO:0006355//regulation of transcription, DNA-templated;GO:0006914//autophagy
748	gene:MD09G1070100	-0.0298965	0.0129397	GLR3.4	XP_008379630.2 glutamate receptor 3.4 [Malus domestica]	-	-	-	-	GO:0016020//membrane;GO:0030288//outer membrane-bounded periplasmic space;GO:0031362//anchored component of external side of plasma membrane	GO:0004970//ionotropic glutamate receptor activity;GO:0015276//ligand-gated ion channel activity;GO:0033286//ectoine-transporting ATPase activity;GO:0033288//hydroxyectoine-transporting ATPase activity;GO:0033294//ectoine binding;GO:0033295//hydroxyectoine binding	GO:0033308//hydroxyectoine transport;GO:0051470//ectoine transport
749	gene:MD13G1231500	-0.0304319	-0.011619	AOMI	XP_008391432.2 ubiquinol oxidase, mitochondrial-like [Malus domestica]	-	-	-	-	GO:0005575//cellular_component;GO:0005622//intracellular;GO:0005623//cell;GO:0005737//cytoplasm;GO:0005739//mitochondrion;GO:0005740//mitochondrial envelope;GO:0005743//mitochondrial inner membrane;GO:0016020//membrane;GO:0016021//integral component of membrane;GO:0019866//organelle inner membrane;GO:0031090//organelle membrane;GO:0031224//intrinsic component of membrane;GO:0031966//mitochondrial…	GO:0003674//molecular_function;GO:0003824//catalytic activity;GO:0004497//monooxygenase activity;GO:0005488//binding;GO:0009916//alternative oxidase activity;GO:0016491//oxidoreductase activity;GO:0016679//oxidoreductase activity, acting on diphenols and related substances as donors;GO:0016682//oxidoreductase activity, acting on diphenols and related substances as donors, oxygen as acceptor;GO:00…	GO:0006091//generation of precursor metabolites and energy;GO:0006744//ubiquinone biosynthetic process;GO:0008150//biological_process;GO:0008152//metabolic process;GO:0009060//aerobic respiration;GO:0009987//cellular process;GO:0010230//alternative respiration;GO:0015980//energy derivation by oxidation of organic compounds;GO:0044237//cellular metabolic process;GO:0045333//cellular respiration;GO…
750	gene:MD02G1162900	-0.030263	-0.0120029	SABP2	RXI07226.1 hypothetical protein DVH24_026362 [Malus domestica]	-	-	-	-	-	GO:0003674//molecular_function;GO:0003824//catalytic activity;GO:0008236//serine-type peptidase activity;GO:0008374//O-acyltransferase activity;GO:0016787//hydrolase activity;GO:0016788//hydrolase activity, acting on ester bonds;GO:0070205//2-succinyl-6-hydroxy-2,4-cyclohexadiene-1-carboxylate synthase activity	GO:0006508//proteolysis;GO:0006629//lipid metabolic process;GO:0009102//biotin biosynthetic process;GO:0009234//menaquinone biosynthetic process;GO:0015979//photosynthesis
751	gene:MD06G1161700	-0.0299597	0.0127364	--	BBH03733.1 Leucine-rich repeat protein kinase family protein [Prunus dulcis]	-	-	-	-	-	-	-
752	gene:MD13G1028400	-0.0303747	-0.0116796	--	RXH79231.1 hypothetical protein DVH24_040378 [Malus domestica]	-	-	-	-	-	-	-
753	gene:MD10G1053000	-0.0298127	-0.0130364	2ODD19	XP_008358356.2 protein DMR6-LIKE OXYGENASE 2-like [Malus domestica]	-	-	-	-	-	GO:0016491//oxidoreductase activity	GO:0055114//oxidation-reduction process
754	gene:MD10G1021400	-0.0297529	0.0131299	PUB28	XP_008347764.2 U-box domain-containing protein 28-like [Malus domestica]	-	-	-	-	-	GO:0004842//ubiquitin-protein transferase activity;GO:0008270//zinc ion binding	GO:0016567//protein ubiquitination
755	gene:MD12G1019700	-0.0300261	0.0123645	--	RXI06700.1 hypothetical protein DVH24_025836 [Malus domestica]	-	-	-	-	-	-	-
756	gene:MD09G1226600	-0.0291941	0.0142031	HST	XP_008381122.1 shikimate O-hydroxycinnamoyltransferase-like [Malus domestica]	Metabolism;Metabolism;Metabolism;Metabolism;Metabolism	Global and overview maps;Global and overview maps;Biosynthesis of other secondary metabolites;Biosynthesis of other secondary metabolites;Biosynthesis of other secondary metabolites	ko01100//Metabolic pathways;ko01110//Biosynthesis of secondary metabolites;ko00940//Phenylpropanoid biosynthesis;ko00941//Flavonoid biosynthesis;ko00945//Stilbenoid, diarylheptanoid and gingerol biosynthesis	K13065;K13065;K13065;K13065;K13065	-	GO:0016747//transferase activity, transferring acyl groups other than amino-acyl groups	-
757	gene:MD04G1168600	0.02986	0.0127396	--	XP_008370220.1 wound-induced protein 1-like [Malus domestica]	-	-	-	-	-	-	GO:0017000//antibiotic biosynthetic process
758	gene:MD09G1250100	0.0293215	0.0138944	EXPB3	XP_008378126.2 expansin-B3-like [Malus domestica]	-	-	-	-	-	-	-
759	gene:MD10G1325700	-0.0292178	0.0140756	JMJ25	XP_009357482.1 PREDICTED: lysine-specific demethylase JMJ25-like isoform X1 [Pyrus x bretschneideri]	-	-	-	-	-	-	-
760	gene:MD04G1110500	-0.0302553	-0.0116541	At3g47110	XP_028956964.1 probable LRR receptor-like serine/threonine-protein kinase At3g47570 [Malus domestica]	-	-	-	-	-	GO:0004413//homoserine kinase activity;GO:0004672//protein kinase activity;GO:0005515//protein binding;GO:0005524//ATP binding	GO:0006468//protein phosphorylation;GO:0009088//threonine biosynthetic process
761	gene:MD13G1043300	-0.0287074	-0.0150623	At4g39670	XP_008360053.2 ACD11 homolog protein-like isoform X1 [Malus domestica]	-	-	-	-	GO:0005737//cytoplasm	-	-
762	gene:MD15G1390200	-0.0299304	-0.0124353	OPT2	XP_008338986.2 LOW QUALITY PROTEIN: oligopeptide transporter 2-like [Malus domestica]	-	-	-	-	-	GO:0015198//oligopeptide transporter activity	GO:0055085//transmembrane transport
763	gene:MD11G1099000	-0.028551	0.0152936	SCL14	RXH84637.1 hypothetical protein DVH24_032921 [Malus domestica]	-	-	-	-	-	-	-
764	gene:MD04G1086300	-0.0291125	-0.0141716	NPF6.3	XP_008358135.1 protein NRT1/ PTR FAMILY 6.3-like [Malus domestica]	-	-	-	-	GO:0016020//membrane	GO:0015333//peptide:proton symporter activity;GO:0022857//transmembrane transporter activity	GO:0015833//peptide transport;GO:0055085//transmembrane transport
765	gene:MD17G1167100	-0.0300713	0.01196	LOX3.1	AGI16420.1 lipoxygenase [Malus domestica]	Metabolism;Metabolism;Metabolism;Metabolism	Global and overview maps;Global and overview maps;Lipid metabolism;Lipid metabolism	ko01100//Metabolic pathways;ko01110//Biosynthesis of secondary metabolites;ko00592//alpha-Linolenic acid metabolism;ko00591//Linoleic acid metabolism	K00454;K00454;K00454;K00454	-	GO:0005515//protein binding;GO:0016702//oxidoreductase activity, acting on single donors with incorporation of molecular oxygen, incorporation of two atoms of oxygen;GO:0046872//metal ion binding	GO:0055114//oxidation-reduction process
766	gene:MD14G1228600	-0.0296859	0.0128738	SARD1	XP_008367583.2 protein SAR DEFICIENT 1 [Malus domestica]	-	-	-	-	-	GO:0005516//calmodulin binding	-
767	gene:MD04G1048000	-0.0293118	0.0136624	EP3	XP_008369197.1 endochitinase EP3-like [Malus domestica]	Metabolism;Metabolism	Global and overview maps;Carbohydrate metabolism	ko01100//Metabolic pathways;ko00520//Amino sugar and nucleotide sugar metabolism	K01183;K01183	GO:0005575//cellular_component;GO:0005618//cell wall;GO:0005623//cell;GO:0030312//external encapsulating structure;GO:0044464//cell part;GO:0071944//cell periphery	GO:0003674//molecular_function;GO:0003824//catalytic activity;GO:0004553//hydrolase activity, hydrolyzing O-glycosyl compounds;GO:0004568//chitinase activity;GO:0005488//binding;GO:0008061//chitin binding;GO:0008144//drug binding;GO:0016787//hydrolase activity;GO:0016798//hydrolase activity, acting on glycosyl bonds;GO:0097367//carbohydrate derivative binding	GO:0000003//reproduction;GO:0000272//polysaccharide catabolic process;GO:0003006//developmental process involved in reproduction;GO:0005975//carbohydrate metabolic process;GO:0005976//polysaccharide metabolic process;GO:0006022//aminoglycan metabolic process;GO:0006026//aminoglycan catabolic process;GO:0006030//chitin metabolic process;GO:0006032//chitin catabolic process;GO:0006040//amino sugar …
768	gene:MD03G1256900	0.0298687	0.0123908	VTE3	RXI02823.1 hypothetical protein DVH24_002901 [Malus domestica]	Metabolism;Metabolism;Metabolism	Global and overview maps;Global and overview maps;Metabolism of cofactors and vitamins	ko01100//Metabolic pathways;ko01110//Biosynthesis of secondary metabolites;ko00130//Ubiquinone and other terpenoid-quinone biosynthesis	K12502;K12502;K12502	GO:0005575//cellular_component;GO:0005737//cytoplasm	GO:0000179//rRNA (adenine-N6,N6-)-dimethyltransferase activity;GO:0008168//methyltransferase activity;GO:0008171//O-methyltransferase activity;GO:0008276//protein methyltransferase activity;GO:0008649//rRNA methyltransferase activity;GO:0008757//S-adenosylmethionine-dependent methyltransferase activity;GO:0046025//precorrin-6Y C5,15-methyltransferase (decarboxylating) activity	GO:0000154//rRNA modification;GO:0006364//rRNA processing;GO:0006400//tRNA modification;GO:0006412//translation;GO:0008152//metabolic process;GO:0008299//isoprenoid biosynthetic process;GO:0009102//biotin biosynthetic process;GO:0009234//menaquinone biosynthetic process;GO:0018364//peptidyl-glutamine methylation;GO:0031167//rRNA methylation;GO:0046118//7-methylguanosine biosynthetic process;GO:00…
769	gene:MD15G1415200	-0.0298334	0.012383	CSLG2	RXH73645.1 hypothetical protein DVH24_016467 [Malus domestica]	-	-	-	-	GO:0016020//membrane	GO:0016760//cellulose synthase (UDP-forming) activity	GO:0030244//cellulose biosynthetic process
770	gene:MD05G1263100	-0.0299179	0.0121714	At1g11410	XP_008392323.2 G-type lectin S-receptor-like serine/threonine-protein kinase At1g11410 isoform X1 [Malus domestica]	-	-	-	-	-	GO:0004672//protein kinase activity;GO:0004674//protein serine/threonine kinase activity;GO:0005509//calcium ion binding;GO:0005524//ATP binding	GO:0006468//protein phosphorylation;GO:0048544//recognition of pollen
771	gene:MD00G1075500	0.0302507	0.0112133	FDX3	XP_008391121.1 ferredoxin, root R-B1 [Malus domestica]	Metabolism	Energy metabolism	ko00195//Photosynthesis	K02639	-	GO:0009055//electron carrier activity;GO:0051536//iron-sulfur cluster binding	GO:0010124//phenylacetate catabolic process;GO:0016226//iron-sulfur cluster assembly
772	MSTRG.17741	0.0289642	0.0141843	CRP1	pentatricopeptide repeat-containing protein At5g42310, chloroplastic-like [Malus domestica]	-	-	-	-	GO:0009536//plastid	-	-
773	gene:MD09G1287100	-0.0304614	-0.0105863	At3g62260	RXH90758.1 hypothetical protein DVH24_035522 [Malus domestica]	-	-	-	-	-	GO:0016791//phosphatase activity	-
774	gene:MD10G1286300	-0.0289756	0.0140814	PTI5	XP_008349213.1 pathogenesis-related genes transcriptional activator PTI5-like [Malus domestica]	Organismal Systems	Environmental adaptation	ko04626//Plant-pathogen interaction	K13433	-	GO:0003700//transcription factor activity, sequence-specific DNA binding	GO:0006355//regulation of transcription, DNA-templated
775	gene:MD03G1017300	-0.0301757	-0.0112588	EIX1	XP_008355013.2 receptor-like protein 3 [Malus domestica]	-	-	-	-	-	GO:0005515//protein binding	-
776	gene:MD05G1011000	-0.0303415	-0.0108013	--	XP_008373300.1 uncharacterized protein LOC103436635 [Malus domestica]	-	-	-	-	-	-	-
777	gene:MD13G1052500	0.030118	-0.0113825	SSL10	XP_008351029.2 protein STRICTOSIDINE SYNTHASE-LIKE 10-like [Malus domestica]	-	-	-	-	GO:0005575//cellular_component	GO:0003674//molecular_function;GO:0004064//arylesterase activity;GO:0016844//strictosidine synthase activity	GO:0006886//intracellular protein transport;GO:0008150//biological_process;GO:0009058//biosynthetic process
778	gene:MD13G1212300	0.0290219	0.0139304	At5g07050	XP_008391190.2 WAT1-related protein At4g08300-like [Malus domestica]	-	-	-	-	GO:0016020//membrane;GO:0016021//integral component of membrane	-	-
779	gene:MD07G1236500	-0.0278038	0.0161395	XA21	XP_017181002.2 probable LRR receptor-like serine/threonine-protein kinase At3g47570 isoform X1 [Malus domestica]	Organismal Systems;Environmental Information Processing	Environmental adaptation;Signal transduction	ko04626//Plant-pathogen interaction;ko04016//MAPK signaling pathway - plant	K13420;K13420	-	GO:0004672//protein kinase activity;GO:0005515//protein binding;GO:0005524//ATP binding	GO:0006468//protein phosphorylation
780	gene:MD10G1240500	-0.0297069	0.0122681	CYP716A15	TQE11991.1 hypothetical protein C1H46_002385 [Malus baccata]	-	-	-	-	GO:0016021//integral component of membrane	GO:0005506//iron ion binding;GO:0016705//oxidoreductase activity, acting on paired donors, with incorporation or reduction of molecular oxygen;GO:0020037//heme binding	GO:0055114//oxidation-reduction process
781	gene:MD17G1069600	0.030056	0.0113168	COL2	XP_008341828.2 zinc finger protein CONSTANS-LIKE 2-like [Malus domestica]	-	-	-	-	-	GO:0005515//protein binding;GO:0008270//zinc ion binding	-
782	gene:MD05G1282700	0.0297496	0.0120417	NCED2	XP_008371764.2 9-cis-epoxycarotenoid dioxygenase NCED2, chloroplastic-like [Malus domestica]	Metabolism;Metabolism;Metabolism	Global and overview maps;Global and overview maps;Metabolism of terpenoids and polyketides	ko01100//Metabolic pathways;ko01110//Biosynthesis of secondary metabolites;ko00906//Carotenoid biosynthesis	K09840;K09840;K09840	-	GO:0016702//oxidoreductase activity, acting on single donors with incorporation of molecular oxygen, incorporation of two atoms of oxygen	GO:0055114//oxidation-reduction process
783	gene:MD14G1235200	0.0302302	0.010771	FKBP17-2	XP_008393415.1 peptidyl-prolyl cis-trans isomerase FKBP17-2, chloroplastic-like [Malus domestica]	-	-	-	-	GO:0005854//nascent polypeptide-associated complex;GO:0005887//integral component of plasma membrane	GO:0003755//peptidyl-prolyl cis-trans isomerase activity;GO:0051082//unfolded protein binding	GO:0051083//'de novo' cotranslational protein folding
784	gene:MD00G1124500	-0.0304756	-0.0099928	MIK2	XP_028954568.1 MDIS1-interacting receptor like kinase 2-like [Malus domestica]	-	-	-	-	-	GO:0004672//protein kinase activity;GO:0005515//protein binding;GO:0005524//ATP binding	GO:0006468//protein phosphorylation
785	gene:MD09G1115800	-0.0297542	0.0119498	LIP2	XP_017183926.2 triacylglycerol lipase 2-like [Malus domestica]	Metabolism	Lipid metabolism	ko00100//Steroid biosynthesis	K01052	-	-	GO:0006629//lipid metabolic process
786	gene:MD09G1161500	0.0300321	0.0112193	At1g51550	RXH89034.1 hypothetical protein DVH24_000633 [Malus domestica]	-	-	-	-	-	GO:0005515//protein binding	-
787	gene:MD17G1009900	-0.029993	-0.0112807	At3g26840	XP_028953333.1 acyltransferase-like protein At3g26840, chloroplastic [Malus domestica]	-	-	-	-	GO:0005576//extracellular region	GO:0016747//transferase activity, transferring acyl groups other than amino-acyl groups;GO:0016787//hydrolase activity;GO:0070205//2-succinyl-6-hydroxy-2,4-cyclohexadiene-1-carboxylate synthase activity	GO:0009058//biosynthetic process;GO:0009234//menaquinone biosynthetic process
788	gene:MD07G1018100	-0.0300773	0.0110382	LRK10	XP_008375197.1 rust resistance kinase Lr10-like [Malus domestica]	-	-	-	-	-	GO:0003674//molecular_function;GO:0004672//protein kinase activity;GO:0005524//ATP binding	GO:0006468//protein phosphorylation;GO:0009306//protein secretion
789	gene:MD12G1215900	-0.0285712	0.0144716	ATG18A	KAB2630196.1 autophagy-related protein 18a-like [Pyrus ussuriensis x Pyrus communis]	-	-	-	-	-	GO:0005515//protein binding	-
790	gene:MD16G1170900	-0.0289674	-0.0136013	SRC2	XP_008353231.2 protein SRC2-like [Malus domestica]	-	-	-	-	-	-	-
791	gene:MD02G1273500	-0.0295659	0.0122455	LRK10	TQD89815.1 hypothetical protein C1H46_024639 [Malus baccata]	-	-	-	-	-	GO:0004672//protein kinase activity;GO:0005524//ATP binding;GO:0030247//polysaccharide binding	GO:0006468//protein phosphorylation
792	gene:MD12G1193200	-0.0299282	-0.011323	RUN1	XP_028945583.1 TMV resistance protein N-like [Malus domestica]	-	-	-	-	-	GO:0005515//protein binding;GO:0005524//ATP binding;GO:0016887//ATPase activity;GO:0043531//ADP binding	GO:0007165//signal transduction
793	gene:MD05G1301600	0.0302523	0.0103444	HIPP28	XP_008371456.2 heavy metal-associated isoprenylated plant protein 28-like [Malus domestica]	-	-	-	-	-	GO:0045340//mercury ion binding;GO:0046872//metal ion binding	GO:0015694//mercury ion transport
794	gene:MD07G1255800	0.0303166	0.0101192	PMEI11	XP_008364822.1 21 kDa protein-like [Malus domestica]	-	-	-	-	-	GO:0004857//enzyme inhibitor activity	-
795	gene:MD12G1263200	-0.0298956	0.0112999	CRT3	XP_008388818.2 calreticulin-3-like [Malus domestica]	Genetic Information Processing;Cellular Processes	Folding, sorting and degradation;Transport and catabolism	ko04141//Protein processing in endoplasmic reticulum;ko04145//Phagosome	K08057;K08057	GO:0005783//endoplasmic reticulum	GO:0005509//calcium ion binding;GO:0051082//unfolded protein binding	GO:0006270//DNA replication initiation;GO:0006457//protein folding
796	gene:MD01G1216900	-0.0303017	-0.0101152	CNGC13	XP_008380692.2 cyclic nucleotide-gated ion channel 1-like isoform X1 [Malus domestica]	Organismal Systems	Environmental adaptation	ko04626//Plant-pathogen interaction	K05391	GO:0016020//membrane	GO:0005216//ion channel activity	GO:0006811//ion transport;GO:0055085//transmembrane transport
797	gene:MD08G1032800	-0.0301663	-0.0104981	CYP734A1	XP_008377405.2 cytochrome P450 734A1-like [Malus domestica]	-	-	-	-	-	GO:0005506//iron ion binding;GO:0016705//oxidoreductase activity, acting on paired donors, with incorporation or reduction of molecular oxygen;GO:0020037//heme binding	GO:0055114//oxidation-reduction process
798	gene:MD13G1233400	-0.0298363	0.0113091	FLZ14	RXH78518.1 hypothetical protein DVH24_002036 [Malus domestica]	-	-	-	-	-	GO:0008270//zinc ion binding	-
799	gene:MD11G1231200	-0.0299766	0.0109155	At4g27290	XP_008386046.1 G-type lectin S-receptor-like serine/threonine-protein kinase At4g27290 [Malus domestica]	-	-	-	-	-	GO:0004672//protein kinase activity;GO:0004674//protein serine/threonine kinase activity;GO:0005524//ATP binding	GO:0006468//protein phosphorylation;GO:0048544//recognition of pollen
800	gene:MD10G1281700	-0.0300002	0.0108019	SAG12	XP_028966166.1 zingipain-1-like [Malus domestica]	-	-	-	-	GO:0005634//nucleus	GO:0008234//cysteine-type peptidase activity	GO:0006508//proteolysis
801	MSTRG.52380	-0.0291506	-0.0128936	--	PREDICTED: glutamic acid-rich [Prunus dulcis]	-	-	-	-	-	-	-
802	gene:MD02G1001300	-0.0300144	-0.0107172	MLO1	XP_008383732.1 MLO-like protein 1 [Malus domestica]	-	-	-	-	GO:0016021//integral component of membrane	-	GO:0006952//defense response
803	gene:MD04G1006000	0.0298326	-0.0112042	--	RXI00480.1 hypothetical protein DVH24_000714 [Malus domestica]	-	-	-	-	-	GO:0003824//catalytic activity;GO:0003978//UDP-glucose 4-epimerase activity;GO:0008446//GDP-mannose 4,6-dehydratase activity;GO:0016757//transferase activity, transferring glycosyl groups;GO:0047733//CDP-glucose 4,6-dehydratase activity	GO:0000271//polysaccharide biosynthetic process;GO:0005975//carbohydrate metabolic process;GO:0006012//galactose metabolic process;GO:0009243//O antigen biosynthetic process
804	MSTRG.26793	-0.0299558	-0.0108676	--	chlorophyll a/b-binding family protein [Hibiscus syriacus]	-	-	-	-	-	-	-
805	gene:MD09G1137100	-0.02997	0.0108095	MUR4	RXH90204.1 hypothetical protein DVH24_032561 [Malus domestica]	Metabolism;Metabolism	Global and overview maps;Carbohydrate metabolism	ko01100//Metabolic pathways;ko00520//Amino sugar and nucleotide sugar metabolism	K12448;K12448	-	GO:0003824//catalytic activity;GO:0003854//3-beta-hydroxy-delta5-steroid dehydrogenase activity;GO:0003978//UDP-glucose 4-epimerase activity;GO:0004316//3-oxoacyl-[acyl-carrier-protein] reductase (NADPH) activity;GO:0008446//GDP-mannose 4,6-dehydratase activity;GO:0008460//dTDP-glucose 4,6-dehydratase activity;GO:0008667//2,3-dihydro-2,3-dihydroxybenzoate dehydrogenase activity;GO:0008712//ADP-gl…	GO:0000271//polysaccharide biosynthetic process;GO:0005975//carbohydrate metabolic process;GO:0006012//galactose metabolic process;GO:0006633//fatty acid biosynthetic process;GO:0006694//steroid biosynthetic process;GO:0009243//O antigen biosynthetic process;GO:0009244//lipopolysaccharide core region biosynthetic process;GO:0019305//dTDP-rhamnose biosynthetic process;GO:0055114//oxidation-reducti…
806	gene:MD04G1198800	0.0300302	0.010563	At1g56220	XP_008363969.2 dormancy-associated protein homolog 3 isoform X2 [Malus domestica]	-	-	-	-	-	-	-
807	gene:MD15G1394100	-0.0296807	0.0114665	RLK7	XP_008339015.2 receptor-like protein kinase 7 [Malus domestica]	-	-	-	-	-	GO:0004672//protein kinase activity;GO:0005515//protein binding;GO:0005524//ATP binding	GO:0006468//protein phosphorylation
808	gene:MD08G1163300	-0.030482	-0.00910739	DLO1	RXH90951.1 hypothetical protein DVH24_006896 [Malus domestica]	-	-	-	-	-	GO:0016491//oxidoreductase activity	GO:0055114//oxidation-reduction process
809	gene:MD05G1179100	-0.0301771	-0.0100647	PED1	XP_008372446.2 3-ketoacyl-CoA thiolase 2, peroxisomal [Malus domestica]	Metabolism;Metabolism;Cellular Processes;Metabolism;Metabolism;Metabolism;Metabolism;Metabolism	Global and overview maps;Global and overview maps;Transport and catabolism;Global and overview maps;Lipid metabolism;Amino acid metabolism;Lipid metabolism;Lipid metabolism	ko01100//Metabolic pathways;ko01110//Biosynthesis of secondary metabolites;ko04146//Peroxisome;ko01212//Fatty acid metabolism;ko00592//alpha-Linolenic acid metabolism;ko00280//Valine, leucine and isoleucine degradation;ko00071//Fatty acid degradation;ko01040//Biosynthesis of unsaturated fatty acids	K07513;K07513;K07513;K07513;K07513;K07513;K07513;K07513	-	GO:0003985//acetyl-CoA C-acetyltransferase activity;GO:0003988//acetyl-CoA C-acyltransferase activity;GO:0016747//transferase activity, transferring acyl groups other than amino-acyl groups;GO:0033817//beta-ketoacyl-acyl-carrier-protein synthase II activity;GO:0047437//4-oxalocrotonate decarboxylase activity	GO:0006631//fatty acid metabolic process;GO:0006633//fatty acid biosynthetic process;GO:0009062//fatty acid catabolic process
810	gene:MD12G1168500	-0.0296592	0.0114985	--	XP_008390686.2 uncharacterized protein LOC103452935 [Malus domestica]	-	-	-	-	-	-	-
811	gene:MD16G1084300	-0.0300413	0.0104462	FH4	XP_028952525.1 formin-like protein 4 [Malus domestica]	-	-	-	-	-	-	-
812	gene:MD10G1195100	0.027802	-0.0153866	ICR4	XP_008382988.2 interactor of constitutive active ROPs 1-like [Malus domestica]	-	-	-	-	-	GO:0005524//ATP binding;GO:0008565//protein transporter activity	GO:0007059//chromosome segregation;GO:0030253//protein secretion by the type I secretion system;GO:0030261//chromosome condensation
813	gene:MD09G1192100	-0.0300188	0.0104095	CWINV1	NP_001280910.1 beta-fructofuranosidase, insoluble isoenzyme CWINV1-like precursor [Malus domestica]	Metabolism;Metabolism;Metabolism;Metabolism	Global and overview maps;Global and overview maps;Carbohydrate metabolism;Carbohydrate metabolism	ko01100//Metabolic pathways;ko01110//Biosynthesis of secondary metabolites;ko00500//Starch and sucrose metabolism;ko00052//Galactose metabolism	K01193;K01193;K01193;K01193	-	-	-
814	gene:MD00G1061200	-0.0301375	-0.0100373	MIK2	XP_028954809.1 MDIS1-interacting receptor like kinase 2-like [Malus domestica]	-	-	-	-	-	GO:0004672//protein kinase activity;GO:0005515//protein binding;GO:0005524//ATP binding	GO:0006468//protein phosphorylation
815	gene:MD15G1348900	-0.0298385	0.0108743	FXG1	RXH75984.1 hypothetical protein DVH24_042771 [Malus domestica]	-	-	-	-	-	GO:0003674//molecular_function;GO:0003824//catalytic activity;GO:0005488//binding;GO:0016787//hydrolase activity;GO:0016788//hydrolase activity, acting on ester bonds;GO:0019863//IgE binding;GO:0019865//immunoglobulin binding;GO:0044877//macromolecular complex binding	GO:0006950//response to stress;GO:0006952//defense response;GO:0008150//biological_process;GO:0050896//response to stimulus
816	gene:MD01G1213300	-0.0301549	-0.00996017	SE2	ABC47924.1 pathogenesis-related protein 8 [Malus domestica]	Metabolism;Metabolism	Global and overview maps;Carbohydrate metabolism	ko01100//Metabolic pathways;ko00520//Amino sugar and nucleotide sugar metabolism	K01183;K01183	GO:0016020//membrane	-	GO:0005975//carbohydrate metabolic process;GO:0055085//transmembrane transport
817	gene:MD02G1163000	-0.0300335	-0.0101446	MES10	RXI07224.1 hypothetical protein DVH24_026360 [Malus domestica]	-	-	-	-	-	GO:0003674//molecular_function;GO:0003824//catalytic activity;GO:0008374//O-acyltransferase activity;GO:0016787//hydrolase activity;GO:0016788//hydrolase activity, acting on ester bonds;GO:0070205//2-succinyl-6-hydroxy-2,4-cyclohexadiene-1-carboxylate synthase activity	GO:0006629//lipid metabolic process;GO:0009102//biotin biosynthetic process;GO:0009234//menaquinone biosynthetic process;GO:0015979//photosynthesis
818	gene:MD11G1148200	0.0289238	-0.0129303	SODCP	XP_028944433.1 superoxide dismutase [Cu-Zn], chloroplastic [Malus domestica]	Cellular Processes	Transport and catabolism	ko04146//Peroxisome	K04565	-	GO:0005507//copper ion binding;GO:0016491//oxidoreductase activity;GO:0046872//metal ion binding	GO:0006801//superoxide metabolic process;GO:0055114//oxidation-reduction process
819	gene:MD15G1278400	-0.0303708	-0.00897727	At5g66900	TQE01986.1 hypothetical protein C1H46_012420 [Malus baccata]	-	-	-	-	GO:0009379//Holliday junction helicase complex	GO:0003723//RNA binding;GO:0003724//RNA helicase activity;GO:0004386//helicase activity;GO:0005515//protein binding;GO:0005524//ATP binding;GO:0009378//four-way junction helicase activity;GO:0016887//ATPase activity;GO:0043531//ADP binding	GO:0006281//DNA repair;GO:0006310//DNA recombination;GO:0043571//maintenance of CRISPR repeat elements
820	gene:MD11G1085000	-0.0286039	-0.0135046	BSK5	XP_009337369.1 PREDICTED: probable serine/threonine-protein kinase At5g41260 [Pyrus x bretschneideri]	-	-	-	-	-	GO:0004672//protein kinase activity;GO:0005524//ATP binding	GO:0006468//protein phosphorylation
821	gene:MD05G1331200	-0.0299257	-0.0102417	At1g61500	XP_028959435.1 LOW QUALITY PROTEIN: uncharacterized protein LOC103429239 [Malus domestica]	-	-	-	-	-	GO:0004672//protein kinase activity;GO:0004674//protein serine/threonine kinase activity;GO:0005524//ATP binding	GO:0006468//protein phosphorylation;GO:0048544//recognition of pollen
822	gene:MD05G1055800	-0.0302951	-0.0089848	GATA5	XP_028957839.1 GATA transcription factor 5-like [Malus domestica]	-	-	-	-	GO:0005575//cellular_component;GO:0005622//intracellular;GO:0005623//cell;GO:0005634//nucleus;GO:0005667//transcription factor complex;GO:0005730//nucleolus;GO:0031974//membrane-enclosed lumen;GO:0031981//nuclear lumen;GO:0032991//macromolecular complex;GO:0043226//organelle;GO:0043227//membrane-bounded organelle;GO:0043228//non-membrane-bounded organelle;GO:0043229//intracellular organelle;GO:00…	GO:0000976//transcription regulatory region sequence-specific DNA binding;GO:0000977//RNA polymerase II regulatory region sequence-specific DNA binding;GO:0000981//RNA polymerase II transcription factor activity, sequence-specific DNA binding;GO:0001012//RNA polymerase II regulatory region DNA binding;GO:0001067//regulatory region nucleic acid binding;GO:0001085//RNA polymerase II transcription f…	GO:0006139//nucleobase-containing compound metabolic process;GO:0006351//transcription, DNA-templated;GO:0006355//regulation of transcription, DNA-templated;GO:0006357//regulation of transcription from RNA polymerase II promoter;GO:0006366//transcription from RNA polymerase II promoter;GO:0006725//cellular aromatic compound metabolic process;GO:0006807//nitrogen compound metabolic process;GO:0007…
823	gene:MD07G1003500	-0.0304551	-0.00835709	OFUT20	XP_028960832.1 O-fucosyltransferase 20-like [Malus domestica]	-	-	-	-	-	-	-
824	gene:MD08G1048200	-0.0261096	0.0177329	GLR2.8	XP_028962555.1 glutamate receptor 2.8-like [Malus domestica]	-	-	-	-	GO:0016020//membrane	GO:0004970//ionotropic glutamate receptor activity;GO:0015276//ligand-gated ion channel activity	-
825	gene:MD15G1371800	0.0303212	0.0087487	UGT85A24	XP_028951143.1 7-deoxyloganetin glucosyltransferase-like [Malus domestica]	-	-	-	-	-	GO:0008194//UDP-glycosyltransferase activity	-
826	gene:MD10G1312700	-0.0302645	-0.00885894	--	XP_028966275.1 uncharacterized protein LOC108175327 [Malus domestica]	-	-	-	-	-	-	-
827	gene:MD01G1073600	-0.0300848	0.00941045	BAG6	XP_008362833.2 BAG family molecular chaperone regulator 6 [Malus domestica]	-	-	-	-	GO:0005575//cellular_component;GO:0005911//cell-cell junction;GO:0009506//plasmodesma;GO:0030054//cell junction;GO:0055044//symplast	GO:0003674//molecular_function;GO:0005488//binding;GO:0005515//protein binding;GO:0005516//calmodulin binding;GO:0051087//chaperone binding	GO:0000003//reproduction;GO:0000302//response to reactive oxygen species;GO:0002376//immune system process;GO:0003006//developmental process involved in reproduction;GO:0006457//protein folding;GO:0006914//autophagy;GO:0006950//response to stress;GO:0006952//defense response;GO:0006955//immune response;GO:0006979//response to oxidative stress;GO:0007275//multicellular organism development;GO:0008…
828	gene:MD06G1046300	-0.0268788	0.0164591	SAPK3	NP_001306944.1 serine/threonine-protein kinase SAPK3-like [Malus domestica]	Environmental Information Processing;Environmental Information Processing	Signal transduction;Signal transduction	ko04075//Plant hormone signal transduction;ko04016//MAPK signaling pathway - plant	K14498;K14498	GO:0000314//organellar small ribosomal subunit;GO:0022627//cytosolic small ribosomal subunit	GO:0003735//structural constituent of ribosome;GO:0004672//protein kinase activity;GO:0005524//ATP binding	GO:0006412//translation;GO:0006468//protein phosphorylation
829	gene:MD04G1238900	-0.0260118	0.0177911	WAKL1	XP_028957544.1 putative wall-associated receptor kinase-like 16 [Malus domestica]	-	-	-	-	-	GO:0004672//protein kinase activity;GO:0005524//ATP binding	GO:0006468//protein phosphorylation
830	gene:MD06G1104100	-0.0304525	-0.00809673	WRKY53	XP_028959531.1 LOW QUALITY PROTEIN: probable WRKY transcription factor 53 [Malus domestica]	-	-	-	-	-	GO:0003700//transcription factor activity, sequence-specific DNA binding;GO:0043565//sequence-specific DNA binding	GO:0006355//regulation of transcription, DNA-templated
831	gene:MD03G1023100	0.022422	-0.0221266	H3-1.1	XP_008352444.2 histone H3.2 [Malus domestica]	-	-	-	-	GO:0000785//chromatin;GO:0000786//nucleosome;GO:0005575//cellular_component;GO:0005622//intracellular;GO:0005623//cell;GO:0005634//nucleus;GO:0005694//chromosome;GO:0032991//macromolecular complex;GO:0032993//protein-DNA complex;GO:0043226//organelle;GO:0043227//membrane-bounded organelle;GO:0043228//non-membrane-bounded organelle;GO:0043229//intracellular organelle;GO:0043231//intracellular memb…	GO:0003674//molecular_function;GO:0003676//nucleic acid binding;GO:0003677//DNA binding;GO:0005488//binding;GO:0005515//protein binding;GO:0046982//protein heterodimerization activity;GO:0046983//protein dimerization activity;GO:0097159//organic cyclic compound binding;GO:1901363//heterocyclic compound binding	-
832	gene:MD13G1019100	-0.0290925	-0.0120477	At1g14780	XP_008389157.2 MACPF domain-containing protein At1g14780 isoform X1 [Malus domestica]	-	-	-	-	-	-	GO:0002376//immune system process;GO:0006950//response to stress;GO:0006952//defense response;GO:0006955//immune response;GO:0008150//biological_process;GO:0008219//cell death;GO:0009626//plant-type hypersensitive response;GO:0009987//cellular process;GO:0012501//programmed cell death;GO:0033554//cellular response to stress;GO:0034050//host programmed cell death induced by symbiont;GO:0045087//in…
833	gene:MD09G1040400	-0.0298611	0.00996942	2MMP	XP_008361888.2 metalloendoproteinase 2-MMP-like [Malus domestica]	-	-	-	-	GO:0031012//extracellular matrix	GO:0003824//catalytic activity;GO:0004222//metalloendopeptidase activity;GO:0008233//peptidase activity;GO:0008270//zinc ion binding	GO:0006508//proteolysis;GO:0009847//spore germination
834	gene:MD08G1062400	-0.0304273	-0.00803383	--	-	-	-	-	-	-	-	-
835	gene:MD13G1211100	-0.0290832	-0.0120186	At1g06620	XP_028947851.1 1-aminocyclopropane-1-carboxylate oxidase homolog 1-like [Malus domestica]	-	-	-	-	-	GO:0016491//oxidoreductase activity	GO:0015074//DNA integration;GO:0055114//oxidation-reduction process
836	gene:MD14G1066000	-0.0271778	0.0158501	CTPA3	XP_008392202.2 carboxyl-terminal-processing peptidase 3, chloroplastic-like [Malus domestica]	-	-	-	-	GO:0030288//outer membrane-bounded periplasmic space	GO:0004222//metalloendopeptidase activity;GO:0004252//serine-type endopeptidase activity;GO:0005515//protein binding;GO:0008236//serine-type peptidase activity	GO:0006508//proteolysis;GO:0006950//response to stress;GO:0030436//asexual sporulation
837	gene:MD03G1199000	-0.0301279	0.00901581	GLX1	XP_017186107.2 lactoylglutathione lyase GLX1-like [Malus domestica]	Metabolism;Metabolism	Global and overview maps;Carbohydrate metabolism	ko01100//Metabolic pathways;ko00620//Pyruvate metabolism	K01759;K01759	-	GO:0003868//4-hydroxyphenylpyruvate dioxygenase activity;GO:0004462//lactoylglutathione lyase activity;GO:0008687//3,4-dihydroxyphenylacetate 2,3-dioxygenase activity;GO:0018577//catechol 2,3-dioxygenase activity	GO:0005975//carbohydrate metabolic process;GO:0006559//L-phenylalanine catabolic process;GO:0006572//tyrosine catabolic process;GO:0009712//catechol-containing compound metabolic process;GO:0051596//methylglyoxal catabolic process
838	gene:MD11G1091200	0.0301457	0.00895498	--	XP_008366254.1 uncharacterized protein LOC103429906 isoform X2 [Malus domestica]	-	-	-	-	-	-	-
839	gene:MD05G1190200	-0.0301554	0.00884387	MIK2	XP_028959338.1 MDIS1-interacting receptor like kinase 2-like [Malus domestica]	-	-	-	-	-	GO:0004672//protein kinase activity;GO:0005515//protein binding;GO:0005524//ATP binding	GO:0006468//protein phosphorylation
840	gene:MD15G1323900	0.0299638	-0.00945576	DOT3	XP_008369340.2 BTB/POZ domain-containing protein DOT3 [Malus domestica]	-	-	-	-	GO:0031514//motile cilium	GO:0000774//adenyl-nucleotide exchange factor activity;GO:0005515//protein binding;GO:0042803//protein homodimerization activity;GO:0051087//chaperone binding	GO:0006457//protein folding;GO:0048870//cell motility
841	gene:MD12G1263800	-0.0295238	-0.0107233	GFPT2	XP_008366894.1 glutamine--fructose-6-phosphate aminotransferase [isomerizing] 2-like [Malus domestica]	Metabolism;Metabolism;Metabolism	Global and overview maps;Carbohydrate metabolism;Amino acid metabolism	ko01100//Metabolic pathways;ko00520//Amino sugar and nucleotide sugar metabolism;ko00250//Alanine, aspartate and glutamate metabolism	K00820;K00820;K00820	-	GO:0004044//amidophosphoribosyltransferase activity;GO:0004066//asparagine synthase (glutamine-hydrolyzing) activity;GO:0004360//glutamine-fructose-6-phosphate transaminase (isomerizing) activity;GO:0016835//carbon-oxygen lyase activity;GO:0097367//carbohydrate derivative binding	GO:0006040//amino sugar metabolic process;GO:0006529//asparagine biosynthetic process;GO:0009152//purine ribonucleotide biosynthetic process;GO:0009252//peptidoglycan biosynthetic process;GO:0009254//peptidoglycan turnover;GO:1901135//carbohydrate derivative metabolic process
842	gene:MD02G1244800	-0.0301517	-0.00872271	GAT1	XP_028949923.1 GABA transporter 1-like [Malus domestica]	-	-	-	-	-	-	-
843	gene:MD10G1169100	0.0297044	0.0101402	At3g07010	RXH87154.1 hypothetical protein DVH24_028654 [Malus domestica]	Metabolism;Metabolism	Global and overview maps;Carbohydrate metabolism	ko01100//Metabolic pathways;ko00040//Pentose and glucuronate interconversions	K01728;K01728	GO:0019867//outer membrane	GO:0004872//receptor activity;GO:0022857//transmembrane transporter activity	GO:0006810//transport;GO:0051186//cofactor metabolic process;GO:0071941//nitrogen cycle metabolic process
844	gene:MD08G1032100	-0.0302958	-0.00819862	PDR17	XP_028962480.1 phosphatidylinositol transfer protein 3-like [Malus domestica]	-	-	-	-	-	-	-
845	gene:MD15G1348800	-0.0302672	-0.00830125	At3g26430	XP_028949643.1 esterase-like isoform X1 [Malus domestica]	-	-	-	-	-	GO:0003674//molecular_function;GO:0003824//catalytic activity;GO:0005488//binding;GO:0016787//hydrolase activity;GO:0016788//hydrolase activity, acting on ester bonds;GO:0019863//IgE binding;GO:0019865//immunoglobulin binding;GO:0044877//macromolecular complex binding	GO:0006950//response to stress;GO:0006952//defense response;GO:0008150//biological_process;GO:0050896//response to stimulus
846	gene:MD13G1132800	-0.0297718	-0.0099083	NUDT13	XP_028947510.1 nudix hydrolase 13, mitochondrial-like isoform X1 [Malus domestica]	-	-	-	-	-	GO:0016462//pyrophosphatase activity;GO:0016787//hydrolase activity;GO:0016879//ligase activity, forming carbon-nitrogen bonds;GO:0017111//nucleoside-triphosphatase activity	GO:0006139//nucleobase-containing compound metabolic process;GO:0006400//tRNA modification
847	gene:MD03G1282300	0.0283175	-0.0134736	HIPP36	XP_008368961.2 heavy metal-associated isoprenylated plant protein 36-like [Malus domestica]	-	-	-	-	-	GO:0005507//copper ion binding;GO:0045340//mercury ion binding;GO:0046872//metal ion binding	GO:0006270//DNA replication initiation;GO:0006825//copper ion transport;GO:0015694//mercury ion transport
848	gene:MD03G1217900	-0.0302821	-0.00811453	--	XP_028959110.1 uncharacterized protein LOC103410698 [Malus domestica]	-	-	-	-	GO:0030286//dynein complex	-	GO:0007017//microtubule-based process
849	gene:MD12G1158500	-0.0302068	0.00837287	OFUT19	XP_008388105.2 O-fucosyltransferase 19 [Malus domestica]	-	-	-	-	-	-	-
850	gene:MD16G1022200	-0.0299242	0.00931707	PME6	XP_008389982.2 pectinesterase [Malus domestica]	Metabolism;Metabolism	Global and overview maps;Carbohydrate metabolism	ko01100//Metabolic pathways;ko00040//Pentose and glucuronate interconversions	K01051;K01051	-	GO:0003779//actin binding;GO:0004857//enzyme inhibitor activity;GO:0030599//pectinesterase activity	GO:0042545//cell wall modification
851	gene:MD12G1186000	-0.0295459	0.0104458	WNK5	XP_008388335.2 LOW QUALITY PROTEIN: probable serine/threonine-protein kinase WNK5 [Malus domestica]	-	-	-	-	-	GO:0004672//protein kinase activity;GO:0004674//protein serine/threonine kinase activity;GO:0005524//ATP binding	GO:0006468//protein phosphorylation
852	gene:MD01G1196800	-0.0298212	0.00962614	DTX49	TQD88015.1 hypothetical protein C1H46_026438 [Malus baccata]	-	-	-	-	GO:0005575//cellular_component;GO:0016020//membrane;GO:0016021//integral component of membrane;GO:0031224//intrinsic component of membrane;GO:0044425//membrane part	GO:0003674//molecular_function;GO:0005215//transporter activity;GO:0015238//drug transmembrane transporter activity;GO:0015291//secondary active transmembrane transporter activity;GO:0015297//antiporter activity;GO:0022804//active transmembrane transporter activity;GO:0022857//transmembrane transporter activity;GO:0042910//xenobiotic transporter activity	GO:0006810//transport;GO:0006855//drug transmembrane transport;GO:0008150//biological_process;GO:0015893//drug transport;GO:0042221//response to chemical;GO:0042493//response to drug;GO:0050896//response to stimulus;GO:0051179//localization;GO:0051234//establishment of localization;GO:0055085//transmembrane transport
853	gene:MD14G1167100	0.030333	0.00784202	At4g24780	XP_008351757.1 probable pectate lyase 18 [Malus domestica]	Metabolism;Metabolism	Global and overview maps;Carbohydrate metabolism	ko01100//Metabolic pathways;ko00040//Pentose and glucuronate interconversions	K01728;K01728	-	-	-
854	gene:MD15G1199200	0.0275502	0.0149121	--	XP_008352339.1 uncharacterized protein LOC103415837 [Malus domestica]	-	-	-	-	GO:0005944//phosphatidylinositol 3-kinase complex, class IB	GO:0046935//1-phosphatidylinositol-3-kinase regulator activity	-
855	gene:MD11G1196300	-0.0296272	-0.010142	SCL3	XP_008349876.2 scarecrow-like protein 3 [Malus domestica]	-	-	-	-	-	-	-
856	gene:MD05G1246300	-0.0298782	0.0093674	EIX2	XP_028959376.1 receptor-like protein EIX1 [Malus domestica]	-	-	-	-	-	GO:0005515//protein binding	-
857	gene:MD16G1164700	-0.0297385	0.00979919	ATL2	XP_008390621.2 RING-H2 finger protein ATL2-like [Malus domestica]	-	-	-	-	GO:0000109//nucleotide-excision repair complex;GO:0005680//anaphase-promoting complex	GO:0008270//zinc ion binding;GO:0046872//metal ion binding;GO:0061630//ubiquitin protein ligase activity;GO:0097602//cullin family protein binding	GO:0006289//nucleotide-excision repair;GO:0031145//anaphase-promoting complex-dependent proteasomal ubiquitin-dependent protein catabolic process
858	gene:MD15G1008100	-0.0300217	-0.00888292	CAD6	XP_008359757.1 probable cinnamyl alcohol dehydrogenase 6 [Malus domestica]	Metabolism;Metabolism;Metabolism	Global and overview maps;Global and overview maps;Biosynthesis of other secondary metabolites	ko01100//Metabolic pathways;ko01110//Biosynthesis of secondary metabolites;ko00940//Phenylpropanoid biosynthesis	K00083;K00083;K00083	GO:0009342//glutamate synthase complex (NADPH)	GO:0004024//alcohol dehydrogenase activity, zinc-dependent;GO:0008092//cytoskeletal protein binding;GO:0008270//zinc ion binding;GO:0008743//L-threonine 3-dehydrogenase activity;GO:0016491//oxidoreductase activity;GO:0016655//oxidoreductase activity, acting on NAD(P)H, quinone or similar compound as acceptor;GO:0018467//formaldehyde dehydrogenase activity;GO:0030674//protein binding, bridging;GO:…	GO:0006113//fermentation;GO:0006537//glutamate biosynthetic process;GO:0006567//threonine catabolic process;GO:0006631//fatty acid metabolic process;GO:0006813//potassium ion transport;GO:0008152//metabolic process;GO:0009404//toxin metabolic process;GO:0010127//mycothiol-dependent detoxification;GO:0019439//aromatic compound catabolic process;GO:0030494//bacteriochlorophyll biosynthetic process;…
859	gene:MD13G1070200	0.0303312	0.00770907	EXPA1	XP_008389456.1 expansin-A10 [Malus domestica]	-	-	-	-	-	-	-
860	gene:MD14G1113800	-0.0297884	0.00958591	At1g64065	XP_008349106.1 late embryogenesis abundant protein At1g64065-like [Malus domestica]	-	-	-	-	-	-	-
861	gene:MD01G1209100	-0.0274162	-0.0150836	HIPP39	XP_008380205.2 heavy metal-associated isoprenylated plant protein 39-like [Malus domestica]	-	-	-	-	-	GO:0046872//metal ion binding	-
862	gene:MD02G1165600	-0.0286124	-0.0126478	At5g66900	TQD97237.1 hypothetical protein C1H46_017168 [Malus baccata]	-	-	-	-	GO:0005737//cytoplasm	GO:0005515//protein binding;GO:0005524//ATP binding;GO:0016887//ATPase activity;GO:0043531//ADP binding	GO:0002949//tRNA threonylcarbamoyladenosine modification;GO:0006400//tRNA modification
863	gene:MD16G1007300	-0.0292579	-0.0110365	--	XP_008340494.1 uncharacterized protein LOC103403432 [Malus domestica]	-	-	-	-	-	GO:0015035//protein disulfide oxidoreductase activity;GO:0015036//disulfide oxidoreductase activity	GO:0035556//intracellular signal transduction;GO:0055114//oxidation-reduction process
864	gene:MD15G1427000	-0.0292073	0.0111502	EIX2	XP_028949734.1 receptor-like protein EIX2 [Malus domestica]	-	-	-	-	-	GO:0005515//protein binding	-
865	gene:MD17G1167200	-0.0301261	0.00824179	CYP92C6	XP_008342571.1 cytochrome P450 71A1-like [Malus domestica]	Metabolism;Metabolism;Metabolism	Global and overview maps;Global and overview maps;Metabolism of terpenoids and polyketides	ko01100//Metabolic pathways;ko01110//Biosynthesis of secondary metabolites;ko00905//Brassinosteroid biosynthesis	K20623;K20623;K20623	GO:0005575//cellular_component;GO:0005622//intracellular;GO:0005623//cell;GO:0005737//cytoplasm;GO:0005783//endoplasmic reticulum;GO:0005789//endoplasmic reticulum membrane;GO:0012505//endomembrane system;GO:0016020//membrane;GO:0016021//integral component of membrane;GO:0031090//organelle membrane;GO:0031224//intrinsic component of membrane;GO:0031984//organelle subcompartment;GO:0042175//nuclea…	GO:0003674//molecular_function;GO:0003824//catalytic activity;GO:0004497//monooxygenase activity;GO:0005488//binding;GO:0005506//iron ion binding;GO:0016491//oxidoreductase activity;GO:0016705//oxidoreductase activity, acting on paired donors, with incorporation or reduction of molecular oxygen;GO:0020037//heme binding;GO:0043167//ion binding;GO:0043169//cation binding;GO:0046872//metal ion bindi…	GO:0000003//reproduction;GO:0003006//developmental process involved in reproduction;GO:0007275//multicellular organism development;GO:0007568//aging;GO:0008150//biological_process;GO:0008152//metabolic process;GO:0009835//fruit ripening;GO:0010154//fruit development;GO:0021700//developmental maturation;GO:0022414//reproductive process;GO:0032501//multicellular organismal process;GO:0032502//devel…
866	gene:MD17G1250000	-0.0301346	0.00816216	TL1	XP_008362484.1 thaumatin-like protein 1a [Malus domestica]	-	-	-	-	-	-	-
867	gene:MD00G1143600	-0.0302204	0.00778191	WRKY40	XP_008347492.2 probable WRKY transcription factor 40 [Malus domestica]	-	-	-	-	-	GO:0003677//DNA binding;GO:0003700//transcription factor activity, sequence-specific DNA binding;GO:0043565//sequence-specific DNA binding	GO:0006355//regulation of transcription, DNA-templated;GO:0006979//response to oxidative stress
868	MSTRG.37636	-0.0283327	0.0130777	RE1	T4.5 [Malus x robusta]	-	-	-	-	-	-	-
869	gene:MD13G1215600	-0.0301524	0.00801275	At3g23360	XP_008368749.2 putative protein phosphatase 2C-like protein 44 [Malus domestica]	-	-	-	-	-	GO:0016791//phosphatase activity	-
870	gene:MD05G1179500	0.0256591	-0.0177457	At3g07010	XP_008372438.1 probable pectate lyase 8 [Malus domestica]	Metabolism;Metabolism	Global and overview maps;Carbohydrate metabolism	ko01100//Metabolic pathways;ko00040//Pentose and glucuronate interconversions	K01728;K01728	-	-	-
871	gene:MD12G1178500	-0.0304244	-0.00688743	PFE2	XP_008388291.1 ferritin-4, chloroplastic-like [Malus domestica]	-	-	-	-	-	GO:0008199//ferric iron binding;GO:0008967//phosphoglycolate phosphatase activity;GO:0015095//magnesium ion transmembrane transporter activity;GO:0016491//oxidoreductase activity;GO:0046872//metal ion binding	GO:0015693//magnesium ion transport;GO:0055114//oxidation-reduction process
872	gene:MD02G1236100	-0.0304274	-0.00677123	HSP26-A	XP_028949636.1 probable glutathione S-transferase [Malus domestica]	Metabolism;Metabolism	Global and overview maps;Metabolism of other amino acids	ko01100//Metabolic pathways;ko00480//Glutathione metabolism	K00799;K00799	-	GO:0005515//protein binding;GO:0015035//protein disulfide oxidoreductase activity;GO:0016034//maleylacetoacetate isomerase activity	GO:0006559//L-phenylalanine catabolic process;GO:0006572//tyrosine catabolic process;GO:0006749//glutathione metabolic process;GO:0006790//sulfur compound metabolic process;GO:0042965//glutaredoxin biosynthetic process;GO:0045454//cell redox homeostasis;GO:0055114//oxidation-reduction process
873	gene:MD15G1044300	-0.0301626	0.00785852	At5g10770	XP_008379455.1 aspartyl protease family protein At5g10770-like [Malus domestica]	-	-	-	-	-	-	-
874	gene:MD05G1329900	-0.0302667	-0.00744759	SD129	XP_018506108.1 PREDICTED: G-type lectin S-receptor-like serine/threonine-protein kinase At1g61500 [Pyrus x bretschneideri]	-	-	-	-	-	GO:0004672//protein kinase activity;GO:0004674//protein serine/threonine kinase activity;GO:0005524//ATP binding	GO:0006468//protein phosphorylation;GO:0048544//recognition of pollen
875	gene:MD17G1116800	-0.0300861	0.0081	GNT2	XP_008362590.2 alpha-1,6-mannosyl-glycoprotein 2-beta-N-acetylglucosaminyltransferase-like [Malus domestica]	Metabolism;Metabolism;Metabolism	Global and overview maps;Glycan biosynthesis and metabolism;Glycan biosynthesis and metabolism	ko01100//Metabolic pathways;ko00510//N-Glycan biosynthesis;ko00513//Various types of N-glycan biosynthesis	K00736;K00736;K00736	GO:0005795//Golgi stack;GO:0016021//integral component of membrane	GO:0008455//alpha-1,6-mannosylglycoprotein 2-beta-N-acetylglucosaminyltransferase activity	GO:0009312//oligosaccharide biosynthetic process
876	gene:MD04G1018600	-0.0260629	-0.0170658	PCMP-H13	XP_008380458.1 pentatricopeptide repeat-containing protein At4g14050, mitochondrial [Malus domestica]	-	-	-	-	-	GO:0008270//zinc ion binding	-
877	gene:MD02G1120200	-0.0300646	0.00811327	CHI2	TQD85797.1 hypothetical protein C1H46_028713 [Malus baccata]	Metabolism;Environmental Information Processing;Metabolism	Global and overview maps;Signal transduction;Carbohydrate metabolism	ko01100//Metabolic pathways;ko04016//MAPK signaling pathway - plant;ko00520//Amino sugar and nucleotide sugar metabolism	K20547;K20547;K20547	-	GO:0004568//chitinase activity;GO:0008061//chitin binding	GO:0006032//chitin catabolic process;GO:0016998//cell wall macromolecule catabolic process
878	gene:MD05G1242300	0.0288615	-0.0116577	PCAP1	XP_008371938.1 plasma membrane-associated cation-binding protein 1-like [Malus domestica]	-	-	-	-	GO:0016020//membrane;GO:0046658//anchored component of plasma membrane	GO:0046873//metal ion transmembrane transporter activity	GO:0030001//metal ion transport;GO:0055085//transmembrane transport
879	MSTRG.2881	-0.0281126	0.0133622	--	PREDICTED: LOC110627642 [Prunus dulcis]	-	-	-	-	-	-	-
880	gene:MD10G1126100	-0.0299181	0.00856306	--	RXI08539.1 hypothetical protein DVH24_022683 [Malus domestica]	-	-	-	-	-	GO:0003743//translation initiation factor activity;GO:0008460//dTDP-glucose 4,6-dehydratase activity;GO:0009973//adenylyl-sulfate reductase activity	GO:0006413//translational initiation;GO:0009243//O antigen biosynthetic process;GO:0019305//dTDP-rhamnose biosynthetic process;GO:0019420//dissimilatory sulfate reduction
881	gene:MD16G1116100	-0.0297958	0.00891412	CYP76B10	XP_028951747.1 geraniol 8-hydroxylase-like [Malus domestica]	-	-	-	-	-	GO:0005506//iron ion binding;GO:0016705//oxidoreductase activity, acting on paired donors, with incorporation or reduction of molecular oxygen;GO:0020037//heme binding	GO:0055114//oxidation-reduction process
882	gene:MD02G1018900	-0.030408	-0.0065269	At2g23200	XP_008389594.2 probable receptor-like protein kinase At2g23200 isoform X1 [Malus domestica]	-	-	-	-	-	GO:0004672//protein kinase activity;GO:0005524//ATP binding	GO:0006468//protein phosphorylation
883	gene:MD12G1181000	-0.0302842	-0.00705029	WRKY24	XP_008350561.2 probable WRKY transcription factor 33 [Malus domestica]	Organismal Systems;Environmental Information Processing	Environmental adaptation;Signal transduction	ko04626//Plant-pathogen interaction;ko04016//MAPK signaling pathway - plant	K13424;K13424	-	GO:0003700//transcription factor activity, sequence-specific DNA binding;GO:0043565//sequence-specific DNA binding	GO:0006355//regulation of transcription, DNA-templated
884	gene:MD11G1102300	-0.0303971	-0.00652653	At3g47570	KAB2606920.1 LRR receptor-like serine/threonine-protein kinase [Pyrus ussuriensis x Pyrus communis]	-	-	-	-	-	GO:0004413//homoserine kinase activity;GO:0004672//protein kinase activity;GO:0005515//protein binding;GO:0005524//ATP binding	GO:0006468//protein phosphorylation;GO:0009088//threonine biosynthetic process
885	gene:MD12G1241100	0.0303713	0.00660338	CPRF2	XP_028945974.1 light-inducible protein CPRF2-like [Malus domestica]	-	-	-	-	GO:0005575//cellular_component;GO:0005622//intracellular;GO:0005623//cell;GO:0005634//nucleus;GO:0030867//rough endoplasmic reticulum membrane;GO:0043226//organelle;GO:0043227//membrane-bounded organelle;GO:0043229//intracellular organelle;GO:0043231//intracellular membrane-bounded organelle;GO:0044424//intracellular part;GO:0044464//cell part	GO:0003674//molecular_function;GO:0003676//nucleic acid binding;GO:0003677//DNA binding;GO:0003700//transcription factor activity, sequence-specific DNA binding;GO:0005488//binding;GO:0005515//protein binding;GO:0005524//ATP binding;GO:0042802//identical protein binding;GO:0046982//protein heterodimerization activity;GO:0046983//protein dimerization activity;GO:0097159//organic cyclic compound bi…	GO:0001101//response to acid chemical;GO:0001678//cellular glucose homeostasis;GO:0006139//nucleobase-containing compound metabolic process;GO:0006351//transcription, DNA-templated;GO:0006355//regulation of transcription, DNA-templated;GO:0006725//cellular aromatic compound metabolic process;GO:0006807//nitrogen compound metabolic process;GO:0007059//chromosome segregation;GO:0008150//biological_…
886	gene:MD10G1141400	-0.02982	0.00872665	RPS4	XP_028965667.1 TMV resistance protein N-like [Malus domestica]	-	-	-	-	-	GO:0005515//protein binding	-
887	gene:MD03G1240600	-0.03018	0.0073572	PSY1R	XP_008340706.2 receptor-like protein 2 [Malus domestica]	-	-	-	-	-	GO:0005515//protein binding	-
888	gene:MD03G1233700	-0.0293588	-0.0101486	LECRK91	XP_008392205.2 L-type lectin-domain containing receptor kinase IX.1-like [Malus domestica]	-	-	-	-	GO:0016020//membrane	GO:0004672//protein kinase activity;GO:0005524//ATP binding;GO:0030246//carbohydrate binding	GO:0006468//protein phosphorylation
889	gene:MD13G1210100	-0.0294157	-0.00997365	PSI1	XP_008391179.2 uncharacterized protein LOC103453414 [Malus domestica]	-	-	-	-	-	-	GO:0045927//positive regulation of growth
890	gene:MD10G1335000	-0.0302435	0.0070573	At4g17280	XP_008384159.2 cytochrome b561 and DOMON domain-containing protein At5g47530 [Malus domestica]	-	-	-	-	-	-	-
891	gene:MD01G1077800	-0.0291151	0.010788	BAN	RXI07732.1 hypothetical protein DVH24_009763 [Malus domestica]	-	-	-	-	-	GO:0003824//catalytic activity;GO:0003854//3-beta-hydroxy-delta5-steroid dehydrogenase activity;GO:0016616//oxidoreductase activity, acting on the CH-OH group of donors, NAD or NADP as acceptor;GO:0016757//transferase activity, transferring glycosyl groups;GO:0051287//NAD binding	GO:0005975//carbohydrate metabolic process;GO:0006694//steroid biosynthetic process;GO:0055114//oxidation-reduction process
892	gene:MD04G1027800	0.0287487	-0.011712	AVT1H	XP_008337527.2 LOW QUALITY PROTEIN: amino acid transporter AVT1H [Malus domestica]	-	-	-	-	-	-	-
893	gene:MD02G1250800	-0.0300936	0.00761092	LRK10	XP_028950158.1 rust resistance kinase Lr10-like [Malus domestica]	-	-	-	-	-	GO:0004672//protein kinase activity;GO:0005524//ATP binding	GO:0006468//protein phosphorylation
894	gene:MD10G1241500	-0.0294542	-0.00971787	MUR4	XP_017190725.2 UDP-arabinose 4-epimerase 1 isoform X2 [Malus domestica]	Metabolism;Metabolism	Global and overview maps;Carbohydrate metabolism	ko01100//Metabolic pathways;ko00520//Amino sugar and nucleotide sugar metabolism	K12448;K12448	-	GO:0003824//catalytic activity;GO:0003854//3-beta-hydroxy-delta5-steroid dehydrogenase activity;GO:0003978//UDP-glucose 4-epimerase activity;GO:0008168//methyltransferase activity;GO:0008446//GDP-mannose 4,6-dehydratase activity;GO:0008460//dTDP-glucose 4,6-dehydratase activity;GO:0008667//2,3-dihydro-2,3-dihydroxybenzoate dehydrogenase activity;GO:0008712//ADP-glyceromanno-heptose 6-epimerase ac…	GO:0000271//polysaccharide biosynthetic process;GO:0005975//carbohydrate metabolic process;GO:0006012//galactose metabolic process;GO:0006694//steroid biosynthetic process;GO:0009243//O antigen biosynthetic process;GO:0009244//lipopolysaccharide core region biosynthetic process;GO:0019305//dTDP-rhamnose biosynthetic process;GO:0055114//oxidation-reduction process
895	gene:MD15G1296400	-0.0301858	-0.00710737	ACA2	XP_008338436.2 calcium-transporting ATPase 2, plasma membrane-type-like [Malus domestica]	-	-	-	-	GO:0031004//potassium ion-transporting ATPase complex	GO:0004008//copper-exporting ATPase activity;GO:0004647//phosphoserine phosphatase activity;GO:0005375//copper ion transmembrane transporter activity;GO:0005388//calcium-transporting ATPase activity;GO:0005516//calmodulin binding;GO:0008556//potassium-transporting ATPase activity;GO:0008967//phosphoglycolate phosphatase activity;GO:0015434//cadmium-transporting ATPase activity;GO:0015444//magnesi…	GO:0006545//glycine biosynthetic process;GO:0006564//L-serine biosynthetic process;GO:0006813//potassium ion transport;GO:0006816//calcium ion transport;GO:0006825//copper ion transport;GO:0008152//metabolic process;GO:0015691//cadmium ion transport;GO:0015693//magnesium ion transport;GO:0030001//metal ion transport
896	gene:MD10G1133400	-0.0302904	0.00661747	NAC022	XP_008392474.1 NAC domain-containing protein 22-like [Malus domestica]	-	-	-	-	-	GO:0003677//DNA binding	GO:0006355//regulation of transcription, DNA-templated
897	MSTRG.7738	-0.0293452	-0.00998185	--	PREDICTED: sigma factor binding protein 1, chloroplastic-like [Fragaria vesca subsp. vesca] [Fragaria vesca]	-	-	-	-	-	-	-
898	gene:MD14G1168600	-0.0297881	-0.00855749	CYP71AP13	XP_008387476.2 cytochrome P450 71A1-like [Malus domestica]	-	-	-	-	-	GO:0005506//iron ion binding;GO:0016705//oxidoreductase activity, acting on paired donors, with incorporation or reduction of molecular oxygen;GO:0020037//heme binding	GO:0055114//oxidation-reduction process
899	gene:MD04G1020400	-0.0301025	0.00734365	EIX1	TQD86056.1 hypothetical protein C1H46_028395 [Malus baccata]	-	-	-	-	-	GO:0005515//protein binding	-
900	gene:MD08G1050700	-0.0302926	0.00650926	At5g10770	XP_008386742.2 aspartyl protease family protein At5g10770-like [Malus domestica]	-	-	-	-	-	-	-
901	gene:MD08G1146300	-0.0304545	-0.00568539	At3g47200	XP_028962906.1 UPF0481 protein At3g47200-like [Malus domestica]	-	-	-	-	-	-	-
902	gene:MD04G1163200	-0.0300766	0.00741046	LECRK61	XP_008370173.2 lectin-domain containing receptor kinase VI.3-like [Malus domestica]	-	-	-	-	-	GO:0004672//protein kinase activity;GO:0005524//ATP binding;GO:0030246//carbohydrate binding	GO:0006468//protein phosphorylation
903	gene:MD14G1090300	-0.0297098	-0.00876409	At1g15480	XP_028948253.1 pentatricopeptide repeat-containing protein At1g80270, mitochondrial-like [Malus domestica]	-	-	-	-	GO:0005739//mitochondrion	GO:0004602//glutathione peroxidase activity;GO:0016810//hydrolase activity, acting on carbon-nitrogen (but not peptide) bonds	GO:0005975//carbohydrate metabolic process;GO:0006979//response to oxidative stress;GO:0055114//oxidation-reduction process
904	gene:MD01G1154600	-0.0265699	0.0159093	At2g30020	XP_008354156.2 probable protein phosphatase 2C 25 [Malus domestica]	-	-	-	-	-	GO:0016791//phosphatase activity	-
905	gene:MD09G1037000	-0.0300894	-0.00732654	DEGP9	XP_008348037.2 protease Do-like 9 [Malus domestica]	-	-	-	-	GO:0016021//integral component of membrane;GO:0030288//outer membrane-bounded periplasmic space	GO:0003723//RNA binding;GO:0003724//RNA helicase activity;GO:0003824//catalytic activity;GO:0004252//serine-type endopeptidase activity;GO:0005515//protein binding;GO:0005524//ATP binding;GO:0008236//serine-type peptidase activity;GO:0008239//dipeptidyl-peptidase activity;GO:0045152//antisigma factor binding;GO:0070009//serine-type aminopeptidase activity	GO:0006508//proteolysis;GO:0006950//response to stress;GO:0016032//viral process
906	gene:MD11G1293900	-0.0298214	0.00834819	AHP1	XP_008359403.2 histidine-containing phosphotransfer protein 1 [Malus domestica]	Environmental Information Processing	Signal transduction	ko04075//Plant hormone signal transduction	K14490	GO:0016020//membrane	GO:0000156//phosphorelay response regulator activity;GO:0004673//protein histidine kinase activity;GO:0004806//triglyceride lipase activity;GO:0005524//ATP binding	GO:0000160//phosphorelay signal transduction system;GO:0006629//lipid metabolic process
907	gene:MD16G1178000	-0.0297536	0.00845459	--	RXH72083.1 hypothetical protein DVH24_025584 [Malus domestica]	-	-	-	-	-	-	-
908	MSTRG.39754	0.0296351	0.0088364	--	hypothetical protein C1H46_007811 [Malus baccata]	-	-	-	-	-	-	-
909	gene:MD15G1376800	-0.0302153	0.00657706	ISA3	RXH73946.1 hypothetical protein DVH24_016768, partial [Malus domestica]	Metabolism;Metabolism;Metabolism	Global and overview maps;Global and overview maps;Carbohydrate metabolism	ko01100//Metabolic pathways;ko01110//Biosynthesis of secondary metabolites;ko00500//Starch and sucrose metabolism	K01214;K01214;K01214	-	GO:0003824//catalytic activity;GO:0003844//1,4-alpha-glucan branching enzyme activity;GO:0004133//glycogen debranching enzyme activity;GO:0004553//hydrolase activity, hydrolyzing O-glycosyl compounds;GO:0008788//alpha,alpha-phosphotrehalase activity;GO:0016798//hydrolase activity, acting on glycosyl bonds;GO:0047470//(1,4)-alpha-D-glucan 1-alpha-D-glucosylmutase activity;GO:0047471//maltose alpha…	GO:0005975//carbohydrate metabolic process;GO:0005978//glycogen biosynthetic process;GO:0005980//glycogen catabolic process;GO:0005983//starch catabolic process;GO:0005991//trehalose metabolic process;GO:0005992//trehalose biosynthetic process;GO:0051678//pullulan catabolic process
910	gene:MD17G1135600	-0.0302332	-0.00647466	APF2	XP_008353635.2 aspartyl protease family protein 2-like [Malus domestica]	-	-	-	-	-	-	-
911	gene:MD02G1153000	-0.0304628	-0.00519978	GT5	TQE09116.1 hypothetical protein C1H46_005269 [Malus baccata]	Metabolism	Biosynthesis of other secondary metabolites	ko00940//Phenylpropanoid biosynthesis	K12356	-	GO:0008194//UDP-glycosyltransferase activity;GO:0016758//transferase activity, transferring hexosyl groups	-
912	gene:MD10G1254300	-0.0298077	0.00813651	CAT1	XP_008383406.1 cationic amino acid transporter 1-like [Malus domestica]	-	-	-	-	GO:0005887//integral component of plasma membrane;GO:0016020//membrane;GO:0016021//integral component of membrane	GO:0005275//amine transmembrane transporter activity;GO:0015171//amino acid transmembrane transporter activity;GO:0015495//gamma-aminobutyric acid:proton symporter activity;GO:0022857//transmembrane transporter activity	GO:0006810//transport;GO:0006865//amino acid transport;GO:0009450//gamma-aminobutyric acid catabolic process;GO:0015837//amine transport;GO:0055085//transmembrane transport
913	gene:MD10G1305100	0.0297562	0.00827621	--	RXH86056.1 hypothetical protein DVH24_017109 [Malus domestica]	-	-	-	-	-	GO:0005515//protein binding	-
914	gene:MD01G1228800	-0.0303138	-0.00587563	DMR6	XP_008362804.2 protein DOWNY MILDEW RESISTANCE 6-like [Malus domestica]	-	-	-	-	-	GO:0016491//oxidoreductase activity	GO:0055114//oxidation-reduction process
915	gene:MD11G1009500	0.0286744	0.0114423	At2g44130	XP_008384400.2 F-box/kelch-repeat protein At2g44130-like [Malus domestica]	-	-	-	-	-	GO:0005515//protein binding	-
916	gene:MD00G1176400	0.029193	-0.0100121	FHY	XP_008347978.2 bifunctional riboflavin kinase/FMN phosphatase-like [Malus domestica]	Metabolism;Metabolism;Metabolism	Global and overview maps;Global and overview maps;Metabolism of cofactors and vitamins	ko01100//Metabolic pathways;ko01110//Biosynthesis of secondary metabolites;ko00740//Riboflavin metabolism	K20884;K20884;K20884	-	GO:0008531//riboflavin kinase activity;GO:0008801//beta-phosphoglucomutase activity;GO:0008967//phosphoglycolate phosphatase activity;GO:0016787//hydrolase activity;GO:0016827//hydrolase activity, acting on acid carbon-phosphorus bonds;GO:0018784//(S)-2-haloacid dehalogenase activity	GO:0006805//xenobiotic metabolic process;GO:0008152//metabolic process;GO:0009231//riboflavin biosynthetic process;GO:0009636//response to toxic substance;GO:0009853//photorespiration;GO:0015671//oxygen transport;GO:0019635//2-aminoethylphosphonate catabolic process;GO:0019636//phosphonoacetate metabolic process;GO:0019700//organic phosphonate catabolic process;GO:0043094//cellular metabolic comp…
917	gene:MD05G1046000	-0.030182	-0.00635335	2ODD19	RXI00366.1 hypothetical protein DVH24_037914 [Malus domestica]	-	-	-	-	-	GO:0016491//oxidoreductase activity	GO:0055114//oxidation-reduction process
918	gene:MD07G1295700	-0.0300824	-0.00678727	PUB24	RXH95272.1 hypothetical protein DVH24_024956 [Malus domestica]	-	-	-	-	GO:0000109//nucleotide-excision repair complex;GO:0005575//cellular_component;GO:0005576//extracellular region;GO:0005623//cell;GO:0005886//plasma membrane;GO:0016020//membrane;GO:0044464//cell part;GO:0071944//cell periphery	GO:0003674//molecular_function;GO:0003824//catalytic activity;GO:0004842//ubiquitin-protein transferase activity;GO:0005515//protein binding;GO:0008270//zinc ion binding;GO:0008437//thyrotropin-releasing hormone activity;GO:0016740//transferase activity;GO:0019787//ubiquitin-like protein transferase activity	GO:0006289//nucleotide-excision repair;GO:0006464//cellular protein modification process;GO:0006807//nitrogen compound metabolic process;GO:0008150//biological_process;GO:0008152//metabolic process;GO:0009755//hormone-mediated signaling pathway;GO:0009987//cellular process;GO:0016567//protein ubiquitination;GO:0019538//protein metabolic process;GO:0032446//protein modification by small protein co…
919	gene:MD15G1196900	-0.0300266	0.00701773	MIK1	XP_008337667.3 receptor-like protein kinase 5 [Malus domestica]	-	-	-	-	-	GO:0004672//protein kinase activity;GO:0005515//protein binding;GO:0005524//ATP binding	GO:0006468//protein phosphorylation
920	gene:MD02G1032700	-0.0304466	-0.00488172	PDR1	XP_008389930.2 pleiotropic drug resistance protein 1-like [Malus domestica]	-	-	-	-	GO:0005575//cellular_component;GO:0005737//cytoplasm;GO:0005887//integral component of plasma membrane;GO:0009379//Holliday junction helicase complex;GO:0009380//excinuclease repair complex;GO:0009898//cytoplasmic side of plasma membrane;GO:0016020//membrane;GO:0016021//integral component of membrane;GO:0043190//ATP-binding cassette (ABC) transporter complex;GO:0055051//ATP-binding cassette (ABC)…	GO:0000166//nucleotide binding;GO:0003674//molecular_function;GO:0003723//RNA binding;GO:0003724//RNA helicase activity;GO:0003824//catalytic activity;GO:0003924//GTPase activity;GO:0004176//ATP-dependent peptidase activity;GO:0004222//metalloendopeptidase activity;GO:0004386//helicase activity;GO:0005260//channel-conductance-controlling ATPase activity;GO:0005319//lipid transporter activity;GO:0…	GO:0000910//cytokinesis;GO:0001887//selenium compound metabolic process;GO:0006281//DNA repair;GO:0006289//nucleotide-excision repair;GO:0006310//DNA recombination;GO:0006400//tRNA modification;GO:0006464//cellular protein modification process;GO:0006508//proteolysis;GO:0006576//cellular biogenic amine metabolic process;GO:0006614//SRP-dependent cotranslational protein targeting to membrane;GO:00…
921	gene:MD17G1115100	-0.0302838	-0.00573065	9DC1	XP_028952593.1 receptor-like protein Cf-9 [Malus domestica]	-	-	-	-	-	GO:0005515//protein binding	-
922	gene:MD04G1239000	-0.0300303	0.00693383	WAKL1	XP_008370923.3 putative wall-associated receptor kinase-like 16 [Malus domestica]	-	-	-	-	GO:0016021//integral component of membrane	GO:0004672//protein kinase activity;GO:0005524//ATP binding	GO:0006468//protein phosphorylation;GO:0007155//cell adhesion;GO:0042246//tissue regeneration
923	gene:MD11G1261100	-0.0297425	-0.00804865	At3g47110	XP_017179872.2 probable LRR receptor-like serine/threonine-protein kinase At3g47570 isoform X1 [Malus domestica]	-	-	-	-	-	GO:0004672//protein kinase activity;GO:0005515//protein binding;GO:0005524//ATP binding	GO:0006468//protein phosphorylation
924	gene:MD00G1012100	-0.0279303	-0.0130031	At3g47110	XP_017181635.2 probable LRR receptor-like serine/threonine-protein kinase At3g47570 [Malus domestica]	-	-	-	-	-	GO:0004672//protein kinase activity;GO:0005515//protein binding;GO:0005524//ATP binding	GO:0006468//protein phosphorylation
925	gene:MD06G1022000	-0.0301336	0.00638335	pimA	XP_008346475.2 uncharacterized protein LOC103409438 [Malus domestica]	-	-	-	-	-	GO:0004373//glycogen (starch) synthase activity;GO:0008194//UDP-glycosyltransferase activity;GO:0009011//starch synthase activity;GO:0016157//sucrose synthase activity;GO:0016757//transferase activity, transferring glycosyl groups	GO:0005978//glycogen biosynthetic process;GO:0005985//sucrose metabolic process;GO:0009058//biosynthetic process;GO:0010125//mycothiol biosynthetic process;GO:0071793//bacillithiol biosynthetic process
926	gene:MD08G1002300	-0.0304347	-0.00473954	SBE1	AAZ20130.1 starch branching enzyme I [Malus domestica]	Metabolism;Metabolism;Metabolism	Global and overview maps;Global and overview maps;Carbohydrate metabolism	ko01100//Metabolic pathways;ko01110//Biosynthesis of secondary metabolites;ko00500//Starch and sucrose metabolism	K00700;K00700;K00700	GO:0005575//cellular_component;GO:0005622//intracellular;GO:0005623//cell;GO:0005737//cytoplasm;GO:0009501//amyloplast;GO:0009507//chloroplast;GO:0009536//plastid;GO:0043226//organelle;GO:0043227//membrane-bounded organelle;GO:0043229//intracellular organelle;GO:0043231//intracellular membrane-bounded organelle;GO:0044424//intracellular part;GO:0044444//cytoplasmic part;GO:0044464//cell part	GO:0003674//molecular_function;GO:0003824//catalytic activity;GO:0003844//1,4-alpha-glucan branching enzyme activity;GO:0004133//glycogen debranching enzyme activity;GO:0004553//hydrolase activity, hydrolyzing O-glycosyl compounds;GO:0005488//binding;GO:0008788//alpha,alpha-phosphotrehalase activity;GO:0016740//transferase activity;GO:0016757//transferase activity, transferring glycosyl groups;GO…	GO:0000271//polysaccharide biosynthetic process;GO:0005975//carbohydrate metabolic process;GO:0005976//polysaccharide metabolic process;GO:0005977//glycogen metabolic process;GO:0005978//glycogen biosynthetic process;GO:0005980//glycogen catabolic process;GO:0005982//starch metabolic process;GO:0005983//starch catabolic process;GO:0005991//trehalose metabolic process;GO:0005992//trehalose biosynt…
927	gene:MD17G1287600	-0.0303556	0.00521594	AAE11	XP_008362535.2 butyrate--CoA ligase AAE11, peroxisomal-like [Malus domestica]	-	-	-	-	GO:0005575//cellular_component;GO:0005622//intracellular;GO:0005623//cell;GO:0005737//cytoplasm;GO:0005777//peroxisome;GO:0042579//microbody;GO:0043226//organelle;GO:0043227//membrane-bounded organelle;GO:0043229//intracellular organelle;GO:0043231//intracellular membrane-bounded organelle;GO:0044424//intracellular part;GO:0044444//cytoplasmic part;GO:0044464//cell part	GO:0003674//molecular_function;GO:0003824//catalytic activity;GO:0003987//acetate-CoA ligase activity;GO:0004043//L-aminoadipate-semialdehyde dehydrogenase activity;GO:0008668//(2,3-dihydroxybenzoyl)adenylate synthase activity;GO:0008756//o-succinylbenzoate-CoA ligase activity;GO:0016405//CoA-ligase activity;GO:0016874//ligase activity;GO:0016877//ligase activity, forming carbon-sulfur bonds;GO:0…	GO:0006082//organic acid metabolic process;GO:0006629//lipid metabolic process;GO:0006631//fatty acid metabolic process;GO:0008150//biological_process;GO:0008152//metabolic process;GO:0009234//menaquinone biosynthetic process;GO:0009987//cellular process;GO:0019287//isopentenyl diphosphate biosynthetic process, mevalonate pathway;GO:0019290//siderophore biosynthetic process;GO:0019350//teichoic a…
928	gene:MD16G1106400	0.030179	0.00614696	At1g67750	XP_008361827.1 probable pectate lyase 5 [Malus domestica]	Metabolism;Metabolism	Global and overview maps;Carbohydrate metabolism	ko01100//Metabolic pathways;ko00040//Pentose and glucuronate interconversions	K01728;K01728	-	GO:0004618//phosphoglycerate kinase activity	GO:0006096//glycolytic process;GO:0051186//cofactor metabolic process;GO:0071941//nitrogen cycle metabolic process
929	gene:MD15G1426700	-0.029698	-0.00815495	EIX1	XP_028949735.1 receptor-like protein EIX2 [Malus domestica]	-	-	-	-	-	GO:0005515//protein binding	-
930	gene:MD05G1220800	-0.0301949	0.00604741	LOS1	XP_028958614.1 elongation factor 2-like isoform X1 [Malus domestica]	-	-	-	-	GO:0005575//cellular_component;GO:0005622//intracellular;GO:0005623//cell;GO:0005737//cytoplasm;GO:0044424//intracellular part;GO:0044464//cell part	GO:0000166//nucleotide binding;GO:0001882//nucleoside binding;GO:0001883//purine nucleoside binding;GO:0003674//molecular_function;GO:0003676//nucleic acid binding;GO:0003723//RNA binding;GO:0003743//translation initiation factor activity;GO:0003746//translation elongation factor activity;GO:0003747//translation release factor activity;GO:0003824//catalytic activity;GO:0003924//GTPase activity;GO…	GO:0000103//sulfate assimilation;GO:0001514//selenocysteine incorporation;GO:0006412//translation;GO:0006413//translational initiation;GO:0006414//translational elongation;GO:0006415//translational termination;GO:0006518//peptide metabolic process;GO:0006807//nitrogen compound metabolic process;GO:0006950//response to stress;GO:0008150//biological_process;GO:0008152//metabolic process;GO:0009058/…
931	gene:MD05G1020500	-0.029088	0.0100854	PUB29	XP_008339197.1 U-box domain-containing protein 29-like [Malus domestica]	-	-	-	-	-	GO:0004842//ubiquitin-protein transferase activity;GO:0008270//zinc ion binding	GO:0016567//protein ubiquitination
932	gene:MD14G1190200	-0.0290949	-0.010061	At1g18980	RXH76082.1 hypothetical protein DVH24_001661 [Malus domestica]	-	-	-	-	GO:0005575//cellular_component;GO:0005576//extracellular region;GO:0005618//cell wall;GO:0005623//cell;GO:0030312//external encapsulating structure;GO:0044464//cell part;GO:0048046//apoplast;GO:0071944//cell periphery	GO:0003674//molecular_function;GO:0005488//binding;GO:0030145//manganese ion binding;GO:0043167//ion binding;GO:0043169//cation binding;GO:0045735//nutrient reservoir activity;GO:0046872//metal ion binding;GO:0046914//transition metal ion binding	-
933	gene:MD01G1168600	-0.0302739	-0.00552454	WRKY70	XP_008388364.2 WRKY DNA-binding transcription factor 70-like [Malus domestica]	-	-	-	-	-	GO:0003700//transcription factor activity, sequence-specific DNA binding;GO:0003824//catalytic activity;GO:0043565//sequence-specific DNA binding	GO:0006355//regulation of transcription, DNA-templated;GO:0009228//thiamine biosynthetic process
934	gene:MD02G1032600	-0.0301428	-0.00619369	SBH1	XP_008385659.2 sphinganine C4-monooxygenase 1-like [Malus domestica]	Metabolism;Metabolism	Global and overview maps;Lipid metabolism	ko01100//Metabolic pathways;ko00600//Sphingolipid metabolism	K04713;K04713	GO:0016020//membrane	GO:0005506//iron ion binding;GO:0016491//oxidoreductase activity	GO:0008610//lipid biosynthetic process;GO:0055085//transmembrane transport;GO:0055114//oxidation-reduction process
935	gene:MD09G1181200	-0.0299584	0.00702189	CYP92C6	XP_028964107.1 cytochrome P450 71A1-like [Malus domestica]	Metabolism;Metabolism;Metabolism	Global and overview maps;Global and overview maps;Metabolism of terpenoids and polyketides	ko01100//Metabolic pathways;ko01110//Biosynthesis of secondary metabolites;ko00905//Brassinosteroid biosynthesis	K20623;K20623;K20623	-	GO:0005506//iron ion binding;GO:0016705//oxidoreductase activity, acting on paired donors, with incorporation or reduction of molecular oxygen;GO:0020037//heme binding	GO:0055114//oxidation-reduction process
936	gene:MD10G1219900	-0.0303282	0.00518661	ABCC2	XP_028965919.1 ABC transporter D family member 2, chloroplastic-like isoform X2 [Malus domestica]	-	-	-	-	GO:0005575//cellular_component;GO:0005887//integral component of plasma membrane;GO:0009380//excinuclease repair complex;GO:0009898//cytoplasmic side of plasma membrane;GO:0015627//type II protein secretion system complex;GO:0016021//integral component of membrane;GO:0043190//ATP-binding cassette (ABC) transporter complex;GO:0055051//ATP-binding cassette (ABC) transporter complex, integrated subs…	GO:0000166//nucleotide binding;GO:0003674//molecular_function;GO:0003677//DNA binding;GO:0003697//single-stranded DNA binding;GO:0003924//GTPase activity;GO:0004527//exonuclease activity;GO:0005260//channel-conductance-controlling ATPase activity;GO:0005319//lipid transporter activity;GO:0005524//ATP binding;GO:0005525//GTP binding;GO:0008134//transcription factor binding;GO:0008565//protein tran…	GO:0000910//cytokinesis;GO:0006260//DNA replication;GO:0006281//DNA repair;GO:0006289//nucleotide-excision repair;GO:0006310//DNA recombination;GO:0006355//regulation of transcription, DNA-templated;GO:0006810//transport;GO:0006817//phosphate ion transport;GO:0006824//cobalt ion transport;GO:0006855//drug transmembrane transport;GO:0006869//lipid transport;GO:0007601//visual perception;GO:0008150…
937	gene:MD02G1091800	-0.0302833	-0.00543047	At3g45310	XP_028944858.1 thiol protease aleurain-like [Malus domestica]	-	-	-	-	-	GO:0008234//cysteine-type peptidase activity	GO:0006508//proteolysis
938	gene:MD15G1088400	-0.0304794	-0.00411965	WAK2	XP_028950855.1 wall-associated receptor kinase 2-like [Malus domestica]	-	-	-	-	GO:0016021//integral component of membrane	GO:0004672//protein kinase activity;GO:0004674//protein serine/threonine kinase activity;GO:0005509//calcium ion binding;GO:0005524//ATP binding;GO:0030247//polysaccharide binding	GO:0006468//protein phosphorylation
939	gene:MD17G1078100	-0.0304509	-0.00424804	--	XP_028953203.1 uncharacterized protein LOC103432107 isoform X1 [Malus domestica]	-	-	-	-	-	GO:0005515//protein binding;GO:0030246//carbohydrate binding	-
940	gene:MD07G1233100	0.03008	0.00634402	EXPA8	XP_008369371.1 expansin-A8 [Malus domestica]	-	-	-	-	-	-	-
941	gene:MD16G1162900	0.0213723	0.0220877	RAP2-3	NP_001315660.1 ethylene-responsive transcription factor RAP2-3 [Malus domestica]	-	-	-	-	-	GO:0003700//transcription factor activity, sequence-specific DNA binding	GO:0006355//regulation of transcription, DNA-templated
942	gene:MD05G1199500	-0.0278865	-0.0129221	KLCR2	RXH98291.1 hypothetical protein DVH24_010616 [Malus domestica]	-	-	-	-	GO:0005575//cellular_component;GO:0005623//cell;GO:0005929//cilium;GO:0042995//cell projection;GO:0043226//organelle;GO:0044464//cell part	GO:0005515//protein binding;GO:0046983//protein dimerization activity	GO:0006996//organelle organization;GO:0007154//cell communication;GO:0007165//signal transduction;GO:0007166//cell surface receptor signaling pathway;GO:0007267//cell-cell signaling;GO:0008150//biological_process;GO:0009966//regulation of signal transduction;GO:0009968//negative regulation of signal transduction;GO:0009987//cellular process;GO:0010646//regulation of cell communication;GO:0010648/…
943	gene:MD12G1130800	-0.0303804	-0.00449779	At3g47110	XP_008385786.3 probable LRR receptor-like serine/threonine-protein kinase At3g47570 [Malus domestica]	-	-	-	-	-	GO:0004413//homoserine kinase activity;GO:0004672//protein kinase activity;GO:0005515//protein binding;GO:0005524//ATP binding	GO:0006468//protein phosphorylation;GO:0009088//threonine biosynthetic process
944	gene:MD10G1005200	0.0266367	-0.0152553	LAMT	XP_008381646.2 probable S-adenosylmethionine-dependent methyltransferase At5g38100 [Malus domestica]	-	-	-	-	-	GO:0008168//methyltransferase activity	-
945	gene:MD00G1178900	-0.0286626	0.0109563	At3g47110	KAB2606920.1 LRR receptor-like serine/threonine-protein kinase [Pyrus ussuriensis x Pyrus communis]	-	-	-	-	-	GO:0004672//protein kinase activity;GO:0005515//protein binding;GO:0005524//ATP binding	GO:0006468//protein phosphorylation
946	MSTRG.20229	-0.0303195	-0.0047049	--	PREDICTED: sigma factor binding protein 1, chloroplastic-like [Fragaria vesca subsp. vesca] [Fragaria vesca]	-	-	-	-	-	-	-
947	gene:MD14G1125900	-0.0302724	-0.0048852	YSL1	XP_008390279.2 metal-nicotianamine transporter YSL1-like [Malus domestica]	-	-	-	-	GO:0016020//membrane	GO:0015198//oligopeptide transporter activity	GO:0006857//oligopeptide transport;GO:0055085//transmembrane transport
948	gene:MD10G1047300	-0.030428	-0.00374326	PXC3	XP_028965293.1 LOW QUALITY PROTEIN: leucine-rich repeat receptor-like tyrosine-protein kinase PXC3 [Malus domestica]	-	-	-	-	-	GO:0004672//protein kinase activity;GO:0005515//protein binding;GO:0005524//ATP binding	GO:0006468//protein phosphorylation
949	gene:MD09G1125300	-0.0302734	-0.00483523	RLP6	XP_028964592.1 receptor-like protein 6 [Malus domestica]	-	-	-	-	-	GO:0005515//protein binding	-
950	gene:MD11G1296000	-0.0300228	0.00620117	GID1B	NP_001281278.1 uncharacterized protein LOC103449094 [Malus domestica]	Environmental Information Processing	Signal transduction	ko04075//Plant hormone signal transduction	K14493	-	GO:0016787//hydrolase activity	-
951	gene:MD03G1017800	-0.0299544	0.00651572	EIX1	XP_008355014.2 receptor-like protein 3 [Malus domestica]	-	-	-	-	-	GO:0005515//protein binding	-
952	gene:MD06G1138200	0.0247237	0.0181134	HIPP07	RXH95995.1 hypothetical protein DVH24_008495 [Malus domestica]	-	-	-	-	-	GO:0005507//copper ion binding;GO:0045340//mercury ion binding;GO:0046872//metal ion binding	GO:0006825//copper ion transport;GO:0015694//mercury ion transport
953	gene:MD03G1181900	-0.0285538	0.0111329	--	XP_017181002.2 probable LRR receptor-like serine/threonine-protein kinase At3g47570 isoform X1 [Malus domestica]	Organismal Systems;Environmental Information Processing	Environmental adaptation;Signal transduction	ko04626//Plant-pathogen interaction;ko04016//MAPK signaling pathway - plant	K13420;K13420	-	GO:0005515//protein binding	-
954	gene:MD14G1107500	-0.0302611	0.00483553	At1g76660	XP_028948440.1 uncharacterized protein LOC103454767 [Malus domestica]	-	-	-	-	GO:0005740//mitochondrial envelope;GO:0016021//integral component of membrane	-	GO:0043065//positive regulation of apoptotic process
955	gene:MD09G1140300	-0.0302962	0.00458004	ZIP5	XP_008357510.2 zinc transporter 8-like [Malus domestica]	-	-	-	-	GO:0016020//membrane	GO:0046873//metal ion transmembrane transporter activity	GO:0030001//metal ion transport;GO:0055085//transmembrane transport
956	gene:MD01G1225900	-0.0301491	-0.00546296	YSL3	XP_008381368.2 metal-nicotianamine transporter YSL3-like [Malus domestica]	-	-	-	-	GO:0016020//membrane	GO:0015198//oligopeptide transporter activity	GO:0006857//oligopeptide transport;GO:0055085//transmembrane transport
957	gene:MD14G1147100	-0.0275061	0.0134691	ERF114	AUZ96389.1 AP2 domain class transcription factor [Malus domestica]	-	-	-	-	-	GO:0003700//transcription factor activity, sequence-specific DNA binding	GO:0006355//regulation of transcription, DNA-templated
958	MSTRG.28844	-0.0299644	0.00633318	GIP	transposable element gene [Prunus dulcis]	Genetic Information Processing	Folding, sorting and degradation	ko04120//Ubiquitin mediated proteolysis	K03358	-	GO:0004518//nuclease activity;GO:0008233//peptidase activity;GO:0016779//nucleotidyltransferase activity;GO:0046872//metal ion binding	GO:0006259//DNA metabolic process
959	gene:MD14G1194100	0.029847	0.00683577	NPF4.6	XP_028949028.1 protein NRT1/ PTR FAMILY 4.6-like [Malus domestica]	-	-	-	-	GO:0005575//cellular_component;GO:0005623//cell;GO:0005886//plasma membrane;GO:0016020//membrane;GO:0016021//integral component of membrane;GO:0031224//intrinsic component of membrane;GO:0044425//membrane part;GO:0044464//cell part;GO:0071944//cell periphery	GO:0003674//molecular_function;GO:0005215//transporter activity;GO:0005319//lipid transporter activity;GO:0005342//organic acid transmembrane transporter activity;GO:0008028//monocarboxylic acid transmembrane transporter activity;GO:0008509//anion transmembrane transporter activity;GO:0008514//organic anion transmembrane transporter activity;GO:0015075//ion transmembrane transporter activity;GO:0…	GO:0006082//organic acid metabolic process;GO:0006807//nitrogen compound metabolic process;GO:0006810//transport;GO:0006811//ion transport;GO:0006820//anion transport;GO:0006869//lipid transport;GO:0008150//biological_process;GO:0008152//metabolic process;GO:0009605//response to external stimulus;GO:0009607//response to biotic stimulus;GO:0009624//response to nematode;GO:0009987//cellular process…
960	gene:MD06G1003700	-0.0275568	0.0133459	CCR1	RXH96755.1 hypothetical protein DVH24_009597 [Malus domestica]	-	-	-	-	-	GO:0003824//catalytic activity;GO:0003854//3-beta-hydroxy-delta5-steroid dehydrogenase activity;GO:0003978//UDP-glucose 4-epimerase activity;GO:0004043//L-aminoadipate-semialdehyde dehydrogenase activity;GO:0008446//GDP-mannose 4,6-dehydratase activity;GO:0016616//oxidoreductase activity, acting on the CH-OH group of donors, NAD or NADP as acceptor;GO:0016655//oxidoreductase activity, acting on N…	GO:0000271//polysaccharide biosynthetic process;GO:0005975//carbohydrate metabolic process;GO:0006012//galactose metabolic process;GO:0006694//steroid biosynthetic process;GO:0008152//metabolic process;GO:0009243//O antigen biosynthetic process;GO:0019878//lysine biosynthetic process via aminoadipic acid;GO:0055114//oxidation-reduction process
961	gene:MD04G1176900	-0.0302712	0.00457126	APS1	XP_008370281.2 acid phosphatase 1 isoform X1 [Malus domestica]	-	-	-	-	-	GO:0016787//hydrolase activity	GO:0008152//metabolic process
962	gene:MD03G1181600	-0.0293151	0.00878148	--	XP_017181002.2 probable LRR receptor-like serine/threonine-protein kinase At3g47570 isoform X1 [Malus domestica]	Organismal Systems;Environmental Information Processing	Environmental adaptation;Signal transduction	ko04626//Plant-pathogen interaction;ko04016//MAPK signaling pathway - plant	K13420;K13420	GO:0005887//integral component of plasma membrane;GO:0043190//ATP-binding cassette (ABC) transporter complex	GO:0005515//protein binding;GO:0042626//ATPase activity, coupled to transmembrane movement of substances	GO:0006810//transport
963	MSTRG.7400	-0.0283672	0.0114749	AtMg01250	reverse transcriptase [Corchorus capsularis]	-	-	-	-	-	-	-
964	gene:MD15G1437400	-0.0303325	0.00398522	MIK2	XP_028950952.1 probable leucine-rich repeat receptor-like protein kinase At1g35710 [Malus domestica]	-	-	-	-	-	GO:0004672//protein kinase activity;GO:0005515//protein binding;GO:0005524//ATP binding	GO:0006468//protein phosphorylation
965	gene:MD08G1110500	-0.029665	-0.00746549	RLK5	XP_008377967.2 receptor-like protein kinase HSL1 isoform X1 [Malus domestica]	-	-	-	-	GO:0005575//cellular_component;GO:0005623//cell;GO:0005886//plasma membrane;GO:0016020//membrane;GO:0016021//integral component of membrane;GO:0031224//intrinsic component of membrane;GO:0044425//membrane part;GO:0044464//cell part;GO:0071944//cell periphery	GO:0000166//nucleotide binding;GO:0003674//molecular_function;GO:0003824//catalytic activity;GO:0004672//protein kinase activity;GO:0004674//protein serine/threonine kinase activity;GO:0005488//binding;GO:0005515//protein binding;GO:0005524//ATP binding;GO:0008144//drug binding;GO:0016301//kinase activity;GO:0016740//transferase activity;GO:0016772//transferase activity, transferring phosphorus-c…	GO:0006464//cellular protein modification process;GO:0006468//protein phosphorylation;GO:0006793//phosphorus metabolic process;GO:0006796//phosphate-containing compound metabolic process;GO:0006807//nitrogen compound metabolic process;GO:0008150//biological_process;GO:0008152//metabolic process;GO:0009271//phage shock;GO:0009987//cellular process;GO:0016310//phosphorylation;GO:0019538//protein me…
966	gene:MD02G1259000	0.0301604	-0.0050693	CAT7	XP_008345866.2 cationic amino acid transporter 7, chloroplastic-like isoform X1 [Malus domestica]	-	-	-	-	GO:0005575//cellular_component;GO:0005622//intracellular;GO:0005623//cell;GO:0005737//cytoplasm;GO:0005886//plasma membrane;GO:0005887//integral component of plasma membrane;GO:0009507//chloroplast;GO:0009526//plastid envelope;GO:0009536//plastid;GO:0009941//chloroplast envelope;GO:0016020//membrane;GO:0016021//integral component of membrane;GO:0031090//organelle membrane;GO:0031224//intrinsic co…	GO:0003674//molecular_function;GO:0005215//transporter activity;GO:0005275//amine transmembrane transporter activity;GO:0005342//organic acid transmembrane transporter activity;GO:0008509//anion transmembrane transporter activity;GO:0008514//organic anion transmembrane transporter activity;GO:0015075//ion transmembrane transporter activity;GO:0015171//amino acid transmembrane transporter activity…	GO:0003333//amino acid transmembrane transport;GO:0006527//arginine catabolic process;GO:0006810//transport;GO:0006811//ion transport;GO:0006820//anion transport;GO:0006865//amino acid transport;GO:0008150//biological_process;GO:0009450//gamma-aminobutyric acid catabolic process;GO:0009605//response to external stimulus;GO:0009607//response to biotic stimulus;GO:0009624//response to nematode;GO:0…
967	gene:MD01G1057400	-0.0264085	0.0154116	EIX1	RXI08059.1 hypothetical protein DVH24_014625 [Malus domestica]	-	-	-	-	-	GO:0005515//protein binding	-
968	gene:MD14G1232400	-0.030422	-0.00306742	LAMT	XP_028948588.1 probable S-adenosylmethionine-dependent methyltransferase At5g37990 [Malus domestica]	-	-	-	-	-	GO:0008168//methyltransferase activity	-
969	gene:MD07G1251200	-0.0297794	0.00693129	RPP8L2	XP_008376398.1 disease resistance protein RPP8-like [Malus domestica]	-	-	-	-	-	GO:0005515//protein binding;GO:0005524//ATP binding;GO:0016887//ATPase activity;GO:0043531//ADP binding	-
970	gene:MD13G1096600	-0.0301197	-0.00525531	CRK3	TQD72473.1 hypothetical protein C1H46_041997 [Malus baccata]	-	-	-	-	-	GO:0004672//protein kinase activity;GO:0005524//ATP binding	GO:0006468//protein phosphorylation
971	gene:MD13G1037900	-0.0303772	0.00339822	LRK10L-2.7	TQD92447.1 hypothetical protein C1H46_022008 [Malus baccata]	-	-	-	-	-	GO:0003674//molecular_function;GO:0004672//protein kinase activity;GO:0005524//ATP binding;GO:0030247//polysaccharide binding	GO:0006468//protein phosphorylation;GO:0009306//protein secretion
972	MSTRG.26833	-0.030447	-0.00266866	--	PREDICTED: glutamic acid-rich [Prunus dulcis]	-	-	-	-	-	-	-
973	gene:MD03G1193700	-0.0301236	-0.00511319	MPC4	XP_008364486.1 mitochondrial pyruvate carrier 4-like [Malus domestica]	-	-	-	-	GO:0005743//mitochondrial inner membrane	-	GO:0006850//mitochondrial pyruvate transport
974	gene:MD13G1082000	-0.0303119	0.00379297	GSTU17	XP_008389545.1 glutathione S-transferase U17-like [Malus domestica]	Metabolism;Metabolism	Global and overview maps;Metabolism of other amino acids	ko01100//Metabolic pathways;ko00480//Glutathione metabolism	K00799;K00799	-	GO:0005515//protein binding;GO:0016034//maleylacetoacetate isomerase activity	GO:0006559//L-phenylalanine catabolic process;GO:0006572//tyrosine catabolic process;GO:0006749//glutathione metabolic process
975	gene:MD06G1195100	-0.0302687	0.00410518	EXPA1	XP_008374554.1 expansin-A1-like [Malus domestica]	-	-	-	-	-	-	-
976	gene:MD06G1186000	-0.0297152	-0.0070563	CPK10	XP_028959842.1 calcium-dependent protein kinase 10-like [Malus domestica]	Organismal Systems	Environmental adaptation	ko04626//Plant-pathogen interaction	K13412	GO:0005575//cellular_component;GO:0005622//intracellular;GO:0005623//cell;GO:0005634//nucleus;GO:0005737//cytoplasm;GO:0005886//plasma membrane;GO:0016020//membrane;GO:0043226//organelle;GO:0043227//membrane-bounded organelle;GO:0043229//intracellular organelle;GO:0043231//intracellular membrane-bounded organelle;GO:0044424//intracellular part;GO:0044464//cell part;GO:0071944//cell periphery	GO:0000166//nucleotide binding;GO:0003674//molecular_function;GO:0003824//catalytic activity;GO:0004672//protein kinase activity;GO:0004674//protein serine/threonine kinase activity;GO:0004683//calmodulin-dependent protein kinase activity;GO:0005488//binding;GO:0005509//calcium ion binding;GO:0005515//protein binding;GO:0005516//calmodulin binding;GO:0005524//ATP binding;GO:0008144//drug binding;…	GO:0001101//response to acid chemical;GO:0006464//cellular protein modification process;GO:0006468//protein phosphorylation;GO:0006793//phosphorus metabolic process;GO:0006796//phosphate-containing compound metabolic process;GO:0006807//nitrogen compound metabolic process;GO:0006950//response to stress;GO:0006970//response to osmotic stress;GO:0007154//cell communication;GO:0007165//signal transd…
977	gene:MD16G1015400	-0.0294905	-0.00790093	PUB21	XP_008381777.1 U-box domain-containing protein 21-like [Malus domestica]	-	-	-	-	GO:0016020//membrane	GO:0004842//ubiquitin-protein transferase activity;GO:0008270//zinc ion binding;GO:0022857//transmembrane transporter activity	GO:0016567//protein ubiquitination;GO:0055085//transmembrane transport
978	gene:MD13G1042200	0.0300288	0.00549692	COL16	XP_008360050.2 zinc finger protein CONSTANS-LIKE 6-like [Malus domestica]	-	-	-	-	-	GO:0005096//GTPase activator activity;GO:0005515//protein binding;GO:0008270//zinc ion binding	-
979	gene:MD11G1018300	-0.0294532	-0.0080083	EIX1	XP_008384515.3 receptor-like protein 3 [Malus domestica]	-	-	-	-	-	GO:0005515//protein binding	-
980	gene:MD01G1033000	-0.0302593	-0.00397518	UGT85K5	XP_028963621.1 linamarin synthase 2-like [Malus domestica]	-	-	-	-	-	GO:0008194//UDP-glycosyltransferase activity;GO:0016758//transferase activity, transferring hexosyl groups;GO:0043565//sequence-specific DNA binding	-
981	gene:MD12G1178200	-0.0303403	-0.00329228	FER1	RXH81910.1 hypothetical protein DVH24_036251 [Malus domestica]	-	-	-	-	-	GO:0008199//ferric iron binding;GO:0016491//oxidoreductase activity;GO:0046872//metal ion binding	GO:0055114//oxidation-reduction process
982	gene:MD03G1067900	0.0303147	0.00348853	FAD3	XP_028955470.1 acyl-lipid omega-3 desaturase (cytochrome b5), endoplasmic reticulum-like [Malus domestica]	-	-	-	-	-	GO:0016717//oxidoreductase activity, acting on paired donors, with oxidation of a pair of donors resulting in the reduction of molecular oxygen to two molecules of water	GO:0006629//lipid metabolic process;GO:0055114//oxidation-reduction process
983	gene:MD14G1157900	0.0204845	-0.0226009	KING1	XP_008392776.2 SNF1-related protein kinase regulatory subunit gamma-1 [Malus domestica]	-	-	-	-	GO:0009898//cytoplasmic side of plasma membrane;GO:0043190//ATP-binding cassette (ABC) transporter complex	GO:0003938//IMP dehydrogenase activity;GO:0004122//cystathionine beta-synthase activity;GO:0005524//ATP binding;GO:0015095//magnesium ion transmembrane transporter activity;GO:0016853//isomerase activity;GO:0031263//amine-transporting ATPase activity	GO:0005975//carbohydrate metabolic process;GO:0009152//purine ribonucleotide biosynthetic process;GO:0015693//magnesium ion transport;GO:0015837//amine transport;GO:0019344//cysteine biosynthetic process
984	gene:MD09G1038500	-0.0304279	-0.00208373	SAG101	TQD86477.1 hypothetical protein C1H46_027966 [Malus baccata]	-	-	-	-	-	GO:0003847//1-alkyl-2-acetylglycerophosphocholine esterase activity;GO:0016788//hydrolase activity, acting on ester bonds	GO:0006629//lipid metabolic process;GO:0016042//lipid catabolic process
985	gene:MD00G1141100	0.0272125	-0.0137589	P5CS	XP_008369947.1 delta-1-pyrroline-5-carboxylate synthase-like isoform X2 [Malus domestica]	Metabolism;Metabolism;Metabolism;Metabolism	Global and overview maps;Global and overview maps;Global and overview maps;Amino acid metabolism	ko01100//Metabolic pathways;ko01110//Biosynthesis of secondary metabolites;ko01230//Biosynthesis of amino acids;ko00330//Arginine and proline metabolism	K12657;K12657;K12657;K12657	-	GO:0003991//acetylglutamate kinase activity;GO:0004349//glutamate 5-kinase activity;GO:0004350//glutamate-5-semialdehyde dehydrogenase activity;GO:0008804//carbamate kinase activity;GO:0016491//oxidoreductase activity;GO:0017084//delta1-pyrroline-5-carboxylate synthetase activity;GO:0033862//UMP kinase activity	GO:0006520//cellular amino acid metabolic process;GO:0006561//proline biosynthetic process;GO:0006592//ornithine biosynthetic process;GO:0015949//nucleobase-containing small molecule interconversion;GO:0055114//oxidation-reduction process
986	gene:MD01G1078000	-0.0302393	0.00382952	WRKY53	XP_028959831.1 probable WRKY transcription factor 46 isoform X1 [Malus domestica]	-	-	-	-	-	GO:0003700//transcription factor activity, sequence-specific DNA binding;GO:0043565//sequence-specific DNA binding	GO:0006355//regulation of transcription, DNA-templated
987	gene:MD02G1254300	-0.0302377	0.0037931	LRK10	XP_028950171.1 rust resistance kinase Lr10-like isoform X1 [Malus domestica]	-	-	-	-	-	GO:0004672//protein kinase activity;GO:0005524//ATP binding;GO:0030247//polysaccharide binding	GO:0006468//protein phosphorylation
988	gene:MD07G1043400	-0.0302429	0.00366493	CXE15	XP_008375334.2 probable carboxylesterase 15 [Malus domestica]	-	-	-	-	-	GO:0003674//molecular_function;GO:0003824//catalytic activity;GO:0008236//serine-type peptidase activity;GO:0016787//hydrolase activity;GO:0016788//hydrolase activity, acting on ester bonds;GO:0052689//carboxylic ester hydrolase activity	GO:0006508//proteolysis;GO:0008150//biological_process;GO:0008152//metabolic process;GO:0009056//catabolic process
989	gene:MD06G1182800	-0.0303988	0.00190581	EDS1	TQD88929.1 hypothetical protein C1H46_025521 [Malus baccata]	Organismal Systems	Environmental adaptation	ko04626//Plant-pathogen interaction	K18875	-	GO:0016788//hydrolase activity, acting on ester bonds	GO:0006629//lipid metabolic process
990	gene:MD15G1404800	-0.0303614	-0.00242292	CCR4	XP_028950350.1 serine/threonine-protein kinase-like protein CCR4 [Malus domestica]	-	-	-	-	-	GO:0004672//protein kinase activity;GO:0005524//ATP binding	GO:0006468//protein phosphorylation
991	gene:MD17G1266000	-0.0303338	0.00274352	IOS1	RXH68510.1 hypothetical protein DVH24_030843 [Malus domestica]	-	-	-	-	-	GO:0004672//protein kinase activity;GO:0005515//protein binding;GO:0005524//ATP binding	GO:0006468//protein phosphorylation
992	gene:MD01G1139800	-0.0300694	-0.0048301	WAKL20	XP_028957348.1 LOW QUALITY PROTEIN: wall-associated receptor kinase-like 20 [Malus domestica]	-	-	-	-	GO:0005575//cellular_component;GO:0005623//cell;GO:0005886//plasma membrane;GO:0016020//membrane;GO:0016021//integral component of membrane;GO:0031224//intrinsic component of membrane;GO:0044425//membrane part;GO:0044464//cell part;GO:0071944//cell periphery	GO:0000166//nucleotide binding;GO:0001871//pattern binding;GO:0003674//molecular_function;GO:0003824//catalytic activity;GO:0004672//protein kinase activity;GO:0004674//protein serine/threonine kinase activity;GO:0005488//binding;GO:0005524//ATP binding;GO:0008144//drug binding;GO:0016301//kinase activity;GO:0016740//transferase activity;GO:0016772//transferase activity, transferring phosphorus-c…	GO:0006464//cellular protein modification process;GO:0006468//protein phosphorylation;GO:0006793//phosphorus metabolic process;GO:0006796//phosphate-containing compound metabolic process;GO:0006807//nitrogen compound metabolic process;GO:0007154//cell communication;GO:0007165//signal transduction;GO:0007166//cell surface receptor signaling pathway;GO:0008150//biological_process;GO:0008152//metabo…
993	gene:MD06G1077700	-0.0300119	-0.00513843	SALR	XP_028960456.1 salutaridine reductase-like isoform X1 [Malus domestica]	Metabolism;Metabolism	Global and overview maps;Metabolism of terpenoids and polyketides	ko01110//Biosynthesis of secondary metabolites;ko00902//Monoterpenoid biosynthesis	K15095;K15095	-	GO:0003824//catalytic activity;GO:0004316//3-oxoacyl-[acyl-carrier-protein] reductase (NADPH) activity;GO:0004757//sepiapterin reductase activity;GO:0008667//2,3-dihydro-2,3-dihydroxybenzoate dehydrogenase activity;GO:0008678//2-deoxy-D-gluconate 3-dehydrogenase activity;GO:0016491//oxidoreductase activity;GO:0016630//protochlorophyllide reductase activity;GO:0050662//coenzyme binding;GO:0051287/…	GO:0000272//polysaccharide catabolic process;GO:0006633//fatty acid biosynthetic process;GO:0006729//tetrahydrobiopterin biosynthetic process;GO:0015995//chlorophyll biosynthetic process;GO:0055114//oxidation-reduction process
994	gene:MD11G1203600	-0.0294605	0.0076867	ABCC3	XP_028944680.1 ABC transporter C family member 3-like [Malus domestica]	-	-	-	-	GO:0005575//cellular_component;GO:0005737//cytoplasm;GO:0005887//integral component of plasma membrane;GO:0009380//excinuclease repair complex;GO:0009898//cytoplasmic side of plasma membrane;GO:0016021//integral component of membrane;GO:0043190//ATP-binding cassette (ABC) transporter complex;GO:0055051//ATP-binding cassette (ABC) transporter complex, integrated substrate binding;GO:0055052//ATP-b…	GO:0000166//nucleotide binding;GO:0003677//DNA binding;GO:0003924//GTPase activity;GO:0005260//channel-conductance-controlling ATPase activity;GO:0005319//lipid transporter activity;GO:0005524//ATP binding;GO:0005525//GTP binding;GO:0008565//protein transporter activity;GO:0009381//excinuclease ABC activity;GO:0015220//choline transmembrane transporter activity;GO:0015221//lipopolysaccharide tran…	GO:0000910//cytokinesis;GO:0006289//nucleotide-excision repair;GO:0006810//transport;GO:0006817//phosphate ion transport;GO:0006824//cobalt ion transport;GO:0006855//drug transmembrane transport;GO:0006869//lipid transport;GO:0007601//visual perception;GO:0008150//biological_process;GO:0008272//sulfate transport;GO:0015675//nickel cation transport;GO:0015689//molybdate ion transport;GO:0015706//n…
995	gene:MD10G1214300	-0.0303124	0.00283109	MIK2	XP_008383191.1 MDIS1-interacting receptor like kinase 2-like [Malus domestica]	-	-	-	-	-	GO:0004672//protein kinase activity;GO:0005515//protein binding;GO:0005524//ATP binding	GO:0006468//protein phosphorylation
996	gene:MD15G1100800	-0.0296907	0.00672121	ABC1K8	XP_009367941.1 PREDICTED: uncharacterized protein LOC103957500 [Pyrus x bretschneideri]	-	-	-	-	-	GO:0016709//oxidoreductase activity, acting on paired donors, with incorporation or reduction of molecular oxygen, NAD(P)H as one donor, and incorporation of one atom of oxygen	GO:0006744//ubiquinone biosynthetic process
997	gene:MD09G1128400	-0.0304036	-0.00135786	AAT1	XP_008365553.2 acetyl-CoA acetyltransferase, cytosolic 1 [Malus domestica]	Metabolism;Metabolism;Metabolism;Metabolism;Metabolism;Metabolism;Metabolism;Metabolism;Metabolism;Metabolism;Metabolism;Metabolism;Metabolism;Metabolism	Global and overview maps;Global and overview maps;Global and overview maps;Carbohydrate metabolism;Global and overview maps;Carbohydrate metabolism;Amino acid metabolism;Amino acid metabolism;Lipid metabolism;Metabolism of terpenoids and polyketides;Carbohydrate metabolism;Amino acid metabolism;Carbohydrate metabolism;Lipid metabolism	ko01100//Metabolic pathways;ko01110//Biosynthesis of secondary metabolites;ko01200//Carbon metabolism;ko00620//Pyruvate metabolism;ko01212//Fatty acid metabolism;ko00630//Glyoxylate and dicarboxylate metabolism;ko00280//Valine, leucine and isoleucine degradation;ko00380//Tryptophan metabolism;ko00071//Fatty acid degradation;ko00900//Terpenoid backbone biosynthesis;ko00640//Propanoate metabolism;k…	K00626;K00626;K00626;K00626;K00626;K00626;K00626;K00626;K00626;K00626;K00626;K00626;K00626;K00626	GO:0005575//cellular_component	GO:0001727//lipid kinase activity;GO:0003985//acetyl-CoA C-acetyltransferase activity;GO:0003988//acetyl-CoA C-acyltransferase activity;GO:0015450//P-P-bond-hydrolysis-driven protein transmembrane transporter activity;GO:0016747//transferase activity, transferring acyl groups other than amino-acyl groups;GO:0033817//beta-ketoacyl-acyl-carrier-protein synthase II activity	GO:0006631//fatty acid metabolic process;GO:0006633//fatty acid biosynthetic process;GO:0008150//biological_process;GO:0009062//fatty acid catabolic process;GO:0015031//protein transport
998	gene:MD09G1172100	-0.0299449	0.00542478	ATL60	XP_008380724.2 RING-H2 finger protein ATL3 [Malus domestica]	-	-	-	-	GO:0000109//nucleotide-excision repair complex;GO:0005680//anaphase-promoting complex	GO:0008270//zinc ion binding;GO:0016682//oxidoreductase activity, acting on diphenols and related substances as donors, oxygen as acceptor;GO:0046872//metal ion binding;GO:0061630//ubiquitin protein ligase activity;GO:0097602//cullin family protein binding	GO:0006289//nucleotide-excision repair;GO:0007411//axon guidance;GO:0031145//anaphase-promoting complex-dependent proteasomal ubiquitin-dependent protein catabolic process;GO:0055114//oxidation-reduction process
999	gene:MD15G1331300	-0.0297874	0.00622026	WRKY51	XP_008342835.2 probable WRKY transcription factor 51 isoform X1 [Malus domestica]	-	-	-	-	GO:0005575//cellular_component;GO:0005622//intracellular;GO:0005623//cell;GO:0005634//nucleus;GO:0043226//organelle;GO:0043227//membrane-bounded organelle;GO:0043229//intracellular organelle;GO:0043231//intracellular membrane-bounded organelle;GO:0044424//intracellular part;GO:0044464//cell part	GO:0003674//molecular_function;GO:0003676//nucleic acid binding;GO:0003677//DNA binding;GO:0003700//transcription factor activity, sequence-specific DNA binding;GO:0005488//binding;GO:0043565//sequence-specific DNA binding;GO:0097159//organic cyclic compound binding;GO:1901363//heterocyclic compound binding	GO:0001101//response to acid chemical;GO:0006139//nucleobase-containing compound metabolic process;GO:0006351//transcription, DNA-templated;GO:0006355//regulation of transcription, DNA-templated;GO:0006725//cellular aromatic compound metabolic process;GO:0006807//nitrogen compound metabolic process;GO:0006950//response to stress;GO:0006952//defense response;GO:0007154//cell communication;GO:00071…
1000	gene:MD04G1134300	-0.0303156	0.00261374	--	XP_028957035.1 uncharacterized protein LOC103419333 [Malus domestica]	-	-	-	-	GO:0016020//membrane	GO:0016757//transferase activity, transferring glycosyl groups	-
1001	gene:MD15G1439200	-0.0292528	0.00834921	EFR	XP_017181635.2 probable LRR receptor-like serine/threonine-protein kinase At3g47570 [Malus domestica]	-	-	-	-	-	GO:0005515//protein binding	-
1002	gene:MD15G1170100	-0.0299767	0.00516447	--	XP_008352253.1 umecyanin-like [Malus domestica]	-	-	-	-	-	GO:0009055//electron carrier activity	-
1003	gene:MD11G1203500	-0.0304033	0.00058987	ABCC3	XP_028944679.1 ABC transporter C family member 3-like [Malus domestica]	-	-	-	-	GO:0005575//cellular_component;GO:0005737//cytoplasm;GO:0005887//integral component of plasma membrane;GO:0009380//excinuclease repair complex;GO:0009898//cytoplasmic side of plasma membrane;GO:0016021//integral component of membrane;GO:0043190//ATP-binding cassette (ABC) transporter complex;GO:0055051//ATP-binding cassette (ABC) transporter complex, integrated substrate binding;GO:0055052//ATP-b…	GO:0000166//nucleotide binding;GO:0003677//DNA binding;GO:0003924//GTPase activity;GO:0005260//channel-conductance-controlling ATPase activity;GO:0005319//lipid transporter activity;GO:0005524//ATP binding;GO:0005525//GTP binding;GO:0008565//protein transporter activity;GO:0009381//excinuclease ABC activity;GO:0015220//choline transmembrane transporter activity;GO:0015221//lipopolysaccharide tran…	GO:0000910//cytokinesis;GO:0006289//nucleotide-excision repair;GO:0006810//transport;GO:0006817//phosphate ion transport;GO:0006824//cobalt ion transport;GO:0006855//drug transmembrane transport;GO:0006869//lipid transport;GO:0007601//visual perception;GO:0008150//biological_process;GO:0008272//sulfate transport;GO:0015675//nickel cation transport;GO:0015689//molybdate ion transport;GO:0015706//n…
1004	gene:MD07G1139900	-0.0301394	-0.00403954	FTIP7	XP_028961539.1 FT-interacting protein 7-like [Malus domestica]	-	-	-	-	-	-	-
1005	gene:MD14G1123200	-0.0257086	0.016235	--	XP_028948996.1 uncharacterized protein LOC114821195 [Malus domestica]	-	-	-	-	-	-	-
1006	gene:MD05G1236300	-0.0303851	0.00107217	EIX1	RXH98594.1 hypothetical protein DVH24_010919 [Malus domestica]	-	-	-	-	-	GO:0005515//protein binding	-
1007	gene:MD15G1101800	-0.0300634	0.00450484	At3g47200	XP_008393914.2 putative UPF0481 protein At3g02645 [Malus domestica]	-	-	-	-	-	-	-
1008	gene:MD03G1188200	-0.0302702	0.00271849	ABCC3	XP_028955922.1 ABC transporter C family member 3-like [Malus domestica]	-	-	-	-	GO:0005575//cellular_component;GO:0005737//cytoplasm;GO:0005887//integral component of plasma membrane;GO:0009380//excinuclease repair complex;GO:0009898//cytoplasmic side of plasma membrane;GO:0016021//integral component of membrane;GO:0030257//type III protein secretion system complex;GO:0043190//ATP-binding cassette (ABC) transporter complex;GO:0055051//ATP-binding cassette (ABC) transporter c…	GO:0000166//nucleotide binding;GO:0003677//DNA binding;GO:0003924//GTPase activity;GO:0005260//channel-conductance-controlling ATPase activity;GO:0005319//lipid transporter activity;GO:0005524//ATP binding;GO:0005525//GTP binding;GO:0008565//protein transporter activity;GO:0009381//excinuclease ABC activity;GO:0015220//choline transmembrane transporter activity;GO:0015221//lipopolysaccharide tran…	GO:0000910//cytokinesis;GO:0006289//nucleotide-excision repair;GO:0006810//transport;GO:0006817//phosphate ion transport;GO:0006824//cobalt ion transport;GO:0006855//drug transmembrane transport;GO:0006869//lipid transport;GO:0007601//visual perception;GO:0008150//biological_process;GO:0008272//sulfate transport;GO:0009405//pathogenesis;GO:0015675//nickel cation transport;GO:0015689//molybdate io…
1009	gene:MD10G1151600	0.0303899	-0.000238187	IBH1	XP_008365933.1 transcription factor IBH1-like [Malus domestica]	-	-	-	-	GO:0010007//magnesium chelatase complex	GO:0005488//binding;GO:0016851//magnesium chelatase activity	GO:0015995//chlorophyll biosynthetic process
1010	gene:MD11G1246600	-0.0303837	0.00060443	--	RXH83147.1 hypothetical protein DVH24_003645 [Malus domestica]	-	-	-	-	-	-	-
1011	gene:MD01G1178300	-0.0296295	-0.00674188	HEX6	XP_008367298.2 hexose carrier protein HEX6-like [Malus domestica]	-	-	-	-	GO:0005887//integral component of plasma membrane;GO:0016021//integral component of membrane	GO:0015114//phosphate ion transmembrane transporter activity;GO:0015238//drug transmembrane transporter activity;GO:0015295//solute:proton symporter activity;GO:0022857//transmembrane transporter activity;GO:0042910//xenobiotic transporter activity;GO:0051119//sugar transmembrane transporter activity	GO:0006810//transport;GO:0006817//phosphate ion transport;GO:0008643//carbohydrate transport;GO:0015893//drug transport;GO:0042908//xenobiotic transport;GO:0055085//transmembrane transport
1012	gene:MD07G1234700	-0.0303715	0.000958063	WRKY70	RXH94756.1 hypothetical protein DVH24_024440 [Malus domestica]	-	-	-	-	-	GO:0003700//transcription factor activity, sequence-specific DNA binding;GO:0043565//sequence-specific DNA binding	GO:0006355//regulation of transcription, DNA-templated
1013	gene:MD08G1004100	-0.0288512	0.00950785	AATL1	XP_028962365.1 lysine histidine transporter-like 8 [Malus domestica]	-	-	-	-	-	-	-
1014	gene:MD13G1030600	-0.0302999	-0.00212433	PCR2	RXH79169.1 hypothetical protein DVH24_040316 [Malus domestica]	-	-	-	-	-	-	-
1015	gene:MD16G1236000	0.0301804	0.00339722	At3g07010	XP_008339288.2 probable pectate lyase 8 [Malus domestica]	Metabolism;Metabolism	Global and overview maps;Carbohydrate metabolism	ko01100//Metabolic pathways;ko00040//Pentose and glucuronate interconversions	K01728;K01728	-	-	-
1016	gene:MD13G1050400	-0.0302251	-0.0029709	ALA9	XP_008390150.2 putative phospholipid-transporting ATPase 9 [Malus domestica]	-	-	-	-	GO:0031004//potassium ion-transporting ATPase complex	GO:0004008//copper-exporting ATPase activity;GO:0004647//phosphoserine phosphatase activity;GO:0005375//copper ion transmembrane transporter activity;GO:0005388//calcium-transporting ATPase activity;GO:0008556//potassium-transporting ATPase activity;GO:0008967//phosphoglycolate phosphatase activity;GO:0015434//cadmium-transporting ATPase activity;GO:0015444//magnesium-importing ATPase activity;GO…	GO:0006545//glycine biosynthetic process;GO:0006564//L-serine biosynthetic process;GO:0006813//potassium ion transport;GO:0006816//calcium ion transport;GO:0006825//copper ion transport;GO:0008152//metabolic process;GO:0015691//cadmium ion transport;GO:0015693//magnesium ion transport;GO:0030001//metal ion transport
1017	gene:MD01G1079600	-0.0303549	-0.000917477	CNGC13	XP_008351078.2 cyclic nucleotide-gated ion channel 1 [Malus domestica]	Organismal Systems	Environmental adaptation	ko04626//Plant-pathogen interaction	K05391	GO:0016020//membrane	GO:0005216//ion channel activity;GO:0005515//protein binding	GO:0006811//ion transport;GO:0055085//transmembrane transport
1018	gene:MD01G1148500	-0.0303093	-0.00188004	EPC1	XP_008392930.1 glycosyltransferase family 64 protein C4-like [Malus domestica]	-	-	-	-	GO:0016021//integral component of membrane	GO:0016757//transferase activity, transferring glycosyl groups	-
1019	gene:MD01G1153100	-0.0298679	0.0054844	CCR3	XP_008374032.2 putative serine/threonine-protein kinase-like protein CCR3 [Malus domestica]	-	-	-	-	-	GO:0004672//protein kinase activity;GO:0005524//ATP binding	GO:0006468//protein phosphorylation
1020	gene:MD16G1135100	-0.0290959	0.00869315	ABCB11	RXH71751.1 hypothetical protein DVH24_025252 [Malus domestica]	Environmental Information Processing	Membrane transport	ko02010//ABC transporters	K05658	GO:0005575//cellular_component;GO:0005737//cytoplasm;GO:0005887//integral component of plasma membrane;GO:0009380//excinuclease repair complex;GO:0009898//cytoplasmic side of plasma membrane;GO:0016021//integral component of membrane;GO:0043190//ATP-binding cassette (ABC) transporter complex;GO:0055051//ATP-binding cassette (ABC) transporter complex, integrated substrate binding;GO:0055052//ATP-b…	GO:0003674//molecular_function;GO:0003676//nucleic acid binding;GO:0003924//GTPase activity;GO:0004020//adenylylsulfate kinase activity;GO:0004140//dephospho-CoA kinase activity;GO:0005260//channel-conductance-controlling ATPase activity;GO:0005319//lipid transporter activity;GO:0005524//ATP binding;GO:0005525//GTP binding;GO:0008134//transcription factor binding;GO:0008565//protein transporter a…	GO:0000910//cytokinesis;GO:0006289//nucleotide-excision repair;GO:0006355//regulation of transcription, DNA-templated;GO:0006790//sulfur compound metabolic process;GO:0006810//transport;GO:0006817//phosphate ion transport;GO:0006824//cobalt ion transport;GO:0006855//drug transmembrane transport;GO:0006869//lipid transport;GO:0007186//G-protein coupled receptor signaling pathway;GO:0007601//visual…
1021	gene:MD12G1135000	-0.0296763	0.00643027	At3g47110	XP_008387726.1 probable LRR receptor-like serine/threonine-protein kinase At3g47570 [Malus domestica]	-	-	-	-	-	GO:0004413//homoserine kinase activity;GO:0004672//protein kinase activity;GO:0005515//protein binding;GO:0005524//ATP binding	GO:0006468//protein phosphorylation;GO:0009088//threonine biosynthetic process
1022	gene:MD16G1218000	-0.0299086	0.00523557	MYB14	NP_001280969.1 uncharacterized protein LOC103420593 [Malus domestica]	-	-	-	-	GO:0005634//nucleus	GO:0003676//nucleic acid binding;GO:0005524//ATP binding;GO:0016818//hydrolase activity, acting on acid anhydrides, in phosphorus-containing anhydrides	GO:0006338//chromatin remodeling
1023	gene:MD14G1111500	-0.0303393	0.000999365	ACS1	NP_001280768.1 1-aminocyclopropane-1-carboxylate synthase-like [Malus domestica]	Metabolism;Metabolism;Environmental Information Processing;Metabolism	Global and overview maps;Global and overview maps;Signal transduction;Amino acid metabolism	ko01100//Metabolic pathways;ko01110//Biosynthesis of secondary metabolites;ko04016//MAPK signaling pathway - plant;ko00270//Cysteine and methionine metabolism	K20772;K20772;K20772;K20772	GO:0005737//cytoplasm	GO:0003824//catalytic activity;GO:0004252//serine-type endopeptidase activity;GO:0004400//histidinol-phosphate transaminase activity;GO:0004838//L-tyrosine:2-oxoglutarate aminotransferase activity;GO:0009016//succinyldiaminopimelate transaminase activity;GO:0016829//lyase activity;GO:0016835//carbon-oxygen lyase activity;GO:0030170//pyridoxal phosphate binding;GO:0047688//aspartate 4-decarboxylas…	GO:0000105//histidine biosynthetic process;GO:0006520//cellular amino acid metabolic process;GO:0006531//aspartate metabolic process;GO:0006559//L-phenylalanine catabolic process;GO:0006572//tyrosine catabolic process;GO:0008652//cellular amino acid biosynthetic process;GO:0009058//biosynthetic process;GO:0009236//cobalamin biosynthetic process;GO:0019877//diaminopimelate biosynthetic process;GO:…
1024	gene:MD13G1017300	-0.0303272	0.00130225	PUB21	XP_008350837.2 U-box domain-containing protein 21-like [Malus domestica]	-	-	-	-	GO:0016020//membrane;GO:0016021//integral component of membrane	GO:0004842//ubiquitin-protein transferase activity;GO:0008270//zinc ion binding;GO:0022857//transmembrane transporter activity;GO:0042907//xanthine transmembrane transporter activity	GO:0016567//protein ubiquitination;GO:0042906//xanthine transport;GO:0055085//transmembrane transport
1025	gene:MD06G1077500	-0.0303489	0.000492678	SALR	XP_008374039.2 salutaridine reductase-like isoform X2 [Malus domestica]	Metabolism;Metabolism	Global and overview maps;Metabolism of terpenoids and polyketides	ko01110//Biosynthesis of secondary metabolites;ko00902//Monoterpenoid biosynthesis	K15095;K15095	-	GO:0003824//catalytic activity;GO:0004316//3-oxoacyl-[acyl-carrier-protein] reductase (NADPH) activity;GO:0004757//sepiapterin reductase activity;GO:0008667//2,3-dihydro-2,3-dihydroxybenzoate dehydrogenase activity;GO:0008678//2-deoxy-D-gluconate 3-dehydrogenase activity;GO:0016491//oxidoreductase activity;GO:0016630//protochlorophyllide reductase activity;GO:0050662//coenzyme binding;GO:0051287/…	GO:0000272//polysaccharide catabolic process;GO:0006633//fatty acid biosynthetic process;GO:0006729//tetrahydrobiopterin biosynthetic process;GO:0015995//chlorophyll biosynthetic process;GO:0055114//oxidation-reduction process
1026	gene:MD15G1217900	-0.0302832	-0.00203877	At3g45310	XP_008337854.1 thiol protease aleurain-like [Malus domestica]	-	-	-	-	-	GO:0008234//cysteine-type peptidase activity	GO:0006508//proteolysis
1027	gene:MD05G1198300	-0.0303335	-0.000937875	PHT1-4	XP_028958443.1 inorganic phosphate transporter 1-4 [Malus domestica]	-	-	-	-	GO:0005887//integral component of plasma membrane;GO:0016020//membrane;GO:0016021//integral component of membrane	GO:0008028//monocarboxylic acid transmembrane transporter activity;GO:0015114//phosphate ion transmembrane transporter activity;GO:0015238//drug transmembrane transporter activity;GO:0015295//solute:proton symporter activity;GO:0022857//transmembrane transporter activity;GO:0042910//xenobiotic transporter activity;GO:0051119//sugar transmembrane transporter activity	GO:0006810//transport;GO:0006817//phosphate ion transport;GO:0008643//carbohydrate transport;GO:0015718//monocarboxylic acid transport;GO:0015893//drug transport;GO:0042908//xenobiotic transport;GO:0055085//transmembrane transport
1028	MSTRG.23071	0.0283552	0.0108002	ATJ11	chaperone protein dnaJ 11 [Pyrus ussuriensis x Pyrus communis]	-	-	-	-	-	-	-
1029	gene:MD03G1048900	0.0302028	-0.0028975	RPT2	NP_001280845.1 root phototropism protein 2-like [Malus domestica]	-	-	-	-	-	GO:0005515//protein binding	-
1030	gene:MD02G1276600	-0.0303399	-0.000198561	CXE15	XP_028951467.1 probable carboxylesterase 17 [Malus domestica]	-	-	-	-	-	GO:0008236//serine-type peptidase activity;GO:0016787//hydrolase activity	GO:0006508//proteolysis
1031	gene:MD09G1204200	-0.0303277	4.56531e-05	ABCG36	TQE12211.1 hypothetical protein C1H46_002136 [Malus baccata]	-	-	-	-	GO:0005575//cellular_component;GO:0005887//integral component of plasma membrane;GO:0009380//excinuclease repair complex;GO:0009898//cytoplasmic side of plasma membrane;GO:0016020//membrane;GO:0016021//integral component of membrane;GO:0043190//ATP-binding cassette (ABC) transporter complex;GO:0055051//ATP-binding cassette (ABC) transporter complex, integrated substrate binding;GO:0055052//ATP-bi…	GO:0003678//DNA helicase activity;GO:0003924//GTPase activity;GO:0005260//channel-conductance-controlling ATPase activity;GO:0005319//lipid transporter activity;GO:0005524//ATP binding;GO:0005525//GTP binding;GO:0008565//protein transporter activity;GO:0009381//excinuclease ABC activity;GO:0015220//choline transmembrane transporter activity;GO:0015221//lipopolysaccharide transmembrane transporter…	GO:0000910//cytokinesis;GO:0006260//DNA replication;GO:0006289//nucleotide-excision repair;GO:0006810//transport;GO:0006817//phosphate ion transport;GO:0006824//cobalt ion transport;GO:0006855//drug transmembrane transport;GO:0006869//lipid transport;GO:0007601//visual perception;GO:0008150//biological_process;GO:0008272//sulfate transport;GO:0015675//nickel cation transport;GO:0015689//molybdate…
1032	gene:MD11G1310800	0.0302097	-0.00266525	EID1	XP_008386700.1 phytochrome A-associated F-box protein [Malus domestica]	-	-	-	-	-	GO:0005515//protein binding;GO:0008270//zinc ion binding	-
1033	gene:MD09G1099500	0.0303036	0.00115948	--	XP_009353222.1 PREDICTED: zinc finger protein CONSTANS-LIKE 2-like [Pyrus x bretschneideri]	-	-	-	-	GO:0016020//membrane	GO:0008270//zinc ion binding	GO:0007165//signal transduction
1034	gene:MD03G1059200	0.0302936	-0.00136036	GSVIVT00023967001	XP_008354764.2 peroxidase 4-like [Malus domestica]	Metabolism;Metabolism;Metabolism	Global and overview maps;Global and overview maps;Biosynthesis of other secondary metabolites	ko01100//Metabolic pathways;ko01110//Biosynthesis of secondary metabolites;ko00940//Phenylpropanoid biosynthesis	K00430;K00430;K00430	-	GO:0004601//peroxidase activity;GO:0008679//2-hydroxy-3-oxopropionate reductase activity;GO:0020037//heme binding	GO:0006979//response to oxidative stress;GO:0055114//oxidation-reduction process
1035	gene:MD11G1101400	-0.0299307	-0.00484722	At3g47110	XP_008384851.2 probable LRR receptor-like serine/threonine-protein kinase At3g47570 [Malus domestica]	-	-	-	-	-	GO:0004672//protein kinase activity;GO:0005515//protein binding;GO:0005524//ATP binding	GO:0006468//protein phosphorylation
1036	gene:MD11G1231100	-0.0300688	-0.0038836	At4g27290	XP_008386049.1 G-type lectin S-receptor-like serine/threonine-protein kinase At4g27290 [Malus domestica]	-	-	-	-	-	GO:0004672//protein kinase activity;GO:0004674//protein serine/threonine kinase activity;GO:0005524//ATP binding	GO:0006468//protein phosphorylation;GO:0048544//recognition of pollen
1037	gene:MD17G1013400	-0.0302354	-0.0021891	EIX2	RXH69607.1 hypothetical protein DVH24_037391 [Malus domestica]	-	-	-	-	GO:0005891//voltage-gated calcium channel complex;GO:0019028//viral capsid	GO:0005198//structural molecule activity;GO:0005245//voltage-gated calcium channel activity;GO:0005515//protein binding	GO:0070588//calcium ion transmembrane transport
1038	gene:MD15G1386300	-0.0303066	6.59508e-05	CER2	XP_008352717.1 protein ECERIFERUM 2-like isoform X2 [Malus domestica]	-	-	-	-	-	GO:0016747//transferase activity, transferring acyl groups other than amino-acyl groups	-
1039	gene:MD03G1029900	-0.0303026	-0.000267725	OPT1	XP_028955248.1 oligopeptide transporter 1-like [Malus domestica]	-	-	-	-	-	GO:0015198//oligopeptide transporter activity	GO:0055085//transmembrane transport
1040	MSTRG.52019	-0.0303012	-0.000334951	--	NDR1/HIN1-like protein 6 [Prunus avium]	-	-	-	-	-	-	-
1041	gene:MD07G1249700	-0.0298836	0.00498287	PUB52	XP_008376381.1 U-box domain-containing protein 35 isoform X1 [Malus domestica]	-	-	-	-	-	GO:0004672//protein kinase activity;GO:0004842//ubiquitin-protein transferase activity;GO:0005524//ATP binding	GO:0006468//protein phosphorylation;GO:0016567//protein ubiquitination
1042	gene:MD08G1101700	-0.0299554	-0.00451749	AMY1.1	XP_008347138.2 alpha-amylase-like [Malus domestica]	Metabolism;Metabolism;Metabolism	Global and overview maps;Global and overview maps;Carbohydrate metabolism	ko01100//Metabolic pathways;ko01110//Biosynthesis of secondary metabolites;ko00500//Starch and sucrose metabolism	K01176;K01176;K01176	-	GO:0003824//catalytic activity;GO:0003844//1,4-alpha-glucan branching enzyme activity;GO:0004133//glycogen debranching enzyme activity;GO:0004556//alpha-amylase activity;GO:0005509//calcium ion binding;GO:0008788//alpha,alpha-phosphotrehalase activity;GO:0016798//hydrolase activity, acting on glycosyl bonds;GO:0046527//glucosyltransferase activity;GO:0047470//(1,4)-alpha-D-glucan 1-alpha-D-glucos…	GO:0005975//carbohydrate metabolic process;GO:0005978//glycogen biosynthetic process;GO:0005980//glycogen catabolic process;GO:0005991//trehalose metabolic process;GO:0005992//trehalose biosynthetic process;GO:0009250//glucan biosynthetic process
1043	gene:MD17G1062300	-0.0287499	0.00953912	FER	RXH69178.1 hypothetical protein DVH24_036962 [Malus domestica]	-	-	-	-	-	GO:0004672//protein kinase activity;GO:0005524//ATP binding	GO:0006468//protein phosphorylation
1044	gene:MD05G1313200	-0.0302175	0.00208203	LOL2	RXH99201.1 hypothetical protein DVH24_011526 [Malus domestica]	-	-	-	-	-	-	-
1045	gene:MD05G1135000	-0.0296598	0.00606785	PIX13	XP_028958071.1 probable serine/threonine-protein kinase PIX13 [Malus domestica]	-	-	-	-	-	GO:0004672//protein kinase activity;GO:0005524//ATP binding	GO:0006468//protein phosphorylation
1046	gene:MD05G1096400	-0.0302666	0.000659398	LRR1	XP_008373042.2 leucine-rich repeat protein 2-like [Malus domestica]	-	-	-	-	-	GO:0005515//protein binding	-
1047	gene:MD11G1051400	0.0298918	-0.00478833	RPT2	RXH85013.1 hypothetical protein DVH24_041781 [Malus domestica]	-	-	-	-	-	GO:0005515//protein binding	-
1048	gene:MD05G1305900	-0.0302725	-5.8323e-05	GLR2.7	XP_008345970.2 glutamate receptor 2.7-like [Malus domestica]	-	-	-	-	GO:0005743//mitochondrial inner membrane;GO:0016020//membrane;GO:0070469//respiratory chain	GO:0004970//ionotropic glutamate receptor activity;GO:0015276//ligand-gated ion channel activity	-
1049	gene:MD03G1128900	0.0299298	-0.00450211	SODCP	XP_008365087.2 superoxide dismutase [Cu-Zn], chloroplastic [Malus domestica]	Cellular Processes	Transport and catabolism	ko04146//Peroxisome	K04565	-	GO:0046872//metal ion binding	GO:0006801//superoxide metabolic process
1050	gene:MD16G1050300	-0.0301731	0.00234563	PPC4	XP_008339718.1 phosphoenolpyruvate carboxylase 4-like [Malus domestica]	Metabolism;Metabolism;Metabolism;Metabolism	Global and overview maps;Global and overview maps;Carbohydrate metabolism;Energy metabolism	ko01100//Metabolic pathways;ko01200//Carbon metabolism;ko00620//Pyruvate metabolism;ko00710//Carbon fixation in photosynthetic organisms	K01595;K01595;K01595;K01595	-	GO:0003677//DNA binding;GO:0008964//phosphoenolpyruvate carboxylase activity	GO:0006099//tricarboxylic acid cycle;GO:0015074//DNA integration;GO:0015977//carbon fixation
1051	gene:MD08G1125400	0.0301392	0.00265856	At4g31240	RXH91910.1 hypothetical protein DVH24_020933 [Malus domestica]	-	-	-	-	GO:0005575//cellular_component;GO:0005622//intracellular;GO:0005623//cell;GO:0005737//cytoplasm;GO:0044424//intracellular part;GO:0044464//cell part	GO:0003674//molecular_function;GO:0003756//protein disulfide isomerase activity;GO:0003824//catalytic activity;GO:0004672//protein kinase activity;GO:0004791//thioredoxin-disulfide reductase activity;GO:0005524//ATP binding;GO:0015036//disulfide oxidoreductase activity;GO:0016209//antioxidant activity;GO:0016491//oxidoreductase activity;GO:0016651//oxidoreductase activity, acting on NAD(P)H;GO:00…	GO:0006457//protein folding;GO:0006468//protein phosphorylation;GO:0008150//biological_process;GO:0008152//metabolic process;GO:0009636//response to toxic substance;GO:0009987//cellular process;GO:0019725//cellular homeostasis;GO:0035556//intracellular signal transduction;GO:0042221//response to chemical;GO:0042592//homeostatic process;GO:0045454//cell redox homeostasis;GO:0050789//regulation of …
1052	gene:MD05G1337500	-0.0302556	-0.000191284	CRK29	XP_008377949.2 putative receptor-like protein kinase At4g00960 [Malus domestica]	-	-	-	-	GO:0016010//dystrophin-associated glycoprotein complex;GO:0030176//integral component of endoplasmic reticulum membrane	GO:0004672//protein kinase activity;GO:0005524//ATP binding	GO:0006468//protein phosphorylation;GO:2001256//regulation of store-operated calcium entry
1053	gene:MD07G1289700	-0.0300993	0.00303516	--	XP_028962041.1 zinc finger protein CONSTANS-LIKE 9-like isoform X1 [Malus domestica]	-	-	-	-	-	GO:0005515//protein binding	-
1054	gene:MD08G1153100	-0.0302397	0.00052529	FLOT4	XP_008378264.2 flotillin-like protein 4 [Malus domestica]	-	-	-	-	-	-	-
1055	gene:MD15G1158200	-0.0301391	-0.00248454	STP7	XP_008336925.2 sugar transport protein 7 isoform X1 [Malus domestica]	-	-	-	-	GO:0005887//integral component of plasma membrane;GO:0016021//integral component of membrane	GO:0008028//monocarboxylic acid transmembrane transporter activity;GO:0015114//phosphate ion transmembrane transporter activity;GO:0015295//solute:proton symporter activity;GO:0022857//transmembrane transporter activity;GO:0042910//xenobiotic transporter activity;GO:0051119//sugar transmembrane transporter activity	GO:0006810//transport;GO:0006817//phosphate ion transport;GO:0008643//carbohydrate transport;GO:0015718//monocarboxylic acid transport;GO:0042908//xenobiotic transport;GO:0055085//transmembrane transport
1056	MSTRG.34670	0.0290954	-0.00823545	--	zinc finger protein CONSTANS-LIKE 2 [Malus domestica]	-	-	-	-	-	GO:0046914//transition metal ion binding	-
1057	gene:MD11G1018500	-0.0299377	-0.00425061	PSY1R	XP_008343166.2 receptor-like protein 2 [Malus domestica]	-	-	-	-	-	GO:0005515//protein binding	-
1058	gene:MD03G1246400	-0.030163	0.0020834	LRR-RLK	RXI02912.1 hypothetical protein DVH24_002990 [Malus domestica]	-	-	-	-	-	GO:0005515//protein binding	-
1059	gene:MD15G1027100	-0.0299865	0.00383079	At2g16250	XP_008388062.1 probable LRR receptor-like serine/threonine-protein kinase At2g16250 [Malus domestica]	-	-	-	-	-	GO:0004672//protein kinase activity;GO:0005515//protein binding;GO:0005524//ATP binding	GO:0006468//protein phosphorylation
1060	gene:MD04G1002500	-0.0301535	0.00202895	CYP716A15	XP_028956568.1 beta-amyrin 28-monooxygenase [Malus domestica]	-	-	-	-	-	GO:0005506//iron ion binding;GO:0016705//oxidoreductase activity, acting on paired donors, with incorporation or reduction of molecular oxygen;GO:0020037//heme binding	GO:0055114//oxidation-reduction process
1061	MSTRG.42489	-0.0292172	0.00771496	--	PREDICTED: LOC18776630 [Prunus dulcis]	-	-	-	-	-	-	-
1062	gene:MD01G1171100	-0.0299389	-0.00406562	RPL10	RXI08676.1 hypothetical protein DVH24_022820 [Malus domestica]	Genetic Information Processing	Translation	ko03010//Ribosome	K02866	GO:0000315//organellar large ribosomal subunit;GO:0005840//ribosome;GO:0015934//large ribosomal subunit;GO:0022625//cytosolic large ribosomal subunit	GO:0003735//structural constituent of ribosome	GO:0006412//translation;GO:0006810//transport
1063	gene:MD11G1152000	-0.0301521	-0.00182704	Prcp	XP_028944445.1 lysosomal Pro-X carboxypeptidase-like [Malus domestica]	-	-	-	-	-	GO:0008236//serine-type peptidase activity;GO:0016788//hydrolase activity, acting on ester bonds	GO:0006508//proteolysis
1064	gene:MD04G1129800	0.0300457	-0.00311689	EXPA4	RXI02228.1 hypothetical protein DVH24_026758 [Malus domestica]	-	-	-	-	GO:0005575//cellular_component;GO:0005576//extracellular region;GO:0005618//cell wall;GO:0005622//intracellular;GO:0005623//cell;GO:0005737//cytoplasm;GO:0009507//chloroplast;GO:0009536//plastid;GO:0016020//membrane;GO:0030312//external encapsulating structure;GO:0043226//organelle;GO:0043227//membrane-bounded organelle;GO:0043229//intracellular organelle;GO:0043231//intracellular membrane-bounde…	-	GO:0008150//biological_process;GO:0009664//plant-type cell wall organization;GO:0009987//cellular process;GO:0016043//cellular component organization;GO:0045229//external encapsulating structure organization;GO:0071554//cell wall organization or biogenesis;GO:0071555//cell wall organization;GO:0071669//plant-type cell wall organization or biogenesis;GO:0071840//cellular component organization or …
1065	gene:MD10G1290400	-0.0291706	-0.00783397	ERF4	NP_001315779.1 ethylene-responsive transcription factor 4-like [Malus domestica]	-	-	-	-	-	GO:0003700//transcription factor activity, sequence-specific DNA binding	GO:0006355//regulation of transcription, DNA-templated
[truncated: 152 more rows]

## Sheet: Table S14-2
Table S14-2 DAMs used in O2PLS in M-CKL vs M-TL
No.	Metabolite	Loading_1	Loading_2	Compounds	Class	Ion.mode	Q1..Da.	Q3..Da.	Molecular.Weight..Da.	Formula	CAS	HMDB	C_ID	Pathway	KEGG_B_class	KEGG_A_class
[truncated: 112 more rows]

## Sheet: Talbe S14-3
Table S14-3 DEGs used in O2PLS in Z-CKL vs Z-TL
[truncated: 863 more rows]

[truncated: 9 more sheets: Table S14-4, Table S14-5, Table S14-6, Table S14-7, Table S14-8, Table S14-9, Table S14-10, Table S14-11, Table S14-12]
