# Supplementary material for: Transcriptome and Metabolome Analysis Reveals Salt-Tolerance Pathways in the Leaves and Roots of ZM-4 (Malus zumi) in the Early Stages of Salt Stress
Source: Int J Mol Sci. 2023 Feb 11;24(4):3638. doi: 10.3390/ijms24043638 (PMC9960305; doi:10.3390/ijms24043638)
Supplement: Supplementary file 1 [file ijms-24-03638-s001.zip › ijms-2193630-supplementary/Table S15.xlsx]

## Sheet: Table S15-1
Table S15-1 The top 25 joint loading elements of genes in M-CKL vs M-TL
No.	Transcript	Loading_1	Loading_2	Symbol	Description	KEGG_A_class	KEGG_B_class	Pathway	K_ID	GO.Component	GO.Function	GO.Process
1	gene:MD09G1104500	-0.013999	-0.108792	--	XP_008365448.1 uncharacterized protein LOC103429079 [Malus domestica]	-	-	-	-	GO:0016020//membrane	GO:0016757//transferase activity, transferring glycosyl groups	-
2	gene:MD11G1079800	0.0220033	0.102014	RPL4	TQE00960.1 hypothetical protein C1H46_013500 [Malus baccata]	Genetic Information Processing	Translation	ko03010//Ribosome	K02926	GO:0005840//ribosome;GO:0022625//cytosolic large ribosomal subunit	GO:0003735//structural constituent of ribosome;GO:0003849//3-deoxy-7-phosphoheptulonate synthase activity	GO:0006412//translation;GO:0009423//chorismate biosynthetic process
3	gene:MD15G1052500	-0.0213439	0.0942839	NLP3	XP_008393600.2 omega-amidase, chloroplastic [Malus domestica]	Metabolism;Metabolism	Global and overview maps;Amino acid metabolism	ko01100//Metabolic pathways;ko00250//Alanine, aspartate and glutamate metabolism	K13566;K13566	GO:0005737//cytoplasm;GO:0016021//integral component of membrane	GO:0000257//nitrilase activity;GO:0016410//N-acyltransferase activity;GO:0050126//N-carbamoylputrescine amidase activity	GO:0006497//protein lipidation;GO:0006807//nitrogen compound metabolic process;GO:0009058//biosynthetic process;GO:0009446//putrescine biosynthetic process;GO:0042158//lipoprotein biosynthetic process
4	gene:MD17G1015000	-0.0244399	-0.0919865	frr	XP_008362112.2 uncharacterized protein LOC103425790 [Malus domestica]	-	-	-	-	GO:0005737//cytoplasm;GO:0005840//ribosome	GO:0003735//structural constituent of ribosome;GO:0008135//translation factor activity, RNA binding	GO:0006412//translation
5	gene:MD07G1246200	-0.0234399	-0.0913848	RPV1	XP_028961842.1 protein SUPPRESSOR OF npr1-1, CONSTITUTIVE 1-like isoform X1 [Malus domestica]	-	-	-	-	-	GO:0005515//protein binding;GO:0005524//ATP binding;GO:0016887//ATPase activity;GO:0043531//ADP binding	GO:0007165//signal transduction
6	gene:MD03G1246600	-0.0234917	-0.0890354	LRR-RLK	XP_009334010.2 PREDICTED: probable leucine-rich repeat receptor-like serine/threonine-protein kinase At3g14840 isoform X1 [Pyrus x bretschneideri]	-	-	-	-	-	GO:0004672//protein kinase activity;GO:0005524//ATP binding	GO:0006468//protein phosphorylation
7	gene:MD06G1085400	-0.0252792	-0.0831234	SNA-I	XP_028960011.1 ribosome-inactivating protein bryodin II-like [Malus domestica]	-	-	-	-	-	GO:0030598//rRNA N-glycosylase activity	GO:0017148//negative regulation of translation
8	gene:MD15G1176000	-0.0194556	-0.0830233	--	XP_008337323.1 uncharacterized RNA-binding protein C17H9.04c [Malus domestica]	-	-	-	-	-	-	-
9	gene:MD05G1190800	-0.0225188	0.0791286	--	XP_028958406.1 LRR receptor-like serine/threonine-protein kinase FLS2 [Malus domestica]	-	-	-	-	-	GO:0005515//protein binding	-
10	gene:MD00G1021100	-0.0256646	-0.0760311	RPV1	TQD96968.1 hypothetical protein C1H46_017448 [Malus baccata]	-	-	-	-	GO:0016020//membrane	GO:0005173//stem cell factor receptor binding;GO:0005515//protein binding;GO:0005524//ATP binding;GO:0016887//ATPase activity;GO:0043531//ADP binding	GO:0007155//cell adhesion;GO:0007165//signal transduction
11	gene:MD11G1041500	-0.0249636	-0.0757242	RFS1	XP_028943831.1 probable galactinol--sucrose galactosyltransferase 1 [Malus domestica]	Metabolism;Metabolism	Global and overview maps;Carbohydrate metabolism	ko01100//Metabolic pathways;ko00052//Galactose metabolism	K06617;K06617	-	-	-
12	gene:MD03G1014200	-0.021543	0.0757292	pod	XP_028955122.1 peroxidase A2-like [Malus domestica]	Metabolism;Metabolism;Metabolism	Global and overview maps;Global and overview maps;Biosynthesis of other secondary metabolites	ko01100//Metabolic pathways;ko01110//Biosynthesis of secondary metabolites;ko00940//Phenylpropanoid biosynthesis	K00430;K00430;K00430	-	GO:0004601//peroxidase activity;GO:0020037//heme binding	GO:0006979//response to oxidative stress;GO:0055114//oxidation-reduction process
13	MSTRG.51939	-0.0230008	0.0751431	--	T4.12 [Malus x robusta]	-	-	-	-	-	-	-
14	gene:MD01G1174400	-0.026393	-0.0731312	GDH2	XP_008375213.2 glutamate dehydrogenase 2 [Malus domestica]	Metabolism;Metabolism;Metabolism;Metabolism;Metabolism	Global and overview maps;Global and overview maps;Amino acid metabolism;Amino acid metabolism;Energy metabolism	ko01100//Metabolic pathways;ko01200//Carbon metabolism;ko00250//Alanine, aspartate and glutamate metabolism;ko00220//Arginine biosynthesis;ko00910//Nitrogen metabolism	K00261;K00261;K00261;K00261;K00261	-	GO:0016491//oxidoreductase activity;GO:0016787//hydrolase activity;GO:0051287//NAD binding	GO:0006520//cellular amino acid metabolic process;GO:0008152//metabolic process;GO:0055114//oxidation-reduction process
15	gene:MD17G1262600	-0.0254723	0.0734308	PUB21	XP_008343072.2 U-box domain-containing protein 21-like [Malus domestica]	-	-	-	-	-	GO:0004842//ubiquitin-protein transferase activity;GO:0005515//protein binding;GO:0008270//zinc ion binding	GO:0016567//protein ubiquitination
16	MSTRG.36878	-0.0205513	0.0746475	GIP	Toll-Interleukin-Resistance domain family protein [Prunus dulcis]	Genetic Information Processing	Translation	ko03013//RNA transport	K14288	-	GO:0004518//nuclease activity;GO:0008233//peptidase activity;GO:0016779//nucleotidyltransferase activity;GO:0046872//metal ion binding	GO:0006259//DNA metabolic process
17	gene:MD01G1095700	-0.0254747	-0.0729309	At3g30340	XP_028962960.1 WAT1-related protein At3g30340-like [Malus domestica]	-	-	-	-	GO:0016020//membrane;GO:0016021//integral component of membrane	-	-
18	gene:MD02G1099900	-0.0264602	-0.0712706	RBOHE	XP_028945198.1 respiratory burst oxidase homolog protein E-like [Malus domestica]	Organismal Systems;Environmental Information Processing	Environmental adaptation;Signal transduction	ko04626//Plant-pathogen interaction;ko04016//MAPK signaling pathway - plant	K13447;K13447	-	GO:0004601//peroxidase activity;GO:0005509//calcium ion binding;GO:0016491//oxidoreductase activity;GO:0050664//oxidoreductase activity, acting on NAD(P)H, oxygen as acceptor	GO:0055114//oxidation-reduction process
19	gene:MD16G1047700	-0.0236447	0.0711031	TEM1	XP_008339704.2 AP2/ERF and B3 domain-containing transcription factor RAV1 [Malus domestica]	-	-	-	-	-	GO:0003677//DNA binding;GO:0003700//transcription factor activity, sequence-specific DNA binding	GO:0006355//regulation of transcription, DNA-templated
20	gene:MD14G1228700	-0.0226723	0.070706	LRK10L-1.2	XP_028948955.1 LEAF RUST 10 DISEASE-RESISTANCE LOCUS RECEPTOR-LIKE PROTEIN KINASE-like 1.2 isoform X1 [Malus domestica]	-	-	-	-	-	GO:0004672//protein kinase activity;GO:0005524//ATP binding;GO:0030247//polysaccharide binding	GO:0006468//protein phosphorylation
21	gene:MD12G1208900	-0.0230446	0.0694631	--	XP_008388496.2 exonuclease DPD1, chloroplastic/mitochondrial [Malus domestica]	-	-	-	-	GO:0005575//cellular_component;GO:0005622//intracellular;GO:0005623//cell;GO:0005737//cytoplasm;GO:0005739//mitochondrion;GO:0009360//DNA polymerase III complex;GO:0009507//chloroplast;GO:0009536//plastid;GO:0043226//organelle;GO:0043227//membrane-bounded organelle;GO:0043229//intracellular organelle;GO:0043231//intracellular membrane-bounded organelle;GO:0044424//intracellular part;GO:0044444//c…	GO:0003674//molecular_function;GO:0003676//nucleic acid binding;GO:0003824//catalytic activity;GO:0003887//DNA-directed DNA polymerase activity;GO:0004518//nuclease activity;GO:0004527//exonuclease activity;GO:0005488//binding;GO:0008026//ATP-dependent helicase activity;GO:0016787//hydrolase activity;GO:0016788//hydrolase activity, acting on ester bonds;GO:0043167//ion binding;GO:0043169//cation …	GO:0000738//DNA catabolic process, exonucleolytic;GO:0006139//nucleobase-containing compound metabolic process;GO:0006259//DNA metabolic process;GO:0006260//DNA replication;GO:0006308//DNA catabolic process;GO:0006725//cellular aromatic compound metabolic process;GO:0006807//nitrogen compound metabolic process;GO:0008150//biological_process;GO:0008152//metabolic process;GO:0009056//catabolic proc…
22	gene:MD09G1145200	-0.0245927	-0.0686848	WAKL22	XP_008380153.2 wall-associated receptor kinase-like 1 [Malus domestica]	-	-	-	-	GO:0005575//cellular_component;GO:0005623//cell;GO:0005886//plasma membrane;GO:0016020//membrane;GO:0016021//integral component of membrane;GO:0031224//intrinsic component of membrane;GO:0044425//membrane part;GO:0044464//cell part;GO:0071944//cell periphery	GO:0000166//nucleotide binding;GO:0001871//pattern binding;GO:0003674//molecular_function;GO:0003824//catalytic activity;GO:0004672//protein kinase activity;GO:0004674//protein serine/threonine kinase activity;GO:0005488//binding;GO:0005509//calcium ion binding;GO:0005524//ATP binding;GO:0008144//drug binding;GO:0016301//kinase activity;GO:0016740//transferase activity;GO:0016772//transferase act…	GO:0006464//cellular protein modification process;GO:0006468//protein phosphorylation;GO:0006793//phosphorus metabolic process;GO:0006796//phosphate-containing compound metabolic process;GO:0006807//nitrogen compound metabolic process;GO:0007154//cell communication;GO:0007165//signal transduction;GO:0007166//cell surface receptor signaling pathway;GO:0008150//biological_process;GO:0008152//metabo…
23	gene:MD15G1039600	-0.0268757	-0.0677484	WRKY76	XP_008378972.1 WRKY transcription factor WRKY76-like [Malus domestica]	-	-	-	-	-	GO:0003700//transcription factor activity, sequence-specific DNA binding;GO:0043565//sequence-specific DNA binding	GO:0006355//regulation of transcription, DNA-templated
24	gene:MD05G1320500	-0.0224845	0.06912	PPO	XP_008364151.2 polyphenol oxidase latent form, chloroplastic-like [Malus domestica]	Metabolism;Metabolism;Metabolism;Metabolism	Global and overview maps;Global and overview maps;Amino acid metabolism;Biosynthesis of other secondary metabolites	ko01100//Metabolic pathways;ko01110//Biosynthesis of secondary metabolites;ko00350//Tyrosine metabolism;ko00950//Isoquinoline alkaloid biosynthesis	K00422;K00422;K00422;K00422	-	GO:0004097//catechol oxidase activity;GO:0016491//oxidoreductase activity	GO:0055114//oxidation-reduction process
25	gene:MD02G1251800	-0.0270202	-0.0671572	LRK10	XP_028950158.1 rust resistance kinase Lr10-like [Malus domestica]	-	-	-	-	-	GO:0004672//protein kinase activity;GO:0005524//ATP binding	GO:0006468//protein phosphorylation

## Sheet: Table S15-2
Table S15-2 The top 25 joint loading elements of metabolites in M-CKL vs M-TL
No.	Metabolite	Loading_1	Loading_2	Compounds	Class	Ion.mode	Q1..Da.	Q3..Da.	Molecular.Weight..Da.	Formula	CAS	HMDB	C_ID	Pathway	KEGG_B_class	KEGG_A_class
1	pme2914	-0.090788	0.277377	3-Hydroxy-3-methylpentane-1,5-dioic acid	Amino acids and derivatives	[M-H]-	161.046	99.0501	162.053	C6H10O5	--	--	-	-	-	-
2	Lmbn001754	0.0928477	-0.191801	3-Isopropylmalic Acid*	Organic acids	[M-H]-	175.061	115.04	176.069	C7H12O5	--	--	C04411	ko01100//Metabolic pathways;ko01110//Biosynthesis of secondary metabolites;ko01230//Biosynthesis of amino acids;ko01210//2-Oxocarboxylic acid metabolism;ko00290//Valine, leucine and isoleucine biosynthesis	Amino acid metabolism;Global and overview maps	Metabolism
3	Zmgn001448	0.0928477	-0.191801	2-Propylmalic Acid*	Organic acids	[M-H]-	175.061	115.04	176.069	C7H12O5	--	--	C05994	ko00620//Pyruvate metabolism	Carbohydrate metabolism	Metabolism
4	pmb0865	0.0819206	0.195952	LysoPC 18:3(2n isomer)	Lipids	[M+H]+	518.324	184.073	517.317	C26H48NO7P	--	--	-	-	-	-
5	mws1337	0.0881771	0.167352	D-Pantothenic Acid	Others	[M+H]+	220.118	202.1	219.111	C9H17NO5	79-83-4	HMDB0000210	C00864	ko01100//Metabolic pathways;ko01110//Biosynthesis of secondary metabolites;ko00410//beta-Alanine metabolism;ko00770//Pantothenate and CoA biosynthesis	Global and overview maps;Metabolism of cofactors and vitamins;Metabolism of other amino acids	Metabolism
6	ML10180524	0.0836464	0.158042	Cytarabine	Nucleotides and derivatives	[M+H]+	244.095	112.054	243.085	C9H13N3O5	147-94-4	HMDB0015122	-	-	-	-
7	pmb3074	-0.0993143	0.147803	5-O-p-Coumaroylquinic acid*	Phenolic acids	[M-H]-	337.093	191.05	338.1	C16H18O8	--	--	C12208	ko01110//Biosynthesis of secondary metabolites;ko00941//Flavonoid biosynthesis;ko00940//Phenylpropanoid biosynthesis;ko00945//Stilbenoid, diarylheptanoid and gingerol biosynthesis	Biosynthesis of other secondary metabolites;Global and overview maps	Metabolism
8	Zmpp002571	-0.0902987	-0.15053	Robinetin	Flavonoids	[M+H]+	303.052	257.046	302.043	C15H10O7	--	--	-	-	-	-
9	Hmjn004446	-0.0883915	0.151232	Luteolin-7-O-(6''-caffeoyl)rhamnoside	Flavonoids	[M-H]-	593.13	285.04	594.137	C30H26O13	--	--	-	-	-	-
10	Xmsn002700	-0.0843705	-0.153083	Taxifolin-3'-O-glucoside	Flavonoids	[M-H]-	465.125	303.051	466.111	C21H22O12	--	--	-	-	-	-
11	mws0856	-0.0806766	-0.155046	Quercetin-4'-O-glucoside (Spiraeoside)	Flavonoids	[M-H]-	463.088	301	464.096	C21H20O12	--	--	-	-	-	-
12	Lmcn006192	-0.0873361	0.151343	Didymin (Isosakuranetin-7-O-rutinoside)	Flavonoids	[M-H]-	593.187	285.075	594.195	C28H34O14	--	--	-	-	-	-
13	mws0091	-0.0857018	-0.15162	Quercetin-3-O-glucoside (Isoquercitrin)*	Flavonoids	[M-H]-	463.088	300.028	464.096	C21H20O12	--	--	C05623	ko01100//Metabolic pathways;ko01110//Biosynthesis of secondary metabolites;ko00944//Flavone and flavonol biosynthesis	Biosynthesis of other secondary metabolites;Global and overview maps	Metabolism
14	Cmzn005970	-0.0953968	-0.141978	Dunalianoside A	Phenolic acids	[M-H]-	433.113	271.062	434.121	C21H22O10	--	--	-	-	-	-
15	pma3649	0.0986222	-0.138811	5-Aminolevulinic Acid	Alkaloids	[M+H]+	132.1	86.1	131.058	C5H9NO3	106-60-5	HMDB0001149	C00430	ko01100//Metabolic pathways;ko01110//Biosynthesis of secondary metabolites;ko01120//Microbial metabolism in diverse environments;ko02010//ABC transporters;ko00260//Glycine, serine and threonine metabolism;ko00860//Porphyrin and chlorophyll metabolism	Amino acid metabolism;Global and overview maps;Membrane transport;Metabolism of cofactors and vitamins	Environmental Information Processing;Metabolism
16	Lmtn002565	0.0890794	0.144473	1-O-Vanilloyl-D-Glucose	Phenolic acids	[M-H]-	329.11	167.03	330.095	C14H18O9	--	--	-	-	-	-
17	Lmsn011830	-0.0940219	-0.140456	2α,19α-Dihydroxy-3-oxours-12-en-28-oic acid	Terpenoids	[M-H]-	485.327	485.327	486.334	C30H46O5	--	--	-	-	-	-
18	Lmsn006267	0.0788509	0.147508	Phloretin-4'-O-(6''-Caffeoyl)glucoside	Flavonoids	[M-H]-	597.161	273.077	598.169	C30H30O13	--	--	-	-	-	-
19	pmn001583	-0.0956326	-0.132992	Quercetin-3-O-robinobioside	Flavonoids	[M-H]-	609.146	300.029	610.153	C27H30O16	--	--	-	-	-	-
20	Jmwn002620	-0.0955131	0.125352	Vanillic Acid-4-O-Glucuronide	Phenolic acids	[M-H]-	341.086	161.02	342.095	C15H18O9	-	HMDB0060024	-	-	-	-
21	mws2108	-0.0948075	0.12165	Cryptochlorogenic acid (4-O-Caffeoylquinic acid)*	Phenolic acids	[M-H]-	353.088	191.05	354.095	C16H18O9	--	--	-	-	-	-
22	Hmln002806	-0.0975177	0.118417	5-O-Caffeoylshikimic acid	Phenolic acids	[M-H]-	335.077	179.03	336.085	C16H16O8	--	--	C10434	ko01100//Metabolic pathways;ko01110//Biosynthesis of secondary metabolites;ko00941//Flavonoid biosynthesis;ko00940//Phenylpropanoid biosynthesis;ko00945//Stilbenoid, diarylheptanoid and gingerol biosynthesis	Biosynthesis of other secondary metabolites;Global and overview maps	Metabolism
23	mws0018	0.0930877	0.118574	Spermine	Alkaloids	[M+H]+	203.223	83	202.216	C10H26N4	71-44-3	HMDB0001256	C00750	ko01100//Metabolic pathways;ko00330//Arginine and proline metabolism;ko00480//Glutathione metabolism;ko00410//beta-Alanine metabolism	Amino acid metabolism;Global and overview maps;Metabolism of other amino acids	Metabolism
24	pmb0711	-0.0968358	-0.114458	Quercetin-7-O-rutinoside	Flavonoids	[M+H]+	611.161	303.1	610.153	C27H30O16	--	--	-	-	-	-
25	Zmsp004363	0.0865534	0.121731	Quercetin-3-O-(6''-O-acetyl)glucoside	Flavonoids	[M+H]+	507.117	303.052	506.106	C23H22O13	--	--	-	-	-	-

## Sheet: Talbe S15-3
Table S15-3 The top 25 joint loading elements of genes in Z-CKL vs Z-TL
No.	Transcript	Loading_1	Loading_2	Symbol	Description	KEGG_A_class	KEGG_B_class	Pathway	K_ID	GO.Component	GO.Function	GO.Process
1	gene:MD09G1271400	-0.0237706	0.0994611	MYB20	XP_008381375.2 transcription factor MYB20-like [Malus domestica]	-	-	-	-	-	-	-
2	gene:MD05G1055800	-0.027227	-0.0970533	GATA5	XP_028957839.1 GATA transcription factor 5-like [Malus domestica]	-	-	-	-	GO:0005575//cellular_component;GO:0005622//intracellular;GO:0005623//cell;GO:0005634//nucleus;GO:0005667//transcription factor complex;GO:0005730//nucleolus;GO:0031974//membrane-enclosed lumen;GO:0031981//nuclear lumen;GO:0032991//macromolecular complex;GO:0043226//organelle;GO:0043227//membrane-bounded organelle;GO:0043228//non-membrane-bounded organelle;GO:0043229//intracellular organelle;GO:00…	GO:0000976//transcription regulatory region sequence-specific DNA binding;GO:0000977//RNA polymerase II regulatory region sequence-specific DNA binding;GO:0000981//RNA polymerase II transcription factor activity, sequence-specific DNA binding;GO:0001012//RNA polymerase II regulatory region DNA binding;GO:0001067//regulatory region nucleic acid binding;GO:0001085//RNA polymerase II transcription f…	GO:0006139//nucleobase-containing compound metabolic process;GO:0006351//transcription, DNA-templated;GO:0006355//regulation of transcription, DNA-templated;GO:0006357//regulation of transcription from RNA polymerase II promoter;GO:0006366//transcription from RNA polymerase II promoter;GO:0006725//cellular aromatic compound metabolic process;GO:0006807//nitrogen compound metabolic process;GO:0007…
3	gene:MD12G1121200	-0.0290373	-0.0841289	MLO3	XP_008380968.2 MLO-like protein 3 isoform X1 [Malus domestica]	-	-	-	-	GO:0016021//integral component of membrane	-	GO:0006952//defense response
4	gene:MD02G1003300	-0.0286272	-0.0828837	UGT74F2	XP_028963994.1 UDP-glycosyltransferase 74F2-like [Malus domestica]	-	-	-	-	-	GO:0008194//UDP-glycosyltransferase activity;GO:0016758//transferase activity, transferring hexosyl groups	-
5	gene:MD00G1130600	-0.027099	-0.0805488	AVT1I	RXH69328.1 hypothetical protein DVH24_037112 [Malus domestica]	-	-	-	-	GO:0005887//integral component of plasma membrane	GO:0015173//aromatic amino acid transmembrane transporter activity	GO:0015801//aromatic amino acid transport
6	gene:MD10G1024000	-0.0297744	0.0791077	VTL1	XP_008358287.1 vacuolar iron transporter homolog 4-like [Malus domestica]	-	-	-	-	-	GO:0005384//manganese ion transmembrane transporter activity	GO:0030026//cellular manganese ion homeostasis
7	gene:MD12G1108300	0.0267581	-0.079101	At3g53190	XP_008372801.1 probable pectate lyase 12 [Malus domestica]	Metabolism;Metabolism	Global and overview maps;Carbohydrate metabolism	ko01100//Metabolic pathways;ko00040//Pentose and glucuronate interconversions	K01728;K01728	-	-	GO:0051186//cofactor metabolic process;GO:0071941//nitrogen cycle metabolic process
8	gene:MD17G1183900	0.0306149	-0.0766933	--	XP_008367454.2 uncharacterized protein LOC103431081 [Malus domestica]	-	-	-	-	-	-	-
9	gene:MD10G1298700	-0.0282384	-0.0764448	PPO	XP_008366047.2 polyphenol oxidase, chloroplastic-like [Malus domestica]	Metabolism;Metabolism;Metabolism;Metabolism	Global and overview maps;Global and overview maps;Amino acid metabolism;Biosynthesis of other secondary metabolites	ko01100//Metabolic pathways;ko01110//Biosynthesis of secondary metabolites;ko00350//Tyrosine metabolism;ko00950//Isoquinoline alkaloid biosynthesis	K00422;K00422;K00422;K00422	-	GO:0004097//catechol oxidase activity;GO:0016491//oxidoreductase activity	GO:0055114//oxidation-reduction process
10	gene:MD04G1017700	-0.0290482	0.075389	MUR3	RXI00568.1 hypothetical protein DVH24_000802 [Malus domestica]	-	-	-	-	-	-	-
11	gene:MD08G1181000	-0.0311053	-0.0740777	TTL1	XP_008391076.1 inactive TPR repeat-containing thioredoxin TTL3-like [Malus domestica]	-	-	-	-	GO:0005737//cytoplasm;GO:0045203//integral component of cell outer membrane	GO:0003723//RNA binding;GO:0005215//transporter activity;GO:0005515//protein binding;GO:0015036//disulfide oxidoreductase activity;GO:0042802//identical protein binding	GO:0015774//polysaccharide transport;GO:0042710//biofilm formation;GO:0055114//oxidation-reduction process
12	gene:MD17G1218200	-0.0292566	-0.0742885	At3g02645	XP_028953338.1 putative UPF0481 protein At3g02645 [Malus domestica]	-	-	-	-	-	-	-
13	gene:MD12G1118300	-0.029452	0.0739972	ARF18	XP_028945353.1 auxin response factor 18-like isoform X1 [Malus domestica]	-	-	-	-	-	-	GO:0006915//apoptotic process
14	gene:MD14G1002300	0.0293903	-0.0739412	SINE1	XP_008391678.2 protein SINE1 [Malus domestica]	-	-	-	-	-	-	-
15	gene:MD05G1246300	-0.0288052	-0.0738583	EIX2	XP_028959376.1 receptor-like protein EIX1 [Malus domestica]	-	-	-	-	-	GO:0005515//protein binding	-
16	gene:MD09G1037000	-0.0246986	-0.0752999	DEGP9	XP_008348037.2 protease Do-like 9 [Malus domestica]	-	-	-	-	GO:0016021//integral component of membrane;GO:0030288//outer membrane-bounded periplasmic space	GO:0003723//RNA binding;GO:0003724//RNA helicase activity;GO:0003824//catalytic activity;GO:0004252//serine-type endopeptidase activity;GO:0005515//protein binding;GO:0005524//ATP binding;GO:0008236//serine-type peptidase activity;GO:0008239//dipeptidyl-peptidase activity;GO:0045152//antisigma factor binding;GO:0070009//serine-type aminopeptidase activity	GO:0006508//proteolysis;GO:0006950//response to stress;GO:0016032//viral process
17	gene:MD13G1000400	0.0304499	-0.0711687	AGAL1	XP_008389053.1 alpha-galactosidase 1 isoform X1 [Malus domestica]	Metabolism;Metabolism;Metabolism;Metabolism;Metabolism	Global and overview maps;Lipid metabolism;Carbohydrate metabolism;Lipid metabolism;Glycan biosynthesis and metabolism	ko01100//Metabolic pathways;ko00561//Glycerolipid metabolism;ko00052//Galactose metabolism;ko00600//Sphingolipid metabolism;ko00603//Glycosphingolipid biosynthesis - globo and isoglobo series	K07407;K07407;K07407;K07407;K07407	-	GO:0004553//hydrolase activity, hydrolyzing O-glycosyl compounds	GO:0005975//carbohydrate metabolic process
18	gene:MD01G1214500	0.0247869	-0.073256	CRF4	XP_008380530.2 ethylene-responsive transcription factor CRF4 [Malus domestica]	-	-	-	-	-	GO:0003700//transcription factor activity, sequence-specific DNA binding	GO:0006355//regulation of transcription, DNA-templated
19	gene:MD10G1334300	-0.0314598	0.0704861	CRK2	XP_028943496.1 uncharacterized protein LOC103429730 isoform X2 [Malus domestica]	-	-	-	-	-	GO:0004672//protein kinase activity;GO:0005524//ATP binding	GO:0006468//protein phosphorylation
20	gene:MD11G1107800	-0.0314686	0.0701694	At3g47110	XP_008359087.2 LOW QUALITY PROTEIN: probable LRR receptor-like serine/threonine-protein kinase At3g47570 [Malus domestica]	-	-	-	-	-	GO:0004413//homoserine kinase activity;GO:0004672//protein kinase activity;GO:0005515//protein binding;GO:0005524//ATP binding	GO:0006468//protein phosphorylation;GO:0009088//threonine biosynthetic process
21	MSTRG.52519	-0.0325448	-0.0695877	VQ22	VQ motif-containing protein 22 [Malus domestica]	-	-	-	-	GO:0043231//intracellular membrane-bounded organelle	-	-
22	gene:MD07G1287100	-0.0306428	0.070185	TAP46	XP_008376711.1 PP2A regulatory subunit TAP46 [Malus domestica]	Cellular Processes	Transport and catabolism	ko04136//Autophagy - other eukaryotes	K17606	-	-	GO:0009966//regulation of signal transduction
23	gene:MD06G1124500	-0.0311581	-0.0695277	--	XP_028959602.1 uncharacterized protein LOC103438689 isoform X5 [Malus domestica]	-	-	-	-	-	-	-
24	gene:MD14G1074400	0.0303611	-0.0694974	KIN14L	XP_008360660.2 kinesin-like protein KIN-14L [Malus domestica]	-	-	-	-	-	GO:0005515//protein binding;GO:0005524//ATP binding;GO:0008017//microtubule binding	GO:0006260//DNA replication;GO:0007018//microtubule-based movement
25	gene:MD12G1174400	-0.0246426	-0.0706426	RLP6	XP_028945716.1 receptor-like protein 6 [Malus domestica]	-	-	-	-	-	GO:0005515//protein binding	-

## Sheet: Table S15-4
Table S15-4 The top 25 joint loading elements of metabolites in Z-CKL vs Z-TL
No.	Metabolite	Loading_1	Loading_2	Compounds	Class	Ion.mode	Q1..Da.	Q3..Da.	Molecular.Weight..Da.	Formula	CAS	HMDB	C_ID	Pathway	KEGG_B_class	KEGG_A_class
1	Lmjp002596	-0.0879592	0.271537	Quercetin-3-O-sambubioside*	Flavonoids	[M+H]+	597.145	303.049	596.138	C26H28O16	--	--	C12637	ko00944//Flavone and flavonol biosynthesis	Biosynthesis of other secondary metabolites	Metabolism
2	mws0192	0.0887801	-0.265799	Succinic acid	Organic acids	[M-H]-	117.019	73	118.027	C4H6O4	110-15-6	HMDB0000254	C00042	ko01100//Metabolic pathways;ko01110//Biosynthesis of secondary metabolites;ko01120//Microbial metabolism in diverse environments;ko01130//Biosynthesis of antibiotics;ko01200//Carbon metabolism;ko00360//Phenylalanine metabolism;ko01220//Degradation of aromatic compounds;ko00760//Nicotinate and nicotinamide metabolism;ko00350//Tyrosine metabolism;ko00630//Glyoxylate and dicarboxylate metabolism;ko0…	Amino acid metabolism;Carbohydrate metabolism;Energy metabolism;Global and overview maps;Metabolism of cofactors and vitamins	Metabolism
3	mws0470	0.0887801	-0.265799	Methylmalonic acid	Organic acids	[M-H]-	117.019	73	118.027	C4H6O4	516-05-2	HMDB0000202	C02170	ko00240//Pyrimidine metabolism;ko00280//Valine, leucine and isoleucine degradation;ko00640//Propanoate metabolism	Amino acid metabolism;Carbohydrate metabolism;Nucleotide metabolism	Metabolism
4	pme1598	-0.0919027	-0.259484	Hesperetin-5-O-glucoside	Flavonoids	[M-H]-	463.125	301	464.132	C22H24O11	--	--	-	-	-	-
5	pmp001287	0.0932664	-0.231046	N-Benzylmethylene isomethylamine	Alkaloids	[M+H]+	120.081	103.055	119.073	C8H9N	--	--	-	-	-	-
6	Zmyn000230	-0.0995713	-0.199594	2-Dehydro-3-deoxy-L-arabinonate	Others	[M-H]-	147.029	57.0344	148.037	C5H8O5	--	--	C00684	ko01100//Metabolic pathways;ko00053//Ascorbate and aldarate metabolism	Carbohydrate metabolism;Global and overview maps	Metabolism
7	MWS0811	0.0955286	0.183899	L-Pipecolic Acid	Organic acids	[M+H]+	130.086	84.0818	129.079	C6H11NO2	-	HMDB0062767	C00408	ko01100//Metabolic pathways;ko01110//Biosynthesis of secondary metabolites;ko00960//Tropane, piperidine and pyridine alkaloid biosynthesis;ko00310//Lysine degradation	Amino acid metabolism;Biosynthesis of other secondary metabolites;Global and overview maps	Metabolism
8	Lmtp004044	-0.0968403	0.175021	Quercetin-3-O-apiosyl(1→2)galactoside*	Flavonoids	[M+H]+	597.145	303.043	596.138	C26H28O16	--	--	-	-	-	-
9	pmp000587	-0.100443	0.165796	Luteolin-7-O-(6''-malonyl)glucoside	Flavonoids	[M+H]+	535.108	287.05	534.101	C24H22O14	--	--	-	-	-	-
10	Lmbn001754	0.101459	-0.162984	3-Isopropylmalic Acid*	Organic acids	[M-H]-	175.061	115.04	176.069	C7H12O5	--	--	C04411	ko01100//Metabolic pathways;ko01110//Biosynthesis of secondary metabolites;ko01230//Biosynthesis of amino acids;ko01210//2-Oxocarboxylic acid metabolism;ko00290//Valine, leucine and isoleucine biosynthesis	Amino acid metabolism;Global and overview maps	Metabolism
11	Zmgn001448	0.101459	-0.162984	2-Propylmalic Acid*	Organic acids	[M-H]-	175.061	115.04	176.069	C7H12O5	--	--	C05994	ko00620//Pyruvate metabolism	Carbohydrate metabolism	Metabolism
12	pmb0711	-0.103601	0.152163	Quercetin-7-O-rutinoside	Flavonoids	[M+H]+	611.161	303.1	610.153	C27H30O16	--	--	-	-	-	-
13	mws0282	-0.103959	-0.14827	L-Tryptophan	Amino acids and derivatives	[M-H]-	203.083	116.051	204.09	C11H12N2O2	73-22-3	HMDB0000929	C00078	ko01100//Metabolic pathways;ko01110//Biosynthesis of secondary metabolites;ko01130//Biosynthesis of antibiotics;ko01230//Biosynthesis of amino acids;ko01210//2-Oxocarboxylic acid metabolism;ko00380//Tryptophan metabolism;ko00970//Aminoacyl-tRNA biosynthesis;ko00400//Phenylalanine, tyrosine and tryptophan biosynthesis;ko00260//Glycine, serine and threonine metabolism;ko00966//Glucosinolate biosynt…	Amino acid metabolism;Biosynthesis of other secondary metabolites;Global and overview maps;Translation	Genetic Information Processing;Metabolism
14	Lmcp002302	-0.100435	-0.149982	N6-(2-Hydroxyethyl)adenosine	Nucleotides and derivatives	[M+H]+	312.13	180.088	311.123	C12H17N5O5	--	--	-	-	-	-
15	Lmtn002233	-0.0997633	-0.149535	Androsin	Phenolic acids	[M-H]-	327.11	165.05	328.116	C15H20O8	--	--	-	-	-	-
16	pme3967	-0.100573	-0.147749	2-(Dimethylamino)guanosine	Nucleotides and derivatives	[M+H]+	312.13	180	311.123	C12H17N5O5	--	--	-	-	-	-
17	Zmyn000247	-0.103663	-0.138426	2-Hydroxyglutaric Acid*	Organic acids	[M-H]-	147.03	57.0346	148.037	C5H8O5	--	--	C03196	ko01120//Microbial metabolism in diverse environments	Global and overview maps	Metabolism
18	pmp000589	-0.10386	0.137492	Quercetin-7-O-(6''-malonyl)glucoside	Flavonoids	[M+H]+	551.103	303.051	550.096	C24H22O15	--	--	-	-	-	-
19	pmb3101	0.10024	-0.138482	2-Isopropylmalic Acid	Organic acids	[M-H]-	175.061	115.044	176.069	C7H12O5	3237-44-3	HMDB0000402	C02504	ko01100//Metabolic pathways;ko01110//Biosynthesis of secondary metabolites;ko01230//Biosynthesis of amino acids;ko01210//2-Oxocarboxylic acid metabolism;ko00290//Valine, leucine and isoleucine biosynthesis;ko00620//Pyruvate metabolism	Amino acid metabolism;Carbohydrate metabolism;Global and overview maps	Metabolism
20	MWSHY0061	-0.103829	-0.132507	Kaempferol-3-O-neohesperidoside*	Flavonoids	[M+H]+	595.164	287.055	594.159	C27H30O15	--	--	-	-	-	-
21	pmb3074	-0.105217	-0.130871	5-O-p-Coumaroylquinic acid*	Phenolic acids	[M-H]-	337.093	191.05	338.1	C16H18O8	--	--	C12208	ko01110//Biosynthesis of secondary metabolites;ko00941//Flavonoid biosynthesis;ko00940//Phenylpropanoid biosynthesis;ko00945//Stilbenoid, diarylheptanoid and gingerol biosynthesis	Biosynthesis of other secondary metabolites;Global and overview maps	Metabolism
22	Lmdp004892	-0.103192	0.130063	Kaempferol-3-O-(6''-malonyl)galactoside*	Flavonoids	[M+H]+	535.108	287.055	534.101	C24H22O14	--	--	-	-	-	-
23	Lmbn000216	-0.100878	-0.129324	3-Methylmalic acid*	Organic acids	[M-H]-	147.03	57.0344	148.037	C5H8O5	--	--	C06032	ko01100//Metabolic pathways;ko01230//Biosynthesis of amino acids;ko01210//2-Oxocarboxylic acid metabolism;ko00660//C5-Branched dibasic acid metabolism;ko00290//Valine, leucine and isoleucine biosynthesis	Amino acid metabolism;Carbohydrate metabolism;Global and overview maps	Metabolism
24	pmb2826	-0.105348	-0.113821	L-Citramalic acid	Organic acids	[M-H]-	147.03	87.0081	148.037	C5H8O5	--	--	C02614	ko01100//Metabolic pathways;ko00660//C5-Branched dibasic acid metabolism	Carbohydrate metabolism;Global and overview maps	Metabolism
25	Lmpp005784	0.100216	0.114486	6-Methoxyquercetin-3-O-Xyloside	Flavonoids	[M+H]+	465.103	333.072	464.096	C21H20O12	--	--	-	-	-	-

## Sheet: Table S15-5
Table S15-5 The top 25 joint loading elements of genes in M-TL vs Z-TL
No.	Transcript	Loading_1	Loading_2	Symbol	Description	KEGG_A_class	KEGG_B_class	Pathway	K_ID	GO.Component	GO.Function	GO.Process
1	gene:MD14G1243300	0.0100538	0.051358	HDG11	XP_028948959.1 homeobox-leucine zipper protein HDG11-like [Malus domestica]	-	-	-	-	GO:0005575//cellular_component;GO:0005622//intracellular;GO:0005623//cell;GO:0005634//nucleus;GO:0005737//cytoplasm;GO:0043226//organelle;GO:0043227//membrane-bounded organelle;GO:0043229//intracellular organelle;GO:0043231//intracellular membrane-bounded organelle;GO:0044424//intracellular part;GO:0044464//cell part	GO:0000976//transcription regulatory region sequence-specific DNA binding;GO:0001067//regulatory region nucleic acid binding;GO:0003674//molecular_function;GO:0003676//nucleic acid binding;GO:0003677//DNA binding;GO:0003690//double-stranded DNA binding;GO:0003700//transcription factor activity, sequence-specific DNA binding;GO:0005488//binding;GO:0008289//lipid binding;GO:0043565//sequence-specif…	GO:0000902//cell morphogenesis;GO:0000904//cell morphogenesis involved in differentiation;GO:0006139//nucleobase-containing compound metabolic process;GO:0006351//transcription, DNA-templated;GO:0006355//regulation of transcription, DNA-templated;GO:0006725//cellular aromatic compound metabolic process;GO:0006807//nitrogen compound metabolic process;GO:0008150//biological_process;GO:0008152//meta…
2	MSTRG.41698	0.00939054	-0.0509198	POL	PREDICTED: Transposon, partial [Prunus dulcis]	-	-	-	-	-	-	-
3	gene:MD09G1183300	0.0100411	0.05061	GRF5	XP_008391391.2 LOW QUALITY PROTEIN: growth-regulating factor 5 [Malus domestica]	-	-	-	-	GO:0005575//cellular_component;GO:0005622//intracellular;GO:0005623//cell;GO:0005634//nucleus;GO:0043226//organelle;GO:0043227//membrane-bounded organelle;GO:0043229//intracellular organelle;GO:0043231//intracellular membrane-bounded organelle;GO:0044424//intracellular part;GO:0044464//cell part	GO:0000166//nucleotide binding;GO:0003674//molecular_function;GO:0005488//binding;GO:0005524//ATP binding;GO:0008144//drug binding;GO:0017076//purine nucleotide binding;GO:0030554//adenyl nucleotide binding;GO:0032553//ribonucleotide binding;GO:0032555//purine ribonucleotide binding;GO:0032559//adenyl ribonucleotide binding;GO:0035639//purine ribonucleoside triphosphate binding;GO:0036094//small …	GO:0006139//nucleobase-containing compound metabolic process;GO:0006351//transcription, DNA-templated;GO:0006355//regulation of transcription, DNA-templated;GO:0006725//cellular aromatic compound metabolic process;GO:0006807//nitrogen compound metabolic process;GO:0007275//multicellular organism development;GO:0008150//biological_process;GO:0008152//metabolic process;GO:0009058//biosynthetic proc…
4	gene:MD17G1281400	0.00850213	-0.049818	--	RXH68356.1 hypothetical protein DVH24_030689 [Malus domestica]	-	-	-	-	-	-	-
5	gene:MD00G1189100	0.00845108	-0.0496431	EIX2	TQD86321.1 hypothetical protein C1H46_028152 [Malus baccata]	-	-	-	-	-	GO:0005515//protein binding	-
6	gene:MD15G1109200	0.0105805	0.0486213	RPA2A	XP_008393970.2 replication protein A 32 kDa subunit A [Malus domestica]	Genetic Information Processing;Genetic Information Processing;Genetic Information Processing;Genetic Information Processing	Replication and repair;Replication and repair;Replication and repair;Replication and repair	ko03420//Nucleotide excision repair;ko03030//DNA replication;ko03440//Homologous recombination;ko03430//Mismatch repair	K10739;K10739;K10739;K10739	GO:0009318//exodeoxyribonuclease VII complex;GO:0009360//DNA polymerase III complex	GO:0003676//nucleic acid binding;GO:0003700//transcription factor activity, sequence-specific DNA binding;GO:0003887//DNA-directed DNA polymerase activity;GO:0008855//exodeoxyribonuclease VII activity	GO:0006260//DNA replication;GO:0006308//DNA catabolic process;GO:0006355//regulation of transcription, DNA-templated
7	gene:MD08G1200400	0.00931993	-0.0485973	--	-	-	-	-	-	-	-	-
8	gene:MD10G1277800	0.0106627	0.0478326	NAT2	NP_001315717.1 nucleobase-ascorbate transporter 2-like [Malus domestica]	-	-	-	-	GO:0016020//membrane;GO:0016021//integral component of membrane	GO:0015205//nucleobase transmembrane transporter activity;GO:0022857//transmembrane transporter activity;GO:0042907//xanthine transmembrane transporter activity	GO:0015851//nucleobase transport;GO:0042906//xanthine transport;GO:0055085//transmembrane transport
9	gene:MD08G1130000	-0.0110718	-0.0474619	RPPL1	XP_028962839.1 putative disease resistance RPP13-like protein 1 [Malus domestica]	-	-	-	-	GO:0005575//cellular_component;GO:0005887//integral component of plasma membrane;GO:0055051//ATP-binding cassette (ABC) transporter complex, integrated substrate binding	GO:0005515//protein binding;GO:0005524//ATP binding;GO:0033230//cysteine-transporting ATPase activity;GO:0043531//ADP binding	GO:0008150//biological_process;GO:0033228//cysteine export
10	gene:MD16G1059600	0.0108444	-0.0471684	dst1	XP_028951393.1 serine/threonine-protein kinase 4-like [Malus domestica]	-	-	-	-	-	GO:0004672//protein kinase activity;GO:0005524//ATP binding;GO:0016709//oxidoreductase activity, acting on paired donors, with incorporation or reduction of molecular oxygen, NAD(P)H as one donor, and incorporation of one atom of oxygen	GO:0006468//protein phosphorylation;GO:0006744//ubiquinone biosynthetic process
11	MSTRG.53101	0.00991737	-0.047219	--	T4.15 [Malus x robusta]	-	-	-	-	-	-	-
12	MSTRG.48087	0.0111681	-0.0468362	--	T4.15 [Malus x robusta]	-	-	-	-	-	-	-
13	gene:MD00G1203600	0.00975647	-0.0470788	At3g14460	XP_028954796.1 putative disease resistance protein At3g14460 [Malus domestica]	-	-	-	-	-	GO:0005515//protein binding;GO:0043531//ADP binding	-
14	gene:MD01G1096600	0.0113783	0.0461471	At3g47110	XP_028961975.1 probable LRR receptor-like serine/threonine-protein kinase At3g47570 [Malus domestica]	-	-	-	-	-	GO:0004672//protein kinase activity;GO:0005515//protein binding;GO:0005524//ATP binding	GO:0006468//protein phosphorylation
15	gene:MD05G1190800	0.0109196	-0.0460045	--	XP_028958406.1 LRR receptor-like serine/threonine-protein kinase FLS2 [Malus domestica]	-	-	-	-	-	GO:0005515//protein binding	-
16	gene:MD06G1171500	0.0109961	-0.0457007	--	RXH83100.1 hypothetical protein DVH24_003598 [Malus domestica]	-	-	-	-	-	-	-
17	gene:MD07G1069300	0.0118201	0.0454864	RLP6	XP_028961216.1 receptor-like protein 12 isoform X1 [Malus domestica]	-	-	-	-	GO:0043231//intracellular membrane-bounded organelle	GO:0005515//protein binding;GO:0051537//2 iron, 2 sulfur cluster binding	-
18	gene:MD08G1034400	0.0116102	0.0453834	DUT	RXH91228.1 hypothetical protein DVH24_020251 [Malus domestica]	Metabolism;Metabolism	Global and overview maps;Nucleotide metabolism	ko01100//Metabolic pathways;ko00240//Pyrimidine metabolism	K01520;K01520	-	GO:0004170//dUTP diphosphatase activity;GO:0008829//dCTP deaminase activity	GO:0009394//2'-deoxyribonucleotide metabolic process
19	gene:MD02G1256500	0.0105116	0.0455072	TBL36	XP_028950571.1 protein trichome birefringence-like 36 [Malus domestica]	-	-	-	-	GO:0005575//cellular_component;GO:0005622//intracellular;GO:0005623//cell;GO:0005737//cytoplasm;GO:0005794//Golgi apparatus;GO:0012505//endomembrane system;GO:0016020//membrane;GO:0016021//integral component of membrane;GO:0031224//intrinsic component of membrane;GO:0043226//organelle;GO:0043227//membrane-bounded organelle;GO:0043229//intracellular organelle;GO:0043231//intracellular membrane-bou…	GO:0003674//molecular_function;GO:0003824//catalytic activity;GO:0008374//O-acyltransferase activity;GO:0016407//acetyltransferase activity;GO:0016413//O-acetyltransferase activity;GO:0016740//transferase activity;GO:0016746//transferase activity, transferring acyl groups;GO:0016747//transferase activity, transferring acyl groups other than amino-acyl groups	GO:0008150//biological_process;GO:0009987//cellular process;GO:0071554//cell wall organization or biogenesis
20	gene:MD11G1284800	0.0118754	0.044994	ARIA	XP_008386499.2 ARM REPEAT PROTEIN INTERACTING WITH ABF2-like [Malus domestica]	-	-	-	-	GO:0000221//vacuolar proton-transporting V-type ATPase, V1 domain	GO:0005515//protein binding;GO:0046961//proton-transporting ATPase activity, rotational mechanism	GO:1902600//hydrogen ion transmembrane transport
21	gene:MD11G1027600	0.0111091	0.044645	H3-1.1	XP_022154562.1 uncharacterized protein LOC111021800 [Momordica charantia]	-	-	-	-	GO:0000785//chromatin;GO:0000786//nucleosome;GO:0005575//cellular_component;GO:0005622//intracellular;GO:0005623//cell;GO:0005634//nucleus;GO:0005694//chromosome;GO:0032991//macromolecular complex;GO:0032993//protein-DNA complex;GO:0043226//organelle;GO:0043227//membrane-bounded organelle;GO:0043228//non-membrane-bounded organelle;GO:0043229//intracellular organelle;GO:0043231//intracellular memb…	GO:0003674//molecular_function;GO:0003676//nucleic acid binding;GO:0003677//DNA binding;GO:0005488//binding;GO:0005515//protein binding;GO:0046982//protein heterodimerization activity;GO:0046983//protein dimerization activity;GO:0097159//organic cyclic compound binding;GO:1901363//heterocyclic compound binding	-
22	gene:MD01G1064200	0.0114176	-0.0445202	--	XP_008343723.2 receptor-like protein EIX2 [Malus domestica]	-	-	-	-	-	GO:0005515//protein binding	-
23	gene:MD08G1137300	0.0116664	0.0444084	CYCA2-2	RXH92000.1 hypothetical protein DVH24_021023 [Malus domestica]	-	-	-	-	-	-	-
24	gene:MD04G1234500	0.0121476	0.0437546	LTL1	XP_028957421.1 GDSL esterase/lipase LTL1-like [Malus domestica]	-	-	-	-	-	GO:0016788//hydrolase activity, acting on ester bonds	-
25	gene:MD11G1062600	0.0116724	0.0438127	UGT87A1	XP_008384737.2 UDP-glycosyltransferase 87A1-like [Malus domestica]	-	-	-	-	-	GO:0008194//UDP-glycosyltransferase activity	-

## Sheet: Table S15-6
Table S15-6 The top 25 joint loading elements of metabolites in M-TL vs Z-TL
No.	Metabolite	Loading_1	Loading_2	Compounds	Class	Ion.mode	Q1..Da.	Q3..Da.	Molecular.Weight..Da.	Formula	CAS	HMDB	C_ID	Pathway	KEGG_B_class	KEGG_A_class
1	MWSHY0174	-0.0673501	-0.260579	Epicatechin	Flavonoids	[M+H]+	291.086	139.04	290.079	C15H14O6	18829-70-4	HMDB0037953	C09727	ko01110//Biosynthesis of secondary metabolites;ko00941//Flavonoid biosynthesis	Biosynthesis of other secondary metabolites;Global and overview maps	Metabolism
2	Lmmp003767	0.0746171	0.234814	Kaempferol-7-O-glucuronide	Flavonoids	[M+H]+	463.09	287.05	462.08	C21H18O12	--	--	-	-	-	-
3	pmb3081	-0.0674109	0.208362	Glucarate O-Phosphoric acid	Others	[M-H]-	288.997	97	290.004	C6H11PO11	--	--	-	-	-	-
4	mws0061	0.0764064	-0.203927	Quercetin-3-O-galactoside (Hyperin)*	Flavonoids	[M-H]-	463.088	300	464.096	C21H20O12	--	--	-	-	-	-
5	pme1201	-0.0720741	0.191224	Phloretin	Flavonoids	[M-H]-	273.077	167	274.084	C15H14O5	60-82-2	HMDB0003306	C00774	ko01110//Biosynthesis of secondary metabolites;ko00941//Flavonoid biosynthesis	Biosynthesis of other secondary metabolites;Global and overview maps	Metabolism
6	mws0281	0.0732133	0.189779	Citric Acid	Organic acids	[M-H]-	191.02	111.009	192.027	C6H8O7	77-92-9	HMDB0000094	C00158	ko01100//Metabolic pathways;ko01110//Biosynthesis of secondary metabolites;ko01120//Microbial metabolism in diverse environments;ko01130//Biosynthesis of antibiotics;ko01230//Biosynthesis of amino acids;ko01210//2-Oxocarboxylic acid metabolism;ko01200//Carbon metabolism;ko00630//Glyoxylate and dicarboxylate metabolism;ko00250//Alanine, aspartate and glutamate metabolism;ko00020//Citrate cycle (TC…	Amino acid metabolism;Carbohydrate metabolism;Global and overview maps	Metabolism
7	Zmpn004068	0.078583	-0.181829	Phloretin-2'-O-(6''-O-xylosyl)glucoside	Flavonoids	[M-H]-	567.173	273.08	568.179	C26H32O14	--	--	-	-	-	-
8	mws4183	0.0721249	-0.172687	Quercetin-3-O-arabinoside	Flavonoids	[M-H]-	433.078	300.033	434.085	C20H18O11	--	--	-	-	-	-
9	Lmmn003398	0.0787064	-0.161504	Kaempferol-3-O-(6''-O-acetyl)glucoside	Flavonoids	[M-H]-	489.107	285.04	490.111	C23H22O12	--	--	-	-	-	-
10	Lmsn011830	0.0779365	0.159538	2α,19α-Dihydroxy-3-oxours-12-en-28-oic acid	Terpenoids	[M-H]-	485.327	485.327	486.334	C30H46O5	--	--	-	-	-	-
11	pmn001583	0.0791809	0.157536	Quercetin-3-O-robinobioside	Flavonoids	[M-H]-	609.146	300.029	610.153	C27H30O16	--	--	-	-	-	-
12	HJN087	0.0749534	0.159454	Naringenin-4'-O-glucoside	Flavonoids	[M-H]-	433.12	271.065	434.121	C21H22O10	--	--	-	-	-	-
13	pme3163	-0.0770053	0.15303	D-Sedoheptuiose 7-phosphate	Others	[M-H]-	289	97	290.04	C7H15O10P	--	--	-	-	-	-
14	Zmpp002571	0.0781686	0.150077	Robinetin	Flavonoids	[M+H]+	303.052	257.046	302.043	C15H10O7	--	--	-	-	-	-
15	Hmln002199	0.0794674	-0.142399	Quercetin-3-O-(6''-O-acetyl)galactoside	Flavonoids	[M-H]-	505.101	300.033	506.107	C23H22O13	--	--	-	-	-	-
16	pme1474	0.079171	-0.14124	5'-Deoxy-5'-(methylthio)adenosine	Nucleotides and derivatives	[M+H]+	298.097	136	297.09	C11H15N5O3S	2457-80-9	HMDB0001173	C00170	ko01100//Metabolic pathways;ko00270//Cysteine and methionine metabolism;ko00908//Zeatin biosynthesis	Amino acid metabolism;Global and overview maps;Metabolism of terpenoids and polyketides	Metabolism
17	mws1155	0.0791774	0.129484	D-Mannitol	Others	[M-H]-	181.072	101.02	182.079	C6H14O6	69-65-8	HMDB0000765	C00392	ko02010//ABC transporters;ko00051//Fructose and mannose metabolism	Carbohydrate metabolism;Membrane transport	Environmental Information Processing;Metabolism
18	Hmln002806	0.0798726	-0.128942	5-O-Caffeoylshikimic acid	Phenolic acids	[M-H]-	335.077	179.03	336.085	C16H16O8	--	--	C10434	ko01100//Metabolic pathways;ko01110//Biosynthesis of secondary metabolites;ko00941//Flavonoid biosynthesis;ko00940//Phenylpropanoid biosynthesis;ko00945//Stilbenoid, diarylheptanoid and gingerol biosynthesis	Biosynthesis of other secondary metabolites;Global and overview maps	Metabolism
19	mws0214	0.0743808	0.12834	D-Sorbitol	Others	[M-H]-	181.072	71	182.079	C6H14O6	50-70-4	HMDB0000247	C00794	ko01100//Metabolic pathways;ko02010//ABC transporters;ko00052//Galactose metabolism;ko00051//Fructose and mannose metabolism	Carbohydrate metabolism;Global and overview maps;Membrane transport	Environmental Information Processing;Metabolism
20	pme0014	0.0780882	0.125817	L-Glutamic acid	Amino acids and derivatives	[M+H]+	148.06	84	147.053	C5H9NO4	-	HMDB0060475	C00025	ko01100//Metabolic pathways;ko01110//Biosynthesis of secondary metabolites;ko01120//Microbial metabolism in diverse environments;ko01130//Biosynthesis of antibiotics;ko01230//Biosynthesis of amino acids;ko02010//ABC transporters;ko01210//2-Oxocarboxylic acid metabolism;ko01200//Carbon metabolism;ko00330//Arginine and proline metabolism;ko00970//Aminoacyl-tRNA biosynthesis;ko00630//Glyoxylate and …	Amino acid metabolism;Biosynthesis of other secondary metabolites;Carbohydrate metabolism;Energy metabolism;Global and overview maps;Membrane transport;Metabolism of cofactors and vitamins;Metabolism of other amino acids;Translation	Environmental Information Processing;Genetic Information Processing;Metabolism
21	mws0275	0.0766178	0.12504	L-Malic acid	Organic acids	[M-H]-	133.014	71.0145	134.022	C4H6O5	97-67-6	HMDB0000156	C00149	ko01100//Metabolic pathways;ko01110//Biosynthesis of secondary metabolites;ko01120//Microbial metabolism in diverse environments;ko01130//Biosynthesis of antibiotics;ko01200//Carbon metabolism;ko00630//Glyoxylate and dicarboxylate metabolism;ko00710//Carbon fixation in photosynthetic organisms;ko00020//Citrate cycle (TCA cycle);ko00620//Pyruvate metabolism	Carbohydrate metabolism;Energy metabolism;Global and overview maps	Metabolism
22	pma3649	0.079725	0.12292	5-Aminolevulinic Acid	Alkaloids	[M+H]+	132.1	86.1	131.058	C5H9NO3	106-60-5	HMDB0001149	C00430	ko01100//Metabolic pathways;ko01110//Biosynthesis of secondary metabolites;ko01120//Microbial metabolism in diverse environments;ko02010//ABC transporters;ko00260//Glycine, serine and threonine metabolism;ko00860//Porphyrin and chlorophyll metabolism	Amino acid metabolism;Global and overview maps;Membrane transport;Metabolism of cofactors and vitamins	Environmental Information Processing;Metabolism
23	Lmsn006905	-0.0756476	0.124787	Phloretin-4'-O-(6''-Feruloyl)glucoside	Flavonoids	[M-H]-	611.177	273.077	612.184	C31H32O13	--	--	-	-	-	-
24	pmn001421	-0.0799157	-0.111365	3-O-p-Coumaroylquinic acid*	Phenolic acids	[M-H]-	337.093	191.05	338.1	C16H18O8	--	--	-	-	-	-
25	pme2237	0.07816	0.111367	Dulcitol	Others	[M-H]-	181.072	101	182.079	C6H14O6	488-45-9	HMDB0011632	C01697	ko01100//Metabolic pathways;ko00052//Galactose metabolism	Carbohydrate metabolism;Global and overview maps	Metabolism

## Sheet: Table S15-7
Table S15-7 The top 25 joint loading elements of genes in M-CKR vs M-TR
No.	Transcript	Loading_1	Loading_2	Symbol	Description	KEGG_A_class	KEGG_B_class	Pathway	K_ID	GO.Component	GO.Function	GO.Process
1	gene:MD01G1146100	0.0199459	-0.08508	At2g39920	XP_008381947.1 uncharacterized protein At2g39920-like [Malus domestica]	-	-	-	-	-	GO:0003700//transcription factor activity, sequence-specific DNA binding	GO:0006355//regulation of transcription, DNA-templated
2	gene:MD17G1029300	0.0195789	0.0827536	LBD25	TQE03014.1 hypothetical protein C1H46_011378 [Malus baccata]	-	-	-	-	-	-	-
3	gene:MD17G1043400	0.0239835	-0.0806789	IP5P5	XP_028953558.1 type I inositol polyphosphate 5-phosphatase 4-like isoform X2 [Malus domestica]	-	-	-	-	-	GO:0003674//molecular_function;GO:0003824//catalytic activity;GO:0004439//phosphatidylinositol-4,5-bisphosphate 5-phosphatase activity;GO:0016787//hydrolase activity;GO:0016788//hydrolase activity, acting on ester bonds;GO:0016791//phosphatase activity;GO:0034485//phosphatidylinositol-3,4,5-trisphosphate 5-phosphatase activity;GO:0034593//phosphatidylinositol bisphosphate phosphatase activity;GO:…	GO:0006629//lipid metabolic process;GO:0006644//phospholipid metabolic process;GO:0006650//glycerophospholipid metabolic process;GO:0006793//phosphorus metabolic process;GO:0006796//phosphate-containing compound metabolic process;GO:0008150//biological_process;GO:0008152//metabolic process;GO:0009987//cellular process;GO:0016311//dephosphorylation;GO:0019637//organophosphate metabolic process;GO:…
4	gene:MD03G1044000	0.0252899	-0.0800845	FIP2	NP_001289218.1 FH protein interacting protein FIP2-like [Pyrus x bretschneideri]	-	-	-	-	-	-	GO:0051260//protein homooligomerization
5	gene:MD03G1204800	0.0193352	-0.0816988	BGLU13	RXI03529.1 hypothetical protein DVH24_004181 [Malus domestica]	-	-	-	-	GO:0009341//beta-galactosidase complex	GO:0004553//hydrolase activity, hydrolyzing O-glycosyl compounds;GO:0004565//beta-galactosidase activity	GO:0005975//carbohydrate metabolic process;GO:0006012//galactose metabolic process
6	gene:MD01G1196200	-0.0212176	0.0794497	--	-	-	-	-	-	-	-	-
7	MSTRG.4440	0.0198774	0.0775752	RE2	transposable element gene [Prunus dulcis]	-	-	-	-	GO:0043231//intracellular membrane-bounded organelle	-	-
8	gene:MD16G1019200	0.0238306	-0.0761034	CML25	XP_008381742.1 probable calcium-binding protein CML25 [Malus domestica]	Organismal Systems	Environmental adaptation	ko04626//Plant-pathogen interaction	K13448	GO:0016020//membrane	GO:0004553//hydrolase activity, hydrolyzing O-glycosyl compounds;GO:0005509//calcium ion binding;GO:0005515//protein binding;GO:0015159//polysaccharide transmembrane transporter activity	GO:0000272//polysaccharide catabolic process;GO:0015774//polysaccharide transport
9	gene:MD03G1017000	0.0237797	-0.0742644	--	XP_008354994.2 uncharacterized protein LOC103418669 [Malus domestica]	-	-	-	-	-	GO:0005515//protein binding	-
10	gene:MD16G1245900	-0.0248241	0.0737345	ACA5	XP_028951604.1 LOW QUALITY PROTEIN: calcium-transporting ATPase 10, plasma membrane-type-like [Malus domestica]	-	-	-	-	-	GO:0005388//calcium-transporting ATPase activity	GO:0006816//calcium ion transport
11	gene:MD11G1286200	0.0195496	0.0747077	FAF2	RXH84204.1 hypothetical protein DVH24_027103 [Malus domestica]	-	-	-	-	-	-	-
12	MSTRG.50486	0.0227713	-0.0713897	--	S ribonuclease [Pyrus ussuriensis x Pyrus communis]	-	-	-	-	-	-	-
13	gene:MD13G1027500	0.023419	-0.0708157	--	XP_008356717.2 uncharacterized protein LOC103420428 [Malus domestica]	-	-	-	-	-	-	-
14	gene:MD13G1188700	0.0241183	-0.0703391	CYCT1-3	CBI26221.3 unnamed protein product, partial [Vitis vinifera]	-	-	-	-	-	-	-
15	gene:MD17G1270000	0.0240106	-0.0701681	UPL6	KAB2625136.1 E3 ubiquitin-protein ligase UPL6-like [Pyrus ussuriensis x Pyrus communis]	-	-	-	-	-	-	-
16	gene:MD06G1177500	0.0227154	0.0702741	SPDSYN	XP_008374899.2 spermidine synthase 1-like [Malus domestica]	Metabolism;Metabolism;Metabolism;Metabolism	Global and overview maps;Metabolism of other amino acids;Amino acid metabolism;Amino acid metabolism	ko01100//Metabolic pathways;ko00480//Glutathione metabolism;ko00270//Cysteine and methionine metabolism;ko00330//Arginine and proline metabolism	K00797;K00797;K00797;K00797	-	GO:0004766//spermidine synthase activity;GO:0008168//methyltransferase activity;GO:0016645//oxidoreductase activity, acting on the CH-NH group of donors	GO:0008295//spermidine biosynthetic process;GO:0055114//oxidation-reduction process
17	gene:MD03G1294900	0.0228624	0.070213	ATL69	XP_017185622.2 putative RING-H2 finger protein ATL69, partial [Malus domestica]	-	-	-	-	GO:0005575//cellular_component;GO:0005680//anaphase-promoting complex;GO:0016020//membrane;GO:0016021//integral component of membrane;GO:0031224//intrinsic component of membrane;GO:0044425//membrane part	GO:0003674//molecular_function;GO:0003824//catalytic activity;GO:0004842//ubiquitin-protein transferase activity;GO:0005488//binding;GO:0008270//zinc ion binding;GO:0016740//transferase activity;GO:0019787//ubiquitin-like protein transferase activity;GO:0043167//ion binding;GO:0043169//cation binding;GO:0046872//metal ion binding;GO:0061630//ubiquitin protein ligase activity;GO:0061659//ubiquitin…	GO:0006464//cellular protein modification process;GO:0006508//proteolysis;GO:0006511//ubiquitin-dependent protein catabolic process;GO:0006807//nitrogen compound metabolic process;GO:0008150//biological_process;GO:0008152//metabolic process;GO:0009056//catabolic process;GO:0009057//macromolecule catabolic process;GO:0009987//cellular process;GO:0010498//proteasomal protein catabolic process;GO:00…
18	gene:MD10G1301100	0.025875	-0.0688742	AHL	XP_008383803.1 PAP-specific phosphatase HAL2-like [Malus domestica]	Metabolism;Metabolism	Global and overview maps;Energy metabolism	ko01100//Metabolic pathways;ko00920//Sulfur metabolism	K01082;K01082	-	GO:0004401//histidinol-phosphatase activity;GO:0008441//3'(2'),5'-bisphosphate nucleotidase activity	GO:0000105//histidine biosynthetic process;GO:0006790//sulfur compound metabolic process;GO:0046855//inositol phosphate dephosphorylation
19	gene:MD02G1150400	-0.0263894	0.068671	--	XP_008338564.2 uncharacterized protein LOC103401625 [Malus domestica]	-	-	-	-	-	-	-
20	gene:MD15G1211800	0.019474	0.0696745	--	-	-	-	-	-	-	-	-
21	gene:MD03G1016400	0.0223065	0.0678119	NPF7.1	XP_008352266.2 protein NRT1/ PTR FAMILY 7.1-like [Malus domestica]	-	-	-	-	GO:0005575//cellular_component;GO:0016020//membrane;GO:0016021//integral component of membrane;GO:0031224//intrinsic component of membrane;GO:0044425//membrane part	GO:0003674//molecular_function;GO:0005215//transporter activity;GO:0015333//peptide:proton symporter activity;GO:0022857//transmembrane transporter activity	GO:0006810//transport;GO:0008150//biological_process;GO:0015833//peptide transport;GO:0051179//localization;GO:0051234//establishment of localization;GO:0055085//transmembrane transport
22	gene:MD07G1281600	0.0260231	-0.0652866	--	XP_008347313.1 late embryogenesis abundant protein At1g64065-like [Malus domestica]	-	-	-	-	-	-	-
23	gene:MD15G1228300	-0.0272675	0.0645664	MSSP2	XP_028950937.1 monosaccharide-sensing protein 2-like [Malus domestica]	-	-	-	-	GO:0005887//integral component of plasma membrane;GO:0016021//integral component of membrane	GO:0008028//monocarboxylic acid transmembrane transporter activity;GO:0015114//phosphate ion transmembrane transporter activity;GO:0015238//drug transmembrane transporter activity;GO:0015295//solute:proton symporter activity;GO:0015307//drug:proton antiporter activity;GO:0022857//transmembrane transporter activity;GO:0042910//xenobiotic transporter activity;GO:0051119//sugar transmembrane transpo…	GO:0006810//transport;GO:0006817//phosphate ion transport;GO:0006855//drug transmembrane transport;GO:0008643//carbohydrate transport;GO:0015718//monocarboxylic acid transport;GO:0015893//drug transport;GO:0042493//response to drug;GO:0042908//xenobiotic transport;GO:0055085//transmembrane transport
24	gene:MD04G1160100	-0.0270199	0.0642868	PDC4	XP_008362250.2 pyruvate decarboxylase 2-like [Malus domestica]	Metabolism;Metabolism;Metabolism	Global and overview maps;Global and overview maps;Carbohydrate metabolism	ko01100//Metabolic pathways;ko01110//Biosynthesis of secondary metabolites;ko00010//Glycolysis / Gluconeogenesis	K01568;K01568;K01568	GO:0005948//acetolactate synthase complex	GO:0000287//magnesium ion binding;GO:0003824//catalytic activity;GO:0003984//acetolactate synthase activity;GO:0008949//oxalyl-CoA decarboxylase activity;GO:0009028//tartronate-semialdehyde synthase activity;GO:0016823//hydrolase activity, acting on acid carbon-carbon bonds, in ketonic substances;GO:0030976//thiamine pyrophosphate binding;GO:0033980//phosphonopyruvate decarboxylase activity;GO:00…	GO:0006113//fermentation;GO:0009097//isoleucine biosynthetic process;GO:0009099//valine biosynthetic process;GO:0009234//menaquinone biosynthetic process;GO:0009444//pyruvate oxidation;GO:0009636//response to toxic substance;GO:0009684//indoleacetic acid biosynthetic process;GO:0017000//antibiotic biosynthetic process;GO:0019310//inositol catabolic process;GO:0019385//methanogenesis, from acetate…
25	gene:MD06G1058600	0.0227102	0.0657024	PME68	XP_008373764.2 probable pectinesterase 68 isoform X1 [Malus domestica]	-	-	-	-	GO:0005575//cellular_component;GO:0005576//extracellular region;GO:0005618//cell wall;GO:0005623//cell;GO:0030312//external encapsulating structure;GO:0044464//cell part;GO:0071944//cell periphery	GO:0003674//molecular_function;GO:0003824//catalytic activity;GO:0016787//hydrolase activity;GO:0016788//hydrolase activity, acting on ester bonds;GO:0030599//pectinesterase activity;GO:0045330//aspartyl esterase activity;GO:0052689//carboxylic ester hydrolase activity	GO:0000272//polysaccharide catabolic process;GO:0005975//carbohydrate metabolic process;GO:0005976//polysaccharide metabolic process;GO:0008150//biological_process;GO:0008152//metabolic process;GO:0009056//catabolic process;GO:0009057//macromolecule catabolic process;GO:0009987//cellular process;GO:0010393//galacturonan metabolic process;GO:0016043//cellular component organization;GO:0016052//car…

## Sheet: Table S15-8
Table S15-8 The top 25 joint loading elements of metabolites in M-CKR vs M-TR
No.	Metabolite	Loading_1	Loading_2	Compounds	Class	Ion.mode	Q1..Da.	Q3..Da.	Molecular.Weight..Da.	Formula	CAS	HMDB	C_ID	Pathway	KEGG_B_class	KEGG_A_class
1	Lmsn006905	0.0898668	0.217931	Phloretin-4'-O-(6''-Feruloyl)glucoside	Flavonoids	[M-H]-	611.177	273.077	612.184	C31H32O13	--	--	-	-	-	-
2	mws0227	-0.0903298	-0.216281	L-Leucine	Amino acids and derivatives	[M+H]+	132.102	86.2	131.095	C6H13NO2	61-90-5	HMDB0000687	C00123	ko01100//Metabolic pathways;ko01110//Biosynthesis of secondary metabolites;ko01230//Biosynthesis of amino acids;ko02010//ABC transporters;ko01210//2-Oxocarboxylic acid metabolism;ko00970//Aminoacyl-tRNA biosynthesis;ko00290//Valine, leucine and isoleucine biosynthesis;ko00966//Glucosinolate biosynthesis;ko00280//Valine, leucine and isoleucine degradation	Amino acid metabolism;Biosynthesis of other secondary metabolites;Global and overview maps;Membrane transport;Translation	Environmental Information Processing;Genetic Information Processing;Metabolism
3	mws0254	0.0832349	-0.218983	L-Histidine	Amino acids and derivatives	[M+H]+	156.077	110	155.07	C6H9N3O2	71-00-1	HMDB0000177	C00135	ko01100//Metabolic pathways;ko01110//Biosynthesis of secondary metabolites;ko01230//Biosynthesis of amino acids;ko02010//ABC transporters;ko00970//Aminoacyl-tRNA biosynthesis;ko00340//Histidine metabolism;ko00410//beta-Alanine metabolism	Amino acid metabolism;Global and overview maps;Membrane transport;Metabolism of other amino acids;Translation	Environmental Information Processing;Genetic Information Processing;Metabolism
4	pmb2928	0.0841417	-0.216385	Gallic acid-4-O-glucoside	Phenolic acids	[M-H]-	331	313.1	332.074	C13H16O10	--	--	-	-	-	-
5	pmc1990	0.0802368	-0.217021	4'-Hydroxy-5,7-dimethoxyflavanone	Flavonoids	[M-H]-	299.1	223.1	300.1	C17H16O5	--	--	-	-	-	-
6	Lmsn006753	0.0925104	0.210649	Phloretin-4'-O-(6''-p-Coumaroyl)glucoside	Flavonoids	[M-H]-	581.166	273.077	582.174	C30H30O12	--	--	-	-	-	-
7	pmb0889	0.0743318	-0.210781	Punicic acid (9Z,11E,13Z-octadecatrienoic acid)	Lipids	[M+H]+	279.232	95.1	278.225	C18H30O2	--	--	-	-	-	-
8	mws4183	-0.0922103	-0.18254	Quercetin-3-O-arabinoside	Flavonoids	[M-H]-	433.078	300.033	434.085	C20H18O11	--	--	-	-	-	-
9	Hmgp002327	0.0750065	-0.178353	3-amino-2-naphthoic acid	Alkaloids	[M+H]+	188.071	118.06	187.063	C11H9O2N	--	--	-	-	-	-
10	Smhn005081	-0.0937958	-0.16543	Fortuneanoside A	Phenolic acids	[M-H]-	393.11	231.06	394.126	C19H22O9	--	--	-	-	-	-
11	pmf0175	0.09672	0.159952	2-Decanol*	Others	[M-H]-	157.16	157.2	158.167	C10H22O	--	--	-	-	-	-
12	mws0836	0.0857732	-0.164459	Procyanidin B1	Tannins	[M-H]-	577.135	425.1	578.142	C30H26O12	20315-25-7	HMDB0029754	-	-	-	-
13	pmb2871	0.0783466	-0.164741	1-O-Gentisoyl-β-D-glucoside	Phenolic acids	[M-H]-	315.072	153.019	316.079	C13H16O9	--	--	-	-	-	-
14	Zmbp002538	0.0821293	-0.159284	1-Methoxy-indole-3-acetamide	Alkaloids	[M+H]+	205.097	146.061	204.09	C11H12N2O2	--	--	-	-	-	-
15	Lmgp004167	-0.0934561	-0.147622	3',4,4',5,7-Pentahydroxyflavan (Luteoforol)	Flavonoids	[M+H]+	291.086	139.04	290.079	C15H14O6	--	--	C05907	ko00941//Flavonoid biosynthesis	Biosynthesis of other secondary metabolites	Metabolism
16	Lmmn002164	0.0920669	-0.137934	Monomethyl succinate	Organic acids	[M-H]-	131.035	87.0452	132.042	C5H8O4	--	--	-	-	-	-
17	mws0473	0.0920669	-0.137934	2-Methylsuccinic acid	Organic acids	[M-H]-	131.035	87.045	132.042	C5H8O4	498-21-5	HMDB0001844	-	-	-	-
18	Smhp004365	-0.0957843	-0.134052	Garcimangosone D	Phenolic acids	[M+H]+	393.11	231.06	392.111	C19H20O9	-	HMDB0038066	-	-	-	-
19	pmf0174	0.0973894	0.132712	1-Decanol*	Others	[M-H]-	157.16	157.2	158.167	C10H22O	--	--	-	-	-	-
20	pme1474	-0.0827411	0.140352	5'-Deoxy-5'-(methylthio)adenosine	Nucleotides and derivatives	[M+H]+	298.097	136	297.09	C11H15N5O3S	2457-80-9	HMDB0001173	C00170	ko01100//Metabolic pathways;ko00270//Cysteine and methionine metabolism;ko00908//Zeatin biosynthesis	Amino acid metabolism;Global and overview maps;Metabolism of terpenoids and polyketides	Metabolism
21	pmp001287	-0.0958785	-0.130056	N-Benzylmethylene isomethylamine	Alkaloids	[M+H]+	120.081	103.055	119.073	C8H9N	--	--	-	-	-	-
22	mws2186	-0.0885329	-0.124532	Avicularin(Quercetin-3-O-α-L-arabinofuranoside)	Flavonoids	[M+H]+	435.092	303	434.085	C20H18O11	--	--	-	-	-	-
23	pma6460	-0.0820496	0.128813	4-O-p-Coumaroylquinic acid	Phenolic acids	[M-H]-	337.09	163.04	338.1	C16H18O8	--	--	-	-	-	-
24	Hmmp001310	0.082392	-0.1249	3-Indoleacrylic acid	Alkaloids	[M+H]+	188.071	118.065	187.063	C11H9NO2	1204-06-4	HMDB0000734	-	-	-	-
25	pmc0274	-0.0986835	-0.11173	6-Methylmercaptopurine	Nucleotides and derivatives	[M+H]+	167.1	121.1	166.031	C6H6N4S	-	HMDB0060412	-	-	-	-

## Sheet: Table S15-9
Table S15-9 The top 25 joint loading elements of genes in Z-CKR vs Z-TR
No.	Transcript	Loading_1	Loading_2	Symbol	Description	KEGG_A_class	KEGG_B_class	Pathway	K_ID	GO.Component	GO.Function	GO.Process
1	MSTRG.9301	-0.0269507	0.154667	--	integrator complex subunit 11 [Apostasia shenzhenica]	-	-	-	-	-	-	-
2	gene:MD00G1015600	-0.03007	0.146843	fmdA	RXI07071.1 hypothetical protein DVH24_026207 [Malus domestica]	Metabolism;Metabolism;Metabolism;Metabolism;Metabolism	Global and overview maps;Global and overview maps;Carbohydrate metabolism;Metabolism of other amino acids;Energy metabolism	ko01100//Metabolic pathways;ko01200//Carbon metabolism;ko00630//Glyoxylate and dicarboxylate metabolism;ko00460//Cyanoamino acid metabolism;ko00910//Nitrogen metabolism	K01455;K01455;K01455;K01455;K01455	-	GO:0003674//molecular_function;GO:0003824//catalytic activity;GO:0004328//formamidase activity;GO:0016787//hydrolase activity;GO:0016810//hydrolase activity, acting on carbon-nitrogen (but not peptide) bonds;GO:0016811//hydrolase activity, acting on carbon-nitrogen (but not peptide) bonds, in linear amides	-
3	gene:MD14G1153600	-0.0333365	0.143709	rps3	YP_009248389.1 ribosomal protein S3 [Hanguana malayana]	Genetic Information Processing	Translation	ko03010//Ribosome	K02982	GO:0000312//plastid small ribosomal subunit;GO:0005575//cellular_component;GO:0005622//intracellular;GO:0005623//cell;GO:0005737//cytoplasm;GO:0005761//mitochondrial ribosome;GO:0005829//cytosol;GO:0005840//ribosome;GO:0009295//nucleoid;GO:0009507//chloroplast;GO:0009526//plastid envelope;GO:0009532//plastid stroma;GO:0009536//plastid;GO:0009570//chloroplast stroma;GO:0009941//chloroplast envelop…	GO:0003674//molecular_function;GO:0003676//nucleic acid binding;GO:0003723//RNA binding;GO:0003735//structural constituent of ribosome;GO:0005198//structural molecule activity;GO:0005488//binding;GO:0019843//rRNA binding;GO:0097159//organic cyclic compound binding;GO:1901363//heterocyclic compound binding	GO:0002181//cytoplasmic translation;GO:0006412//translation;GO:0006518//peptide metabolic process;GO:0006807//nitrogen compound metabolic process;GO:0008150//biological_process;GO:0008152//metabolic process;GO:0009058//biosynthetic process;GO:0009059//macromolecule biosynthetic process;GO:0009987//cellular process;GO:0010467//gene expression;GO:0019538//protein metabolic process;GO:0034641//cellu…
4	gene:MD09G1105300	-0.0266105	0.14026	--	KAB2612027.1 zinc finger CCCH domain-containing protein 13 [Pyrus ussuriensis x Pyrus communis]	-	-	-	-	-	GO:0003674//molecular_function;GO:0003676//nucleic acid binding;GO:0003677//DNA binding;GO:0005488//binding;GO:0043167//ion binding;GO:0043169//cation binding;GO:0046872//metal ion binding;GO:0097159//organic cyclic compound binding;GO:1901363//heterocyclic compound binding	-
5	gene:MD09G1092600	-0.0349035	0.136681	--	XP_018503138.1 PREDICTED: oral cancer-overexpressed protein 1 homolog [Pyrus x bretschneideri]	-	-	-	-	-	GO:0005542//folic acid binding;GO:0016740//transferase activity	-
6	gene:MD09G1174000	-0.0351936	0.13373	--	RXH88920.1 hypothetical protein DVH24_000519 [Malus domestica]	-	-	-	-	-	-	-
7	gene:MD08G1106600	-0.0276324	0.125811	CXP;2-3	XP_028962741.1 serine carboxypeptidase II-3-like isoform X1 [Malus domestica]	-	-	-	-	-	GO:0003674//molecular_function;GO:0003824//catalytic activity;GO:0004180//carboxypeptidase activity;GO:0004185//serine-type carboxypeptidase activity;GO:0008233//peptidase activity;GO:0008236//serine-type peptidase activity;GO:0008238//exopeptidase activity;GO:0016787//hydrolase activity;GO:0017171//serine hydrolase activity;GO:0070008//serine-type exopeptidase activity;GO:0070011//peptidase acti…	GO:0006508//proteolysis;GO:0006807//nitrogen compound metabolic process;GO:0008150//biological_process;GO:0008152//metabolic process;GO:0019538//protein metabolic process;GO:0043170//macromolecule metabolic process;GO:0044238//primary metabolic process;GO:0071704//organic substance metabolic process;GO:1901564//organonitrogen compound metabolic process
8	gene:MD02G1182900	-0.0386195	0.12035	UBC7	XP_028948107.1 ubiquitin-conjugating enzyme E2 7-like isoform X2 [Malus domestica]	Genetic Information Processing;Genetic Information Processing	Folding, sorting and degradation;Folding, sorting and degradation	ko04141//Protein processing in endoplasmic reticulum;ko04120//Ubiquitin mediated proteolysis	K10575;K10575	-	GO:0005515//protein binding	-
9	gene:MD01G1225000	0.0276058	0.121731	CNGC3	XP_028960576.1 cyclic nucleotide-gated ion channel 1-like isoform X2 [Malus domestica]	Organismal Systems	Environmental adaptation	ko04626//Plant-pathogen interaction	K05391	GO:0016020//membrane	GO:0005216//ion channel activity	GO:0006811//ion transport;GO:0055085//transmembrane transport
10	gene:MD05G1214400	-0.0310091	-0.118013	--	XP_028958590.1 dnaJ homolog subfamily C member 14-like [Malus domestica]	-	-	-	-	-	GO:0031071//cysteine desulfurase activity	GO:0016226//iron-sulfur cluster assembly
11	gene:MD10G1014100	-0.0342966	-0.116053	ADH	TQE13543.1 hypothetical protein C1H46_000874 [Malus baccata]	Metabolism;Metabolism;Metabolism;Metabolism;Metabolism;Metabolism	Global and overview maps;Global and overview maps;Carbohydrate metabolism;Lipid metabolism;Lipid metabolism;Amino acid metabolism	ko01100//Metabolic pathways;ko01110//Biosynthesis of secondary metabolites;ko00010//Glycolysis / Gluconeogenesis;ko00592//alpha-Linolenic acid metabolism;ko00071//Fatty acid degradation;ko00350//Tyrosine metabolism	K18857;K18857;K18857;K18857;K18857;K18857	GO:0009342//glutamate synthase complex (NADPH)	GO:0004024//alcohol dehydrogenase activity, zinc-dependent;GO:0008743//L-threonine 3-dehydrogenase activity;GO:0016491//oxidoreductase activity;GO:0018467//formaldehyde dehydrogenase activity;GO:0045181//glutamate synthase activity, NAD(P)H as acceptor;GO:0050607//mycothiol-dependent formaldehyde dehydrogenase activity;GO:0051287//NAD binding;GO:0051903//S-(hydroxymethyl)glutathione dehydrogenase…	GO:0006113//fermentation;GO:0006537//glutamate biosynthetic process;GO:0006567//threonine catabolic process;GO:0009404//toxin metabolic process;GO:0010127//mycothiol-dependent detoxification;GO:0045666//positive regulation of neuron differentiation;GO:0045930//negative regulation of mitotic cell cycle;GO:0046292//formaldehyde metabolic process;GO:0055114//oxidation-reduction process
12	gene:MD12G1003800	-0.0334883	0.114494	dnaJ	XP_008350127.2 J protein JJJ2 [Malus domestica]	-	-	-	-	-	GO:0005515//protein binding	GO:0006457//protein folding;GO:0009408//response to heat
13	gene:MD07G1014700	-0.0380729	0.111287	CRK8	XP_028960863.1 cysteine-rich receptor-like protein kinase 25 isoform X1 [Malus domestica]	-	-	-	-	-	GO:0004672//protein kinase activity;GO:0004674//protein serine/threonine kinase activity;GO:0005524//ATP binding	GO:0006468//protein phosphorylation
14	MSTRG.13694	-0.0322741	0.111813	--	PREDICTED: Retrotransposon gag, partial [Prunus dulcis]	-	-	-	-	-	-	-
15	gene:MD01G1162000	-0.0396139	0.107514	--	TQD85997.1 hypothetical protein C1H46_028432 [Malus baccata]	-	-	-	-	-	-	-
16	gene:MD17G1181600	-0.040973	0.106973	--	XP_008375848.1 uncharacterized protein DDB_G0271670-like isoform X2 [Malus domestica]	-	-	-	-	-	-	-
17	gene:MD06G1010100	-0.0378475	0.106803	--	-	-	-	-	-	-	-	-
18	gene:MD09G1100700	-0.0386447	0.105183	RE1	BBN68591.1 hypothetical protein Prudu_489S000400 [Prunus dulcis]	-	-	-	-	GO:0016020//membrane	-	GO:0007165//signal transduction;GO:0015074//DNA integration
19	gene:MD01G1122900	-0.0350563	-0.103532	At2g39510	TQD93040.1 hypothetical protein C1H46_021354 [Malus baccata]	-	-	-	-	GO:0016020//membrane;GO:0016021//integral component of membrane	-	-
20	gene:MD00G1024100	-0.0365821	0.102106	EMB2761	RXH98766.1 hypothetical protein DVH24_011091 [Malus domestica]	Genetic Information Processing	Translation	ko00970//Aminoacyl-tRNA biosynthesis	K01868	GO:0005737//cytoplasm;GO:0009345//glycine-tRNA ligase complex	GO:0000166//nucleotide binding;GO:0004812//aminoacyl-tRNA ligase activity;GO:0004820//glycine-tRNA ligase activity;GO:0004821//histidine-tRNA ligase activity;GO:0004827//proline-tRNA ligase activity;GO:0004829//threonine-tRNA ligase activity;GO:0005524//ATP binding;GO:0043767//pyrrolysyl-tRNA synthetase activity	GO:0006418//tRNA aminoacylation for protein translation;GO:0006426//glycyl-tRNA aminoacylation;GO:0006427//histidyl-tRNA aminoacylation;GO:0006433//prolyl-tRNA aminoacylation;GO:0006435//threonyl-tRNA aminoacylation
21	gene:MD01G1054900	-0.0257723	-0.104555	--	XP_021817050.1 uncharacterized protein At3g61260-like [Prunus avium]	-	-	-	-	-	-	-
22	gene:MD04G1226100	-0.0363957	0.0963846	--	XP_028957395.1 uncharacterized protein LOC103419557 [Malus domestica]	-	-	-	-	-	-	-
23	gene:MD11G1018900	-0.0400643	-0.0946796	PSY1R	TQD99875.1 hypothetical protein C1H46_014488 [Malus baccata]	-	-	-	-	-	GO:0005515//protein binding	-
24	gene:MD02G1101400	-0.0411323	0.0938895	CRK26	XP_028953534.1 cysteine-rich receptor-like protein kinase 26 [Malus domestica]	-	-	-	-	GO:0005765//lysosomal membrane;GO:0016010//dystrophin-associated glycoprotein complex	GO:0004672//protein kinase activity;GO:0005524//ATP binding	GO:0006468//protein phosphorylation
25	gene:MD02G1031100	-0.0354503	-0.0958773	SPX1	XP_008362902.2 SPX domain-containing protein 1-like [Malus domestica]	-	-	-	-	-	-	-

## Sheet: Table S15-10
Table S15-10 The top 25 joint loading elements of metabolites in Z-CKR vs Z-TR
No.	Metabolite	Loading_1	Loading_2	Compounds	Class	Ion.mode	Q1..Da.	Q3..Da.	Molecular.Weight..Da.	Formula	CAS	HMDB	C_ID	Pathway	KEGG_B_class	KEGG_A_class
1	pmb0881	0.105602	0.257994	LysoPE 18:2	Lipids	[M+H]+	478.293	337.274	477.286	C23H44NO7P	--	--	-	-	-	-
2	mws0001	-0.103239	-0.257241	L-Asparagine	Amino acids and derivatives	[M+H]+	133.061	74	132.054	C4H8N2O3	70-47-3	HMDB0000168	C00152	ko01100//Metabolic pathways;ko01110//Biosynthesis of secondary metabolites;ko01230//Biosynthesis of amino acids;ko00970//Aminoacyl-tRNA biosynthesis;ko00250//Alanine, aspartate and glutamate metabolism;ko00460//Cyanoamino acid metabolism	Amino acid metabolism;Global and overview maps;Metabolism of other amino acids;Translation	Genetic Information Processing;Metabolism
3	pmn001706	-0.108678	0.228229	2-Hydroxyoleanolic acid	Terpenoids	[M-H]-	471.348	471.35	472.355	C30H48O4	--	--	-	-	-	-
4	pmb0981	0.114495	0.210428	Adenosine 5'-monophosphate	Nucleotides and derivatives	[M+H]+	348.07	136	347.063	C10H14N5O7P	61-19-8	HMDB0000045	C00020	ko01100//Metabolic pathways;ko01110//Biosynthesis of secondary metabolites;ko01130//Biosynthesis of antibiotics;ko00230//Purine metabolism;ko00908//Zeatin biosynthesis	Global and overview maps;Metabolism of terpenoids and polyketides;Nucleotide metabolism	Metabolism
5	pme0274	-0.10723	0.204714	6-Aminocaproic acid	Organic acids	[M+H]+	132.102	69	131.095	C6H13NO2	60-32-2	HMDB0001901	C02378	ko01100//Metabolic pathways;ko01120//Microbial metabolism in diverse environments	Global and overview maps	Metabolism
6	pmp001264	-0.107904	0.200444	Hexadecylsphingosine	Lipids	[M+H]+	274.274	256.265	273.267	C16H35NO2	--	--	-	-	-	-
7	Lmlp006175	-0.108986	-0.196593	Isosalipurposide (Phlorizin Chalcone)	Flavonoids	[M+H]+	435.129	273.089	434.121	C21H22O10	--	--	C16406	ko00941//Flavonoid biosynthesis	Biosynthesis of other secondary metabolites	Metabolism
8	Zmdp000972	-0.107366	0.196909	S-Methyl-L-cysteine	Amino acids and derivatives	[M+H]+	136.042	91.0537	135.035	C4H9NO2S	1187-84-4	HMDB0002108	-	-	-	-
9	mws0014	-0.103203	0.194261	Ferulic acid*	Phenolic acids	[M-H]-	193.051	134.01	194.058	C10H10O4	--	--	C01494	ko01100//Metabolic pathways;ko01110//Biosynthesis of secondary metabolites;ko00940//Phenylpropanoid biosynthesis	Biosynthesis of other secondary metabolites;Global and overview maps	Metabolism
10	MWStz070	-0.110943	0.172053	N-(2-Hydroxy-4-methoxyphenyl)acetamide	Alkaloids	[M+H]+	182.081	91.0548	181.074	C9H11NO3	--	--	-	-	-	-
11	mws0628	-0.10721	-0.171979	4-Hydroxybenzaldehyde	Phenolic acids	[M-H]-	121.029	92	122.037	C7H6O2	123-08-0	HMDB0011718	C00633	ko01100//Metabolic pathways;ko01120//Microbial metabolism in diverse environments	Global and overview maps	Metabolism
12	HJN003	0.105003	0.1648	1-O-Sinapoyl-β-D-glucose	Phenolic acids	[M-H]-	385.113	223.062	386.122	C17H22O10	--	--	C01175	ko00940//Phenylpropanoid biosynthesis	Biosynthesis of other secondary metabolites	Metabolism
13	mws4183	-0.10852	-0.14928	Quercetin-3-O-arabinoside	Flavonoids	[M-H]-	433.078	300.033	434.085	C20H18O11	--	--	-	-	-	-
14	mws0227	-0.115276	0.14196	L-Leucine	Amino acids and derivatives	[M+H]+	132.102	86.2	131.095	C6H13NO2	61-90-5	HMDB0000687	C00123	ko01100//Metabolic pathways;ko01110//Biosynthesis of secondary metabolites;ko01230//Biosynthesis of amino acids;ko02010//ABC transporters;ko01210//2-Oxocarboxylic acid metabolism;ko00970//Aminoacyl-tRNA biosynthesis;ko00290//Valine, leucine and isoleucine biosynthesis;ko00966//Glucosinolate biosynthesis;ko00280//Valine, leucine and isoleucine degradation	Amino acid metabolism;Biosynthesis of other secondary metabolites;Global and overview maps;Membrane transport;Translation	Environmental Information Processing;Genetic Information Processing;Metabolism
15	pme0006	-0.110306	-0.144238	L-Proline	Amino acids and derivatives	[M+H]+	116.071	70.1	115.063	C5H9NO2	147-85-3	HMDB0000162	C00148	ko01100//Metabolic pathways;ko01110//Biosynthesis of secondary metabolites;ko01130//Biosynthesis of antibiotics;ko01230//Biosynthesis of amino acids;ko02010//ABC transporters;ko00970//Aminoacyl-tRNA biosynthesis;ko00330//Arginine and proline metabolism;ko00332//Carbapenem biosynthesis	Amino acid metabolism;Biosynthesis of other secondary metabolites;Global and overview maps;Membrane transport;Translation	Environmental Information Processing;Genetic Information Processing;Metabolism
16	mws1337	0.102573	0.149782	D-Pantothenic Acid	Others	[M+H]+	220.118	202.1	219.111	C9H17NO5	79-83-4	HMDB0000210	C00864	ko01100//Metabolic pathways;ko01110//Biosynthesis of secondary metabolites;ko00770//Pantothenate and CoA biosynthesis;ko00410//beta-Alanine metabolism	Global and overview maps;Metabolism of cofactors and vitamins;Metabolism of other amino acids	Metabolism
17	Xmyp005654	0.11073	-0.143782	Kaempferol-4'-O-glucoside*	Flavonoids	[M+H]+	449.106	287.056	448.101	C21H20O11	--	--	-	-	-	-
18	mws1587	-0.115253	0.137992	L-Norleucine	Amino acids and derivatives	[M+H]+	132.102	86	131.095	C6H13NO2	327-57-1	HMDB0001645	-	-	-	-
19	mws0250	-0.109592	0.139525	L-Tyrosine	Amino acids and derivatives	[M+H]+	182.081	136.1	181.074	C9H11NO3	60-18-4	HMDB0000158	C00082	ko01100//Metabolic pathways;ko01110//Biosynthesis of secondary metabolites;ko01130//Biosynthesis of antibiotics;ko01230//Biosynthesis of amino acids;ko01210//2-Oxocarboxylic acid metabolism;ko00940//Phenylpropanoid biosynthesis;ko00970//Aminoacyl-tRNA biosynthesis;ko00350//Tyrosine metabolism;ko00360//Phenylalanine metabolism;ko00400//Phenylalanine, tyrosine and tryptophan biosynthesis;ko00460//C…	Amino acid metabolism;Biosynthesis of other secondary metabolites;Global and overview maps;Metabolism of cofactors and vitamins;Metabolism of other amino acids;Translation	Genetic Information Processing;Metabolism
20	pmb3066	-0.103332	0.143836	5-O-p-Coumaroylshikimic acid O-glucoside	Phenolic acids	[M-H]-	481.135	319.2	482.142	C22H26O12	--	--	-	-	-	-
21	Hmcp002207	0.116812	-0.130417	Isorhamnetin-7-O-glucoside (Brassicin)*	Flavonoids	[M+H]+	479.118	317.06	478.111	C22H22O12	--	--	-	-	-	-
22	pme0193	-0.108416	0.137135	L-Glutamine	Amino acids and derivatives	[M+H]+	147.076	84	146.069	C5H10N2O3	5959-95-5	HMDB0003423	C00064	ko01100//Metabolic pathways;ko01120//Microbial metabolism in diverse environments;ko01230//Biosynthesis of amino acids;ko02010//ABC transporters;ko00230//Purine metabolism;ko00240//Pyrimidine metabolism;ko00970//Aminoacyl-tRNA biosynthesis;ko00630//Glyoxylate and dicarboxylate metabolism;ko00250//Alanine, aspartate and glutamate metabolism;ko00220//Arginine biosynthesis;ko00910//Nitrogen metaboli…	Amino acid metabolism;Carbohydrate metabolism;Energy metabolism;Global and overview maps;Membrane transport;Nucleotide metabolism;Translation	Environmental Information Processing;Genetic Information Processing;Metabolism
23	pmn001423	0.109467	0.131119	Roseoside	Others	[M-H]-	385.187	223.13	386.194	C19H30O8	--	--	-	-	-	-
24	pmp001287	-0.118504	0.121325	N-Benzylmethylene isomethylamine	Alkaloids	[M+H]+	120.081	103.055	119.073	C8H9N	--	--	-	-	-	-
25	pmb0865	0.102595	0.134437	LysoPC 18:3(2n isomer)	Lipids	[M+H]+	518.324	184.073	517.317	C26H48NO7P	--	--	-	-	-	-

[truncated: 2 more sheets: Table S15-11, Table S15-12]
