# Supplementary material for: Transcriptome and Metabolome Analysis Reveals Salt-Tolerance Pathways in the Leaves and Roots of ZM-4 (Malus zumi) in the Early Stages of Salt Stress
Source: Int J Mol Sci. 2023 Feb 11;24(4):3638. doi: 10.3390/ijms24043638 (PMC9960305; doi:10.3390/ijms24043638)
Supplement: Supplementary file 1 [file ijms-24-03638-s001.zip › ijms-2193630-supplementary/Table S2.xlsx]

## Sheet: Sheet1
Table S2 Comparison results of clean data to reference genome
Sample_ID	Total Reads	Unmapped Reads(%)	Unique_Mapped Reads(%)	Multiple_Mapped Reads(%)	Total_Mapped Reads(%)
M-CKL-1	94562256	44882161 (47.46%)	48211987 (50.98%)	1468108 (1.55%)	49680095 (52.54%)
M-CKL-2	85143478	39782228 (46.72%)	43961940 (51.63%)	1399310 (1.64%)	45361250 (53.28%)
M-CKL-3	104271260	49141510 (47.13%)	53482233 (51.29%)	1647517 (1.58%)	55129750 (52.87%)
M-CKR-1	112432596	36694528 (32.64%)	72794898 (64.75%)	2943170 (2.62%)	75738068 (67.36%)
M-CKR-2	95088656	35702247 (37.55%)	56979425 (59.92%)	2406984 (2.53%)	59386409 (62.45%)
M-CKR-3	97990850	33921134 (34.62%)	61427854 (62.69%)	2641862 (2.70%)	64069716 (65.38%)
M-TL-1	85771396	42656608 (49.73%)	42018156 (48.99%)	1096632 (1.28%)	43114788 (50.27%)
M-TL-2	91869908	44541887 (48.48%)	45824039 (49.88%)	1503982 (1.64%)	47328021 (51.52%)
M-TL-3	81543704	40571307 (49.75%)	39752913 (48.75%)	1219484 (1.50%)	40972397 (50.25%)
M-TR-1	97368936	30201037 (31.02%)	64542957 (66.29%)	2624942 (2.70%)	67167899 (68.98%)
M-TR-2	98649844	31333187 (31.76%)	64582049 (65.47%)	2734608 (2.77%)	67316657 (68.24%)
M-TR-3	85128604	22777703 (26.76%)	59862913 (70.32%)	2487988 (2.92%)	62350901 (73.24%)
Z-CKL-1	93645022	45791718 (48.90%)	46626174 (49.79%)	1227130 (1.31%)	47853304 (51.10%)
Z-CKL-2	111165090	55082817 (49.55%)	54667065 (49.18%)	1415208 (1.27%)	56082273 (50.45%)
Z-CKL-3	102486798	49554178 (48.35%)	51545731 (50.29%)	1386889 (1.35%)	52932620 (51.65%)
Z-CKR-1	123779282	36682904 (29.64%)	83675702 (67.60%)	3420676 (2.76%)	87096378 (70.36%)
Z-CKR-2	124256928	34124883 (27.46%)	85935453 (69.16%)	4196592 (3.38%)	90132045 (72.54%)
Z-CKR-3	119610056	36969570 (30.91%)	79683003 (66.62%)	2957483 (2.47%)	82640486 (69.09%)
Z-TL-1	104081906	51192729 (49.19%)	51603053 (49.58%)	1286124 (1.24%)	52889177 (50.81%)
Z-TL-2	87483948	43071780 (49.23%)	43345721 (49.55%)	1066447 (1.22%)	44412168 (50.77%)
Z-TL-3	82554636	39893617 (48.32%)	41639445 (50.44%)	1021574 (1.24%)	42661019 (51.68%)
Z-TR-1	116344232	33263644 (28.59%)	80332068 (69.05%)	2748520 (2.36%)	83080588 (71.41%)
Z-TR-2	114042940	33344720 (29.24%)	78010533 (68.40%)	2687687 (2.36%)	80698220 (70.76%)
Z-TR-3	116206538	34079946 (29.33%)	79164204 (68.12%)	2962388 (2.55%)	82126592 (70.67%)
