# Supplementary material for: Transcriptome and Metabolome Analysis Reveals Salt-Tolerance Pathways in the Leaves and Roots of ZM-4 (Malus zumi) in the Early Stages of Salt Stress
Source: Int J Mol Sci. 2023 Feb 11;24(4):3638. doi: 10.3390/ijms24043638 (PMC9960305; doi:10.3390/ijms24043638)
Supplement: Supplementary file 1 [file ijms-24-03638-s001.zip › ijms-2193630-supplementary/Table S3.xlsx]

## Sheet: Sheet1
Table S3 The number of genes identified in samples
sample	Refer_Genes	sequenced_Refer_Genes(%)	Novel_Genes	sequenced_Novel_Genes(%)	Total_Genes	sequenced_Total_Genes(%)
all	45108	39268 (87.05%)	2307	2307 (100.00%)	47415	41575 (87.68%)
M-CKL-1	45108	31571 (69.99%)	2307	1745 (75.64%)	47415	33316 (70.26%)
M-CKL-2	45108	31865 (70.64%)	2307	1764 (76.46%)	47415	33629 (70.92%)
M-CKL-3	45108	32314 (71.64%)	2307	1816 (78.72%)	47415	34130 (71.98%)
M-CKR-1	45108	33686 (74.68%)	2307	1998 (86.61%)	47415	35684 (75.26%)
M-CKR-2	45108	33347 (73.93%)	2307	1957 (84.83%)	47415	35304 (74.46%)
M-CKR-3	45108	33706 (74.72%)	2307	2012 (87.21%)	47415	35718 (75.33%)
M-TL-1	45108	31598 (70.05%)	2307	1718 (74.47%)	47415	33316 (70.26%)
M-TL-2	45108	32359 (71.74%)	2307	1799 (77.98%)	47415	34158 (72.04%)
M-TL-3	45108	31659 (70.18%)	2307	1766 (76.55%)	47415	33425 (70.49%)
M-TR-1	45108	33699 (74.71%)	2307	1998 (86.61%)	47415	35697 (75.29%)
M-TR-2	45108	33603 (74.49%)	2307	1992 (86.35%)	47415	35595 (75.07%)
M-TR-3	45108	33758 (74.84%)	2307	2010 (87.13%)	47415	35768 (75.44%)
Z-CKL-1	45108	32342 (71.70%)	2307	1714 (74.30%)	47415	34056 (71.83%)
Z-CKL-2	45108	32233 (71.46%)	2307	1691 (73.30%)	47415	33924 (71.55%)
Z-CKL-3	45108	32059 (71.07%)	2307	1664 (72.13%)	47415	33723 (71.12%)
Z-CKR-1	45108	33790 (74.91%)	2307	1896 (82.18%)	47415	35686 (75.26%)
Z-CKR-2	45108	33912 (75.18%)	2307	1888 (81.84%)	47415	35800 (75.50%)
Z-CKR-3	45108	33758 (74.84%)	2307	1904 (82.53%)	47415	35662 (75.21%)
Z-TL-1	45108	32122 (71.21%)	2307	1677 (72.69%)	47415	33799 (71.28%)
Z-TL-2	45108	31909 (70.74%)	2307	1660 (71.95%)	47415	33569 (70.80%)
Z-TL-3	45108	31858 (70.63%)	2307	1695 (73.47%)	47415	33553 (70.76%)
Z-TR-1	45108	33794 (74.92%)	2307	1860 (80.62%)	47415	35654 (75.20%)
Z-TR-2	45108	33200 (73.60%)	2307	1833 (79.45%)	47415	35033 (73.89%)
Z-TR-3	45108	33769 (74.86%)	2307	1868 (80.97%)	47415	35637 (75.16%)
