# Supplementary material for: Transcriptome and Metabolome Analysis Reveals Salt-Tolerance Pathways in the Leaves and Roots of ZM-4 (Malus zumi) in the Early Stages of Salt Stress
Source: Int J Mol Sci. 2023 Feb 11;24(4):3638. doi: 10.3390/ijms24043638 (PMC9960305; doi:10.3390/ijms24043638)
Supplement: Supplementary file 1 [file ijms-24-03638-s001.zip › ijms-2193630-supplementary/Table S4.xlsx]

## Sheet: Sheet1
Table S4 The annotation of new genes
No.	GeneID	Symbol	Description	KEGG_A_class	KEGG_B_class	Pathway	K_ID	GO Component	GO Function	GO Process
1	MSTRG.10004	--	T4.14 [Malus x robusta]	-	-	-	-	-	-	-
2	MSTRG.10012	--	PREDICTED: protein NYNRIN-like [Prunus mume]	-	-	-	-	-	-	-
3	MSTRG.10013	--	rve domain-containing protein [Cephalotus follicularis]	-	-	-	-	-	-	-
4	MSTRG.10019	--	transposable element gene [Prunus dulcis]	-	-	-	-	-	-	-
5	MSTRG.1003	--	PREDICTED: POPTR_0017s00330g [Prunus dulcis]	-	-	-	-	-	-	-
6	MSTRG.10091	--	T4.15 [Malus x robusta]	-	-	-	-	-	-	-
7	MSTRG.10124	--	DNA-directed DNA polymerase [Handroanthus impetiginosus]	-	-	-	-	-	-	-
8	MSTRG.10128	--	S ribonuclease [Pyrus ussuriensis x Pyrus communis]	-	-	-	-	-	-	-
9	MSTRG.10131	--	glycine-rich protein 5-like [Malus domestica]	-	-	-	-	-	-	-
10	MSTRG.10140	--	dentin sialophosphoprotein [Prunus persica]	-	-	-	-	-	-	-
11	MSTRG.10176	--	T1.9, partial [Malus x robusta]	-	-	-	-	-	-	-
12	MSTRG.1018	--	transposable element gene [Prunus dulcis]	-	-	-	-	-	-	-
13	MSTRG.10196	--	T4.14 [Malus x robusta]	-	-	-	-	-	-	-
14	MSTRG.10199	HTR2	histone H3.2-like [Malus domestica]	-	-	-	-	GO:0000785//chromatin;GO:0043231//intracellular membrane-bounded organelle	GO:0003676//nucleic acid binding;GO:0046983//protein dimerization activity	GO:0006006//glucose metabolic process;GO:0006886//intracellular protein transport;GO:0034728//nucleosome organization
15	MSTRG.10285	--	PREDICTED: LOC18442492 isoform, partial [Prunus dulcis]	-	-	-	-	-	-	-
16	MSTRG.10293	POL	Transposon Ty3-I Gag-Pol polyprotein, partial [Cajanus cajan]	-	-	-	-	-	-	-
17	MSTRG.10313	TY3B-G	S2-RNase [Pyrus ussuriensis x Pyrus communis]	-	-	-	-	-	-	-
18	MSTRG.1034	--	sucrose-phosphate synthase 1 [Pyrus ussuriensis x Pyrus communis]	-	-	-	-	-	-	-
19	MSTRG.10378	--	PREDICTED: RVT_3 domain-containing, partial [Prunus dulcis]	-	-	-	-	-	-	-
20	MSTRG.10424	--	T4.14 [Malus x robusta]	-	-	-	-	-	-	-
21	MSTRG.10512	--	chaperonin 60 subunit alpha 1 [Pyrus ussuriensis x Pyrus communis]	-	-	-	-	-	-	-
22	MSTRG.10526	RE2	PREDICTED: Retrovirus-related Pol poly from transposon [Prunus dulcis]	Genetic Information Processing	Transcription	ko03020//RNA polymerase	K03006	-	-	-
23	MSTRG.10527	RE2	polyprotein [Prunus persica]	-	-	-	-	-	-	-
24	MSTRG.10589	--	multidrug resistance-associated protein 9, partial [Prunus dulcis]	-	-	-	-	-	-	-
25	MSTRG.10591	RE1	BURP domain-containing protein [Prunus dulcis]	-	-	-	-	-	GO:0043167//ion binding;GO:0097159//organic cyclic compound binding;GO:1901363//heterocyclic compound binding	GO:0044237//cellular metabolic process
26	MSTRG.10637	--	LINE-1 retrotransposable element ORF2 protein [Glycine soja]	-	-	-	-	-	-	-
27	MSTRG.10686	--	Retrovirus-related Pol polyprotein from transposon TNT 1-94 [Dendrobium catenatum]	-	-	-	-	-	-	-
28	MSTRG.10702	--	T4.14 [Malus x robusta]	-	-	-	-	-	-	-
29	MSTRG.10704	--	T4.12 [Malus x robusta]	-	-	-	-	-	-	-
30	MSTRG.10729	--	ataxia telangiectasia mutated family protein [Dendrobium catenatum]	-	-	-	-	-	-	-
31	MSTRG.10730	--	T4.14 [Malus x robusta]	-	-	-	-	-	-	-
32	MSTRG.10844	--	T4.14 [Malus x robusta]	-	-	-	-	-	-	-
33	MSTRG.10872	--	PREDICTED: Plant mobile domain family, partial [Prunus dulcis]	-	-	-	-	-	-	-
34	MSTRG.10878	--	PREDICTED: nucleosome assembly protein 1;2 [Prunus mume]	-	-	-	-	-	-	-
35	MSTRG.10896	--	-	-	-	-	-	-	-	-
36	MSTRG.10898	--	PREDICTED: DUF4219 domain-containing /UBN2, partial [Prunus dulcis]	-	-	-	-	-	-	-
37	MSTRG.10915	--	T4.14 [Malus x robusta]	-	-	-	-	-	-	-
38	MSTRG.10916	--	T4.12 [Malus x robusta]	-	-	-	-	-	-	-
39	MSTRG.11056	--	nuclease HARBI1 [Pyrus ussuriensis x Pyrus communis]	-	-	-	-	-	-	-
40	MSTRG.1109	--	hypothetical protein DVH24_029071 [Malus domestica]	-	-	-	-	-	-	-
41	MSTRG.11108	--	leucine-rich repeat extensin-like protein 3 [Malus domestica]	-	-	-	-	-	-	-
42	MSTRG.11114	PPC	phosphoenolpyruvate carboxylase-like [Malus domestica]	Metabolism;Metabolism;Metabolism;Metabolism	Global and overview maps;Global and overview maps;Carbohydrate metabolism;Energy metabolism	ko01100//Metabolic pathways;ko01200//Carbon metabolism;ko00620//Pyruvate metabolism;ko00710//Carbon fixation in photosynthetic organisms	K01595;K01595;K01595;K01595	GO:0005576//extracellular region;GO:0044444//cytoplasmic part	GO:0004611//phosphoenolpyruvate carboxykinase activity;GO:0005488//binding;GO:0016628//oxidoreductase activity, acting on the CH-CH group of donors, NAD or NADP as acceptor	GO:0006090//pyruvate metabolic process;GO:0006101//citrate metabolic process;GO:0006970//response to osmotic stress;GO:0006996//organelle organization;GO:0009267//cellular response to starvation;GO:0009746//response to hexose;GO:0010038//response to metal ion;GO:0015977//carbon fixation;GO:0034285//response to disaccharide;GO:0042044//fluid transport;GO:0048827//phyllome development;GO:0051259//p…
43	MSTRG.11130	--	Gag [Vitis vinifera]	-	-	-	-	-	-	-
44	MSTRG.11135	--	Retrovirus-related Pol polyprotein from transposon 412 [Vitis vinifera]	-	-	-	-	-	-	-
45	MSTRG.11152	RE1	transposable element gene [Prunus dulcis]	-	-	-	-	-	-	-
46	MSTRG.11153	RE1	T4.5 [Malus x robusta]	-	-	-	-	GO:0043231//intracellular membrane-bounded organelle	-	-
47	MSTRG.11172	SAHH2	adenosylhomocysteinase-like [Malus domestica]	Metabolism;Metabolism	Global and overview maps;Amino acid metabolism	ko01100//Metabolic pathways;ko00270//Cysteine and methionine metabolism	K01251;K01251	GO:0016020//membrane;GO:0043231//intracellular membrane-bounded organelle;GO:0044444//cytoplasmic part	GO:0016802//trialkylsulfonium hydrolase activity	GO:0000097//sulfur amino acid biosynthetic process;GO:0006970//response to osmotic stress;GO:0006996//organelle organization;GO:0070838//divalent metal ion transport
48	MSTRG.11192	FLA21	fasciclin-like arabinogalactan protein 21 [Malus domestica]	-	-	-	-	GO:0016020//membrane;GO:0035838//growing cell tip;GO:0044424//intracellular part	-	GO:0000904//cell morphogenesis involved in differentiation;GO:0006928//movement of cell or subcellular component;GO:0007010//cytoskeleton organization;GO:0009664//plant-type cell wall organization
49	MSTRG.11193	FLA21	fasciclin-like arabinogalactan protein 21 [Malus domestica]	-	-	-	-	GO:0016020//membrane;GO:0035838//growing cell tip;GO:0044424//intracellular part	-	GO:0000904//cell morphogenesis involved in differentiation;GO:0006928//movement of cell or subcellular component;GO:0007010//cytoskeleton organization;GO:0009664//plant-type cell wall organization
50	MSTRG.11207	--	actin-histidine N-methyltransferase-like [Malus domestica]	-	-	-	-	GO:0009536//plastid	GO:0003824//catalytic activity	GO:0008152//metabolic process;GO:0009755//hormone-mediated signaling pathway
51	MSTRG.11244	MTHFR1	ethylene-responsive transcription factor 4 [Malus domestica]	-	-	-	-	-	-	-
52	MSTRG.11273	pol	Transposon Ty3-I Gag-Pol polyprotein [Cajanus cajan]	-	-	-	-	-	-	-
53	MSTRG.11300	--	T4.14 [Malus x robusta]	-	-	-	-	-	-	-
54	MSTRG.1132	Pol	PREDICTED: RNA-directed DNA polymerase, partial [Prunus dulcis]	-	-	-	-	-	-	-
55	MSTRG.1133	--	ribonuclease H protein [Pyrus ussuriensis x Pyrus communis]	-	-	-	-	-	-	-
56	MSTRG.11458	--	transposable element gene [Prunus dulcis]	-	-	-	-	-	-	-
57	MSTRG.11459	pol	PREDICTED: LOW QUALITY PROTEIN, partial [Prunus dulcis]	-	-	-	-	-	-	-
58	MSTRG.11498	--	serine/threonine-protein kinase [Pyrus ussuriensis x Pyrus communis]	-	-	-	-	GO:0009536//plastid;GO:0033202//DNA helicase complex	GO:0016301//kinase activity	GO:0010468//regulation of gene expression;GO:0044237//cellular metabolic process
59	MSTRG.11550	--	T4.14 [Malus x robusta]	-	-	-	-	-	-	-
60	MSTRG.11554	--	uncharacterized protein LOC103435457 isoform X2 [Malus domestica]	-	-	-	-	-	-	-
61	MSTRG.11604	--	T4.14 [Malus x robusta]	-	-	-	-	-	-	-
62	MSTRG.11655	--	multidrug resistance-associated protein 9, partial [Prunus dulcis]	-	-	-	-	-	-	-
63	MSTRG.11687	--	glycine-rich protein 5-like [Malus domestica]	-	-	-	-	-	-	-
64	MSTRG.11696	--	BOI-related E3 ubiquitin-protein ligase 2 [Pyrus ussuriensis x Pyrus communis]	-	-	-	-	GO:0016020//membrane;GO:0044464//cell part	-	GO:0048588//developmental cell growth
65	MSTRG.11702	--	T-complex protein 1 subunit alpha-like [Pyrus ussuriensis x Pyrus communis]	-	-	-	-	-	-	-
66	MSTRG.11723	--	T1.2 [Malus x robusta]	-	-	-	-	-	-	-
67	MSTRG.11732	ROQ1	TMV resistance protein N-like [Malus domestica]	-	-	-	-	-	-	-
68	MSTRG.11739	GFS10	PREDICTED: CSC1-like protein At4g35870 [Pyrus x bretschneideri]	-	-	-	-	GO:0005623//cell;GO:0016020//membrane	-	GO:0006605//protein targeting
69	MSTRG.11746	--	S2-RNase [Pyrus ussuriensis x Pyrus communis]	-	-	-	-	-	-	-
70	MSTRG.11747	--	PREDICTED: Retrotransposon gag, partial [Prunus dulcis]	-	-	-	-	-	-	-
71	MSTRG.11773	--	T4.15 [Malus x robusta]	-	-	-	-	-	-	-
72	MSTRG.11787	--	proline-rich protein 12-like [Pyrus ussuriensis x Pyrus communis]	-	-	-	-	-	-	-
73	MSTRG.11788	pol	Transposon Ty3-I Gag-Pol polyprotein, partial [Cajanus cajan]	-	-	-	-	-	-	-
74	MSTRG.11797	RE1	Retrovirus-related Pol polyprotein from transposon TNT 1-94 [Hibiscus syriacus]	-	-	-	-	-	-	-
75	MSTRG.11801	--	T4.14 [Malus x robusta]	-	-	-	-	-	-	-
76	MSTRG.11803	--	T4.15 [Malus x robusta]	-	-	-	-	-	-	-
77	MSTRG.1182	--	T4.15 [Malus x robusta]	-	-	-	-	-	-	-
78	MSTRG.11883	--	T4.14 [Malus x robusta]	-	-	-	-	-	-	-
79	MSTRG.11915	--	proline-rich protein 12-like [Pyrus ussuriensis x Pyrus communis]	-	-	-	-	-	-	-
80	MSTRG.11959	--	S ribonuclease [Pyrus ussuriensis x Pyrus communis]	-	-	-	-	-	-	-
81	MSTRG.11965	--	ankyrin repeat-containing protein [Pyrus ussuriensis x Pyrus communis]	-	-	-	-	-	-	-
82	MSTRG.12014	--	zinc finger MYM-type protein 1-like [Malus domestica]	-	-	-	-	-	-	-
83	MSTRG.12045	--	T4.14 [Malus x robusta]	-	-	-	-	-	-	-
84	MSTRG.12046	--	T4.14 [Malus x robusta]	-	-	-	-	-	-	-
85	MSTRG.12049	LACS5	PREDICTED: long chain acyl-CoA synthetase 4 [Pyrus x bretschneideri]	Metabolism;Cellular Processes;Metabolism;Metabolism;Metabolism	Global and overview maps;Transport and catabolism;Global and overview maps;Lipid metabolism;Lipid metabolism	ko01100//Metabolic pathways;ko04146//Peroxisome;ko01212//Fatty acid metabolism;ko00071//Fatty acid degradation;ko00061//Fatty acid biosynthesis	K01897;K01897;K01897;K01897;K01897	GO:0016020//membrane;GO:0043231//intracellular membrane-bounded organelle;GO:0044444//cytoplasmic part	GO:0015645//fatty acid ligase activity	GO:0006631//fatty acid metabolic process;GO:0006950//response to stress;GO:0009625//response to insect;GO:0009699//phenylpropanoid biosynthetic process
86	MSTRG.12050	--	PREDICTED: LOW QUALITY PROTEIN, partial [Prunus dulcis]	-	-	-	-	-	-	-
87	MSTRG.12056	--	T4.14 [Malus x robusta]	-	-	-	-	-	-	-
88	MSTRG.12057	--	T4.12 [Malus x robusta]	-	-	-	-	-	-	-
89	MSTRG.12080	--	T4.13 [Malus x robusta]	-	-	-	-	-	-	-
90	MSTRG.12091	vps26b-a	vacuolar protein sorting-associated protein 26A-like [Malus domestica]	Cellular Processes	Transport and catabolism	ko04144//Endocytosis	K18466	-	-	-
91	MSTRG.12124	--	-	-	-	-	-	-	-	-
92	MSTRG.12125	--	PREDICTED: LOC107646977 isoform [Prunus dulcis]	-	-	-	-	-	-	-
93	MSTRG.12136	--	PREDICTED: CCACVL1_17306, partial [Prunus dulcis]	-	-	-	-	-	-	-
94	MSTRG.12159	--	S ribonuclease [Pyrus ussuriensis x Pyrus communis]	-	-	-	-	-	-	-
95	MSTRG.12210	--	S ribonuclease [Pyrus ussuriensis x Pyrus communis]	-	-	-	-	-	-	-
96	MSTRG.12228	--	T4.12 [Malus x robusta]	-	-	-	-	-	-	-
97	MSTRG.1228	AHL10	AT-hook motif nuclear-localized protein 13-like [Malus domestica]	-	-	-	-	-	-	-
98	MSTRG.1229	pol	transposable element gene [Prunus dulcis]	-	-	-	-	-	-	-
99	MSTRG.12319	--	T4.12 [Malus x robusta]	-	-	-	-	-	-	-
100	MSTRG.12342	--	-	-	-	-	-	-	-	-
101	MSTRG.12352	RGA2	disease resistance protein RGA3 [Pyrus ussuriensis x Pyrus communis]	-	-	-	-	-	GO:0032550//purine ribonucleoside binding	-
102	MSTRG.12373	--	S ribonuclease [Pyrus ussuriensis x Pyrus communis]	-	-	-	-	-	-	-
103	MSTRG.12443	--	far upstream element-binding protein 2-like [Pyrus ussuriensis x Pyrus communis]	-	-	-	-	-	-	-
104	MSTRG.12444	--	far upstream element-binding protein 2-like [Pyrus ussuriensis x Pyrus communis]	-	-	-	-	-	-	-
105	MSTRG.12470	--	PREDICTED: atrophin-1-like [Pyrus x bretschneideri]	-	-	-	-	-	-	-
106	MSTRG.12488	--	T4.14 [Malus x robusta]	-	-	-	-	-	-	-
107	MSTRG.12524	--	DNA-directed DNA polymerase [Handroanthus impetiginosus]	-	-	-	-	-	-	-
108	MSTRG.12557	--	T4.14 [Malus x robusta]	-	-	-	-	-	-	-
109	MSTRG.12560	--	PREDICTED: retrotransposon gag domain [Prunus dulcis]	-	-	-	-	-	-	-
110	MSTRG.12562	GIP	retrotransposon polyprotein [Rosa rugosa]	-	-	-	-	-	-	-
111	MSTRG.12563	--	PREDICTED: retrotransposon, partial [Prunus dulcis]	-	-	-	-	-	-	-
112	MSTRG.12588	--	S ribonuclease [Pyrus ussuriensis x Pyrus communis]	-	-	-	-	-	-	-
113	MSTRG.12648	--	T4.14 [Malus x robusta]	-	-	-	-	-	-	-
114	MSTRG.12650	At4g28100	uncharacterized GPI-anchored protein At4g28100-like [Malus domestica]	-	-	-	-	GO:0031225//anchored component of membrane	GO:0015291//secondary active transmembrane transporter activity	GO:0044763//single-organism cellular process
115	MSTRG.12651	At4g28100	uncharacterized GPI-anchored protein At4g28100-like [Malus domestica]	-	-	-	-	GO:0031090//organelle membrane;GO:0031225//anchored component of membrane	GO:0015291//secondary active transmembrane transporter activity	GO:0007275//multicellular organism development;GO:0044763//single-organism cellular process
116	MSTRG.12657	--	transposable element gene [Prunus dulcis]	-	-	-	-	-	-	-
117	MSTRG.12703	--	2-keto-3-deoxy-L-rhamnonate aldolase [Glycine soja]	-	-	-	-	-	-	-
118	MSTRG.12704	--	LINE-1 retrotransposable element ORF2 protein [Arachis hypogaea]	-	-	-	-	-	GO:0003824//catalytic activity	-
119	MSTRG.12724	--	DNA-directed DNA polymerase, partial [Handroanthus impetiginosus]	-	-	-	-	-	-	-
120	MSTRG.12725	TY3B-G	S2-RNase [Pyrus ussuriensis x Pyrus communis]	-	-	-	-	-	-	-
121	MSTRG.12727	--	T4.14 [Malus x robusta]	-	-	-	-	-	-	-
122	MSTRG.1273	--	transposable element gene [Prunus dulcis]	-	-	-	-	-	-	-
123	MSTRG.12786	--	T4.15 [Malus x robusta]	-	-	-	-	-	-	-
124	MSTRG.1281	HTR2	histone H3.2-like [Malus domestica]	-	-	-	-	GO:0000785//chromatin;GO:0043231//intracellular membrane-bounded organelle	GO:0003676//nucleic acid binding;GO:0046983//protein dimerization activity	GO:0006006//glucose metabolic process;GO:0006886//intracellular protein transport;GO:0034728//nucleosome organization
125	MSTRG.12865	TY3B-I	DNA/RNA polymerases superfamily protein [Cucumis melo var. makuwa] [Cucumis melo]	-	-	-	-	-	GO:0046872//metal ion binding	GO:0043170//macromolecule metabolic process;GO:0044238//primary metabolic process
126	MSTRG.12910	--	T1.9, partial [Malus x robusta]	-	-	-	-	-	-	-
127	MSTRG.12911	--	T4.14 [Malus x robusta]	-	-	-	-	-	-	-
128	MSTRG.12927	--	PREDICTED: microtubule-associated serine/threonine-protein kinase 3 [Prunus mume]	-	-	-	-	-	-	-
129	MSTRG.12929	--	hypothetical protein DVH24_030082 [Malus domestica]	-	-	-	-	-	-	-
130	MSTRG.12943	--	T4.14 [Malus x robusta]	-	-	-	-	-	-	-
131	MSTRG.12945	--	T1.9, partial [Malus x robusta]	-	-	-	-	-	-	-
132	MSTRG.1295	--	protein SIEVE ELEMENT OCCLUSION B-like isoform X1 [Malus domestica]	-	-	-	-	-	-	-
133	MSTRG.1296	--	protein SIEVE ELEMENT OCCLUSION B-like isoform X2 [Malus domestica]	-	-	-	-	-	-	-
134	MSTRG.13003	--	PREDICTED: LOC110769373 isoform X1 [Prunus dulcis]	-	-	-	-	-	-	-
135	MSTRG.13004	--	T4.15 [Malus x robusta]	-	-	-	-	-	-	-
136	MSTRG.13022	--	carotenoid 9-10-cleavage dioxygenase-like [Pyrus ussuriensis x Pyrus communis]	-	-	-	-	-	-	-
137	MSTRG.13042	HAT	zinc finger BED domain-containing protein RICESLEEPER 2-like [Malus domestica]	-	-	-	-	-	GO:0005488//binding	-
138	MSTRG.13043	FKFBP	6-phosphofructo-2-kinase/fructose-2,6-bisphosphatase [Malus domestica]	Metabolism;Metabolism	Global and overview maps;Carbohydrate metabolism	ko01100//Metabolic pathways;ko00051//Fructose and mannose metabolism	K01103;K01103	GO:0016020//membrane;GO:0043231//intracellular membrane-bounded organelle;GO:0044444//cytoplasmic part	GO:0008443//phosphofructokinase activity;GO:0030247//polysaccharide binding;GO:0032550//purine ribonucleoside binding;GO:0050308//sugar-phosphatase activity	GO:0015976//carbon utilization;GO:0016310//phosphorylation;GO:0019318//hexose metabolic process;GO:0019321//pentose metabolic process
139	MSTRG.13086	--	PREDICTED: CICLE_v10013220mg [Prunus dulcis]	-	-	-	-	-	-	-
140	MSTRG.13087	RE1	BURP domain-containing protein [Prunus dulcis]	-	-	-	-	-	GO:0016772//transferase activity, transferring phosphorus-containing groups;GO:0043167//ion binding;GO:0097159//organic cyclic compound binding;GO:1901363//heterocyclic compound binding	GO:0044237//cellular metabolic process
141	MSTRG.13148	--	T4.14 [Malus x robusta]	-	-	-	-	-	-	-
142	MSTRG.1322	TYW1	S-adenosyl-L-methionine-dependent tRNA 4-demethylwyosine synthase-like [Malus domestica]	-	-	-	-	-	GO:0016491//oxidoreductase activity;GO:0032553//ribonucleotide binding;GO:0046914//transition metal ion binding;GO:0051536//iron-sulfur cluster binding	GO:0044710//single-organism metabolic process
143	MSTRG.13290	HIPP32	heavy metal-associated isoprenylated plant protein 32-like [Malus domestica]	-	-	-	-	GO:0005911//cell-cell junction;GO:0030312//external encapsulating structure;GO:0043231//intracellular membrane-bounded organelle	GO:0043169//cation binding	GO:0006812//cation transport
144	MSTRG.1330	--	-	-	-	-	-	-	-	-
145	MSTRG.13304	--	T4.15 [Malus x robusta]	-	-	-	-	-	-	-
146	MSTRG.13366	--	T4.15 [Malus x robusta]	-	-	-	-	-	-	-
147	MSTRG.13380	--	T4.12 [Malus x robusta]	-	-	-	-	-	-	-
148	MSTRG.13381	--	PREDICTED: major prion protein homolog [Pyrus x bretschneideri]	-	-	-	-	-	-	-
149	MSTRG.13419	GIP	Retrovirus-related Pol polyprotein from transposon TNT 1-94 [Cajanus cajan]	-	-	-	-	-	GO:0016787//hydrolase activity	GO:0043170//macromolecule metabolic process;GO:0044238//primary metabolic process
150	MSTRG.1342	--	galactolipase DONGLE [Pyrus ussuriensis x Pyrus communis]	-	-	-	-	-	-	-
151	MSTRG.13471	--	PREDICTED: L484_024550 [Prunus dulcis]	-	-	-	-	-	-	-
152	MSTRG.13476	--	PREDICTED: L484_024550 [Prunus dulcis]	-	-	-	-	-	-	-
153	MSTRG.13529	--	T4.14 [Malus x robusta]	-	-	-	-	-	-	-
154	MSTRG.13530	--	T4.13 [Malus x robusta]	-	-	-	-	-	-	-
155	MSTRG.13531	--	LINE-1 retrotransposable element ORF2 protein [Arachis hypogaea]	-	-	-	-	-	-	-
156	MSTRG.13532	--	ataxia telangiectasia mutated family protein [Dendrobium catenatum]	-	-	-	-	-	-	-
157	MSTRG.13603	GIP	PREDICTED: Retrovirus-related, partial [Prunus dulcis]	-	-	-	-	-	GO:0004518//nuclease activity;GO:0008233//peptidase activity;GO:0016779//nucleotidyltransferase activity;GO:0046872//metal ion binding	GO:0006259//DNA metabolic process
158	MSTRG.1361	--	PREDICTED: keratin-3, type I cytoskeletal 51 kDa-like [Prunus mume]	-	-	-	-	-	-	-
159	MSTRG.1362	--	hypothetical protein D8674_041227 [Pyrus ussuriensis x Pyrus communis]	-	-	-	-	-	-	-
160	MSTRG.13638	--	T4.14 [Malus x robusta]	-	-	-	-	-	-	-
161	MSTRG.13694	--	PREDICTED: Retrotransposon gag, partial [Prunus dulcis]	-	-	-	-	-	-	-
162	MSTRG.13718	pol	Disease resistance protein TIR-NBS-LRR class family [Prunus dulcis]	-	-	-	-	-	-	-
163	MSTRG.13737	pol	PREDICTED: LOW QUALITY PROTEIN, partial [Prunus dulcis]	-	-	-	-	-	-	-
164	MSTRG.13774	--	protein ZINC INDUCED FACILITATOR-LIKE 1-like [Pyrus ussuriensis x Pyrus communis]	-	-	-	-	-	-	-
165	MSTRG.13793	--	WD repeat-containing protein-like [Pyrus ussuriensis x Pyrus communis]	-	-	-	-	-	-	-
166	MSTRG.13797	--	PREDICTED: protein NYNRIN-like [Prunus mume]	-	-	-	-	-	-	-
167	MSTRG.13807	CRD1	Magnesium-protoporphyrin IX monomethyl ester of oxidative cyclase [Spatholobus suberectus]	Metabolism;Metabolism;Metabolism	Global and overview maps;Global and overview maps;Metabolism of cofactors and vitamins	ko01100//Metabolic pathways;ko01110//Biosynthesis of secondary metabolites;ko00860//Porphyrin and chlorophyll metabolism	K04035;K04035;K04035	GO:0009528//plastid inner membrane;GO:0031976//plastid thylakoid;GO:0044434//chloroplast part	GO:0003676//nucleic acid binding;GO:0016709//oxidoreductase activity, acting on paired donors, with incorporation or reduction of molecular oxygen, NAD(P)H as one donor, and incorporation of one atom of oxygen;GO:0022890//inorganic cation transmembrane transporter activity;GO:0046872//metal ion binding	GO:0000097//sulfur amino acid biosynthetic process;GO:0006090//pyruvate metabolic process;GO:0006633//fatty acid biosynthetic process;GO:0006812//cation transport;GO:0009314//response to radiation;GO:0009668//plastid membrane organization;GO:0015995//chlorophyll biosynthetic process;GO:0016072//rRNA metabolic process;GO:0031323//regulation of cellular metabolic process;GO:0043623//cellular protei…
168	MSTRG.13808	MPPbeta	PREDICTED: probable mitochondrial-processing peptidase subunit beta, mitochondrial isoform X2 [Pyrus x bretschneideri]	-	-	-	-	GO:0009536//plastid;GO:0019866//organelle inner membrane;GO:0030312//external encapsulating structure;GO:0031970//organelle envelope lumen;GO:0043232//intracellular non-membrane-bounded organelle;GO:0044455//mitochondrial membrane part	GO:0004175//endopeptidase activity;GO:0015078//hydrogen ion transmembrane transporter activity;GO:0046914//transition metal ion binding	GO:0006006//glucose metabolic process;GO:0006739//NADP metabolic process;GO:0006970//response to osmotic stress;GO:0010038//response to metal ion;GO:0015992//proton transport;GO:0019941//modification-dependent protein catabolic process;GO:0035966//response to topologically incorrect protein;GO:0043094//cellular metabolic compound salvage;GO:0043248//proteasome assembly
169	MSTRG.13880	pol	PREDICTED: LOW QUALITY PROTEIN, partial [Prunus dulcis]	-	-	-	-	-	-	-
170	MSTRG.13881	--	mucin-7-like [Malus domestica]	-	-	-	-	-	-	-
171	MSTRG.13893	--	S ribonuclease [Pyrus ussuriensis x Pyrus communis]	-	-	-	-	-	-	-
172	MSTRG.13912	N	TMV resistance protein N-like [Malus domestica]	-	-	-	-	-	GO:0032550//purine ribonucleoside binding	-
173	MSTRG.13913	POL	PREDICTED: protein NYNRIN-like [Prunus mume]	-	-	-	-	-	-	-
174	MSTRG.13914	--	GRIP domain-containing protein RUD3-like isoform X1 [Malus domestica]	-	-	-	-	-	-	-
175	MSTRG.13957	pol	PREDICTED: Retrovirus-related Pol poly from transposon, partial [Prunus dulcis]	-	-	-	-	-	-	-
176	MSTRG.13958	--	histone H3.v1 isoform X1 [Malus domestica]	-	-	-	-	-	-	-
177	MSTRG.13964	--	Retrovirus-related Pol polyprotein LINE-1 [Cajanus cajan]	-	-	-	-	-	-	-
178	MSTRG.13965	--	T4.14 [Malus x robusta]	-	-	-	-	-	-	-
179	MSTRG.13966	--	T4.14 [Malus x robusta]	-	-	-	-	-	-	-
180	MSTRG.13974	CAND7	protein GPR107-like [Malus domestica]	-	-	-	-	GO:0009536//plastid	-	-
181	MSTRG.14006	RE1	Retrovirus-related Pol polyprotein from transposon TNT 1-94 [Vitis vinifera]	-	-	-	-	-	-	-
182	MSTRG.14015	--	PREDICTED: amaranthin lectin, partial [Prunus dulcis]	-	-	-	-	-	-	-
183	MSTRG.14018	TIF3B1	eukaryotic translation initiation factor 3 subunit B [Morus notabilis]	Genetic Information Processing	Translation	ko03013//RNA transport	K03253	-	-	-
184	MSTRG.14044	--	T1.9, partial [Malus x robusta]	-	-	-	-	-	-	-
185	MSTRG.14045	--	T4.14 [Malus x robusta]	-	-	-	-	-	-	-
186	MSTRG.14046	--	T4.14 [Malus x robusta]	-	-	-	-	-	GO:0097159//organic cyclic compound binding;GO:1901363//heterocyclic compound binding	-
187	MSTRG.14061	GIP	Toll-Interleukin-Resistance domain family protein [Prunus dulcis]	Metabolism;Metabolism;Metabolism	Global and overview maps;Global and overview maps;Biosynthesis of other secondary metabolites	ko01100//Metabolic pathways;ko01110//Biosynthesis of secondary metabolites;ko00940//Phenylpropanoid biosynthesis	K00430;K00430;K00430	-	GO:0004518//nuclease activity;GO:0008233//peptidase activity;GO:0016779//nucleotidyltransferase activity;GO:0046872//metal ion binding	GO:0006259//DNA metabolic process;GO:0034645//cellular macromolecule biosynthetic process
188	MSTRG.14062	AtMg00710	S-adenosyl-L-methionine-dependent methyltransferases superfamily protein [Prunus dulcis]	-	-	-	-	-	GO:0016787//hydrolase activity	GO:0090304//nucleic acid metabolic process
189	MSTRG.14064	Pol	TatD related DNase [Prunus dulcis]	-	-	-	-	-	-	-
190	MSTRG.14103	--	hypothetical protein C1H46_032886 [Malus baccata]	-	-	-	-	-	-	-
191	MSTRG.14112	--	hypothetical protein C1H46_004364 [Malus baccata]	-	-	-	-	-	-	-
192	MSTRG.14135	--	PREDICTED: AT1G71910 [Prunus dulcis]	-	-	-	-	-	-	-
193	MSTRG.14138	AtMg00820	Far-red impaired responsive family protein, partial [Prunus dulcis]	-	-	-	-	-	-	-
194	MSTRG.14172	--	PREDICTED: Retrotransposon gag, partial [Prunus dulcis]	-	-	-	-	-	-	-
195	MSTRG.14174	--	S2-RNase [Pyrus ussuriensis x Pyrus communis]	-	-	-	-	-	-	GO:0044260//cellular macromolecule metabolic process;GO:0090304//nucleic acid metabolic process
196	MSTRG.14201	--	peroxidase-like protein 2 [Pyrus ussuriensis x Pyrus communis]	-	-	-	-	-	-	-
197	MSTRG.14210	--	ataxia telangiectasia mutated family protein [Dendrobium catenatum]	-	-	-	-	-	-	-
198	MSTRG.14225	--	carotenoid 9-10-cleavage dioxygenase-like [Pyrus ussuriensis x Pyrus communis]	-	-	-	-	-	-	-
199	MSTRG.14228	--	ty3-gypsy retrotransposon protein [Cucumis melo var. makuwa] [Cucumis melo]	-	-	-	-	-	-	-
200	MSTRG.14244	--	T4.14 [Malus x robusta]	-	-	-	-	-	-	-
201	MSTRG.14246	--	integrator complex subunit 11 [Apostasia shenzhenica]	-	-	-	-	-	GO:0003824//catalytic activity	-
202	MSTRG.14262	--	T4.14 [Malus x robusta]	-	-	-	-	-	-	-
203	MSTRG.14303	--	S ribonuclease [Pyrus ussuriensis x Pyrus communis]	-	-	-	-	-	-	-
204	MSTRG.14304	--	T4.14 [Malus x robusta]	-	-	-	-	-	-	-
205	MSTRG.14314	At1g50870	F-box/kelch-repeat protein At3g06240-like [Malus domestica]	-	-	-	-	-	-	-
206	MSTRG.14324	POL	DNA-directed DNA polymerase [Handroanthus impetiginosus]	-	-	-	-	-	-	-
207	MSTRG.14330	pol	PREDICTED: retrovirus-related Pol polyprotein from transposon 297 [Fragaria vesca subsp. vesca] [Fragaria vesca]	-	-	-	-	-	-	-
208	MSTRG.14388	At5g54830	cytochrome b561, DM13 and DOMON domain-containing protein At5g54830-like [Malus domestica]	-	-	-	-	-	-	-
209	MSTRG.14389	At5g54830	cytochrome b561, DM13 and DOMON domain-containing protein At5g54830-like [Malus domestica]	-	-	-	-	GO:0031224//intrinsic component of membrane;GO:0031984//organelle subcompartment;GO:0043231//intracellular membrane-bounded organelle	GO:0046906//tetrapyrrole binding	GO:0043623//cellular protein complex assembly;GO:0044710//single-organism metabolic process
210	MSTRG.14400	--	Gag [Vitis vinifera]	-	-	-	-	-	-	-
211	MSTRG.14406	--	transposable element gene [Prunus dulcis]	-	-	-	-	-	-	-
212	MSTRG.14412	--	PREDICTED: LOC18442492 isoform, partial [Prunus dulcis]	-	-	-	-	-	-	-
213	MSTRG.14437	CRLK1	calcium/calmodulin-regulated receptor-like kinase 1 isoform X2 [Malus domestica]	-	-	-	-	GO:0016020//membrane	GO:0004702//receptor signaling protein serine/threonine kinase activity;GO:0005515//protein binding;GO:0032550//purine ribonucleoside binding	GO:0032147//activation of protein kinase activity
214	MSTRG.14497	GRF1	PREDICTED: zinc finger MYM-type protein 1-like [Prunus mume]	-	-	-	-	GO:0005911//cell-cell junction;GO:0043231//intracellular membrane-bounded organelle	-	-
215	MSTRG.14500	--	T4.14 [Malus x robusta]	-	-	-	-	-	-	-
216	MSTRG.14514	--	T1.9, partial [Malus x robusta]	-	-	-	-	-	-	-
217	MSTRG.1454	Os06g0717800	probable protein phosphatase 2C 60 [Malus domestica]	-	-	-	-	-	GO:0004721//phosphoprotein phosphatase activity	-
218	MSTRG.14621	pol	PREDICTED: LOW QUALITY PROTEIN, partial [Prunus dulcis]	-	-	-	-	-	-	-
219	MSTRG.14660	--	S ribonuclease [Pyrus ussuriensis x Pyrus communis]	-	-	-	-	-	-	-
220	MSTRG.14662	--	T4.14 [Malus x robusta]	-	-	-	-	-	-	-
221	MSTRG.14666	--	multidrug resistance-associated protein 9, partial [Prunus dulcis]	-	-	-	-	-	-	-
222	MSTRG.14679	--	T1.9, partial [Malus x robusta]	-	-	-	-	-	-	-
223	MSTRG.14716	--	PREDICTED: LOW QUALITY PROTEIN, partial [Prunus dulcis]	-	-	-	-	-	-	-
224	MSTRG.14763	--	GRIP domain-containing protein RUD3-like [Pyrus ussuriensis x Pyrus communis]	-	-	-	-	-	-	-
225	MSTRG.148	--	hypothetical protein DVH24_033233 [Malus domestica]	-	-	-	-	-	-	-
226	MSTRG.14812	--	paramyosin-like [Pyrus ussuriensis x Pyrus communis]	-	-	-	-	-	-	-
227	MSTRG.14833	--	S2-RNase [Pyrus ussuriensis x Pyrus communis]	-	-	-	-	-	-	-
228	MSTRG.14844	--	T4.12 [Malus x robusta]	-	-	-	-	-	-	-
229	MSTRG.14849	FBL10	F-box/LRR-repeat protein 10-like, partial [Malus domestica]	-	-	-	-	GO:0044424//intracellular part	GO:0003824//catalytic activity	GO:0006464//cellular protein modification process;GO:0019941//modification-dependent protein catabolic process
230	MSTRG.14851	--	pathogenesis related protein 1a, partial [Malus domestica]	-	-	-	-	-	-	-
231	MSTRG.14886	RE1	ADP glucose pyrophosphorylase large subunit 1 [Prunus dulcis]	Genetic Information Processing	Transcription	ko03020//RNA polymerase	K03006	-	-	-
232	MSTRG.14887	--	ADP glucose pyrophosphorylase large subunit 1 [Prunus dulcis]	-	-	-	-	-	-	-
233	MSTRG.14957	Tf2-11	transposable element gene [Prunus dulcis]	-	-	-	-	-	-	-
234	MSTRG.14958	--	transposable element gene [Prunus dulcis]	-	-	-	-	-	-	-
235	MSTRG.14963	--	T4.14 [Malus x robusta]	-	-	-	-	-	-	-
236	MSTRG.1497	--	T4.12 [Malus x robusta]	-	-	-	-	-	-	-
237	MSTRG.15003	--	protein tesmin/TSO1-like CXC 5 [Pyrus ussuriensis x Pyrus communis]	-	-	-	-	-	GO:0019787//ubiquitin-like protein transferase activity;GO:0046872//metal ion binding	-
238	MSTRG.15026	--	T4.14 [Malus x robusta]	-	-	-	-	-	-	-
239	MSTRG.15053	--	Ankyrin repeat family protein [Prunus dulcis]	-	-	-	-	-	-	-
240	MSTRG.15056	--	T1.9, partial [Malus x robusta]	-	-	-	-	-	-	-
241	MSTRG.15088	--	disease resistance RPP13-like protein 1 [Pyrus ussuriensis x Pyrus communis]	-	-	-	-	-	-	-
242	MSTRG.15116	--	T4.15 [Malus x robusta]	-	-	-	-	-	-	-
243	MSTRG.1512	--	integrator complex subunit 11 [Apostasia shenzhenica]	-	-	-	-	-	GO:0003824//catalytic activity	-
244	MSTRG.15190	--	T4.14 [Malus x robusta]	-	-	-	-	-	-	-
245	MSTRG.15234	--	TMV resistance protein N-like [Malus domestica]	-	-	-	-	-	-	-
246	MSTRG.15275	--	probable disease resistance protein At4g27220 [Malus domestica]	-	-	-	-	-	-	-
247	MSTRG.15277	--	hypothetical protein [Malus domestica]	-	-	-	-	-	-	-
248	MSTRG.15295	--	transposable element gene [Prunus dulcis]	-	-	-	-	-	-	-
249	MSTRG.15326	--	T4.13 [Malus x robusta]	-	-	-	-	-	-	-
250	MSTRG.15339	--	PREDICTED: retrotransposon, partial [Prunus dulcis]	-	-	-	-	-	-	-
251	MSTRG.15345	--	T4.15 [Malus x robusta]	-	-	-	-	-	-	-
252	MSTRG.15346	--	T4.12 [Malus x robusta]	-	-	-	-	-	-	-
253	MSTRG.15383	--	S ribonuclease [Pyrus ussuriensis x Pyrus communis]	-	-	-	-	-	-	-
254	MSTRG.15394	--	PREDICTED: Plant mobile domain family, partial [Prunus dulcis]	-	-	-	-	-	-	-
255	MSTRG.15412	--	Transducin/WD40 repeat-like superfamily protein [Theobroma cacao]	-	-	-	-	-	GO:0016787//hydrolase activity;GO:0046914//transition metal ion binding	GO:0043170//macromolecule metabolic process;GO:0044238//primary metabolic process
256	MSTRG.15430	--	Retrovirus-related Pol polyprotein from type-2 retrotransposable element R2DM [Arachis hypogaea]	-	-	-	-	-	GO:0003824//catalytic activity	-
257	MSTRG.15435	--	T4.14 [Malus x robusta]	-	-	-	-	-	-	-
258	MSTRG.1546	pol	PREDICTED: LOW QUALITY PROTEIN, partial [Prunus dulcis]	-	-	-	-	-	-	-
259	MSTRG.15496	--	retrovirus-related pol polyprotein [Pyrus ussuriensis x Pyrus communis]	Genetic Information Processing	Translation	ko03008//Ribosome biogenesis in eukaryotes	K11108	-	-	-
260	MSTRG.15528	--	PREDICTED: PRUPE_8G205700 [Prunus dulcis]	-	-	-	-	-	-	-
261	MSTRG.1553	--	T4.14 [Malus x robusta]	-	-	-	-	-	-	-
262	MSTRG.15537	GLT1	kinesin-like protein KIF22-A [Pyrus ussuriensis x Pyrus communis]	-	-	-	-	-	-	-
263	MSTRG.1554	--	T4.13 [Malus x robusta]	-	-	-	-	-	-	-
264	MSTRG.15559	--	transposable element gene [Prunus dulcis]	-	-	-	-	-	-	-
265	MSTRG.1561	--	PREDICTED: retrotransposon, partial [Prunus dulcis]	-	-	-	-	-	-	-
266	MSTRG.1562	--	PREDICTED: LOW QUALITY PROTEIN, partial [Prunus dulcis]	-	-	-	-	-	-	-
267	MSTRG.15688	--	T4.14 [Malus x robusta]	-	-	-	-	-	-	-
268	MSTRG.15689	--	T4.14 [Malus x robusta]	-	-	-	-	-	-	-
269	MSTRG.15714	GIP	Retrovirus-related Pol polyprotein from transposon TNT 1-94 [Cajanus cajan]	-	-	-	-	-	GO:0004175//endopeptidase activity;GO:0004518//nuclease activity;GO:0034061//DNA polymerase activity;GO:0046914//transition metal ion binding;GO:0097159//organic cyclic compound binding	GO:0006260//DNA replication;GO:0019538//protein metabolic process
270	MSTRG.15745	--	carotenoid 9-10-cleavage dioxygenase-like [Pyrus ussuriensis x Pyrus communis]	-	-	-	-	-	-	-
271	MSTRG.15746	--	carotenoid 9-10-cleavage dioxygenase-like [Pyrus ussuriensis x Pyrus communis]	-	-	-	-	-	-	-
272	MSTRG.15757	--	T4.14 [Malus x robusta]	-	-	-	-	-	-	-
273	MSTRG.15805	--	T4.15 [Malus x robusta]	-	-	-	-	-	GO:0003824//catalytic activity	-
274	MSTRG.15826	--	T4.13 [Malus x robusta]	-	-	-	-	-	-	-
275	MSTRG.1583	--	T4.14 [Malus x robusta]	-	-	-	-	-	-	-
276	MSTRG.1586	pol	DNA-directed DNA polymerase, partial [Handroanthus impetiginosus]	-	-	-	-	-	-	-
277	MSTRG.1588	GAPB	PREDICTED: protein NYNRIN-like [Fragaria vesca subsp. vesca] [Fragaria vesca]	-	-	-	-	-	-	-
278	MSTRG.15941	--	hypothetical protein DVH24_029071 [Malus domestica]	-	-	-	-	-	-	-
279	MSTRG.15947	RE1	retrotransposon protein [Pyrus ussuriensis x Pyrus communis]	Genetic Information Processing	Folding, sorting and degradation	ko04120//Ubiquitin mediated proteolysis	K03358	-	GO:0016787//hydrolase activity	-
280	MSTRG.15970	--	ubiquitin-protein ligase E3 C [Dendrobium catenatum]	-	-	-	-	-	GO:0003824//catalytic activity	-
281	MSTRG.15973	--	T4.13 [Malus x robusta]	-	-	-	-	-	-	-
282	MSTRG.15975	--	T4.14 [Malus x robusta]	-	-	-	-	-	-	-
283	MSTRG.15998	--	integrator complex subunit 11 [Apostasia shenzhenica]	-	-	-	-	-	-	-
284	MSTRG.16011	PHT1-7	inorganic phosphate transporter 1-4 [Malus domestica]	-	-	-	-	GO:0005911//cell-cell junction;GO:0031224//intrinsic component of membrane;GO:0043231//intracellular membrane-bounded organelle	GO:0005488//binding;GO:0015103//inorganic anion transmembrane transporter activity;GO:0015291//secondary active transmembrane transporter activity	GO:0001101//response to acid chemical;GO:0006812//cation transport;GO:0015698//inorganic anion transport;GO:0015833//peptide transport;GO:0044763//single-organism cellular process
285	MSTRG.16013	--	T4.14 [Malus x robusta]	-	-	-	-	-	-	-
286	MSTRG.16043	--	T4.14 [Malus x robusta]	-	-	-	-	-	-	-
287	MSTRG.16044	--	T4.15 [Malus x robusta]	-	-	-	-	-	-	-
288	MSTRG.1605	--	S ribonuclease [Pyrus ussuriensis x Pyrus communis]	-	-	-	-	-	-	-
289	MSTRG.16051	GIP	Retrovirus-related Pol polyprotein from transposon TNT 1-94 [Cajanus cajan]	-	-	-	-	-	GO:0005488//binding;GO:0016740//transferase activity;GO:0016787//hydrolase activity	GO:0090304//nucleic acid metabolic process
290	MSTRG.16094	RE1	suppressor protein SRP40-like [Pyrus ussuriensis x Pyrus communis]	-	-	-	-	-	-	-
291	MSTRG.16100	--	T4.15 [Malus x robusta]	-	-	-	-	-	-	-
292	MSTRG.16214	--	uncharacterized protein LOC114819803 [Malus domestica]	-	-	-	-	-	-	-
293	MSTRG.16218	--	T4.12 [Malus x robusta]	-	-	-	-	-	-	-
294	MSTRG.16220	--	PREDICTED: Plant mobile domain family, partial [Prunus dulcis]	-	-	-	-	-	-	-
295	MSTRG.16246	DGD1	digalactosyldiacylglycerol synthase 1 [Pyrus ussuriensis x Pyrus communis]	Metabolism;Metabolism	Global and overview maps;Lipid metabolism	ko01100//Metabolic pathways;ko00561//Glycerolipid metabolism	K09480;K09480	GO:0009527//plastid outer membrane	GO:0035250//UDP-galactosyltransferase activity	GO:0006090//pyruvate metabolic process;GO:0006633//fatty acid biosynthetic process;GO:0006779//porphyrin-containing compound biosynthetic process;GO:0009247//glycolipid biosynthetic process;GO:0009267//cellular response to starvation;GO:0016109//tetraterpenoid biosynthetic process;GO:0042548//regulation of photosynthesis, light reaction;GO:0044765//single-organism transport;GO:0046471//phosphatid…
296	MSTRG.16251	VQ22	VQ motif-containing protein 22-like [Malus domestica]	-	-	-	-	-	-	-
297	MSTRG.1627	--	transposable element gene [Prunus dulcis]	-	-	-	-	-	-	-
298	MSTRG.1628	pol	transposable element gene [Prunus dulcis]	-	-	-	-	-	-	-
299	MSTRG.16284	RE2	Indole-3-acetic acid-amido synthetase GH3.17 [Hibiscus syriacus]	-	-	-	-	-	GO:0003676//nucleic acid binding;GO:0034061//DNA polymerase activity	GO:0006260//DNA replication;GO:0006796//phosphate-containing compound metabolic process
300	MSTRG.16287	--	PLAC8 family protein [Hibiscus syriacus]	-	-	-	-	-	-	-
301	MSTRG.16289	--	tir-nbs resistance protein [Hibiscus syriacus]	-	-	-	-	-	-	-
302	MSTRG.16303	--	Zinc finger, CCHC-type, partial [Trema orientale]	-	-	-	-	-	GO:0016787//hydrolase activity	GO:0043170//macromolecule metabolic process;GO:0044238//primary metabolic process
303	MSTRG.16349	pol	reverse transcriptase [Corchorus capsularis]	-	-	-	-	-	-	-
304	MSTRG.16350	--	Retrotransposon gag protein [Corchorus capsularis]	-	-	-	-	-	-	-
305	MSTRG.16368	--	probable pectinesterase 48 isoform X1 [Malus domestica]	-	-	-	-	-	GO:0016787//hydrolase activity	-
306	MSTRG.16371	--	probable serine/threonine-protein kinase DDB_G0272282 [Prunus avium]	-	-	-	-	-	-	-
307	MSTRG.16375	RE2	Retrovirus-related Pol polyprotein from transposon TNT 1-94 [Vitis vinifera]	-	-	-	-	-	-	-
308	MSTRG.16379	--	CBBY-like protein isoform X3 [Malus domestica]	-	-	-	-	-	-	-
309	MSTRG.16410	--	T4.14 [Malus x robusta]	-	-	-	-	-	-	-
310	MSTRG.16411	--	T4.14 [Malus x robusta]	-	-	-	-	-	-	-
311	MSTRG.16412	--	T4.14 [Malus x robusta]	-	-	-	-	-	-	-
312	MSTRG.16421	RE2	PREDICTED: uncharacterized mitochondrial protein AtMg00820-like [Prunus mume]	-	-	-	-	-	GO:0016772//transferase activity, transferring phosphorus-containing groups	GO:0006259//DNA metabolic process;GO:0006796//phosphate-containing compound metabolic process
313	MSTRG.16429	--	TatD related DNase [Prunus dulcis]	-	-	-	-	-	-	-
314	MSTRG.1643	--	hypothetical protein C1H46_038943 [Malus baccata]	-	-	-	-	-	-	-
315	MSTRG.16430	--	ribonuclease H protein [Pyrus ussuriensis x Pyrus communis]	-	-	-	-	-	-	-
316	MSTRG.16435	--	T4.14 [Malus x robusta]	-	-	-	-	-	-	-
317	MSTRG.16486	--	T4.14 [Malus x robusta]	-	-	-	-	-	-	-
318	MSTRG.16494	--	hypothetical protein C1H46_030542 [Malus baccata]	-	-	-	-	-	-	-
319	MSTRG.16512	--	T4.14 [Malus x robusta]	-	-	-	-	-	-	-
320	MSTRG.16589	--	Retrotransposon gag protein [Corchorus capsularis]	-	-	-	-	-	-	-
321	MSTRG.16599	--	PREDICTED: galactosyltransferase family [Prunus dulcis]	-	-	-	-	GO:0043231//intracellular membrane-bounded organelle	GO:0016740//transferase activity	GO:0009725//response to hormone
322	MSTRG.16600	--	PLASMODESMATA CALLOSE-BINDING PROTEIN 2-like [Prunus yedoensis var. nudiflora] [Prunus yedoensis]	-	-	-	-	-	-	-
323	MSTRG.16621	--	T4.14 [Malus x robusta]	-	-	-	-	-	-	-
324	MSTRG.16633	--	PREDICTED: LOW QUALITY PROTEIN, partial [Prunus dulcis]	-	-	-	-	-	-	-
325	MSTRG.16645	--	S ribonuclease [Pyrus ussuriensis x Pyrus communis]	-	-	-	-	-	-	-
326	MSTRG.1666	--	Gag [Vitis vinifera]	-	-	-	-	-	-	-
327	MSTRG.16733	--	T4.14 [Malus x robusta]	-	-	-	-	GO:0009536//plastid;GO:0016020//membrane	-	GO:0009657//plastid organization
328	MSTRG.16749	B0616E02-H0507E05.7	LRR receptor-like serine/threonine-protein kinase [Malus domestica]	Metabolism;Metabolism;Metabolism;Metabolism;Metabolism	Global and overview maps;Global and overview maps;Global and overview maps;Amino acid metabolism;Amino acid metabolism	ko01100//Metabolic pathways;ko01110//Biosynthesis of secondary metabolites;ko01230//Biosynthesis of amino acids;ko00330//Arginine and proline metabolism;ko00220//Arginine biosynthesis	K01476;K01476;K01476;K01476;K01476	-	GO:0016772//transferase activity, transferring phosphorus-containing groups	GO:0009987//cellular process;GO:0044699//single-organism process
329	MSTRG.16758	--	WD repeat-containing protein 53 [Prunus yedoensis var. nudiflora] [Prunus yedoensis]	-	-	-	-	-	-	-
330	MSTRG.1677	--	PREDICTED: Retrotransposon gag, partial [Prunus dulcis]	-	-	-	-	-	-	-
331	MSTRG.1679	SEC15B	exocyst complex component SEC15B-like isoform X2 [Malus domestica]	-	-	-	-	-	-	GO:0048278//vesicle docking
332	MSTRG.16829	TY3B-G	PREDICTED: retrotransposon, partial [Prunus dulcis]	-	-	-	-	-	-	-
333	MSTRG.1683	--	T4.14 [Malus x robusta]	-	-	-	-	-	-	-
334	MSTRG.1694	--	T1.9, partial [Malus x robusta]	-	-	-	-	-	-	-
335	MSTRG.16955	PPO	PREDICTED: polyphenol oxidase, chloroplastic-like [Pyrus x bretschneideri]	-	-	-	-	GO:0009536//plastid;GO:0009579//thylakoid	GO:0016491//oxidoreductase activity;GO:0043169//cation binding	GO:0044710//single-organism metabolic process
336	MSTRG.16956	PPO	PREDICTED: polyphenol oxidase, chloroplastic-like [Pyrus x bretschneideri]	-	-	-	-	GO:0009536//plastid;GO:0009579//thylakoid	GO:0016491//oxidoreductase activity;GO:0043169//cation binding	GO:0044710//single-organism metabolic process
337	MSTRG.1696	LUG	transcriptional corepressor LEUNIG-like isoform X3 [Malus domestica]	-	-	-	-	GO:0043231//intracellular membrane-bounded organelle	GO:0046983//protein dimerization activity	GO:0000904//cell morphogenesis involved in differentiation;GO:0003002//regionalization;GO:0006305//DNA alkylation;GO:0006342//chromatin silencing;GO:0007015//actin filament organization;GO:0007154//cell communication;GO:0009799//specification of symmetry;GO:0010053//root epidermal cell differentiation;GO:0016568//chromatin modification;GO:0022610//biological adhesion;GO:0030422//production of siR…
338	MSTRG.1697	--	copper ion binding protein [Parasponia andersonii]	-	-	-	-	GO:0005739//mitochondrion;GO:0016020//membrane;GO:0044446//intracellular organelle part	-	-
339	MSTRG.16986	--	serine/arginine repetitive matrix protein 1-like [Pyrus ussuriensis x Pyrus communis]	-	-	-	-	-	-	-
340	MSTRG.17018	--	hypothetical protein C1H46_026198 [Malus baccata]	-	-	-	-	-	-	-
341	MSTRG.17062	RE1	Retrovirus-related Pol polyprotein from transposon TNT 1-94 [Vitis vinifera]	-	-	-	-	-	-	-
342	MSTRG.17100	GIP	transposable element gene [Prunus dulcis]	-	-	-	-	-	-	-
343	MSTRG.17108	--	uncharacterized protein LOC108169768 [Malus domestica]	-	-	-	-	-	-	-
344	MSTRG.17203	RE1	T4.5 [Malus x robusta]	-	-	-	-	-	-	-
345	MSTRG.17248	--	nucleoprotein [Morella rubra]	-	-	-	-	-	-	-
346	MSTRG.17288	--	T4.14 [Malus x robusta]	-	-	-	-	-	-	-
347	MSTRG.17341	--	PREDICTED: retrotransposon, partial [Prunus dulcis]	-	-	-	-	-	-	-
348	MSTRG.17364	--	T4.14 [Malus x robusta]	-	-	-	-	-	-	-
349	MSTRG.17375	--	Disease resistance protein TIR-NBS-LRR class family [Prunus dulcis]	-	-	-	-	-	-	-
350	MSTRG.1742	--	Retrovirus-related Pol polyprotein from transposon TNT 1-94 [Cajanus cajan]	Metabolism;Metabolism;Metabolism;Metabolism	Global and overview maps;Global and overview maps;Lipid metabolism;Metabolism of cofactors and vitamins	ko01100//Metabolic pathways;ko01212//Fatty acid metabolism;ko00061//Fatty acid biosynthesis;ko00780//Biotin metabolism	K09458;K09458;K09458;K09458	-	GO:0016772//transferase activity, transferring phosphorus-containing groups;GO:0016787//hydrolase activity;GO:0043167//ion binding;GO:0097159//organic cyclic compound binding;GO:1901363//heterocyclic compound binding	GO:0090304//nucleic acid metabolic process
351	MSTRG.17463	--	T4.14 [Malus x robusta]	-	-	-	-	-	-	-
352	MSTRG.1747	--	hypothetical protein C1H46_044946 [Malus baccata]	-	-	-	-	-	-	-
353	MSTRG.17514	--	NDR1/HIN1-like protein 26 [Malus domestica]	-	-	-	-	-	-	-
354	MSTRG.1754	--	S ribonuclease [Pyrus ussuriensis x Pyrus communis]	-	-	-	-	-	-	-
355	MSTRG.1759	--	PREDICTED: LOW QUALITY PROTEIN, partial [Prunus dulcis]	-	-	-	-	-	-	-
356	MSTRG.17598	Tf2-11	transposable element gene [Prunus dulcis]	-	-	-	-	-	-	-
357	MSTRG.1764	ndhH	NADH-plastoquinone oxidoreductase subunit 7, partial [Chidlowia sanguinea]	Metabolism;Metabolism	Global and overview maps;Energy metabolism	ko01100//Metabolic pathways;ko00190//Oxidative phosphorylation	K05579;K05579	GO:0044434//chloroplast part	GO:0000166//nucleotide binding;GO:0003954//NADH dehydrogenase activity;GO:0048037//cofactor binding	GO:0006091//generation of precursor metabolites and energy;GO:0044710//single-organism metabolic process;GO:0051234//establishment of localization
358	MSTRG.1765	ndhH	NADH-plastoquinone oxidoreductase subunit 7, partial [Chidlowia sanguinea]	Metabolism;Metabolism	Global and overview maps;Energy metabolism	ko01100//Metabolic pathways;ko00190//Oxidative phosphorylation	K05579;K05579	GO:0044434//chloroplast part	GO:0000166//nucleotide binding;GO:0003954//NADH dehydrogenase activity;GO:0048037//cofactor binding	GO:0006091//generation of precursor metabolites and energy;GO:0044710//single-organism metabolic process;GO:0051234//establishment of localization
359	MSTRG.17654	--	LINE-1 retrotransposable element ORF2 protein [Glycine soja]	-	-	-	-	-	-	-
360	MSTRG.17655	--	T4.15 [Malus x robusta]	-	-	-	-	-	-	-
361	MSTRG.17664	pol	Retrovirus-related Pol polyprotein from transposon 17.6 [Vitis vinifera]	-	-	-	-	-	-	-
362	MSTRG.17665	TY3B-I	Retrovirus-related Pol polyprotein from transposon 17.6 [Vitis vinifera]	-	-	-	-	-	-	-
363	MSTRG.17677	--	T4.14 [Malus x robusta]	-	-	-	-	-	-	-
364	MSTRG.17693	--	Transmembrane protein [Trema orientale]	-	-	-	-	GO:0005911//cell-cell junction	-	-
365	MSTRG.17740	--	S2-RNase [Pyrus ussuriensis x Pyrus communis]	-	-	-	-	-	-	-
366	MSTRG.17741	CRP1	pentatricopeptide repeat-containing protein At5g42310, chloroplastic-like [Malus domestica]	-	-	-	-	GO:0009536//plastid	-	-
367	MSTRG.17742	At1g60420	probable nucleoredoxin 1 [Herrania umbratica]	-	-	-	-	-	-	GO:0044763//single-organism cellular process;GO:0048856//anatomical structure development
368	MSTRG.17779	--	S ribonuclease [Pyrus ussuriensis x Pyrus communis]	-	-	-	-	-	-	-
369	MSTRG.17811	--	PREDICTED: PRUPE_5G044300 [Prunus dulcis]	-	-	-	-	-	-	-
370	MSTRG.17812	--	PREDICTED: PRUPE_5G044300 [Prunus dulcis]	-	-	-	-	-	-	-
371	MSTRG.17829	--	PREDICTED: Transposon [Prunus dulcis]	-	-	-	-	-	-	-
372	MSTRG.17888	--	T-complex protein 1 subunit alpha [Pyrus ussuriensis x Pyrus communis]	-	-	-	-	-	-	-
373	MSTRG.17915	--	T4.14 [Malus x robusta]	-	-	-	-	-	-	-
374	MSTRG.17936	--	transposable element gene [Prunus dulcis]	-	-	-	-	-	-	-
375	MSTRG.17997	--	PREDICTED: MANES_02G039300 [Prunus dulcis]	-	-	-	-	-	-	-
376	MSTRG.18008	--	caffeic acid 3-O-methyltransferase-like [Malus domestica]	Metabolism;Metabolism;Metabolism	Global and overview maps;Global and overview maps;Biosynthesis of other secondary metabolites	ko01100//Metabolic pathways;ko01110//Biosynthesis of secondary metabolites;ko00940//Phenylpropanoid biosynthesis	K13066;K13066;K13066	-	-	-
377	MSTRG.18019	--	hypothetical protein DVH24_039153 [Malus domestica]	-	-	-	-	-	-	-
378	MSTRG.18020	--	calponin y domain-containing protein, partial [Pyrus ussuriensis x Pyrus communis]	-	-	-	-	-	-	-
379	MSTRG.18036	--	T4.14 [Malus x robusta]	-	-	-	-	-	-	-
380	MSTRG.18037	--	T4.14 [Malus x robusta]	-	-	-	-	-	-	-
381	MSTRG.18058	ATPA	ATP synthase subunit 1, partial [Curcuma amada]	Metabolism;Metabolism	Global and overview maps;Energy metabolism	ko01100//Metabolic pathways;ko00190//Oxidative phosphorylation	K02132;K02132	GO:0033178//proton-transporting two-sector ATPase complex, catalytic domain	GO:0015078//hydrogen ion transmembrane transporter activity;GO:0019829//cation-transporting ATPase activity;GO:0032550//purine ribonucleoside binding	GO:0006754//ATP biosynthetic process;GO:0015988//energy coupled proton transmembrane transport, against electrochemical gradient
382	MSTRG.18061	--	NB-ARC domain, LRR domain containing protein [Parasponia andersonii]	-	-	-	-	-	-	-
383	MSTRG.18062	--	LRR and NB-ARC domains-containing disease resistance protein [Prunus dulcis]	-	-	-	-	-	-	-
384	MSTRG.18127	--	ataxia telangiectasia mutated family protein [Dendrobium catenatum]	-	-	-	-	-	-	-
385	MSTRG.18128	--	ubiquitin-protein ligase E3 C [Dendrobium catenatum]	-	-	-	-	-	-	-
386	MSTRG.1815	--	hypothetical protein C1H46_032886 [Malus baccata]	-	-	-	-	-	-	-
387	MSTRG.18170	--	CLAVATA3/ESR (CLE)-related protein [Parasponia andersonii]	-	-	-	-	-	-	-
388	MSTRG.18183	--	T4.14 [Malus x robusta]	-	-	-	-	-	-	-
389	MSTRG.18184	--	T4.14 [Malus x robusta]	-	-	-	-	-	-	-
390	MSTRG.18205	--	B3 domain-containing transcription repressor VAL2-like [Pyrus ussuriensis x Pyrus communis]	-	-	-	-	-	-	-
391	MSTRG.18229	--	multidrug resistance-associated protein 9 [Prunus dulcis]	-	-	-	-	-	-	-
392	MSTRG.18255	RE1	T4.5 [Malus x robusta]	-	-	-	-	GO:0043231//intracellular membrane-bounded organelle	-	-
393	MSTRG.18270	--	PREDICTED: retrotransposon unclassified, partial [Prunus dulcis]	-	-	-	-	-	-	-
394	MSTRG.18276	pol	PREDICTED: LOW QUALITY PROTEIN, partial [Prunus dulcis]	-	-	-	-	-	-	GO:0044260//cellular macromolecule metabolic process;GO:0090304//nucleic acid metabolic process
395	MSTRG.18278	--	predicted GPI-anchored protein 58 [Malus domestica]	-	-	-	-	-	-	-
396	MSTRG.18279	--	proline-rich protein 12-like [Pyrus ussuriensis x Pyrus communis]	-	-	-	-	-	-	-
397	MSTRG.18287	NEPS1	(-)-isopiperitenol/(-)-carveol dehydrogenase, mitochondrial-like [Malus domestica]	-	-	-	-	-	GO:0016616//oxidoreductase activity, acting on the CH-OH group of donors, NAD or NADP as acceptor;GO:0036094//small molecule binding	GO:0016099//monoterpenoid biosynthetic process
398	MSTRG.18330	--	late embryogenesis abundant protein At1g64065-like [Malus domestica]	-	-	-	-	-	-	-
399	MSTRG.1834	--	probable E3 ubiquitin-protein ligase LOG2 [Malus domestica]	Genetic Information Processing	Folding, sorting and degradation	ko04120//Ubiquitin mediated proteolysis	K10604	-	-	-
400	MSTRG.1835	--	-	-	-	-	-	-	-	-
401	MSTRG.1837	rnhA	PREDICTED: RVT_3 domain-containing, partial [Prunus dulcis]	-	-	-	-	-	-	-
402	MSTRG.18410	--	T4.14 [Malus x robusta]	-	-	-	-	-	-	-
403	MSTRG.18413	--	-	-	-	-	-	-	-	-
404	MSTRG.18416	--	Werner Syndrome-like exonuclease [Malus domestica]	-	-	-	-	-	GO:0004527//exonuclease activity	GO:0006139//nucleobase-containing compound metabolic process
405	MSTRG.18421	--	protein NYNRIN-like [Camellia sinensis]	-	-	-	-	-	-	-
406	MSTRG.18422	--	PREDICTED: LOW QUALITY PROTEIN, partial [Prunus dulcis]	-	-	-	-	-	-	-
407	MSTRG.18423	--	S2-RNase [Pyrus ussuriensis x Pyrus communis]	-	-	-	-	-	-	-
408	MSTRG.18435	--	carotenoid 9-10-cleavage dioxygenase-like [Pyrus ussuriensis x Pyrus communis]	-	-	-	-	-	-	-
409	MSTRG.18443	--	T4.14 [Malus x robusta]	-	-	-	-	-	-	-
410	MSTRG.18462	--	hypothetical protein C1H46_039906 [Malus baccata]	-	-	-	-	-	-	-
411	MSTRG.18479	--	histidine-rich glycoprotein-like isoform X2 [Quercus lobata]	-	-	-	-	-	-	-
412	MSTRG.1859	--	S ribonuclease [Pyrus ussuriensis x Pyrus communis]	-	-	-	-	-	GO:0004175//endopeptidase activity;GO:0046914//transition metal ion binding	GO:0006259//DNA metabolic process;GO:0019538//protein metabolic process
413	MSTRG.18617	AtMg01250	PREDICTED: reverse mRNAase, partial [Prunus dulcis]	-	-	-	-	-	-	-
414	MSTRG.18618	At1g65750	ribonuclease H protein [Pyrus ussuriensis x Pyrus communis]	-	-	-	-	-	-	-
415	MSTRG.18620	--	S ribonuclease [Pyrus ussuriensis x Pyrus communis]	-	-	-	-	-	-	-
416	MSTRG.18632	--	PREDICTED: Avr9/Cf-9 rapidly elicited [Prunus dulcis]	-	-	-	-	-	-	GO:0006950//response to stress;GO:0009719//response to endogenous stimulus;GO:0010033//response to organic substance;GO:0044763//single-organism cellular process
417	MSTRG.18713	--	PREDICTED: Retrovirus-related Pol poly from transposon, partial [Prunus dulcis]	-	-	-	-	-	-	-
418	MSTRG.18723	--	hypothetical protein C1H46_030366 [Malus baccata]	-	-	-	-	-	-	-
419	MSTRG.18737	--	neurofilament heavy polypeptide-like [Malus domestica]	-	-	-	-	-	-	-
420	MSTRG.18855	--	protein NYNRIN-like [Coffea arabica]	-	-	-	-	-	-	-
421	MSTRG.18873	--	T4.14 [Malus x robusta]	-	-	-	-	-	-	-
422	MSTRG.18874	--	T1.9, partial [Malus x robusta]	-	-	-	-	-	-	-
423	MSTRG.18884	--	hypothetical protein C1H46_010257 [Malus baccata]	-	-	-	-	-	-	-
424	MSTRG.18888	--	hypothetical protein C1H46_010257 [Malus baccata]	-	-	-	-	-	-	-
425	MSTRG.18891	--	T4.12 [Malus x robusta]	-	-	-	-	-	-	-
426	MSTRG.1893	--	T1.9, partial [Malus x robusta]	-	-	-	-	-	-	-
427	MSTRG.18965	--	Retrovirus-related Pol polyprotein from transposon TNT 1-94 [Cajanus cajan]	Metabolism;Metabolism;Metabolism;Metabolism	Global and overview maps;Global and overview maps;Lipid metabolism;Metabolism of cofactors and vitamins	ko01100//Metabolic pathways;ko01212//Fatty acid metabolism;ko00061//Fatty acid biosynthesis;ko00780//Biotin metabolism	K09458;K09458;K09458;K09458	-	GO:0016772//transferase activity, transferring phosphorus-containing groups;GO:0016787//hydrolase activity;GO:0043167//ion binding;GO:0097159//organic cyclic compound binding;GO:1901363//heterocyclic compound binding	GO:0090304//nucleic acid metabolic process
428	MSTRG.1897	--	S ribonuclease [Pyrus ussuriensis x Pyrus communis]	-	-	-	-	-	-	-
429	MSTRG.19004	--	T4.14 [Malus x robusta]	-	-	-	-	-	-	-
430	MSTRG.19006	--	PLAC8 family protein [Hibiscus syriacus]	-	-	-	-	-	-	-
431	MSTRG.19012	AtMg00810	Seven transmembrane MLO family protein [Prunus dulcis]	-	-	-	-	-	-	-
432	MSTRG.19039	--	PREDICTED: phloem specific [Prunus dulcis]	-	-	-	-	-	-	-
433	MSTRG.19128	--	Candidapepsin-7 like [Actinidia chinensis var. chinensis] [Actinidia chinensis]	-	-	-	-	-	-	-
434	MSTRG.19229	--	PREDICTED: At5g41620 [Prunus dulcis]	-	-	-	-	-	-	-
435	MSTRG.19230	--	PREDICTED: At5g41620 [Prunus dulcis]	-	-	-	-	-	-	-
436	MSTRG.1924	--	PREDICTED: protein NYNRIN-like [Prunus mume]	-	-	-	-	-	-	-
437	MSTRG.19319	--	T4.14 [Malus x robusta]	-	-	-	-	-	-	-
438	MSTRG.19327	CBSCBSPB2	CBS- PB1 domain contining protein [Parasponia andersonii]	-	-	-	-	-	GO:0017076//purine nucleotide binding	-
439	MSTRG.19343	--	T1.9, partial [Malus x robusta]	-	-	-	-	-	-	-
440	MSTRG.19344	--	T4.14 [Malus x robusta]	-	-	-	-	-	-	-
441	MSTRG.19377	--	T4.14 [Malus x robusta]	-	-	-	-	-	-	-
442	MSTRG.19456	--	-	-	-	-	-	-	-	-
443	MSTRG.19471	WAV3	probable E3 ubiquitin-protein ligase EDA40 [Malus domestica]	-	-	-	-	GO:0009536//plastid;GO:0044455//mitochondrial membrane part	GO:0046914//transition metal ion binding	GO:0019941//modification-dependent protein catabolic process;GO:0035966//response to topologically incorrect protein;GO:0043094//cellular metabolic compound salvage;GO:0043248//proteasome assembly
444	MSTRG.19474	PXC1	leucine-rich repeat receptor-like protein kinase PXC1 [Malus domestica]	-	-	-	-	-	-	-
445	MSTRG.19483	--	beta-adaptin-like protein A [Pyrus ussuriensis x Pyrus communis]	-	-	-	-	-	-	-
446	MSTRG.19500	--	protein sgt1-like [Pyrus ussuriensis x Pyrus communis]	-	-	-	-	-	-	-
447	MSTRG.19512	PAB2	mucin-5AC-like [Malus domestica]	Genetic Information Processing;Genetic Information Processing;Genetic Information Processing	Translation;Translation;Folding, sorting and degradation	ko03013//RNA transport;ko03015//mRNA surveillance pathway;ko03018//RNA degradation	K13126;K13126;K13126	GO:0005737//cytoplasm	GO:0003676//nucleic acid binding	GO:0009987//cellular process;GO:0065007//biological regulation
448	MSTRG.19513	--	mucin-5AC-like [Malus domestica]	-	-	-	-	-	-	-
449	MSTRG.19531	PK1	PREDICTED: G-type lectin S-receptor-like serine/threonine-protein kinase At5g24080 [Pyrus x bretschneideri]	-	-	-	-	-	GO:0004672//protein kinase activity;GO:0005488//binding	GO:0006796//phosphate-containing compound metabolic process
450	MSTRG.1955	--	T4.13 [Malus x robusta]	-	-	-	-	-	-	-
451	MSTRG.19647	--	PREDICTED: LOC107646977 isoform, partial [Prunus dulcis]	-	-	-	-	-	-	-
452	MSTRG.19667	--	PREDICTED: amaranthin lectin, partial [Prunus dulcis]	-	-	-	-	-	-	-
453	MSTRG.19668	--	amaranthin-like lectin [Linum usitatissimum]	-	-	-	-	-	-	-
454	MSTRG.19669	--	amaranthin-like lectin [Linum usitatissimum]	-	-	-	-	-	-	-
455	MSTRG.19673	--	amaranthin-like lectin [Linum usitatissimum]	-	-	-	-	-	-	-
456	MSTRG.19681	--	LRR receptor-like serine/threonine-protein kinase FEI 2 [Pyrus ussuriensis x Pyrus communis]	-	-	-	-	-	-	-
457	MSTRG.19697	--	T4.14 [Malus x robusta]	-	-	-	-	-	-	-
458	MSTRG.197	--	E3 ubiquitin-protein ligase XBAT31 [Pyrus ussuriensis x Pyrus communis]	-	-	-	-	-	-	-
459	MSTRG.19719	--	T4.14 [Malus x robusta]	-	-	-	-	-	-	-
460	MSTRG.19756	--	integrator complex subunit 11 [Apostasia shenzhenica]	-	-	-	-	-	-	-
461	MSTRG.19758	--	T1.9, partial [Malus x robusta]	-	-	-	-	-	-	-
462	MSTRG.19790	--	LINE-1 retrotransposable element ORF2 protein [Arachis hypogaea]	-	-	-	-	-	-	-
463	MSTRG.1984	--	T4.14 [Malus x robusta]	-	-	-	-	-	-	-
464	MSTRG.19944	Tf2-11	S ribonuclease [Pyrus ussuriensis x Pyrus communis]	-	-	-	-	-	GO:0004175//endopeptidase activity;GO:0046914//transition metal ion binding	GO:0006259//DNA metabolic process;GO:0019538//protein metabolic process
465	MSTRG.19966	RE2	Seven transmembrane MLO family protein [Prunus dulcis]	-	-	-	-	-	-	-
466	MSTRG.19967	RE2	Seven transmembrane MLO family protein [Prunus dulcis]	-	-	-	-	-	-	-
467	MSTRG.19974	At1g65750	ribonuclease H [Trifolium pratense]	-	-	-	-	-	-	-
468	MSTRG.20095	At1g65750	ribonuclease H [Trifolium pratense]	-	-	-	-	-	-	-
469	MSTRG.20101	RE2	receptor like protein 35 [Prunus dulcis]	-	-	-	-	-	GO:0016772//transferase activity, transferring phosphorus-containing groups	-
470	MSTRG.20203	--	probable beta-glucosidase H [Malus domestica]	-	-	-	-	-	-	-
471	MSTRG.2021	Os05g0583200	zinc finger BED domain-containing protein RICESLEEPER 2-like [Rosa chinensis]	-	-	-	-	-	-	-
472	MSTRG.20229	--	PREDICTED: sigma factor binding protein 1, chloroplastic-like [Fragaria vesca subsp. vesca] [Fragaria vesca]	-	-	-	-	-	-	-
473	MSTRG.20243	--	T4.15 [Malus x robusta]	-	-	-	-	-	-	-
474	MSTRG.20245	--	T4.14 [Malus x robusta]	-	-	-	-	-	-	-
475	MSTRG.20336	--	acyl-coenzyme A thioesterase 9, mitochondrial-like [Malus domestica]	-	-	-	-	-	GO:0003824//catalytic activity	-
476	MSTRG.20367	--	ataxia telangiectasia mutated family protein [Dendrobium catenatum]	-	-	-	-	-	-	-
477	MSTRG.20407	--	leucine-rich repeat receptor-like serine/threonine-protein kinase [Pyrus ussuriensis x Pyrus communis]	-	-	-	-	-	-	-
478	MSTRG.20421	--	PREDICTED: POPTR_1452s00200g [Prunus dulcis]	-	-	-	-	-	-	-
479	MSTRG.20480	--	S ribonuclease [Pyrus ussuriensis x Pyrus communis]	-	-	-	-	-	-	-
480	MSTRG.20496	--	putative glycine-rich cell wall structural protein 1 [Malus domestica]	-	-	-	-	-	-	-
481	MSTRG.20507	--	cyclin-dependent protein kinase inhibitor SMR3-like [Pyrus ussuriensis x Pyrus communis]	-	-	-	-	-	-	-
482	MSTRG.2051	--	transcription factor bHLH68 isoform X4 [Malus domestica]	-	-	-	-	-	-	-
483	MSTRG.20581	--	PREDICTED: LOW QUALITY PROTEIN, partial [Prunus dulcis]	-	-	-	-	-	-	-
484	MSTRG.20633	--	T4.14 [Malus x robusta]	-	-	-	-	-	-	-
485	MSTRG.20642	--	-	-	-	-	-	-	-	-
486	MSTRG.20685	--	integrator complex subunit 11 [Dendrobium catenatum]	-	-	-	-	-	-	-
487	MSTRG.20705	--	B3 domain-containing transcription repressor VAL2-like [Pyrus ussuriensis x Pyrus communis]	-	-	-	-	-	-	-
488	MSTRG.20732	--	T4.13 [Malus x robusta]	-	-	-	-	-	-	-
489	MSTRG.20782	FBL8	F-box protein At1g47056-like [Malus domestica]	-	-	-	-	GO:0043231//intracellular membrane-bounded organelle	GO:0005488//binding	GO:0019941//modification-dependent protein catabolic process
490	MSTRG.20783	--	hypothetical protein DVH24_004211 [Malus domestica]	-	-	-	-	-	-	-
491	MSTRG.20792	--	T4.15 [Malus x robusta]	-	-	-	-	-	-	-
492	MSTRG.20795	--	S ribonuclease [Pyrus ussuriensis x Pyrus communis]	-	-	-	-	-	-	-
493	MSTRG.20837	--	hypothetical protein C1H46_006460 [Malus baccata]	-	-	-	-	-	-	-
494	MSTRG.20859	GIP	PREDICTED: Retrovirus-related, partial [Prunus dulcis]	-	-	-	-	-	GO:0004518//nuclease activity;GO:0008233//peptidase activity;GO:0016779//nucleotidyltransferase activity;GO:0046872//metal ion binding	GO:0006259//DNA metabolic process
495	MSTRG.20861	ALDC	fructose-bisphosphate aldolase [Pyrus ussuriensis x Pyrus communis]	Metabolism;Metabolism;Metabolism;Metabolism;Metabolism;Metabolism;Metabolism;Metabolism	Global and overview maps;Global and overview maps;Global and overview maps;Global and overview maps;Carbohydrate metabolism;Energy metabolism;Carbohydrate metabolism;Carbohydrate metabolism	ko01100//Metabolic pathways;ko01110//Biosynthesis of secondary metabolites;ko01200//Carbon metabolism;ko01230//Biosynthesis of amino acids;ko00010//Glycolysis / Gluconeogenesis;ko00710//Carbon fixation in photosynthetic organisms;ko00051//Fructose and mannose metabolism;ko00030//Pentose phosphate pathway	K01623;K01623;K01623;K01623;K01623;K01623;K01623;K01623	GO:0044444//cytoplasmic part	GO:0016832//aldehyde-lyase activity	GO:0006090//pyruvate metabolic process
496	MSTRG.20867	--	hypothetical protein C1H46_014515 [Malus baccata]	-	-	-	-	-	-	-
497	MSTRG.20879	ERF13	ethylene-responsive transcription factor 1-like [Pyrus ussuriensis x Pyrus communis]	-	-	-	-	GO:0043231//intracellular membrane-bounded organelle	GO:0001071//nucleic acid binding transcription factor activity;GO:0003676//nucleic acid binding	GO:0000160//phosphorelay signal transduction system;GO:0001101//response to acid chemical;GO:0002252//immune effector process;GO:0006605//protein targeting;GO:0006972//hyperosmotic response;GO:0009755//hormone-mediated signaling pathway;GO:0010243//response to organonitrogen compound;GO:0010468//regulation of gene expression;GO:0034645//cellular macromolecule biosynthetic process;GO:0043067//regu…
498	MSTRG.20935	--	PREDICTED: LOC110795703 [Prunus dulcis]	-	-	-	-	-	-	-
499	MSTRG.20947	--	S2-RNase [Pyrus ussuriensis x Pyrus communis]	-	-	-	-	-	-	-
500	MSTRG.20953	--	T4.13 [Malus x robusta]	-	-	-	-	-	-	-
501	MSTRG.20955	--	T4.14 [Malus x robusta]	-	-	-	-	-	-	-
502	MSTRG.20961	--	PREDICTED: LOW QUALITY PROTEIN, partial [Prunus dulcis]	-	-	-	-	-	-	-
503	MSTRG.20985	PLDALPHA2	zinc ion-binding protein [Prunus dulcis]	Metabolism;Metabolism;Cellular Processes;Metabolism;Metabolism	Global and overview maps;Global and overview maps;Transport and catabolism;Lipid metabolism;Lipid metabolism	ko01100//Metabolic pathways;ko01110//Biosynthesis of secondary metabolites;ko04144//Endocytosis;ko00564//Glycerophospholipid metabolism;ko00565//Ether lipid metabolism	K01115;K01115;K01115;K01115;K01115	GO:0005911//cell-cell junction;GO:0009536//plastid;GO:0016020//membrane;GO:0030135//coated vesicle	GO:0004620//phospholipase activity;GO:0046872//metal ion binding;GO:1902936//phosphatidylinositol bisphosphate binding	GO:0000160//phosphorelay signal transduction system;GO:0006006//glucose metabolic process;GO:0006090//pyruvate metabolic process;GO:0006650//glycerophospholipid metabolic process;GO:0006970//response to osmotic stress;GO:0006996//organelle organization;GO:0009787//regulation of abscisic acid-activated signaling pathway;GO:0010038//response to metal ion;GO:0042044//fluid transport;GO:0044707//sing…
504	MSTRG.21018	--	serine/threonine-protein kinase TOR [Pyrus ussuriensis x Pyrus communis]	-	-	-	-	-	-	-
505	MSTRG.21036	--	-	-	-	-	-	-	-	-
506	MSTRG.21048	--	UBN2 domain-containing protein, partial [Cephalotus follicularis]	-	-	-	-	-	-	-
507	MSTRG.2108	MMT1	methionine S-methyltransferase-like [Malus domestica]	Metabolism;Metabolism	Global and overview maps;Metabolism of other amino acids	ko01100//Metabolic pathways;ko00450//Selenocompound metabolism	K08247;K08247	GO:0044444//cytoplasmic part	GO:0008757//S-adenosylmethionine-dependent methyltransferase activity;GO:0043168//anion binding	GO:0006790//sulfur compound metabolic process
508	MSTRG.21080	--	PREDICTED: rve domain-containing, partial [Prunus dulcis]	-	-	-	-	-	-	-
509	MSTRG.21082	--	disease resistance protein RGA3 [Pyrus ussuriensis x Pyrus communis]	-	-	-	-	-	-	-
510	MSTRG.21096	--	PREDICTED: two-component response regulator ARR2-like [Pyrus x bretschneideri]	-	-	-	-	-	-	-
511	MSTRG.21101	--	T4.14 [Malus x robusta]	-	-	-	-	-	-	-
512	MSTRG.21124	--	NADH-ubiquinone oxidoreductase chain 5 [Salvia splendens]	-	-	-	-	-	-	-
513	MSTRG.21163	--	pollen-specific leucine-rich repeat extensin-like protein 4 [Pyrus ussuriensis x Pyrus communis]	-	-	-	-	-	-	-
514	MSTRG.21186	--	DNA/RNA polymerases superfamily protein [Theobroma cacao]	-	-	-	-	-	-	-
515	MSTRG.21203	--	Disease resistance protein CC-NBS-LRR class family [Prunus dulcis]	-	-	-	-	-	-	-
516	MSTRG.21215	--	T4.12 [Malus x robusta]	-	-	-	-	-	-	-
517	MSTRG.21219	--	ataxia telangiectasia mutated family protein [Dendrobium catenatum]	-	-	-	-	-	-	-
518	MSTRG.21271	--	T4.14 [Malus x robusta]	-	-	-	-	-	-	-
519	MSTRG.21307	Os03g0733400	zinc finger BED domain-containing protein RICESLEEPER 1-like [Malus domestica]	-	-	-	-	-	-	-
520	MSTRG.21338	--	T4.14 [Malus x robusta]	-	-	-	-	-	-	-
521	MSTRG.21386	--	T4.14 [Malus x robusta]	-	-	-	-	-	-	-
522	MSTRG.2139	--	T4.14 [Malus x robusta]	-	-	-	-	-	-	-
523	MSTRG.21394	At3g53190	pectate lyase 12 [Pyrus ussuriensis x Pyrus communis]	Metabolism;Metabolism	Global and overview maps;Carbohydrate metabolism	ko01100//Metabolic pathways;ko00040//Pentose and glucuronate interconversions	K01728;K01728	-	GO:0016837//carbon-oxygen lyase activity, acting on polysaccharides;GO:0043169//cation binding	GO:0000272//polysaccharide catabolic process;GO:0009826//unidimensional cell growth;GO:0032535//regulation of cellular component size;GO:0042546//cell wall biogenesis;GO:0043479//pigment accumulation in tissues in response to UV light;GO:0048509//regulation of meristem development;GO:0048588//developmental cell growth;GO:0060918//auxin transport;GO:0071555//cell wall organization
524	MSTRG.21395	--	TIP41-like protein [Trema orientale]	-	-	-	-	-	-	-
525	MSTRG.21398	--	PREDICTED: CL3702Contig1_01 partial [Prunus dulcis]	-	-	-	-	-	-	-
526	MSTRG.21417	--	SH3 domain-containing protein C23A1.17 [Malus domestica]	-	-	-	-	-	-	-
527	MSTRG.21420	--	T4.14 [Malus x robusta]	-	-	-	-	-	-	-
528	MSTRG.21438	--	B3 domain-containing transcription repressor VAL2-like [Pyrus ussuriensis x Pyrus communis]	-	-	-	-	-	-	-
529	MSTRG.2145	PEX14	peroxisomal membrane protein PEX14-like [Malus domestica]	Cellular Processes	Transport and catabolism	ko04146//Peroxisome	K13343	GO:0016020//membrane;GO:0043231//intracellular membrane-bounded organelle;GO:0044444//cytoplasmic part	-	GO:0006625//protein targeting to peroxisome
530	MSTRG.21453	--	replication protein A 70 kDa DNA-binding subunit C-like isoform X1 [Malus domestica]	-	-	-	-	-	-	-
531	MSTRG.21530	--	elongation factor G-2 [Pyrus ussuriensis x Pyrus communis]	-	-	-	-	-	-	-
532	MSTRG.21532	--	LINE-1 retrotransposable element ORF2 protein [Arachis hypogaea]	-	-	-	-	-	-	-
533	MSTRG.21571	--	PREDICTED: glysoja_000530 [Prunus dulcis]	-	-	-	-	-	-	-
534	MSTRG.2161	--	inosine-uridine preferring nucleoside hydrolase family protein [Prunus dulcis]	-	-	-	-	-	-	-
535	MSTRG.21642	--	-	-	-	-	-	-	-	-
536	MSTRG.21656	--	PREDICTED: CCACVL1_23607 [Prunus dulcis]	-	-	-	-	-	-	-
537	MSTRG.21678	RE2	transposable element gene [Prunus dulcis]	-	-	-	-	-	-	-
538	MSTRG.21679	RE1	nuclear cap-binding protein subunit 1-like [Pyrus ussuriensis x Pyrus communis]	Genetic Information Processing;Genetic Information Processing;Genetic Information Processing	Transcription;Translation;Translation	ko03040//Spliceosome;ko03013//RNA transport;ko03015//mRNA surveillance pathway	K12882;K12882;K12882	-	-	-
539	MSTRG.21716	RE1	RmlC-like cupins superfamily protein [Prunus dulcis]	-	-	-	-	-	-	-
540	MSTRG.21737	RE1	nuclear cap-binding protein subunit 1-like [Pyrus ussuriensis x Pyrus communis]	-	-	-	-	-	-	-
541	MSTRG.2175	--	probable serine/threonine-protein kinase DDB_G0272282 [Prunus avium]	-	-	-	-	-	-	-
542	MSTRG.21756	CYP89A9	cytochrome P450 89A2-like [Malus domestica]	Metabolism;Metabolism	Global and overview maps;Amino acid metabolism	ko01100//Metabolic pathways;ko00380//Tryptophan metabolism	K07408;K07408	GO:0016020//membrane	GO:0004497//monooxygenase activity;GO:0016705//oxidoreductase activity, acting on paired donors, with incorporation or reduction of molecular oxygen;GO:0046906//tetrapyrrole binding;GO:0046914//transition metal ion binding	GO:0044710//single-organism metabolic process
543	MSTRG.21757	At1g27190	probable inactive receptor kinase At1g27190 [Malus domestica]	-	-	-	-	GO:0031224//intrinsic component of membrane;GO:0044439//peroxisomal part	GO:0004672//protein kinase activity;GO:0032550//purine ribonucleoside binding	GO:0006464//cellular protein modification process;GO:0006796//phosphate-containing compound metabolic process;GO:0006996//organelle organization;GO:0007167//enzyme linked receptor protein signaling pathway;GO:0008104//protein localization;GO:0051234//establishment of localization
544	MSTRG.21772	--	T4.14 [Malus x robusta]	-	-	-	-	-	-	-
545	MSTRG.21773	--	T4.14 [Malus x robusta]	-	-	-	-	-	-	-
546	MSTRG.21800	--	elongator complex protein 1-like [Pyrus ussuriensis x Pyrus communis]	-	-	-	-	-	-	-
547	MSTRG.21838	pol	PREDICTED: LOW QUALITY PROTEIN, partial [Prunus dulcis]	-	-	-	-	-	-	-
548	MSTRG.21839	--	protein NYNRIN-like [Prunus persica]	-	-	-	-	-	-	-
549	MSTRG.21841	--	proline-rich protein 12-like [Pyrus ussuriensis x Pyrus communis]	-	-	-	-	-	-	-
550	MSTRG.21842	--	proline-rich protein 12-like [Pyrus ussuriensis x Pyrus communis]	-	-	-	-	-	-	-
551	MSTRG.21845	At4g17620	decapping nuclease DXO homolog, chloroplastic-like isoform X2 [Malus domestica]	-	-	-	-	GO:0009536//plastid	GO:0003676//nucleic acid binding;GO:0016788//hydrolase activity, acting on ester bonds;GO:0043169//cation binding	GO:0006281//DNA repair;GO:0010212//response to ionizing radiation
552	MSTRG.21933	--	integrator complex subunit 11 [Dendrobium catenatum]	-	-	-	-	-	-	-
553	MSTRG.21934	--	T4.14 [Malus x robusta]	-	-	-	-	-	-	-
554	MSTRG.21945	--	Protein kinase superfamily protein [Prunus dulcis]	-	-	-	-	-	-	-
555	MSTRG.21959	--	T4.14 [Malus x robusta]	-	-	-	-	-	-	-
556	MSTRG.21960	--	T4.14 [Malus x robusta]	-	-	-	-	-	-	-
557	MSTRG.21998	HSP70	heat shock protein hsp70, partial [Dahlia pinnata]	Genetic Information Processing;Genetic Information Processing;Cellular Processes	Transcription;Folding, sorting and degradation;Transport and catabolism	ko03040//Spliceosome;ko04141//Protein processing in endoplasmic reticulum;ko04144//Endocytosis	K03283;K03283;K03283	GO:0005576//extracellular region;GO:0005840//ribosome;GO:0005911//cell-cell junction;GO:0009536//plastid;GO:0030312//external encapsulating structure;GO:0031090//organelle membrane	GO:0016628//oxidoreductase activity, acting on the CH-CH group of donors, NAD or NADP as acceptor;GO:0032550//purine ribonucleoside binding;GO:0044389//ubiquitin-like protein ligase binding	GO:0006006//glucose metabolic process;GO:0006090//pyruvate metabolic process;GO:0006970//response to osmotic stress;GO:0009617//response to bacterium;GO:0009620//response to fungus;GO:0010029//regulation of seed germination;GO:0010038//response to metal ion;GO:0010118//stomatal movement;GO:0010468//regulation of gene expression;GO:0032446//protein modification by small protein conjugation;GO:0033…
558	MSTRG.22005	--	T4.14 [Malus x robusta]	-	-	-	-	-	-	-
559	MSTRG.22077	--	T4.14 [Malus x robusta]	-	-	-	-	-	-	-
560	MSTRG.22098	AtMg00300	Retrovirus-related Pol polyprotein from transposon TNT 1-94 [Cajanus cajan]	-	-	-	-	-	GO:0005488//binding;GO:0016740//transferase activity;GO:0016787//hydrolase activity	GO:0090304//nucleic acid metabolic process
561	MSTRG.22160	--	vitellogenin-A2 [Prunus avium]	-	-	-	-	-	-	-
562	MSTRG.22181	--	Far-red impaired responsive family protein [Prunus dulcis]	-	-	-	-	-	-	-
563	MSTRG.22235	--	ataxia telangiectasia mutated family protein [Dendrobium catenatum]	-	-	-	-	-	-	-
564	MSTRG.22259	N	TMV resistance protein N-like [Pyrus ussuriensis x Pyrus communis]	-	-	-	-	-	-	-
565	MSTRG.22261	--	T4.15 [Malus x robusta]	-	-	-	-	-	-	GO:0008152//metabolic process
566	MSTRG.22288	--	PREDICTED: short-chain dehydrogenase TIC 32, chloroplastic-like [Pyrus x bretschneideri]	-	-	-	-	-	-	-
567	MSTRG.22289	--	PREDICTED: protein NYNRIN-like [Fragaria vesca subsp. vesca] [Fragaria vesca]	-	-	-	-	-	-	-
568	MSTRG.22290	--	proline-rich protein 12-like [Pyrus ussuriensis x Pyrus communis]	-	-	-	-	-	-	-
569	MSTRG.223	--	S ribonuclease [Pyrus ussuriensis x Pyrus communis]	-	-	-	-	-	-	-
570	MSTRG.22308	--	T4.12 [Malus x robusta]	-	-	-	-	-	-	-
571	MSTRG.22325	--	PREDICTED: retrotransposon gag domain [Prunus dulcis]	-	-	-	-	-	-	-
572	MSTRG.22370	BAG7	PREDICTED: BAG family molecular chaperone regulator 7-like [Pyrus x bretschneideri]	-	-	-	-	GO:0043231//intracellular membrane-bounded organelle;GO:0044444//cytoplasmic part	GO:0005488//binding	GO:0006950//response to stress;GO:0009266//response to temperature stimulus;GO:0009987//cellular process;GO:0042221//response to chemical
573	MSTRG.2240	RE1	T4.5 [Malus x robusta]	-	-	-	-	-	-	-
574	MSTRG.2242	--	PREDICTED: UBN2_3 domain-containing [Prunus dulcis]	-	-	-	-	-	-	-
575	MSTRG.22421	--	T4.14 [Malus x robusta]	-	-	-	-	-	-	-
576	MSTRG.22448	--	transposable element gene [Prunus dulcis]	-	-	-	-	-	-	-
577	MSTRG.22455	At4g25390	LOW QUALITY PROTEIN: receptor-like serine/threonine-protein kinase At4g25390 [Malus domestica]	-	-	-	-	-	-	-
578	MSTRG.22477	--	T4.15 [Malus x robusta]	-	-	-	-	-	GO:0003824//catalytic activity	-
579	MSTRG.22478	--	T4.14 [Malus x robusta]	-	-	-	-	-	-	-
580	MSTRG.22487	--	PREDICTED: Retrotransposon gag, partial [Prunus dulcis]	-	-	-	-	-	-	-
581	MSTRG.22513	pol	PREDICTED: Retrovirus-related Pol poly from transposon, partial [Prunus dulcis]	-	-	-	-	-	-	-
582	MSTRG.22514	--	PREDICTED: LOC107646977 isoform, partial [Prunus dulcis]	-	-	-	-	-	-	-
583	MSTRG.22582	LRX4	PREDICTED: leucine-rich repeat extensin-like protein 3 [Pyrus x bretschneideri]	-	-	-	-	GO:0005618//cell wall;GO:0005911//cell-cell junction	GO:0005198//structural molecule activity	GO:0045229//external encapsulating structure organization
584	MSTRG.22665	--	WD repeat-containing protein 91-like protein [Cucumis melo var. makuwa] [Cucumis melo]	-	-	-	-	-	-	-
585	MSTRG.22670	--	integrator complex subunit 11 [Dendrobium catenatum]	-	-	-	-	-	-	-
586	MSTRG.22671	--	ubiquitin-protein ligase E3 C [Dendrobium catenatum]	-	-	-	-	-	GO:0003824//catalytic activity	-
587	MSTRG.227	--	PREDICTED: UBN2 domain-containing [Prunus dulcis]	-	-	-	-	-	-	-
588	MSTRG.22758	--	PREDICTED: short-chain dehydrogenase TIC 32, chloroplastic-like [Pyrus x bretschneideri]	-	-	-	-	-	-	-
589	MSTRG.22813	--	Glutaminase-asparaginase [Gossypium australe]	-	-	-	-	-	-	-
590	MSTRG.22818	--	T4.14 [Malus x robusta]	-	-	-	-	-	-	-
591	MSTRG.22857	--	T4.14 [Malus x robusta]	-	-	-	-	-	-	-
592	MSTRG.22933	--	T4.14 [Malus x robusta]	-	-	-	-	-	-	-
593	MSTRG.22951	--	polyprotein (retrotransposon protein) [Pyrus ussuriensis x Pyrus communis]	-	-	-	-	-	-	-
594	MSTRG.22968	--	pentatricopeptide repeat-containing protein At5g42310, chloroplastic-like isoform X1 [Malus domestica]	-	-	-	-	GO:0009536//plastid	-	-
595	MSTRG.23	--	hypothetical protein C1H46_023921 [Malus baccata]	-	-	-	-	-	-	-
596	MSTRG.2301	--	S ribonuclease [Pyrus ussuriensis x Pyrus communis]	-	-	-	-	-	-	-
597	MSTRG.23023	At1g76070	pentatricopeptide repeat-containing protein [Pyrus ussuriensis x Pyrus communis]	-	-	-	-	-	-	GO:0044763//single-organism cellular process;GO:0050896//response to stimulus
598	MSTRG.23056	--	PREDICTED: homeobox protein caupolican [Prunus mume]	-	-	-	-	-	-	-
599	MSTRG.23071	ATJ11	chaperone protein dnaJ 11 [Pyrus ussuriensis x Pyrus communis]	-	-	-	-	-	-	-
600	MSTRG.23084	--	WEB family protein [Hibiscus syriacus]	-	-	-	-	-	-	-
601	MSTRG.23110	--	sucrose-phosphate synthase 1 [Pyrus ussuriensis x Pyrus communis]	-	-	-	-	-	-	-
602	MSTRG.23126	--	T4.14 [Malus x robusta]	-	-	-	-	-	-	-
603	MSTRG.23127	--	T4.14 [Malus x robusta]	-	-	-	-	-	-	-
604	MSTRG.23131	--	disease resistance protein RPP4-like isoform X1 [Malus domestica]	-	-	-	-	-	-	-
605	MSTRG.23134	--	T1.9, partial [Malus x robusta]	-	-	-	-	-	-	-
606	MSTRG.2317	--	PREDICTED: LOW QUALITY PROTEIN, partial [Prunus dulcis]	-	-	-	-	-	-	-
607	MSTRG.23196	--	mitochondrial chaperone BCS1-B-like [Pyrus ussuriensis x Pyrus communis]	-	-	-	-	-	-	-
608	MSTRG.23200	--	PREDICTED: L484_021937 [Prunus dulcis]	-	-	-	-	-	-	-
609	MSTRG.23234	--	T4.14 [Malus x robusta]	-	-	-	-	-	-	-
610	MSTRG.2325	pol	transposable element gene [Prunus dulcis]	-	-	-	-	-	-	-
611	MSTRG.23250	--	T4.14 [Malus x robusta]	-	-	-	-	-	-	-
612	MSTRG.23265	--	T4.14 [Malus x robusta]	-	-	-	-	-	-	-
613	MSTRG.23267	--	T4.15 [Malus x robusta]	-	-	-	-	-	-	-
614	MSTRG.23281	--	T4.12 [Malus x robusta]	-	-	-	-	-	-	-
615	MSTRG.23285	--	Retrovirus-related Pol polyprotein LINE-1 [Cajanus cajan]	-	-	-	-	-	GO:0003824//catalytic activity	-
616	MSTRG.2331	ART2	Regulator of rDNA transcription protein 15 [Capsicum baccatum]	-	-	-	-	-	-	-
617	MSTRG.23383	--	PREDICTED: E3 ubiquitin-ligase [Prunus dulcis]	-	-	-	-	GO:0009536//plastid	-	GO:0006412//translation
618	MSTRG.23385	--	retrotransposon polyprotein [Rosa rugosa]	-	-	-	-	-	-	-
619	MSTRG.23422	--	T4.14 [Malus x robusta]	-	-	-	-	-	-	-
620	MSTRG.23423	--	T4.14 [Malus x robusta]	-	-	-	-	-	-	-
621	MSTRG.23434	--	leucine-rich repeat extensin-like protein 4 isoform X1 [Prunus persica]	-	-	-	-	GO:0005618//cell wall;GO:0005911//cell-cell junction	GO:0005198//structural molecule activity	GO:0045229//external encapsulating structure organization
622	MSTRG.2345	TAR1	senescence-associated protein [Populus alba]	-	-	-	-	-	-	-
623	MSTRG.23473	--	tir-nbs resistance protein [Hibiscus syriacus]	-	-	-	-	-	-	-
624	MSTRG.23480	--	PREDICTED: rve domain-containing, partial [Prunus dulcis]	-	-	-	-	-	-	-
625	MSTRG.23510	--	T4.14 [Malus x robusta]	-	-	-	-	-	-	-
626	MSTRG.23571	ART2	senescence-associated protein [Gossypium australe]	-	-	-	-	-	-	-
627	MSTRG.23597	--	protein ALP1-like [Malus domestica]	-	-	-	-	GO:0009536//plastid;GO:0031090//organelle membrane	-	GO:0006812//cation transport
628	MSTRG.2361	--	Transposon Ty3-I Gag-Pol polyprotein [Vitis vinifera]	-	-	-	-	-	-	-
629	MSTRG.23621	At4g31480	PREDICTED: coatomer subunit beta-1 [Pyrus x bretschneideri]	-	-	-	-	GO:0005911//cell-cell junction;GO:0030120//vesicle coat;GO:0030660//Golgi-associated vesicle membrane	GO:0005515//protein binding	GO:0015031//protein transport
630	MSTRG.23675	--	Arabinogalactan peptide 3 [Hibiscus syriacus]	-	-	-	-	-	-	-
631	MSTRG.23684	pol	PREDICTED: protein NYNRIN-like [Fragaria vesca subsp. vesca] [Fragaria vesca]	-	-	-	-	-	-	-
632	MSTRG.23685	--	PREDICTED: short-chain dehydrogenase TIC 32, chloroplastic-like [Pyrus x bretschneideri]	-	-	-	-	-	-	-
633	MSTRG.23686	--	beta-glucosidase 24-like [Pyrus ussuriensis x Pyrus communis]	-	-	-	-	-	-	-
634	MSTRG.23709	RE1	transposable element gene [Prunus dulcis]	-	-	-	-	-	-	-
635	MSTRG.23711	--	growth-regulating factor 1-like [Pyrus ussuriensis x Pyrus communis]	-	-	-	-	-	-	-
636	MSTRG.2372	At4g27190	disease resistance protein At4g27190-like [Malus domestica]	-	-	-	-	-	-	-
637	MSTRG.23727	--	Protease [Actinidia chinensis var. chinensis] [Actinidia chinensis]	-	-	-	-	-	-	-
638	MSTRG.2373	--	PREDICTED: disease resistance protein At4g27190-like [Pyrus x bretschneideri]	-	-	-	-	-	-	-
639	MSTRG.23762	GIP	reverse transcriptase, partial [Arabidopsis halleri subsp. gemmifera] [Arabidopsis halleri]	Environmental Information Processing	Membrane transport	ko02010//ABC transporters	K05658	-	GO:0017111//nucleoside-triphosphatase activity	GO:0008152//metabolic process;GO:0009987//cellular process;GO:0051234//establishment of localization
640	MSTRG.23776	--	T4.14 [Malus x robusta]	-	-	-	-	-	-	-
641	MSTRG.23807	--	T4.12 [Malus x robusta]	-	-	-	-	-	-	-
642	MSTRG.23830	--	T4.14 [Malus x robusta]	-	-	-	-	-	-	-
643	MSTRG.23831	--	T4.14 [Malus x robusta]	-	-	-	-	-	-	-
644	MSTRG.2386	FXG1	PREDICTED: esterase-like [Pyrus x bretschneideri]	-	-	-	-	GO:0005618//cell wall	GO:0015928//fucosidase activity;GO:0016788//hydrolase activity, acting on ester bonds	GO:0019758//glycosinolate biosynthetic process
645	MSTRG.23912	MPPbeta	PREDICTED: probable mitochondrial-processing peptidase subunit beta, mitochondrial isoform X2 [Pyrus x bretschneideri]	-	-	-	-	GO:0009536//plastid;GO:0019866//organelle inner membrane;GO:0030312//external encapsulating structure;GO:0031970//organelle envelope lumen;GO:0043232//intracellular non-membrane-bounded organelle;GO:0044455//mitochondrial membrane part	GO:0004175//endopeptidase activity;GO:0015078//hydrogen ion transmembrane transporter activity;GO:0046914//transition metal ion binding	GO:0006006//glucose metabolic process;GO:0006739//NADP metabolic process;GO:0006970//response to osmotic stress;GO:0010038//response to metal ion;GO:0015992//proton transport;GO:0019941//modification-dependent protein catabolic process;GO:0035966//response to topologically incorrect protein;GO:0043094//cellular metabolic compound salvage;GO:0043248//proteasome assembly
646	MSTRG.2394	--	T4.14 [Malus x robusta]	-	-	-	-	-	-	-
647	MSTRG.23964	AtMg00810	transposable element gene [Prunus dulcis]	-	-	-	-	-	-	-
648	MSTRG.23965	TIC22	protein TIC 22, chloroplastic-like [Malus domestica]	-	-	-	-	GO:0009529//plastid intermembrane space	-	GO:0008104//protein localization;GO:0051234//establishment of localization
649	MSTRG.23969	--	calcium-binding protein CML10 [Pyrus ussuriensis x Pyrus communis]	-	-	-	-	-	-	-
650	MSTRG.23970	--	calcium-binding protein CML10 [Pyrus ussuriensis x Pyrus communis]	-	-	-	-	-	-	-
651	MSTRG.23972	--	T4.15 [Malus x robusta]	-	-	-	-	-	-	-
652	MSTRG.23974	--	T4.13 [Malus x robusta]	-	-	-	-	-	-	-
653	MSTRG.23975	--	T4.15 [Malus x robusta]	-	-	-	-	-	-	-
654	MSTRG.23976	--	integrator complex subunit 11 [Dendrobium catenatum]	-	-	-	-	-	GO:0003824//catalytic activity	-
655	MSTRG.24005	--	T4.14 [Malus x robusta]	-	-	-	-	-	-	-
656	MSTRG.24022	--	regulator of nonsense transcripts 1-like protein [Pyrus ussuriensis x Pyrus communis]	Genetic Information Processing;Genetic Information Processing	Translation;Translation	ko03013//RNA transport;ko03015//mRNA surveillance pathway	K14326;K14326	GO:0044424//intracellular part	GO:0003676//nucleic acid binding;GO:0016787//hydrolase activity;GO:0036094//small molecule binding;GO:0046872//metal ion binding	GO:0007165//signal transduction;GO:0071310//cellular response to organic substance;GO:1901700//response to oxygen-containing compound
657	MSTRG.24024	--	S ribonuclease [Pyrus ussuriensis x Pyrus communis]	-	-	-	-	-	-	-
658	MSTRG.24123	--	subtilisin-like protease [Pyrus ussuriensis x Pyrus communis]	-	-	-	-	-	-	-
659	MSTRG.2414	--	probable disease resistance protein At4g27220 [Malus domestica]	-	-	-	-	-	-	-
660	MSTRG.24179	--	Gag [Vitis vinifera]	-	-	-	-	-	-	-
661	MSTRG.2418	--	glycine-rich protein A3-like isoform X1 [Malus domestica]	-	-	-	-	-	-	-
662	MSTRG.24191	--	pentatricopeptide repeat-containing protein [Pyrus ussuriensis x Pyrus communis]	-	-	-	-	GO:0016020//membrane;GO:0043231//intracellular membrane-bounded organelle	-	GO:0002252//immune effector process;GO:0006950//response to stress;GO:0007165//signal transduction;GO:0009617//response to bacterium;GO:0009620//response to fungus;GO:0010243//response to organonitrogen compound
663	MSTRG.24205	MPPbeta	PREDICTED: probable mitochondrial-processing peptidase subunit beta, mitochondrial isoform X2 [Pyrus x bretschneideri]	-	-	-	-	GO:0009536//plastid;GO:0019866//organelle inner membrane;GO:0030312//external encapsulating structure;GO:0031970//organelle envelope lumen;GO:0043232//intracellular non-membrane-bounded organelle;GO:0044455//mitochondrial membrane part	GO:0004175//endopeptidase activity;GO:0015078//hydrogen ion transmembrane transporter activity;GO:0046914//transition metal ion binding	GO:0006006//glucose metabolic process;GO:0006739//NADP metabolic process;GO:0006970//response to osmotic stress;GO:0010038//response to metal ion;GO:0015992//proton transport;GO:0019941//modification-dependent protein catabolic process;GO:0035966//response to topologically incorrect protein;GO:0043094//cellular metabolic compound salvage;GO:0043248//proteasome assembly
664	MSTRG.24206	CRD1	Magnesium-protoporphyrin IX monomethyl ester of oxidative cyclase [Spatholobus suberectus]	Metabolism;Metabolism;Metabolism	Global and overview maps;Global and overview maps;Metabolism of cofactors and vitamins	ko01100//Metabolic pathways;ko01110//Biosynthesis of secondary metabolites;ko00860//Porphyrin and chlorophyll metabolism	K04035;K04035;K04035	GO:0009528//plastid inner membrane;GO:0031976//plastid thylakoid;GO:0044434//chloroplast part	GO:0003676//nucleic acid binding;GO:0016709//oxidoreductase activity, acting on paired donors, with incorporation or reduction of molecular oxygen, NAD(P)H as one donor, and incorporation of one atom of oxygen;GO:0022890//inorganic cation transmembrane transporter activity;GO:0046872//metal ion binding	GO:0000097//sulfur amino acid biosynthetic process;GO:0006090//pyruvate metabolic process;GO:0006633//fatty acid biosynthetic process;GO:0006812//cation transport;GO:0009314//response to radiation;GO:0009668//plastid membrane organization;GO:0015995//chlorophyll biosynthetic process;GO:0016072//rRNA metabolic process;GO:0031323//regulation of cellular metabolic process;GO:0043623//cellular protei…
665	MSTRG.24208	--	PREDICTED: pentatricopeptide repeat-containing protein At1g09900-like [Pyrus x bretschneideri]	Metabolism;Metabolism;Metabolism;Metabolism;Metabolism;Cellular Processes;Metabolism;Metabolism	Global and overview maps;Global and overview maps;Global and overview maps;Global and overview maps;Metabolism of other amino acids;Transport and catabolism;Carbohydrate metabolism;Global and overview maps	ko01100//Metabolic pathways;ko01110//Biosynthesis of secondary metabolites;ko01200//Carbon metabolism;ko01230//Biosynthesis of amino acids;ko00480//Glutathione metabolism;ko04146//Peroxisome;ko00020//Citrate cycle (TCA cycle);ko01210//2-Oxocarboxylic acid metabolism	K00031;K00031;K00031;K00031;K00031;K00031;K00031;K00031	-	-	-
666	MSTRG.24248	--	carotenoid 9-10-cleavage dioxygenase-like [Pyrus ussuriensis x Pyrus communis]	-	-	-	-	-	-	-
667	MSTRG.24255	--	T4.15 [Malus x robusta]	-	-	-	-	-	GO:0003824//catalytic activity	-
668	MSTRG.24256	--	ubiquitin-protein ligase E3 C [Dendrobium catenatum]	-	-	-	-	-	GO:0003824//catalytic activity	-
669	MSTRG.24298	--	T4.14 [Malus x robusta]	-	-	-	-	-	-	-
670	MSTRG.24310	--	transposable element gene [Prunus dulcis]	-	-	-	-	-	-	-
671	MSTRG.24311	AtMg00750	transposable element gene [Prunus dulcis]	-	-	-	-	-	-	-
672	MSTRG.24312	--	PREDICTED: LOW QUALITY PROTEIN, partial [Prunus dulcis]	-	-	-	-	-	-	-
673	MSTRG.24333	--	scarecrow-like protein 22 [Malus domestica]	-	-	-	-	-	-	-
674	MSTRG.24343	--	T4.14 [Malus x robusta]	-	-	-	-	-	-	-
675	MSTRG.24351	--	S ribonuclease [Pyrus ussuriensis x Pyrus communis]	-	-	-	-	-	-	-
676	MSTRG.24404	--	hypothetical protein C1H46_015474 [Malus baccata]	-	-	-	-	-	-	-
677	MSTRG.24424	--	T4.14 [Malus x robusta]	-	-	-	-	-	-	-
678	MSTRG.2443	--	neurofilament heavy polypeptide-like [Malus domestica]	-	-	-	-	-	-	-
679	MSTRG.24448	SAHH	adenosylhomocysteinase-like [Malus domestica]	Metabolism;Metabolism	Global and overview maps;Amino acid metabolism	ko01100//Metabolic pathways;ko00270//Cysteine and methionine metabolism	K01251;K01251	GO:0016020//membrane;GO:0043231//intracellular membrane-bounded organelle;GO:0044444//cytoplasmic part	GO:0016802//trialkylsulfonium hydrolase activity	GO:0000097//sulfur amino acid biosynthetic process;GO:0006970//response to osmotic stress;GO:0006996//organelle organization;GO:0070838//divalent metal ion transport
680	MSTRG.24466	--	Gag [Vitis vinifera]	-	-	-	-	-	-	-
681	MSTRG.24522	--	uncharacterized protein LOC114825202 [Malus domestica]	-	-	-	-	-	-	-
682	MSTRG.24523	--	PREDICTED: trihelix transcription factor ASIL2-like [Pyrus x bretschneideri]	-	-	-	-	-	-	-
683	MSTRG.2453	At1g65750	ribonuclease H [Trifolium pratense]	-	-	-	-	-	-	-
684	MSTRG.24536	RE2	Seven transmembrane MLO family protein [Prunus dulcis]	-	-	-	-	-	-	-
685	MSTRG.24541	--	T4.14 [Malus x robusta]	-	-	-	-	-	-	-
686	MSTRG.2455	RPPL1	disease resistance RPP13-like protein 1 [Pyrus ussuriensis x Pyrus communis]	-	-	-	-	-	-	-
687	MSTRG.24552	--	PREDICTED: disease resistance RPP13-like protein 4 [Pyrus x bretschneideri]	-	-	-	-	-	-	-
688	MSTRG.24553	--	predicted GPI-anchored protein 58 [Malus domestica]	-	-	-	-	-	-	-
689	MSTRG.24556	--	PREDICTED: LOC105637589 [Prunus dulcis]	-	-	-	-	-	-	-
690	MSTRG.24559	--	T4.14 [Malus x robusta]	-	-	-	-	-	-	-
691	MSTRG.246	--	transposable element gene [Prunus dulcis]	-	-	-	-	-	-	-
692	MSTRG.24602	AtMg00310	Ribonuclease H-like superfamily protein [Prunus dulcis]	-	-	-	-	-	-	-
693	MSTRG.24610	--	S ribonuclease [Pyrus ussuriensis x Pyrus communis]	-	-	-	-	-	-	-
694	MSTRG.24619	Tf2-11	transposable element gene [Prunus dulcis]	-	-	-	-	-	-	-
695	MSTRG.24620	pol	Transposon Ty3-I Gag-Pol polyprotein [Vitis vinifera]	-	-	-	-	-	-	-
696	MSTRG.24629	--	plant intracellular Ras-group-related LRR protein 6-like [Pyrus ussuriensis x Pyrus communis]	-	-	-	-	-	-	-
697	MSTRG.24631	--	ty3-gypsy retrotransposon protein [Cucumis melo var. makuwa] [Cucumis melo]	-	-	-	-	-	-	-
698	MSTRG.24665	TIP1-1	probable aquaporin TIP1-2 [Malus domestica]	-	-	-	-	GO:0031090//organelle membrane;GO:0031224//intrinsic component of membrane;GO:0043231//intracellular membrane-bounded organelle	GO:0005372//water transmembrane transporter activity;GO:0042887//amide transmembrane transporter activity	GO:0015840//urea transport;GO:0042044//fluid transport;GO:0050896//response to stimulus
699	MSTRG.24684	--	retrotransposon polyprotein [Rosa rugosa]	-	-	-	-	-	-	-
700	MSTRG.24695	--	high mobility group B protein 10-like [Pyrus ussuriensis x Pyrus communis]	Metabolism;Metabolism;Metabolism;Metabolism;Metabolism;Cellular Processes;Metabolism;Metabolism	Global and overview maps;Global and overview maps;Global and overview maps;Global and overview maps;Metabolism of other amino acids;Transport and catabolism;Carbohydrate metabolism;Global and overview maps	ko01100//Metabolic pathways;ko01110//Biosynthesis of secondary metabolites;ko01200//Carbon metabolism;ko01230//Biosynthesis of amino acids;ko00480//Glutathione metabolism;ko04146//Peroxisome;ko00020//Citrate cycle (TCA cycle);ko01210//2-Oxocarboxylic acid metabolism	K00031;K00031;K00031;K00031;K00031;K00031;K00031;K00031	-	-	-
701	MSTRG.24707	--	-	-	-	-	-	-	-	-
702	MSTRG.24718	--	T4.14 [Malus x robusta]	-	-	-	-	-	-	-
703	MSTRG.24743	--	T1.9, partial [Malus x robusta]	-	-	-	-	-	-	-
704	MSTRG.24762	--	serine/threonine-protein kinase [Pyrus ussuriensis x Pyrus communis]	-	-	-	-	-	-	-
705	MSTRG.24779	--	PREDICTED: probable LL-diaminopimelate aminotransferase, chloroplastic [Prunus mume]	Metabolism;Metabolism;Metabolism;Metabolism	Global and overview maps;Global and overview maps;Global and overview maps;Amino acid metabolism	ko01100//Metabolic pathways;ko01110//Biosynthesis of secondary metabolites;ko01230//Biosynthesis of amino acids;ko00300//Lysine biosynthesis	K10206;K10206;K10206;K10206	-	-	-
706	MSTRG.2478	--	T4.14 [Malus x robusta]	-	-	-	-	-	-	-
707	MSTRG.2479	--	T4.14 [Malus x robusta]	-	-	-	-	-	-	-
708	MSTRG.24798	--	PREDICTED: LOW QUALITY PROTEIN, partial [Prunus dulcis]	-	-	-	-	-	-	-
709	MSTRG.24807	--	probable glutamyl endopeptidase, chloroplastic [Malus domestica]	-	-	-	-	GO:0009536//plastid	GO:0016787//hydrolase activity	-
710	MSTRG.24810	--	T4.13 [Malus x robusta]	-	-	-	-	-	-	-
711	MSTRG.24812	--	hypothetical protein DVH24_010938 [Malus domestica]	-	-	-	-	-	-	-
712	MSTRG.24817	rnhA	PREDICTED: rve domain-containing, partial [Prunus dulcis]	-	-	-	-	-	-	-
713	MSTRG.24829	--	transposable element gene [Prunus dulcis]	-	-	-	-	-	-	-
714	MSTRG.24851	--	T4.14 [Malus x robusta]	-	-	-	-	-	-	-
715	MSTRG.24858	--	transposable element gene [Prunus dulcis]	-	-	-	-	-	-	-
716	MSTRG.24860	--	T4.14 [Malus x robusta]	-	-	-	-	-	-	-
717	MSTRG.24862	--	PREDICTED: LOC107646977 isoform [Prunus dulcis]	-	-	-	-	-	-	-
718	MSTRG.24871	pol	transposable element gene [Prunus dulcis]	-	-	-	-	-	-	-
719	MSTRG.2488	--	S2-RNase [Pyrus ussuriensis x Pyrus communis]	-	-	-	-	-	-	-
720	MSTRG.24901	--	T4.14 [Malus x robusta]	-	-	-	-	-	-	-
721	MSTRG.24902	--	T4.14 [Malus x robusta]	-	-	-	-	-	-	-
722	MSTRG.24915	--	T4.14 [Malus x robusta]	-	-	-	-	-	-	-
723	MSTRG.24950	--	PREDICTED: family UPF0503 [Prunus dulcis]	-	-	-	-	-	-	-
724	MSTRG.24976	--	T1.9, partial [Malus x robusta]	-	-	-	-	-	-	-
725	MSTRG.24987	--	leucine-rich repeat extensin-like protein 3 [Malus domestica]	-	-	-	-	-	-	-
726	MSTRG.25009	--	T4.14 [Malus x robusta]	-	-	-	-	-	-	-
727	MSTRG.25057	--	T4.14 [Malus x robusta]	-	-	-	-	-	-	-
728	MSTRG.25058	--	T4.12 [Malus x robusta]	-	-	-	-	-	-	-
729	MSTRG.25081	At5g66560	BTB/POZ domain-containing protein [Pyrus ussuriensis x Pyrus communis]	-	-	-	-	GO:0016020//membrane	-	-
730	MSTRG.25086	GIP	retrotransposon polyprotein [Rosa rugosa]	-	-	-	-	-	-	-
731	MSTRG.25108	--	S ribonuclease [Pyrus ussuriensis x Pyrus communis]	-	-	-	-	-	-	-
732	MSTRG.25121	--	PREDICTED: LOW QUALITY PROTEIN, partial [Prunus dulcis]	-	-	-	-	-	-	-
733	MSTRG.25124	AVP1	PREDICTED: protein YLS9-like [Pyrus x bretschneideri]	-	-	-	-	GO:0005911//cell-cell junction	-	-
734	MSTRG.25126	RE2	Seven transmembrane MLO family protein [Prunus dulcis]	-	-	-	-	-	GO:0016772//transferase activity, transferring phosphorus-containing groups	-
735	MSTRG.25128	RPP2A	TMV resistance protein N-like isoform X2 [Prunus avium]	-	-	-	-	-	-	-
736	MSTRG.25144	CNR13	plastid-lipid-associated protein 6 [Pyrus ussuriensis x Pyrus communis]	-	-	-	-	GO:0031224//intrinsic component of membrane	-	-
737	MSTRG.25152	--	T4.14 [Malus x robusta]	-	-	-	-	-	-	-
738	MSTRG.25183	--	hypothetical protein D8674_000371 [Pyrus ussuriensis x Pyrus communis]	-	-	-	-	-	-	-
739	MSTRG.25186	--	T4.14 [Malus x robusta]	-	-	-	-	-	-	-
740	MSTRG.25187	--	T4.14 [Malus x robusta]	-	-	-	-	-	-	-
741	MSTRG.25197	RE2	transposable element gene [Prunus dulcis]	-	-	-	-	-	-	-
742	MSTRG.25203	--	PREDICTED: rve domain-containing, partial [Prunus dulcis]	-	-	-	-	-	-	-
743	MSTRG.25274	--	transposable element gene [Prunus dulcis]	-	-	-	-	-	-	-
744	MSTRG.25275	--	PREDICTED: LOW QUALITY PROTEIN, partial [Prunus dulcis]	-	-	-	-	-	-	-
745	MSTRG.25276	pol	transposable element gene [Prunus dulcis]	-	-	-	-	-	-	-
746	MSTRG.25282	RE1	transposable element gene [Prunus dulcis]	-	-	-	-	GO:0043231//intracellular membrane-bounded organelle	-	-
747	MSTRG.25306	--	PREDICTED: FANTASTIC FOUR [Prunus dulcis]	-	-	-	-	-	-	-
748	MSTRG.25322	--	Zinc finger, CCHC-type, partial [Trema orientale]	-	-	-	-	-	GO:0016787//hydrolase activity	GO:0043170//macromolecule metabolic process;GO:0044238//primary metabolic process
749	MSTRG.2539	--	leucine-rich repeat extensin-like protein 6 [Pyrus ussuriensis x Pyrus communis]	-	-	-	-	GO:0043231//intracellular membrane-bounded organelle	GO:0003676//nucleic acid binding;GO:0017111//nucleoside-triphosphatase activity	GO:0016070//RNA metabolic process;GO:0022613//ribonucleoprotein complex biogenesis;GO:0044248//cellular catabolic process;GO:0044763//single-organism cellular process;GO:1901575//organic substance catabolic process
750	MSTRG.254	--	T4.13 [Malus x robusta]	-	-	-	-	-	-	-
751	MSTRG.25403	--	protein FAM9A-like [Malus domestica]	-	-	-	-	-	-	-
752	MSTRG.25409	--	PREDICTED: LOC107646977 isoform, partial [Prunus dulcis]	-	-	-	-	-	-	-
753	MSTRG.25427	--	peroxidase 63-like [Pyrus ussuriensis x Pyrus communis]	-	-	-	-	-	-	-
754	MSTRG.25450	--	T4.14 [Malus x robusta]	-	-	-	-	-	-	-
755	MSTRG.25468	--	T4.14 [Malus x robusta]	-	-	-	-	-	-	-
756	MSTRG.25517	GIP	Retrovirus-related Pol polyprotein from transposon TNT 1-94 [Cajanus cajan]	-	-	-	-	-	GO:0004175//endopeptidase activity;GO:0004518//nuclease activity;GO:0034061//DNA polymerase activity;GO:0046914//transition metal ion binding;GO:0097159//organic cyclic compound binding	GO:0006260//DNA replication;GO:0019538//protein metabolic process
757	MSTRG.2552	--	T4.14 [Malus x robusta]	-	-	-	-	-	-	-
758	MSTRG.25541	TY3B-G	S ribonuclease [Pyrus ussuriensis x Pyrus communis]	-	-	-	-	-	GO:0046872//metal ion binding	GO:0043170//macromolecule metabolic process;GO:0044238//primary metabolic process
759	MSTRG.25542	Tf2-11	S ribonuclease [Pyrus ussuriensis x Pyrus communis]	-	-	-	-	-	GO:0046872//metal ion binding	GO:0043170//macromolecule metabolic process;GO:0044238//primary metabolic process
760	MSTRG.25547	--	PREDICTED: POPTR_0022s00510g [Prunus dulcis]	-	-	-	-	-	-	-
761	MSTRG.25602	TY1B-BL	LRR receptor-like serine/threonine-protein kinase FEI 2 [Pyrus ussuriensis x Pyrus communis]	-	-	-	-	-	GO:0016787//hydrolase activity	GO:0043170//macromolecule metabolic process;GO:0044238//primary metabolic process
762	MSTRG.25605	--	T4.13 [Malus x robusta]	-	-	-	-	-	-	-
763	MSTRG.25619	--	Retrotransposon gag protein [Corchorus capsularis]	-	-	-	-	-	-	-
764	MSTRG.25640	--	T4.12 [Malus x robusta]	-	-	-	-	-	-	-
765	MSTRG.25655	RBCMT	T4.14 [Malus x robusta]	-	-	-	-	GO:0009536//plastid;GO:0016020//membrane	GO:0004620//phospholipase activity;GO:0008757//S-adenosylmethionine-dependent methyltransferase activity	GO:0006650//glycerophospholipid metabolic process;GO:0006725//cellular aromatic compound metabolic process;GO:0009657//plastid organization;GO:0019752//carboxylic acid metabolic process;GO:0032259//methylation;GO:0034641//cellular nitrogen compound metabolic process;GO:0044249//cellular biosynthetic process;GO:0044260//cellular macromolecule metabolic process;GO:0044711//single-organism biosynthe…
766	MSTRG.25734	--	-	-	-	-	-	-	-	-
767	MSTRG.25736	--	PREDICTED: LOC9318222 [Prunus dulcis]	-	-	-	-	-	-	-
768	MSTRG.25752	RE1	keratin [Pyrus ussuriensis x Pyrus communis]	-	-	-	-	-	-	-
769	MSTRG.25767	GIP	PREDICTED: Retrovirus-related Pol poly from transposon [Prunus dulcis]	-	-	-	-	-	GO:0043167//ion binding;GO:0097159//organic cyclic compound binding;GO:1901363//heterocyclic compound binding	GO:0044238//primary metabolic process;GO:0044260//cellular macromolecule metabolic process
770	MSTRG.25779	--	fibrillin [Prunus dulcis]	-	-	-	-	-	-	-
771	MSTRG.2580	FRL4A	FRIGIDA-like protein 4a [Malus domestica]	-	-	-	-	GO:0043231//intracellular membrane-bounded organelle	GO:0005488//binding	GO:0006402//mRNA catabolic process;GO:0006625//protein targeting to peroxisome;GO:0009062//fatty acid catabolic process;GO:0048869//cellular developmental process;GO:0090567//reproductive shoot system development
772	MSTRG.25809	--	tir-nbs resistance protein [Hibiscus syriacus]	-	-	-	-	-	-	-
773	MSTRG.2585	--	PREDICTED: Retrovirus-related Pol poly from transposon [Prunus dulcis]	-	-	-	-	-	-	-
774	MSTRG.25862	--	PREDICTED: AT5G14410 [Prunus dulcis]	-	-	-	-	GO:0043231//intracellular membrane-bounded organelle	-	GO:0046474//glycerophospholipid biosynthetic process
775	MSTRG.2587	--	T4.12 [Malus x robusta]	-	-	-	-	-	-	-
776	MSTRG.259	At1g65750	ribonuclease H [Trifolium pratense]	-	-	-	-	-	-	-
777	MSTRG.25987	--	T4.14 [Malus x robusta]	-	-	-	-	-	-	-
778	MSTRG.26028	GIP	polyprotein [Prunus persica]	-	-	-	-	-	GO:0016787//hydrolase activity	-
779	MSTRG.2605	--	T4.14 [Malus x robusta]	-	-	-	-	-	-	-
780	MSTRG.26077	rnhA	rve domain-containing protein/RVT_3 domain-containing protein [Cephalotus follicularis]	-	-	-	-	-	-	-
781	MSTRG.26078	--	Disease resistance protein TIR-NBS-LRR class family [Prunus dulcis]	-	-	-	-	-	-	-
782	MSTRG.26079	--	B3 domain-containing transcription repressor VAL2-like [Pyrus ussuriensis x Pyrus communis]	-	-	-	-	-	-	-
783	MSTRG.26095	CLPS3	protein CLP1 homolog isoform X4 [Malus domestica]	Genetic Information Processing	Translation	ko03015//mRNA surveillance pathway	K14399	GO:0043231//intracellular membrane-bounded organelle;GO:0043234//protein complex;GO:0044444//cytoplasmic part	GO:0032550//purine ribonucleoside binding	GO:0006397//mRNA processing
784	MSTRG.26185	--	T4.14 [Malus x robusta]	-	-	-	-	-	-	-
785	MSTRG.26187	--	T4.14 [Malus x robusta]	-	-	-	-	-	-	-
786	MSTRG.26195	RH21	DEAD-box ATP-dependent RNA helicase 21-like [Malus domestica]	Genetic Information Processing	Transcription	ko03040//Spliceosome	K12858	GO:0043231//intracellular membrane-bounded organelle	GO:0042623//ATPase activity, coupled;GO:0097159//organic cyclic compound binding;GO:1901363//heterocyclic compound binding	GO:0006464//cellular protein modification process
787	MSTRG.262	rpa1	replication protein A 70 kDa DNA-binding subunit isoform X1 [Malus domestica]	-	-	-	-	-	-	-
788	MSTRG.26205	--	hypothetical protein C1H46_045177 [Malus baccata]	-	-	-	-	-	-	-
789	MSTRG.26207	--	Ribonuclease H [Handroanthus impetiginosus]	-	-	-	-	-	-	-
790	MSTRG.26271	At2g20020	zinc finger CCCH domain-containing protein 20 [Malus domestica]	-	-	-	-	GO:0009536//plastid	-	GO:0000377//RNA splicing, via transesterification reactions with bulged adenosine as nucleophile;GO:0009657//plastid organization;GO:0016072//rRNA metabolic process
791	MSTRG.2630	--	T4.14 [Malus x robusta]	-	-	-	-	-	-	-
792	MSTRG.26315	GER1	dexh-box atp-dependent rna helicase dexh12 [Nicotiana attenuata]	Genetic Information Processing	Transcription	ko03040//Spliceosome	K12854	GO:0043229//intracellular organelle	GO:0003824//catalytic activity	GO:0006139//nucleobase-containing compound metabolic process;GO:0044710//single-organism metabolic process;GO:0044763//single-organism cellular process
793	MSTRG.26316	GER1	dexh-box atp-dependent rna helicase dexh12 [Nicotiana attenuata]	Genetic Information Processing	Transcription	ko03040//Spliceosome	K12854	GO:0005737//cytoplasm;GO:0043229//intracellular organelle	GO:0005488//binding;GO:0016491//oxidoreductase activity	GO:0009117//nucleotide metabolic process
794	MSTRG.26320	--	ataxia telangiectasia mutated family protein [Dendrobium catenatum]	-	-	-	-	-	-	-
795	MSTRG.26379	--	PREDICTED: WD repeat and HMG-box DNA-binding protein 1-like [Pyrus x bretschneideri]	-	-	-	-	-	-	GO:0003006//developmental process involved in reproduction;GO:0006260//DNA replication;GO:0006305//DNA alkylation;GO:0010629//negative regulation of gene expression;GO:0034968//histone lysine methylation;GO:0048580//regulation of post-embryonic development;GO:0051052//regulation of DNA metabolic process;GO:1901990//regulation of mitotic cell cycle phase transition
796	MSTRG.26403	TBL19	protein trichome birefringence-like 19 [Malus domestica]	-	-	-	-	-	-	-
797	MSTRG.26545	--	Endonuclease/exonuclease/phosphatase, partial [Trema orientale]	-	-	-	-	-	-	-
798	MSTRG.26568	pol	PREDICTED: Transposon, partial [Prunus dulcis]	-	-	-	-	-	-	-
799	MSTRG.266	--	dual specificity tyrosine-phosphorylation-regulated kinase 1A-like [Malus domestica]	-	-	-	-	-	-	-
800	MSTRG.2663	--	T4.13 [Malus x robusta]	-	-	-	-	-	-	-
801	MSTRG.26633	--	hypothetical protein DVH24_016248 [Malus domestica]	-	-	-	-	-	-	-
802	MSTRG.26734	--	Ribonuclease H-like superfamily protein [Prunus dulcis]	-	-	-	-	-	-	-
803	MSTRG.2675	--	T4.15 [Malus x robusta]	-	-	-	-	-	-	-
804	MSTRG.26773	--	PREDICTED: Retrotransposon gag, partial [Prunus dulcis]	-	-	-	-	-	-	-
805	MSTRG.26793	--	chlorophyll a/b-binding family protein [Hibiscus syriacus]	-	-	-	-	-	-	-
806	MSTRG.26821	RE2	ADP glucose pyrophosphorylase large subunit 1 [Prunus dulcis]	-	-	-	-	-	GO:0016787//hydrolase activity	GO:0043170//macromolecule metabolic process;GO:0044238//primary metabolic process
807	MSTRG.26833	--	PREDICTED: glutamic acid-rich [Prunus dulcis]	-	-	-	-	-	-	-
808	MSTRG.26858	--	T4.14 [Malus x robusta]	-	-	-	-	-	-	-
809	MSTRG.26893	--	T1.9, partial [Malus x robusta]	-	-	-	-	-	-	-
810	MSTRG.2690	--	hypothetical protein DVH24_033983 [Malus domestica]	-	-	-	-	-	-	-
811	MSTRG.26954	VQ22	VQ motif-containing protein 22-like [Malus domestica]	-	-	-	-	GO:0043231//intracellular membrane-bounded organelle	-	-
812	MSTRG.26994	--	Ribonuclease H-like domain containing protein [Trema orientale]	-	-	-	-	-	-	-
813	MSTRG.27012	WAKL9	PREDICTED: wall-associated receptor kinase-like 22 [Prunus mume]	-	-	-	-	-	GO:0004674//protein serine/threonine kinase activity;GO:0043167//ion binding	GO:0006468//protein phosphorylation
814	MSTRG.27030	At1g14600	Myb family transcription factor [Pyrus ussuriensis x Pyrus communis]	-	-	-	-	-	GO:0001071//nucleic acid binding transcription factor activity;GO:0005488//binding	GO:0010468//regulation of gene expression
815	MSTRG.27036	--	hypothetical protein DVH24_001027 [Malus domestica]	-	-	-	-	-	-	-
816	MSTRG.27057	--	T4.15 [Malus x robusta]	-	-	-	-	-	-	-
817	MSTRG.27077	--	T1.9, partial [Malus x robusta]	-	-	-	-	-	-	-
818	MSTRG.27078	--	T4.14 [Malus x robusta]	-	-	-	-	-	-	-
819	MSTRG.27085	--	protein NYNRIN-like [Momordica charantia]	-	-	-	-	-	-	-
820	MSTRG.27095	--	Zinc finger, CCHC-type, partial [Trema orientale]	-	-	-	-	-	-	-
821	MSTRG.27125	DOF4	dof zinc finger protein DOF5.4 [Malus domestica]	-	-	-	-	GO:0043231//intracellular membrane-bounded organelle	GO:0000975//regulatory region DNA binding;GO:0001071//nucleic acid binding transcription factor activity;GO:0043169//cation binding	GO:0010468//regulation of gene expression;GO:0034645//cellular macromolecule biosynthetic process
822	MSTRG.27153	--	T4.14 [Malus x robusta]	-	-	-	-	-	-	-
823	MSTRG.2716	pol	PREDICTED: RNA-directed DNA polymerase homolog [Prunus mume]	-	-	-	-	-	-	-
824	MSTRG.27164	--	glutamic acid-rich protein-like [Malus domestica]	-	-	-	-	-	-	-
825	MSTRG.27184	--	autoinhibited Ca2+-ATPase 11 [Prunus dulcis]	-	-	-	-	-	-	-
826	MSTRG.27202	RH40	leucine-rich repeat extensin-like protein 6 [Pyrus ussuriensis x Pyrus communis]	Genetic Information Processing	Transcription	ko03040//Spliceosome	K12823	GO:0043231//intracellular membrane-bounded organelle	GO:0003676//nucleic acid binding;GO:0032550//purine ribonucleoside binding;GO:0042623//ATPase activity, coupled	GO:0006625//protein targeting to peroxisome;GO:0009062//fatty acid catabolic process;GO:0016070//RNA metabolic process;GO:0022613//ribonucleoprotein complex biogenesis
827	MSTRG.27213	--	zinc finger MYM-type protein 1-like [Malus domestica]	-	-	-	-	GO:0005911//cell-cell junction;GO:0043231//intracellular membrane-bounded organelle	-	-
828	MSTRG.2733	--	T4.14 [Malus x robusta]	-	-	-	-	-	-	-
829	MSTRG.2735	--	T4.15 [Malus x robusta]	-	-	-	-	-	-	-
830	MSTRG.2740	pol	S ribonuclease [Pyrus ussuriensis x Pyrus communis]	-	-	-	-	-	-	-
831	MSTRG.27406	--	proline-rich receptor-like protein kinase PERK8 [Malus domestica]	-	-	-	-	-	-	-
832	MSTRG.27448	--	PREDICTED: rve domain-containing, partial [Prunus dulcis]	-	-	-	-	-	-	-
833	MSTRG.27449	--	PREDICTED: rve domain-containing, partial [Prunus dulcis]	-	-	-	-	-	-	-
834	MSTRG.27466	--	hypothetical protein C1H46_003128 [Malus baccata]	-	-	-	-	-	-	-
835	MSTRG.27492	--	T4.14 [Malus x robusta]	-	-	-	-	-	-	-
836	MSTRG.27508	--	T4.14 [Malus x robusta]	-	-	-	-	-	-	-
837	MSTRG.2756	--	PREDICTED: LOW QUALITY PROTEIN, partial [Prunus dulcis]	-	-	-	-	-	-	-
838	MSTRG.27579	--	T4.14 [Malus x robusta]	-	-	-	-	-	-	-
839	MSTRG.27616	--	T4.13 [Malus x robusta]	-	-	-	-	-	-	-
840	MSTRG.27617	--	T4.14 [Malus x robusta]	-	-	-	-	-	-	-
841	MSTRG.27661	--	T4.12 [Malus x robusta]	-	-	-	-	-	-	-
842	MSTRG.2767	--	T1.9, partial [Malus x robusta]	-	-	-	-	-	-	-
843	MSTRG.27691	ROPGEF12	LOW QUALITY PROTEIN: rop guanine nucleotide exchange factor 12-like [Malus domestica]	-	-	-	-	GO:0016020//membrane;GO:0042995//cell projection	GO:0005088//Ras guanyl-nucleotide exchange factor activity;GO:0016772//transferase activity, transferring phosphorus-containing groups	GO:0003006//developmental process involved in reproduction;GO:0006796//phosphate-containing compound metabolic process;GO:0010769//regulation of cell morphogenesis involved in differentiation;GO:0043087//regulation of GTPase activity
844	MSTRG.27711	--	uncharacterized protein LOC114819803 [Malus domestica]	-	-	-	-	-	-	-
845	MSTRG.27777	--	polyprotein (retrotrasposon protein) [Pyrus ussuriensis x Pyrus communis]	-	-	-	-	-	-	-
846	MSTRG.2778	--	GRIP domain-containing protein RUD3-like isoform X1 [Malus domestica]	-	-	-	-	-	-	-
847	MSTRG.27788	--	protein TPX2 isoform X3 [Malus domestica]	-	-	-	-	GO:0015630//microtubule cytoskeleton	-	GO:0000280//nuclear division
848	MSTRG.27789	--	PREDICTED: Plant mobile domain family, partial [Prunus dulcis]	-	-	-	-	-	-	-
849	MSTRG.2779	rnhA	PREDICTED: protein NYNRIN-like [Prunus mume]	-	-	-	-	-	-	-
850	MSTRG.2780	--	PREDICTED: LOC107646977 isoform [Prunus dulcis]	-	-	-	-	-	-	-
851	MSTRG.2782	--	PREDICTED: zinc finger protein CONSTANS-LIKE 4-like [Pyrus x bretschneideri]	-	-	-	-	GO:0043231//intracellular membrane-bounded organelle	GO:0001071//nucleic acid binding transcription factor activity;GO:0046914//transition metal ion binding	GO:0008104//protein localization;GO:0009642//response to light intensity;GO:0010017//red or far-red light signaling pathway;GO:0034285//response to disaccharide;GO:0043269//regulation of ion transport;GO:0048580//regulation of post-embryonic development
852	MSTRG.27838	--	T4.14 [Malus x robusta]	-	-	-	-	-	-	-
853	MSTRG.27840	--	ubiquitin-protein ligase E3 C [Dendrobium catenatum]	-	-	-	-	-	GO:0003824//catalytic activity	-
854	MSTRG.27855	--	S ribonuclease [Pyrus ussuriensis x Pyrus communis]	-	-	-	-	-	-	-
855	MSTRG.27865	--	S ribonuclease [Pyrus ussuriensis x Pyrus communis]	-	-	-	-	-	-	-
856	MSTRG.27891	--	T4.14 [Malus x robusta]	-	-	-	-	-	-	-
857	MSTRG.27919	--	T4.14 [Malus x robusta]	-	-	-	-	-	-	-
858	MSTRG.27928	--	hypothetical protein C1H46_009637 [Malus baccata]	-	-	-	-	-	-	-
859	MSTRG.27946	--	elongation factor G-2 [Pyrus ussuriensis x Pyrus communis]	-	-	-	-	-	-	-
860	MSTRG.27947	--	hypothetical protein C1H46_023921 [Malus baccata]	-	-	-	-	-	-	-
861	MSTRG.27967	--	CLAVATA3/ESR (CLE)-related protein 5-like [Pyrus ussuriensis x Pyrus communis]	-	-	-	-	-	-	-
862	MSTRG.27976	--	S ribonuclease [Pyrus ussuriensis x Pyrus communis]	-	-	-	-	-	-	-
863	MSTRG.27985	--	T4.14 [Malus x robusta]	-	-	-	-	-	-	-
864	MSTRG.280	--	integrator complex subunit 11 [Dendrobium catenatum]	-	-	-	-	-	-	-
865	MSTRG.28020	--	T4.14 [Malus x robusta]	-	-	-	-	-	-	-
866	MSTRG.28041	MRS2-3	PREDICTED: magnesium transporter MRS2-3-like isoform X3 [Pyrus x bretschneideri]	-	-	-	-	GO:0031224//intrinsic component of membrane	GO:0046873//metal ion transmembrane transporter activity	GO:0000302//response to reactive oxygen species;GO:0009642//response to light intensity;GO:0044763//single-organism cellular process;GO:0070838//divalent metal ion transport
867	MSTRG.28049	--	T4.13 [Malus x robusta]	-	-	-	-	-	-	-
868	MSTRG.28052	--	carboxylesterase 12 [Pyrus ussuriensis x Pyrus communis]	-	-	-	-	-	-	-
869	MSTRG.28065	--	T4.14 [Malus x robusta]	-	-	-	-	-	-	-
870	MSTRG.28082	--	T4.12 [Malus x robusta]	-	-	-	-	-	-	-
871	MSTRG.28099	--	intersectin-2-like isoform X4 [Malus domestica]	Cellular Processes	Transport and catabolism	ko04144//Endocytosis	K12472	GO:0031224//intrinsic component of membrane	GO:0005215//transporter activity;GO:0016628//oxidoreductase activity, acting on the CH-CH group of donors, NAD or NADP as acceptor	GO:0006950//response to stress;GO:0009605//response to external stimulus;GO:0010243//response to organonitrogen compound;GO:0044710//single-organism metabolic process;GO:0044763//single-organism cellular process;GO:0044765//single-organism transport
872	MSTRG.281	--	T4.15 [Malus x robusta]	-	-	-	-	-	-	-
873	MSTRG.28116	--	hypothetical protein C1H46_010935 [Malus baccata]	-	-	-	-	-	-	-
874	MSTRG.28128	--	PREDICTED: zinc finger MYM-type protein 1-like [Pyrus x bretschneideri]	-	-	-	-	-	-	-
875	MSTRG.28129	--	PREDICTED: zinc finger MYM-type protein 1-like [Pyrus x bretschneideri]	-	-	-	-	GO:0005911//cell-cell junction	-	-
876	MSTRG.28205	--	transcription elongation factor TFIIS-like [Malus domestica]	-	-	-	-	GO:0043231//intracellular membrane-bounded organelle;GO:0044444//cytoplasmic part	GO:0008135//translation factor activity, RNA binding;GO:0046914//transition metal ion binding	GO:0001101//response to acid chemical;GO:0007059//chromosome segregation;GO:0008380//RNA splicing;GO:0009409//response to cold;GO:0009639//response to red or far red light;GO:0009756//carbohydrate mediated signaling;GO:0009793//embryo development ending in seed dormancy;GO:0009909//regulation of flower development;GO:0030154//cell differentiation;GO:0032446//protein modification by small protein …
877	MSTRG.28216	--	PREDICTED: U1 small nuclear ribonucleo 70 kDa [Prunus dulcis]	-	-	-	-	-	-	-
878	MSTRG.28234	--	PREDICTED: LOC107606362 isoform, partial [Prunus dulcis]	-	-	-	-	-	-	-
879	MSTRG.28235	RID2	PREDICTED: exocyst complex component SEC5A-like [Pyrus x bretschneideri]	-	-	-	-	GO:0031355//integral component of plastid outer membrane;GO:0043232//intracellular non-membrane-bounded organelle	GO:0005244//voltage-gated ion channel activity;GO:0016741//transferase activity, transferring one-carbon groups;GO:0022829//wide pore channel activity	GO:0006605//protein targeting;GO:0016072//rRNA metabolic process;GO:0034220//ion transmembrane transport
880	MSTRG.28250	CNR8	LOB domain-containing protein 41 [Malus domestica]	-	-	-	-	GO:0044424//intracellular part	-	GO:0006498//N-terminal protein lipidation;GO:0010243//response to organonitrogen compound;GO:0046942//carboxylic acid transport
881	MSTRG.28251	CNR8	LOB domain-containing protein 41 [Malus domestica]	-	-	-	-	GO:0044424//intracellular part	-	GO:0006498//N-terminal protein lipidation;GO:0010243//response to organonitrogen compound;GO:0046942//carboxylic acid transport
882	MSTRG.28263	--	T4.14 [Malus x robusta]	-	-	-	-	-	-	-
883	MSTRG.28274	--	SH3 domain-containing protein C23A1.17-like [Malus domestica]	-	-	-	-	-	-	-
884	MSTRG.28302	--	T4.14 [Malus x robusta]	-	-	-	-	-	-	-
885	MSTRG.28305	At4g14490	FHA domain-containing protein [Pyrus ussuriensis x Pyrus communis]	-	-	-	-	GO:0044424//intracellular part	-	GO:0006281//DNA repair;GO:0010212//response to ionizing radiation
886	MSTRG.28362	TYW1	S-adenosyl-L-methionine-dependent tRNA 4-demethylwyosine synthase-like [Malus domestica]	-	-	-	-	GO:0043231//intracellular membrane-bounded organelle	GO:0016491//oxidoreductase activity;GO:0032553//ribonucleotide binding;GO:0046914//transition metal ion binding;GO:0051536//iron-sulfur cluster binding	GO:0006399//tRNA metabolic process;GO:0044710//single-organism metabolic process
887	MSTRG.2837	--	T4.14 [Malus x robusta]	-	-	-	-	-	-	-
888	MSTRG.28413	Tf2-11	transposable element gene [Prunus dulcis]	-	-	-	-	-	-	-
889	MSTRG.2842	ATL6	E3 ubiquitin-protein ligase ATL31-like [Pyrus ussuriensis x Pyrus communis]	-	-	-	-	GO:0016020//membrane	GO:0019787//ubiquitin-like protein transferase activity	GO:0010243//response to organonitrogen compound;GO:0032446//protein modification by small protein conjugation;GO:0042742//defense response to bacterium;GO:0044699//single-organism process;GO:0045087//innate immune response
890	MSTRG.28421	--	PREDICTED: rve domain-containing, partial [Prunus dulcis]	-	-	-	-	-	-	-
891	MSTRG.28424	--	B3 domain-containing transcription repressor VAL2-like [Pyrus ussuriensis x Pyrus communis]	-	-	-	-	-	-	-
892	MSTRG.28500	--	PREDICTED: BON1-associated protein 2, partial [Pyrus x bretschneideri]	-	-	-	-	-	-	-
893	MSTRG.28501	--	PREDICTED: BON1-associated protein 2, partial [Pyrus x bretschneideri]	-	-	-	-	-	-	-
894	MSTRG.28543	--	TMV resistance protein N-like [Pyrus ussuriensis x Pyrus communis]	-	-	-	-	-	-	-
895	MSTRG.28550	--	TMV resistance protein N-like [Pyrus ussuriensis x Pyrus communis]	-	-	-	-	-	-	-
896	MSTRG.28551	--	beta-glucosidase 24-like [Pyrus ussuriensis x Pyrus communis]	-	-	-	-	-	-	-
897	MSTRG.28552	--	PREDICTED: protein NYNRIN-like [Fragaria vesca subsp. vesca] [Fragaria vesca]	-	-	-	-	-	-	-
898	MSTRG.2858	--	T4.14 [Malus x robusta]	-	-	-	-	-	-	-
899	MSTRG.2859	--	elongation factor G-2 [Pyrus ussuriensis x Pyrus communis]	-	-	-	-	-	-	-
900	MSTRG.2863	--	T4.14 [Malus x robusta]	-	-	-	-	-	-	-
901	MSTRG.28631	--	Auxin efflux carrier component 1 [Hibiscus syriacus]	-	-	-	-	-	-	-
902	MSTRG.28632	GIP	Retrovirus-related Pol polyprotein from transposon TNT 1-94 [Cajanus cajan]	-	-	-	-	GO:0043231//intracellular membrane-bounded organelle	GO:0016787//hydrolase activity	GO:0043170//macromolecule metabolic process;GO:0044238//primary metabolic process
903	MSTRG.28638	RE2	PREDICTED: UBN2 domain-containing [Prunus dulcis]	-	-	-	-	-	-	-
904	MSTRG.28642	LOS1	phytosulfokine receptor 2-like [Pyrus ussuriensis x Pyrus communis]	Metabolism;Metabolism;Metabolism;Metabolism;Metabolism;Metabolism	Global and overview maps;Global and overview maps;Global and overview maps;Global and overview maps;Nucleotide metabolism;Carbohydrate metabolism	ko01100//Metabolic pathways;ko01110//Biosynthesis of secondary metabolites;ko01200//Carbon metabolism;ko01230//Biosynthesis of amino acids;ko00230//Purine metabolism;ko00030//Pentose phosphate pathway	K00948;K00948;K00948;K00948;K00948;K00948	-	GO:0061630//ubiquitin protein ligase activity	GO:0019941//modification-dependent protein catabolic process;GO:0032446//protein modification by small protein conjugation
905	MSTRG.2865	--	T4.14 [Malus x robusta]	-	-	-	-	-	-	-
906	MSTRG.28656	--	transposable element gene [Prunus dulcis]	-	-	-	-	-	-	-
907	MSTRG.28658	--	transposable element gene [Prunus dulcis]	-	-	-	-	-	-	-
908	MSTRG.2866	--	T4.14 [Malus x robusta]	-	-	-	-	-	-	-
909	MSTRG.28680	--	ribonuclease H protein [Pyrus ussuriensis x Pyrus communis]	-	-	-	-	-	-	-
910	MSTRG.2872	--	S ribonuclease [Pyrus ussuriensis x Pyrus communis]	-	-	-	-	-	-	-
911	MSTRG.28748	PCMP-E29	pentatricopeptide repeat-containing protein At3g21470 [Malus domestica]	-	-	-	-	GO:0009536//plastid	GO:0004518//nuclease activity	GO:0009451//RNA modification
912	MSTRG.28755	--	T4.12 [Malus x robusta]	-	-	-	-	-	-	-
913	MSTRG.28760	--	transposable element gene [Prunus dulcis]	-	-	-	-	-	-	-
914	MSTRG.2877	--	protein FAM9A-like [Malus domestica]	-	-	-	-	-	-	-
915	MSTRG.28779	--	T4.15 [Malus x robusta]	-	-	-	-	-	-	-
916	MSTRG.28790	At5g12110	elongation factor 1-beta-like [Malus domestica]	-	-	-	-	GO:0016020//membrane;GO:0043231//intracellular membrane-bounded organelle;GO:0043234//protein complex;GO:0044444//cytoplasmic part	GO:0003824//catalytic activity;GO:0008135//translation factor activity, RNA binding	GO:0009404//toxin metabolic process;GO:0010467//gene expression;GO:0014070//response to organic cyclic compound;GO:0034645//cellular macromolecule biosynthetic process
917	MSTRG.28794	--	T4.14 [Malus x robusta]	-	-	-	-	-	-	-
918	MSTRG.28795	--	T4.15 [Malus x robusta]	-	-	-	-	-	-	-
919	MSTRG.2880	--	transcription initiation factor TFIID subunit 12-like [Pyrus ussuriensis x Pyrus communis]	-	-	-	-	-	-	-
920	MSTRG.2881	--	PREDICTED: LOC110627642 [Prunus dulcis]	-	-	-	-	-	-	-
921	MSTRG.28819	--	T4.15 [Malus x robusta]	-	-	-	-	-	-	-
922	MSTRG.28827	--	integrator complex subunit 11 [Dendrobium catenatum]	-	-	-	-	-	-	-
923	MSTRG.2883	--	-	-	-	-	-	-	-	-
924	MSTRG.28833	--	T4.15 [Malus x robusta]	-	-	-	-	-	-	-
925	MSTRG.2884	--	PREDICTED: retrotransposon gag domain [Prunus dulcis]	-	-	-	-	-	-	-
926	MSTRG.28844	GIP	transposable element gene [Prunus dulcis]	Genetic Information Processing	Folding, sorting and degradation	ko04120//Ubiquitin mediated proteolysis	K03358	-	GO:0004518//nuclease activity;GO:0008233//peptidase activity;GO:0016779//nucleotidyltransferase activity;GO:0046872//metal ion binding	GO:0006259//DNA metabolic process
927	MSTRG.28849	--	T4.14 [Malus x robusta]	-	-	-	-	-	-	-
928	MSTRG.2885	--	Transposon Ty3-I Gag-Pol polyprotein [Vitis vinifera]	-	-	-	-	-	-	-
929	MSTRG.28860	CESA7	cellulose synthase A catalytic subunit 7 [Pyrus ussuriensis x Pyrus communis]	-	-	-	-	GO:0005911//cell-cell junction;GO:0009536//plastid;GO:0031224//intrinsic component of membrane;GO:0031984//organelle subcompartment	GO:0016759//cellulose synthase activity;GO:0046914//transition metal ion binding	GO:0000281//mitotic cytokinesis;GO:0003006//developmental process involved in reproduction;GO:0006090//pyruvate metabolic process;GO:0006109//regulation of carbohydrate metabolic process;GO:0006694//steroid biosynthetic process;GO:0006970//response to osmotic stress;GO:0006996//organelle organization;GO:0007275//multicellular organism development;GO:0009699//phenylpropanoid biosynthetic process;G…
930	MSTRG.28864	CAF1-8	CCR4-associated factor 1-like protein 8 [Pyrus ussuriensis x Pyrus communis]	-	-	-	-	-	-	-
931	MSTRG.28918	--	PREDICTED: amaranthin lectin, partial [Prunus dulcis]	-	-	-	-	-	-	-
932	MSTRG.28919	--	PREDICTED: Plant mobile domain family, partial [Prunus dulcis]	-	-	-	-	-	-	-
933	MSTRG.28922	--	PREDICTED: amaranthin lectin, partial [Prunus dulcis]	-	-	-	-	-	-	-
934	MSTRG.28937	--	T4.14 [Malus x robusta]	-	-	-	-	-	-	-
935	MSTRG.28938	--	T4.14 [Malus x robusta]	-	-	-	-	-	-	-
936	MSTRG.28941	--	T4.14 [Malus x robusta]	-	-	-	-	-	-	-
937	MSTRG.28982	--	PREDICTED: LOC107646977 isoform, partial [Prunus dulcis]	-	-	-	-	-	-	-
938	MSTRG.28986	--	T4.14 [Malus x robusta]	-	-	-	-	-	-	-
939	MSTRG.28987	--	T1.9, partial [Malus x robusta]	-	-	-	-	-	-	-
940	MSTRG.29010	--	PREDICTED: Octicosapeptide/Phox/Bem1p [Prunus dulcis]	-	-	-	-	-	-	GO:0009987//cellular process
941	MSTRG.29014	--	hypothetical protein DVH24_010391 [Malus domestica]	-	-	-	-	-	-	-
942	MSTRG.2903	--	MATE efflux family protein 9-like [Pyrus ussuriensis x Pyrus communis]	-	-	-	-	-	-	-
943	MSTRG.29045	--	T4.14 [Malus x robusta]	-	-	-	-	-	-	-
944	MSTRG.29071	--	Retrovirus-related Pol polyprotein from transposon 412 [Vitis vinifera]	-	-	-	-	-	-	-
945	MSTRG.2911	--	enabled-like protein [Pyrus ussuriensis x Pyrus communis]	-	-	-	-	-	-	-
946	MSTRG.29137	--	serine/threonine-protein kinase [Pyrus ussuriensis x Pyrus communis]	-	-	-	-	-	-	-
947	MSTRG.2914	--	T4.12 [Malus x robusta]	-	-	-	-	-	-	-
948	MSTRG.29182	--	integrator complex subunit 11 [Dendrobium catenatum]	-	-	-	-	-	-	-
949	MSTRG.29186	--	glutamic acid-rich protein-like [Malus domestica]	-	-	-	-	-	-	-
950	MSTRG.29194	--	protein PELPK1-like [Malus domestica]	-	-	-	-	-	-	-
951	MSTRG.29215	--	S ribonuclease [Pyrus ussuriensis x Pyrus communis]	-	-	-	-	-	-	-
952	MSTRG.29240	--	LINE-1 retrotransposable element ORF2 protein [Arachis hypogaea]	-	-	-	-	-	GO:0003824//catalytic activity	-
953	MSTRG.2927	--	protein PELPK1-like [Malus domestica]	-	-	-	-	-	-	-
954	MSTRG.29285	--	T4.14 [Malus x robusta]	-	-	-	-	-	-	-
955	MSTRG.29286	--	T4.14 [Malus x robusta]	-	-	-	-	-	-	-
956	MSTRG.29321	--	carboxylesterase 12 [Pyrus ussuriensis x Pyrus communis]	-	-	-	-	-	-	-
957	MSTRG.29362	--	elongation factor G-2 [Pyrus ussuriensis x Pyrus communis]	-	-	-	-	-	-	-
958	MSTRG.29433	--	PREDICTED: Retrotransposon gag, partial [Prunus dulcis]	-	-	-	-	-	-	-
959	MSTRG.29444	--	hypothetical protein C1H46_035278 [Malus baccata]	-	-	-	-	-	-	-
960	MSTRG.29494	--	PREDICTED: organ-specific protein S2-like [Pyrus x bretschneideri]	-	-	-	-	-	-	-
961	MSTRG.29507	--	copper-transporting ATPase HMA5 [Pyrus ussuriensis x Pyrus communis]	Environmental Information Processing	Signal transduction	ko04016//MAPK signaling pathway - plant	K17686	-	-	-
962	MSTRG.29518	--	hypothetical protein C1H46_005553 [Malus baccata]	-	-	-	-	-	-	-
963	MSTRG.29538	--	outer envelope pore protein 37 [Pyrus ussuriensis x Pyrus communis]	-	-	-	-	-	-	-
964	MSTRG.29539	--	PREDICTED: uncharacterized protein LOC101299390 [Fragaria vesca subsp. vesca] [Fragaria vesca]	-	-	-	-	-	-	-
965	MSTRG.29541	--	ty3-gypsy retrotransposon protein [Cucumis melo var. makuwa] [Cucumis melo]	-	-	-	-	-	-	-
966	MSTRG.29649	--	alpha-protein kinase 1-like [Prunus yedoensis var. nudiflora] [Prunus yedoensis]	-	-	-	-	-	-	-
967	MSTRG.29651	--	dynamin-related protein 4C-like [Pyrus ussuriensis x Pyrus communis]	-	-	-	-	-	-	-
968	MSTRG.29664	--	protein ALP1-like [Malus domestica]	-	-	-	-	-	-	GO:0006221//pyrimidine nucleotide biosynthetic process
969	MSTRG.29674	At1g01540	wall-associated receptor kinase-like 1 [Pyrus ussuriensis x Pyrus communis]	-	-	-	-	-	-	-
970	MSTRG.29690	--	T4.14 [Malus x robusta]	-	-	-	-	-	-	-
971	MSTRG.29693	--	proline-rich protein 12-like [Pyrus ussuriensis x Pyrus communis]	-	-	-	-	-	-	-
972	MSTRG.29712	--	PREDICTED: CCR4-NOT transcription complex subunit 3 isoform X4 [Prunus mume]	Genetic Information Processing	Folding, sorting and degradation	ko03018//RNA degradation	K12580	-	-	GO:0010468//regulation of gene expression
973	MSTRG.29720	PEP4	phosphoenolpyruvate carboxylase, housekeeping isozyme-like [Malus domestica]	Metabolism;Metabolism;Metabolism;Metabolism	Global and overview maps;Global and overview maps;Carbohydrate metabolism;Energy metabolism	ko01100//Metabolic pathways;ko01200//Carbon metabolism;ko00620//Pyruvate metabolism;ko00710//Carbon fixation in photosynthetic organisms	K01595;K01595;K01595;K01595	GO:0005576//extracellular region;GO:0044444//cytoplasmic part	GO:0004611//phosphoenolpyruvate carboxykinase activity;GO:0005488//binding;GO:0016628//oxidoreductase activity, acting on the CH-CH group of donors, NAD or NADP as acceptor	GO:0006090//pyruvate metabolic process;GO:0006101//citrate metabolic process;GO:0006970//response to osmotic stress;GO:0006996//organelle organization;GO:0009267//cellular response to starvation;GO:0009746//response to hexose;GO:0010038//response to metal ion;GO:0034285//response to disaccharide;GO:0042044//fluid transport;GO:0048827//phyllome development;GO:0051259//protein oligomerization
974	MSTRG.29743	--	S ribonuclease [Pyrus ussuriensis x Pyrus communis]	-	-	-	-	-	-	-
975	MSTRG.29744	pol	transposable element gene [Prunus dulcis]	-	-	-	-	-	-	-
976	MSTRG.29747	RE1	Retrovirus-related Pol polyprotein from transposon TNT 1-94 [Dendrobium catenatum]	-	-	-	-	-	-	-
977	MSTRG.29761	--	PREDICTED: LOW QUALITY PROTEIN, partial [Prunus dulcis]	-	-	-	-	-	-	-
978	MSTRG.29768	--	PREDICTED: Retrotransposon gag, partial [Prunus dulcis]	-	-	-	-	-	-	-
979	MSTRG.2978	--	T1.9, partial [Malus x robusta]	-	-	-	-	-	-	-
980	MSTRG.29780	--	PREDICTED: Retrotransposon gag, partial [Prunus dulcis]	-	-	-	-	-	-	-
981	MSTRG.29808	--	PREDICTED: RVT_3 domain-containing, partial [Prunus dulcis]	-	-	-	-	-	-	-
982	MSTRG.29810	--	T4.14 [Malus x robusta]	-	-	-	-	-	-	-
983	MSTRG.29811	--	T4.14 [Malus x robusta]	-	-	-	-	-	-	-
984	MSTRG.29827	--	T4.14 [Malus x robusta]	-	-	-	-	-	-	-
985	MSTRG.29828	--	T1.9, partial [Malus x robusta]	-	-	-	-	-	-	-
986	MSTRG.29856	--	T4.14 [Malus x robusta]	-	-	-	-	-	-	-
987	MSTRG.29887	Tf2-12	transposable element gene [Prunus dulcis]	-	-	-	-	-	-	-
988	MSTRG.2993	--	PREDICTED: Plastocyanin [Prunus dulcis]	-	-	-	-	-	-	-
989	MSTRG.29945	--	T4.13 [Malus x robusta]	-	-	-	-	-	-	-
990	MSTRG.29964	RE1	FK506-binding protein 5-like isoform X2 [Malus domestica]	-	-	-	-	-	-	-
991	MSTRG.30041	--	dymeclin-like isoform X2 [Malus domestica]	-	-	-	-	-	-	-
992	MSTRG.30050	--	hypothetical protein DVH24_025726 [Malus domestica]	-	-	-	-	-	-	-
993	MSTRG.30080	--	T4.14 [Malus x robusta]	-	-	-	-	-	-	-
994	MSTRG.30081	--	T4.13 [Malus x robusta]	-	-	-	-	-	-	-
995	MSTRG.3009	--	nuclease HARBI1 [Pyrus ussuriensis x Pyrus communis]	-	-	-	-	-	-	-
996	MSTRG.30131	--	T4.14 [Malus x robusta]	-	-	-	-	-	-	-
997	MSTRG.30132	--	T1.9, partial [Malus x robusta]	-	-	-	-	-	-	-
998	MSTRG.30142	RPV1	TMV resistance protein N-like [Malus domestica]	-	-	-	-	-	GO:0032550//purine ribonucleoside binding	-
999	MSTRG.3016	--	T4.14 [Malus x robusta]	-	-	-	-	-	-	-
1000	MSTRG.30205	PAA2	copper-transporting ATPase PAA2, chloroplastic-like [Malus domestica]	Environmental Information Processing	Signal transduction	ko04016//MAPK signaling pathway - plant	K17686	GO:0005840//ribosome;GO:0031224//intrinsic component of membrane;GO:0043234//protein complex;GO:0044434//chloroplast part	GO:0004175//endopeptidase activity;GO:0032550//purine ribonucleoside binding;GO:0043169//cation binding;GO:0043682//copper-transporting ATPase activity	GO:0019941//modification-dependent protein catabolic process;GO:0035434//copper ion transmembrane transport
1001	MSTRG.3021	At1g65750	non-ltr retroelement reverse transcriptase [Rosa rugosa]	-	-	-	-	-	-	-
1002	MSTRG.30216	--	PREDICTED: retrotransposon, partial [Prunus dulcis]	-	-	-	-	-	-	-
1003	MSTRG.30217	--	PREDICTED: Retrotransposon gag, partial [Prunus dulcis]	-	-	-	-	-	-	-
1004	MSTRG.30220	RPV1	PREDICTED: disease resistance protein RPP4-like [Pyrus x bretschneideri]	-	-	-	-	-	-	-
1005	MSTRG.30224	N	TMV resistance protein N-like [Malus domestica]	-	-	-	-	-	-	-
1006	MSTRG.30244	N	TMV resistance protein N-like [Malus domestica]	-	-	-	-	-	-	-
1007	MSTRG.30245	RPP2A	protein SUPPRESSOR OF npr1-1, CONSTITUTIVE 1-like [Malus domestica]	-	-	-	-	-	-	-
1008	MSTRG.3025	--	S2-RNase [Pyrus ussuriensis x Pyrus communis]	-	-	-	-	-	-	-
1009	MSTRG.30286	--	T4.12 [Malus x robusta]	-	-	-	-	-	-	-
1010	MSTRG.30293	--	leucine-rich repeat receptor-like protein kinase TDR [Malus domestica]	-	-	-	-	GO:0016020//membrane	GO:0005488//binding;GO:0016301//kinase activity	GO:0001763//morphogenesis of a branching structure;GO:0007389//pattern specification process;GO:0008152//metabolic process;GO:0010065//primary meristem tissue development;GO:0010087//phloem or xylem histogenesis;GO:0044763//single-organism cellular process;GO:0048367//shoot system development;GO:0050789//regulation of biological process
1011	MSTRG.30297	--	T4.14 [Malus x robusta]	-	-	-	-	-	-	-
1012	MSTRG.30349	rnhA	PREDICTED: rve domain-containing, partial [Prunus dulcis]	-	-	-	-	-	-	-
1013	MSTRG.30405	--	ataxia telangiectasia mutated family protein [Dendrobium catenatum]	-	-	-	-	-	-	-
1014	MSTRG.30406	--	integrator complex subunit 11 [Apostasia shenzhenica]	-	-	-	-	-	-	-
1015	MSTRG.30417	--	hypothetical protein D8674_033972 [Pyrus ussuriensis x Pyrus communis]	-	-	-	-	-	-	-
1016	MSTRG.30435	Os03g0733400	zinc finger BED domain-containing protein RICESLEEPER 2-like [Malus domestica]	-	-	-	-	-	-	-
1017	MSTRG.30436	--	T4.12 [Malus x robusta]	-	-	-	-	-	-	-
1018	MSTRG.30439	--	T4.14 [Malus x robusta]	-	-	-	-	-	-	-
1019	MSTRG.30442	FRS5	protein FAR1-RELATED SEQUENCE 5-like [Malus domestica]	-	-	-	-	-	-	-
1020	MSTRG.30481	--	uncharacterized protein LOC103425968 [Malus domestica]	-	-	-	-	-	-	-
1021	MSTRG.30513	--	pollen-specific leucine-rich repeat extensin-like protein 4 [Pyrus ussuriensis x Pyrus communis]	-	-	-	-	-	-	-
1022	MSTRG.30519	MIRO2	PREDICTED: mitochondrial Rho GTPase 2-like isoform X3 [Pyrus x bretschneideri]	-	-	-	-	GO:0031224//intrinsic component of membrane;GO:0031966//mitochondrial membrane	GO:0017111//nucleoside-triphosphatase activity;GO:0032550//purine ribonucleoside binding;GO:0046872//metal ion binding	GO:0001101//response to acid chemical;GO:0006498//N-terminal protein lipidation;GO:0035556//intracellular signal transduction;GO:0042592//homeostatic process
1023	MSTRG.30532	--	Retrovirus-related Pol polyprotein LINE-1 [Cajanus cajan]	-	-	-	-	-	-	-
1024	MSTRG.30533	--	T4.14 [Malus x robusta]	-	-	-	-	-	-	-
1025	MSTRG.30534	--	T4.14 [Malus x robusta]	-	-	-	-	-	-	-
1026	MSTRG.30538	--	glycine-rich protein 23-like [Malus domestica]	-	-	-	-	-	-	-
1027	MSTRG.30556	--	T4.15 [Malus x robusta]	-	-	-	-	-	-	-
1028	MSTRG.30564	--	hypothetical protein C1H46_044946 [Malus baccata]	-	-	-	-	-	-	-
1029	MSTRG.30618	--	T1.9, partial [Malus x robusta]	-	-	-	-	-	-	-
1030	MSTRG.3063	--	T4.14 [Malus x robusta]	-	-	-	-	-	-	-
1031	MSTRG.30678	--	T1.9, partial [Malus x robusta]	-	-	-	-	-	-	-
1032	MSTRG.30711	--	early nodulin-55-2-like [Pyrus ussuriensis x Pyrus communis]	-	-	-	-	-	-	-
1033	MSTRG.30713	--	PREDICTED: sn1-specific diacylglycerol lipase [Prunus dulcis]	-	-	-	-	-	-	-
1034	MSTRG.30743	--	PREDICTED: hybrid signal transduction histidine kinase D-like isoform X1 [Pyrus x bretschneideri]	-	-	-	-	-	-	-
1035	MSTRG.30791	N	TMV resistance protein N-like [Malus domestica]	-	-	-	-	-	-	-
1036	MSTRG.30796	--	T4.12 [Malus x robusta]	-	-	-	-	-	-	-
1037	MSTRG.30817	--	T1.9, partial [Malus x robusta]	-	-	-	-	-	-	-
1038	MSTRG.30917	--	-	-	-	-	-	-	-	-
1039	MSTRG.30920	--	S2-RNase [Pyrus ussuriensis x Pyrus communis]	-	-	-	-	-	-	-
1040	MSTRG.30981	RE1	transposable element gene [Prunus dulcis]	-	-	-	-	-	-	-
1041	MSTRG.30992	--	PREDICTED: SKP1-interacting partner 15-like [Pyrus x bretschneideri]	-	-	-	-	-	-	-
1042	MSTRG.31008	--	T4.12 [Malus x robusta]	-	-	-	-	-	-	-
1043	MSTRG.3103	RE1	protein NYNRIN-like [Camellia sinensis]	-	-	-	-	-	-	-
1044	MSTRG.31041	--	T4.14 [Malus x robusta]	-	-	-	-	-	-	-
1045	MSTRG.31057	--	T4.14 [Malus x robusta]	-	-	-	-	-	-	-
1046	MSTRG.31058	--	T4.14 [Malus x robusta]	-	-	-	-	-	-	-
1047	MSTRG.31122	--	T4.14 [Malus x robusta]	-	-	-	-	-	-	-
1048	MSTRG.31133	VQ22	VQ motif-containing protein 22 [Malus domestica]	-	-	-	-	-	-	-
1049	MSTRG.31169	--	PREDICTED: DCD [Prunus dulcis]	-	-	-	-	-	-	-
1050	MSTRG.31177	--	proline-rich protein 12-like [Pyrus ussuriensis x Pyrus communis]	-	-	-	-	-	-	-
1051	MSTRG.31191	GIP	PREDICTED: Retrovirus-related Pol poly from transposon [Prunus dulcis]	-	-	-	-	-	GO:0043167//ion binding;GO:0097159//organic cyclic compound binding;GO:1901363//heterocyclic compound binding	GO:0006796//phosphate-containing compound metabolic process;GO:0044238//primary metabolic process;GO:0044260//cellular macromolecule metabolic process
1052	MSTRG.31196	--	hypothetical protein C1H46_034682 [Malus baccata]	-	-	-	-	-	-	-
1053	MSTRG.31282	--	S2-RNase [Pyrus ussuriensis x Pyrus communis]	-	-	-	-	-	-	-
1054	MSTRG.3129	--	S2-RNase [Pyrus ussuriensis x Pyrus communis]	-	-	-	-	-	-	-
1055	MSTRG.31300	--	peroxidase 63-like [Pyrus ussuriensis x Pyrus communis]	-	-	-	-	-	-	-
1056	MSTRG.3132	--	hypothetical protein C1H46_005160 [Malus baccata]	-	-	-	-	-	-	-
1057	MSTRG.31359	--	hypothetical protein DVH24_022230 [Malus domestica]	-	-	-	-	-	-	-
1058	MSTRG.31360	--	hypothetical protein DVH24_022230 [Malus domestica]	-	-	-	-	-	-	-
1059	MSTRG.31394	--	plasma membrane ATPase 1-like [Pyrus ussuriensis x Pyrus communis]	-	-	-	-	-	-	-
1060	MSTRG.31511	--	hypothetical protein DVH24_009540 [Malus domestica]	-	-	-	-	-	-	-
1061	MSTRG.31543	--	T4.14 [Malus x robusta]	-	-	-	-	-	-	-
1062	MSTRG.31555	--	protein SUPPRESSOR OF FRI 4-like [Pyrus ussuriensis x Pyrus communis]	-	-	-	-	-	-	-
1063	MSTRG.31558	--	PREDICTED: U-box domain-containing protein 4-like isoform X2 [Pyrus x bretschneideri]	-	-	-	-	-	-	-
1064	MSTRG.31559	--	PREDICTED: U-box domain-containing protein 4-like isoform X2 [Pyrus x bretschneideri]	-	-	-	-	-	-	-
1065	MSTRG.31588	--	T4.14 [Malus x robusta]	-	-	-	-	-	-	-
1066	MSTRG.31589	--	T4.14 [Malus x robusta]	-	-	-	-	-	-	-
1067	MSTRG.31592	--	PREDICTED: protein NYNRIN-like [Prunus mume]	-	-	-	-	-	-	-
1068	MSTRG.31593	--	B3 domain-containing transcription repressor VAL2-like [Pyrus ussuriensis x Pyrus communis]	-	-	-	-	-	-	-
1069	MSTRG.31608	--	protein NYNRIN-like [Camellia sinensis]	-	-	-	-	-	-	-
1070	MSTRG.31616	RE2	wall associated kinase-like 7 [Prunus dulcis]	-	-	-	-	-	-	-
1071	MSTRG.31627	--	beta-glucosidase 24-like [Pyrus ussuriensis x Pyrus communis]	-	-	-	-	-	-	-
1072	MSTRG.31628	--	proline-rich protein 12-like [Pyrus ussuriensis x Pyrus communis]	-	-	-	-	-	-	-
1073	MSTRG.31661	--	Retrotransposon gag protein [Corchorus capsularis]	-	-	-	-	-	-	-
1074	MSTRG.3172	--	PREDICTED: RVT_3 domain-containing, partial [Prunus dulcis]	-	-	-	-	-	-	-
1075	MSTRG.31763	--	-	-	-	-	-	-	-	-
1076	MSTRG.31784	RPV1	TMV resistance protein N-like [Malus domestica]	-	-	-	-	-	-	-
1077	MSTRG.31795	--	beta-adaptin-like protein A [Pyrus ussuriensis x Pyrus communis]	-	-	-	-	-	-	-
1078	MSTRG.31895	RE1	Integrase, catalytic core [Corchorus capsularis]	-	-	-	-	-	-	-
1079	MSTRG.31898	--	probable beta-glucosidase H [Malus domestica]	-	-	-	-	-	-	-
1080	MSTRG.31939	CBSDUF3	PREDICTED: DNA polymerase alpha catalytic subunit-like [Pyrus x bretschneideri]	Genetic Information Processing	Replication and repair	ko03030//DNA replication	K02320	-	GO:0016740//transferase activity;GO:0097159//organic cyclic compound binding;GO:1901363//heterocyclic compound binding	GO:0006259//DNA metabolic process
1081	MSTRG.31940	--	-	-	-	-	-	-	-	-
1082	MSTRG.32012	--	T4.14 [Malus x robusta]	-	-	-	-	-	-	-
1083	MSTRG.3202	--	T1.2 [Malus x robusta]	-	-	-	-	-	-	-
1084	MSTRG.3203	--	T4.13 [Malus x robusta]	-	-	-	-	-	-	-
1085	MSTRG.32096	At1g65750	ribonuclease H [Trifolium pratense]	-	-	-	-	-	-	-
1086	MSTRG.32176	--	T4.14 [Malus x robusta]	-	-	-	-	-	-	-
1087	MSTRG.32210	--	T4.15 [Malus x robusta]	-	-	-	-	-	-	-
1088	MSTRG.32211	--	T4.14 [Malus x robusta]	-	-	-	-	-	-	-
1089	MSTRG.32226	--	retrotransposon polyprotein [Rosa rugosa]	-	-	-	-	-	-	-
1090	MSTRG.32263	--	transcription factor-like protein DPB isoform X7 [Malus domestica]	-	-	-	-	-	-	-
1091	MSTRG.32281	--	T4.14 [Malus x robusta]	-	-	-	-	-	-	-
1092	MSTRG.3235	--	neurofilament heavy polypeptide-like [Malus domestica]	-	-	-	-	-	-	-
1093	MSTRG.32352	--	ribonuclease H [Trifolium pratense]	-	-	-	-	-	-	-
1094	MSTRG.32429	--	T4.14 [Malus x robusta]	-	-	-	-	-	-	-
1095	MSTRG.3243	--	peroxidase 63-like [Pyrus ussuriensis x Pyrus communis]	-	-	-	-	-	-	-
1096	MSTRG.32430	--	T4.14 [Malus x robusta]	-	-	-	-	-	-	-
1097	MSTRG.32449	--	hypothetical protein DVH24_042006 [Malus domestica]	-	-	-	-	-	-	-
1098	MSTRG.32463	PMAT2	phenolic glucoside malonyltransferase 2-like [Pyrus ussuriensis x Pyrus communis]	-	-	-	-	-	GO:0016746//transferase activity, transferring acyl groups	-
1099	MSTRG.3251	--	T4.15 [Malus x robusta]	-	-	-	-	-	-	-
1100	MSTRG.3253	--	T4.14 [Malus x robusta]	-	-	-	-	-	-	-
1101	MSTRG.3254	--	T4.14 [Malus x robusta]	-	-	-	-	-	-	-
1102	MSTRG.3274	--	probable calcium-binding protein CML27 [Malus domestica]	-	-	-	-	-	-	-
1103	MSTRG.32808	--	glutamic acid-rich protein-like [Malus domestica]	-	-	-	-	-	-	-
1104	MSTRG.32816	--	pollen-specific leucine-rich repeat extensin-like protein 4 [Pyrus ussuriensis x Pyrus communis]	-	-	-	-	-	-	-
1105	MSTRG.32846	--	protein TPRXL [Pyrus ussuriensis x Pyrus communis]	-	-	-	-	-	-	-
1106	MSTRG.32862	--	protein CROWDED NUCLEI 4-like [Malus domestica]	-	-	-	-	-	-	-
1107	MSTRG.32863	--	protein CROWDED NUCLEI 4-like [Malus domestica]	-	-	-	-	-	-	-
1108	MSTRG.32880	--	T4.14 [Malus x robusta]	-	-	-	-	-	-	-
1109	MSTRG.32893	--	PREDICTED: LOC18775548 [Prunus dulcis]	-	-	-	-	-	-	-
1110	MSTRG.32965	--	T1.9, partial [Malus x robusta]	-	-	-	-	-	-	-
1111	MSTRG.32981	--	T4.14 [Malus x robusta]	-	-	-	-	-	-	-
1112	MSTRG.33126	--	protein NYNRIN-like [Momordica charantia]	-	-	-	-	-	-	-
1113	MSTRG.33159	--	hypothetical protein DVH24_032959 [Malus domestica]	-	-	-	-	-	-	-
1114	MSTRG.33164	--	PREDICTED: aminotransferase, partial [Prunus dulcis]	-	-	-	-	-	-	-
1115	MSTRG.3320	--	WD repeat and HMG-box DNA-binding protein 1-like [Malus domestica]	-	-	-	-	-	-	GO:0003006//developmental process involved in reproduction;GO:0006260//DNA replication;GO:0009791//post-embryonic development;GO:0010468//regulation of gene expression;GO:0034968//histone lysine methylation;GO:0051726//regulation of cell cycle
1116	MSTRG.33203	At2g29880	Myb/SANT-like DNA-binding domain protein [Arabidopsis thaliana]	-	-	-	-	-	-	-
1117	MSTRG.33263	--	T4.14 [Malus x robusta]	-	-	-	-	-	-	-
1118	MSTRG.33268	RE2	Retrovirus-related Pol polyprotein from transposon TNT 1-94 [Cajanus cajan]	-	-	-	-	-	-	-
1119	MSTRG.3332	--	proline dehydrogenase 1 [Pyrus ussuriensis x Pyrus communis]	Metabolism;Metabolism;Metabolism	Global and overview maps;Global and overview maps;Amino acid metabolism	ko01100//Metabolic pathways;ko01110//Biosynthesis of secondary metabolites;ko00330//Arginine and proline metabolism	K00318;K00318;K00318	GO:0043231//intracellular membrane-bounded organelle	GO:0016645//oxidoreductase activity, acting on the CH-NH group of donors	GO:0001101//response to acid chemical;GO:0006536//glutamate metabolic process;GO:0006560//proline metabolic process;GO:0006605//protein targeting;GO:0006950//response to stress;GO:0009404//toxin metabolic process;GO:0009694//jasmonic acid metabolic process;GO:0009755//hormone-mediated signaling pathway;GO:0014070//response to organic cyclic compound;GO:0043067//regulation of programmed cell death…
1120	MSTRG.3338	--	retrotransposon polyprotein [Rosa rugosa]	-	-	-	-	-	-	-
1121	MSTRG.33430	GIP	Retrovirus-related Pol polyprotein from transposon TNT 1-94 [Vitis vinifera]	-	-	-	-	-	-	-
1122	MSTRG.33485	--	T4.15 [Malus x robusta]	-	-	-	-	-	-	-
1123	MSTRG.33507	--	-	-	-	-	-	-	-	-
1124	MSTRG.33526	RE1	T4.5 [Malus x robusta]	-	-	-	-	-	-	-
1125	MSTRG.33546	--	anther-specific proline-rich protein APG-like [Malus domestica]	-	-	-	-	-	-	-
1126	MSTRG.33607	--	PREDICTED: transmembrane [Prunus dulcis]	-	-	-	-	-	-	-
1127	MSTRG.33663	--	T4.14 [Malus x robusta]	-	-	-	-	-	-	-
1128	MSTRG.33673	EAAC	vacuolar cation/proton exchanger 3 [Pyrus ussuriensis x Pyrus communis]	-	-	-	-	GO:0009526//plastid envelope;GO:0019866//organelle inner membrane;GO:0034357//photosynthetic membrane;GO:0044434//chloroplast part	GO:0000295//adenine nucleotide transmembrane transporter activity	GO:0006820//anion transport;GO:0006862//nucleotide transport;GO:0009416//response to light stimulus;GO:0009765//photosynthesis, light harvesting;GO:0072530//purine-containing compound transmembrane transport
1129	MSTRG.33674	EAAC	vacuolar cation/proton exchanger 3 [Pyrus ussuriensis x Pyrus communis]	-	-	-	-	GO:0009526//plastid envelope;GO:0019866//organelle inner membrane;GO:0034357//photosynthetic membrane;GO:0044434//chloroplast part	GO:0000295//adenine nucleotide transmembrane transporter activity	GO:0006820//anion transport;GO:0006862//nucleotide transport;GO:0009416//response to light stimulus;GO:0009765//photosynthesis, light harvesting;GO:0072530//purine-containing compound transmembrane transport
1130	MSTRG.33676	--	Copia protein [Cajanus cajan]	-	-	-	-	-	-	GO:0044237//cellular metabolic process
1131	MSTRG.33697	--	clathrin light chain 2-like [Pyrus ussuriensis x Pyrus communis]	-	-	-	-	GO:0031410//cytoplasmic vesicle;GO:0044425//membrane part	-	-
1132	MSTRG.33700	--	GDP-L-fucose synthase 2 [Pyrus ussuriensis x Pyrus communis]	-	-	-	-	-	GO:0016491//oxidoreductase activity	GO:0044237//cellular metabolic process;GO:0044238//primary metabolic process;GO:0044711//single-organism biosynthetic process;GO:1901576//organic substance biosynthetic process
1133	MSTRG.33733	--	glutamic acid-rich protein-like [Malus domestica]	-	-	-	-	-	-	-
1134	MSTRG.33771	--	S ribonuclease [Pyrus ussuriensis x Pyrus communis]	-	-	-	-	-	-	-
1135	MSTRG.33797	--	luc7-like protein 3 [Malus domestica]	-	-	-	-	GO:0044444//cytoplasmic part;GO:0097525//spliceosomal snRNP complex	GO:0044822//poly(A) RNA binding	GO:0022618//ribonucleoprotein complex assembly
1136	MSTRG.33804	--	PREDICTED: LOC110617006 [Prunus dulcis]	-	-	-	-	-	-	-
1137	MSTRG.33820	--	T4.15 [Malus x robusta]	-	-	-	-	-	-	-
1138	MSTRG.33869	--	LINE-1 retrotransposable element ORF2 protein [Arachis hypogaea]	-	-	-	-	-	-	-
1139	MSTRG.33874	--	PREDICTED: rve domain-containing, partial [Prunus dulcis]	-	-	-	-	-	-	-
1140	MSTRG.33885	--	B3 domain-containing transcription repressor VAL2-like [Pyrus ussuriensis x Pyrus communis]	-	-	-	-	-	-	-
1141	MSTRG.33898	--	T4.14 [Malus x robusta]	-	-	-	-	-	-	-
1142	MSTRG.3390	--	T4.14 [Malus x robusta]	-	-	-	-	-	-	-
1143	MSTRG.33905	--	T4.14 [Malus x robusta]	-	-	-	-	-	-	-
1144	MSTRG.33943	--	elongation factor G-2 [Pyrus ussuriensis x Pyrus communis]	-	-	-	-	-	-	-
1145	MSTRG.33953	--	T4.14 [Malus x robusta]	-	-	-	-	-	-	-
1146	MSTRG.34016	AtMg00810	Seven transmembrane MLO family protein [Prunus dulcis]	-	-	-	-	-	-	-
1147	MSTRG.3404	--	PREDICTED: UBN2_3 domain-containing [Prunus dulcis]	-	-	-	-	-	-	-
1148	MSTRG.34057	--	S ribonuclease [Pyrus ussuriensis x Pyrus communis]	-	-	-	-	-	-	-
1149	MSTRG.34063	--	hypothetical protein C1H46_006460 [Malus baccata]	-	-	-	-	-	-	-
1150	MSTRG.34077	pol	transposable element gene [Prunus dulcis]	-	-	-	-	-	-	-
1151	MSTRG.34078	--	S ribonuclease [Pyrus ussuriensis x Pyrus communis]	-	-	-	-	-	-	-
1152	MSTRG.3408	--	PREDICTED: protein NYNRIN-like [Prunus mume]	-	-	-	-	-	-	-
1153	MSTRG.34087	--	transposable element gene [Prunus dulcis]	-	-	-	-	-	-	-
1154	MSTRG.34094	--	translocon-associated protein subunit beta-like [Malus domestica]	Genetic Information Processing	Folding, sorting and degradation	ko04141//Protein processing in endoplasmic reticulum	K13250	GO:0005911//cell-cell junction;GO:0031090//organelle membrane;GO:0043231//intracellular membrane-bounded organelle;GO:0044425//membrane part	-	GO:0009814//defense response, incompatible interaction;GO:0033554//cellular response to stress
1155	MSTRG.34108	--	PREDICTED: disease resistance RPP13-like protein 4 [Pyrus x bretschneideri]	-	-	-	-	-	-	-
1156	MSTRG.34111	--	T4.14 [Malus x robusta]	-	-	-	-	-	-	-
1157	MSTRG.34119	--	T4.14 [Malus x robusta]	-	-	-	-	-	-	-
1158	MSTRG.34121	--	TatD related DNase [Prunus dulcis]	-	-	-	-	-	-	-
1159	MSTRG.34132	--	T4.14 [Malus x robusta]	-	-	-	-	-	-	-
1160	MSTRG.34147	gag-pol	PREDICTED: LOW QUALITY PROTEIN, partial [Prunus dulcis]	-	-	-	-	-	-	-
1161	MSTRG.34153	--	hypothetical protein C1H46_000337 [Malus baccata]	-	-	-	-	-	-	-
1162	MSTRG.34230	--	T4.14 [Malus x robusta]	-	-	-	-	-	-	-
1163	MSTRG.34232	rnhA	PREDICTED: rve domain-containing /RVT_3 domain-containing protein, partial [Prunus dulcis]	-	-	-	-	-	-	-
1164	MSTRG.34233	--	PREDICTED: RVT_3 domain-containing, partial [Prunus dulcis]	-	-	-	-	-	-	-
1165	MSTRG.34236	--	PREDICTED: LOC107646977 isoform, partial [Prunus dulcis]	-	-	-	-	-	-	-
1166	MSTRG.3424	--	vegetative cell wall protein gp1-like [Malus domestica]	-	-	-	-	-	-	-
1167	MSTRG.34269	--	-	-	-	-	-	-	-	-
1168	MSTRG.34271	PAB2	mucin-5AC-like [Malus domestica]	Genetic Information Processing;Genetic Information Processing;Genetic Information Processing	Translation;Translation;Folding, sorting and degradation	ko03013//RNA transport;ko03015//mRNA surveillance pathway;ko03018//RNA degradation	K13126;K13126;K13126	GO:0005737//cytoplasm	GO:0003676//nucleic acid binding	GO:0009987//cellular process;GO:0065007//biological regulation
1169	MSTRG.34296	ADC	arginine decarboxylase [Malus hupehensis]	Metabolism;Metabolism	Global and overview maps;Amino acid metabolism	ko01100//Metabolic pathways;ko00330//Arginine and proline metabolism	K01583;K01583	-	GO:0016831//carboxy-lyase activity	GO:0001101//response to acid chemical;GO:0006525//arginine metabolic process;GO:0006596//polyamine biosynthetic process;GO:0006605//protein targeting;GO:0006972//hyperosmotic response;GO:0009694//jasmonic acid metabolic process;GO:0009755//hormone-mediated signaling pathway;GO:0009791//post-embryonic development;GO:0043067//regulation of programmed cell death;GO:0051707//response to other organism
1170	MSTRG.34319	--	T4.14 [Malus x robusta]	-	-	-	-	-	-	-
1171	MSTRG.34329	--	WD repeat-containing protein 53-like [Hibiscus syriacus]	-	-	-	-	GO:0043231//intracellular membrane-bounded organelle	-	-
1172	MSTRG.34351	RE1	transposable element gene [Prunus dulcis]	-	-	-	-	GO:0043231//intracellular membrane-bounded organelle	-	-
1173	MSTRG.34356	--	T4.14 [Malus x robusta]	-	-	-	-	-	-	-
1174	MSTRG.34357	--	T4.13 [Malus x robusta]	-	-	-	-	-	-	-
1175	MSTRG.34375	--	PREDICTED: bZIP transcription factor 17-like, partial [Pyrus x bretschneideri]	-	-	-	-	-	-	-
1176	MSTRG.3438	--	protein SCARECROW 1-like [Pyrus ussuriensis x Pyrus communis]	-	-	-	-	-	-	-
1177	MSTRG.34384	--	PREDICTED: Plant mobile domain family, partial [Prunus dulcis]	-	-	-	-	-	-	-
1178	MSTRG.3442	--	T4.14 [Malus x robusta]	-	-	-	-	-	-	-
1179	MSTRG.34447	--	glycine-rich protein 5 [Malus domestica]	-	-	-	-	-	-	-
1180	MSTRG.34453	LECRKS1	L-type lectin-domain containing receptor kinase S.1 [Malus domestica]	-	-	-	-	GO:0016020//membrane;GO:0044464//cell part	GO:0004672//protein kinase activity;GO:0005488//binding	GO:0006464//cellular protein modification process;GO:0006796//phosphate-containing compound metabolic process
1181	MSTRG.34458	RE1	transposable element gene [Prunus dulcis]	-	-	-	-	-	-	-
1182	MSTRG.34494	--	zinc finger CCCH domain-containing protein 20-like [Pyrus ussuriensis x Pyrus communis]	-	-	-	-	-	-	-
1183	MSTRG.34499	RE1	retrotransposon like protein [Arabidopsis thaliana]	-	-	-	-	-	-	-
1184	MSTRG.34501	NAC014	LOW QUALITY PROTEIN: BTB/POZ domain-containing protein At3g19850 [Malus domestica]	-	-	-	-	GO:0016020//membrane;GO:0043231//intracellular membrane-bounded organelle	GO:0001071//nucleic acid binding transcription factor activity;GO:0005515//protein binding	GO:0000097//sulfur amino acid biosynthetic process;GO:0002252//immune effector process;GO:0006355//regulation of transcription, DNA-templated;GO:0006402//mRNA catabolic process;GO:0006486//protein glycosylation;GO:0007165//signal transduction;GO:0008380//RNA splicing;GO:0009409//response to cold;GO:0009791//post-embryonic development;GO:0010243//response to organonitrogen compound;GO:0042127//reg…
1185	MSTRG.34521	--	E3 ubiquitin-protein ligase ATL31-like [Pyrus ussuriensis x Pyrus communis]	-	-	-	-	-	-	-
1186	MSTRG.3454	--	T4.14 [Malus x robusta]	-	-	-	-	-	-	-
1187	MSTRG.34546	--	T4.14 [Malus x robusta]	-	-	-	-	-	-	-
1188	MSTRG.34548	--	T1.9, partial [Malus x robusta]	-	-	-	-	-	-	-
1189	MSTRG.34553	TY3B-I	Transposon Ty3-I Gag-Pol polyprotein [Vitis vinifera]	-	-	-	-	-	-	-
1190	MSTRG.34554	TY3B-G	transposable element gene [Prunus dulcis]	-	-	-	-	-	-	-
1191	MSTRG.34562	--	PREDICTED: Plant mobile domain family, partial [Prunus dulcis]	-	-	-	-	-	-	-
1192	MSTRG.34567	--	ubiquitin-protein ligase E3 C [Dendrobium catenatum]	-	-	-	-	-	GO:0003824//catalytic activity	-
1193	MSTRG.34568	--	T4.14 [Malus x robusta]	-	-	-	-	-	-	-
1194	MSTRG.3457	PMP22	serine/threonine-protein kinase [Pyrus ussuriensis x Pyrus communis]	Cellular Processes	Transport and catabolism	ko04146//Peroxisome	K13347	-	-	-
1195	MSTRG.34596	RE2	Retrovirus-related Pol polyprotein from transposon RE2 [Vitis vinifera]	-	-	-	-	-	-	-
1196	MSTRG.34605	--	Myb/SANT-like domain-containing protein [Cynara cardunculus var. scolymus] [Cynara cardunculus]	-	-	-	-	-	-	-
1197	MSTRG.34670	--	zinc finger protein CONSTANS-LIKE 2 [Malus domestica]	-	-	-	-	-	GO:0046914//transition metal ion binding	-
1198	MSTRG.3468	--	T4.13 [Malus x robusta]	-	-	-	-	-	-	-
1199	MSTRG.34699	REF6	lysine-specific demethylase REF6-like [Malus domestica]	-	-	-	-	GO:0043231//intracellular membrane-bounded organelle	GO:0016491//oxidoreductase activity;GO:0016741//transferase activity, transferring one-carbon groups;GO:0043169//cation binding	GO:0000902//cell morphogenesis;GO:0003006//developmental process involved in reproduction;GO:0009725//response to hormone;GO:0010468//regulation of gene expression;GO:0031057//negative regulation of histone modification;GO:0034645//cellular macromolecule biosynthetic process;GO:0048827//phyllome development;GO:0070076//histone lysine demethylation
1200	MSTRG.34708	--	Translation initiation factor IF-2 like [Actinidia chinensis var. chinensis] [Actinidia chinensis]	-	-	-	-	-	-	-
1201	MSTRG.34722	--	T4.15 [Malus x robusta]	-	-	-	-	-	-	-
1202	MSTRG.3477	--	Disease resistance protein CC-NBS-LRR class family [Prunus dulcis]	-	-	-	-	-	-	-
1203	MSTRG.34776	--	plant intracellular Ras-group-related LRR protein 6-like [Pyrus ussuriensis x Pyrus communis]	-	-	-	-	-	-	-
1204	MSTRG.348	--	hypothetical protein D8674_033397 [Pyrus ussuriensis x Pyrus communis]	-	-	-	-	-	-	-
1205	MSTRG.34823	NSUN2	PREDICTED: tRNA (cytosine(34)-C(5))-methyltransferase [Pyrus x bretschneideri]	-	-	-	-	GO:0043231//intracellular membrane-bounded organelle	GO:0008168//methyltransferase activity	GO:0032259//methylation
1206	MSTRG.34830	HAT	zinc finger BED domain-containing protein RICESLEEPER 3-like [Prunus avium]	-	-	-	-	-	-	-
1207	MSTRG.34832	--	T4.12 [Malus x robusta]	-	-	-	-	-	-	-
1208	MSTRG.34834	--	ataxia telangiectasia mutated family protein [Dendrobium catenatum]	-	-	-	-	-	GO:0003824//catalytic activity	-
1209	MSTRG.34852	--	LINE-1 retrotransposable element ORF2 protein [Arachis hypogaea]	-	-	-	-	-	-	-
1210	MSTRG.34853	--	ataxia telangiectasia mutated family protein [Dendrobium catenatum]	-	-	-	-	-	-	-
1211	MSTRG.34855	--	hypothetical protein C1H46_035755 [Malus baccata]	-	-	-	-	-	-	-
1212	MSTRG.34870	--	transposable element gene [Prunus dulcis]	-	-	-	-	-	-	-
1213	MSTRG.34878	LECRK91	L-type lectin-domain containing receptor kinase IX.1-like [Malus domestica]	-	-	-	-	-	GO:0004674//protein serine/threonine kinase activity;GO:0004713//protein tyrosine kinase activity;GO:0036094//small molecule binding;GO:0097159//organic cyclic compound binding;GO:1901363//heterocyclic compound binding	GO:0006468//protein phosphorylation
1214	MSTRG.34881	--	T4.14 [Malus x robusta]	-	-	-	-	-	-	-
1215	MSTRG.34890	--	T4.14 [Malus x robusta]	-	-	-	-	-	-	-
1216	MSTRG.34919	--	T4.15 [Malus x robusta]	-	-	-	-	-	-	-
1217	MSTRG.34930	--	retrovirus-related Pol polyprotein from transposon TNT 1-94 [Pyrus ussuriensis x Pyrus communis]	-	-	-	-	-	-	-
1218	MSTRG.34938	--	PREDICTED: LOC110033565 isoform [Prunus dulcis]	-	-	-	-	GO:0043231//intracellular membrane-bounded organelle	-	-
1219	MSTRG.34960	--	S ribonuclease [Pyrus ussuriensis x Pyrus communis]	-	-	-	-	-	-	-
1220	MSTRG.34961	--	S ribonuclease [Pyrus ussuriensis x Pyrus communis]	-	-	-	-	-	-	-
1221	MSTRG.34962	--	gag protease polyprotein [Cucumis melo var. makuwa] [Cucumis melo]	-	-	-	-	-	-	-
1222	MSTRG.34963	--	ty3-gypsy retrotransposon protein [Cucumis melo var. makuwa] [Cucumis melo]	-	-	-	-	-	-	-
1223	MSTRG.34976	--	beta-adaptin-like protein A [Pyrus ussuriensis x Pyrus communis]	-	-	-	-	-	-	-
1224	MSTRG.35012	--	PREDICTED: LOC109948885 [Prunus dulcis]	-	-	-	-	-	-	-
1225	MSTRG.35013	--	PREDICTED: LOC18779752 [Prunus dulcis]	-	-	-	-	-	-	-
1226	MSTRG.351	--	hypothetical protein C1H46_038943 [Malus baccata]	-	-	-	-	-	-	-
1227	MSTRG.3510	--	T4.15 [Malus x robusta]	-	-	-	-	-	-	-
1228	MSTRG.35106	RE2	Far-red impaired responsive family protein, partial [Prunus dulcis]	-	-	-	-	GO:0043231//intracellular membrane-bounded organelle	-	-
1229	MSTRG.35113	--	PREDICTED: POPTR_0001s38840g [Prunus dulcis]	-	-	-	-	-	-	-
1230	MSTRG.35131	--	Seven transmembrane MLO family protein [Prunus dulcis]	-	-	-	-	-	-	-
1231	MSTRG.35173	--	T4.14 [Malus x robusta]	-	-	-	-	-	-	-
1232	MSTRG.35225	--	PREDICTED: LOW QUALITY PROTEIN, partial [Prunus dulcis]	-	-	-	-	-	-	-
1233	MSTRG.35226	--	LOW QUALITY PROTEIN: activating signal cointegrator 1 complex subunit 2-like [Malus domestica]	-	-	-	-	-	-	-
1234	MSTRG.35281	XLG1	PREDICTED: E3 ubiquitin-protein ligase SHPRH isoform X2 [Pyrus x bretschneideri]	-	-	-	-	-	-	-
1235	MSTRG.35282	XLG1	PREDICTED: extra-large guanine nucleotide-binding protein 1-like [Pyrus x bretschneideri]	-	-	-	-	-	-	-
1236	MSTRG.3531	APF2	protein ASPARTIC PROTEASE IN GUARD CELL 1-like [Pyrus ussuriensis x Pyrus communis]	-	-	-	-	-	GO:0008233//peptidase activity	GO:0019538//protein metabolic process
1237	MSTRG.3532	APF2	protein ASPARTIC PROTEASE IN GUARD CELL 1-like [Pyrus ussuriensis x Pyrus communis]	-	-	-	-	-	GO:0008233//peptidase activity	GO:0019538//protein metabolic process
1238	MSTRG.35325	--	T4.12 [Malus x robusta]	-	-	-	-	-	-	-
1239	MSTRG.35326	--	T1.9, partial [Malus x robusta]	-	-	-	-	-	-	-
1240	MSTRG.35344	--	phosphopantothenoylcysteine decarboxylase subunit VHS3 [Prunus persica]	-	-	-	-	-	-	-
1241	MSTRG.3538	--	S ribonuclease [Pyrus ussuriensis x Pyrus communis]	-	-	-	-	-	-	-
1242	MSTRG.35504	--	T4.14 [Malus x robusta]	-	-	-	-	-	-	-
1243	MSTRG.35548	--	T1.9, partial [Malus x robusta]	-	-	-	-	-	-	-
1244	MSTRG.35567	--	PREDICTED: disease resistance [Prunus dulcis]	-	-	-	-	-	-	-
1245	MSTRG.35611	At5g54830	cytochrome b561, DM13 and DOMON domain-containing protein At5g54830-like [Malus domestica]	-	-	-	-	-	-	-
1246	MSTRG.35649	--	zinc finger BED domain-containing protein RICESLEEPER 2-like [Malus domestica]	-	-	-	-	-	GO:0016787//hydrolase activity	-
1247	MSTRG.35661	--	peroxisomal membrane protein PEX14 [Pyrus ussuriensis x Pyrus communis]	-	-	-	-	-	-	-
1248	MSTRG.35689	--	T4.12 [Malus x robusta]	-	-	-	-	-	-	-
1249	MSTRG.35735	--	2-keto-3-deoxy-L-rhamnonate aldolase [Glycine soja]	-	-	-	-	-	-	-
1250	MSTRG.35757	--	proline-rich protein 12-like [Pyrus ussuriensis x Pyrus communis]	-	-	-	-	-	-	-
1251	MSTRG.35759	--	LINE-1 retrotransposable element ORF2 protein isoform A [Glycine soja]	-	-	-	-	-	GO:0003824//catalytic activity	-
1252	MSTRG.35788	--	T4.15 [Malus x robusta]	-	-	-	-	-	-	-
1253	MSTRG.35789	--	integrator complex subunit 11 [Dendrobium catenatum]	-	-	-	-	-	-	-
1254	MSTRG.35794	--	PREDICTED: protein E6-like [Pyrus x bretschneideri]	-	-	-	-	-	-	-
1255	MSTRG.35797	--	PLAC8 family protein [Hibiscus syriacus]	-	-	-	-	-	-	GO:0044237//cellular metabolic process
1256	MSTRG.35801	RE1	transposable element gene [Prunus dulcis]	Genetic Information Processing	Folding, sorting and degradation	ko04120//Ubiquitin mediated proteolysis	K03358	-	GO:0004518//nuclease activity;GO:0008233//peptidase activity;GO:0016779//nucleotidyltransferase activity;GO:0046872//metal ion binding	GO:0006259//DNA metabolic process
1257	MSTRG.35805	--	carotenoid 9-10-cleavage dioxygenase-like [Pyrus ussuriensis x Pyrus communis]	-	-	-	-	-	-	-
1258	MSTRG.3583	--	beta-glucosidase 24-like [Pyrus ussuriensis x Pyrus communis]	-	-	-	-	-	-	-
1259	MSTRG.35836	--	Senescence regulator [Corchorus capsularis]	-	-	-	-	-	-	-
1260	MSTRG.3586	--	proline-rich protein 12-like [Pyrus ussuriensis x Pyrus communis]	-	-	-	-	-	-	-
1261	MSTRG.35907	--	PREDICTED: LOC110622290 [Prunus dulcis]	-	-	-	-	-	-	-
1262	MSTRG.3591	--	Zinc finger, CCHC-type, partial [Trema orientale]	-	-	-	-	-	-	-
1263	MSTRG.35994	--	zinc finger MYM-type protein 1-like [Malus domestica]	-	-	-	-	-	-	-
1264	MSTRG.36005	--	Retrovirus-related Pol polyprotein from transposon 412 [Vitis vinifera]	-	-	-	-	-	-	-
1265	MSTRG.36007	--	PREDICTED: Sterile alpha motif [Prunus dulcis]	-	-	-	-	-	-	-
1266	MSTRG.36039	--	carotenoid 9-10-cleavage dioxygenase-like [Pyrus ussuriensis x Pyrus communis]	-	-	-	-	-	-	-
1267	MSTRG.36083	--	E3 ubiquitin-protein ligase Praja-1-like [Malus domestica]	-	-	-	-	-	-	-
1268	MSTRG.36121	--	Retrovirus-related Pol polyprotein LINE-1 [Cajanus cajan]	-	-	-	-	-	-	-
1269	MSTRG.36123	--	T4.14 [Malus x robusta]	-	-	-	-	-	-	-
1270	MSTRG.36124	--	T4.12 [Malus x robusta]	-	-	-	-	-	-	-
1271	MSTRG.36147	--	RRP12-like protein [Pyrus ussuriensis x Pyrus communis]	-	-	-	-	-	-	-
1272	MSTRG.36203	--	T1.9, partial [Malus x robusta]	-	-	-	-	-	-	-
1273	MSTRG.3622	RE1	transposable element gene [Prunus dulcis]	-	-	-	-	GO:0043231//intracellular membrane-bounded organelle	-	-
1274	MSTRG.36245	--	T4.12 [Malus x robusta]	-	-	-	-	-	-	-
1275	MSTRG.36247	HAT	zinc finger BED domain-containing protein RICESLEEPER 2-like [Malus domestica]	-	-	-	-	-	GO:0005488//binding	-
1276	MSTRG.36269	--	Disease resistance protein TIR-NBS-LRR class family [Prunus dulcis]	-	-	-	-	-	-	-
1277	MSTRG.36270	rnhA	PREDICTED: rve domain-containing /RVT_3 domain-containing protein, partial [Prunus dulcis]	-	-	-	-	-	-	-
1278	MSTRG.36272	--	myosin-10-like [Pyrus ussuriensis x Pyrus communis]	-	-	-	-	-	-	-
1279	MSTRG.363	--	GRIP domain-containing protein RUD3-like [Pyrus ussuriensis x Pyrus communis]	-	-	-	-	GO:0043231//intracellular membrane-bounded organelle	-	-
1280	MSTRG.36342	CPSF100	cleavage and polyadenylation specificity factor subunit 2-like, partial [Prosopis alba]	Genetic Information Processing	Translation	ko03015//mRNA surveillance pathway	K14402	GO:0005849//mRNA cleavage factor complex;GO:0005911//cell-cell junction;GO:0009536//plastid;GO:0036452//ESCRT complex	GO:0003676//nucleic acid binding;GO:0003824//catalytic activity;GO:0032182//ubiquitin-like protein binding;GO:1901981//phosphatidylinositol phosphate binding	GO:0000338//protein deneddylation;GO:0003006//developmental process involved in reproduction;GO:0006221//pyrimidine nucleotide biosynthetic process;GO:0006305//DNA alkylation;GO:0006810//transport;GO:0007049//cell cycle;GO:0007154//cell communication;GO:0008104//protein localization;GO:0009639//response to red or far red light;GO:0016568//chromatin modification;GO:0030422//production of siRNA inv…
1281	MSTRG.36343	--	-	-	-	-	-	-	-	-
1282	MSTRG.36364	--	T4.14 [Malus x robusta]	-	-	-	-	-	-	-
1283	MSTRG.36414	--	transposable element gene [Prunus dulcis]	-	-	-	-	-	-	-
1284	MSTRG.36430	--	dicarboxylate transporter 1 [Pyrus ussuriensis x Pyrus communis]	-	-	-	-	-	-	-
1285	MSTRG.36433	EXO70H1	exocyst complex component EXO70H1-like [Malus domestica]	-	-	-	-	GO:0043231//intracellular membrane-bounded organelle;GO:0043234//protein complex;GO:0044444//cytoplasmic part	-	GO:0000041//transition metal ion transport;GO:0001101//response to acid chemical;GO:0009267//cellular response to starvation;GO:0015698//inorganic anion transport;GO:0046942//carboxylic acid transport;GO:0048278//vesicle docking
1286	MSTRG.36451	--	calcium homeostasis endoplasmic reticulum protein [Malus domestica]	-	-	-	-	GO:0005576//extracellular region	-	GO:0010467//gene expression
1287	MSTRG.36455	--	PREDICTED: Retrotransposon gag, partial [Prunus dulcis]	-	-	-	-	-	-	-
1288	MSTRG.36497	Os03g0733400	PREDICTED: zinc finger BED domain-containing protein RICESLEEPER 1-like [Pyrus x bretschneideri]	-	-	-	-	-	-	-
1289	MSTRG.36503	--	S ribonuclease [Pyrus ussuriensis x Pyrus communis]	-	-	-	-	-	-	-
1290	MSTRG.36507	Tf2-11	transposable element gene [Prunus dulcis]	-	-	-	-	-	-	-
1291	MSTRG.36508	ROPGEF1	rop guanine nucleotide exchange factor 1-like [Malus domestica]	-	-	-	-	GO:0005886//plasma membrane	GO:0005088//Ras guanyl-nucleotide exchange factor activity;GO:0005488//binding	GO:0005976//polysaccharide metabolic process;GO:0009826//unidimensional cell growth;GO:0010769//regulation of cell morphogenesis involved in differentiation;GO:0032535//regulation of cellular component size;GO:0043479//pigment accumulation in tissues in response to UV light;GO:0045229//external encapsulating structure organization;GO:0048509//regulation of meristem development;GO:0048588//develop…
1292	MSTRG.36522	--	integrator complex subunit 11 [Dendrobium catenatum]	-	-	-	-	-	-	-
1293	MSTRG.36525	--	T4.14 [Malus x robusta]	-	-	-	-	-	-	-
1294	MSTRG.36542	Tf2-11	PREDICTED: retrotransposon, partial [Prunus dulcis]	-	-	-	-	-	-	-
1295	MSTRG.36617	--	Seven transmembrane MLO family protein [Prunus dulcis]	-	-	-	-	-	-	-
1296	MSTRG.3662	--	hypothetical protein D8674_000987 [Pyrus ussuriensis x Pyrus communis]	-	-	-	-	-	-	-
1297	MSTRG.36622	--	S ribonuclease [Pyrus ussuriensis x Pyrus communis]	-	-	-	-	-	-	-
1298	MSTRG.36652	--	T4.14 [Malus x robusta]	-	-	-	-	-	-	-
1299	MSTRG.36653	--	T1.9, partial [Malus x robusta]	-	-	-	-	-	-	-
1300	MSTRG.36665	--	PREDICTED: quinone oxidoreductase PIG3 isoform [Prunus dulcis]	-	-	-	-	-	-	-
1301	MSTRG.36691	RE1	retrovirus-related Pol polyprotein from transposon TNT 1-94, partial [Trifolium pratense]	-	-	-	-	-	GO:0016787//hydrolase activity	-
1302	MSTRG.3671	--	T4.14 [Malus x robusta]	-	-	-	-	-	-	-
1303	MSTRG.3672	--	T4.14 [Malus x robusta]	-	-	-	-	-	-	-
1304	MSTRG.36741	--	T4.5 [Malus x robusta]	-	-	-	-	-	-	-
1305	MSTRG.36761	--	DNA-directed DNA polymerase, partial [Handroanthus impetiginosus]	-	-	-	-	-	-	-
1306	MSTRG.36769	--	PREDICTED: Retrotransposon gag, partial [Prunus dulcis]	-	-	-	-	-	-	-
1307	MSTRG.36770	scai	PREDICTED: protein SCAI-like isoform X2 [Pyrus x bretschneideri]	-	-	-	-	GO:0043231//intracellular membrane-bounded organelle;GO:0044444//cytoplasmic part	-	GO:0034645//cellular macromolecule biosynthetic process;GO:1902679//negative regulation of RNA biosynthetic process
1308	MSTRG.36773	--	-	-	-	-	-	-	-	-
1309	MSTRG.36778	GLT1	serine/threonine-protein kinase HT1-like [Pyrus ussuriensis x Pyrus communis]	Metabolism;Metabolism;Metabolism;Metabolism;Metabolism	Global and overview maps;Global and overview maps;Global and overview maps;Amino acid metabolism;Energy metabolism	ko01100//Metabolic pathways;ko01110//Biosynthesis of secondary metabolites;ko01230//Biosynthesis of amino acids;ko00250//Alanine, aspartate and glutamate metabolism;ko00910//Nitrogen metabolism	K00264;K00264;K00264;K00264;K00264	GO:0005911//cell-cell junction;GO:0009532//plastid stroma;GO:0016020//membrane	GO:0004672//protein kinase activity;GO:0032550//purine ribonucleoside binding;GO:0032553//ribonucleotide binding;GO:0045181//glutamate synthase activity, NAD(P)H as acceptor;GO:0046872//metal ion binding;GO:0051540//metal cluster binding	GO:0000097//sulfur amino acid biosynthetic process;GO:0006464//cellular protein modification process;GO:0006536//glutamate metabolic process;GO:0006637//acyl-CoA metabolic process;GO:0006796//phosphate-containing compound metabolic process;GO:0008380//RNA splicing;GO:0009725//response to hormone;GO:0010038//response to metal ion;GO:0016129//phytosteroid biosynthetic process;GO:0040007//growth;GO:…
1310	MSTRG.36779	RE2	transposable element gene [Prunus dulcis]	-	-	-	-	-	-	-
1311	MSTRG.3679	--	serine/threonine-protein kinase [Pyrus ussuriensis x Pyrus communis]	-	-	-	-	-	GO:0004672//protein kinase activity	GO:0006468//protein phosphorylation;GO:0007165//signal transduction;GO:0009696//salicylic acid metabolic process;GO:0009814//defense response, incompatible interaction
1312	MSTRG.36791	--	aspartyl protease family protein 2-like [Malus domestica]	-	-	-	-	-	-	-
1313	MSTRG.36803	--	T4.14 [Malus x robusta]	-	-	-	-	-	-	-
1314	MSTRG.36814	--	T4.14 [Malus x robusta]	-	-	-	-	-	-	-
1315	MSTRG.36859	RXLR161	transposable element gene [Prunus dulcis]	-	-	-	-	-	-	-
1316	MSTRG.36877	--	fasciclin-like arabinogalactan protein 21 [Prunus avium]	-	-	-	-	-	-	-
1317	MSTRG.36878	GIP	Toll-Interleukin-Resistance domain family protein [Prunus dulcis]	Genetic Information Processing	Translation	ko03013//RNA transport	K14288	-	GO:0004518//nuclease activity;GO:0008233//peptidase activity;GO:0016779//nucleotidyltransferase activity;GO:0046872//metal ion binding	GO:0006259//DNA metabolic process
1318	MSTRG.36933	--	T1.9, partial [Malus x robusta]	-	-	-	-	-	-	-
1319	MSTRG.36942	--	T4.14 [Malus x robusta]	-	-	-	-	-	-	-
1320	MSTRG.3699	--	PREDICTED: conserved [Prunus dulcis]	-	-	-	-	-	-	-
1321	MSTRG.3702	--	PREDICTED: CCACVL1_23607 [Prunus dulcis]	-	-	-	-	-	-	-
1322	MSTRG.37023	--	ty3-gypsy retrotransposon protein [Cucumis melo var. makuwa] [Cucumis melo]	-	-	-	-	-	-	-
1323	MSTRG.37038	--	T4.14 [Malus x robusta]	-	-	-	-	-	-	-
1324	MSTRG.37084	RE1	transposable element gene [Prunus dulcis]	Metabolism;Metabolism;Metabolism;Metabolism;Metabolism;Metabolism	Global and overview maps;Global and overview maps;Global and overview maps;Global and overview maps;Carbohydrate metabolism;Energy metabolism	ko01100//Metabolic pathways;ko01110//Biosynthesis of secondary metabolites;ko01200//Carbon metabolism;ko01230//Biosynthesis of amino acids;ko00010//Glycolysis / Gluconeogenesis;ko00710//Carbon fixation in photosynthetic organisms	K00134;K00134;K00134;K00134;K00134;K00134	-	-	-
1325	MSTRG.37088	--	plant/F25P12-18 protein [Gossypium australe]	-	-	-	-	GO:0005576//extracellular region	-	GO:0000097//sulfur amino acid biosynthetic process;GO:0000904//cell morphogenesis involved in differentiation;GO:0044085//cellular component biogenesis
1326	MSTRG.37119	--	G-type lectin S-receptor-like serine/threonine-protein kinase At1g61390 [Malus domestica]	-	-	-	-	-	-	-
1327	MSTRG.37155	--	T1.9, partial [Malus x robusta]	-	-	-	-	-	-	-
1328	MSTRG.37174	--	elongation factor G-2 [Pyrus ussuriensis x Pyrus communis]	-	-	-	-	-	-	-
1329	MSTRG.37193	Os03g0815200	1-aminocyclopropane-1-carboxylate oxidase homolog 11-like isoform X2 [Malus domestica]	-	-	-	-	-	-	-
1330	MSTRG.37210	TY3B-G	S ribonuclease [Pyrus ussuriensis x Pyrus communis]	-	-	-	-	-	GO:0004175//endopeptidase activity;GO:0046914//transition metal ion binding	GO:0006259//DNA metabolic process;GO:0019538//protein metabolic process
1331	MSTRG.3722	Tf2-12	RNase H family protein [Cucumis melo var. makuwa] [Cucumis melo]	-	-	-	-	-	-	GO:0044260//cellular macromolecule metabolic process;GO:0090304//nucleic acid metabolic process
1332	MSTRG.3723	--	protein NYNRIN-like [Camellia sinensis]	-	-	-	-	-	-	-
1333	MSTRG.37232	MSBP1	PREDICTED: plant UBX domain-containing protein 7 isoform X2 [Pyrus x bretschneideri]	-	-	-	-	-	-	-
1334	MSTRG.37301	--	PREDICTED: anthocyanidin 3-O-glucosyltransferase 5-like [Pyrus x bretschneideri]	Metabolism	Biosynthesis of other secondary metabolites	ko00940//Phenylpropanoid biosynthesis	K12356	-	-	-
1335	MSTRG.37319	--	T4.12 [Malus x robusta]	-	-	-	-	-	-	-
1336	MSTRG.37325	--	hypothetical protein C1H46_010257 [Malus baccata]	-	-	-	-	-	-	-
1337	MSTRG.37328	--	nodulation-signaling pathway 2 protein-like [Malus domestica]	-	-	-	-	-	-	-
1338	MSTRG.37333	--	Disease resistance protein CC-NBS-LRR class family [Prunus dulcis]	-	-	-	-	-	-	-
1339	MSTRG.37380	PKP1	pyruvate kinase isozyme A, chloroplastic [Malus domestica]	Metabolism;Metabolism;Metabolism;Metabolism;Metabolism;Metabolism;Metabolism	Global and overview maps;Global and overview maps;Global and overview maps;Global and overview maps;Carbohydrate metabolism;Nucleotide metabolism;Carbohydrate metabolism	ko01100//Metabolic pathways;ko01110//Biosynthesis of secondary metabolites;ko01200//Carbon metabolism;ko01230//Biosynthesis of amino acids;ko00010//Glycolysis / Gluconeogenesis;ko00230//Purine metabolism;ko00620//Pyruvate metabolism	K00873;K00873;K00873;K00873;K00873;K00873;K00873	GO:0009532//plastid stroma	GO:0016301//kinase activity;GO:0031420//alkali metal ion binding;GO:0032550//purine ribonucleoside binding	GO:0003006//developmental process involved in reproduction;GO:0006090//pyruvate metabolic process;GO:0006694//steroid biosynthetic process;GO:0006796//phosphate-containing compound metabolic process;GO:0010038//response to metal ion;GO:0040007//growth;GO:0042546//cell wall biogenesis;GO:0051273//beta-glucan metabolic process
1340	MSTRG.37389	--	proline-rich protein 12-like [Pyrus ussuriensis x Pyrus communis]	-	-	-	-	-	-	-
1341	MSTRG.37411	--	T4.14 [Malus x robusta]	-	-	-	-	-	-	-
1342	MSTRG.37412	--	T4.14 [Malus x robusta]	-	-	-	-	-	-	-
1343	MSTRG.37432	--	T4.15 [Malus x robusta]	-	-	-	-	-	-	-
1344	MSTRG.37433	--	T4.14 [Malus x robusta]	-	-	-	-	-	-	-
1345	MSTRG.37442	--	T4.12 [Malus x robusta]	-	-	-	-	-	-	-
1346	MSTRG.37475	--	-	-	-	-	-	-	-	-
1347	MSTRG.3753	--	T4.14 [Malus x robusta]	-	-	-	-	-	-	-
1348	MSTRG.37539	Tf2-11	S ribonuclease [Pyrus ussuriensis x Pyrus communis]	-	-	-	-	-	GO:0046914//transition metal ion binding	GO:0006259//DNA metabolic process
1349	MSTRG.37572	--	protein NYNRIN-like [Momordica charantia]	-	-	-	-	-	-	-
1350	MSTRG.37578	PCF5	TCP domain class transcription factor [Malus domestica]	-	-	-	-	GO:0043231//intracellular membrane-bounded organelle	GO:0003676//nucleic acid binding	GO:0003006//developmental process involved in reproduction;GO:0006355//regulation of transcription, DNA-templated;GO:0009668//plastid membrane organization;GO:0009887//organ morphogenesis;GO:0010608//posttranscriptional regulation of gene expression;GO:0040034//regulation of development, heterochronic;GO:0048827//phyllome development;GO:0048869//cellular developmental process;GO:0050896//response…
1351	MSTRG.37612	--	alkaline/neutral invertase CINV2-like [Pyrus ussuriensis x Pyrus communis]	-	-	-	-	-	GO:0004553//hydrolase activity, hydrolyzing O-glycosyl compounds	-
1352	MSTRG.37636	RE1	T4.5 [Malus x robusta]	-	-	-	-	-	-	-
1353	MSTRG.37637	--	transposable element gene [Prunus dulcis]	-	-	-	-	-	-	-
1354	MSTRG.37640	--	PREDICTED: LOC110415970 isoform [Prunus dulcis]	-	-	-	-	-	-	-
1355	MSTRG.37684	--	eIF-2-alpha kinase GCN2-like [Malus domestica]	-	-	-	-	-	-	-
1356	MSTRG.37688	APY6	probable apyrase 6 [Malus domestica]	Metabolism;Metabolism;Metabolism	Global and overview maps;Nucleotide metabolism;Nucleotide metabolism	ko01100//Metabolic pathways;ko00230//Purine metabolism;ko00240//Pyrimidine metabolism	K01510;K01510;K01510	GO:0009536//plastid;GO:0031224//intrinsic component of membrane	GO:0003824//catalytic activity	GO:0044085//cellular component biogenesis;GO:0044260//cellular macromolecule metabolic process
1357	MSTRG.37697	--	T4.14 [Malus x robusta]	-	-	-	-	-	-	-
1358	MSTRG.37755	--	integrator complex subunit 11 [Apostasia shenzhenica]	-	-	-	-	-	-	-
1359	MSTRG.37790	AMI1	amidase 1-like [Malus domestica]	Metabolism;Metabolism;Metabolism;Metabolism	Global and overview maps;Amino acid metabolism;Amino acid metabolism;Amino acid metabolism	ko01100//Metabolic pathways;ko00330//Arginine and proline metabolism;ko00380//Tryptophan metabolism;ko00360//Phenylalanine metabolism	K01426;K01426;K01426;K01426	GO:0044444//cytoplasmic part	GO:0016811//hydrolase activity, acting on carbon-nitrogen (but not peptide) bonds, in linear amides;GO:0016879//ligase activity, forming carbon-nitrogen bonds	GO:0006355//regulation of transcription, DNA-templated;GO:0009683//indoleacetic acid metabolic process;GO:0009887//organ morphogenesis;GO:0019758//glycosinolate biosynthetic process;GO:0048869//cellular developmental process
1360	MSTRG.3784	--	T4.14 [Malus x robusta]	-	-	-	-	-	-	-
1361	MSTRG.3785	--	T4.14 [Malus x robusta]	-	-	-	-	-	-	-
1362	MSTRG.379	--	T4.12 [Malus x robusta]	-	-	-	-	-	-	-
1363	MSTRG.37902	--	hypothetical protein DVH24_020069 [Malus domestica]	-	-	-	-	-	-	-
1364	MSTRG.37905	--	T4.15 [Malus x robusta]	-	-	-	-	-	-	-
1365	MSTRG.37997	--	PREDICTED: sigma factor binding 1 [Prunus dulcis]	-	-	-	-	-	-	-
1366	MSTRG.38019	--	ubiquitin-protein ligase E3 C [Dendrobium catenatum]	-	-	-	-	-	-	-
1367	MSTRG.3804	--	hypothetical protein C1H46_021351 [Malus baccata]	-	-	-	-	-	-	-
1368	MSTRG.3810	--	T4.14 [Malus x robusta]	-	-	-	-	-	-	-
1369	MSTRG.3814	--	T4.14 [Malus x robusta]	-	-	-	-	-	-	-
1370	MSTRG.38163	--	AP2-like ethylene-responsive transcription factor BBM1 [Pyrus ussuriensis x Pyrus communis]	-	-	-	-	-	-	-
1371	MSTRG.38173	--	beta-glucosidase 24-like [Pyrus ussuriensis x Pyrus communis]	-	-	-	-	-	-	-
1372	MSTRG.38373	--	PREDICTED: transferring glycosyl group transferase [Prunus dulcis]	-	-	-	-	-	GO:0016740//transferase activity	-
1373	MSTRG.38402	--	carotenoid 9-10-cleavage dioxygenase-like [Pyrus ussuriensis x Pyrus communis]	-	-	-	-	-	-	-
1374	MSTRG.38403	--	carotenoid 9-10-cleavage dioxygenase-like [Pyrus ussuriensis x Pyrus communis]	-	-	-	-	-	-	-
1375	MSTRG.38429	--	-	-	-	-	-	-	-	-
1376	MSTRG.38447	pol	Transposon Ty3-I Gag-Pol polyprotein [Cajanus cajan]	-	-	-	-	-	-	-
1377	MSTRG.38448	--	proline-rich protein 12-like [Pyrus ussuriensis x Pyrus communis]	-	-	-	-	-	-	-
1378	MSTRG.38461	--	T4.13 [Malus x robusta]	-	-	-	-	-	-	-
1379	MSTRG.38463	APC8	anaphase-promoting complex subunit 8 [Malus domestica]	Genetic Information Processing	Folding, sorting and degradation	ko04120//Ubiquitin mediated proteolysis	K03355	GO:0000152//nuclear ubiquitin ligase complex	GO:0005488//binding	GO:0001558//regulation of cell growth;GO:0003006//developmental process involved in reproduction;GO:0006606//protein import into nucleus;GO:0006952//defense response;GO:0007088//regulation of mitotic nuclear division;GO:0032446//protein modification by small protein conjugation;GO:0044702//single organism reproductive process;GO:0044786//cell cycle DNA replication
1380	MSTRG.38570	--	VQ motif-containing protein 20-like [Malus domestica]	-	-	-	-	-	-	-
1381	MSTRG.38639	--	T4.12 [Malus x robusta]	-	-	-	-	-	-	-
1382	MSTRG.38649	At5g03795	homeobox-leucine zipper protein HAT1-like [Malus domestica]	-	-	-	-	GO:0031224//intrinsic component of membrane;GO:0043231//intracellular membrane-bounded organelle	GO:0005515//protein binding;GO:0008375//acetylglucosaminyltransferase activity;GO:0032550//purine ribonucleoside binding	GO:0044267//cellular protein metabolic process
1383	MSTRG.38669	ROQ1	PREDICTED: TMV resistance protein N-like, partial [Pyrus x bretschneideri]	-	-	-	-	-	GO:0032550//purine ribonucleoside binding	-
1384	MSTRG.38750	--	S ribonuclease [Pyrus ussuriensis x Pyrus communis]	-	-	-	-	-	-	-
1385	MSTRG.38802	--	T4.14 [Malus x robusta]	-	-	-	-	-	-	-
1386	MSTRG.38839	--	T4.14 [Malus x robusta]	-	-	-	-	-	-	-
1387	MSTRG.38840	--	T4.14 [Malus x robusta]	-	-	-	-	-	-	-
1388	MSTRG.38844	PGDH3	D-3-phosphoglycerate dehydrogenase 1 [Pyrus ussuriensis x Pyrus communis]	Metabolism;Metabolism;Metabolism;Metabolism;Metabolism;Metabolism	Global and overview maps;Global and overview maps;Global and overview maps;Global and overview maps;Amino acid metabolism;Amino acid metabolism	ko01100//Metabolic pathways;ko01110//Biosynthesis of secondary metabolites;ko01200//Carbon metabolism;ko01230//Biosynthesis of amino acids;ko00270//Cysteine and methionine metabolism;ko00260//Glycine, serine and threonine metabolism	K00058;K00058;K00058;K00058;K00058;K00058	-	GO:0000166//nucleotide binding;GO:0016614//oxidoreductase activity, acting on CH-OH group of donors;GO:0031406//carboxylic acid binding	GO:0006563//L-serine metabolic process
1389	MSTRG.38845	--	PREDICTED: probable leucine-rich repeat receptor-like protein kinase At5g49770 [Prunus mume]	-	-	-	-	-	-	-
1390	MSTRG.3888	--	MADS box protein, partial [Rhynchostylis retusa]	-	-	-	-	-	-	-
1391	MSTRG.3889	--	T4.14 [Malus x robusta]	-	-	-	-	-	-	-
1392	MSTRG.38894	--	T4.15 [Malus x robusta]	-	-	-	-	-	-	-
1393	MSTRG.38898	QS	quinolinate synthase [Pyrus ussuriensis x Pyrus communis]	Metabolism;Metabolism	Global and overview maps;Metabolism of cofactors and vitamins	ko01100//Metabolic pathways;ko00760//Nicotinate and nicotinamide metabolism	K03517;K03517	GO:0009536//plastid	GO:0003824//catalytic activity;GO:0030234//enzyme regulator activity;GO:0046983//protein dimerization activity;GO:0051536//iron-sulfur cluster binding	GO:0019359//nicotinamide nucleotide biosynthetic process;GO:0031325//positive regulation of cellular metabolic process;GO:0043085//positive regulation of catalytic activity;GO:0045333//cellular respiration
1394	MSTRG.3890	--	T4.15 [Malus x robusta]	-	-	-	-	-	-	-
1395	MSTRG.38939	PAA1	copper-transporting ATPase PAA1, chloroplastic-like [Malus domestica]	Environmental Information Processing	Signal transduction	ko04016//MAPK signaling pathway - plant	K17686	GO:0009532//plastid stroma;GO:0012505//endomembrane system;GO:0031224//intrinsic component of membrane;GO:0031984//organelle subcompartment;GO:0042170//plastid membrane;GO:0043234//protein complex	GO:0032550//purine ribonucleoside binding;GO:0043169//cation binding;GO:0043682//copper-transporting ATPase activity	GO:0010038//response to metal ion;GO:0019941//modification-dependent protein catabolic process;GO:0022900//electron transport chain;GO:0035434//copper ion transmembrane transport;GO:0044767//single-organism developmental process;GO:0055076//transition metal ion homeostasis
1396	MSTRG.39001	--	PREDICTED: PHD [Prunus dulcis]	-	-	-	-	-	-	-
1397	MSTRG.39025	--	PREDICTED: transmembrane [Prunus dulcis]	-	-	-	-	-	-	-
1398	MSTRG.39076	Tf2-12	transposable element gene [Prunus dulcis]	-	-	-	-	-	-	-
1399	MSTRG.39084	--	-	-	-	-	-	-	-	-
1400	MSTRG.39101	--	Zinc finger, CCHC-type, partial [Trema orientale]	-	-	-	-	-	-	-
1401	MSTRG.39115	--	T4.14 [Malus x robusta]	-	-	-	-	-	-	-
1402	MSTRG.39206	--	hypothetical protein DVH24_005249 [Malus domestica]	-	-	-	-	-	-	-
1403	MSTRG.39225	--	S ribonuclease [Pyrus ussuriensis x Pyrus communis]	-	-	-	-	-	-	-
1404	MSTRG.39251	--	T4.14 [Malus x robusta]	-	-	-	-	-	-	-
1405	MSTRG.39288	--	retrotransposon polyprotein [Rosa rugosa]	-	-	-	-	-	-	-
1406	MSTRG.39297	--	PREDICTED: retrotransposon gag domain [Prunus dulcis]	-	-	-	-	-	-	-
1407	MSTRG.39298	--	MADS-box transcription factor 27-like [Pyrus ussuriensis x Pyrus communis]	-	-	-	-	-	-	-
1408	MSTRG.39338	--	T4.14 [Malus x robusta]	-	-	-	-	-	-	-
1409	MSTRG.39339	--	T4.14 [Malus x robusta]	-	-	-	-	-	-	-
1410	MSTRG.39342	--	PREDICTED: bifunctional nuclease 2-like [Pyrus x bretschneideri]	-	-	-	-	-	-	-
1411	MSTRG.39365	--	myb-like protein X [Pyrus ussuriensis x Pyrus communis]	-	-	-	-	-	-	-
1412	MSTRG.39432	RPT2	root phototropism protein 2-like [Malus domestica]	-	-	-	-	GO:0043231//intracellular membrane-bounded organelle	GO:0000988//transcription factor activity, protein binding	GO:0003002//regionalization;GO:0003006//developmental process involved in reproduction;GO:0006807//nitrogen compound metabolic process;GO:0009606//tropism;GO:0009628//response to abiotic stimulus;GO:0010468//regulation of gene expression;GO:0010476//gibberellin mediated signaling pathway;GO:0034645//cellular macromolecule biosynthetic process;GO:0044238//primary metabolic process
1413	MSTRG.39436	pol	transposable element gene [Prunus dulcis]	-	-	-	-	-	-	-
1414	MSTRG.39462	GIP	RecName: Full=Retrovirus-related Pol polyprotein from transposon TNT 1-94; Includes: RecName: Full=Protease; Includes: RecName: Full=Reverse transcriptase; Includes: RecName: Full=Endonuclease [Nicotiana tabacum]	-	-	-	-	-	GO:0004175//endopeptidase activity;GO:0004518//nuclease activity;GO:0034061//DNA polymerase activity;GO:0046914//transition metal ion binding;GO:0097159//organic cyclic compound binding	GO:0006260//DNA replication;GO:0019538//protein metabolic process
1415	MSTRG.3947	pol	Retrovirus-related Pol polyprotein from transposon 17.6 [Vitis vinifera]	-	-	-	-	-	-	GO:0006259//DNA metabolic process
1416	MSTRG.39518	--	MADS box protein, partial [Rhynchostylis retusa]	-	-	-	-	-	-	-
1417	MSTRG.39527	--	PREDICTED: LOW QUALITY PROTEIN, partial [Prunus dulcis]	-	-	-	-	-	-	-
1418	MSTRG.39544	RE1	T4.5 [Malus x robusta]	-	-	-	-	-	-	-
1419	MSTRG.39586	--	PREDICTED: LOW QUALITY PROTEIN, partial [Prunus dulcis]	-	-	-	-	-	-	-
1420	MSTRG.3961	ZFP10	zinc finger protein 10-like [Malus domestica]	-	-	-	-	-	-	-
1421	MSTRG.39646	pol	transposable element gene [Prunus dulcis]	-	-	-	-	-	-	-
1422	MSTRG.39648	--	transposable element gene [Prunus dulcis]	-	-	-	-	-	-	-
1423	MSTRG.39673	--	circumsporozoite protein-like [Malus domestica]	-	-	-	-	-	-	-
1424	MSTRG.397	--	elongation factor G-2 [Pyrus ussuriensis x Pyrus communis]	-	-	-	-	-	-	-
1425	MSTRG.39714	FRAA3	PREDICTED: major allergen Pru av 1-like isoform X1 [Pyrus x bretschneideri]	-	-	-	-	-	-	GO:0006950//response to stress
1426	MSTRG.39754	--	hypothetical protein C1H46_007811 [Malus baccata]	-	-	-	-	-	-	-
1427	MSTRG.39758	--	T4.14 [Malus x robusta]	-	-	-	-	-	-	-
1428	MSTRG.39759	--	T1.9, partial [Malus x robusta]	-	-	-	-	-	-	-
1429	MSTRG.39761	--	hypothetical protein C1H46_007814 [Malus baccata]	-	-	-	-	-	-	-
1430	MSTRG.39762	--	hypothetical protein C1H46_007815 [Malus baccata]	-	-	-	-	-	-	-
1431	MSTRG.39837	--	T4.15 [Malus x robusta]	-	-	-	-	-	-	-
1432	MSTRG.39838	--	T4.14 [Malus x robusta]	-	-	-	-	-	-	-
1433	MSTRG.3985	--	T4.14 [Malus x robusta]	-	-	-	-	-	-	-
1434	MSTRG.3986	--	elongation factor G-2 [Pyrus ussuriensis x Pyrus communis]	-	-	-	-	-	-	-
1435	MSTRG.39861	PDI	CBBY-like protein isoform X3 [Malus domestica]	-	-	-	-	GO:0009532//plastid stroma	GO:0003824//catalytic activity	GO:0044237//cellular metabolic process
1436	MSTRG.39873	--	classical arabinogalactan protein 27-like [Malus domestica]	-	-	-	-	-	-	-
1437	MSTRG.39898	--	PREDICTED: serine/arginine repetitive matrix [Prunus dulcis]	-	-	-	-	-	-	-
1438	MSTRG.3993	ND4	NADH dehydrogenase subunit 4 [Oryza minuta]	Metabolism;Metabolism	Global and overview maps;Energy metabolism	ko01100//Metabolic pathways;ko00190//Oxidative phosphorylation	K03881;K03881	GO:0044455//mitochondrial membrane part	GO:0016491//oxidoreductase activity	GO:0044237//cellular metabolic process;GO:0055114//oxidation-reduction process
1439	MSTRG.39936	--	PREDICTED: protein YLS9-like [Pyrus x bretschneideri]	-	-	-	-	GO:0043231//intracellular membrane-bounded organelle;GO:0044444//cytoplasmic part	-	GO:0002376//immune system process;GO:0006952//defense response;GO:0044763//single-organism cellular process;GO:0050794//regulation of cellular process;GO:0051707//response to other organism;GO:0051716//cellular response to stimulus
1440	MSTRG.3995	ND4	NADH-quinone oxidoreductase protein [Medicago truncatula]	Metabolism;Metabolism	Global and overview maps;Energy metabolism	ko01100//Metabolic pathways;ko00190//Oxidative phosphorylation	K03881;K03881	GO:0044455//mitochondrial membrane part	GO:0050136//NADH dehydrogenase (quinone) activity	GO:0022904//respiratory electron transport chain
1441	MSTRG.39965	--	integrator complex subunit 11 [Dendrobium catenatum]	-	-	-	-	-	GO:0003824//catalytic activity	-
1442	MSTRG.39988	--	pollen-specific leucine-rich repeat extensin-like protein 4 [Pyrus ussuriensis x Pyrus communis]	-	-	-	-	-	-	-
1443	MSTRG.4001	--	PREDICTED: retrotransposon, partial [Prunus dulcis]	-	-	-	-	-	-	-
1444	MSTRG.40066	--	transposable element gene [Prunus dulcis]	-	-	-	-	-	-	-
1445	MSTRG.40067	--	PREDICTED: LOW QUALITY PROTEIN, partial [Prunus dulcis]	-	-	-	-	-	-	-
1446	MSTRG.40084	--	zinc finger MYM-type protein 1-like [Malus domestica]	-	-	-	-	GO:0005911//cell-cell junction	-	-
1447	MSTRG.40123	--	PREDICTED: LOW QUALITY PROTEIN, partial [Prunus dulcis]	-	-	-	-	-	-	-
1448	MSTRG.40163	--	PREDICTED: BON1-associated protein 2, partial [Pyrus x bretschneideri]	-	-	-	-	-	-	-
1449	MSTRG.40164	--	PREDICTED: BON1-associated protein 2, partial [Pyrus x bretschneideri]	-	-	-	-	-	-	-
1450	MSTRG.40175	TPIP1	PREDICTED: triosephosphate isomerase, cytosolic-like [Pyrus x bretschneideri]	-	-	-	-	GO:0005576//extracellular region;GO:0005911//cell-cell junction;GO:0009532//plastid stroma;GO:0030312//external encapsulating structure;GO:0031090//organelle membrane	GO:0016861//intramolecular oxidoreductase activity, interconverting aldoses and ketoses;GO:0046914//transition metal ion binding	GO:0000097//sulfur amino acid biosynthetic process;GO:0006006//glucose metabolic process;GO:0006090//pyruvate metabolic process;GO:0006511//ubiquitin-dependent protein catabolic process;GO:0006739//NADP metabolic process;GO:0006970//response to osmotic stress;GO:0006996//organelle organization;GO:0009725//response to hormone;GO:0010038//response to metal ion;GO:0035966//response to topologically …
1451	MSTRG.40256	CSLG3	cellulose synthase-like protein E1 [Pyrus ussuriensis x Pyrus communis]	-	-	-	-	GO:0031224//intrinsic component of membrane	GO:0016759//cellulose synthase activity	GO:0030243//cellulose metabolic process
1452	MSTRG.40287	SCL7	scarecrow-like protein 4 [Pyrus ussuriensis x Pyrus communis]	-	-	-	-	GO:0043231//intracellular membrane-bounded organelle	-	GO:0010468//regulation of gene expression;GO:0034645//cellular macromolecule biosynthetic process
1453	MSTRG.40294	--	S2-RNase [Pyrus ussuriensis x Pyrus communis]	-	-	-	-	-	-	-
1454	MSTRG.40295	--	Retrovirus-related Pol polyprotein from transposon 412 [Vitis vinifera]	-	-	-	-	-	-	-
1455	MSTRG.40296	Tf2-12	S2-RNase [Pyrus ussuriensis x Pyrus communis]	-	-	-	-	-	GO:0003824//catalytic activity	GO:0006259//DNA metabolic process
1456	MSTRG.40297	--	S2-RNase [Pyrus ussuriensis x Pyrus communis]	-	-	-	-	-	GO:0003824//catalytic activity	GO:0044260//cellular macromolecule metabolic process;GO:0090304//nucleic acid metabolic process
1457	MSTRG.40308	--	S ribonuclease [Pyrus ussuriensis x Pyrus communis]	-	-	-	-	-	-	-
1458	MSTRG.40314	--	aspartic proteinase-like protein 2 [Pyrus ussuriensis x Pyrus communis]	-	-	-	-	-	-	-
1459	MSTRG.40339	--	T4.12 [Malus x robusta]	-	-	-	-	-	-	-
1460	MSTRG.40340	--	T4.13 [Malus x robusta]	-	-	-	-	-	-	-
1461	MSTRG.40352	--	T4.14 [Malus x robusta]	-	-	-	-	-	-	-
1462	MSTRG.40357	RPT3	root phototropism protein 3-like isoform X1 [Malus domestica]	-	-	-	-	GO:0016020//membrane	GO:0005488//binding	GO:0009416//response to light stimulus;GO:0009606//tropism;GO:0016049//cell growth;GO:0030522//intracellular receptor signaling pathway;GO:0032446//protein modification by small protein conjugation;GO:0048513//animal organ development;GO:0048869//cellular developmental process;GO:0060560//developmental growth involved in morphogenesis;GO:0071555//cell wall organization
1463	MSTRG.40396	WRKY17	serine/threonine-protein kinase SMG1 [Prunus persica]	Genetic Information Processing	Translation	ko03015//mRNA surveillance pathway	K08873	GO:0043231//intracellular membrane-bounded organelle	GO:0005515//protein binding;GO:0016772//transferase activity, transferring phosphorus-containing groups;GO:0032550//purine ribonucleoside binding	GO:0006796//phosphate-containing compound metabolic process;GO:0009617//response to bacterium;GO:0010243//response to organonitrogen compound;GO:0010467//gene expression;GO:0035556//intracellular signal transduction;GO:0046942//carboxylic acid transport
1464	MSTRG.40397	WRKY17	LOW QUALITY PROTEIN: probable WRKY transcription factor 17 [Malus domestica]	-	-	-	-	GO:0043231//intracellular membrane-bounded organelle	GO:0005515//protein binding	GO:0009617//response to bacterium;GO:0010243//response to organonitrogen compound;GO:0010467//gene expression;GO:0046942//carboxylic acid transport;GO:0050794//regulation of cellular process
1465	MSTRG.40417	--	boron transporter 2 [Pyrus ussuriensis x Pyrus communis]	-	-	-	-	-	-	-
1466	MSTRG.40421	SMAP1	PREDICTED: small acidic protein 1 [Prunus mume]	-	-	-	-	-	-	GO:0009755//hormone-mediated signaling pathway;GO:0046474//glycerophospholipid biosynthetic process
1467	MSTRG.40448	PIP2-8	protein DEHYDRATION-INDUCED 19-like [Malus domestica]	-	-	-	-	-	-	-
1468	MSTRG.40520	--	PREDICTED: retrotransposon unclassified [Prunus dulcis]	-	-	-	-	-	-	-
1469	MSTRG.40526	--	PREDICTED: transcription factor MYB44-like [Pyrus x bretschneideri]	-	-	-	-	-	-	-
1470	MSTRG.40616	--	luc7-like protein 3 [Malus domestica]	-	-	-	-	GO:0044444//cytoplasmic part;GO:0097525//spliceosomal snRNP complex	GO:0044822//poly(A) RNA binding	GO:0022618//ribonucleoprotein complex assembly
1471	MSTRG.40646	--	PREDICTED: retrotransposon, partial [Prunus dulcis]	-	-	-	-	-	-	-
1472	MSTRG.40683	--	T4.14 [Malus x robusta]	-	-	-	-	-	-	-
1473	MSTRG.40689	--	T4.14 [Malus x robusta]	-	-	-	-	-	-	-
1474	MSTRG.40691	--	alpha-(1-4)-fucosyltransferase-like [Pyrus ussuriensis x Pyrus communis]	Metabolism;Metabolism	Global and overview maps;Glycan biosynthesis and metabolism	ko01100//Metabolic pathways;ko00513//Various types of N-glycan biosynthesis	K14412;K14412	GO:0016020//membrane	GO:0016740//transferase activity	GO:0044723//single-organism carbohydrate metabolic process
1475	MSTRG.40723	MYC2	transcription factor MYC2-like [Malus domestica]	Environmental Information Processing;Environmental Information Processing	Signal transduction;Signal transduction	ko04075//Plant hormone signal transduction;ko04016//MAPK signaling pathway - plant	K13422;K13422	GO:0043231//intracellular membrane-bounded organelle	GO:0001071//nucleic acid binding transcription factor activity;GO:0003676//nucleic acid binding;GO:0005515//protein binding;GO:0016628//oxidoreductase activity, acting on the CH-CH group of donors, NAD or NADP as acceptor	GO:0002213//defense response to insect;GO:0006605//protein targeting;GO:0009414//response to water deprivation;GO:0009694//jasmonic acid metabolic process;GO:0009755//hormone-mediated signaling pathway;GO:0009891//positive regulation of biosynthetic process;GO:0010243//response to organonitrogen compound;GO:0043067//regulation of programmed cell death;GO:0043618//regulation of transcription from …
1476	MSTRG.40756	pol	transposable element gene [Prunus dulcis]	-	-	-	-	-	-	-
1477	MSTRG.40760	--	S ribonuclease [Pyrus ussuriensis x Pyrus communis]	-	-	-	-	-	-	-
1478	MSTRG.40786	pol	Retrovirus-related Pol polyprotein from transposon 17.6 [Vitis vinifera]	-	-	-	-	-	-	-
1479	MSTRG.40791	--	nuclear pore complex protein NUP1-like [Malus domestica]	-	-	-	-	GO:0031981//nuclear lumen;GO:0046930//pore complex	-	GO:0006406//mRNA export from nucleus;GO:0006996//organelle organization
1480	MSTRG.40794	--	S ribonuclease [Pyrus ussuriensis x Pyrus communis]	-	-	-	-	-	-	-
1481	MSTRG.40795	--	S ribonuclease [Pyrus ussuriensis x Pyrus communis]	-	-	-	-	-	-	-
1482	MSTRG.40798	--	-	-	-	-	-	-	-	-
1483	MSTRG.40823	--	T4.14 [Malus x robusta]	-	-	-	-	-	-	-
1484	MSTRG.40834	--	hypothetical protein C1H46_044946 [Malus baccata]	-	-	-	-	-	-	-
1485	MSTRG.40843	--	T4.13 [Malus x robusta]	-	-	-	-	-	-	-
1486	MSTRG.40848	--	transposable element gene [Prunus dulcis]	-	-	-	-	-	-	-
1487	MSTRG.40872	--	elongation factor G-2 [Pyrus ussuriensis x Pyrus communis]	-	-	-	-	-	-	-
1488	MSTRG.40883	--	leucine-rich repeat extensin-like protein 6 [Pyrus ussuriensis x Pyrus communis]	-	-	-	-	-	-	-
1489	MSTRG.40899	pol	PREDICTED: LOW QUALITY PROTEIN, partial [Prunus dulcis]	-	-	-	-	-	-	-
1490	MSTRG.40900	--	Retrotransposon gag protein [Corchorus capsularis]	-	-	-	-	-	-	-
1491	MSTRG.40904	--	hypothetical protein C1H46_044946 [Malus baccata]	-	-	-	-	-	-	-
1492	MSTRG.40920	--	RNA-directed DNA polymerase [Dendrobium catenatum]	-	-	-	-	-	-	-
1493	MSTRG.40933	--	T4.14 [Malus x robusta]	-	-	-	-	-	-	-
1494	MSTRG.40946	--	T4.14 [Malus x robusta]	-	-	-	-	-	-	-
1495	MSTRG.40953	--	S2-RNase [Pyrus ussuriensis x Pyrus communis]	-	-	-	-	-	-	-
1496	MSTRG.40960	--	reverse transcriptase [Corchorus capsularis]	-	-	-	-	-	-	-
1497	MSTRG.40964	--	integrator complex subunit 11 [Apostasia shenzhenica]	-	-	-	-	-	GO:0003824//catalytic activity	-
1498	MSTRG.40974	--	S2-RNase [Pyrus ussuriensis x Pyrus communis]	-	-	-	-	-	-	-
1499	MSTRG.41001	--	PREDICTED: LOC107646977 isoform, partial [Prunus dulcis]	-	-	-	-	-	-	-
1500	MSTRG.41013	--	S ribonuclease [Pyrus ussuriensis x Pyrus communis]	-	-	-	-	-	-	-
1501	MSTRG.41030	--	S ribonuclease [Pyrus ussuriensis x Pyrus communis]	-	-	-	-	-	-	-
1502	MSTRG.41056	--	mucin-7-like [Malus domestica]	-	-	-	-	-	-	-
1503	MSTRG.41102	--	T4.14 [Malus x robusta]	-	-	-	-	-	-	-
1504	MSTRG.41103	--	T4.14 [Malus x robusta]	-	-	-	-	-	-	-
1505	MSTRG.41104	pol	transposable element gene [Prunus dulcis]	-	-	-	-	-	-	-
1506	MSTRG.41105	--	PREDICTED: retrotransposon, partial [Prunus dulcis]	-	-	-	-	-	-	-
1507	MSTRG.41112	AtMg00820	Retrovirus-related Pol polyprotein from transposon TNT 1-94 [Vitis vinifera]	-	-	-	-	-	-	-
1508	MSTRG.41113	AtMg00750	DNA-directed DNA polymerase [Handroanthus impetiginosus]	-	-	-	-	-	-	-
1509	MSTRG.41242	--	T4.15 [Malus x robusta]	-	-	-	-	-	-	-
1510	MSTRG.41243	--	T4.14 [Malus x robusta]	-	-	-	-	-	-	-
1511	MSTRG.4133	NUP1	nuclear pore complex protein NUP1-like [Malus domestica]	-	-	-	-	-	-	-
1512	MSTRG.41397	--	T4.14 [Malus x robusta]	-	-	-	-	-	-	-
1513	MSTRG.41411	--	PREDICTED: pentatricopeptide repeat-containing [Prunus dulcis]	-	-	-	-	-	-	-
1514	MSTRG.41415	--	transposable element gene [Prunus dulcis]	-	-	-	-	-	-	-
1515	MSTRG.4142	At3g56030	pentatricopeptide repeat-containing protein At3g56030, mitochondrial [Malus domestica]	-	-	-	-	GO:0043231//intracellular membrane-bounded organelle;GO:0044444//cytoplasmic part	-	GO:0003006//developmental process involved in reproduction;GO:0044699//single-organism process
1516	MSTRG.4143	At3g56030	pentatricopeptide repeat-containing protein At3g56030, mitochondrial [Malus domestica]	-	-	-	-	GO:0043231//intracellular membrane-bounded organelle;GO:0044444//cytoplasmic part	-	GO:0003006//developmental process involved in reproduction;GO:0044699//single-organism process
1517	MSTRG.41467	--	T4.14 [Malus x robusta]	-	-	-	-	-	-	-
1518	MSTRG.41468	--	T4.14 [Malus x robusta]	-	-	-	-	-	-	-
1519	MSTRG.41483	--	T4.14 [Malus x robusta]	-	-	-	-	-	-	-
1520	MSTRG.41484	--	T4.14 [Malus x robusta]	-	-	-	-	-	-	-
1521	MSTRG.41520	GIP	multidrug resistance-associated protein 9, partial [Prunus dulcis]	-	-	-	-	-	-	-
1522	MSTRG.41534	--	Disease resistance protein CC-NBS-LRR class family [Prunus dulcis]	-	-	-	-	-	-	-
1523	MSTRG.41550	--	proline-rich protein 12-like [Pyrus ussuriensis x Pyrus communis]	-	-	-	-	-	-	-
1524	MSTRG.41572	RE1	retrovirus-related pol polyprotein from transposon tnt 1-94 [Nicotiana attenuata]	-	-	-	-	-	-	-
1525	MSTRG.41573	GIP	Retrovirus-related Pol polyprotein from transposon TNT 1-94 [Cucumis melo var. makuwa] [Cucumis melo]	-	-	-	-	-	-	-
1526	MSTRG.41576	MKS1	nuclear speckle RNA-binding protein B-like [Malus domestica]	Environmental Information Processing	Signal transduction	ko04016//MAPK signaling pathway - plant	K20725	-	-	-
1527	MSTRG.41593	--	hypothetical protein C1H46_044946 [Malus baccata]	-	-	-	-	-	-	-
1528	MSTRG.41594	--	elongation factor G-2 [Pyrus ussuriensis x Pyrus communis]	-	-	-	-	-	-	-
1529	MSTRG.41618	--	T4.12 [Malus x robusta]	-	-	-	-	-	-	-
1530	MSTRG.41621	--	ataxia telangiectasia mutated family protein [Dendrobium catenatum]	-	-	-	-	-	-	-
1531	MSTRG.41674	--	T4.14 [Malus x robusta]	-	-	-	-	-	-	-
1532	MSTRG.41685	--	PREDICTED: protein NYNRIN-like [Prunus mume]	-	-	-	-	-	-	-
1533	MSTRG.41698	POL	PREDICTED: Transposon, partial [Prunus dulcis]	-	-	-	-	-	-	-
1534	MSTRG.41728	--	-	-	-	-	-	-	-	-
1535	MSTRG.41729	--	T4.14 [Malus x robusta]	-	-	-	-	-	-	-
1536	MSTRG.41760	CML50	probable calcium-binding protein CML49 [Malus domestica]	Organismal Systems	Environmental adaptation	ko04626//Plant-pathogen interaction	K13448	-	-	-
1537	MSTRG.41762	--	integrator complex subunit 11 [Dendrobium catenatum]	-	-	-	-	-	-	-
1538	MSTRG.41787	RE1	retrovirus-related Pol polyprotein from transposon TNT 1-94 [Pyrus ussuriensis x Pyrus communis]	-	-	-	-	GO:0043231//intracellular membrane-bounded organelle	-	-
1539	MSTRG.41808	--	T4.12 [Malus x robusta]	-	-	-	-	-	-	-
1540	MSTRG.41827	--	T4.15 [Malus x robusta]	-	-	-	-	-	-	-
1541	MSTRG.41830	--	LINE-1 retrotransposable element ORF2 protein isoform A [Glycine soja]	-	-	-	-	-	-	-
1542	MSTRG.41840	--	retrotransposon polyprotein [Rosa rugosa]	-	-	-	-	-	GO:0016787//hydrolase activity	-
1543	MSTRG.41883	--	S ribonuclease [Pyrus ussuriensis x Pyrus communis]	-	-	-	-	-	-	-
1544	MSTRG.41884	TY3B-G	S ribonuclease [Pyrus ussuriensis x Pyrus communis]	-	-	-	-	-	-	-
1545	MSTRG.41914	--	Retrovirus-related Pol polyprotein from transposon TNT 1-94 [Cucumis melo var. makuwa] [Cucumis melo]	-	-	-	-	-	-	-
1546	MSTRG.41946	--	T4.14 [Malus x robusta]	-	-	-	-	-	-	-
1547	MSTRG.41947	--	protein NIM1-INTERACTING 3 [Malus domestica]	-	-	-	-	-	-	-
1548	MSTRG.41961	--	T4.14 [Malus x robusta]	-	-	-	-	-	-	-
1549	MSTRG.4197	--	3-phosphoshikimate 1-carboxyvinyltransferase 2-like isoform X2 [Malus domestica]	Metabolism;Metabolism;Metabolism;Metabolism	Global and overview maps;Global and overview maps;Global and overview maps;Amino acid metabolism	ko01100//Metabolic pathways;ko01110//Biosynthesis of secondary metabolites;ko01230//Biosynthesis of amino acids;ko00400//Phenylalanine, tyrosine and tryptophan biosynthesis	K00800;K00800;K00800;K00800	GO:0016020//membrane	GO:0016740//transferase activity	GO:0044238//primary metabolic process;GO:0046394//carboxylic acid biosynthetic process
1550	MSTRG.41974	--	T4.12 [Malus x robusta]	-	-	-	-	-	-	-
1551	MSTRG.41983	--	S ribonuclease [Pyrus ussuriensis x Pyrus communis]	-	-	-	-	-	-	-
1552	MSTRG.42002	--	T4.14 [Malus x robusta]	-	-	-	-	-	-	-
1553	MSTRG.42004	--	S ribonuclease [Pyrus ussuriensis x Pyrus communis]	-	-	-	-	-	-	-
1554	MSTRG.42027	--	T4.15 [Malus x robusta]	-	-	-	-	-	-	-
1555	MSTRG.42055	atpB	PREDICTED: ATP [Prunus dulcis]	Metabolism;Metabolism;Metabolism	Global and overview maps;Energy metabolism;Energy metabolism	ko01100//Metabolic pathways;ko00190//Oxidative phosphorylation;ko00195//Photosynthesis	K02112;K02112;K02112	GO:0009507//chloroplast;GO:0033178//proton-transporting two-sector ATPase complex, catalytic domain	GO:0016820//hydrolase activity, acting on acid anhydrides, catalyzing transmembrane movement of substances	GO:0006754//ATP biosynthetic process;GO:1902600//hydrogen ion transmembrane transport
1556	MSTRG.42086	--	S ribonuclease [Pyrus ussuriensis x Pyrus communis]	-	-	-	-	-	-	-
1557	MSTRG.4209	--	vitellogenin-A2 [Prunus avium]	-	-	-	-	-	-	-
1558	MSTRG.42101	COX2	cytochrome c oxidase subunit 2-like [Cucumis melo var. makuwa] [Cucumis melo]	Metabolism;Metabolism	Global and overview maps;Energy metabolism	ko01100//Metabolic pathways;ko00190//Oxidative phosphorylation	K02261;K02261	-	-	-
1559	MSTRG.42109	--	T4.14 [Malus x robusta]	-	-	-	-	-	-	-
1560	MSTRG.42144	--	hypothetical protein DVH24_035326 [Malus domestica]	-	-	-	-	-	-	-
1561	MSTRG.42181	--	-	-	-	-	-	-	-	-
1562	MSTRG.42200	At1g60070	AP-1 complex subunit gamma-2 [Cicer arietinum]	-	-	-	-	GO:0030131//clathrin adaptor complex;GO:0030662//coated vesicle membrane	GO:0005515//protein binding;GO:0022892//substrate-specific transporter activity	GO:0015031//protein transport
1563	MSTRG.42213	--	NADH-ubiquinone oxidoreductase chain 6, partial [Mucuna pruriens]	-	-	-	-	-	-	-
1564	MSTRG.42221	RE1	T4.5 [Malus x robusta]	-	-	-	-	-	-	-
1565	MSTRG.42265	--	uncharacterized protein LOC114819803 [Malus domestica]	-	-	-	-	-	-	-
1566	MSTRG.42268	--	T4.14 [Malus x robusta]	-	-	-	-	-	-	-
1567	MSTRG.42275	--	PREDICTED: LOW QUALITY PROTEIN, partial [Prunus dulcis]	-	-	-	-	-	-	GO:0044260//cellular macromolecule metabolic process;GO:0090304//nucleic acid metabolic process
1568	MSTRG.42276	--	S2-RNase [Pyrus ussuriensis x Pyrus communis]	-	-	-	-	-	-	-
1569	MSTRG.42277	--	PREDICTED: Retrotransposon gag, partial [Prunus dulcis]	-	-	-	-	-	-	-
1570	MSTRG.42344	--	T4.14 [Malus x robusta]	-	-	-	-	-	-	-
1571	MSTRG.42363	--	PREDICTED: Plant mobile domain family, partial [Prunus dulcis]	-	-	-	-	-	-	-
1572	MSTRG.42366	--	proline-rich protein 12-like [Pyrus ussuriensis x Pyrus communis]	-	-	-	-	-	-	-
1573	MSTRG.42367	--	-	-	-	-	-	-	-	-
1574	MSTRG.42371	--	PREDICTED: Plant mobile domain family, partial [Prunus dulcis]	-	-	-	-	-	-	-
1575	MSTRG.42390	2022-08-07	PREDICTED: AUGMIN subunit 7 [Pyrus x bretschneideri]	-	-	-	-	GO:0044444//cytoplasmic part	GO:0008017//microtubule binding	-
1576	MSTRG.42402	--	PREDICTED: LOC110656298 isoform [Prunus dulcis]	-	-	-	-	-	-	-
1577	MSTRG.42473	--	Myb-related protein like [Actinidia chinensis var. chinensis] [Actinidia chinensis]	-	-	-	-	-	-	-
1578	MSTRG.42486	--	PREDICTED: LOC107646977 isoform, partial [Prunus dulcis]	-	-	-	-	-	-	-
1579	MSTRG.42488	--	Deoxyhypusine synthase [Actinidia chinensis var. chinensis] [Actinidia chinensis]	-	-	-	-	-	-	GO:0003006//developmental process involved in reproduction
1580	MSTRG.42489	--	PREDICTED: LOC18776630 [Prunus dulcis]	-	-	-	-	-	-	-
1581	MSTRG.42558	--	ataxia telangiectasia mutated family protein [Dendrobium catenatum]	-	-	-	-	-	-	-
1582	MSTRG.42561	--	T4.15 [Malus x robusta]	-	-	-	-	-	-	-
1583	MSTRG.42563	--	T4.14 [Malus x robusta]	-	-	-	-	-	-	-
1584	MSTRG.42582	--	T4.14 [Malus x robusta]	-	-	-	-	-	-	-
1585	MSTRG.42593	--	-	-	-	-	-	-	-	-
1586	MSTRG.42596	--	PREDICTED: Avr9/Cf-9 rapidly elicited [Prunus dulcis]	-	-	-	-	-	-	GO:0009719//response to endogenous stimulus;GO:0010033//response to organic substance
1587	MSTRG.42600	--	SH3 domain-containing protein C23A1.17-like [Malus domestica]	-	-	-	-	-	-	-
1588	MSTRG.42604	--	carotenoid 9-10-cleavage dioxygenase-like [Pyrus ussuriensis x Pyrus communis]	-	-	-	-	-	-	-
1589	MSTRG.42605	--	carotenoid 9-10-cleavage dioxygenase-like [Pyrus ussuriensis x Pyrus communis]	-	-	-	-	-	-	-
1590	MSTRG.42630	--	LINE-1 retrotransposable element ORF2 protein [Arachis hypogaea]	-	-	-	-	-	-	-
1591	MSTRG.42631	--	integrator complex subunit 11 [Apostasia shenzhenica]	-	-	-	-	-	-	-
1592	MSTRG.42643	At5g25400	probable sugar phosphate/phosphate translocator At5g25400 [Malus domestica]	-	-	-	-	GO:0031984//organelle subcompartment;GO:0043231//intracellular membrane-bounded organelle	-	GO:0010208//pollen wall assembly;GO:0015851//nucleobase transport
1593	MSTRG.42714	--	T4.12 [Malus x robusta]	-	-	-	-	-	-	-
1594	MSTRG.42716	TY3B-G	transposable element gene [Prunus dulcis]	-	-	-	-	-	-	-
1595	MSTRG.42717	--	transposable element gene [Prunus dulcis]	-	-	-	-	-	-	-
1596	MSTRG.42718	pol	PREDICTED: retrotransposon, partial [Prunus dulcis]	-	-	-	-	-	-	-
1597	MSTRG.42727	--	ataxia telangiectasia mutated family protein [Dendrobium catenatum]	-	-	-	-	-	-	-
1598	MSTRG.42732	--	integrator complex subunit 11 [Apostasia shenzhenica]	-	-	-	-	-	-	-
1599	MSTRG.42742	--	Transposon Tf2-12 polyprotein [Vitis vinifera]	-	-	-	-	-	-	-
1600	MSTRG.42743	--	Transposon Ty3-I Gag-Pol polyprotein [Vitis vinifera]	-	-	-	-	-	-	-
1601	MSTRG.42763	TSS	clustered mitochondria protein [Pyrus ussuriensis x Pyrus communis]	-	-	-	-	-	-	GO:0006412//translation;GO:0009451//RNA modification
1602	MSTRG.42808	--	transposable element gene [Prunus dulcis]	-	-	-	-	-	-	-
1603	MSTRG.42846	--	T4.14 [Malus x robusta]	-	-	-	-	-	-	-
1604	MSTRG.42847	--	T4.14 [Malus x robusta]	-	-	-	-	-	-	-
1605	MSTRG.42904	--	S ribonuclease [Pyrus ussuriensis x Pyrus communis]	-	-	-	-	-	-	-
1606	MSTRG.42924	--	PREDICTED: phloem specific [Prunus dulcis]	-	-	-	-	-	-	-
1607	MSTRG.42932	JOKA2	C2 and GRAM domain-containing protein [Pyrus ussuriensis x Pyrus communis]	-	-	-	-	-	GO:0005488//binding	-
1608	MSTRG.42937	--	transposable element gene [Prunus dulcis]	Metabolism;Metabolism;Metabolism;Metabolism;Metabolism	Global and overview maps;Global and overview maps;Carbohydrate metabolism;Carbohydrate metabolism;Lipid metabolism	ko01100//Metabolic pathways;ko01110//Biosynthesis of secondary metabolites;ko00010//Glycolysis / Gluconeogenesis;ko00040//Pentose and glucuronate interconversions;ko00561//Glycerolipid metabolism	K00002;K00002;K00002;K00002;K00002	-	-	-
1609	MSTRG.42945	--	T4.14 [Malus x robusta]	-	-	-	-	-	-	-
1610	MSTRG.42985	--	ataxia telangiectasia mutated family protein [Dendrobium catenatum]	-	-	-	-	-	-	-
1611	MSTRG.43053	--	T4.14 [Malus x robusta]	-	-	-	-	-	-	-
1612	MSTRG.43133	TUBB1	PREDICTED: DUF740 family [Prunus dulcis]	-	-	-	-	GO:0015630//microtubule cytoskeleton;GO:0016020//membrane;GO:0043231//intracellular membrane-bounded organelle;GO:0043234//protein complex	GO:0005198//structural molecule activity;GO:0017111//nucleoside-triphosphatase activity;GO:0032550//purine ribonucleoside binding	GO:0000097//sulfur amino acid biosynthetic process;GO:0003006//developmental process involved in reproduction;GO:0005976//polysaccharide metabolic process;GO:0006006//glucose metabolic process;GO:0006090//pyruvate metabolic process;GO:0006637//acyl-CoA metabolic process;GO:0006970//response to osmotic stress;GO:0006996//organelle organization;GO:0009826//unidimensional cell growth;GO:0010038//res…
1613	MSTRG.43136	--	integrator complex subunit 11 [Dendrobium catenatum]	-	-	-	-	-	-	-
1614	MSTRG.43141	--	T4.14 [Malus x robusta]	-	-	-	-	-	-	-
1615	MSTRG.43142	--	T4.12 [Malus x robusta]	-	-	-	-	-	-	-
1616	MSTRG.43148	pol	reverse transcriptase, partial [Prunus salicina]	-	-	-	-	-	-	-
1617	MSTRG.43160	--	hypothetical protein C1H46_020008 [Malus baccata]	-	-	-	-	-	-	-
1618	MSTRG.43191	RE1	RmlC-like cupins superfamily protein [Prunus dulcis]	-	-	-	-	-	-	-
1619	MSTRG.4322	pol	S ribonuclease [Pyrus ussuriensis x Pyrus communis]	-	-	-	-	-	-	-
1620	MSTRG.4323	--	S ribonuclease [Pyrus ussuriensis x Pyrus communis]	-	-	-	-	-	-	-
1621	MSTRG.43236	TOM7-1	mitochondrial import receptor subunit TOM7-2-like [Malus domestica]	-	-	-	-	GO:0031224//intrinsic component of membrane;GO:0031966//mitochondrial membrane;GO:0043234//protein complex	-	GO:0006839//mitochondrial transport;GO:0008104//protein localization
1622	MSTRG.43243	--	hypothetical protein C1H46_010257 [Malus baccata]	-	-	-	-	-	-	-
1623	MSTRG.4325	--	-	-	-	-	-	-	-	-
1624	MSTRG.43315	--	ATP-binding cassette sub-family D member 4 [Pyrus ussuriensis x Pyrus communis]	-	-	-	-	-	-	-
1625	MSTRG.43365	--	transposable element gene [Prunus dulcis]	-	-	-	-	-	-	-
1626	MSTRG.43452	--	PREDICTED: keratin, type II cytoskeletal 2 epidermal-like [Pyrus x bretschneideri]	-	-	-	-	-	-	-
1627	MSTRG.43459	--	serine/threonine-protein kinase-like protein CCR3 [Pyrus ussuriensis x Pyrus communis]	-	-	-	-	-	-	-
1628	MSTRG.43465	--	protein sgt1-like [Pyrus ussuriensis x Pyrus communis]	-	-	-	-	-	-	-
1629	MSTRG.43523	--	integrator complex subunit 11 [Apostasia shenzhenica]	-	-	-	-	-	GO:0004672//protein kinase activity	GO:0006796//phosphate-containing compound metabolic process
1630	MSTRG.43580	RE2	wall-associated receptor kinase-like 16 [Pyrus ussuriensis x Pyrus communis]	-	-	-	-	-	-	-
1631	MSTRG.43586	RE1	T4.5 [Malus x robusta]	-	-	-	-	-	-	-
1632	MSTRG.43592	--	amaranthin-like lectin [Linum usitatissimum]	-	-	-	-	-	-	-
1633	MSTRG.43601	--	T4.14 [Malus x robusta]	-	-	-	-	-	-	-
1634	MSTRG.4364	--	-	-	-	-	-	-	-	-
1635	MSTRG.43643	--	S2-RNase [Pyrus ussuriensis x Pyrus communis]	-	-	-	-	-	-	-
1636	MSTRG.43679	RPS17A	40S ribosomal protein S17-3-like [Brassica napus]	Genetic Information Processing	Translation	ko03010//Ribosome	K02962	-	-	-
1637	MSTRG.43702	--	T4.14 [Malus x robusta]	-	-	-	-	-	-	-
1638	MSTRG.43749	At1g76070	pentatricopeptide repeat-containing protein [Pyrus ussuriensis x Pyrus communis]	-	-	-	-	-	-	GO:0009987//cellular process;GO:0050896//response to stimulus
1639	MSTRG.4378	--	hypothetical protein DVH24_018471 [Malus domestica]	-	-	-	-	-	-	-
1640	MSTRG.43784	--	PREDICTED: homeobox protein caupolican [Prunus mume]	-	-	-	-	-	-	-
1641	MSTRG.43785	--	hypothetical protein DVH24_001027 [Malus domestica]	-	-	-	-	-	-	-
1642	MSTRG.438	--	T4.14 [Malus x robusta]	-	-	-	-	-	-	-
1643	MSTRG.43836	--	Seven transmembrane MLO family protein [Prunus dulcis]	-	-	-	-	-	-	-
1644	MSTRG.43906	--	PREDICTED: L484_021937 [Prunus dulcis]	-	-	-	-	-	-	-
1645	MSTRG.4391	--	S ribonuclease [Pyrus ussuriensis x Pyrus communis]	-	-	-	-	-	-	-
1646	MSTRG.43984	--	PREDICTED: F-box [Prunus dulcis]	-	-	-	-	-	-	-
1647	MSTRG.43985	--	PREDICTED: LOC109715164 isoform [Prunus dulcis]	-	-	-	-	-	-	-
1648	MSTRG.4405	--	T4.12 [Malus x robusta]	-	-	-	-	-	-	-
1649	MSTRG.4406	--	T4.12 [Malus x robusta]	-	-	-	-	-	-	-
1650	MSTRG.44062	--	T4.15 [Malus x robusta]	Genetic Information Processing	Transcription	ko03040//Spliceosome	K12813	-	-	-
1651	MSTRG.44121	GDU5	protein GLUTAMINE DUMPER 1-like [Malus domestica]	-	-	-	-	GO:0016020//membrane	-	GO:0006865//amino acid transport
1652	MSTRG.44122	GDU5	protein GLUTAMINE DUMPER 5-like [Malus domestica]	-	-	-	-	-	-	GO:0051955//regulation of amino acid transport
1653	MSTRG.44130	--	cation/H(+) antiporter 15-like [Pyrus ussuriensis x Pyrus communis]	-	-	-	-	-	-	-
1654	MSTRG.44162	PXC1	leucine-rich repeat receptor-like protein kinase PXC1 [Malus domestica]	-	-	-	-	GO:0031224//intrinsic component of membrane	GO:0016772//transferase activity, transferring phosphorus-containing groups;GO:0032550//purine ribonucleoside binding;GO:0046914//transition metal ion binding	GO:0006464//cellular protein modification process;GO:0006796//phosphate-containing compound metabolic process
1655	MSTRG.44163	PXC1	leucine-rich repeat receptor-like protein kinase PXC1 [Malus domestica]	-	-	-	-	GO:0031224//intrinsic component of membrane	GO:0016772//transferase activity, transferring phosphorus-containing groups;GO:0032550//purine ribonucleoside binding;GO:0046914//transition metal ion binding	GO:0006464//cellular protein modification process;GO:0006796//phosphate-containing compound metabolic process
1656	MSTRG.44183	CYP94A2	cytochrome P450 94A1-like [Malus domestica]	Metabolism	Lipid metabolism	ko00073//Cutin, suberine and wax biosynthesis	K20769	GO:0031090//organelle membrane;GO:0031224//intrinsic component of membrane;GO:0043231//intracellular membrane-bounded organelle	GO:0016712//oxidoreductase activity, acting on paired donors, with incorporation or reduction of molecular oxygen, reduced flavin or flavoprotein as one donor, and incorporation of one atom of oxygen;GO:0046906//tetrapyrrole binding;GO:0046914//transition metal ion binding	GO:0044710//single-organism metabolic process
1657	MSTRG.4420	--	T4.14 [Malus x robusta]	-	-	-	-	-	-	-
1658	MSTRG.44219	--	protein ANTAGONIST OF LIKE HETEROCHROMATIN PROTEIN 1 [Malus domestica]	-	-	-	-	GO:0009536//plastid;GO:0031090//organelle membrane	-	GO:0006812//cation transport
1659	MSTRG.44306	--	T4.13 [Malus x robusta]	-	-	-	-	-	-	-
1660	MSTRG.44320	--	pre-mRNA-processing protein 40A isoform X1 [Prunus yedoensis var. nudiflora] [Prunus yedoensis]	-	-	-	-	-	-	-
1661	MSTRG.44352	--	S ribonuclease [Pyrus ussuriensis x Pyrus communis]	-	-	-	-	-	-	-
1662	MSTRG.44391	--	T4.14 [Malus x robusta]	-	-	-	-	-	-	-
1663	MSTRG.4440	RE2	transposable element gene [Prunus dulcis]	-	-	-	-	GO:0043231//intracellular membrane-bounded organelle	-	-
1664	MSTRG.44408	--	T4.14 [Malus x robusta]	-	-	-	-	-	-	-
1665	MSTRG.44424	--	PREDICTED: LOC100500455 precursor [Prunus dulcis]	-	-	-	-	-	-	-
1666	MSTRG.44510	--	calcium-binding protein CML10 [Pyrus ussuriensis x Pyrus communis]	-	-	-	-	-	-	-
1667	MSTRG.44514	--	calcium-binding protein CML10 [Pyrus ussuriensis x Pyrus communis]	-	-	-	-	-	-	-
1668	MSTRG.4454	GIP	Retrovirus-related Pol polyprotein from transposon TNT 1-94 [Cajanus cajan]	-	-	-	-	-	GO:0016787//hydrolase activity	GO:0043170//macromolecule metabolic process;GO:0044238//primary metabolic process
1669	MSTRG.44553	--	early nodulin-55-2-like [Malus domestica]	-	-	-	-	-	-	-
1670	MSTRG.44596	RE1	transposable element gene [Prunus dulcis]	-	-	-	-	-	-	-
1671	MSTRG.44622	--	predicted GPI-anchored protein 58 [Malus domestica]	-	-	-	-	-	-	-
1672	MSTRG.44661	--	dicarboxylate transporter 1 [Pyrus ussuriensis x Pyrus communis]	-	-	-	-	-	-	-
1673	MSTRG.447	GATL1	PREDICTED: probable galacturonosyltransferase-like 1 [Pyrus x bretschneideri]	-	-	-	-	GO:0031224//intrinsic component of membrane;GO:0043231//intracellular membrane-bounded organelle	GO:0008194//UDP-glycosyltransferase activity	GO:0000003//reproduction;GO:0000097//sulfur amino acid biosynthetic process;GO:0000271//polysaccharide biosynthetic process;GO:0001101//response to acid chemical;GO:0003002//regionalization;GO:0006568//tryptophan metabolic process;GO:0006605//protein targeting;GO:0006950//response to stress;GO:0009683//indoleacetic acid metabolic process;GO:0009694//jasmonic acid metabolic process;GO:0009755//hor…
1674	MSTRG.44760	--	T4.14 [Malus x robusta]	-	-	-	-	-	-	-
1675	MSTRG.44770	--	transposable element gene [Prunus dulcis]	-	-	-	-	-	-	-
1676	MSTRG.44779	--	hypothetical protein DVH24_001027 [Malus domestica]	-	-	-	-	-	-	-
1677	MSTRG.44781	--	PREDICTED: reverse mRNAase [Prunus dulcis]	-	-	-	-	-	-	-
1678	MSTRG.44782	--	PREDICTED: conserved [Prunus dulcis]	-	-	-	-	-	-	-
1679	MSTRG.44786	--	PREDICTED: conserved [Prunus dulcis]	-	-	-	-	-	-	-
1680	MSTRG.44816	--	integrator complex subunit 11 [Dendrobium catenatum]	-	-	-	-	-	-	-
1681	MSTRG.4484	--	ataxia telangiectasia mutated family protein [Dendrobium catenatum]	-	-	-	-	-	-	-
1682	MSTRG.4485	--	T4.14 [Malus x robusta]	-	-	-	-	-	-	-
1683	MSTRG.44850	--	probable WRKY transcription factor 17 [Malus domestica]	-	-	-	-	-	-	-
1684	MSTRG.4486	--	T4.14 [Malus x robusta]	-	-	-	-	-	-	-
1685	MSTRG.44883	--	FBD-associated F-box protein [Pyrus ussuriensis x Pyrus communis]	-	-	-	-	-	-	-
1686	MSTRG.44891	--	hypothetical protein C1H46_026010 [Malus baccata]	-	-	-	-	-	-	-
1687	MSTRG.44912	--	RecName: Full=Retrovirus-related Pol polyprotein from transposon TNT 1-94; Includes: RecName: Full=Protease; Includes: RecName: Full=Reverse transcriptase; Includes: RecName: Full=Endonuclease [Nicotiana tabacum]	-	-	-	-	-	GO:0004175//endopeptidase activity;GO:0004518//nuclease activity;GO:0034061//DNA polymerase activity;GO:0046914//transition metal ion binding;GO:0097159//organic cyclic compound binding	GO:0006260//DNA replication;GO:0019538//protein metabolic process
1688	MSTRG.44921	At2g25430	clathrin assembly protein [Pyrus ussuriensis x Pyrus communis]	-	-	-	-	GO:0030117//membrane coat;GO:0030135//coated vesicle	GO:0005515//protein binding;GO:0016628//oxidoreductase activity, acting on the CH-CH group of donors, NAD or NADP as acceptor;GO:0035091//phosphatidylinositol binding	GO:0006901//vesicle coating;GO:0044710//single-organism metabolic process
1689	MSTRG.44922	At2g25430	clathrin assembly protein [Pyrus ussuriensis x Pyrus communis]	-	-	-	-	GO:0030117//membrane coat;GO:0030135//coated vesicle	GO:0005515//protein binding;GO:0016628//oxidoreductase activity, acting on the CH-CH group of donors, NAD or NADP as acceptor;GO:0035091//phosphatidylinositol binding	GO:0006901//vesicle coating;GO:0044710//single-organism metabolic process
1690	MSTRG.44958	--	PREDICTED: LOC105637589 [Prunus dulcis]	-	-	-	-	-	-	-
1691	MSTRG.44996	TY3B-G	S ribonuclease [Pyrus ussuriensis x Pyrus communis]	-	-	-	-	-	GO:0004175//endopeptidase activity;GO:0046914//transition metal ion binding	GO:0006259//DNA metabolic process;GO:0019538//protein metabolic process
1692	MSTRG.45032	--	meiotic nuclear division protein 1 homolog [Oryza sativa Japonica Group]	-	-	-	-	-	-	GO:0006310//DNA recombination;GO:0007059//chromosome segregation;GO:0007126//meiotic nuclear division;GO:0010468//regulation of gene expression;GO:0019219//regulation of nucleobase-containing compound metabolic process;GO:0044710//single-organism metabolic process;GO:0048229//gametophyte development;GO:0050896//response to stimulus;GO:0051276//chromosome organization;GO:1902589//single-organism o…
1693	MSTRG.45039	--	PREDICTED: probable cysteine desulfurase [Prunus mume]	-	-	-	-	-	GO:0016769//transferase activity, transferring nitrogenous groups;GO:0016783//sulfurtransferase activity;GO:0043168//anion binding	-
1694	MSTRG.45077	--	T4.14 [Malus x robusta]	-	-	-	-	-	-	-
1695	MSTRG.45089	--	T4.14 [Malus x robusta]	-	-	-	-	-	-	-
1696	MSTRG.45112	--	ataxia telangiectasia mutated family protein [Dendrobium catenatum]	-	-	-	-	-	-	-
1697	MSTRG.45173	--	hypothetical protein C1H46_025929 [Malus baccata]	-	-	-	-	-	-	-
1698	MSTRG.4525	--	PREDICTED: rve domain-containing, partial [Prunus dulcis]	-	-	-	-	-	-	-
1699	MSTRG.45254	--	paramyosin-like [Pyrus ussuriensis x Pyrus communis]	Environmental Information Processing	Signal transduction	ko04016//MAPK signaling pathway - plant	K17686	-	-	-
1700	MSTRG.4526	--	PREDICTED: Retrovirus-related Pol poly from transposon, partial [Prunus dulcis]	-	-	-	-	-	-	-
1701	MSTRG.45269	--	hypothetical protein DVH24_029054 [Malus domestica]	-	-	-	-	-	-	-
1702	MSTRG.45274	--	PREDICTED: LOC107606362 isoform, partial [Prunus dulcis]	-	-	-	-	-	-	-
1703	MSTRG.45311	--	pollen-specific leucine-rich repeat extensin-like protein 4 [Pyrus ussuriensis x Pyrus communis]	-	-	-	-	-	-	-
1704	MSTRG.45369	--	integrator complex subunit 11 [Dendrobium catenatum]	-	-	-	-	-	-	-
1705	MSTRG.45442	--	PREDICTED: Retrotransposon gag, partial [Prunus dulcis]	-	-	-	-	-	-	-
1706	MSTRG.45443	--	S2-RNase [Pyrus ussuriensis x Pyrus communis]	-	-	-	-	-	-	-
1707	MSTRG.45444	--	retrotransposon gag protein [Cucumis melo var. makuwa] [Cucumis melo]	-	-	-	-	-	-	-
1708	MSTRG.45445	--	PREDICTED: LOW QUALITY PROTEIN, partial [Prunus dulcis]	-	-	-	-	-	-	-
1709	MSTRG.45447	--	Heat shock protein DnaJ, cysteine-rich domain containing protein [Parasponia andersonii]	-	-	-	-	-	GO:0005515//protein binding	-
1710	MSTRG.45460	RE1	T4.5 [Malus x robusta]	-	-	-	-	-	-	-
1711	MSTRG.45479	--	hypothetical protein D8674_014568 [Pyrus ussuriensis x Pyrus communis]	-	-	-	-	-	-	-
1712	MSTRG.45672	RE2	S2-RNase [Pyrus ussuriensis x Pyrus communis]	-	-	-	-	-	-	-
1713	MSTRG.45696	--	hypothetical protein C1H46_013532 [Malus baccata]	-	-	-	-	-	-	-
1714	MSTRG.45700	RE2	PREDICTED: Retrovirus-related Pol poly from, partial [Prunus dulcis]	-	-	-	-	GO:0043231//intracellular membrane-bounded organelle	-	-
1715	MSTRG.45751	--	high mobility group B protein 10-like [Pyrus ussuriensis x Pyrus communis]	Metabolism;Metabolism;Metabolism;Metabolism;Metabolism;Cellular Processes;Metabolism;Metabolism	Global and overview maps;Global and overview maps;Global and overview maps;Global and overview maps;Metabolism of other amino acids;Transport and catabolism;Carbohydrate metabolism;Global and overview maps	ko01100//Metabolic pathways;ko01110//Biosynthesis of secondary metabolites;ko01200//Carbon metabolism;ko01230//Biosynthesis of amino acids;ko00480//Glutathione metabolism;ko04146//Peroxisome;ko00020//Citrate cycle (TCA cycle);ko01210//2-Oxocarboxylic acid metabolism	K00031;K00031;K00031;K00031;K00031;K00031;K00031;K00031	-	-	-
1716	MSTRG.45801	--	T4.14 [Malus x robusta]	-	-	-	-	-	-	-
1717	MSTRG.4582	ITPK2	protein ALP1-like isoform X1 [Prunus avium]	-	-	-	-	-	-	-
1718	MSTRG.45832	--	T4.14 [Malus x robusta]	-	-	-	-	-	-	-
1719	MSTRG.45836	--	T4.14 [Malus x robusta]	-	-	-	-	-	-	-
1720	MSTRG.45899	RE1	Retrovirus-related Pol polyprotein from transposon TNT 1-94 [Vitis vinifera]	-	-	-	-	-	-	-
1721	MSTRG.45906	CCME	cytochrome c-type biogenesis protein CcmE homolog, mitochondrial-like [Malus domestica]	-	-	-	-	-	-	GO:0016043//cellular component organization;GO:0044237//cellular metabolic process;GO:0071704//organic substance metabolic process
1722	MSTRG.45912	--	PREDICTED: DCAR_014122 [Prunus dulcis]	-	-	-	-	-	-	-
1723	MSTRG.45914	--	neurofilament heavy polypeptide-like [Malus domestica]	-	-	-	-	-	-	-
1724	MSTRG.45915	--	proline-rich protein 12-like [Pyrus ussuriensis x Pyrus communis]	-	-	-	-	-	-	-
1725	MSTRG.45992	--	transcription factor bHLH77-like [Pyrus ussuriensis x Pyrus communis]	-	-	-	-	-	-	-
1726	MSTRG.46016	--	probable disease resistance protein At5g66910 [Malus domestica]	-	-	-	-	-	-	-
1727	MSTRG.46112	--	T4.14 [Malus x robusta]	-	-	-	-	-	-	-
1728	MSTRG.46169	--	activating signal cointegrator 1 complex subunit 2 homolog [Prunus avium]	-	-	-	-	-	-	-
1729	MSTRG.46233	--	T4.15 [Malus x robusta]	-	-	-	-	-	-	-
1730	MSTRG.46236	--	ataxia telangiectasia mutated family protein [Dendrobium catenatum]	-	-	-	-	-	-	-
1731	MSTRG.46245	--	S ribonuclease [Pyrus ussuriensis x Pyrus communis]	-	-	-	-	-	-	-
1732	MSTRG.46248	pol	transposable element gene [Prunus dulcis]	-	-	-	-	-	-	-
1733	MSTRG.46249	--	Transposon Tf2-12 polyprotein [Vitis vinifera]	-	-	-	-	-	-	-
1734	MSTRG.46259	--	retrovirus-related Pol polyprotein from transposon TNT 1-94 [Cinnamomum micranthum f. kanehirae]	Genetic Information Processing	Replication and repair	ko03410//Base excision repair	K01247	-	-	-
1735	MSTRG.46294	ALDH22A1	aldehyde dehydrogenase 22A1-like [Pyrus ussuriensis x Pyrus communis]	-	-	-	-	GO:0043231//intracellular membrane-bounded organelle	GO:0016620//oxidoreductase activity, acting on the aldehyde or oxo group of donors, NAD or NADP as acceptor	GO:0000097//sulfur amino acid biosynthetic process;GO:0008380//RNA splicing
1736	MSTRG.46300	--	T4.15 [Malus x robusta]	-	-	-	-	-	-	-
1737	MSTRG.46331	--	T4.14 [Malus x robusta]	-	-	-	-	-	-	-
1738	MSTRG.46405	--	T4.14 [Malus x robusta]	-	-	-	-	-	-	-
1739	MSTRG.46406	--	T4.12 [Malus x robusta]	-	-	-	-	-	-	-
1740	MSTRG.46408	ANR	PREDICTED: F-box protein SKIP2-like [Pyrus x bretschneideri]	-	-	-	-	GO:0044424//intracellular part	GO:0005488//binding;GO:0016491//oxidoreductase activity	GO:0009058//biosynthetic process;GO:0009812//flavonoid metabolic process;GO:0019941//modification-dependent protein catabolic process
1741	MSTRG.46409	SKIP2	PREDICTED: F-box protein SKIP2-like [Pyrus x bretschneideri]	-	-	-	-	GO:0043231//intracellular membrane-bounded organelle	GO:0005488//binding	GO:0019941//modification-dependent protein catabolic process
1742	MSTRG.46411	OEP64	PREDICTED: outer envelope 64 [Prunus dulcis]	-	-	-	-	GO:0031355//integral component of plastid outer membrane	GO:0005488//binding;GO:0016879//ligase activity, forming carbon-nitrogen bonds	GO:0008104//protein localization;GO:0009117//nucleotide metabolic process;GO:0044249//cellular biosynthetic process;GO:0051234//establishment of localization;GO:1901576//organic substance biosynthetic process
1743	MSTRG.46444	--	ty3-gypsy retrotransposon protein [Cucumis melo var. makuwa] [Cucumis melo]	-	-	-	-	-	-	-
1744	MSTRG.46480	At1g01540	PREDICTED: probable serine/threonine-protein kinase At1g01540 [Pyrus x bretschneideri]	-	-	-	-	GO:0016020//membrane	GO:0004674//protein serine/threonine kinase activity;GO:0032550//purine ribonucleoside binding	GO:0006468//protein phosphorylation;GO:0044085//cellular component biogenesis;GO:0048511//rhythmic process
1745	MSTRG.46517	--	T1.9, partial [Malus x robusta]	-	-	-	-	-	-	-
1746	MSTRG.46589	--	-	-	-	-	-	-	-	-
1747	MSTRG.46648	VQ29	PREDICTED: VQ motif-containing protein 29-like [Pyrus x bretschneideri]	-	-	-	-	-	-	-
1748	MSTRG.46658	--	PREDICTED: glysoja_031352 [Prunus dulcis]	-	-	-	-	-	-	-
1749	MSTRG.46665	--	T4.12 [Malus x robusta]	-	-	-	-	-	-	-
1750	MSTRG.46668	--	sucrose-phosphate synthase 1 [Pyrus ussuriensis x Pyrus communis]	-	-	-	-	-	-	-
1751	MSTRG.46706	EPFL2	PREDICTED: EPIDERMAL PATTERNING FACTOR-like protein 2 [Pyrus x bretschneideri]	-	-	-	-	-	-	GO:0007275//multicellular organism development
1752	MSTRG.46707	--	PREDICTED: VITISV_032574, partial [Prunus dulcis]	-	-	-	-	-	-	-
1753	MSTRG.46730	--	GRIP domain-containing protein RUD3-like [Pyrus ussuriensis x Pyrus communis]	-	-	-	-	-	-	-
1754	MSTRG.46750	--	T4.14 [Malus x robusta]	-	-	-	-	-	-	-
1755	MSTRG.46772	--	uncharacterized protein LOC114822252 [Malus domestica]	-	-	-	-	-	-	-
1756	MSTRG.4679	RE1	T4.5 [Malus x robusta]	-	-	-	-	GO:0043231//intracellular membrane-bounded organelle	-	-
1757	MSTRG.4681	--	transposable element gene [Prunus dulcis]	-	-	-	-	-	-	-
1758	MSTRG.46825	--	proline-rich receptor-like protein kinase PERK2 [Pyrus ussuriensis x Pyrus communis]	-	-	-	-	-	-	-
1759	MSTRG.46827	--	proline-rich receptor-like protein kinase PERK2 [Pyrus ussuriensis x Pyrus communis]	-	-	-	-	-	-	-
1760	MSTRG.46844	--	classical arabinogalactan protein 4-like [Malus domestica]	-	-	-	-	-	-	-
1761	MSTRG.46880	--	PREDICTED: LOC110627642 [Prunus dulcis]	-	-	-	-	-	-	-
1762	MSTRG.46921	--	Myb-related protein 315 [Glycine soja]	-	-	-	-	-	-	-
1763	MSTRG.46932	--	T4.12 [Malus x robusta]	-	-	-	-	-	-	-
1764	MSTRG.46937	--	PREDICTED: LOW QUALITY PROTEIN, partial [Prunus dulcis]	-	-	-	-	-	-	-
1765	MSTRG.46948	--	T4.14 [Malus x robusta]	-	-	-	-	-	-	-
1766	MSTRG.46990	--	patellin-3-like [Pyrus ussuriensis x Pyrus communis]	-	-	-	-	-	-	-
1767	MSTRG.4701	CNGC1	cyclic nucleotide-gated ion channel 1-like [Pyrus ussuriensis x Pyrus communis]	Organismal Systems	Environmental adaptation	ko04626//Plant-pathogen interaction	K05391	GO:0031224//intrinsic component of membrane	GO:0005217//intracellular ligand-gated ion channel activity;GO:0005249//voltage-gated potassium channel activity;GO:0005515//protein binding;GO:0030551//cyclic nucleotide binding	GO:0055085//transmembrane transport;GO:0070838//divalent metal ion transport
1768	MSTRG.47026	--	BURP domain-containing protein, partial [Prunus dulcis]	-	-	-	-	-	-	-
1769	MSTRG.47056	--	-	-	-	-	-	-	-	-
1770	MSTRG.47057	GIP	transposable element gene [Prunus dulcis]	-	-	-	-	-	-	-
1771	MSTRG.47058	RE1	retrovirus-related pol polyprotein from transposon tnt 1-94 [Nicotiana attenuata]	-	-	-	-	-	GO:0017111//nucleoside-triphosphatase activity	GO:0009987//cellular process;GO:0051234//establishment of localization
1772	MSTRG.47140	--	Retrotransposon gag protein [Corchorus capsularis]	-	-	-	-	-	-	-
1773	MSTRG.47169	--	S ribonuclease [Pyrus ussuriensis x Pyrus communis]	-	-	-	-	-	-	-
1774	MSTRG.47225	RE1	transposable element gene [Prunus dulcis]	-	-	-	-	GO:0043231//intracellular membrane-bounded organelle	-	-
1775	MSTRG.4725	Sirup	succinate dehydrogenase assembly factor 4, mitochondrial-like [Malus domestica]	-	-	-	-	-	-	-
1776	MSTRG.47303	--	transcriptional regulatory protein DOT6 [Malus domestica]	-	-	-	-	-	-	-
1777	MSTRG.47378	--	cellulose synthase A catalytic subunit 8 [UDP-forming] [Malus domestica]	-	-	-	-	-	-	-
1778	MSTRG.47449	TY3B-G	Transposon Ty3-I Gag-Pol polyprotein [Vitis vinifera]	-	-	-	-	-	-	-
1779	MSTRG.47450	--	PREDICTED: LOW QUALITY PROTEIN, partial [Prunus dulcis]	-	-	-	-	-	-	-
1780	MSTRG.47459	--	PREDICTED: family UPF0503 [Prunus dulcis]	-	-	-	-	-	-	-
1781	MSTRG.47473	ARGAH1	carotenoid 9-10-cleavage dioxygenase-like [Pyrus ussuriensis x Pyrus communis]	-	-	-	-	GO:0043231//intracellular membrane-bounded organelle	GO:0016813//hydrolase activity, acting on carbon-nitrogen (but not peptide) bonds, in linear amidines;GO:0046914//transition metal ion binding	GO:0006525//arginine metabolic process;GO:0006595//polyamine metabolic process
1782	MSTRG.47487	--	PREDICTED: LOC107646977 isoform, partial [Prunus dulcis]	-	-	-	-	-	-	-
1783	MSTRG.47519	--	T4.14 [Malus x robusta]	-	-	-	-	-	-	-
1784	MSTRG.47520	--	T4.14 [Malus x robusta]	-	-	-	-	-	-	-
1785	MSTRG.47531	--	T1.9, partial [Malus x robusta]	-	-	-	-	-	-	-
1786	MSTRG.47604	Tf2-11	S2-RNase [Pyrus ussuriensis x Pyrus communis]	-	-	-	-	-	-	-
1787	MSTRG.47608	--	PREDICTED: retrotransposon, partial [Prunus dulcis]	-	-	-	-	-	-	-
1788	MSTRG.47609	--	DNA-directed DNA polymerase, partial [Handroanthus impetiginosus]	-	-	-	-	-	-	-
1789	MSTRG.47612	--	hypothetical protein D8674_021328 [Pyrus ussuriensis x Pyrus communis]	-	-	-	-	-	-	-
1790	MSTRG.47628	--	T4.14 [Malus x robusta]	-	-	-	-	-	-	-
1791	MSTRG.47642	--	PREDICTED: RVT_3 domain-containing, partial [Prunus dulcis]	-	-	-	-	-	-	-
1792	MSTRG.47654	--	Zinc finger BED domain-containing protein, partial [Actinidia chinensis var. chinensis] [Actinidia chinensis]	-	-	-	-	GO:0043231//intracellular membrane-bounded organelle	GO:0005488//binding	-
1793	MSTRG.47675	--	ty3-gypsy retrotransposon protein [Cucumis melo var. makuwa] [Cucumis melo]	-	-	-	-	-	-	-
1794	MSTRG.47689	--	PREDICTED: zinc finger MYM-type protein 1-like [Pyrus x bretschneideri]	-	-	-	-	-	-	-
1795	MSTRG.47722	--	hypothetical protein C1H46_025816 [Malus baccata]	-	-	-	-	-	-	-
1796	MSTRG.47732	--	T1.9, partial [Malus x robusta]	-	-	-	-	-	-	-
1797	MSTRG.47734	--	protein CASP-like [Pyrus ussuriensis x Pyrus communis]	-	-	-	-	-	-	-
1798	MSTRG.47806	--	T4.14 [Malus x robusta]	-	-	-	-	-	-	-
1799	MSTRG.47904	pol	S ribonuclease [Pyrus ussuriensis x Pyrus communis]	-	-	-	-	-	-	GO:0006260//DNA replication
1800	MSTRG.47905	Tf2-11	S ribonuclease [Pyrus ussuriensis x Pyrus communis]	-	-	-	-	-	GO:0046914//transition metal ion binding	GO:0006259//DNA metabolic process
1801	MSTRG.47916	--	S ribonuclease [Pyrus ussuriensis x Pyrus communis]	-	-	-	-	-	-	-
1802	MSTRG.47934	--	T4.12 [Malus x robusta]	-	-	-	-	-	-	-
1803	MSTRG.47937	--	T4.14 [Malus x robusta]	-	-	-	-	-	-	-
1804	MSTRG.47944	--	T4.14 [Malus x robusta]	-	-	-	-	-	-	-
1805	MSTRG.47991	--	T4.14 [Malus x robusta]	-	-	-	-	-	-	-
1806	MSTRG.47992	--	PREDICTED: Retrovirus-related Pol poly from transposon, partial [Prunus dulcis]	-	-	-	-	-	-	-
1807	MSTRG.47993	--	PREDICTED: Retrovirus-related Pol poly from transposon, partial [Prunus dulcis]	-	-	-	-	-	-	-
1808	MSTRG.480	--	plasma membrane ATPase 1-like [Pyrus ussuriensis x Pyrus communis]	-	-	-	-	-	-	-
1809	MSTRG.4801	--	Glutaminase-asparaginase [Gossypium australe]	-	-	-	-	-	-	-
1810	MSTRG.48047	--	T4.14 [Malus x robusta]	-	-	-	-	-	-	-
1811	MSTRG.48053	RNC1	PREDICTED: ribonuclease III domain-containing protein RNC1, chloroplastic [Pyrus x bretschneideri]	-	-	-	-	GO:0009536//plastid	GO:0003676//nucleic acid binding;GO:0016891//endoribonuclease activity, producing 5'-phosphomonoesters	GO:0002252//immune effector process;GO:0006090//pyruvate metabolic process;GO:0009668//plastid membrane organization;GO:0016072//rRNA metabolic process;GO:0030422//production of siRNA involved in RNA interference;GO:0090501//RNA phosphodiester bond hydrolysis
1812	MSTRG.48087	--	T4.15 [Malus x robusta]	-	-	-	-	-	-	-
1813	MSTRG.48108	RE2	Retrovirus-related Pol polyprotein from transposon TNT 1-94 [Vitis vinifera]	-	-	-	-	-	-	-
1814	MSTRG.48137	--	PREDICTED: POPTR_0022s00510g [Prunus dulcis]	-	-	-	-	-	-	-
1815	MSTRG.48206	--	hypothetical protein C1H46_041264 [Malus baccata]	-	-	-	-	-	-	-
1816	MSTRG.48257	sip3	E3 ubiquitin-protein ligase RDUF1-like [Malus domestica]	-	-	-	-	GO:0044424//intracellular part	GO:0005488//binding	GO:0032446//protein modification by small protein conjugation
1817	MSTRG.48286	--	integrator complex subunit 11 [Apostasia shenzhenica]	-	-	-	-	-	-	-
1818	MSTRG.48314	--	rve domain-containing protein [Cephalotus follicularis]	-	-	-	-	-	-	-
1819	MSTRG.4833	--	brain acid soluble protein 1-like protein [Pyrus ussuriensis x Pyrus communis]	-	-	-	-	-	-	-
1820	MSTRG.48428	--	S ribonuclease [Pyrus ussuriensis x Pyrus communis]	-	-	-	-	-	-	-
1821	MSTRG.48441	--	T4.14 [Malus x robusta]	-	-	-	-	-	-	-
1822	MSTRG.48442	--	T4.14 [Malus x robusta]	-	-	-	-	-	-	-
1823	MSTRG.48450	--	T4.14 [Malus x robusta]	-	-	-	-	-	-	-
1824	MSTRG.48451	At1g65750	ribonuclease H [Trifolium pratense]	-	-	-	-	-	-	-
1825	MSTRG.48494	--	PREDICTED: Retrotransposon gag, partial [Prunus dulcis]	-	-	-	-	-	-	-
1826	MSTRG.48496	CESA3	PREDICTED: cellulose synthase A catalytic subunit 3 [UDP-forming]-like [Pyrus x bretschneideri]	-	-	-	-	GO:0005911//cell-cell junction;GO:0031224//intrinsic component of membrane;GO:0031984//organelle subcompartment;GO:0043231//intracellular membrane-bounded organelle	GO:0016759//cellulose synthase activity;GO:0046914//transition metal ion binding	GO:0000281//mitotic cytokinesis;GO:0006090//pyruvate metabolic process;GO:0006109//regulation of carbohydrate metabolic process;GO:0006694//steroid biosynthetic process;GO:0006970//response to osmotic stress;GO:0006996//organelle organization;GO:0007275//multicellular organism development;GO:0009699//phenylpropanoid biosynthetic process;GO:0009746//response to hexose;GO:0009826//unidimensional ce…
1827	MSTRG.48549	--	proline-rich receptor-like protein kinase PERK4 [Malus domestica]	-	-	-	-	-	-	-
1828	MSTRG.48551	--	vegetative cell wall protein gp1-like [Malus domestica]	-	-	-	-	-	-	-
1829	MSTRG.48570	AMY3	alpha-amylase 3, chloroplastic-like [Malus domestica]	Metabolism;Metabolism;Metabolism	Global and overview maps;Global and overview maps;Carbohydrate metabolism	ko01100//Metabolic pathways;ko01110//Biosynthesis of secondary metabolites;ko00500//Starch and sucrose metabolism	K01176;K01176;K01176	GO:0009532//plastid stroma	GO:0016160//amylase activity;GO:0046872//metal ion binding	GO:0005982//starch metabolic process;GO:0048511//rhythmic process
1830	MSTRG.48584	--	PREDICTED: LOC107646977 isoform, partial [Prunus dulcis]	-	-	-	-	-	-	-
1831	MSTRG.48623	--	Retrovirus-related Pol polyprotein from transposon TNT 1-94 [Vitis vinifera]	-	-	-	-	-	-	-
1832	MSTRG.48636	--	Sclerostin like [Actinidia chinensis var. chinensis] [Actinidia chinensis]	-	-	-	-	-	-	-
1833	MSTRG.48637	--	Sclerostin like [Actinidia chinensis var. chinensis] [Actinidia chinensis]	-	-	-	-	-	-	-
1834	MSTRG.48684	--	ribonuclease H [Trifolium pratense]	-	-	-	-	-	-	-
1835	MSTRG.48706	--	protein NIM1-INTERACTING 2-like [Pyrus ussuriensis x Pyrus communis]	-	-	-	-	-	-	-
1836	MSTRG.48732	--	PREDICTED: zinc finger MYM-type protein 1-like [Pyrus x bretschneideri]	-	-	-	-	GO:0005911//cell-cell junction	-	-
1837	MSTRG.48753	CLE12	CLAVATA3/ESR (CLE)-related protein 12-like [Pyrus ussuriensis x Pyrus communis]	-	-	-	-	GO:0005576//extracellular region	-	-
1838	MSTRG.48950	--	PREDICTED: pentatricopeptide repeat-containing protein At2g15690 [Prunus mume]	-	-	-	-	-	-	-
1839	MSTRG.490	--	hypothetical protein C1H46_010257 [Malus baccata]	-	-	-	-	-	-	-
1840	MSTRG.49004	--	PREDICTED: ribonuclease P [Prunus dulcis]	-	-	-	-	GO:0031976//plastid thylakoid;GO:0044434//chloroplast part	-	GO:0006090//pyruvate metabolic process;GO:0006739//NADP metabolic process;GO:0043623//cellular protein complex assembly
1841	MSTRG.49075	ALMT9	PREDICTED: aluminum-activated malate transporter 9-like [Pyrus x bretschneideri]	-	-	-	-	-	-	-
1842	MSTRG.491	--	hypothetical protein C1H46_010257 [Malus baccata]	-	-	-	-	-	-	-
1843	MSTRG.4914	--	T4.14 [Malus x robusta]	-	-	-	-	-	-	-
1844	MSTRG.49181	--	PREDICTED: pyroglutamyl-peptidase 1 [Fragaria vesca subsp. vesca] [Fragaria vesca]	-	-	-	-	-	GO:0008242//omega peptidase activity	GO:0019538//protein metabolic process
1845	MSTRG.49209	--	C2H2 type master regulator of conidiophore development brlA-like [Quercus suber]	-	-	-	-	GO:0043231//intracellular membrane-bounded organelle	-	-
1846	MSTRG.49210	--	ty3-gypsy retrotransposon protein [Cucumis melo var. makuwa] [Cucumis melo]	-	-	-	-	-	-	-
1847	MSTRG.49224	HSC-2	HSP70, partial [Agave sisalana]	Genetic Information Processing;Genetic Information Processing;Cellular Processes	Transcription;Folding, sorting and degradation;Transport and catabolism	ko03040//Spliceosome;ko04141//Protein processing in endoplasmic reticulum;ko04144//Endocytosis	K03283;K03283;K03283	-	GO:0016628//oxidoreductase activity, acting on the CH-CH group of donors, NAD or NADP as acceptor;GO:0032550//purine ribonucleoside binding	GO:0044710//single-organism metabolic process
1848	MSTRG.49225	HSC-2	HSP70, partial [Agave sisalana]	Genetic Information Processing;Genetic Information Processing;Cellular Processes	Transcription;Folding, sorting and degradation;Transport and catabolism	ko03040//Spliceosome;ko04141//Protein processing in endoplasmic reticulum;ko04144//Endocytosis	K03283;K03283;K03283	-	GO:0016628//oxidoreductase activity, acting on the CH-CH group of donors, NAD or NADP as acceptor;GO:0032550//purine ribonucleoside binding	GO:0044710//single-organism metabolic process
1849	MSTRG.49246	Os02g0134400	PREDICTED: L-aspartate oxidase, chloroplastic-like [Pyrus x bretschneideri]	Metabolism;Metabolism;Metabolism	Global and overview maps;Amino acid metabolism;Metabolism of cofactors and vitamins	ko01100//Metabolic pathways;ko00250//Alanine, aspartate and glutamate metabolism;ko00760//Nicotinate and nicotinamide metabolism	K00278;K00278;K00278	GO:0009536//plastid;GO:0016020//membrane	GO:0001716//L-amino-acid oxidase activity	GO:0019359//nicotinamide nucleotide biosynthetic process
1850	MSTRG.49364	--	T4.14 [Malus x robusta]	-	-	-	-	-	-	-
1851	MSTRG.49408	--	reverse transcriptase [Artemisia annua]	-	-	-	-	-	-	-
1852	MSTRG.49409	--	hypothetical protein C1H46_042359 [Malus baccata]	-	-	-	-	-	-	-
1853	MSTRG.49436	--	PREDICTED: retrotransposon, partial [Prunus dulcis]	-	-	-	-	-	-	-
1854	MSTRG.49438	RFS2	T4.14 [Malus x robusta]	Metabolism;Metabolism	Global and overview maps;Carbohydrate metabolism	ko01100//Metabolic pathways;ko00052//Galactose metabolism	K06617;K06617	GO:0005911//cell-cell junction	GO:0004557//alpha-galactosidase activity;GO:0008378//galactosyltransferase activity	GO:0006950//response to stress;GO:0009313//oligosaccharide catabolic process;GO:0009628//response to abiotic stimulus
1855	MSTRG.49452	PID2	protein kinase PINOID 2 [Camellia sinensis]	-	-	-	-	-	-	-
1856	MSTRG.49463	At3g11320	PREDICTED: pumilio homolog 12-like [Pyrus x bretschneideri]	-	-	-	-	GO:0031224//intrinsic component of membrane	-	GO:0046474//glycerophospholipid biosynthetic process
1857	MSTRG.49611	KDSR	3-ketodihydrosphingosine reductase-like [Pyrus ussuriensis x Pyrus communis]	Metabolism;Metabolism	Global and overview maps;Lipid metabolism	ko01100//Metabolic pathways;ko00600//Sphingolipid metabolism	K04708;K04708	-	GO:0016616//oxidoreductase activity, acting on the CH-OH group of donors, NAD or NADP as acceptor;GO:0016740//transferase activity;GO:0032550//purine ribonucleoside binding	GO:0006464//cellular protein modification process;GO:0044710//single-organism metabolic process
1858	MSTRG.49620	--	PREDICTED: ethylene-responsive transcription factor ERF113-like isoform X1 [Pyrus x bretschneideri]	-	-	-	-	-	-	GO:0006725//cellular aromatic compound metabolic process;GO:0006807//nitrogen compound metabolic process;GO:0044238//primary metabolic process;GO:0044699//single-organism process;GO:1901360//organic cyclic compound metabolic process
1859	MSTRG.49638	SKIP15	GDT1-like protein 5 [Cicer arietinum]	-	-	-	-	-	GO:0005488//binding	GO:0009628//response to abiotic stimulus;GO:0044267//cellular protein metabolic process;GO:0044699//single-organism process
1860	MSTRG.49639	SKIP15	PREDICTED: GDT1-like protein 4 isoform X2 [Pyrus x bretschneideri]	-	-	-	-	GO:0009536//plastid;GO:0031224//intrinsic component of membrane	GO:0005488//binding	GO:0009628//response to abiotic stimulus;GO:0044267//cellular protein metabolic process;GO:0044699//single-organism process
1861	MSTRG.49642	--	multidrug resistance-associated protein 9, partial [Prunus dulcis]	-	-	-	-	-	-	-
1862	MSTRG.49649	--	PREDICTED: protein vip1-like [Fragaria vesca subsp. vesca] [Fragaria vesca]	-	-	-	-	-	-	GO:0006810//transport;GO:0044699//single-organism process
1863	MSTRG.49710	--	T4.14 [Malus x robusta]	-	-	-	-	-	-	-
1864	MSTRG.49725	--	hypothetical protein C1H46_011209 [Malus baccata]	-	-	-	-	-	-	-
1865	MSTRG.49731	At2g25430	probable clathrin assembly protein At4g32285 [Prunus avium]	-	-	-	-	GO:0016020//membrane;GO:0043231//intracellular membrane-bounded organelle;GO:0044444//cytoplasmic part	-	-
1866	MSTRG.49762	--	PREDICTED: PRUPE_1G121600 [Prunus dulcis]	-	-	-	-	-	-	-
1867	MSTRG.49768	--	reverse transcriptase, partial [Arabis hirsuta]	-	-	-	-	-	-	-
1868	MSTRG.49786	--	seed maturation protein PM36 [Pyrus ussuriensis x Pyrus communis]	-	-	-	-	-	-	-
1869	MSTRG.49794	pol	integrator complex subunit 11 [Dendrobium catenatum]	-	-	-	-	-	-	-
1870	MSTRG.49812	--	extensin [Malus domestica]	-	-	-	-	-	-	-
1871	MSTRG.49817	--	T4.14 [Malus x robusta]	-	-	-	-	-	-	-
1872	MSTRG.49818	--	T4.14 [Malus x robusta]	-	-	-	-	-	-	-
1873	MSTRG.49827	AAE12	cinnamate:CoA ligase [Malus domestica]	-	-	-	-	GO:0042579//microbody	GO:0016405//CoA-ligase activity	GO:0019758//glycosinolate biosynthetic process
1874	MSTRG.49858	--	DNA-directed DNA polymerase, partial [Handroanthus impetiginosus]	-	-	-	-	-	-	-
1875	MSTRG.49859	--	S2-RNase [Pyrus ussuriensis x Pyrus communis]	-	-	-	-	-	-	-
1876	MSTRG.49860	--	hypothetical protein DVH24_025465 [Malus domestica]	-	-	-	-	-	-	-
1877	MSTRG.49903	--	T4.14 [Malus x robusta]	-	-	-	-	-	-	-
1878	MSTRG.49948	--	hypothetical protein DVH24_026433 [Malus domestica]	-	-	-	-	-	-	-
1879	MSTRG.49964	--	S2-RNase [Pyrus ussuriensis x Pyrus communis]	-	-	-	-	-	-	-
1880	MSTRG.49965	--	B3 domain-containing transcription repressor VAL2-like [Pyrus ussuriensis x Pyrus communis]	-	-	-	-	-	-	-
1881	MSTRG.49990	At2g29880	PREDICTED: At2g29880, partial [Prunus dulcis]	-	-	-	-	-	-	-
1882	MSTRG.49997	GIP	Retrovirus-related Pol polyprotein from transposon TNT 1-94 [Vitis vinifera]	-	-	-	-	-	GO:0016787//hydrolase activity	GO:0043170//macromolecule metabolic process;GO:0044238//primary metabolic process
1883	MSTRG.50077	pol	Transposon Ty3-I Gag-Pol polyprotein [Cajanus cajan]	-	-	-	-	-	-	-
1884	MSTRG.50117	LRX5	PREDICTED: leucine-rich repeat extensin-like protein 4 [Pyrus x bretschneideri]	-	-	-	-	GO:0005618//cell wall;GO:0005911//cell-cell junction	GO:0005198//structural molecule activity	GO:0045229//external encapsulating structure organization
1885	MSTRG.50126	--	-	-	-	-	-	-	-	-
1886	MSTRG.50127	--	Transmembrane protein [Parasponia andersonii]	-	-	-	-	GO:0043231//intracellular membrane-bounded organelle	-	-
1887	MSTRG.50138	HEMA1	glutamyl-tRNA reductase 1, chloroplastic-like [Malus domestica]	Metabolism;Metabolism;Metabolism	Global and overview maps;Global and overview maps;Metabolism of cofactors and vitamins	ko01100//Metabolic pathways;ko01110//Biosynthesis of secondary metabolites;ko00860//Porphyrin and chlorophyll metabolism	K02492;K02492;K02492	GO:0042170//plastid membrane	GO:0000166//nucleotide binding;GO:0016620//oxidoreductase activity, acting on the aldehyde or oxo group of donors, NAD or NADP as acceptor	GO:0006779//porphyrin-containing compound biosynthetic process;GO:0006952//defense response;GO:0006979//response to oxidative stress;GO:0009314//response to radiation;GO:0010038//response to metal ion;GO:0010243//response to organonitrogen compound;GO:0044710//single-organism metabolic process;GO:0055076//transition metal ion homeostasis
1888	MSTRG.50157	RE2	retrotransposon polyprotein [Rosa rugosa]	-	-	-	-	GO:0043231//intracellular membrane-bounded organelle	-	-
1889	MSTRG.50226	--	PREDICTED: retrotransposon, partial [Prunus dulcis]	-	-	-	-	-	-	-
1890	MSTRG.50229	--	S2-RNase [Pyrus ussuriensis x Pyrus communis]	-	-	-	-	-	-	-
1891	MSTRG.50262	ORTH5	E3 ubiquitin-protein ligase ORTHRUS 2 [Malus domestica]	-	-	-	-	GO:0043231//intracellular membrane-bounded organelle;GO:0098687//chromosomal region	GO:0000166//nucleotide binding;GO:0003690//double-stranded DNA binding;GO:0005515//protein binding;GO:0019787//ubiquitin-like protein transferase activity	GO:0000278//mitotic cell cycle;GO:0003006//developmental process involved in reproduction;GO:0006260//DNA replication;GO:0006310//DNA recombination;GO:0007275//multicellular organism development;GO:0016570//histone modification;GO:0031055//chromatin remodeling at centromere;GO:0031937//positive regulation of chromatin silencing;GO:0032446//protein modification by small protein conjugation;GO:0032…
1892	MSTRG.50265	--	S2-RNase [Pyrus ussuriensis x Pyrus communis]	-	-	-	-	-	-	-
1893	MSTRG.50276	--	T4.14 [Malus x robusta]	-	-	-	-	-	-	-
1894	MSTRG.50278	--	lysM domain receptor-like kinase 4 [Pyrus ussuriensis x Pyrus communis]	-	-	-	-	-	GO:0004672//protein kinase activity;GO:0032550//purine ribonucleoside binding	GO:0006464//cellular protein modification process;GO:0006796//phosphate-containing compound metabolic process
1895	MSTRG.50280	--	PREDICTED: LOC110617006 [Prunus dulcis]	-	-	-	-	-	-	-
1896	MSTRG.50283	--	T4.14 [Malus x robusta]	-	-	-	-	-	-	-
1897	MSTRG.50297	--	T1.9, partial [Malus x robusta]	-	-	-	-	-	-	-
1898	MSTRG.50304	--	retrotransposon protein [Rosa rugosa]	-	-	-	-	-	-	-
1899	MSTRG.50317	--	multidrug resistance-associated protein 9, partial [Prunus dulcis]	-	-	-	-	-	-	-
1900	MSTRG.50329	--	PREDICTED: rhodanese domain-containing [Prunus dulcis]	Metabolism;Metabolism;Environmental Information Processing	Global and overview maps;Carbohydrate metabolism;Signal transduction	ko01100//Metabolic pathways;ko00562//Inositol phosphate metabolism;ko04070//Phosphatidylinositol signaling system	K00913;K00913;K00913	-	-	-
1901	MSTRG.50335	--	protein PIN-LIKES 3 [Glycine max]	-	-	-	-	-	-	-
1902	MSTRG.50344	--	T4.14 [Malus x robusta]	-	-	-	-	-	-	-
1903	MSTRG.50362	IRK	probable LRR receptor-like serine/threonine-protein kinase IRK [Prunus persica]	-	-	-	-	GO:0031224//intrinsic component of membrane	GO:0004674//protein serine/threonine kinase activity;GO:0016491//oxidoreductase activity;GO:0032550//purine ribonucleoside binding	GO:0003006//developmental process involved in reproduction;GO:0006073//cellular glucan metabolic process;GO:0006464//cellular protein modification process;GO:0007167//enzyme linked receptor protein signaling pathway;GO:0009653//anatomical structure morphogenesis;GO:0016310//phosphorylation;GO:0032535//regulation of cellular component size;GO:0042546//cell wall biogenesis;GO:0048509//regulation of…
1904	MSTRG.50365	--	T4.14 [Malus x robusta]	-	-	-	-	-	-	-
1905	MSTRG.50382	--	PREDICTED: protein QUIRKY [Pyrus x bretschneideri]	-	-	-	-	-	-	-
1906	MSTRG.50398	--	T4.15 [Malus x robusta]	-	-	-	-	-	-	-
1907	MSTRG.50411	--	early nodulin-75-like [Malus domestica]	-	-	-	-	-	-	-
1908	MSTRG.50412	--	early nodulin-75-like [Malus domestica]	-	-	-	-	-	-	-
1909	MSTRG.50418	--	T4.14 [Malus x robusta]	-	-	-	-	-	-	-
1910	MSTRG.50419	--	T4.14 [Malus x robusta]	-	-	-	-	-	GO:0003824//catalytic activity	-
1911	MSTRG.50420	--	ubiquitin-protein ligase E3 C [Dendrobium catenatum]	-	-	-	-	-	-	-
1912	MSTRG.50423	KIN4A	kinesin-like protein KIN-4A isoform X2 [Malus domestica]	-	-	-	-	GO:0005875//microtubule associated complex	GO:0003774//motor activity;GO:0015631//tubulin binding;GO:0032550//purine ribonucleoside binding	GO:0000097//sulfur amino acid biosynthetic process;GO:0007017//microtubule-based process;GO:0008380//RNA splicing;GO:0030198//extracellular matrix organization;GO:0048509//regulation of meristem development
1913	MSTRG.50425	--	T4.12 [Malus x robusta]	-	-	-	-	-	-	-
1914	MSTRG.50431	--	T4.14 [Malus x robusta]	-	-	-	-	-	-	-
1915	MSTRG.50449	--	T4.12 [Malus x robusta]	-	-	-	-	-	-	-
1916	MSTRG.50486	--	S ribonuclease [Pyrus ussuriensis x Pyrus communis]	-	-	-	-	-	-	-
1917	MSTRG.50514	--	MADS box protein, partial [Rhynchostylis retusa]	-	-	-	-	-	-	-
1918	MSTRG.50539	--	subtilisin-like protease [Pyrus ussuriensis x Pyrus communis]	-	-	-	-	-	-	-
1919	MSTRG.50547	HMGR3	3-hydroxy-3-methylglutaryl-coenzyme A reductase 1-like [Malus domestica]	Metabolism;Metabolism;Metabolism	Global and overview maps;Global and overview maps;Metabolism of terpenoids and polyketides	ko01100//Metabolic pathways;ko01110//Biosynthesis of secondary metabolites;ko00900//Terpenoid backbone biosynthesis	K00021;K00021;K00021	GO:0031090//organelle membrane;GO:0031224//intrinsic component of membrane;GO:0043231//intracellular membrane-bounded organelle	GO:0000166//nucleotide binding;GO:0016616//oxidoreductase activity, acting on the CH-OH group of donors, NAD or NADP as acceptor;GO:0048037//cofactor binding	GO:0006084//acetyl-CoA metabolic process;GO:0006694//steroid biosynthetic process;GO:0006720//isoprenoid metabolic process;GO:0006970//response to osmotic stress;GO:0006996//organelle organization;GO:0009699//phenylpropanoid biosynthetic process;GO:0060147//regulation of posttranscriptional gene silencing;GO:0070838//divalent metal ion transport
1920	MSTRG.50548	HMG1	3-hydroxy-3-methylglutaryl-coenzyme A reductase 2 [Prunus avium]	Metabolism;Metabolism;Metabolism	Global and overview maps;Global and overview maps;Metabolism of terpenoids and polyketides	ko01100//Metabolic pathways;ko01110//Biosynthesis of secondary metabolites;ko00900//Terpenoid backbone biosynthesis	K00021;K00021;K00021	GO:0009526//plastid envelope;GO:0031090//organelle membrane;GO:0031224//intrinsic component of membrane	GO:0000166//nucleotide binding;GO:0016616//oxidoreductase activity, acting on the CH-OH group of donors, NAD or NADP as acceptor;GO:0048037//cofactor binding	GO:0006084//acetyl-CoA metabolic process;GO:0006694//steroid biosynthetic process;GO:0006720//isoprenoid metabolic process;GO:0006970//response to osmotic stress;GO:0006996//organelle organization;GO:0009699//phenylpropanoid biosynthetic process;GO:0060147//regulation of posttranscriptional gene silencing;GO:0070838//divalent metal ion transport
1921	MSTRG.50557	SMAP1	LRR receptor-like serine/threonine-protein kinase FEI 2 [Pyrus ussuriensis x Pyrus communis]	-	-	-	-	-	-	GO:0009755//hormone-mediated signaling pathway;GO:0046474//glycerophospholipid biosynthetic process
1922	MSTRG.50590	--	Retrotransposon gag protein [Corchorus capsularis]	-	-	-	-	-	-	-
1923	MSTRG.50591	--	pol polyprotein, partial [Trifolium occidentale]	-	-	-	-	-	-	-
1924	MSTRG.50597	--	formin-like protein 1 [Malus domestica]	-	-	-	-	-	-	-
1925	MSTRG.50635	--	T4.14 [Malus x robusta]	-	-	-	-	-	-	-
1926	MSTRG.50649	--	PREDICTED: VITISV_032574, partial [Prunus dulcis]	-	-	-	-	-	-	-
1927	MSTRG.50661	RE1	transposable element gene [Prunus dulcis]	-	-	-	-	GO:0043231//intracellular membrane-bounded organelle	-	-
1928	MSTRG.50674	--	transposable element gene [Prunus dulcis]	-	-	-	-	-	-	-
1929	MSTRG.50679	--	T4.15 [Malus x robusta]	-	-	-	-	-	-	-
1930	MSTRG.50724	--	T4.12 [Malus x robusta]	-	-	-	-	-	-	-
1931	MSTRG.50737	pol	S ribonuclease [Pyrus ussuriensis x Pyrus communis]	-	-	-	-	-	-	-
1932	MSTRG.50788	--	F-box/WD repeat-containing protein 4 [Theobroma cacao]	-	-	-	-	-	GO:0046872//metal ion binding	GO:0046474//glycerophospholipid biosynthetic process
1933	MSTRG.50820	--	-	-	-	-	-	-	-	-
1934	MSTRG.50822	--	T4.15 [Malus x robusta]	-	-	-	-	-	-	-
1935	MSTRG.5084	GIP	Histone acetyltransferase HAC1 [Hibiscus syriacus]	-	-	-	-	-	-	-
1936	MSTRG.50886	--	glycine-rich protein DOT1 [Malus domestica]	-	-	-	-	-	-	-
1937	MSTRG.50903	CYP94A2	cytochrome P450 94A1-like [Malus domestica]	Metabolism	Lipid metabolism	ko00073//Cutin, suberine and wax biosynthesis	K20769	GO:0031090//organelle membrane;GO:0031224//intrinsic component of membrane;GO:0043231//intracellular membrane-bounded organelle	GO:0016712//oxidoreductase activity, acting on paired donors, with incorporation or reduction of molecular oxygen, reduced flavin or flavoprotein as one donor, and incorporation of one atom of oxygen;GO:0046906//tetrapyrrole binding;GO:0046914//transition metal ion binding	GO:0044710//single-organism metabolic process
1938	MSTRG.50906	--	KH domain-containing protein At4g18375 [Malus domestica]	-	-	-	-	-	GO:0003676//nucleic acid binding	-
1939	MSTRG.50946	--	elongation factor G-2 [Pyrus ussuriensis x Pyrus communis]	-	-	-	-	-	-	-
1940	MSTRG.50949	--	T4.14 [Malus x robusta]	-	-	-	-	-	-	-
1941	MSTRG.50965	--	plant intracellular Ras-group-related LRR protein 6-like [Pyrus ussuriensis x Pyrus communis]	-	-	-	-	-	-	-
1942	MSTRG.50988	--	T4.14 [Malus x robusta]	-	-	-	-	-	GO:0097159//organic cyclic compound binding;GO:1901363//heterocyclic compound binding	-
1943	MSTRG.51051	--	T4.14 [Malus x robusta]	-	-	-	-	-	-	-
1944	MSTRG.51057	RE1	Beta-galactosidase 8 isoform 1 [Hibiscus syriacus]	-	-	-	-	-	-	-
1945	MSTRG.51066	--	transposable element gene [Prunus dulcis]	-	-	-	-	-	-	-
1946	MSTRG.51069	GIP	Retrovirus-related Pol polyprotein from transposon TNT 1-94 [Vitis vinifera]	-	-	-	-	-	GO:0016787//hydrolase activity	GO:0043170//macromolecule metabolic process;GO:0044238//primary metabolic process
1947	MSTRG.51074	pol	beta-glucosidase 24-like [Pyrus ussuriensis x Pyrus communis]	-	-	-	-	-	-	-
1948	MSTRG.51097	--	S2-RNase [Pyrus ussuriensis x Pyrus communis]	-	-	-	-	-	-	-
1949	MSTRG.51105	--	T4.14 [Malus x robusta]	-	-	-	-	-	-	-
1950	MSTRG.51106	--	T4.14 [Malus x robusta]	-	-	-	-	-	-	-
1951	MSTRG.51120	--	T1.9, partial [Malus x robusta]	-	-	-	-	-	-	-
1952	MSTRG.51137	--	PREDICTED: bromodomain-containing [Prunus dulcis]	-	-	-	-	GO:0043231//intracellular membrane-bounded organelle	GO:0003676//nucleic acid binding	-
1953	MSTRG.51155	--	S2-RNase [Pyrus ussuriensis x Pyrus communis]	-	-	-	-	-	-	-
1954	MSTRG.51168	--	T4.13 [Malus x robusta]	-	-	-	-	-	-	-
1955	MSTRG.51174	K02A2.6	protein NYNRIN-like [Citrus clementina]	-	-	-	-	-	-	-
1956	MSTRG.51181	--	T4.14 [Malus x robusta]	-	-	-	-	-	-	-
1957	MSTRG.51182	pol	PREDICTED: protein NYNRIN-like [Prunus mume]	-	-	-	-	-	-	-
1958	MSTRG.51196	--	Protein TAR1 [Capsicum annuum]	-	-	-	-	-	-	-
1959	MSTRG.51198	TAR1	senescence-associated protein [Populus alba]	-	-	-	-	-	-	-
1960	MSTRG.51215	--	T4.14 [Malus x robusta]	-	-	-	-	-	-	-
1961	MSTRG.51231	--	T4.12 [Malus x robusta]	-	-	-	-	-	-	-
1962	MSTRG.51239	AtMg00750	transposable element gene [Prunus dulcis]	-	-	-	-	-	-	-
1963	MSTRG.51271	--	probable 2-oxoglutarate-dependent dioxygenase At3g111800 [Malus domestica]	-	-	-	-	-	GO:0016706//oxidoreductase activity, acting on paired donors, with incorporation or reduction of molecular oxygen, 2-oxoglutarate as one donor, and incorporation of one atom each of oxygen into both donors	-
1964	MSTRG.51289	--	PREDICTED: LOC9318222 [Prunus dulcis]	-	-	-	-	-	-	-
1965	MSTRG.51308	--	T4.14 [Malus x robusta]	-	-	-	-	-	-	-
1966	MSTRG.51309	--	integrator complex subunit 11 [Dendrobium catenatum]	-	-	-	-	-	-	-
1967	MSTRG.5131	--	PREDICTED: late embryogenesis abundant protein At1g64065-like [Pyrus x bretschneideri]	-	-	-	-	-	-	-
1968	MSTRG.51418	--	transposable element gene [Prunus dulcis]	-	-	-	-	-	-	-
1969	MSTRG.51478	--	PREDICTED: AT5G14410 [Prunus dulcis]	-	-	-	-	GO:0043231//intracellular membrane-bounded organelle	-	GO:0046474//glycerophospholipid biosynthetic process
1970	MSTRG.515	--	nuclease HARBI1 [Pyrus ussuriensis x Pyrus communis]	-	-	-	-	-	-	-
1971	MSTRG.51550	--	reverse transcriptase [Corchorus capsularis]	-	-	-	-	-	-	-
1972	MSTRG.51558	pol	PREDICTED: LOW QUALITY PROTEIN, partial [Prunus dulcis]	-	-	-	-	-	-	-
1973	MSTRG.51594	--	glycine-rich cell wall structural protein 1.0-like [Malus domestica]	-	-	-	-	-	-	-
1974	MSTRG.51626	pol	transposable element gene [Prunus dulcis]	-	-	-	-	-	-	-
1975	MSTRG.51627	--	transposable element gene [Prunus dulcis]	-	-	-	-	-	-	-
1976	MSTRG.51678	--	T4.14 [Malus x robusta]	-	-	-	-	-	-	-
1977	MSTRG.51679	--	T4.14 [Malus x robusta]	-	-	-	-	-	-	-
1978	MSTRG.51680	--	PREDICTED: ABC transporter F [Prunus dulcis]	-	-	-	-	-	-	-
1979	MSTRG.51693	--	PREDICTED: retrotransposon gag domain [Prunus dulcis]	-	-	-	-	-	-	-
1980	MSTRG.51709	--	PREDICTED: LOC18782120 [Prunus dulcis]	-	-	-	-	-	-	-
1981	MSTRG.51751	--	T4.14 [Malus x robusta]	-	-	-	-	-	-	-
1982	MSTRG.51783	--	high mobility group B protein 10-like [Pyrus ussuriensis x Pyrus communis]	Metabolism;Metabolism;Metabolism;Metabolism;Metabolism;Cellular Processes;Metabolism;Metabolism	Global and overview maps;Global and overview maps;Global and overview maps;Global and overview maps;Metabolism of other amino acids;Transport and catabolism;Carbohydrate metabolism;Global and overview maps	ko01100//Metabolic pathways;ko01110//Biosynthesis of secondary metabolites;ko01200//Carbon metabolism;ko01230//Biosynthesis of amino acids;ko00480//Glutathione metabolism;ko04146//Peroxisome;ko00020//Citrate cycle (TCA cycle);ko01210//2-Oxocarboxylic acid metabolism	K00031;K00031;K00031;K00031;K00031;K00031;K00031;K00031	-	-	-
1983	MSTRG.51801	--	T4.13 [Malus x robusta]	-	-	-	-	-	-	-
1984	MSTRG.51802	--	T4.14 [Malus x robusta]	-	-	-	-	-	-	-
1985	MSTRG.51813	--	retrotransposon protein [Rosa rugosa]	-	-	-	-	-	-	-
1986	MSTRG.51900	--	hypothetical protein DVH24_028429 [Malus domestica]	-	-	-	-	-	-	-
1987	MSTRG.51939	--	T4.12 [Malus x robusta]	-	-	-	-	-	-	-
1988	MSTRG.51963	--	T4.14 [Malus x robusta]	-	-	-	-	-	-	-
1989	MSTRG.51985	MYC2	transcription factor MYC2-like [Malus domestica]	Environmental Information Processing;Environmental Information Processing	Signal transduction;Signal transduction	ko04075//Plant hormone signal transduction;ko04016//MAPK signaling pathway - plant	K13422;K13422	GO:0043231//intracellular membrane-bounded organelle	GO:0001071//nucleic acid binding transcription factor activity;GO:0003676//nucleic acid binding;GO:0005515//protein binding	GO:0002213//defense response to insect;GO:0006605//protein targeting;GO:0009414//response to water deprivation;GO:0009694//jasmonic acid metabolic process;GO:0009755//hormone-mediated signaling pathway;GO:0009891//positive regulation of biosynthetic process;GO:0010243//response to organonitrogen compound;GO:0043067//regulation of programmed cell death;GO:0043618//regulation of transcription from …
1990	MSTRG.51988	--	-	-	-	-	-	-	-	-
1991	MSTRG.51997	RE1	tir-nbs resistance protein [Hibiscus syriacus]	Metabolism;Metabolism;Metabolism;Metabolism;Metabolism;Metabolism	Global and overview maps;Global and overview maps;Carbohydrate metabolism;Carbohydrate metabolism;Carbohydrate metabolism;Carbohydrate metabolism	ko01100//Metabolic pathways;ko01110//Biosynthesis of secondary metabolites;ko00520//Amino sugar and nucleotide sugar metabolism;ko00040//Pentose and glucuronate interconversions;ko00052//Galactose metabolism;ko00053//Ascorbate and aldarate metabolism	K12447;K12447;K12447;K12447;K12447;K12447	-	GO:0016772//transferase activity, transferring phosphorus-containing groups;GO:0046914//transition metal ion binding	GO:0006259//DNA metabolic process;GO:0006796//phosphate-containing compound metabolic process
1992	MSTRG.52019	--	NDR1/HIN1-like protein 6 [Prunus avium]	-	-	-	-	-	-	-
1993	MSTRG.52042	TY3B-G	protein NYNRIN-like [Camellia sinensis]	-	-	-	-	-	-	GO:0044260//cellular macromolecule metabolic process;GO:0090304//nucleic acid metabolic process
1994	MSTRG.52049	--	T4.14 [Malus x robusta]	-	-	-	-	-	-	-
1995	MSTRG.52058	At1g35710	PREDICTED: MDIS1-interacting receptor like kinase 2-like [Pyrus x bretschneideri]	-	-	-	-	-	GO:0016772//transferase activity, transferring phosphorus-containing groups	-
1996	MSTRG.5209	--	ubiquitin-protein ligase E3 C [Dendrobium catenatum]	-	-	-	-	-	GO:0003824//catalytic activity	-
1997	MSTRG.5210	--	T4.14 [Malus x robusta]	-	-	-	-	-	-	-
1998	MSTRG.5211	--	T4.14 [Malus x robusta]	-	-	-	-	-	-	-
[truncated: 309 more rows]
