# Supplementary material for: Transcriptome and Metabolome Analysis Reveals Salt-Tolerance Pathways in the Leaves and Roots of ZM-4 (Malus zumi) in the Early Stages of Salt Stress
Source: Int J Mol Sci. 2023 Feb 11;24(4):3638. doi: 10.3390/ijms24043638 (PMC9960305; doi:10.3390/ijms24043638)
Supplement: Supplementary file 1 [file ijms-24-03638-s001.zip › ijms-2193630-supplementary/Table S5.xlsx]

## Sheet: Table S5-1
Table S5-1 DEGs in M-CKL vs M-TL
No.	ID	M-CKL-1_fpkm	M-CKL-2_fpkm	M-CKL-3_fpkm	M-TL-1_fpkm	M-TL-2_fpkm	M-TL-3_fpkm	M-CKL_mean	M-TL_mean	log2(fc)	PValue	FDR	Symbol	Description	KEGG_A_class	KEGG_B_class	Pathway	K_ID	GO Component	GO Function	GO Process
1	MSTRG.10526	0.22	0.17	0.14	0.55	0.69	0.89	0.176667	0.71	2.00679	0.000485758	0.00789246	RE2	PREDICTED: Retrovirus-related Pol poly from transposon [Prunus dulcis]	Genetic Information Processing	Transcription	ko03020//RNA polymerase	K03006	-	-	-
2	MSTRG.10878	0.22	0.15	0	0.78	1.54	1.29	0.123333	1.20333	3.2864	0.00111081	0.0159151	--	PREDICTED: nucleosome assembly protein 1;2 [Prunus mume]	-	-	-	-	-	-	-
3	MSTRG.12159	0.52	0.24	0.4	1.07	2.15	2.47	0.386667	1.89667	2.2943	0.00130665	0.0182005	--	S ribonuclease [Pyrus ussuriensis x Pyrus communis]	-	-	-	-	-	-	-
4	MSTRG.14851	0.22	0.35	0.29	3.38	8.33	5.09	0.286667	5.6	4.28798	1.17035e-09	6.51601e-08	--	pathogenesis related protein 1a, partial [Malus domestica]	-	-	-	-	-	-	-
5	MSTRG.14886	0.39	0.16	0.15	1.22	0.81	0.71	0.233333	0.913333	1.96875	0.000782634	0.0118597	RE1	ADP glucose pyrophosphorylase large subunit 1 [Prunus dulcis]	Genetic Information Processing	Transcription	ko03020//RNA polymerase	K03006	-	-	-
6	MSTRG.16251	2.42	5.96	4.48	52.01	47.76	44.63	4.28667	48.1333	3.48911	2.1127e-61	2.40598e-58	VQ22	VQ motif-containing protein 22-like [Malus domestica]	-	-	-	-	-	-	-
7	MSTRG.16829	5.14	6.25	4.71	1.03	1.42	1.41	5.36667	1.28667	-2.06039	1.06752e-07	4.31846e-06	TY3B-G	PREDICTED: retrotransposon, partial [Prunus dulcis]	-	-	-	-	-	-	-
8	MSTRG.17203	1.05	0.87	1.04	2.75	2.52	4.35	0.986667	3.20667	1.70044	3.21805e-10	1.92576e-08	RE1	T4.5 [Malus x robusta]	-	-	-	-	-	-	-
9	MSTRG.17741	4.2	3.39	4.44	1.94	2.07	1.89	4.01	1.96667	-1.02785	0.00147	0.0200742	CRP1	pentatricopeptide repeat-containing protein At5g42310, chloroplastic-like [Malus domestica]	-	-	-	-	GO:0009536//plastid	-	-
10	MSTRG.20229	0.18	0	0.25	1.38	1.47	1.4	0.143333	1.41667	3.30505	1.13986e-05	0.000296722	--	PREDICTED: sigma factor binding protein 1, chloroplastic-like [Fragaria vesca subsp. vesca] [Fragaria vesca]	-	-	-	-	-	-	-
11	MSTRG.2145	6.16	5.75	6.25	11.28	11.05	14.19	6.05333	12.1733	1.00792	0.000839422	0.0125682	PEX14	peroxisomal membrane protein PEX14-like [Malus domestica]	Cellular Processes	Transport and catabolism	ko04146//Peroxisome	K13343	GO:0016020//membrane;GO:0043231//intracellular membrane-bounded organelle;GO:0044444//cytoplasmic part	-	GO:0006625//protein targeting to peroxisome
12	MSTRG.2240	1.43	0.97	1.04	5.02	4.87	6.88	1.14667	5.59	2.2854	2.34357e-21	4.09646e-19	RE1	T4.5 [Malus x robusta]	-	-	-	-	-	-	-
13	MSTRG.22665	0.62	0	0.47	5.18	6.3	8.06	0.363333	6.51333	4.16403	9.36174e-13	7.80097e-11	--	WD repeat-containing protein 91-like protein [Cucumis melo var. makuwa] [Cucumis melo]	-	-	-	-	-	-	-
14	MSTRG.23071	42.02	60.21	35.36	9.18	8.18	11.23	45.8633	9.53	-2.26679	2.03697e-28	5.79934e-26	ATJ11	chaperone protein dnaJ 11 [Pyrus ussuriensis x Pyrus communis]	-	-	-	-	-	-	-
15	MSTRG.23385	3.72	3.5	3.12	1.25	0.87	0.38	3.44667	0.833333	-2.04824	1.38103e-05	0.000352585	--	retrotransposon polyprotein [Rosa rugosa]	-	-	-	-	-	-	-
16	MSTRG.25282	0	0	0.02	0.7	0.7	0.39	0.00666667	0.596667	6.48382	9.992e-06	0.00026463	RE1	transposable element gene [Prunus dulcis]	-	-	-	-	GO:0043231//intracellular membrane-bounded organelle	-	-
17	MSTRG.25736	2.12	2.37	2.22	0.99	0.49	0.59	2.23667	0.69	-1.69668	0.00368161	0.0427428	--	PREDICTED: LOC9318222 [Prunus dulcis]	-	-	-	-	-	-	-
18	MSTRG.26793	2.59	3.01	3.76	6.57	6.73	7.15	3.12	6.81667	1.12752	0.000663637	0.0102973	--	chlorophyll a/b-binding family protein [Hibiscus syriacus]	-	-	-	-	-	-	-
19	MSTRG.26833	2.11	2.58	2.1	17.51	18.44	18.74	2.26333	18.23	3.00979	8.9197e-43	5.07896e-40	--	PREDICTED: glutamic acid-rich [Prunus dulcis]	-	-	-	-	-	-	-
20	MSTRG.27095	24.79	22.78	22.91	8.61	11.19	13.15	23.4933	10.9833	-1.09694	3.09581e-06	9.30751e-05	--	Zinc finger, CCHC-type, partial [Trema orientale]	-	-	-	-	-	-	-
21	MSTRG.28116	5.39	5.05	4.97	12.64	10.53	9.97	5.13667	11.0467	1.10471	9.24762e-08	3.76936e-06	--	hypothetical protein C1H46_010935 [Malus baccata]	-	-	-	-	-	-	-
22	MSTRG.2881	0.63	0.24	0.05	1.77	1.28	2.02	0.306667	1.69	2.46228	0.000675583	0.0104395	--	PREDICTED: LOC110627642 [Prunus dulcis]	-	-	-	-	-	-	-
23	MSTRG.28844	0.16	0.4	0.09	1.66	2.03	1.96	0.216667	1.88333	3.11974	1.89027e-09	1.0192e-07	GIP	transposable element gene [Prunus dulcis]	Genetic Information Processing	Folding, sorting and degradation	ko04120//Ubiquitin mediated proteolysis	K03358	-	GO:0004518//nuclease activity;GO:0008233//peptidase activity;GO:0016779//nucleotidyltransferase activity;GO:0046872//metal ion binding	GO:0006259//DNA metabolic process
24	MSTRG.30224	0.4	0.37	0.27	1.08	2.29	1.46	0.346667	1.61	2.21544	0.000393335	0.00657559	N	TMV resistance protein N-like [Malus domestica]	-	-	-	-	-	-	-
25	MSTRG.30244	0.19	0.1	0.08	1.22	1.88	2.12	0.123333	1.74	3.81845	0.000168412	0.00316613	N	TMV resistance protein N-like [Malus domestica]	-	-	-	-	-	-	-
26	MSTRG.30245	0.4	0.22	0.15	1.5	2.74	2.19	0.256667	2.14333	3.06189	4.93192e-09	2.49457e-07	RPP2A	protein SUPPRESSOR OF npr1-1, CONSTITUTIVE 1-like [Malus domestica]	-	-	-	-	-	-	-
27	MSTRG.31133	0.5	2.4	1.35	4.84	8.93	8.41	1.41667	7.39333	2.38372	1.12193e-08	5.35067e-07	VQ22	VQ motif-containing protein 22 [Malus domestica]	-	-	-	-	-	-	-
28	MSTRG.31196	0.15	0.14	0.35	1.36	1.32	0.91	0.213333	1.19667	2.48784	6.16691e-05	0.00133501	--	hypothetical protein C1H46_034682 [Malus baccata]	-	-	-	-	-	-	-
29	MSTRG.31784	0	0	0.36	0.7	1.05	1.78	0.12	1.17667	3.2936	0.00371121	0.0430503	RPV1	TMV resistance protein N-like [Malus domestica]	-	-	-	-	-	-	-
30	MSTRG.34447	9.65	8.07	8.73	3.93	4.54	4.33	8.81667	4.26667	-1.04712	1.38808e-05	0.000354144	--	glycine-rich protein 5 [Malus domestica]	-	-	-	-	-	-	-
31	MSTRG.34670	1.53	1.29	1.25	0.61	0.34	0.08	1.35667	0.343333	-1.98238	0.00366213	0.0425693	--	zinc finger protein CONSTANS-LIKE 2 [Malus domestica]	-	-	-	-	-	GO:0046914//transition metal ion binding	-
32	MSTRG.35794	0.74	1.24	1.72	3.3	4.53	4.21	1.23333	4.01333	1.70224	1.41169e-08	6.63161e-07	--	PREDICTED: protein E6-like [Pyrus x bretschneideri]	-	-	-	-	-	-	-
33	MSTRG.36878	0.18	0.18	0	0.44	1.7	4.25	0.12	2.13	4.14975	0.00023245	0.00419784	GIP	Toll-Interleukin-Resistance domain family protein [Prunus dulcis]	Genetic Information Processing	Translation	ko03013//RNA transport	K14288	-	GO:0004518//nuclease activity;GO:0008233//peptidase activity;GO:0016779//nucleotidyltransferase activity;GO:0046872//metal ion binding	GO:0006259//DNA metabolic process
34	MSTRG.3702	0	0	0.06	0.62	1.24	1.89	0.02	1.25	5.96578	4.56139e-05	0.00101674	--	PREDICTED: CCACVL1_23607 [Prunus dulcis]	-	-	-	-	-	-	-
35	MSTRG.37325	1.25	1.38	1.05	4.47	3.26	6.03	1.22667	4.58667	1.9027	4.34577e-05	0.0009762	--	hypothetical protein C1H46_010257 [Malus baccata]	-	-	-	-	-	-	-
36	MSTRG.37636	3.43	2.85	3.31	14.47	12.06	20.25	3.19667	15.5933	2.28629	2.21539e-33	8.16242e-31	RE1	T4.5 [Malus x robusta]	-	-	-	-	-	-	-
37	MSTRG.37637	1.86	0.25	0.27	5.46	3.24	9.12	0.793333	5.94	2.90446	6.38464e-06	0.000176817	--	transposable element gene [Prunus dulcis]	-	-	-	-	-	-	-
38	MSTRG.38429	0.61	0.53	0.94	1.65	2.33	1.12	0.693333	1.7	1.29391	0.00211063	0.0270807	--	-	-	-	-	-	-	-	-
39	MSTRG.38844	2.69	2.96	3.7	0.83	1.56	0.49	3.11667	0.96	-1.6989	0.000454746	0.00746279	PGDH3	D-3-phosphoglycerate dehydrogenase 1 [Pyrus ussuriensis x Pyrus communis]	Metabolism;Metabolism;Metabolism;Metabolism;Metabolism;Metabolism	Global and overview maps;Global and overview maps;Global and overview maps;Global and overview maps;Amino acid metabolism;Amino acid metabolism	ko01100//Metabolic pathways;ko01110//Biosynthesis of secondary metabolites;ko01200//Carbon metabolism;ko01230//Biosynthesis of amino acids;ko00270//Cysteine and methionine metabolism;ko00260//Glycine, serine and threonine metabolism	K00058;K00058;K00058;K00058;K00058;K00058	-	GO:0000166//nucleotide binding;GO:0016614//oxidoreductase activity, acting on CH-OH group of donors;GO:0031406//carboxylic acid binding	GO:0006563//L-serine metabolic process
40	MSTRG.39754	6.16	7.75	6.93	1.57	2.63	1.96	6.94667	2.05333	-1.75835	5.91866e-08	2.51332e-06	--	hypothetical protein C1H46_007811 [Malus baccata]	-	-	-	-	-	-	-
41	MSTRG.39759	3.41	2.18	1.76	5.32	6.74	7.66	2.45	6.57333	1.42384	0.000802595	0.0121134	--	T1.9, partial [Malus x robusta]	-	-	-	-	-	-	-
42	MSTRG.39762	1.82	1.35	2.11	0.09	0.51	0.3	1.76	0.3	-2.55254	0.00051282	0.00826782	--	hypothetical protein C1H46_007815 [Malus baccata]	-	-	-	-	-	-	-
43	MSTRG.41411	0.17	0.18	0	1.67	2.09	3.26	0.116667	2.34	4.32604	3.3355e-08	1.48521e-06	--	PREDICTED: pentatricopeptide repeat-containing [Prunus dulcis]	-	-	-	-	-	-	-
44	MSTRG.42489	0.08	0	0	1.15	0.94	1.52	0.0266667	1.20333	5.49586	0.000184302	0.00342375	--	PREDICTED: LOC18776630 [Prunus dulcis]	-	-	-	-	-	-	-
45	MSTRG.42596	8.47	6.85	9.72	16	16.57	20.27	8.34667	17.6133	1.0774	1.70223e-05	0.000425061	--	PREDICTED: Avr9/Cf-9 rapidly elicited [Prunus dulcis]	-	-	-	-	-	-	GO:0009719//response to endogenous stimulus;GO:0010033//response to organic substance
46	MSTRG.42924	4.11	5.21	5.98	12.46	19.55	13.48	5.1	15.1633	1.57202	2.41231e-07	9.12042e-06	--	PREDICTED: phloem specific [Prunus dulcis]	-	-	-	-	-	-	-
47	MSTRG.44883	0.08	0	0.03	1.62	0.92	1.58	0.0366667	1.37333	5.22707	2.21878e-07	8.44824e-06	--	FBD-associated F-box protein [Pyrus ussuriensis x Pyrus communis]	-	-	-	-	-	-	-
48	MSTRG.47459	0.54	0.58	0.36	4.05	6.78	1.89	0.493333	4.24	3.10343	3.03715e-05	0.000712832	--	PREDICTED: family UPF0503 [Prunus dulcis]	-	-	-	-	-	-	-
49	MSTRG.49436	0.92	0.64	0.84	1.24	2.09	2.83	0.8	2.05333	1.3599	0.000444538	0.00731444	--	PREDICTED: retrotransposon, partial [Prunus dulcis]	-	-	-	-	-	-	-
50	MSTRG.49438	0.37	0.51	0.43	1.12	1.65	1.68	0.436667	1.48333	1.76424	9.94175e-06	0.000263484	RFS2	T4.14 [Malus x robusta]	Metabolism;Metabolism	Global and overview maps;Carbohydrate metabolism	ko01100//Metabolic pathways;ko00052//Galactose metabolism	K06617;K06617	GO:0005911//cell-cell junction	GO:0004557//alpha-galactosidase activity;GO:0008378//galactosyltransferase activity	GO:0006950//response to stress;GO:0009313//oligosaccharide catabolic process;GO:0009628//response to abiotic stimulus
51	MSTRG.49860	1.12	0.4	2.17	0.34	0	0	1.23	0.113333	-3.44001	0.00378875	0.0437972	--	hypothetical protein DVH24_025465 [Malus domestica]	-	-	-	-	-	-	-
52	MSTRG.51289	2.68	3.98	3.31	1.57	1.4	1.4	3.32333	1.45667	-1.18996	0.00178835	0.0235735	--	PREDICTED: LOC9318222 [Prunus dulcis]	-	-	-	-	-	-	-
53	MSTRG.51939	0.83	0.38	0.86	0.93	2.78	3.33	0.69	2.34667	1.76594	0.000545811	0.00873359	--	T4.12 [Malus x robusta]	-	-	-	-	-	-	-
54	MSTRG.52019	0	0	0	0.66	0.81	0.7	0.001	0.723333	9.49852	0.000165451	0.00312139	--	NDR1/HIN1-like protein 6 [Prunus avium]	-	-	-	-	-	-	-
55	MSTRG.52380	1.15	1.24	0.82	4.71	3.36	4.76	1.07	4.27667	1.99888	7.70984e-08	3.19805e-06	--	PREDICTED: glutamic acid-rich [Prunus dulcis]	-	-	-	-	-	-	-
56	MSTRG.52428	0.28	0.38	0.38	2.87	3.23	4.2	0.346667	3.43333	3.30799	1.36536e-08	6.43811e-07	HIPP16	heavy metal-associated isoprenylated plant protein 16 [Malus domestica]	-	-	-	-	-	-	-
57	MSTRG.52519	0.56	0.84	0.45	2.08	3.23	2.63	0.616667	2.64667	2.10161	3.57142e-05	0.00082342	VQ22	VQ motif-containing protein 22 [Malus domestica]	-	-	-	-	GO:0043231//intracellular membrane-bounded organelle	-	-
58	MSTRG.53517	1.3	0.72	0.53	2.46	2.3	2.98	0.85	2.58	1.60184	5.1795e-05	0.00114072	--	transposable element gene [Prunus dulcis]	-	-	-	-	-	GO:0016787//hydrolase activity	GO:0043170//macromolecule metabolic process;GO:0044238//primary metabolic process
59	MSTRG.54152	0.41	0	0.24	2.12	1.53	0.95	0.216667	1.53333	2.82312	0.000897368	0.0133086	--	protein NIM1-INTERACTING 1 [Pyrus ussuriensis x Pyrus communis]	-	-	-	-	-	-	-
60	MSTRG.7387	0.56	0.3	0.54	1.51	1.59	1.54	0.466667	1.54667	1.7287	0.00223849	0.0283917	--	PREDICTED: POPTR_1452s00200g [Prunus dulcis]	-	-	-	-	-	-	-
61	MSTRG.7400	0.09	0.28	0.18	1.18	1.07	1.78	0.183333	1.34333	2.87328	2.41837e-12	1.92553e-10	AtMg01250	reverse transcriptase [Corchorus capsularis]	-	-	-	-	-	-	-
62	MSTRG.7738	0.76	0.9	0.53	2.53	2.89	2.15	0.73	2.52333	1.78936	0.00275642	0.0337754	--	PREDICTED: sigma factor binding protein 1, chloroplastic-like [Fragaria vesca subsp. vesca] [Fragaria vesca]	-	-	-	-	-	-	-
63	MSTRG.9459	2.6	3.01	3.56	11.86	12.87	19.09	3.05667	14.6067	2.2566	4.18812e-14	3.95462e-12	RE1	transposable element gene [Prunus dulcis]	-	-	-	-	GO:0043231//intracellular membrane-bounded organelle	-	-
64	gene:MD00G1008600	5.95	6.11	4.22	2.38	1.86	1.97	5.42667	2.07	-1.39044	6.61585e-07	2.26646e-05	--	TQD82283.1 hypothetical protein C1H46_032127 [Malus baccata]	-	-	-	-	GO:0016021//integral component of membrane	GO:0005524//ATP binding	GO:0007059//chromosome segregation;GO:0030261//chromosome condensation
65	gene:MD00G1012100	0	0.02	0.03	0.57	0.3	0.66	0.0166667	0.51	4.93546	1.95202e-05	0.00047822	At3g47110	XP_017181635.2 probable LRR receptor-like serine/threonine-protein kinase At3g47570 [Malus domestica]	-	-	-	-	-	GO:0004672//protein kinase activity;GO:0005515//protein binding;GO:0005524//ATP binding	GO:0006468//protein phosphorylation
66	gene:MD00G1013000	2.35	3.66	1.96	0.88	0.67	1.7	2.65667	1.08333	-1.29414	0.00038991	0.00652995	MDL2	XP_017186296.1 (R)-mandelonitrile lyase 2-like [Malus domestica]	Metabolism;Metabolism;Metabolism	Global and overview maps;Global and overview maps;Metabolism of other amino acids	ko01100//Metabolic pathways;ko01110//Biosynthesis of secondary metabolites;ko00460//Cyanoamino acid metabolism	K08248;K08248;K08248	-	GO:0008812//choline dehydrogenase activity;GO:0016491//oxidoreductase activity;GO:0016614//oxidoreductase activity, acting on CH-OH group of donors;GO:0016701//oxidoreductase activity, acting on single donors with incorporation of molecular oxygen;GO:0045550//geranylgeranyl reductase activity;GO:0050660//flavin adenine dinucleotide binding	GO:0006744//ubiquinone biosynthetic process;GO:0015995//chlorophyll biosynthetic process;GO:0019285//glycine betaine biosynthetic process from choline;GO:0030494//bacteriochlorophyll biosynthetic process;GO:0055114//oxidation-reduction process
67	gene:MD00G1020400	1.82	1.38	2.22	4.58	3.05	4.18	1.80667	3.93667	1.12364	0.000253137	0.00450006	RPV1	XP_028953968.1 disease resistance protein RPP4-like [Malus domestica]	-	-	-	-	GO:0005737//cytoplasm	GO:0004140//dephospho-CoA kinase activity;GO:0005524//ATP binding;GO:0016887//ATPase activity;GO:0043531//ADP binding	GO:0015937//coenzyme A biosynthetic process
68	gene:MD00G1021100	3.07	3.05	3.81	8.61	6.49	4.92	3.31	6.67333	1.01158	1.44517e-05	0.000367463	RPV1	TQD96968.1 hypothetical protein C1H46_017448 [Malus baccata]	-	-	-	-	GO:0016020//membrane	GO:0005173//stem cell factor receptor binding;GO:0005515//protein binding;GO:0005524//ATP binding;GO:0016887//ATPase activity;GO:0043531//ADP binding	GO:0007155//cell adhesion;GO:0007165//signal transduction
69	gene:MD00G1024800	1.61	1.77	1.68	17.97	23.18	29.82	1.68667	23.6567	3.81	1.3706e-74	3.4339e-71	At5g45160	RXH98769.1 hypothetical protein DVH24_011094 [Malus domestica]	-	-	-	-	-	GO:0003924//GTPase activity;GO:0005525//GTP binding;GO:0019843//rRNA binding;GO:0043022//ribosome binding	GO:0000469//cleavage involved in rRNA processing;GO:0042254//ribosome biogenesis
70	gene:MD00G1036100	1.49	1.49	1.33	0.89	0.52	0.29	1.43667	0.566667	-1.34215	0.00183072	0.0240476	CYP78A9	XP_008343443.2 cytochrome P450 78A6-like [Malus domestica]	-	-	-	-	-	GO:0005506//iron ion binding;GO:0016705//oxidoreductase activity, acting on paired donors, with incorporation or reduction of molecular oxygen;GO:0020037//heme binding	GO:0055114//oxidation-reduction process
71	gene:MD00G1046200	2.63	2.82	2.83	5.45	6.6	6.47	2.76	6.17333	1.16138	2.77507e-05	0.000657981	GT7	XP_008364526.1 UDP-glucose flavonoid 3-O-glucosyltransferase 7-like [Malus domestica]	Metabolism;Metabolism	Global and overview maps;Biosynthesis of other secondary metabolites	ko01110//Biosynthesis of secondary metabolites;ko00940//Phenylpropanoid biosynthesis	K23260;K23260	-	GO:0008194//UDP-glycosyltransferase activity;GO:0016758//transferase activity, transferring hexosyl groups	-
72	gene:MD00G1055100	0.09	0.28	0.04	1.27	1.36	1.84	0.136667	1.49	3.44658	2.67006e-06	8.13817e-05	UGT73D1	XP_008350935.2 UDP-glycosyltransferase 73D1-like [Malus domestica]	-	-	-	-	-	GO:0008194//UDP-glycosyltransferase activity	-
73	gene:MD00G1061200	0.11	0	0	0.74	0.66	0.64	0.0366667	0.68	4.21299	3.19942e-07	1.18577e-05	MIK2	XP_028954809.1 MDIS1-interacting receptor like kinase 2-like [Malus domestica]	-	-	-	-	-	GO:0004672//protein kinase activity;GO:0005515//protein binding;GO:0005524//ATP binding	GO:0006468//protein phosphorylation
74	gene:MD00G1075500	62.85	65.42	66.08	28.53	32.79	29.18	64.7833	30.1667	-1.10267	7.66657e-24	1.56585e-21	FDX3	XP_008391121.1 ferredoxin, root R-B1 [Malus domestica]	Metabolism	Energy metabolism	ko00195//Photosynthesis	K02639	-	GO:0009055//electron carrier activity;GO:0051536//iron-sulfur cluster binding	GO:0010124//phenylacetate catabolic process;GO:0016226//iron-sulfur cluster assembly
75	gene:MD00G1082300	3.96	3.58	4.26	7.15	9.34	12.32	3.93333	9.60333	1.28778	2.9418e-08	1.31458e-06	--	RXH85255.1 hypothetical protein DVH24_042023 [Malus domestica]	-	-	-	-	-	GO:0005515//protein binding	-
76	gene:MD00G1082400	0.19	0.14	0.29	3.89	2.92	3.86	0.206667	3.55667	4.10515	1.95872e-22	3.68052e-20	PSKR2	XP_008384512.1 receptor-like protein 3 [Malus domestica]	-	-	-	-	-	GO:0005515//protein binding	-
77	gene:MD00G1082900	0.03	0	0.02	0.94	0.59	0.79	0.0166667	0.773333	5.53605	5.61719e-06	0.00015789	EIX1	XP_008358880.2 receptor-like protein 3 [Malus domestica]	-	-	-	-	-	GO:0005515//protein binding	-
78	gene:MD00G1085100	15.61	17.82	18.79	8.44	7.88	5.52	17.4067	7.28	-1.25763	2.73978e-19	4.32621e-17	ctps	XP_008371942.2 CTP synthase-like [Malus domestica]	Metabolism;Metabolism	Global and overview maps;Nucleotide metabolism	ko01100//Metabolic pathways;ko00240//Pyrimidine metabolism	K01937;K01937	GO:0005951//carbamoyl-phosphate synthase complex	GO:0000107//imidazoleglycerol-phosphate synthase activity;GO:0003883//CTP synthase activity;GO:0003922//GMP synthase (glutamine-hydrolyzing) activity;GO:0004088//carbamoyl-phosphate synthase (glutamine-hydrolyzing) activity;GO:0016787//hydrolase activity;GO:0016884//carbon-nitrogen ligase activity, with glutamine as amido-N-donor;GO:0046820//4-amino-4-deoxychorismate synthase activity	GO:0000105//histidine biosynthetic process;GO:0006177//GMP biosynthetic process;GO:0006221//pyrimidine nucleotide biosynthetic process;GO:0009220//pyrimidine ribonucleotide biosynthetic process
79	gene:MD00G1101400	0.59	0.42	0.35	3.16	2.94	4.81	0.453333	3.63667	3.00397	3.30892e-12	2.60697e-10	CRK27	KAB2601057.1 cysteine-rich receptor-like protein kinase 10 [Pyrus ussuriensis x Pyrus communis]	-	-	-	-	-	GO:0004672//protein kinase activity;GO:0005524//ATP binding	GO:0006468//protein phosphorylation
80	gene:MD00G1101700	1.31	2.1	0.87	3.6	4.94	5.23	1.42667	4.59	1.68585	1.08061e-07	4.36203e-06	CRK8	XP_028954057.1 putative receptor-like protein kinase At4g00960 isoform X2 [Malus domestica]	-	-	-	-	GO:0005765//lysosomal membrane;GO:0005887//integral component of plasma membrane	GO:0004672//protein kinase activity;GO:0005524//ATP binding	GO:0006468//protein phosphorylation
81	gene:MD00G1101900	0.44	0.82	0.8	5.21	5.04	6.4	0.686667	5.55	3.01481	5.60808e-25	1.26962e-22	CRK25	XP_028954060.1 cysteine-rich receptor-like protein kinase 25 [Malus domestica]	-	-	-	-	GO:0042470//melanosome	GO:0004672//protein kinase activity;GO:0004674//protein serine/threonine kinase activity;GO:0005524//ATP binding	GO:0006468//protein phosphorylation
82	gene:MD00G1102100	0.98	0.6	0.56	4.06	6.49	6.52	0.713333	5.69	2.99578	5.91766e-21	1.01549e-18	CRK25	XP_028954061.1 cysteine-rich receptor-like protein kinase 10 [Malus domestica]	-	-	-	-	-	GO:0004672//protein kinase activity;GO:0005524//ATP binding	GO:0006468//protein phosphorylation
83	gene:MD00G1120600	0.31	0.29	0.77	0.96	1.23	1.27	0.456667	1.15333	1.3366	0.00440367	0.0494899	RPPL1	XP_028944078.1 putative disease resistance RPP13-like protein 1 [Malus domestica]	-	-	-	-	-	GO:0043531//ADP binding	-
84	gene:MD00G1124500	0.12	0.2	0.17	4.76	4.54	4.74	0.163333	4.68	4.84062	1.30904e-26	3.39277e-24	MIK2	XP_028954568.1 MDIS1-interacting receptor like kinase 2-like [Malus domestica]	-	-	-	-	-	GO:0004672//protein kinase activity;GO:0005515//protein binding;GO:0005524//ATP binding	GO:0006468//protein phosphorylation
85	gene:MD00G1129500	0.66	0.77	1.11	2.08	1.96	2.2	0.846667	2.08	1.29672	2.30438e-05	0.000554069	--	XP_008375421.1 uncharacterized protein LOC103438661 [Malus domestica]	-	-	-	-	-	-	-
86	gene:MD00G1133500	5.88	6.43	6.15	26.7	21.4	16.32	6.15333	21.4733	1.80311	7.21819e-16	8.2452e-14	CNR10	XP_008389191.3 protein PLANT CADMIUM RESISTANCE 2-like [Malus domestica]	-	-	-	-	GO:0016020//membrane	GO:0009055//electron carrier activity;GO:0016491//oxidoreductase activity	-
87	gene:MD00G1141100	1.54	1.37	2.14	0.77	0.7	0.7	1.68333	0.723333	-1.21859	0.000891662	0.0132292	P5CS	XP_008369947.1 delta-1-pyrroline-5-carboxylate synthase-like isoform X2 [Malus domestica]	Metabolism;Metabolism;Metabolism;Metabolism	Global and overview maps;Global and overview maps;Global and overview maps;Amino acid metabolism	ko01100//Metabolic pathways;ko01110//Biosynthesis of secondary metabolites;ko01230//Biosynthesis of amino acids;ko00330//Arginine and proline metabolism	K12657;K12657;K12657;K12657	-	GO:0003991//acetylglutamate kinase activity;GO:0004349//glutamate 5-kinase activity;GO:0004350//glutamate-5-semialdehyde dehydrogenase activity;GO:0008804//carbamate kinase activity;GO:0016491//oxidoreductase activity;GO:0017084//delta1-pyrroline-5-carboxylate synthetase activity;GO:0033862//UMP kinase activity	GO:0006520//cellular amino acid metabolic process;GO:0006561//proline biosynthetic process;GO:0006592//ornithine biosynthetic process;GO:0015949//nucleobase-containing small molecule interconversion;GO:0055114//oxidation-reduction process
88	gene:MD00G1143500	0.59	1.03	1.29	5.75	6.69	9.61	0.97	7.35	2.92169	2.13922e-18	3.14039e-16	WRKY40	NP_001315769.1 probable WRKY transcription factor 40 [Malus domestica]	-	-	-	-	GO:0000795//synaptonemal complex	GO:0003700//transcription factor activity, sequence-specific DNA binding;GO:0005524//ATP binding;GO:0043565//sequence-specific DNA binding	GO:0006355//regulation of transcription, DNA-templated;GO:0007059//chromosome segregation;GO:0007130//synaptonemal complex assembly;GO:0030261//chromosome condensation;GO:0070193//synaptonemal complex organization
89	gene:MD00G1143600	0	0	0	3.02	3.78	3.71	0.001	3.50333	11.7745	1.62626e-10	1.01354e-08	WRKY40	XP_008347492.2 probable WRKY transcription factor 40 [Malus domestica]	-	-	-	-	-	GO:0003677//DNA binding;GO:0003700//transcription factor activity, sequence-specific DNA binding;GO:0043565//sequence-specific DNA binding	GO:0006355//regulation of transcription, DNA-templated;GO:0006979//response to oxidative stress
90	gene:MD00G1148200	0.22	0.69	0.53	0	0	0	0.48	0.001	-8.90689	0.000572216	0.00908128	AOX1A	RXH71106.1 hypothetical protein DVH24_015728 [Malus domestica]	-	-	-	-	GO:0005575//cellular_component;GO:0005622//intracellular;GO:0005623//cell;GO:0005737//cytoplasm;GO:0005739//mitochondrion;GO:0005740//mitochondrial envelope;GO:0005743//mitochondrial inner membrane;GO:0016020//membrane;GO:0016021//integral component of membrane;GO:0019866//organelle inner membrane;GO:0031090//organelle membrane;GO:0031224//intrinsic component of membrane;GO:0031966//mitochondrial…	GO:0003674//molecular_function;GO:0003824//catalytic activity;GO:0004497//monooxygenase activity;GO:0005488//binding;GO:0009916//alternative oxidase activity;GO:0016491//oxidoreductase activity;GO:0016679//oxidoreductase activity, acting on diphenols and related substances as donors;GO:0016682//oxidoreductase activity, acting on diphenols and related substances as donors, oxygen as acceptor;GO:00…	GO:0006744//ubiquinone biosynthetic process;GO:0008150//biological_process;GO:0008152//metabolic process;GO:0055114//oxidation-reduction process
91	gene:MD00G1149300	0.43	0.61	0.63	1.1	1.74	1.68	0.556667	1.50667	1.43647	0.00157638	0.0212871	--	XP_008388738.1 uncharacterized protein LOC103451082 [Malus domestica]	-	-	-	-	-	-	-
92	gene:MD00G1152300	1.32	0.59	0.81	1.91	2.8	1.99	0.906667	2.23333	1.30055	0.00194522	0.025339	RPPL1	TQE10290.1 hypothetical protein C1H46_004129 [Malus baccata]	-	-	-	-	-	GO:0043531//ADP binding	-
93	gene:MD00G1156400	0.09	0.46	0.19	1.12	0.86	0.79	0.246667	0.923333	1.90429	0.00396893	0.0455579	FRS5	XP_008368439.1 protein FAR1-RELATED SEQUENCE 5-like [Malus domestica]	-	-	-	-	-	GO:0008270//zinc ion binding	-
94	gene:MD00G1158700	0.32	0.3	0.49	0.52	1.04	0.69	0.37	0.75	1.01937	0.00179977	0.0237074	N	XP_008339071.2 TMV resistance protein N-like [Malus domestica]	-	-	-	-	GO:0000275//mitochondrial proton-transporting ATP synthase complex, catalytic core F(1);GO:0000502//proteasome complex;GO:0045261//proton-transporting ATP synthase complex, catalytic core F(1);GO:0045262//plasma membrane proton-transporting ATP synthase complex, catalytic core F(1)	GO:0005515//protein binding;GO:0005524//ATP binding;GO:0016818//hydrolase activity, acting on acid anhydrides, in phosphorus-containing anhydrides;GO:0016887//ATPase activity;GO:0043531//ADP binding;GO:0046933//proton-transporting ATP synthase activity, rotational mechanism	GO:0007165//signal transduction;GO:0010498//proteasomal protein catabolic process;GO:0015986//ATP synthesis coupled proton transport;GO:0019941//modification-dependent protein catabolic process;GO:0032297//negative regulation of DNA-dependent DNA replication initiation
95	gene:MD00G1166100	0.06	0.65	0.15	1.19	1.89	1.26	0.286667	1.44667	2.33529	0.00205673	0.0265432	--	TQD70794.1 hypothetical protein C1H46_043672 [Malus baccata]	-	-	-	-	-	-	-
96	gene:MD00G1170400	0	0.03	0	0.56	0.16	0.56	0.01	0.426667	5.41504	0.000140687	0.00271276	MIK2	XP_028956588.1 LOW QUALITY PROTEIN: MDIS1-interacting receptor like kinase 2-like [Malus domestica]	-	-	-	-	-	GO:0004672//protein kinase activity;GO:0005515//protein binding;GO:0005524//ATP binding	GO:0006468//protein phosphorylation
97	gene:MD00G1176400	4.26	5.51	5.25	2.4	2.36	2.4	5.00667	2.38667	-1.06885	6.98627e-05	0.00148418	FHY	XP_008347978.2 bifunctional riboflavin kinase/FMN phosphatase-like [Malus domestica]	Metabolism;Metabolism;Metabolism	Global and overview maps;Global and overview maps;Metabolism of cofactors and vitamins	ko01100//Metabolic pathways;ko01110//Biosynthesis of secondary metabolites;ko00740//Riboflavin metabolism	K20884;K20884;K20884	-	GO:0008531//riboflavin kinase activity;GO:0008801//beta-phosphoglucomutase activity;GO:0008967//phosphoglycolate phosphatase activity;GO:0016787//hydrolase activity;GO:0016827//hydrolase activity, acting on acid carbon-phosphorus bonds;GO:0018784//(S)-2-haloacid dehalogenase activity	GO:0006805//xenobiotic metabolic process;GO:0008152//metabolic process;GO:0009231//riboflavin biosynthetic process;GO:0009636//response to toxic substance;GO:0009853//photorespiration;GO:0015671//oxygen transport;GO:0019635//2-aminoethylphosphonate catabolic process;GO:0019636//phosphonoacetate metabolic process;GO:0019700//organic phosphonate catabolic process;GO:0043094//cellular metabolic comp…
98	gene:MD00G1178900	0.96	1.11	0.63	2.16	1.93	2.51	0.9	2.2	1.28951	0.000123082	0.00242557	At3g47110	KAB2606920.1 LRR receptor-like serine/threonine-protein kinase [Pyrus ussuriensis x Pyrus communis]	-	-	-	-	-	GO:0004672//protein kinase activity;GO:0005515//protein binding;GO:0005524//ATP binding	GO:0006468//protein phosphorylation
99	gene:MD00G1189100	1.58	3.64	1.68	3.02	3.33	20.47	2.3	8.94	1.95864	0.000159441	0.00301861	EIX2	TQD86321.1 hypothetical protein C1H46_028152 [Malus baccata]	-	-	-	-	-	GO:0005515//protein binding	-
100	gene:MD00G1201300	1.13	1.89	1.35	0	0.59	0.16	1.45667	0.25	-2.54267	0.000207673	0.00380525	NPF6.3	TQE12750.1 hypothetical protein C1H46_001623 [Malus baccata]	-	-	-	-	GO:0016020//membrane	GO:0015333//peptide:proton symporter activity;GO:0022857//transmembrane transporter activity	GO:0015833//peptide transport;GO:0055085//transmembrane transport
101	gene:MD00G1206800	2.35	3.11	2.61	1.41	1.41	1.02	2.69	1.28	-1.07146	0.00232511	0.0293195	SWI3B	RXH85939.1 hypothetical protein DVH24_016992 [Malus domestica]	-	-	-	-	-	GO:0005515//protein binding	-
102	gene:MD01G1005300	0.21	0	0.14	1.44	1.23	0.93	0.116667	1.2	3.36257	0.000118174	0.00234235	PUB25	XP_028957047.1 U-box domain-containing protein 25-like [Malus domestica]	-	-	-	-	GO:0000221//vacuolar proton-transporting V-type ATPase, V1 domain;GO:0033644//host cell membrane	GO:0003684//damaged DNA binding;GO:0004842//ubiquitin-protein transferase activity;GO:0008270//zinc ion binding;GO:0046961//proton-transporting ATPase activity, rotational mechanism	GO:0006289//nucleotide-excision repair;GO:0009405//pathogenesis;GO:0016567//protein ubiquitination;GO:0043161//proteasome-mediated ubiquitin-dependent protein catabolic process;GO:1902600//hydrogen ion transmembrane transport
103	gene:MD01G1025400	0.78	0.52	1.1	4.26	6.35	5.7	0.8	5.43667	2.76465	8.35696e-16	9.51706e-14	exgA	XP_028960755.1 probable glucan 1,3-beta-glucosidase A [Malus domestica]	-	-	-	-	GO:0009341//beta-galactosidase complex	GO:0004553//hydrolase activity, hydrolyzing O-glycosyl compounds;GO:0004565//beta-galactosidase activity;GO:0030674//protein binding, bridging;GO:0051015//actin filament binding	GO:0005975//carbohydrate metabolic process;GO:0071704//organic substance metabolic process
104	gene:MD01G1033000	3	4.1	3.5	11.5	11.54	12.69	3.53333	11.91	1.75307	8.50056e-15	8.63405e-13	UGT85K5	XP_028963621.1 linamarin synthase 2-like [Malus domestica]	-	-	-	-	-	GO:0008194//UDP-glycosyltransferase activity;GO:0016758//transferase activity, transferring hexosyl groups;GO:0043565//sequence-specific DNA binding	-
105	gene:MD01G1057300	1.56	1.35	1.8	5.83	7.95	7.4	1.57	7.06	2.1689	2.87521e-15	3.08724e-13	EIX2	XP_028950123.1 receptor-like protein EIX2 isoform X1 [Malus domestica]	-	-	-	-	-	GO:0005515//protein binding	-
106	gene:MD01G1057400	0.47	0.86	0.64	1.98	3.92	2.34	0.656667	2.74667	2.06445	1.91094e-05	0.00046938	EIX1	RXI08059.1 hypothetical protein DVH24_014625 [Malus domestica]	-	-	-	-	-	GO:0005515//protein binding	-
107	gene:MD01G1059600	2.43	3.85	3.47	20.05	17.68	18.95	3.25	18.8933	2.53937	6.71349e-39	3.364e-36	LRK10	XP_008354479.3 rust resistance kinase Lr10-like [Malus domestica]	-	-	-	-	-	GO:0004672//protein kinase activity;GO:0005524//ATP binding;GO:0030247//polysaccharide binding	GO:0006468//protein phosphorylation
108	gene:MD01G1059700	0.35	1.6	0.31	4.06	5.61	6.26	0.753333	5.31	2.81735	2.99062e-22	5.53648e-20	LRK10	XP_028950951.1 LEAF RUST 10 DISEASE-RESISTANCE LOCUS RECEPTOR-LIKE PROTEIN KINASE-like 2.1 [Malus domestica]	-	-	-	-	-	GO:0004672//protein kinase activity;GO:0005524//ATP binding;GO:0030247//polysaccharide binding	GO:0006468//protein phosphorylation
109	gene:MD01G1064200	0	0	0.11	0.42	1.01	2.44	0.0366667	1.29	5.13676	0.00171161	0.0228019	--	XP_008343723.2 receptor-like protein EIX2 [Malus domestica]	-	-	-	-	-	GO:0005515//protein binding	-
110	gene:MD01G1065600	336.57	297.42	277.36	118.37	144.07	167.73	303.783	143.39	-1.0831	5.18084e-18	7.31959e-16	CAS2	NP_001280751.1 L-3-cyanoalanine synthase 2, mitochondrial [Malus domestica]	Metabolism;Metabolism;Metabolism;Metabolism;Metabolism;Metabolism;Metabolism	Global and overview maps;Global and overview maps;Global and overview maps;Global and overview maps;Amino acid metabolism;Metabolism of other amino acids;Energy metabolism	ko01100//Metabolic pathways;ko01110//Biosynthesis of secondary metabolites;ko01200//Carbon metabolism;ko01230//Biosynthesis of amino acids;ko00270//Cysteine and methionine metabolism;ko00460//Cyanoamino acid metabolism;ko00920//Sulfur metabolism	K13034;K13034;K13034;K13034;K13034;K13034;K13034	-	GO:0004122//cystathionine beta-synthase activity;GO:0004124//cysteine synthase activity;GO:0004794//L-threonine ammonia-lyase activity;GO:0004795//threonine synthase activity;GO:0004834//tryptophan synthase activity;GO:0008838//diaminopropionate ammonia-lyase activity;GO:0030170//pyridoxal phosphate binding	GO:0000162//tryptophan biosynthetic process;GO:0006535//cysteine biosynthetic process from serine;GO:0006549//isoleucine metabolic process;GO:0008152//metabolic process;GO:0009058//biosynthetic process;GO:0009088//threonine biosynthetic process;GO:0009097//isoleucine biosynthetic process;GO:0019344//cysteine biosynthetic process;GO:0042400//ectoine catabolic process
111	gene:MD01G1066900	1.13	1.42	1.59	5.62	5.16	5.36	1.38	5.38	1.96294	3.08108e-11	2.09765e-09	CRCK2	XP_028953600.1 calmodulin-binding receptor-like cytoplasmic kinase 2 [Malus domestica]	-	-	-	-	-	GO:0004672//protein kinase activity;GO:0005524//ATP binding;GO:0019165//thiamine kinase activity	GO:0006468//protein phosphorylation;GO:0009228//thiamine biosynthetic process
112	gene:MD01G1068800	2.72	2.57	2.18	1.15	1.2	1.27	2.49	1.20667	-1.04512	0.00134072	0.0185787	GT4	XP_028953981.1 putative UDP-rhamnose:rhamnosyltransferase 1 [Malus domestica]	-	-	-	-	-	GO:0008194//UDP-glycosyltransferase activity;GO:0016758//transferase activity, transferring hexosyl groups	-
113	gene:MD01G1073600	9.09	9.08	8.55	29.56	31.12	35.71	8.90667	32.13	1.85096	1.309e-45	8.63043e-43	BAG6	XP_008362833.2 BAG family molecular chaperone regulator 6 [Malus domestica]	-	-	-	-	GO:0005575//cellular_component;GO:0005911//cell-cell junction;GO:0009506//plasmodesma;GO:0030054//cell junction;GO:0055044//symplast	GO:0003674//molecular_function;GO:0005488//binding;GO:0005515//protein binding;GO:0005516//calmodulin binding;GO:0051087//chaperone binding	GO:0000003//reproduction;GO:0000302//response to reactive oxygen species;GO:0002376//immune system process;GO:0003006//developmental process involved in reproduction;GO:0006457//protein folding;GO:0006914//autophagy;GO:0006950//response to stress;GO:0006952//defense response;GO:0006955//immune response;GO:0006979//response to oxidative stress;GO:0007275//multicellular organism development;GO:0008…
114	gene:MD01G1077800	2.2	1.08	1.26	4.03	3.78	3.89	1.51333	3.9	1.36574	0.000680489	0.0105068	BAN	RXI07732.1 hypothetical protein DVH24_009763 [Malus domestica]	-	-	-	-	-	GO:0003824//catalytic activity;GO:0003854//3-beta-hydroxy-delta5-steroid dehydrogenase activity;GO:0016616//oxidoreductase activity, acting on the CH-OH group of donors, NAD or NADP as acceptor;GO:0016757//transferase activity, transferring glycosyl groups;GO:0051287//NAD binding	GO:0005975//carbohydrate metabolic process;GO:0006694//steroid biosynthetic process;GO:0055114//oxidation-reduction process
115	gene:MD01G1077900	1.61	2.81	3.69	5.55	5.44	6.36	2.70333	5.78333	1.09716	7.80146e-05	0.0016252	ANR	XP_017189793.2 putative anthocyanidin reductase [Malus domestica]	-	-	-	-	-	GO:0003824//catalytic activity;GO:0003854//3-beta-hydroxy-delta5-steroid dehydrogenase activity;GO:0003978//UDP-glucose 4-epimerase activity;GO:0008712//ADP-glyceromanno-heptose 6-epimerase activity;GO:0016616//oxidoreductase activity, acting on the CH-OH group of donors, NAD or NADP as acceptor;GO:0016757//transferase activity, transferring glycosyl groups;GO:0051287//NAD binding	GO:0005975//carbohydrate metabolic process;GO:0006012//galactose metabolic process;GO:0006694//steroid biosynthetic process;GO:0009244//lipopolysaccharide core region biosynthetic process;GO:0055114//oxidation-reduction process
116	gene:MD01G1078000	8.62	7.87	7.06	19.79	19.28	21.02	7.85	20.03	1.3514	7.17133e-16	8.21664e-14	WRKY53	XP_028959831.1 probable WRKY transcription factor 46 isoform X1 [Malus domestica]	-	-	-	-	-	GO:0003700//transcription factor activity, sequence-specific DNA binding;GO:0043565//sequence-specific DNA binding	GO:0006355//regulation of transcription, DNA-templated
117	gene:MD01G1079600	4.05	4.89	4.29	14.76	15.36	16.22	4.41	15.4467	1.80844	1.2127e-30	3.89525e-28	CNGC13	XP_008351078.2 cyclic nucleotide-gated ion channel 1 [Malus domestica]	Organismal Systems	Environmental adaptation	ko04626//Plant-pathogen interaction	K05391	GO:0016020//membrane	GO:0005216//ion channel activity;GO:0005515//protein binding	GO:0006811//ion transport;GO:0055085//transmembrane transport
118	gene:MD01G1089800	0.58	2.87	2.34	5.13	6.17	7.17	1.93	6.15667	1.67355	3.58377e-05	0.000825761	COMT1	RXI07609.1 hypothetical protein DVH24_005382 [Malus domestica]	Metabolism;Metabolism;Metabolism	Global and overview maps;Global and overview maps;Biosynthesis of other secondary metabolites	ko01100//Metabolic pathways;ko01110//Biosynthesis of secondary metabolites;ko00940//Phenylpropanoid biosynthesis	K13066;K13066;K13066	-	GO:0008171//O-methyltransferase activity	GO:0016051//carbohydrate biosynthetic process
119	gene:MD01G1090900	60.46	61.14	56.02	28.97	28.83	30.24	59.2067	29.3467	-1.01256	4.65289e-27	1.24014e-24	LHY	XP_028955684.1 protein LHY isoform X1 [Malus domestica]	Organismal Systems	Environmental adaptation	ko04712//Circadian rhythm - plant	K12133	-	-	-
120	gene:MD01G1095700	0	0	0	0.71	0.38	0.23	0.001	0.44	8.78136	0.00183369	0.0240782	At3g30340	XP_028962960.1 WAT1-related protein At3g30340-like [Malus domestica]	-	-	-	-	GO:0016020//membrane;GO:0016021//integral component of membrane	-	-
121	gene:MD01G1096400	0.5	0.27	0.36	1.57	2.48	2.31	0.376667	2.12	2.4927	1.00576e-05	0.000265991	At3g47570	XP_028961975.1 probable LRR receptor-like serine/threonine-protein kinase At3g47570 [Malus domestica]	-	-	-	-	-	GO:0005515//protein binding	-
122	gene:MD01G1096600	0.03	0	0.06	1.64	1.38	0.27	0.03	1.09667	5.19202	4.76033e-06	0.000136338	At3g47110	XP_028961975.1 probable LRR receptor-like serine/threonine-protein kinase At3g47570 [Malus domestica]	-	-	-	-	-	GO:0004672//protein kinase activity;GO:0005515//protein binding;GO:0005524//ATP binding	GO:0006468//protein phosphorylation
123	gene:MD01G1101300	0.85	0.84	0.72	9.93	11.33	13.66	0.803333	11.64	3.85695	2.13922e-52	1.82713e-49	--	RXI07524.1 hypothetical protein DVH24_005297 [Malus domestica]	-	-	-	-	-	-	-
124	gene:MD01G1105200	1.01	1.56	0.82	1.55	3.04	2.54	1.13	2.37667	1.07262	0.00360901	0.0420299	PCRK1	XP_008365181.2 serine/threonine-protein kinase PCRK1 [Malus domestica]	-	-	-	-	-	GO:0004672//protein kinase activity;GO:0005524//ATP binding	GO:0006468//protein phosphorylation
125	gene:MD01G1117400	19.95	17.96	17.53	7.52	5.37	6.86	18.48	6.58333	-1.48907	2.05615e-23	4.06696e-21	ABCG6	XP_008370127.2 ABC transporter G family member 6-like [Malus domestica]	-	-	-	-	GO:0005575//cellular_component;GO:0005887//integral component of plasma membrane;GO:0009380//excinuclease repair complex;GO:0009898//cytoplasmic side of plasma membrane;GO:0016020//membrane;GO:0016021//integral component of membrane;GO:0043190//ATP-binding cassette (ABC) transporter complex;GO:0055051//ATP-binding cassette (ABC) transporter complex, integrated substrate binding;GO:0055052//ATP-bi…	GO:0003674//molecular_function;GO:0003723//RNA binding;GO:0003724//RNA helicase activity;GO:0003824//catalytic activity;GO:0003924//GTPase activity;GO:0004020//adenylylsulfate kinase activity;GO:0004527//exonuclease activity;GO:0005260//channel-conductance-controlling ATPase activity;GO:0005319//lipid transporter activity;GO:0005524//ATP binding;GO:0005525//GTP binding;GO:0008565//protein transpo…	GO:0000910//cytokinesis;GO:0006260//DNA replication;GO:0006289//nucleotide-excision repair;GO:0006310//DNA recombination;GO:0006777//Mo-molybdopterin cofactor biosynthetic process;GO:0006790//sulfur compound metabolic process;GO:0006810//transport;GO:0006817//phosphate ion transport;GO:0006824//cobalt ion transport;GO:0006855//drug transmembrane transport;GO:0006869//lipid transport;GO:0007601//v…
126	gene:MD01G1139800	1.15	1.8	1.9	6.13	6.06	7.13	1.61667	6.44	1.99404	3.48215e-15	3.69668e-13	WAKL20	XP_028957348.1 LOW QUALITY PROTEIN: wall-associated receptor kinase-like 20 [Malus domestica]	-	-	-	-	GO:0005575//cellular_component;GO:0005623//cell;GO:0005886//plasma membrane;GO:0016020//membrane;GO:0016021//integral component of membrane;GO:0031224//intrinsic component of membrane;GO:0044425//membrane part;GO:0044464//cell part;GO:0071944//cell periphery	GO:0000166//nucleotide binding;GO:0001871//pattern binding;GO:0003674//molecular_function;GO:0003824//catalytic activity;GO:0004672//protein kinase activity;GO:0004674//protein serine/threonine kinase activity;GO:0005488//binding;GO:0005524//ATP binding;GO:0008144//drug binding;GO:0016301//kinase activity;GO:0016740//transferase activity;GO:0016772//transferase activity, transferring phosphorus-c…	GO:0006464//cellular protein modification process;GO:0006468//protein phosphorylation;GO:0006793//phosphorus metabolic process;GO:0006796//phosphate-containing compound metabolic process;GO:0006807//nitrogen compound metabolic process;GO:0007154//cell communication;GO:0007165//signal transduction;GO:0007166//cell surface receptor signaling pathway;GO:0008150//biological_process;GO:0008152//metabo…
127	gene:MD01G1141700	2.29	3.19	2	1.14	0.49	0.43	2.49333	0.686667	-1.86039	2.20404e-05	0.000533012	--	XP_008343576.1 suppressor protein SRP40-like [Malus domestica]	-	-	-	-	-	-	-
128	gene:MD01G1143100	0.31	0.57	0.64	2.65	3.88	2.3	0.506667	2.94333	2.53834	4.52026e-08	1.95035e-06	UGT76F1	XP_028957469.1 UDP-glycosyltransferase 76F1-like [Malus domestica]	-	-	-	-	-	GO:0008194//UDP-glycosyltransferase activity	-
129	gene:MD01G1148500	6.79	7.64	6.57	17.9	19.38	18.38	7	18.5533	1.40625	9.34818e-17	1.15945e-14	EPC1	XP_008392930.1 glycosyltransferase family 64 protein C4-like [Malus domestica]	-	-	-	-	GO:0016021//integral component of membrane	GO:0016757//transferase activity, transferring glycosyl groups	-
130	gene:MD01G1148600	1.03	1.02	1.42	4.03	4.11	3.82	1.15667	3.98667	1.78521	2.44047e-10	1.49374e-08	--	XP_008392932.1 uncharacterized protein LOC103455114 [Malus domestica]	-	-	-	-	GO:0045203//integral component of cell outer membrane	GO:0005215//transporter activity	GO:0015774//polysaccharide transport;GO:0042710//biofilm formation
131	gene:MD01G1148700	0.19	0.3	0.3	1.48	1.28	1.08	0.263333	1.28	2.28118	0.000600912	0.00946475	UGT76F1	RXI08837.1 hypothetical protein DVH24_022981 [Malus domestica]	-	-	-	-	-	GO:0008194//UDP-glycosyltransferase activity	-
132	gene:MD01G1153100	2.47	2.62	2.69	5.46	5.41	6.36	2.59333	5.74333	1.14708	6.04379e-07	2.09145e-05	CCR3	XP_008374032.2 putative serine/threonine-protein kinase-like protein CCR3 [Malus domestica]	-	-	-	-	-	GO:0004672//protein kinase activity;GO:0005524//ATP binding	GO:0006468//protein phosphorylation
133	gene:MD01G1154600	2.31	3.48	4.52	5.5	7.36	8.24	3.43667	7.03333	1.0332	0.000323875	0.00555778	At2g30020	XP_008354156.2 probable protein phosphatase 2C 25 [Malus domestica]	-	-	-	-	-	GO:0016791//phosphatase activity	-
134	gene:MD01G1156900	9.85	10.25	9.71	19.82	24.69	24.63	9.93667	23.0467	1.21372	1.11027e-15	1.23813e-13	At3g56050	XP_008354162.2 inactive receptor-like serine/threonine-protein kinase At2g40270 [Malus domestica]	-	-	-	-	-	GO:0004672//protein kinase activity;GO:0005515//protein binding;GO:0005524//ATP binding	GO:0006468//protein phosphorylation
135	gene:MD01G1158500	5.01	5.25	6.88	1.75	1.45	1.19	5.71333	1.46333	-1.96507	2.25145e-06	6.99271e-05	PYL4	XP_008343633.2 abscisic acid receptor PYL4-like [Malus domestica]	Environmental Information Processing;Environmental Information Processing	Signal transduction;Signal transduction	ko04075//Plant hormone signal transduction;ko04016//MAPK signaling pathway - plant	K14496;K14496	-	-	GO:0006952//defense response
136	gene:MD01G1160900	40.36	39.05	40.23	18.94	15.65	20.18	39.88	18.2567	-1.12724	9.96555e-13	8.22115e-11	WUN1	PQP97683.1 wound-induced protein 1-like [Prunus yedoensis var. nudiflora] [Prunus yedoensis]	-	-	-	-	-	-	GO:0000302//response to reactive oxygen species;GO:0001101//response to acid chemical;GO:0002238//response to molecule of fungal origin;GO:0006950//response to stress;GO:0006979//response to oxidative stress;GO:0007275//multicellular organism development;GO:0007568//aging;GO:0008150//biological_process;GO:0009605//response to external stimulus;GO:0009607//response to biotic stimulus;GO:0009620//r…
137	gene:MD01G1166700	173.02	197.64	181.04	63.72	71.74	83.78	183.9	73.08	-1.33137	1.66673e-31	5.643e-29	EXPA8	XP_008374794.2 expansin-A8 [Malus domestica]	-	-	-	-	-	-	-
138	gene:MD01G1168500	0.57	0	0.08	1.87	1.56	2.42	0.216667	1.95	3.16993	1.99307e-06	6.28368e-05	WRKY55	RXI08690.1 hypothetical protein DVH24_022834 [Malus domestica]	-	-	-	-	-	GO:0003700//transcription factor activity, sequence-specific DNA binding;GO:0043565//sequence-specific DNA binding	GO:0006355//regulation of transcription, DNA-templated
139	gene:MD01G1168600	4.25	2.98	5.34	16.21	17.81	16.28	4.19	16.7667	2.00057	5.5241e-20	8.90992e-18	WRKY70	XP_008388364.2 WRKY DNA-binding transcription factor 70-like [Malus domestica]	-	-	-	-	-	GO:0003700//transcription factor activity, sequence-specific DNA binding;GO:0003824//catalytic activity;GO:0043565//sequence-specific DNA binding	GO:0006355//regulation of transcription, DNA-templated;GO:0009228//thiamine biosynthetic process
140	gene:MD01G1170500	0.19	0.61	0.54	0.7	1.42	1.88	0.446667	1.33333	1.57777	0.00118281	0.016793	GIP	BBN69445.1 hypothetical protein Prudu_948S000300 [Prunus dulcis]	Genetic Information Processing	Folding, sorting and degradation	ko04120//Ubiquitin mediated proteolysis	K03358	-	GO:0003676//nucleic acid binding;GO:0004523//RNA-DNA hybrid ribonuclease activity;GO:0008270//zinc ion binding;GO:0043531//ADP binding	GO:0015074//DNA integration
141	gene:MD01G1171100	19.43	23.38	25.54	43.25	47.42	47.8	22.7833	46.1567	1.01856	7.45042e-11	4.85259e-09	RPL10	RXI08676.1 hypothetical protein DVH24_022820 [Malus domestica]	Genetic Information Processing	Translation	ko03010//Ribosome	K02866	GO:0000315//organellar large ribosomal subunit;GO:0005840//ribosome;GO:0015934//large ribosomal subunit;GO:0022625//cytosolic large ribosomal subunit	GO:0003735//structural constituent of ribosome	GO:0006412//translation;GO:0006810//transport
142	gene:MD01G1172800	17.83	18.02	17.65	49.58	41	43.4	17.8333	44.66	1.32441	4.16952e-29	1.21469e-26	EIX1	XP_028958457.1 receptor-like protein EIX1 [Malus domestica]	-	-	-	-	-	GO:0005515//protein binding	-
143	gene:MD01G1173000	0.21	0.11	0.46	10.25	8.91	8.11	0.26	9.09	5.1277	4.57755e-16	5.32598e-14	--	TQD85983.1 hypothetical protein C1H46_028462 [Malus baccata]	-	-	-	-	-	GO:0005515//protein binding	-
144	gene:MD01G1173500	0.3	0.47	0.46	1.63	1.05	1.74	0.41	1.47333	1.84539	0.00197976	0.0257445	AMC1	XP_008368044.2 metacaspase-1-like [Malus domestica]	-	-	-	-	-	-	-
145	gene:MD01G1174400	0.8	0.98	1.17	3.27	2.52	1.76	0.983333	2.51667	1.35576	0.000588714	0.00930405	GDH2	XP_008375213.2 glutamate dehydrogenase 2 [Malus domestica]	Metabolism;Metabolism;Metabolism;Metabolism;Metabolism	Global and overview maps;Global and overview maps;Amino acid metabolism;Amino acid metabolism;Energy metabolism	ko01100//Metabolic pathways;ko01200//Carbon metabolism;ko00250//Alanine, aspartate and glutamate metabolism;ko00220//Arginine biosynthesis;ko00910//Nitrogen metabolism	K00261;K00261;K00261;K00261;K00261	-	GO:0016491//oxidoreductase activity;GO:0016787//hydrolase activity;GO:0051287//NAD binding	GO:0006520//cellular amino acid metabolic process;GO:0008152//metabolic process;GO:0055114//oxidation-reduction process
146	gene:MD01G1177400	24.5	28.58	23.67	13.31	11.41	11.69	25.5833	12.1367	-1.07583	9.73095e-16	1.09098e-13	LPL1	XP_008360539.1 putative lipase YOR059C [Malus domestica]	-	-	-	-	-	GO:0016787//hydrolase activity;GO:0016788//hydrolase activity, acting on ester bonds;GO:0070205//2-succinyl-6-hydroxy-2,4-cyclohexadiene-1-carboxylate synthase activity	GO:0006629//lipid metabolic process;GO:0009234//menaquinone biosynthetic process;GO:0016042//lipid catabolic process
147	gene:MD01G1178300	1	0.84	1.21	3.11	3.78	2.92	1.01667	3.27	1.68544	8.15548e-06	0.000220815	HEX6	XP_008367298.2 hexose carrier protein HEX6-like [Malus domestica]	-	-	-	-	GO:0005887//integral component of plasma membrane;GO:0016021//integral component of membrane	GO:0015114//phosphate ion transmembrane transporter activity;GO:0015238//drug transmembrane transporter activity;GO:0015295//solute:proton symporter activity;GO:0022857//transmembrane transporter activity;GO:0042910//xenobiotic transporter activity;GO:0051119//sugar transmembrane transporter activity	GO:0006810//transport;GO:0006817//phosphate ion transport;GO:0008643//carbohydrate transport;GO:0015893//drug transport;GO:0042908//xenobiotic transport;GO:0055085//transmembrane transport
148	gene:MD01G1179300	0.02	0	0.06	0.42	0.37	0.83	0.0266667	0.54	4.33985	3.64497e-05	0.000839347	EIX1	AEQ27755.1 receptor-like protein, partial [Malus sieversii]	-	-	-	-	-	GO:0005515//protein binding	-
149	gene:MD01G1180500	5.85	7.62	5.11	26.3	20.02	24.18	6.19333	23.5	1.92387	1.12015e-26	2.92336e-24	EIX2	ACJ03071.1 M18S-3Cp [Malus floribunda]	-	-	-	-	GO:0042729//DASH complex;GO:0072686//mitotic spindle	GO:0005515//protein binding	GO:0008608//attachment of spindle microtubules to kinetochore
150	gene:MD01G1188200	0.83	0.12	0.77	1.99	1.69	1.91	0.573333	1.86333	1.70044	0.00177112	0.0234203	CYP704C1	XP_008376531.2 cytochrome P450 704C1-like [Malus domestica]	-	-	-	-	GO:0016020//membrane	GO:0005506//iron ion binding;GO:0015078//hydrogen ion transmembrane transporter activity;GO:0016705//oxidoreductase activity, acting on paired donors, with incorporation or reduction of molecular oxygen;GO:0020037//heme binding	GO:0055114//oxidation-reduction process
151	gene:MD01G1196800	0.31	0.54	0.48	6.04	6.34	8.23	0.443333	6.87	3.95385	1.05594e-27	2.91788e-25	DTX49	TQD88015.1 hypothetical protein C1H46_026438 [Malus baccata]	-	-	-	-	GO:0005575//cellular_component;GO:0016020//membrane;GO:0016021//integral component of membrane;GO:0031224//intrinsic component of membrane;GO:0044425//membrane part	GO:0003674//molecular_function;GO:0005215//transporter activity;GO:0015238//drug transmembrane transporter activity;GO:0015291//secondary active transmembrane transporter activity;GO:0015297//antiporter activity;GO:0022804//active transmembrane transporter activity;GO:0022857//transmembrane transporter activity;GO:0042910//xenobiotic transporter activity	GO:0006810//transport;GO:0006855//drug transmembrane transport;GO:0008150//biological_process;GO:0015893//drug transport;GO:0042221//response to chemical;GO:0042493//response to drug;GO:0050896//response to stimulus;GO:0051179//localization;GO:0051234//establishment of localization;GO:0055085//transmembrane transport
152	gene:MD01G1199700	3.22	3.8	4.12	0.97	1.15	2.05	3.71333	1.39	-1.41763	7.69833e-05	0.00161072	RUP2	XP_008377410.1 WD repeat-containing protein RUP2-like [Malus domestica]	Genetic Information Processing;Organismal Systems	Folding, sorting and degradation;Environmental adaptation	ko04120//Ubiquitin mediated proteolysis;ko04712//Circadian rhythm - plant	K10143;K10143	-	GO:0005515//protein binding	-
153	gene:MD01G1209000	0.46	0.98	0	3.76	6.73	7.94	0.48	6.14333	3.67792	0.0013554	0.0187408	HIPP39	XP_008343770.1 heavy metal-associated isoprenylated plant protein 39-like [Malus domestica]	-	-	-	-	-	GO:0046872//metal ion binding	-
154	gene:MD01G1209100	0.61	0.53	1.55	2.94	4.21	2.59	0.896667	3.24667	1.85632	0.0016101	0.0216724	HIPP39	XP_008380205.2 heavy metal-associated isoprenylated plant protein 39-like [Malus domestica]	-	-	-	-	-	GO:0046872//metal ion binding	-
155	gene:MD01G1209200	1.22	2.18	1.89	7.32	14.43	13.73	1.76333	11.8267	2.74567	2.73072e-13	2.42036e-11	HIPP39	XP_008380205.2 heavy metal-associated isoprenylated plant protein 39-like [Malus domestica]	-	-	-	-	-	GO:0046872//metal ion binding	-
156	gene:MD01G1211400	4.01	4.72	3.36	8.88	9.69	11.49	4.03	10.02	1.31403	5.25686e-09	2.64823e-07	SLAH3	KAB2598711.1 S-type anion channel SLAH2-like [Pyrus ussuriensis x Pyrus communis]	-	-	-	-	GO:0016021//integral component of membrane	-	GO:0055085//transmembrane transport
157	gene:MD01G1213100	15.56	23.59	19.96	197.94	166.08	190.65	19.7033	184.89	3.23016	5.88157e-110	5.52588e-106	SE2	XP_008362796.3 acidic endochitinase-like [Malus domestica]	Metabolism;Metabolism	Global and overview maps;Carbohydrate metabolism	ko01100//Metabolic pathways;ko00520//Amino sugar and nucleotide sugar metabolism	K01183;K01183	GO:0016020//membrane	-	GO:0005975//carbohydrate metabolic process;GO:0055085//transmembrane transport
158	gene:MD01G1213300	25.35	35.55	36.1	212.18	184.16	228.14	32.3333	208.16	2.6866	4.87511e-79	1.52676e-75	SE2	ABC47924.1 pathogenesis-related protein 8 [Malus domestica]	Metabolism;Metabolism	Global and overview maps;Carbohydrate metabolism	ko01100//Metabolic pathways;ko00520//Amino sugar and nucleotide sugar metabolism	K01183;K01183	GO:0016020//membrane	-	GO:0005975//carbohydrate metabolic process;GO:0055085//transmembrane transport
159	gene:MD01G1215300	0.06	0.2	0.06	0.45	1.4	0.79	0.106667	0.88	3.04439	0.00371866	0.0431197	WRKY53	XP_008343785.2 LOW QUALITY PROTEIN: probable WRKY transcription factor 53 [Malus domestica]	-	-	-	-	-	GO:0003700//transcription factor activity, sequence-specific DNA binding;GO:0043565//sequence-specific DNA binding	GO:0006355//regulation of transcription, DNA-templated
160	gene:MD01G1216900	0.23	0.35	0.26	2.47	2.72	2.32	0.28	2.50333	3.16035	2.98493e-12	2.36161e-10	CNGC13	XP_008380692.2 cyclic nucleotide-gated ion channel 1-like isoform X1 [Malus domestica]	Organismal Systems	Environmental adaptation	ko04626//Plant-pathogen interaction	K05391	GO:0016020//membrane	GO:0005216//ion channel activity	GO:0006811//ion transport;GO:0055085//transmembrane transport
161	gene:MD01G1220400	14.86	16.89	14.93	34.15	31.09	34.03	15.56	33.09	1.08855	2.94249e-13	2.59582e-11	COL11	XP_008354258.2 zinc finger protein CONSTANS-LIKE 2 isoform X1 [Malus domestica]	-	-	-	-	-	GO:0005515//protein binding	-
162	gene:MD01G1220800	2.24	1.61	1.19	5.38	5.7	4.57	1.68	5.21667	1.63467	8.30347e-05	0.00171458	PP2C51	XP_008380981.2 protein phosphatase 2C 51-like isoform X1 [Malus domestica]	Environmental Information Processing;Environmental Information Processing	Signal transduction;Signal transduction	ko04075//Plant hormone signal transduction;ko04016//MAPK signaling pathway - plant	K14497;K14497	-	GO:0003674//molecular_function;GO:0003824//catalytic activity;GO:0004721//phosphoprotein phosphatase activity;GO:0004722//protein serine/threonine phosphatase activity;GO:0005488//binding;GO:0016787//hydrolase activity;GO:0016788//hydrolase activity, acting on ester bonds;GO:0016791//phosphatase activity;GO:0042578//phosphoric ester hydrolase activity;GO:0043167//ion binding;GO:0043169//cation bi…	GO:0006464//cellular protein modification process;GO:0006470//protein dephosphorylation;GO:0006793//phosphorus metabolic process;GO:0006796//phosphate-containing compound metabolic process;GO:0006807//nitrogen compound metabolic process;GO:0008150//biological_process;GO:0008152//metabolic process;GO:0009987//cellular process;GO:0016311//dephosphorylation;GO:0019538//protein metabolic process;GO:0…
163	gene:MD01G1225900	48.48	47.5	42.42	102.24	92.6	102.53	46.1333	99.1233	1.10342	4.49005e-17	5.73947e-15	YSL3	XP_008381368.2 metal-nicotianamine transporter YSL3-like [Malus domestica]	-	-	-	-	GO:0016020//membrane	GO:0015198//oligopeptide transporter activity	GO:0006857//oligopeptide transport;GO:0055085//transmembrane transport
164	gene:MD01G1227100	12.47	12.15	12.71	3.89	4.85	5.35	12.4433	4.69667	-1.40566	9.85622e-06	0.000261587	SAUR32	XP_008381430.2 auxin-responsive protein SAUR32-like [Malus domestica]	Environmental Information Processing	Signal transduction	ko04075//Plant hormone signal transduction	K14488	-	-	GO:0009733//response to auxin
165	gene:MD01G1228800	2.54	3.29	2.71	15.86	17.86	15.75	2.84667	16.49	2.53425	2.44679e-43	1.45957e-40	DMR6	XP_008362804.2 protein DOWNY MILDEW RESISTANCE 6-like [Malus domestica]	-	-	-	-	-	GO:0016491//oxidoreductase activity	GO:0055114//oxidation-reduction process
166	gene:MD02G1001300	0.43	0.93	0.86	2.61	2.98	2.76	0.74	2.78333	1.91122	3.3315e-07	1.22267e-05	MLO1	XP_008383732.1 MLO-like protein 1 [Malus domestica]	-	-	-	-	GO:0016021//integral component of membrane	-	GO:0006952//defense response
167	gene:MD02G1013800	0.78	1.96	1.16	3.65	14.32	13.38	1.3	10.45	3.00692	4.86833e-10	2.83214e-08	CjBAp12	XP_008384747.1 EG45-like domain containing protein [Malus domestica]	-	-	-	-	-	-	GO:0042742//defense response to bacterium;GO:0050832//defense response to fungus
168	gene:MD02G1013900	0.76	0.87	0.74	10.3	8.73	8.69	0.79	9.24	3.54797	2.76221e-30	8.57907e-28	AMAT	XP_008384757.2 methanol O-anthraniloyltransferase [Malus domestica]	-	-	-	-	-	GO:0016747//transferase activity, transferring acyl groups other than amino-acyl groups	-
169	gene:MD02G1018900	1.82	1.98	1.97	5.37	5.2	5.62	1.92333	5.39667	1.48846	7.70169e-11	4.99892e-09	At2g23200	XP_008389594.2 probable receptor-like protein kinase At2g23200 isoform X1 [Malus domestica]	-	-	-	-	-	GO:0004672//protein kinase activity;GO:0005524//ATP binding	GO:0006468//protein phosphorylation
170	gene:MD02G1019900	0.07	0	0	0.24	0.85	1.02	0.0233333	0.703333	4.91374	0.00175797	0.0232956	SRC2	TQD75452.1 hypothetical protein C1H46_039019 [Malus baccata]	-	-	-	-	-	-	-
171	gene:MD02G1023200	973.39	939.46	1013.27	516.07	381.14	461.38	975.373	452.863	-1.10688	3.03313e-29	8.9053e-27	TPRP-F1	XP_008354363.2 repetitive proline-rich cell wall protein 1-like [Malus domestica]	-	-	-	-	-	-	-
172	gene:MD02G1028700	0.59	0.74	0.38	1.54	2.51	2.24	0.57	2.09667	1.87906	0.000562114	0.00896639	UCC1	XP_008385439.2 blue copper protein-like [Malus domestica]	-	-	-	-	-	GO:0009055//electron carrier activity	-
173	gene:MD02G1032600	1.82	2.51	1.94	60.96	52.18	67.12	2.09	60.0867	4.84547	9.75406e-93	5.23668e-89	SBH1	XP_008385659.2 sphinganine C4-monooxygenase 1-like [Malus domestica]	Metabolism;Metabolism	Global and overview maps;Lipid metabolism	ko01100//Metabolic pathways;ko00600//Sphingolipid metabolism	K04713;K04713	GO:0016020//membrane	GO:0005506//iron ion binding;GO:0016491//oxidoreductase activity	GO:0008610//lipid biosynthetic process;GO:0055085//transmembrane transport;GO:0055114//oxidation-reduction process
174	gene:MD02G1032700	0.25	0.58	0.25	6.55	6.77	6.91	0.36	6.74333	4.22739	1.05646e-57	1.07305e-54	PDR1	XP_008389930.2 pleiotropic drug resistance protein 1-like [Malus domestica]	-	-	-	-	GO:0005575//cellular_component;GO:0005737//cytoplasm;GO:0005887//integral component of plasma membrane;GO:0009379//Holliday junction helicase complex;GO:0009380//excinuclease repair complex;GO:0009898//cytoplasmic side of plasma membrane;GO:0016020//membrane;GO:0016021//integral component of membrane;GO:0043190//ATP-binding cassette (ABC) transporter complex;GO:0055051//ATP-binding cassette (ABC)…	GO:0000166//nucleotide binding;GO:0003674//molecular_function;GO:0003723//RNA binding;GO:0003724//RNA helicase activity;GO:0003824//catalytic activity;GO:0003924//GTPase activity;GO:0004176//ATP-dependent peptidase activity;GO:0004222//metalloendopeptidase activity;GO:0004386//helicase activity;GO:0005260//channel-conductance-controlling ATPase activity;GO:0005319//lipid transporter activity;GO:0…	GO:0000910//cytokinesis;GO:0001887//selenium compound metabolic process;GO:0006281//DNA repair;GO:0006289//nucleotide-excision repair;GO:0006310//DNA recombination;GO:0006400//tRNA modification;GO:0006464//cellular protein modification process;GO:0006508//proteolysis;GO:0006576//cellular biogenic amine metabolic process;GO:0006614//SRP-dependent cotranslational protein targeting to membrane;GO:00…
175	gene:MD02G1036600	1.82	1.36	1.32	0.54	0.88	0.6	1.5	0.673333	-1.15557	0.00028845	0.00502795	SIS8	XP_008344087.3 uncharacterized protein LOC103406888 [Malus domestica]	-	-	-	-	-	GO:0004672//protein kinase activity;GO:0005515//protein binding;GO:0005524//ATP binding	GO:0006468//protein phosphorylation;GO:0045893//positive regulation of transcription, DNA-templated
176	gene:MD02G1047500	0.03	0.11	0.07	0.36	0.34	0.82	0.07	0.506667	2.85561	0.00105312	0.015222	CES101	XP_028953177.1 uncharacterized protein LOC103452577 [Malus domestica]	-	-	-	-	-	GO:0004672//protein kinase activity;GO:0004674//protein serine/threonine kinase activity;GO:0005524//ATP binding	GO:0006468//protein phosphorylation;GO:0048544//recognition of pollen
177	gene:MD02G1047600	0	0	0.02	0.31	0.42	0.55	0.00666667	0.426667	6	9.11042e-05	0.00186684	CES101	XP_028965692.1 G-type lectin S-receptor-like serine/threonine-protein kinase At1g67520 isoform X1 [Malus domestica]	-	-	-	-	-	GO:0004672//protein kinase activity;GO:0004674//protein serine/threonine kinase activity;GO:0005524//ATP binding	GO:0006468//protein phosphorylation;GO:0048544//recognition of pollen
178	gene:MD02G1050000	1.87	1.22	1.98	6.03	5.45	4.75	1.69	5.41	1.67861	2.27262e-08	1.03399e-06	ALDH2C4	XP_008386638.2 aldehyde dehydrogenase family 2 member C4-like isoform X1 [Malus domestica]	Metabolism	Biosynthesis of other secondary metabolites	ko00940//Phenylpropanoid biosynthesis	K12355	-	GO:0003842//1-pyrroline-5-carboxylate dehydrogenase activity;GO:0004491//methylmalonate-semialdehyde dehydrogenase (acylating) activity;GO:0004777//succinate-semialdehyde dehydrogenase (NAD+) activity;GO:0008802//betaine-aldehyde dehydrogenase activity;GO:0009013//succinate-semialdehyde dehydrogenase [NAD(P)+] activity;GO:0016491//oxidoreductase activity;GO:0016620//oxidoreductase activity, actin…	GO:0006527//arginine catabolic process;GO:0006562//proline catabolic process;GO:0006574//valine catabolic process;GO:0006578//amino-acid betaine biosynthetic process;GO:0009450//gamma-aminobutyric acid catabolic process;GO:0010124//phenylacetate catabolic process;GO:0055114//oxidation-reduction process
179	gene:MD02G1056400	47.87	50.69	42.72	19.55	19.7	24.41	47.0933	21.22	-1.1501	8.16433e-18	1.12803e-15	D14	XP_008386980.2 strigolactone esterase D14-like [Malus domestica]	-	-	-	-	-	GO:0003674//molecular_function;GO:0003824//catalytic activity;GO:0004414//homoserine O-acetyltransferase activity;GO:0047570//3-oxoadipate enol-lactonase activity;GO:0070205//2-succinyl-6-hydroxy-2,4-cyclohexadiene-1-carboxylate synthase activity	GO:0009086//methionine biosynthetic process;GO:0009102//biotin biosynthetic process;GO:0009234//menaquinone biosynthetic process;GO:0015979//photosynthesis;GO:0042952//beta-ketoadipate pathway
180	gene:MD02G1066200	1.12	0.18	0.1	7.72	4.09	6.09	0.466667	5.96667	3.67646	7.86478e-11	5.09597e-09	MIK1	XP_028943582.1 receptor-like protein kinase HSL1 [Malus domestica]	-	-	-	-	-	GO:0004672//protein kinase activity;GO:0005515//protein binding;GO:0005524//ATP binding	GO:0006468//protein phosphorylation
181	gene:MD02G1066300	2.7	2.84	1.2	8.18	10.45	9.79	2.24667	9.47333	2.07609	5.98563e-26	1.48971e-23	MIK1	RXI05987.1 hypothetical protein DVH24_018029 [Malus domestica]	-	-	-	-	-	GO:0004672//protein kinase activity;GO:0005515//protein binding;GO:0005524//ATP binding	GO:0006468//protein phosphorylation
182	gene:MD02G1066400	0.04	0.14	0.04	0.42	0.76	0.59	0.0733333	0.59	3.00817	8.25293e-05	0.00170883	RLK5	XP_028943584.1 LOW QUALITY PROTEIN: receptor-like protein kinase 5 [Malus domestica]	-	-	-	-	-	GO:0004672//protein kinase activity;GO:0005515//protein binding;GO:0005524//ATP binding	GO:0006468//protein phosphorylation
183	gene:MD02G1079200	37.43	49.04	32.68	19.51	14.57	18.38	39.7167	17.4867	-1.18349	2.98143e-16	3.52344e-14	BGAL12	RXI06069.1 hypothetical protein DVH24_018111 [Malus domestica]	-	-	-	-	GO:0005575//cellular_component;GO:0005618//cell wall;GO:0005622//intracellular;GO:0005623//cell;GO:0005737//cytoplasm;GO:0005773//vacuole;GO:0009341//beta-galactosidase complex;GO:0030312//external encapsulating structure;GO:0043226//organelle;GO:0043227//membrane-bounded organelle;GO:0043229//intracellular organelle;GO:0043231//intracellular membrane-bounded organelle;GO:0044424//intracellular p…	GO:0003674//molecular_function;GO:0003824//catalytic activity;GO:0004553//hydrolase activity, hydrolyzing O-glycosyl compounds;GO:0004565//beta-galactosidase activity;GO:0005488//binding;GO:0015925//galactosidase activity;GO:0016787//hydrolase activity;GO:0016798//hydrolase activity, acting on glycosyl bonds;GO:0030246//carbohydrate binding	GO:0005975//carbohydrate metabolic process;GO:0008150//biological_process;GO:0008152//metabolic process;GO:0044238//primary metabolic process;GO:0071704//organic substance metabolic process
184	gene:MD02G1081600	0.08	0.08	0	0.65	0.5	0.55	0.0533333	0.566667	3.40939	0.00160065	0.0215529	BHLH41	XP_008344123.2 putative transcription factor bHLH041 [Malus domestica]	-	-	-	-	-	GO:0046983//protein dimerization activity	-
185	gene:MD02G1081900	2.19	1.41	1.75	4.68	3.49	4.63	1.78333	4.26667	1.25853	0.00180108	0.0237164	RPS16-2	XP_009361624.1 PREDICTED: uncharacterized protein LOC103951876 isoform X1 [Pyrus x bretschneideri]	Genetic Information Processing	Translation	ko03010//Ribosome	K02959	GO:0000314//organellar small ribosomal subunit;GO:0005840//ribosome;GO:0022627//cytosolic small ribosomal subunit	GO:0003735//structural constituent of ribosome	GO:0006412//translation
186	gene:MD02G1085000	0.35	0.42	0.43	1.25	2	1.05	0.4	1.43333	1.8413	0.00431757	0.0486859	PCMP-E70	XP_008388329.2 pentatricopeptide repeat-containing protein At1g09190 [Malus domestica]	-	-	-	-	-	-	-
187	gene:MD02G1085900	0.06	0.33	0.17	0.84	1.59	1.38	0.186667	1.27	2.76629	1.40441e-05	0.000357825	--	XP_008388473.2 ankyrin repeat-containing protein BDA1-like [Malus domestica]	-	-	-	-	-	GO:0005515//protein binding	-
188	gene:MD02G1089800	1.95	2.53	0.92	14.08	22.55	20.54	1.8	19.0567	3.40423	7.04227e-22	1.27853e-19	ABP19A	XP_008362990.2 auxin-binding protein ABP19a-like [Malus domestica]	-	-	-	-	-	-	-
189	gene:MD02G1091800	35.39	39.18	34.59	113.07	105.5	119.32	36.3867	112.63	1.63011	7.15478e-42	3.89687e-39	At3g45310	XP_028944858.1 thiol protease aleurain-like [Malus domestica]	-	-	-	-	-	GO:0008234//cysteine-type peptidase activity	GO:0006508//proteolysis
190	gene:MD02G1091900	1.11	1.66	1.37	2.94	3.67	3.42	1.38	3.34333	1.27662	5.64388e-05	0.00123101	RIPK	XP_028944862.1 serine/threonine-protein kinase RIPK-like [Malus domestica]	-	-	-	-	-	GO:0004672//protein kinase activity;GO:0005524//ATP binding	GO:0006468//protein phosphorylation
191	gene:MD02G1099900	0.09	0.15	0.15	0.67	0.37	0.39	0.13	0.476667	1.87447	0.0043433	0.0488845	RBOHE	XP_028945198.1 respiratory burst oxidase homolog protein E-like [Malus domestica]	Organismal Systems;Environmental Information Processing	Environmental adaptation;Signal transduction	ko04626//Plant-pathogen interaction;ko04016//MAPK signaling pathway - plant	K13447;K13447	-	GO:0004601//peroxidase activity;GO:0005509//calcium ion binding;GO:0016491//oxidoreductase activity;GO:0050664//oxidoreductase activity, acting on NAD(P)H, oxygen as acceptor	GO:0055114//oxidation-reduction process
192	gene:MD02G1119900	1.46	1.22	1.39	3.13	4.35	2.5	1.35667	3.32667	1.29401	0.000943488	0.0139212	SSL5	XP_028945967.1 protein STRICTOSIDINE SYNTHASE-LIKE 5-like [Malus domestica]	-	-	-	-	-	GO:0005515//protein binding;GO:0016844//strictosidine synthase activity	GO:0009058//biosynthetic process
193	gene:MD02G1120100	0.28	0.12	0.09	4.71	3.89	4.07	0.163333	4.22333	4.69249	2.32647e-15	2.51239e-13	AEE21	XP_028945971.1 probable acyl-activating enzyme 1, peroxisomal [Malus domestica]	-	-	-	-	-	GO:0003987//acetate-CoA ligase activity;GO:0004043//L-aminoadipate-semialdehyde dehydrogenase activity;GO:0008668//(2,3-dihydroxybenzoyl)adenylate synthase activity;GO:0008756//o-succinylbenzoate-CoA ligase activity;GO:0030729//acetoacetate-CoA ligase activity;GO:0047473//D-alanine-poly(phosphoribitol) ligase activity;GO:0050218//propionate-CoA ligase activity	GO:0009234//menaquinone biosynthetic process;GO:0019287//isopentenyl diphosphate biosynthetic process, mevalonate pathway;GO:0019290//siderophore biosynthetic process;GO:0019350//teichoic acid biosynthetic process;GO:0019427//acetyl-CoA biosynthetic process from acetate;GO:0019878//lysine biosynthetic process via aminoadipic acid
194	gene:MD02G1120200	2.81	4.34	3.58	27.44	30.48	35.32	3.57667	31.08	3.1193	1.90845e-45	1.23657e-42	CHI2	TQD85797.1 hypothetical protein C1H46_028713 [Malus baccata]	Metabolism;Environmental Information Processing;Metabolism	Global and overview maps;Signal transduction;Carbohydrate metabolism	ko01100//Metabolic pathways;ko04016//MAPK signaling pathway - plant;ko00520//Amino sugar and nucleotide sugar metabolism	K20547;K20547;K20547	-	GO:0004568//chitinase activity;GO:0008061//chitin binding	GO:0006032//chitin catabolic process;GO:0016998//cell wall macromolecule catabolic process
195	gene:MD02G1131800	194.82	227.45	153.99	112.06	83.92	85.8	192.087	93.9267	-1.03215	3.43388e-13	3.00113e-11	ATJ11	XP_008394321.1 chaperone protein dnaJ 11, chloroplastic-like [Malus domestica]	-	-	-	-	-	GO:0005515//protein binding	GO:0006457//protein folding;GO:0009408//response to heat
196	gene:MD02G1138600	0.11	0.62	0.1	3.76	2.91	4.6	0.276667	3.75667	3.76323	1.04359e-10	6.63608e-09	ephA	XP_008366789.2 uncharacterized protein LOC103430430 [Malus domestica]	-	-	-	-	-	GO:0003674//molecular_function;GO:0003824//catalytic activity;GO:0004414//homoserine O-acetyltransferase activity;GO:0008236//serine-type peptidase activity;GO:0016787//hydrolase activity;GO:0016788//hydrolase activity, acting on ester bonds;GO:0047570//3-oxoadipate enol-lactonase activity;GO:0047746//chlorophyllase activity;GO:0070205//2-succinyl-6-hydroxy-2,4-cyclohexadiene-1-carboxylate syntha…	GO:0006112//energy reserve metabolic process;GO:0006508//proteolysis;GO:0008152//metabolic process;GO:0009086//methionine biosynthetic process;GO:0009102//biotin biosynthetic process;GO:0009234//menaquinone biosynthetic process;GO:0015979//photosynthesis;GO:0015996//chlorophyll catabolic process;GO:0030163//protein catabolic process;GO:0042952//beta-ketoadipate pathway
197	gene:MD02G1138900	0.38	0.23	0.15	1.44	1.38	0.9	0.253333	1.24	2.29123	0.00184616	0.0242166	PER72	XP_008344257.2 peroxidase 72 isoform X1 [Malus domestica]	Metabolism;Metabolism;Metabolism	Global and overview maps;Global and overview maps;Biosynthesis of other secondary metabolites	ko01100//Metabolic pathways;ko01110//Biosynthesis of secondary metabolites;ko00940//Phenylpropanoid biosynthesis	K00430;K00430;K00430	-	GO:0004601//peroxidase activity;GO:0020037//heme binding	GO:0006979//response to oxidative stress;GO:0055114//oxidation-reduction process
198	gene:MD02G1142300	0.12	0.26	0.3	3.19	4.92	4.63	0.226667	4.24667	4.22769	2.23783e-22	4.18408e-20	HSR4	XP_028946790.1 protein HYPER-SENSITIVITY-RELATED 4-like [Malus domestica]	-	-	-	-	GO:0000502//proteasome complex;GO:0005575//cellular_component;GO:0005622//intracellular;GO:0005623//cell;GO:0005737//cytoplasm;GO:0005739//mitochondrion;GO:0005740//mitochondrial envelope;GO:0005743//mitochondrial inner membrane;GO:0009360//DNA polymerase III complex;GO:0009379//Holliday junction helicase complex;GO:0016020//membrane;GO:0016021//integral component of membrane;GO:0019866//organell…	GO:0000166//nucleotide binding;GO:0003674//molecular_function;GO:0003678//DNA helicase activity;GO:0003723//RNA binding;GO:0003724//RNA helicase activity;GO:0003824//catalytic activity;GO:0003887//DNA-directed DNA polymerase activity;GO:0004222//metalloendopeptidase activity;GO:0004386//helicase activity;GO:0005488//binding;GO:0005524//ATP binding;GO:0005525//GTP binding;GO:0008144//drug binding;…	GO:0006260//DNA replication;GO:0006281//DNA repair;GO:0006310//DNA recombination;GO:0006508//proteolysis;GO:0006996//organelle organization;GO:0007005//mitochondrion organization;GO:0008150//biological_process;GO:0009987//cellular process;GO:0010498//proteasomal protein catabolic process;GO:0016043//cellular component organization;GO:0017004//cytochrome complex assembly;GO:0017062//respiratory ch…
199	gene:MD02G1145800	12.09	14.93	16.31	5.49	4.77	7.61	14.4433	5.95667	-1.27783	7.78716e-07	2.64124e-05	RL3	XP_008338377.1 protein RADIALIS-like 4 [Malus domestica]	-	-	-	-	-	-	-
200	gene:MD02G1152700	2.24	2.58	1.85	0.85	0.29	0.63	2.22333	0.59	-1.91394	9.77628e-05	0.00198596	At4g36750	XP_008363122.2 probable NAD(P)H dehydrogenase (quinone) FQR1-like 2 [Malus domestica]	Metabolism;Metabolism;Metabolism	Global and overview maps;Global and overview maps;Metabolism of cofactors and vitamins	ko01100//Metabolic pathways;ko01110//Biosynthesis of secondary metabolites;ko00130//Ubiquinone and other terpenoid-quinone biosynthesis	K03809;K03809;K03809	GO:0005575//cellular_component;GO:0005622//intracellular;GO:0005623//cell;GO:0005737//cytoplasm;GO:0015627//type II protein secretion system complex;GO:0044424//intracellular part;GO:0044464//cell part	GO:0000166//nucleotide binding;GO:0003674//molecular_function;GO:0003824//catalytic activity;GO:0003955//NAD(P)H dehydrogenase (quinone) activity;GO:0005488//binding;GO:0008565//protein transporter activity;GO:0009055//electron carrier activity;GO:0010181//FMN binding;GO:0016491//oxidoreductase activity;GO:0016651//oxidoreductase activity, acting on NAD(P)H;GO:0016655//oxidoreductase activity, ac…	GO:0008150//biological_process;GO:0008152//metabolic process;GO:0015628//protein secretion by the type II secretion system;GO:0055114//oxidation-reduction process
201	gene:MD02G1153000	0.42	0.57	0.61	4.15	4.31	4.45	0.533333	4.30333	3.01235	2.86593e-16	3.4192e-14	GT5	TQE09116.1 hypothetical protein C1H46_005269 [Malus baccata]	Metabolism	Biosynthesis of other secondary metabolites	ko00940//Phenylpropanoid biosynthesis	K12356	-	GO:0008194//UDP-glycosyltransferase activity;GO:0016758//transferase activity, transferring hexosyl groups	-
202	gene:MD02G1153100	2.34	3.96	2.4	4.35	6.66	7.72	2.9	6.24333	1.10626	0.000510656	0.00824186	GT5	TQE09117.1 hypothetical protein C1H46_005270 [Malus baccata]	Metabolism	Biosynthesis of other secondary metabolites	ko00940//Phenylpropanoid biosynthesis	K12356	-	GO:0008194//UDP-glycosyltransferase activity;GO:0016758//transferase activity, transferring hexosyl groups	-
203	gene:MD02G1162800	2.82	3.67	3.42	39.36	32.63	33.92	3.30333	35.3033	3.41781	2.11446e-64	2.83798e-61	MES3	XP_028947470.1 salicylic acid-binding protein 2-like [Malus domestica]	-	-	-	-	-	GO:0003674//molecular_function;GO:0003824//catalytic activity;GO:0008374//O-acyltransferase activity;GO:0016787//hydrolase activity;GO:0016788//hydrolase activity, acting on ester bonds;GO:0070205//2-succinyl-6-hydroxy-2,4-cyclohexadiene-1-carboxylate synthase activity	GO:0006629//lipid metabolic process;GO:0009102//biotin biosynthetic process;GO:0009234//menaquinone biosynthetic process;GO:0015979//photosynthesis
204	gene:MD02G1162900	5.05	4.93	3.78	24.66	21.32	23.67	4.58667	23.2167	2.33964	7.65035e-29	2.2116e-26	SABP2	RXI07226.1 hypothetical protein DVH24_026362 [Malus domestica]	-	-	-	-	-	GO:0003674//molecular_function;GO:0003824//catalytic activity;GO:0008236//serine-type peptidase activity;GO:0008374//O-acyltransferase activity;GO:0016787//hydrolase activity;GO:0016788//hydrolase activity, acting on ester bonds;GO:0070205//2-succinyl-6-hydroxy-2,4-cyclohexadiene-1-carboxylate synthase activity	GO:0006508//proteolysis;GO:0006629//lipid metabolic process;GO:0009102//biotin biosynthetic process;GO:0009234//menaquinone biosynthetic process;GO:0015979//photosynthesis
205	gene:MD02G1163000	8.67	12.54	10.03	33.99	30.7	36.34	10.4133	33.6767	1.69332	9.29155e-20	1.47336e-17	MES10	RXI07224.1 hypothetical protein DVH24_026360 [Malus domestica]	-	-	-	-	-	GO:0003674//molecular_function;GO:0003824//catalytic activity;GO:0008374//O-acyltransferase activity;GO:0016787//hydrolase activity;GO:0016788//hydrolase activity, acting on ester bonds;GO:0070205//2-succinyl-6-hydroxy-2,4-cyclohexadiene-1-carboxylate synthase activity	GO:0006629//lipid metabolic process;GO:0009102//biotin biosynthetic process;GO:0009234//menaquinone biosynthetic process;GO:0015979//photosynthesis
206	gene:MD02G1164300	1.74	1.44	1.67	3.68	3.38	2.94	1.61667	3.33333	1.04394	0.000132483	0.00258373	At5g66900	XP_028954028.1 probable disease resistance protein At5g66900 [Malus domestica]	-	-	-	-	-	GO:0005515//protein binding;GO:0005524//ATP binding;GO:0016887//ATPase activity;GO:0043531//ADP binding	GO:0006260//DNA replication
207	gene:MD02G1165600	3.31	4.74	3.83	8.12	9.85	7.54	3.96	8.50333	1.10253	2.03594e-12	1.63839e-10	At5g66900	TQD97237.1 hypothetical protein C1H46_017168 [Malus baccata]	-	-	-	-	GO:0005737//cytoplasm	GO:0005515//protein binding;GO:0005524//ATP binding;GO:0016887//ATPase activity;GO:0043531//ADP binding	GO:0002949//tRNA threonylcarbamoyladenosine modification;GO:0006400//tRNA modification
208	gene:MD02G1166700	1.17	1.48	1.41	3.2	3.94	4.09	1.35333	3.74333	1.46781	1.98952e-05	0.000486138	HHO5	XP_028947608.1 transcription factor HHO5-like isoform X1 [Malus domestica]	-	-	-	-	-	-	-
209	gene:MD02G1171800	0.38	0.05	0.15	0.96	1.53	1.34	0.193333	1.27667	2.72322	0.000132752	0.00258628	HSF24	RXI07163.1 hypothetical protein DVH24_026299 [Malus domestica]	-	-	-	-	GO:0005815//microtubule organizing center	GO:0003700//transcription factor activity, sequence-specific DNA binding;GO:0043565//sequence-specific DNA binding	GO:0006260//DNA replication;GO:0006355//regulation of transcription, DNA-templated;GO:0070206//protein trimerization
210	gene:MD02G1174500	12.19	13.04	13.14	46.52	42.14	40.83	12.79	43.1633	1.75479	4.39402e-50	3.51344e-47	NAPRT2	XP_028947817.1 nicotinate phosphoribosyltransferase 2-like [Malus domestica]	Metabolism;Metabolism	Global and overview maps;Metabolism of cofactors and vitamins	ko01100//Metabolic pathways;ko00760//Nicotinate and nicotinamide metabolism	K00763;K00763	-	GO:0004516//nicotinate phosphoribosyltransferase activity;GO:0016763//transferase activity, transferring pentosyl groups	GO:0019357//nicotinate nucleotide biosynthetic process;GO:0019358//nicotinate nucleotide salvage
211	gene:MD02G1218900	1.44	3.08	1.98	17.28	27.36	22.81	2.16667	22.4833	3.37531	7.21998e-25	1.61508e-22	--	XP_028949173.1 PRA1 family protein F4-like [Malus domestica]	-	-	-	-	-	-	-
212	gene:MD02G1233100	0.03	0.08	0.02	1.23	1.15	1.2	0.0433333	1.19333	4.78338	1.83089e-09	9.92883e-08	GLR1.2	RXI06628.1 hypothetical protein DVH24_025764 [Malus domestica]	-	-	-	-	GO:0016020//membrane	GO:0004970//ionotropic glutamate receptor activity;GO:0015276//ligand-gated ion channel activity;GO:0043822//ribonuclease M5 activity	GO:0006364//rRNA processing
213	gene:MD02G1236000	2.24	3.12	3.03	7.83	6.75	5.64	2.79667	6.74	1.26904	1.4679e-06	4.75972e-05	HSP26-A	XP_017191849.2 probable glutathione S-transferase [Malus domestica]	Metabolism;Metabolism	Global and overview maps;Metabolism of other amino acids	ko01100//Metabolic pathways;ko00480//Glutathione metabolism	K00799;K00799	-	GO:0005515//protein binding;GO:0015035//protein disulfide oxidoreductase activity;GO:0016034//maleylacetoacetate isomerase activity	GO:0006559//L-phenylalanine catabolic process;GO:0006572//tyrosine catabolic process;GO:0006749//glutathione metabolic process;GO:0006790//sulfur compound metabolic process;GO:0042965//glutaredoxin biosynthetic process;GO:0045454//cell redox homeostasis;GO:0055114//oxidation-reduction process
214	gene:MD02G1236100	3.19	5.12	4.97	25.36	26.95	26.89	4.42667	26.4	2.57625	9.36555e-27	2.47864e-24	HSP26-A	XP_028949636.1 probable glutathione S-transferase [Malus domestica]	Metabolism;Metabolism	Global and overview maps;Metabolism of other amino acids	ko01100//Metabolic pathways;ko00480//Glutathione metabolism	K00799;K00799	-	GO:0005515//protein binding;GO:0015035//protein disulfide oxidoreductase activity;GO:0016034//maleylacetoacetate isomerase activity	GO:0006559//L-phenylalanine catabolic process;GO:0006572//tyrosine catabolic process;GO:0006749//glutathione metabolic process;GO:0006790//sulfur compound metabolic process;GO:0042965//glutaredoxin biosynthetic process;GO:0045454//cell redox homeostasis;GO:0055114//oxidation-reduction process
215	gene:MD02G1244300	0.3	1.16	0.66	1.91	3.08	3.33	0.706667	2.77333	1.97252	0.00113629	0.0162369	RFC1	TQD82563.1 hypothetical protein C1H46_031879 [Malus baccata]	Genetic Information Processing;Genetic Information Processing;Genetic Information Processing	Replication and repair;Replication and repair;Replication and repair	ko03420//Nucleotide excision repair;ko03030//DNA replication;ko03430//Mismatch repair	K10754;K10754;K10754	GO:0005664//nuclear origin of replication recognition complex	GO:0003677//DNA binding;GO:0003911//DNA ligase (NAD+) activity	GO:0006260//DNA replication;GO:0006281//DNA repair;GO:0006310//DNA recombination
216	gene:MD02G1244400	2.56	3.1	3.16	7.46	6.38	7.16	2.94	7	1.25154	8.1569e-11	5.27616e-09	RFC1	KAB2627065.1 replication factor C subunit 1 [Pyrus ussuriensis x Pyrus communis]	Genetic Information Processing;Genetic Information Processing;Genetic Information Processing	Replication and repair;Replication and repair;Replication and repair	ko03420//Nucleotide excision repair;ko03030//DNA replication;ko03430//Mismatch repair	K10754;K10754;K10754	GO:0005663//DNA replication factor C complex;GO:0009360//DNA polymerase III complex;GO:0009379//Holliday junction helicase complex	GO:0003677//DNA binding;GO:0003689//DNA clamp loader activity;GO:0003887//DNA-directed DNA polymerase activity;GO:0005524//ATP binding;GO:0008134//transcription factor binding;GO:0009378//four-way junction helicase activity;GO:0016887//ATPase activity;GO:0052876//methylamine dehydrogenase (amicyanin) activity	GO:0006260//DNA replication;GO:0006281//DNA repair;GO:0006310//DNA recombination;GO:0006355//regulation of transcription, DNA-templated
217	gene:MD02G1244800	1.54	2.28	1.44	6.02	5.79	6.18	1.75333	5.99667	1.77406	9.17646e-10	5.20151e-08	GAT1	XP_028949923.1 GABA transporter 1-like [Malus domestica]	-	-	-	-	-	-	-
218	gene:MD02G1246600	0.7	1.45	1.46	3.95	4.04	2.31	1.20333	3.43333	1.51257	0.000150702	0.00287635	LRK10	XP_028954925.1 rust resistance kinase Lr10-like [Malus domestica]	-	-	-	-	-	GO:0003674//molecular_function;GO:0004672//protein kinase activity;GO:0005524//ATP binding	GO:0006468//protein phosphorylation;GO:0009306//protein secretion
219	gene:MD02G1247200	1.79	2.06	1.51	6.36	8.44	8.71	1.78667	7.83667	2.13297	2.893e-16	3.42971e-14	LRK10	XP_017185471.2 rust resistance kinase Lr10-like [Malus domestica]	-	-	-	-	-	GO:0003674//molecular_function;GO:0004672//protein kinase activity;GO:0005524//ATP binding;GO:0030247//polysaccharide binding	GO:0006468//protein phosphorylation;GO:0009306//protein secretion
220	gene:MD02G1249300	0.42	0.65	0.72	0.8	1.68	2.54	0.596667	1.67333	1.48773	0.00165397	0.0221596	LRK10	KAB2627096.1 receptor-like protein kinase [Pyrus ussuriensis x Pyrus communis]	-	-	-	-	-	GO:0004672//protein kinase activity;GO:0005524//ATP binding;GO:0030247//polysaccharide binding	GO:0006468//protein phosphorylation
221	gene:MD02G1249500	0	0.25	0.25	1.15	1.24	1.21	0.166667	1.2	2.848	0.000190131	0.00351986	LRK10	XP_028950063.1 rust resistance kinase Lr10-like [Malus domestica]	-	-	-	-	-	GO:0003697//single-stranded DNA binding;GO:0004672//protein kinase activity;GO:0005524//ATP binding	GO:0006355//regulation of transcription, DNA-templated;GO:0006468//protein phosphorylation;GO:0006952//defense response
222	gene:MD02G1249800	2.76	2.94	2.12	5.84	6.68	8.67	2.60667	7.06333	1.43814	3.26128e-07	1.20215e-05	LRK10	XP_008370222.3 rust resistance kinase Lr10-like isoform X2 [Malus domestica]	-	-	-	-	-	GO:0004672//protein kinase activity;GO:0005524//ATP binding	GO:0006468//protein phosphorylation
223	gene:MD02G1250400	0.54	0.74	0.59	1.97	2.19	3	0.623333	2.38667	1.93692	1.2077e-06	3.97081e-05	LRK10	XP_028950206.1 rust resistance kinase Lr10-like isoform X1 [Malus domestica]	-	-	-	-	-	GO:0004672//protein kinase activity;GO:0005524//ATP binding;GO:0030247//polysaccharide binding	GO:0006468//protein phosphorylation
224	gene:MD02G1250800	0.47	0.73	0.61	3.15	3.84	3.88	0.603333	3.62333	2.58629	1.57617e-08	7.34915e-07	LRK10	XP_028950158.1 rust resistance kinase Lr10-like [Malus domestica]	-	-	-	-	-	GO:0004672//protein kinase activity;GO:0005524//ATP binding	GO:0006468//protein phosphorylation
225	gene:MD02G1251800	0.1	0.31	0.16	1.46	0.88	0.78	0.19	1.04	2.45251	0.000647952	0.0100796	LRK10	XP_028950158.1 rust resistance kinase Lr10-like [Malus domestica]	-	-	-	-	-	GO:0004672//protein kinase activity;GO:0005524//ATP binding	GO:0006468//protein phosphorylation
226	gene:MD02G1252600	0.33	0.43	0.35	1.34	1.77	2.9	0.37	2.00333	2.43681	3.91775e-05	0.000895033	LRK10	XP_028950158.1 rust resistance kinase Lr10-like [Malus domestica]	-	-	-	-	-	GO:0004672//protein kinase activity;GO:0005524//ATP binding	GO:0006468//protein phosphorylation
227	gene:MD02G1254300	2.02	2.92	1.75	12.36	14.2	14.03	2.23	13.53	2.60105	2.59194e-30	8.11732e-28	LRK10	XP_028950171.1 rust resistance kinase Lr10-like isoform X1 [Malus domestica]	-	-	-	-	-	GO:0004672//protein kinase activity;GO:0005524//ATP binding;GO:0030247//polysaccharide binding	GO:0006468//protein phosphorylation
228	gene:MD02G1259000	4.09	4.75	4.86	1.17	0.98	0.96	4.56667	1.03667	-2.13919	1.59744e-15	1.74515e-13	CAT7	XP_008345866.2 cationic amino acid transporter 7, chloroplastic-like isoform X1 [Malus domestica]	-	-	-	-	GO:0005575//cellular_component;GO:0005622//intracellular;GO:0005623//cell;GO:0005737//cytoplasm;GO:0005886//plasma membrane;GO:0005887//integral component of plasma membrane;GO:0009507//chloroplast;GO:0009526//plastid envelope;GO:0009536//plastid;GO:0009941//chloroplast envelope;GO:0016020//membrane;GO:0016021//integral component of membrane;GO:0031090//organelle membrane;GO:0031224//intrinsic co…	GO:0003674//molecular_function;GO:0005215//transporter activity;GO:0005275//amine transmembrane transporter activity;GO:0005342//organic acid transmembrane transporter activity;GO:0008509//anion transmembrane transporter activity;GO:0008514//organic anion transmembrane transporter activity;GO:0015075//ion transmembrane transporter activity;GO:0015171//amino acid transmembrane transporter activity…	GO:0003333//amino acid transmembrane transport;GO:0006527//arginine catabolic process;GO:0006810//transport;GO:0006811//ion transport;GO:0006820//anion transport;GO:0006865//amino acid transport;GO:0008150//biological_process;GO:0009450//gamma-aminobutyric acid catabolic process;GO:0009605//response to external stimulus;GO:0009607//response to biotic stimulus;GO:0009624//response to nematode;GO:0…
229	gene:MD02G1260900	2.86	4.07	3.07	11.54	7.33	9.19	3.33333	9.35333	1.48852	1.15057e-07	4.6147e-06	At1g11410	XP_008363254.2 G-type lectin S-receptor-like serine/threonine-protein kinase At1g11410 isoform X2 [Malus domestica]	-	-	-	-	-	GO:0004672//protein kinase activity;GO:0004674//protein serine/threonine kinase activity;GO:0005524//ATP binding	GO:0006468//protein phosphorylation;GO:0048544//recognition of pollen
230	gene:MD02G1264200	1.1	0.82	0.98	2.43	2.1	1.73	0.966667	2.08667	1.11011	0.000275545	0.00484343	--	RXI05068.1 hypothetical protein DVH24_006325 [Malus domestica]	-	-	-	-	GO:0005634//nucleus;GO:0032040//small-subunit processome	GO:0003677//DNA binding;GO:0003700//transcription factor activity, sequence-specific DNA binding;GO:0005516//calmodulin binding;GO:0016987//sigma factor activity;GO:0051116//cobaltochelatase activity	GO:0006352//DNA-templated transcription, initiation;GO:0006355//regulation of transcription, DNA-templated;GO:0009236//cobalamin biosynthetic process
231	gene:MD02G1267600	0.47	3.97	0.17	0	0	0.33	1.53667	0.11	-3.80423	0.00343274	0.0403017	UBP13	XP_028951080.1 MATH domain and coiled-coil domain-containing protein At2g05410-like [Malus domestica]	-	-	-	-	-	GO:0005515//protein binding	-
232	gene:MD02G1273500	3.05	2.9	3.05	6.03	5.92	7.21	3	6.38667	1.0901	1.52198e-06	4.90544e-05	LRK10	TQD89815.1 hypothetical protein C1H46_024639 [Malus baccata]	-	-	-	-	-	GO:0004672//protein kinase activity;GO:0005524//ATP binding;GO:0030247//polysaccharide binding	GO:0006468//protein phosphorylation
233	gene:MD02G1273700	4.21	4.3	4.03	9.41	11.63	13.94	4.18	11.66	1.47999	3.40053e-12	2.67354e-10	LRK10	XP_008347622.1 rust resistance kinase Lr10-like [Malus domestica]	-	-	-	-	-	GO:0004672//protein kinase activity;GO:0005524//ATP binding;GO:0030247//polysaccharide binding	GO:0006468//protein phosphorylation
234	gene:MD02G1274000	0.35	0.31	0.26	1.11	1.85	1.69	0.306667	1.55	2.33752	1.92884e-06	6.09287e-05	LRK10	XP_009370622.1 PREDICTED: LEAF RUST 10 DISEASE-RESISTANCE LOCUS RECEPTOR-LIKE PROTEIN KINASE-like 2.1 [Pyrus x bretschneideri]	-	-	-	-	-	GO:0004672//protein kinase activity;GO:0005524//ATP binding;GO:0030247//polysaccharide binding	GO:0006468//protein phosphorylation
235	gene:MD02G1276600	0.45	0.63	0.17	4.13	4.31	4.46	0.416667	4.3	3.36737	7.25531e-11	4.73371e-09	CXE15	XP_028951467.1 probable carboxylesterase 17 [Malus domestica]	-	-	-	-	-	GO:0008236//serine-type peptidase activity;GO:0016787//hydrolase activity	GO:0006508//proteolysis
236	gene:MD02G1288600	0.08	0.17	0.23	0.79	0.73	0.68	0.16	0.733333	2.1964	0.000510117	0.00824186	RPPL1	XP_009354508.1 PREDICTED: putative disease resistance RPP13-like protein 1 [Pyrus x bretschneideri]	-	-	-	-	GO:0005575//cellular_component	GO:0005515//protein binding;GO:0005524//ATP binding;GO:0043531//ADP binding	GO:0008150//biological_process
237	gene:MD02G1307700	0.6	0.68	0.84	2.82	1.74	1.78	0.706667	2.11333	1.58042	0.000207277	0.00380157	--	TQD91597.1 hypothetical protein C1H46_022780 [Malus baccata]	-	-	-	-	-	-	-
238	gene:MD03G1012100	1.47	0.9	1.3	2.59	2.14	2.92	1.22333	2.55	1.05968	0.00199835	0.0259502	BPG2	XP_008390148.2 GTP-binding protein BRASSINAZOLE INSENSITIVE PALE GREEN 2, chloroplastic [Malus domestica]	-	-	-	-	GO:0005737//cytoplasm	GO:0003924//GTPase activity;GO:0005525//GTP binding;GO:0019843//rRNA binding;GO:0043022//ribosome binding;GO:0051539//4 iron, 4 sulfur cluster binding	GO:0006400//tRNA modification;GO:0042254//ribosome biogenesis;GO:0051186//cofactor metabolic process
239	gene:MD03G1012800	2.63	1.18	3.08	6.78	5.98	3.45	2.29667	5.40333	1.23431	0.00187398	0.0245293	pod	TQE01230.1 hypothetical protein C1H46_013137 [Malus baccata]	Metabolism;Metabolism;Metabolism	Global and overview maps;Global and overview maps;Biosynthesis of other secondary metabolites	ko01100//Metabolic pathways;ko01110//Biosynthesis of secondary metabolites;ko00940//Phenylpropanoid biosynthesis	K00430;K00430;K00430	-	GO:0004601//peroxidase activity;GO:0020037//heme binding	GO:0006979//response to oxidative stress;GO:0055114//oxidation-reduction process
240	gene:MD03G1014200	3.04	4.02	2.92	3.33	9.27	9.67	3.32667	7.42333	1.15799	0.00340666	0.0400581	pod	XP_028955122.1 peroxidase A2-like [Malus domestica]	Metabolism;Metabolism;Metabolism	Global and overview maps;Global and overview maps;Biosynthesis of other secondary metabolites	ko01100//Metabolic pathways;ko01110//Biosynthesis of secondary metabolites;ko00940//Phenylpropanoid biosynthesis	K00430;K00430;K00430	-	GO:0004601//peroxidase activity;GO:0020037//heme binding	GO:0006979//response to oxidative stress;GO:0055114//oxidation-reduction process
241	gene:MD03G1014400	0.49	0.99	0.93	1.67	3.09	2.87	0.803333	2.54333	1.66265	0.00122428	0.0172386	pod	KAB2616457.1 peroxidase A2-like [Pyrus ussuriensis x Pyrus communis]	Metabolism;Metabolism;Metabolism	Global and overview maps;Global and overview maps;Biosynthesis of other secondary metabolites	ko01100//Metabolic pathways;ko01110//Biosynthesis of secondary metabolites;ko00940//Phenylpropanoid biosynthesis	K00430;K00430;K00430	-	GO:0004601//peroxidase activity;GO:0020037//heme binding	GO:0006979//response to oxidative stress;GO:0055114//oxidation-reduction process
242	gene:MD03G1016000	0.15	0.03	0.12	0.4	0.51	0.58	0.1	0.496667	2.31228	0.00172138	0.0229076	RPPL1	XP_028955146.1 putative disease resistance RPP13-like protein 1 [Malus domestica]	-	-	-	-	-	GO:0005515//protein binding;GO:0005524//ATP binding;GO:0008134//transcription factor binding;GO:0043531//ADP binding	GO:0006355//regulation of transcription, DNA-templated
243	gene:MD03G1017100	0.03	0.03	0	0.58	0.33	0.81	0.02	0.573333	4.8413	4.28782e-05	0.00096489	RLP2	XP_028955148.1 receptor-like protein 2 [Malus domestica]	-	-	-	-	-	GO:0005515//protein binding	-
244	gene:MD03G1017300	0.42	0.25	0.26	6.94	5.65	6.98	0.31	6.52333	4.39527	5.57096e-36	2.35238e-33	EIX1	XP_008355013.2 receptor-like protein 3 [Malus domestica]	-	-	-	-	-	GO:0005515//protein binding	-
245	gene:MD03G1017700	0.03	0.05	0.07	0.34	0.25	0.55	0.05	0.38	2.926	0.00315068	0.0377089	PSY1R	XP_008352296.2 receptor-like protein 2 [Malus domestica]	-	-	-	-	-	GO:0005515//protein binding	-
246	gene:MD03G1017800	0.03	0.15	0.1	1.22	1.33	1.62	0.0933333	1.39	3.89655	3.64048e-09	1.89491e-07	EIX1	XP_008355014.2 receptor-like protein 3 [Malus domestica]	-	-	-	-	-	GO:0005515//protein binding	-
247	gene:MD03G1021800	0.1	0.14	0.02	1.06	1.06	1.48	0.0866667	1.2	3.79141	7.54083e-09	3.69e-07	LECRK2	XP_008352793.2 G-type lectin S-receptor-like serine/threonine-protein kinase LECRK3 [Malus domestica]	-	-	-	-	-	GO:0004672//protein kinase activity;GO:0005524//ATP binding	GO:0006468//protein phosphorylation
248	gene:MD03G1022000	0.03	0.09	0.1	0.42	1.13	0.96	0.0733333	0.836667	3.51211	6.63247e-06	0.000182872	LECRK3	RXI03878.1 hypothetical protein DVH24_038152 [Malus domestica]	-	-	-	-	-	GO:0004672//protein kinase activity;GO:0005524//ATP binding	GO:0006468//protein phosphorylation
249	gene:MD03G1023000	7.37	9.95	8.03	4.34	4.47	3.86	8.45	4.22333	-1.00057	0.00122477	0.017239	HIPP45	XP_008352454.1 heavy metal-associated isoprenylated plant protein 45 isoform X1 [Malus domestica]	-	-	-	-	GO:0005575//cellular_component;GO:0005622//intracellular;GO:0005623//cell;GO:0005737//cytoplasm;GO:0044424//intracellular part;GO:0044464//cell part	GO:0003674//molecular_function;GO:0003746//translation elongation factor activity;GO:0005488//binding;GO:0005507//copper ion binding;GO:0043167//ion binding;GO:0043169//cation binding;GO:0045340//mercury ion binding;GO:0046872//metal ion binding;GO:0046914//transition metal ion binding	GO:0006448//regulation of translational elongation;GO:0006810//transport;GO:0006811//ion transport;GO:0006812//cation transport;GO:0006825//copper ion transport;GO:0006873//cellular ion homeostasis;GO:0006875//cellular metal ion homeostasis;GO:0008150//biological_process;GO:0009987//cellular process;GO:0015694//mercury ion transport;GO:0019725//cellular homeostasis;GO:0030001//metal ion transport…
250	gene:MD03G1023100	18.63	10.88	22.1	10.72	10.7	3.72	17.2033	8.38	-1.03767	0.00131006	0.0182346	H3-1.1	XP_008352444.2 histone H3.2 [Malus domestica]	-	-	-	-	GO:0000785//chromatin;GO:0000786//nucleosome;GO:0005575//cellular_component;GO:0005622//intracellular;GO:0005623//cell;GO:0005634//nucleus;GO:0005694//chromosome;GO:0032991//macromolecular complex;GO:0032993//protein-DNA complex;GO:0043226//organelle;GO:0043227//membrane-bounded organelle;GO:0043228//non-membrane-bounded organelle;GO:0043229//intracellular organelle;GO:0043231//intracellular memb…	GO:0003674//molecular_function;GO:0003676//nucleic acid binding;GO:0003677//DNA binding;GO:0005488//binding;GO:0005515//protein binding;GO:0046982//protein heterodimerization activity;GO:0046983//protein dimerization activity;GO:0097159//organic cyclic compound binding;GO:1901363//heterocyclic compound binding	-
251	gene:MD03G1029900	7.87	8.54	9	18.47	19.42	20.29	8.47	19.3933	1.19513	4.14512e-17	5.31664e-15	OPT1	XP_028955248.1 oligopeptide transporter 1-like [Malus domestica]	-	-	-	-	-	GO:0015198//oligopeptide transporter activity	GO:0055085//transmembrane transport
252	gene:MD03G1048900	44.82	41.86	47.7	14.78	8.98	9.74	44.7933	11.1667	-2.00409	4.32208e-44	2.70714e-41	RPT2	NP_001280845.1 root phototropism protein 2-like [Malus domestica]	-	-	-	-	-	GO:0005515//protein binding	-
253	gene:MD03G1052400	8.77	5.61	9.98	3.3	3.54	2.14	8.12	2.99333	-1.43973	1.2e-07	4.79759e-06	EXPA2	XP_008354429.1 expansin-A4-like [Malus domestica]	-	-	-	-	-	-	-
254	gene:MD03G1057400	5.89	8.43	5.82	10.79	15.91	19.15	6.71333	15.2833	1.18686	4.87158e-07	1.72716e-05	WRKY24	NP_001315684.1 probable WRKY transcription factor 26 [Malus domestica]	Organismal Systems;Environmental Information Processing	Environmental adaptation;Signal transduction	ko04626//Plant-pathogen interaction;ko04016//MAPK signaling pathway - plant	K13424;K13424	-	GO:0003700//transcription factor activity, sequence-specific DNA binding;GO:0043565//sequence-specific DNA binding	GO:0006355//regulation of transcription, DNA-templated
255	gene:MD03G1059200	49.35	55.41	50.47	16.5	14.75	11.22	51.7433	14.1567	-1.86989	6.11228e-44	3.76567e-41	GSVIVT00023967001	XP_008354764.2 peroxidase 4-like [Malus domestica]	Metabolism;Metabolism;Metabolism	Global and overview maps;Global and overview maps;Biosynthesis of other secondary metabolites	ko01100//Metabolic pathways;ko01110//Biosynthesis of secondary metabolites;ko00940//Phenylpropanoid biosynthesis	K00430;K00430;K00430	-	GO:0004601//peroxidase activity;GO:0008679//2-hydroxy-3-oxopropionate reductase activity;GO:0020037//heme binding	GO:0006979//response to oxidative stress;GO:0055114//oxidation-reduction process
256	gene:MD03G1063600	0.08	0	0.07	2.28	2.2	1.48	0.05	1.98667	5.31228	9.61406e-10	5.40877e-08	FER	XP_008355123.3 receptor-like protein kinase FERONIA [Malus domestica]	-	-	-	-	-	GO:0004672//protein kinase activity;GO:0005524//ATP binding;GO:0009055//electron carrier activity	GO:0006468//protein phosphorylation
257	gene:MD03G1067900	80.4	75.77	82.37	35.28	27.65	31.26	79.5133	31.3967	-1.34059	4.50268e-36	1.9229e-33	FAD3	XP_028955470.1 acyl-lipid omega-3 desaturase (cytochrome b5), endoplasmic reticulum-like [Malus domestica]	-	-	-	-	-	GO:0016717//oxidoreductase activity, acting on paired donors, with oxidation of a pair of donors resulting in the reduction of molecular oxygen to two molecules of water	GO:0006629//lipid metabolic process;GO:0055114//oxidation-reduction process
258	gene:MD03G1072800	23.13	23.43	20.09	42.14	45.52	54.78	22.2167	47.48	1.09568	1.63505e-12	1.32715e-10	--	TQD91659.1 hypothetical protein C1H46_022723 [Malus baccata]	-	-	-	-	-	-	-
259	gene:MD03G1080800	0.79	1.29	1.22	4.54	5.3	4.09	1.1	4.64333	2.07766	7.89433e-13	6.62225e-11	BSK5	XP_017184274.2 serine/threonine-protein kinase BSK5-like [Malus domestica]	-	-	-	-	-	GO:0004672//protein kinase activity;GO:0005524//ATP binding;GO:0043546//molybdopterin cofactor binding	GO:0006461//protein complex assembly;GO:0006468//protein phosphorylation;GO:0009115//xanthine catabolic process
260	gene:MD03G1086800	0.32	0.22	0.32	1.36	1.25	0.92	0.286667	1.17667	2.03726	0.00110441	0.015844	BOA	XP_008356826.1 transcription factor BOA [Malus domestica]	-	-	-	-	-	-	-
261	gene:MD03G1094200	1.06	1.3	1.55	3.61	3.05	3.01	1.30333	3.22333	1.30635	0.00012977	0.0025374	--	TQE03225.1 hypothetical protein C1H46_011126 [Malus baccata]	-	-	-	-	-	GO:0005515//protein binding	-
262	gene:MD03G1094900	0.13	0.21	0.17	2.29	3.1	5.65	0.17	3.68	4.4361	2.55312e-10	1.55509e-08	--	XP_008355139.1 uncharacterized protein LOC103418808 [Malus domestica]	Cellular Processes	Transport and catabolism	ko04144//Endocytosis	K12471	-	GO:0005543//phospholipid binding	-
263	gene:MD03G1095100	0.62	0.84	1.03	1.99	4.82	3.27	0.83	3.36	2.01728	2.99548e-06	9.03477e-05	--	XP_008355143.2 epsin-3-like [Malus domestica]	Cellular Processes	Transport and catabolism	ko04144//Endocytosis	K12471	-	GO:0005543//phospholipid binding	-
264	gene:MD03G1096000	4.67	5.05	6.03	14.33	13.32	14	5.25	13.8833	1.40296	1.22615e-11	8.89577e-10	Y-3	XP_008357400.1 uncharacterized protein At3g17950-like [Malus domestica]	-	-	-	-	-	-	-
265	gene:MD03G1107700	5.22	4.9	5.24	11.66	12.32	9.95	5.12	11.31	1.14338	2.66022e-10	1.60988e-08	NTF6	RXI04491.1 hypothetical protein DVH24_038765 [Malus domestica]	-	-	-	-	-	GO:0004672//protein kinase activity;GO:0005524//ATP binding	GO:0006468//protein phosphorylation
266	gene:MD03G1115500	0.34	0.62	0.61	2.86	2.17	3.06	0.523333	2.69667	2.36538	3.86825e-09	1.99963e-07	MLO6	XP_028955637.1 MLO-like protein 2 [Malus domestica]	-	-	-	-	GO:0016021//integral component of membrane	-	GO:0006952//defense response
267	gene:MD03G1116400	2.05	2.34	1.14	0.65	0.72	0.94	1.84333	0.77	-1.25939	0.00143635	0.0196862	LOG2	XP_028955640.1 probable E3 ubiquitin-protein ligase LUL2 [Malus domestica]	Genetic Information Processing	Folding, sorting and degradation	ko04120//Ubiquitin mediated proteolysis	K10604	-	GO:0003723//RNA binding;GO:0008270//zinc ion binding	-
268	gene:MD03G1128900	39.67	48.54	46.96	12.06	14.14	9.49	45.0567	11.8967	-1.92118	5.81131e-38	2.79994e-35	SODCP	XP_008365087.2 superoxide dismutase [Cu-Zn], chloroplastic [Malus domestica]	Cellular Processes	Transport and catabolism	ko04146//Peroxisome	K04565	-	GO:0046872//metal ion binding	GO:0006801//superoxide metabolic process
269	gene:MD03G1138500	1.57	1.82	1.78	16.66	22.11	25.5	1.72333	21.4233	3.63591	5.82323e-85	2.43158e-81	XA21	XP_017180311.2 putative receptor-like protein kinase At3g47110 [Malus domestica]	Organismal Systems;Environmental Information Processing	Environmental adaptation;Signal transduction	ko04626//Plant-pathogen interaction;ko04016//MAPK signaling pathway - plant	K13420;K13420	-	GO:0004672//protein kinase activity;GO:0005515//protein binding;GO:0005524//ATP binding	GO:0006468//protein phosphorylation
270	gene:MD03G1143600	1.1	1.24	1.19	2.7	2.66	2.27	1.17667	2.54333	1.11201	0.000891512	0.0132292	TGA9	XP_008383943.2 transcription factor TGA9-like isoform X2 [Malus domestica]	Environmental Information Processing	Signal transduction	ko04075//Plant hormone signal transduction	K14431	-	GO:0003700//transcription factor activity, sequence-specific DNA binding;GO:0043565//sequence-specific DNA binding	GO:0006351//transcription, DNA-templated;GO:0006355//regulation of transcription, DNA-templated
271	gene:MD03G1146300	5.96	5.38	6.2	12.49	15.73	16.27	5.84667	14.83	1.34283	9.32528e-14	8.54764e-12	--	XP_028955741.1 ankyrin repeat-containing protein At5g02620-like isoform X3 [Malus domestica]	-	-	-	-	-	GO:0005515//protein binding	-
272	gene:MD03G1148500	0.57	0.13	0.22	1.05	1.71	2.49	0.306667	1.75	2.51261	0.000935589	0.0138209	NAC090	XP_017183865.2 NAC domain-containing protein 90-like [Malus domestica]	-	-	-	-	GO:0005575//cellular_component;GO:0005622//intracellular;GO:0005623//cell;GO:0005634//nucleus;GO:0043226//organelle;GO:0043227//membrane-bounded organelle;GO:0043229//intracellular organelle;GO:0043231//intracellular membrane-bounded organelle;GO:0044424//intracellular part;GO:0044464//cell part	GO:0003674//molecular_function;GO:0003676//nucleic acid binding;GO:0003677//DNA binding;GO:0003700//transcription factor activity, sequence-specific DNA binding;GO:0005488//binding;GO:0097159//organic cyclic compound binding;GO:1901363//heterocyclic compound binding	GO:0006139//nucleobase-containing compound metabolic process;GO:0006351//transcription, DNA-templated;GO:0006355//regulation of transcription, DNA-templated;GO:0006725//cellular aromatic compound metabolic process;GO:0006807//nitrogen compound metabolic process;GO:0008150//biological_process;GO:0008152//metabolic process;GO:0009058//biosynthetic process;GO:0009059//macromolecule biosynthetic proc…
273	gene:MD03G1163100	4.24	1.45	2.78	6.72	9.95	7.5	2.82333	8.05667	1.51278	1.55883e-06	5.01561e-05	ISPE	XP_008362401.2 4-diphosphocytidyl-2-C-methyl-D-erythritol kinase, chloroplastic [Malus domestica]	Metabolism;Metabolism;Metabolism	Global and overview maps;Global and overview maps;Metabolism of terpenoids and polyketides	ko01100//Metabolic pathways;ko01110//Biosynthesis of secondary metabolites;ko00900//Terpenoid backbone biosynthesis	K00919;K00919;K00919	GO:0005575//cellular_component;GO:0005622//intracellular;GO:0005623//cell;GO:0005737//cytoplasm;GO:0009507//chloroplast;GO:0009509//chromoplast;GO:0009532//plastid stroma;GO:0009536//plastid;GO:0009570//chloroplast stroma;GO:0043226//organelle;GO:0043227//membrane-bounded organelle;GO:0043229//intracellular organelle;GO:0043231//intracellular membrane-bounded organelle;GO:0044422//organelle part;…	GO:0000166//nucleotide binding;GO:0003674//molecular_function;GO:0003824//catalytic activity;GO:0004163//diphosphomevalonate decarboxylase activity;GO:0004413//homoserine kinase activity;GO:0004496//mevalonate kinase activity;GO:0004765//shikimate kinase activity;GO:0005488//binding;GO:0005524//ATP binding;GO:0008144//drug binding;GO:0016301//kinase activity;GO:0016740//transferase activity;GO:00…	GO:0006081//cellular aldehyde metabolic process;GO:0006082//organic acid metabolic process;GO:0006090//pyruvate metabolic process;GO:0006629//lipid metabolic process;GO:0006644//phospholipid metabolic process;GO:0006720//isoprenoid metabolic process;GO:0006721//terpenoid metabolic process;GO:0006793//phosphorus metabolic process;GO:0006796//phosphate-containing compound metabolic process;GO:00081…
274	gene:MD03G1163900	0.5	0.88	0.54	1.63	2.64	2.32	0.64	2.19667	1.77917	6.24612e-05	0.00134905	PBL3	XP_008362480.1 probable serine/threonine-protein kinase PBL3 isoform X2 [Malus domestica]	-	-	-	-	-	GO:0004672//protein kinase activity;GO:0005524//ATP binding	GO:0006468//protein phosphorylation
275	gene:MD03G1169600	11.52	17.46	17.41	5.13	9.47	6.39	15.4633	6.99667	-1.14411	1.32657e-05	0.000340763	--	BBH02292.1 Gibberellin-regulated family protein [Prunus dulcis]	-	-	-	-	-	-	-
276	gene:MD03G1181600	2.34	3.09	2.79	11.04	10.56	14.71	2.74	12.1033	2.14316	4.81116e-11	3.21723e-09	--	XP_017181002.2 probable LRR receptor-like serine/threonine-protein kinase At3g47570 isoform X1 [Malus domestica]	Organismal Systems;Environmental Information Processing	Environmental adaptation;Signal transduction	ko04626//Plant-pathogen interaction;ko04016//MAPK signaling pathway - plant	K13420;K13420	GO:0005887//integral component of plasma membrane;GO:0043190//ATP-binding cassette (ABC) transporter complex	GO:0005515//protein binding;GO:0042626//ATPase activity, coupled to transmembrane movement of substances	GO:0006810//transport
277	gene:MD03G1181900	0.22	1.38	1.09	4.34	4.72	6.75	0.896667	5.27	2.55516	2.07658e-06	6.50875e-05	--	XP_017181002.2 probable LRR receptor-like serine/threonine-protein kinase At3g47570 isoform X1 [Malus domestica]	Organismal Systems;Environmental Information Processing	Environmental adaptation;Signal transduction	ko04626//Plant-pathogen interaction;ko04016//MAPK signaling pathway - plant	K13420;K13420	-	GO:0005515//protein binding	-
278	gene:MD03G1182000	2.3	2	2.11	5.61	8.48	10.63	2.13667	8.24	1.94728	4.83302e-19	7.47447e-17	XA21	XP_028955884.1 receptor kinase-like protein Xa21 isoform X1 [Malus domestica]	Organismal Systems;Environmental Information Processing	Environmental adaptation;Signal transduction	ko04626//Plant-pathogen interaction;ko04016//MAPK signaling pathway - plant	K13420;K13420	-	GO:0004672//protein kinase activity;GO:0005515//protein binding;GO:0005524//ATP binding	GO:0006468//protein phosphorylation
279	gene:MD03G1188200	5.43	5.93	4.91	15.39	15.67	16.94	5.42333	16	1.56082	8.0558e-30	2.44149e-27	ABCC3	XP_028955922.1 ABC transporter C family member 3-like [Malus domestica]	-	-	-	-	GO:0005575//cellular_component;GO:0005737//cytoplasm;GO:0005887//integral component of plasma membrane;GO:0009380//excinuclease repair complex;GO:0009898//cytoplasmic side of plasma membrane;GO:0016021//integral component of membrane;GO:0030257//type III protein secretion system complex;GO:0043190//ATP-binding cassette (ABC) transporter complex;GO:0055051//ATP-binding cassette (ABC) transporter c…	GO:0000166//nucleotide binding;GO:0003677//DNA binding;GO:0003924//GTPase activity;GO:0005260//channel-conductance-controlling ATPase activity;GO:0005319//lipid transporter activity;GO:0005524//ATP binding;GO:0005525//GTP binding;GO:0008565//protein transporter activity;GO:0009381//excinuclease ABC activity;GO:0015220//choline transmembrane transporter activity;GO:0015221//lipopolysaccharide tran…	GO:0000910//cytokinesis;GO:0006289//nucleotide-excision repair;GO:0006810//transport;GO:0006817//phosphate ion transport;GO:0006824//cobalt ion transport;GO:0006855//drug transmembrane transport;GO:0006869//lipid transport;GO:0007601//visual perception;GO:0008150//biological_process;GO:0008272//sulfate transport;GO:0009405//pathogenesis;GO:0015675//nickel cation transport;GO:0015689//molybdate io…
280	gene:MD03G1192900	0.24	0.2	0.25	0.81	0.82	1.59	0.23	1.07333	2.22239	0.000238478	0.00429021	PSY1R	TQD86413.1 hypothetical protein C1H46_028016 [Malus baccata]	-	-	-	-	-	GO:0005515//protein binding	-
281	gene:MD03G1193700	2	1.9	1.52	4.35	4.11	4.14	1.80667	4.2	1.21706	0.00321427	0.0382749	MPC4	XP_008364486.1 mitochondrial pyruvate carrier 4-like [Malus domestica]	-	-	-	-	GO:0005743//mitochondrial inner membrane	-	GO:0006850//mitochondrial pyruvate transport
282	gene:MD03G1195800	2.26	3.37	1.31	0.94	0.53	0.5	2.31333	0.656667	-1.81674	0.00426092	0.0482318	--	RXI03451.1 hypothetical protein DVH24_004103 [Malus domestica]	-	-	-	-	-	-	GO:0006952//defense response
283	gene:MD03G1199000	0.31	0.23	0.35	4.3	5.57	5.22	0.296667	5.03	4.08364	1.18307e-20	1.97604e-18	GLX1	XP_017186107.2 lactoylglutathione lyase GLX1-like [Malus domestica]	Metabolism;Metabolism	Global and overview maps;Carbohydrate metabolism	ko01100//Metabolic pathways;ko00620//Pyruvate metabolism	K01759;K01759	-	GO:0003868//4-hydroxyphenylpyruvate dioxygenase activity;GO:0004462//lactoylglutathione lyase activity;GO:0008687//3,4-dihydroxyphenylacetate 2,3-dioxygenase activity;GO:0018577//catechol 2,3-dioxygenase activity	GO:0005975//carbohydrate metabolic process;GO:0006559//L-phenylalanine catabolic process;GO:0006572//tyrosine catabolic process;GO:0009712//catechol-containing compound metabolic process;GO:0051596//methylglyoxal catabolic process
284	gene:MD03G1202400	0.12	0.15	0.15	0.49	0.54	0.39	0.14	0.473333	1.75743	0.000447606	0.0073617	RPP2A	XP_028955994.1 TMV resistance protein N-like [Malus domestica]	-	-	-	-	-	GO:0005515//protein binding;GO:0043531//ADP binding	GO:0007165//signal transduction
285	gene:MD03G1208300	1.85	1.41	1.27	2.89	3.41	2.83	1.51	3.04333	1.0111	0.00307637	0.0369961	spg1	XP_028956016.1 septum-promoting GTP-binding protein 1 [Malus domestica]	-	-	-	-	-	GO:0003924//GTPase activity;GO:0005525//GTP binding	-
286	gene:MD03G1217900	7.34	7.82	6.06	27.19	28.63	25.45	7.07333	27.09	1.9373	7.58552e-32	2.59156e-29	--	XP_028959110.1 uncharacterized protein LOC103410698 [Malus domestica]	-	-	-	-	GO:0030286//dynein complex	-	GO:0007017//microtubule-based process
287	gene:MD03G1226000	5.33	13.01	7.3	2.82	2.77	3.24	8.54667	2.94333	-1.53791	1.34447e-06	4.40511e-05	RMA1H1	XP_008366895.1 E3 ubiquitin-protein ligase RMA1H1-like isoform X1 [Malus domestica]	Genetic Information Processing	Folding, sorting and degradation	ko04141//Protein processing in endoplasmic reticulum	K10666	GO:0000109//nucleotide-excision repair complex;GO:0005680//anaphase-promoting complex	GO:0008270//zinc ion binding;GO:0046872//metal ion binding;GO:0061630//ubiquitin protein ligase activity;GO:0097602//cullin family protein binding	GO:0006289//nucleotide-excision repair;GO:0031145//anaphase-promoting complex-dependent proteasomal ubiquitin-dependent protein catabolic process
288	gene:MD03G1230300	1.06	1.44	1.23	3.42	4.14	2.16	1.24333	3.24	1.38178	7.60402e-05	0.00159557	DTX19	XP_028956074.1 protein DETOXIFICATION 19-like [Malus domestica]	-	-	-	-	GO:0016020//membrane	GO:0015238//drug transmembrane transporter activity;GO:0015297//antiporter activity;GO:0042910//xenobiotic transporter activity	GO:0006855//drug transmembrane transport;GO:0042493//response to drug;GO:0055085//transmembrane transport
289	gene:MD03G1233700	1.43	1.02	0.99	3.23	2.56	2.96	1.14667	2.91667	1.34687	6.70083e-05	0.00142954	LECRK91	XP_008392205.2 L-type lectin-domain containing receptor kinase IX.1-like [Malus domestica]	-	-	-	-	GO:0016020//membrane	GO:0004672//protein kinase activity;GO:0005524//ATP binding;GO:0030246//carbohydrate binding	GO:0006468//protein phosphorylation
290	gene:MD03G1234300	0.12	0.31	0.28	0.93	0.86	0.95	0.236667	0.913333	1.94828	0.00111392	0.0159476	LECRK91	XP_028956078.1 L-type lectin-domain containing receptor kinase IX.1-like [Malus domestica]	-	-	-	-	-	GO:0004672//protein kinase activity;GO:0005524//ATP binding;GO:0030246//carbohydrate binding	GO:0006468//protein phosphorylation
291	gene:MD03G1240600	15.12	15.06	15.59	54.44	58.13	65.13	15.2567	59.2333	1.95697	4.15643e-55	4.0052e-52	PSY1R	XP_008340706.2 receptor-like protein 2 [Malus domestica]	-	-	-	-	-	GO:0005515//protein binding	-
292	gene:MD03G1242400	8.76	16.34	8.78	1.83	2.26	2.63	11.2933	2.24	-2.3339	1.51889e-16	1.85329e-14	At1g78850	XP_008367970.1 epidermis-specific secreted glycoprotein EP1-like [Malus domestica]	-	-	-	-	-	-	GO:0048544//recognition of pollen
293	gene:MD03G1244900	0.87	1.48	1.1	5.29	9.84	10	1.15	8.37667	2.86474	3.44242e-10	2.05349e-08	--	XP_008357724.2 uncharacterized protein LOC103421462 isoform X1 [Malus domestica]	-	-	-	-	-	-	-
294	gene:MD03G1245000	0.42	1.16	1	2.31	3.01	3.04	0.86	2.78667	1.69613	0.000199904	0.00367724	At1g06620	XP_008365367.2 1-aminocyclopropane-1-carboxylate oxidase homolog 1-like [Malus domestica]	-	-	-	-	-	GO:0016491//oxidoreductase activity	GO:0055114//oxidation-reduction process
295	gene:MD03G1245200	2.33	2.25	2.23	0.55	1.23	0.47	2.27	0.75	-1.59773	0.00438244	0.0492808	--	-	-	-	-	-	-	-	-
296	gene:MD03G1245500	0.2	0.74	0.61	1.41	3.42	4.74	0.516667	3.19	2.62625	0.000169917	0.00318964	--	XP_008381081.2 uncharacterized protein LOC103443960 [Malus domestica]	-	-	-	-	-	-	-
297	gene:MD03G1246000	0.15	0.3	0.42	1.47	0.96	1.35	0.29	1.26	2.1193	1.77135e-05	0.000439401	At4g14096	RXI02918.1 hypothetical protein DVH24_002996 [Malus domestica]	-	-	-	-	-	GO:0005515//protein binding	-
298	gene:MD03G1246100	2.76	1.97	3.21	6.32	6.91	4.28	2.64667	5.83667	1.14097	0.00121965	0.0171797	--	XP_028956112.1 uncharacterized protein LOC103443963 [Malus domestica]	-	-	-	-	GO:0009424//bacterial-type flagellum hook	GO:0005198//structural molecule activity;GO:0051082//unfolded protein binding	GO:0001539//cilium or flagellum-dependent cell motility
299	gene:MD03G1246400	5.5	5.57	5.38	16.77	16.2	18.98	5.48333	17.3167	1.65904	1.43896e-26	3.70393e-24	LRR-RLK	RXI02912.1 hypothetical protein DVH24_002990 [Malus domestica]	-	-	-	-	-	GO:0005515//protein binding	-
300	gene:MD03G1246600	0.31	0.63	0.53	3.32	1.48	1.36	0.49	2.05333	2.06711	1.62289e-05	0.000406599	LRR-RLK	XP_009334010.2 PREDICTED: probable leucine-rich repeat receptor-like serine/threonine-protein kinase At3g14840 isoform X1 [Pyrus x bretschneideri]	-	-	-	-	-	GO:0004672//protein kinase activity;GO:0005524//ATP binding	GO:0006468//protein phosphorylation
301	gene:MD03G1256900	2.78	2.87	2.86	1.21	0.88	1.47	2.83667	1.18667	-1.25728	3.35896e-06	0.000100344	VTE3	RXI02823.1 hypothetical protein DVH24_002901 [Malus domestica]	Metabolism;Metabolism;Metabolism	Global and overview maps;Global and overview maps;Metabolism of cofactors and vitamins	ko01100//Metabolic pathways;ko01110//Biosynthesis of secondary metabolites;ko00130//Ubiquinone and other terpenoid-quinone biosynthesis	K12502;K12502;K12502	GO:0005575//cellular_component;GO:0005737//cytoplasm	GO:0000179//rRNA (adenine-N6,N6-)-dimethyltransferase activity;GO:0008168//methyltransferase activity;GO:0008171//O-methyltransferase activity;GO:0008276//protein methyltransferase activity;GO:0008649//rRNA methyltransferase activity;GO:0008757//S-adenosylmethionine-dependent methyltransferase activity;GO:0046025//precorrin-6Y C5,15-methyltransferase (decarboxylating) activity	GO:0000154//rRNA modification;GO:0006364//rRNA processing;GO:0006400//tRNA modification;GO:0006412//translation;GO:0008152//metabolic process;GO:0008299//isoprenoid biosynthetic process;GO:0009102//biotin biosynthetic process;GO:0009234//menaquinone biosynthetic process;GO:0018364//peptidyl-glutamine methylation;GO:0031167//rRNA methylation;GO:0046118//7-methylguanosine biosynthetic process;GO:00…
302	gene:MD03G1258300	1.93	3.11	1.82	1.1	1.08	1.09	2.28667	1.09	-1.06892	0.00100536	0.0146387	HSFA2B	RXI02814.1 hypothetical protein DVH24_002892 [Malus domestica]	-	-	-	-	-	GO:0003700//transcription factor activity, sequence-specific DNA binding;GO:0043565//sequence-specific DNA binding	GO:0006355//regulation of transcription, DNA-templated
303	gene:MD03G1273300	6.15	8.03	6.07	11.62	16.22	15.74	6.75	14.5267	1.10574	5.07724e-08	2.17569e-06	GID1B	NP_001281282.1 uncharacterized protein LOC103432477 [Malus domestica]	Environmental Information Processing	Signal transduction	ko04075//Plant hormone signal transduction	K14493	-	GO:0016787//hydrolase activity	-
304	gene:MD03G1281000	0.15	0.18	0.06	0.56	0.69	0.42	0.13	0.556667	2.0983	0.00170371	0.0227288	XA21	XP_028956226.1 putative receptor-like protein kinase At3g47110 [Malus domestica]	-	-	-	-	GO:0005840//ribosome	GO:0003735//structural constituent of ribosome;GO:0004672//protein kinase activity;GO:0005515//protein binding;GO:0005524//ATP binding	GO:0006412//translation;GO:0006468//protein phosphorylation
305	gene:MD03G1282300	2.91	4.31	4.37	0.94	1.52	0.87	3.86333	1.11	-1.79929	3.63913e-07	1.32265e-05	HIPP36	XP_008368961.2 heavy metal-associated isoprenylated plant protein 36-like [Malus domestica]	-	-	-	-	-	GO:0005507//copper ion binding;GO:0045340//mercury ion binding;GO:0046872//metal ion binding	GO:0006270//DNA replication initiation;GO:0006825//copper ion transport;GO:0015694//mercury ion transport
306	gene:MD03G1287400	12.33	11.8	11.24	6.03	4.78	5.78	11.79	5.53	-1.09221	1.31721e-10	8.2641e-09	EID1	XP_008345211.2 phytochrome A-associated F-box protein-like [Malus domestica]	-	-	-	-	-	GO:0005515//protein binding	-
307	gene:MD03G1288200	32.87	33.88	38.5	67.12	71.37	73.61	35.0833	70.7	1.01092	1.1329e-17	1.51514e-15	UXS2	XP_009335683.1 PREDICTED: UDP-glucuronic acid decarboxylase 2-like [Pyrus x bretschneideri]	Metabolism;Metabolism	Global and overview maps;Carbohydrate metabolism	ko01100//Metabolic pathways;ko00520//Amino sugar and nucleotide sugar metabolism	K08678;K08678	-	GO:0003824//catalytic activity;GO:0003854//3-beta-hydroxy-delta5-steroid dehydrogenase activity;GO:0003978//UDP-glucose 4-epimerase activity;GO:0004043//L-aminoadipate-semialdehyde dehydrogenase activity;GO:0008446//GDP-mannose 4,6-dehydratase activity;GO:0008460//dTDP-glucose 4,6-dehydratase activity;GO:0008712//ADP-glyceromanno-heptose 6-epimerase activity;GO:0008831//dTDP-4-dehydrorhamnose red…	GO:0000271//polysaccharide biosynthetic process;GO:0005975//carbohydrate metabolic process;GO:0006012//galactose metabolic process;GO:0006694//steroid biosynthetic process;GO:0009243//O antigen biosynthetic process;GO:0009244//lipopolysaccharide core region biosynthetic process;GO:0019305//dTDP-rhamnose biosynthetic process;GO:0019878//lysine biosynthetic process via aminoadipic acid;GO:0055114//…
308	gene:MD03G1291200	2	2	5.37	1.18	1.47	0.62	3.12333	1.09	-1.51876	0.000101476	0.00204482	At4g02290	XP_008369029.2 endoglucanase 17-like [Malus domestica]	Metabolism;Metabolism	Global and overview maps;Carbohydrate metabolism	ko01100//Metabolic pathways;ko00500//Starch and sucrose metabolism	K01179;K01179	-	GO:0004553//hydrolase activity, hydrolyzing O-glycosyl compounds	GO:0005975//carbohydrate metabolic process
309	gene:MD03G1294500	23.96	28.26	30.45	58.81	51.88	55.51	27.5567	55.4	1.00748	7.38339e-15	7.56064e-13	--	XP_028956281.1 uncharacterized protein LOC103432624 [Malus domestica]	-	-	-	-	-	GO:0005515//protein binding	-
310	gene:MD03G1297000	1.81	2.93	3.29	5.63	6.09	5.28	2.67667	5.66667	1.08206	0.000173386	0.00324827	ERDJ3B	KAB2616334.1 dnaJ subfamily B member 11-like [Pyrus ussuriensis x Pyrus communis]	Genetic Information Processing	Folding, sorting and degradation	ko04141//Protein processing in endoplasmic reticulum	K09517	-	GO:0005515//protein binding	GO:0006457//protein folding;GO:0009408//response to heat
311	gene:MD04G1002500	33.83	44.13	38.93	129.74	134.45	151.73	38.9633	138.64	1.83115	4.98351e-45	3.17433e-42	CYP716A15	XP_028956568.1 beta-amyrin 28-monooxygenase [Malus domestica]	-	-	-	-	-	GO:0005506//iron ion binding;GO:0016705//oxidoreductase activity, acting on paired donors, with incorporation or reduction of molecular oxygen;GO:0020037//heme binding	GO:0055114//oxidation-reduction process
312	gene:MD04G1006000	4.6	4.89	4.28	2.32	1.27	1.38	4.59	1.65667	-1.47021	1.69424e-07	6.62552e-06	--	RXI00480.1 hypothetical protein DVH24_000714 [Malus domestica]	-	-	-	-	-	GO:0003824//catalytic activity;GO:0003978//UDP-glucose 4-epimerase activity;GO:0008446//GDP-mannose 4,6-dehydratase activity;GO:0016757//transferase activity, transferring glycosyl groups;GO:0047733//CDP-glucose 4,6-dehydratase activity	GO:0000271//polysaccharide biosynthetic process;GO:0005975//carbohydrate metabolic process;GO:0006012//galactose metabolic process;GO:0009243//O antigen biosynthetic process
313	gene:MD04G1008300	37.48	46.78	45.05	26.23	18.33	18.46	43.1033	21.0067	-1.03695	7.16084e-15	7.35277e-13	PHL2	NP_001280781.1 myb family transcription factor APL [Malus domestica]	-	-	-	-	GO:0005575//cellular_component;GO:0005622//intracellular;GO:0005623//cell;GO:0005634//nucleus;GO:0043226//organelle;GO:0043227//membrane-bounded organelle;GO:0043229//intracellular organelle;GO:0043231//intracellular membrane-bounded organelle;GO:0044424//intracellular part;GO:0044464//cell part	GO:0003674//molecular_function;GO:0003676//nucleic acid binding;GO:0003677//DNA binding;GO:0003700//transcription factor activity, sequence-specific DNA binding;GO:0005488//binding;GO:0046983//protein dimerization activity;GO:0097159//organic cyclic compound binding;GO:1901363//heterocyclic compound binding	GO:0000003//reproduction;GO:0003006//developmental process involved in reproduction;GO:0006139//nucleobase-containing compound metabolic process;GO:0006351//transcription, DNA-templated;GO:0006355//regulation of transcription, DNA-templated;GO:0006725//cellular aromatic compound metabolic process;GO:0006807//nitrogen compound metabolic process;GO:0007275//multicellular organism development;GO:000…
314	gene:MD04G1016000	2.08	2.72	3.17	1.25	0.45	1.73	2.65667	1.14333	-1.21637	0.00329397	0.0390138	G6PD2	XP_008380642.1 glucose-6-phosphate 1-dehydrogenase 2, chloroplastic, partial [Malus domestica]	Metabolism;Metabolism;Metabolism;Metabolism;Metabolism	Global and overview maps;Global and overview maps;Global and overview maps;Metabolism of other amino acids;Carbohydrate metabolism	ko01100//Metabolic pathways;ko01110//Biosynthesis of secondary metabolites;ko01200//Carbon metabolism;ko00480//Glutathione metabolism;ko00030//Pentose phosphate pathway	K00036;K00036;K00036;K00036;K00036	-	GO:0004345//glucose-6-phosphate dehydrogenase activity;GO:0016614//oxidoreductase activity, acting on CH-OH group of donors;GO:0050661//NADP binding	GO:0006006//glucose metabolic process;GO:0006098//pentose-phosphate shunt;GO:0055114//oxidation-reduction process
315	gene:MD04G1018400	19.43	22.51	31.87	53.93	66.68	48.34	24.6033	56.3167	1.19471	7.2405e-11	4.73226e-09	TL1	XP_008380461.1 thaumatin-like protein 1b [Malus domestica]	-	-	-	-	-	-	-
316	gene:MD04G1018600	0.45	0.26	0.9	1.68	1.08	1.96	0.536667	1.57333	1.55173	0.00422153	0.0478724	PCMP-H13	XP_008380458.1 pentatricopeptide repeat-containing protein At4g14050, mitochondrial [Malus domestica]	-	-	-	-	-	GO:0008270//zinc ion binding	-
317	gene:MD04G1020400	0.71	1.04	0.56	4.08	4.51	4.92	0.77	4.50333	2.54806	7.0125e-17	8.84352e-15	EIX1	TQD86056.1 hypothetical protein C1H46_028395 [Malus baccata]	-	-	-	-	-	GO:0005515//protein binding	-
318	gene:MD04G1024500	0.18	0.15	0	1.43	1.17	1.16	0.11	1.25333	3.51019	1.73522e-05	0.000432436	At4g32940	XP_008337582.1 vacuolar-processing enzyme-like [Malus domestica]	-	-	-	-	-	GO:0008233//peptidase activity	GO:0006508//proteolysis
319	gene:MD04G1027100	2.03	1.94	2.05	5.94	5.61	4.97	2.00667	5.50667	1.45638	1.83915e-16	2.22242e-14	N	XP_028956680.1 TMV resistance protein N-like isoform X1 [Malus domestica]	-	-	-	-	-	GO:0005515//protein binding;GO:0043531//ADP binding	-
320	gene:MD04G1027800	1.26	0.99	1.49	0.45	0.27	0.21	1.24667	0.31	-2.00774	0.000404673	0.00673517	AVT1H	XP_008337527.2 LOW QUALITY PROTEIN: amino acid transporter AVT1H [Malus domestica]	-	-	-	-	-	-	-
321	gene:MD04G1030100	21.75	19.07	16.14	6.51	5.72	4.37	18.9867	5.53333	-1.77877	3.4759e-24	7.29764e-22	PME35	XP_028956699.1 pectinesterase [Malus domestica]	-	-	-	-	-	GO:0004857//enzyme inhibitor activity;GO:0030599//pectinesterase activity	GO:0042545//cell wall modification
322	gene:MD04G1039600	4.73	3.36	3.53	7.55	7.88	7.88	3.87333	7.77	1.00434	8.62262e-06	0.000231793	DDB_G0270580	XP_008372076.1 histidine protein methyltransferase 1 homolog [Malus domestica]	-	-	-	-	-	GO:0008168//methyltransferase activity;GO:0008757//S-adenosylmethionine-dependent methyltransferase activity	GO:0006464//cellular protein modification process
323	gene:MD04G1039700	0	0	0.06	1.34	0.73	1.6	0.02	1.22333	5.93467	1.06072e-09	5.94966e-08	MIK2	XP_028956729.1 LRR receptor-like serine/threonine-protein kinase GSO1 [Malus domestica]	-	-	-	-	-	GO:0004672//protein kinase activity;GO:0005515//protein binding;GO:0005524//ATP binding	GO:0006468//protein phosphorylation
324	gene:MD04G1048000	6.48	13.21	7.86	30.2	37	41.04	9.18333	36.08	1.97411	3.06671e-17	3.96049e-15	EP3	XP_008369197.1 endochitinase EP3-like [Malus domestica]	Metabolism;Metabolism	Global and overview maps;Carbohydrate metabolism	ko01100//Metabolic pathways;ko00520//Amino sugar and nucleotide sugar metabolism	K01183;K01183	GO:0005575//cellular_component;GO:0005618//cell wall;GO:0005623//cell;GO:0030312//external encapsulating structure;GO:0044464//cell part;GO:0071944//cell periphery	GO:0003674//molecular_function;GO:0003824//catalytic activity;GO:0004553//hydrolase activity, hydrolyzing O-glycosyl compounds;GO:0004568//chitinase activity;GO:0005488//binding;GO:0008061//chitin binding;GO:0008144//drug binding;GO:0016787//hydrolase activity;GO:0016798//hydrolase activity, acting on glycosyl bonds;GO:0097367//carbohydrate derivative binding	GO:0000003//reproduction;GO:0000272//polysaccharide catabolic process;GO:0003006//developmental process involved in reproduction;GO:0005975//carbohydrate metabolic process;GO:0005976//polysaccharide metabolic process;GO:0006022//aminoglycan metabolic process;GO:0006026//aminoglycan catabolic process;GO:0006030//chitin metabolic process;GO:0006032//chitin catabolic process;GO:0006040//amino sugar …
325	gene:MD04G1048500	0.42	0.09	0.15	2.43	2.71	1.72	0.22	2.28667	3.37767	2.52893e-05	0.000604563	At3g02645	RXI00860.1 hypothetical protein DVH24_001094 [Malus domestica]	-	-	-	-	-	GO:0005524//ATP binding	-
326	gene:MD04G1064200	21.32	18.62	29.89	127.15	85.25	68.87	23.2767	93.7567	2.01004	1.06664e-22	2.03479e-20	TLP	XP_008345347.2 protein P21-like [Malus domestica]	-	-	-	-	-	GO:0008233//peptidase activity	GO:0006508//proteolysis;GO:0016032//viral process
327	gene:MD04G1064400	0.21	0.34	0.56	1.75	1.12	3.05	0.37	1.97333	2.41504	0.00403785	0.0461516	tlp	XP_008369460.2 LOW QUALITY PROTEIN: protein P21 [Malus domestica]	-	-	-	-	-	GO:0008233//peptidase activity	GO:0006508//proteolysis;GO:0016032//viral process
328	gene:MD04G1069200	45.88	50.4	50.08	107.3	97.32	101.75	48.7867	102.123	1.06575	4.73399e-24	9.77516e-22	HMGS	XP_008381926.2 hydroxymethylglutaryl-CoA synthase [Malus domestica]	Metabolism;Metabolism;Metabolism;Metabolism;Metabolism;Metabolism	Global and overview maps;Global and overview maps;Amino acid metabolism;Metabolism of terpenoids and polyketides;Carbohydrate metabolism;Lipid metabolism	ko01100//Metabolic pathways;ko01110//Biosynthesis of secondary metabolites;ko00280//Valine, leucine and isoleucine degradation;ko00900//Terpenoid backbone biosynthesis;ko00650//Butanoate metabolism;ko00072//Synthesis and degradation of ketone bodies	K01641;K01641;K01641;K01641;K01641;K01641	GO:0042627//chylomicron	GO:0003985//acetyl-CoA C-acetyltransferase activity;GO:0004315//3-oxoacyl-[acyl-carrier-protein] synthase activity;GO:0004421//hydroxymethylglutaryl-CoA synthase activity;GO:0008047//enzyme activator activity	GO:0006084//acetyl-CoA metabolic process;GO:0006629//lipid metabolic process;GO:0006631//fatty acid metabolic process;GO:0006633//fatty acid biosynthetic process;GO:0006869//lipid transport;GO:0010142//farnesyl diphosphate biosynthetic process, mevalonate pathway
329	gene:MD04G1069600	0.82	1.11	0.29	2.55	2.91	1.93	0.74	2.46333	1.73501	5.62588e-12	4.2455e-10	PLDBETA1	XP_008348788.2 phospholipase D beta 1-like isoform X2 [Malus domestica]	Metabolism;Metabolism;Cellular Processes;Metabolism;Metabolism	Global and overview maps;Global and overview maps;Transport and catabolism;Lipid metabolism;Lipid metabolism	ko01100//Metabolic pathways;ko01110//Biosynthesis of secondary metabolites;ko04144//Endocytosis;ko00564//Glycerophospholipid metabolism;ko00565//Ether lipid metabolism	K01115;K01115;K01115;K01115;K01115	GO:0005575//cellular_component;GO:0005622//intracellular;GO:0005623//cell;GO:0005737//cytoplasm;GO:0005911//cell-cell junction;GO:0009506//plasmodesma;GO:0016020//membrane;GO:0030054//cell junction;GO:0044424//intracellular part;GO:0044464//cell part;GO:0055044//symplast	GO:0003674//molecular_function;GO:0003824//catalytic activity;GO:0004620//phospholipase activity;GO:0004630//phospholipase D activity;GO:0005488//binding;GO:0005543//phospholipid binding;GO:0005546//phosphatidylinositol-4,5-bisphosphate binding;GO:0008081//phosphoric diester hydrolase activity;GO:0008289//lipid binding;GO:0008808//cardiolipin synthase activity;GO:0016298//lipase activity;GO:00167…	GO:0002376//immune system process;GO:0006629//lipid metabolic process;GO:0006950//response to stress;GO:0006952//defense response;GO:0006955//immune response;GO:0008150//biological_process;GO:0008152//metabolic process;GO:0009056//catabolic process;GO:0009605//response to external stimulus;GO:0009607//response to biotic stimulus;GO:0009617//response to bacterium;GO:0009814//defense response, inco…
330	gene:MD04G1075500	41.43	34.27	36.78	17.9	16.78	20.83	37.4933	18.5033	-1.01885	2.30308e-13	2.04615e-11	At1g12500	XP_008342569.2 probable sugar phosphate/phosphate translocator At1g12500 [Malus domestica]	-	-	-	-	GO:0016020//membrane;GO:0016021//integral component of membrane	-	GO:0055085//transmembrane transport
331	gene:MD04G1086300	0	0.09	0.53	2.07	2.82	1.87	0.206667	2.25333	3.44668	1.80799e-05	0.000447603	NPF6.3	XP_008358135.1 protein NRT1/ PTR FAMILY 6.3-like [Malus domestica]	-	-	-	-	GO:0016020//membrane	GO:0015333//peptide:proton symporter activity;GO:0022857//transmembrane transporter activity	GO:0015833//peptide transport;GO:0055085//transmembrane transport
332	gene:MD04G1086400	1.03	0.36	0.69	2.12	3.36	2.69	0.693333	2.72333	1.97375	0.000126105	0.00247345	NPF6.3	XP_008358135.1 protein NRT1/ PTR FAMILY 6.3-like [Malus domestica]	-	-	-	-	GO:0016020//membrane	GO:0015333//peptide:proton symporter activity;GO:0022857//transmembrane transporter activity	GO:0015833//peptide transport;GO:0055085//transmembrane transport
333	gene:MD04G1093300	0.7	0.07	0.69	1.36	1.74	1.94	0.486667	1.68	1.78746	0.00235614	0.0296548	HIPP06	XP_008356183.1 LOW QUALITY PROTEIN: heavy metal-associated isoprenylated plant protein 6-like [Malus domestica]	-	-	-	-	-	GO:0005507//copper ion binding;GO:0016491//oxidoreductase activity;GO:0045340//mercury ion binding;GO:0046872//metal ion binding	GO:0006825//copper ion transport;GO:0015694//mercury ion transport;GO:0055114//oxidation-reduction process
334	gene:MD04G1110500	1.05	1.04	1.12	2.58	2.32	2.62	1.07	2.50667	1.22816	8.75603e-06	0.000235043	At3g47110	XP_028956964.1 probable LRR receptor-like serine/threonine-protein kinase At3g47570 [Malus domestica]	-	-	-	-	-	GO:0004413//homoserine kinase activity;GO:0004672//protein kinase activity;GO:0005515//protein binding;GO:0005524//ATP binding	GO:0006468//protein phosphorylation;GO:0009088//threonine biosynthetic process
335	gene:MD04G1129800	101.43	105.13	114.13	56.49	47.67	55.03	106.897	53.0633	-1.01043	8.73462e-25	1.94234e-22	EXPA4	RXI02228.1 hypothetical protein DVH24_026758 [Malus domestica]	-	-	-	-	GO:0005575//cellular_component;GO:0005576//extracellular region;GO:0005618//cell wall;GO:0005622//intracellular;GO:0005623//cell;GO:0005737//cytoplasm;GO:0009507//chloroplast;GO:0009536//plastid;GO:0016020//membrane;GO:0030312//external encapsulating structure;GO:0043226//organelle;GO:0043227//membrane-bounded organelle;GO:0043229//intracellular organelle;GO:0043231//intracellular membrane-bounde…	-	GO:0008150//biological_process;GO:0009664//plant-type cell wall organization;GO:0009987//cellular process;GO:0016043//cellular component organization;GO:0045229//external encapsulating structure organization;GO:0071554//cell wall organization or biogenesis;GO:0071555//cell wall organization;GO:0071669//plant-type cell wall organization or biogenesis;GO:0071840//cellular component organization or …
336	gene:MD04G1133600	2.02	2.13	1.28	3.44	3.88	5.69	1.81	4.33667	1.2606	8.26361e-05	0.0017101	--	-	-	-	-	-	-	-	-
337	gene:MD04G1134300	6.05	7.07	5.43	37.32	38.99	42.85	6.18333	39.72	2.68341	3.29953e-69	6.5263e-66	--	XP_028957035.1 uncharacterized protein LOC103419333 [Malus domestica]	-	-	-	-	GO:0016020//membrane	GO:0016757//transferase activity, transferring glycosyl groups	-
338	gene:MD04G1135200	1.27	1.83	1.57	14.7	12.75	12.21	1.55667	13.22	3.08619	5.50609e-31	1.81513e-28	SDR	XP_008363884.1 tropinone reductase homolog At2g29360-like isoform X2 [Malus domestica]	Metabolism;Metabolism;Metabolism	Global and overview maps;Global and overview maps;Biosynthesis of other secondary metabolites	ko01100//Metabolic pathways;ko01110//Biosynthesis of secondary metabolites;ko00960//Tropane, piperidine and pyridine alkaloid biosynthesis	K08081;K08081;K08081	-	GO:0003824//catalytic activity;GO:0004316//3-oxoacyl-[acyl-carrier-protein] reductase (NADPH) activity;GO:0004757//sepiapterin reductase activity;GO:0008667//2,3-dihydro-2,3-dihydroxybenzoate dehydrogenase activity;GO:0008678//2-deoxy-D-gluconate 3-dehydrogenase activity;GO:0016491//oxidoreductase activity;GO:0016757//transferase activity, transferring glycosyl groups;GO:0050662//coenzyme binding…	GO:0000272//polysaccharide catabolic process;GO:0005975//carbohydrate metabolic process;GO:0006633//fatty acid biosynthetic process;GO:0006729//tetrahydrobiopterin biosynthetic process;GO:0055114//oxidation-reduction process
339	gene:MD04G1138400	65.37	66.55	63.39	29.07	29.19	37.54	65.1033	31.9333	-1.02767	1.71659e-17	2.27955e-15	GLOX	XP_008359690.3 aldehyde oxidase GLOX [Malus domestica]	-	-	-	-	-	-	-
340	gene:MD04G1139400	0	0.09	0.05	1.46	2.83	1.61	0.0466667	1.96667	5.39722	1.39426e-06	4.54054e-05	HSP26-A	XP_008370015.1 probable glutathione S-transferase [Malus domestica]	Metabolism;Metabolism	Global and overview maps;Metabolism of other amino acids	ko01100//Metabolic pathways;ko00480//Glutathione metabolism	K00799;K00799	GO:0001401//mitochondrial sorting and assembly machinery complex	GO:0005515//protein binding;GO:0016034//maleylacetoacetate isomerase activity	GO:0006559//L-phenylalanine catabolic process;GO:0006572//tyrosine catabolic process;GO:0006749//glutathione metabolic process
341	gene:MD04G1139800	13.59	17.83	13.62	26.73	33.61	33.53	15.0133	31.29	1.05946	2.00366e-07	7.72302e-06	SPAC167.05	XP_028957055.1 universal stress protein PHOS32 [Malus domestica]	-	-	-	-	-	-	-
342	gene:MD04G1147900	0.71	0.43	0.71	2.56	1.95	2.03	0.616667	2.18	1.82177	0.000141349	0.00272413	DCR	XP_008370133.2 BAHD acyltransferase DCR isoform X1 [Malus domestica]	-	-	-	-	-	GO:0016747//transferase activity, transferring acyl groups other than amino-acyl groups	-
343	gene:MD04G1153900	4.92	5.57	4.58	11.57	11.32	10.29	5.02333	11.06	1.13863	1.06431e-06	3.53027e-05	--	RXI01403.1 hypothetical protein DVH24_014752 [Malus domestica]	-	-	-	-	-	GO:0005515//protein binding	GO:0006457//protein folding;GO:0009408//response to heat
344	gene:MD04G1155400	0.63	0.53	0.82	1.68	2.08	1.29	0.66	1.68333	1.35078	0.00240201	0.0301603	FAD7	XP_008355715.2 omega-3 fatty acid desaturase, chloroplastic-like [Malus domestica]	-	-	-	-	-	GO:0016717//oxidoreductase activity, acting on paired donors, with oxidation of a pair of donors resulting in the reduction of molecular oxygen to two molecules of water	GO:0006629//lipid metabolic process;GO:0055114//oxidation-reduction process
345	gene:MD04G1161300	2.7	3.12	2.03	7.94	7.32	6.31	2.61667	7.19	1.45826	1.10566e-11	8.08505e-10	RLP6	XP_028957511.1 receptor-like protein 7 [Malus domestica]	-	-	-	-	-	GO:0005515//protein binding	-
346	gene:MD04G1162200	0.16	0.21	0.04	0.91	1.1	1.46	0.136667	1.15667	3.08124	9.14043e-05	0.00187172	AMT2	XP_008370164.3 ammonium transporter 2-like [Malus domestica]	-	-	-	-	GO:0016020//membrane	GO:0008519//ammonium transmembrane transporter activity	GO:0015696//ammonium transport
347	gene:MD04G1163200	1.61	2.31	1.32	7.46	8.44	8.84	1.74667	8.24667	2.23921	1.89938e-18	2.81026e-16	LECRK61	XP_008370173.2 lectin-domain containing receptor kinase VI.3-like [Malus domestica]	-	-	-	-	-	GO:0004672//protein kinase activity;GO:0005524//ATP binding;GO:0030246//carbohydrate binding	GO:0006468//protein phosphorylation
348	gene:MD04G1164500	55.55	61.77	52.68	290.16	219.89	241.77	56.6667	250.607	2.14485	8.63985e-68	1.47588e-64	LSC30	XP_008370177.2 ferritin-4, chloroplastic-like [Malus domestica]	-	-	-	-	-	GO:0008199//ferric iron binding	-
349	gene:MD04G1165000	8.1	8.23	10.83	3.05	3.6	6.11	9.05333	4.25333	-1.08986	6.09294e-05	0.00132129	PYL4	XP_008370174.2 abscisic acid receptor PYL4-like [Malus domestica]	Environmental Information Processing;Environmental Information Processing	Signal transduction;Signal transduction	ko04075//Plant hormone signal transduction;ko04016//MAPK signaling pathway - plant	K14496;K14496	GO:0005575//cellular_component;GO:0005622//intracellular;GO:0005623//cell;GO:0005634//nucleus;GO:0005737//cytoplasm;GO:0005886//plasma membrane;GO:0016020//membrane;GO:0043226//organelle;GO:0043227//membrane-bounded organelle;GO:0043229//intracellular organelle;GO:0043231//intracellular membrane-bounded organelle;GO:0044424//intracellular part;GO:0044464//cell part;GO:0071944//cell periphery	GO:0003674//molecular_function;GO:0004857//enzyme inhibitor activity;GO:0004864//protein phosphatase inhibitor activity;GO:0005488//binding;GO:0005515//protein binding;GO:0008289//lipid binding;GO:0010427//abscisic acid binding;GO:0019208//phosphatase regulator activity;GO:0019212//phosphatase inhibitor activity;GO:0019840//isoprenoid binding;GO:0019888//protein phosphatase regulator activity;GO:…	GO:0001101//response to acid chemical;GO:0006952//defense response;GO:0007154//cell communication;GO:0007165//signal transduction;GO:0008150//biological_process;GO:0009719//response to endogenous stimulus;GO:0009725//response to hormone;GO:0009737//response to abscisic acid;GO:0009738//abscisic acid-activated signaling pathway;GO:0009755//hormone-mediated signaling pathway;GO:0009892//negative re…
350	gene:MD04G1167700	4.18	6.58	4.65	17.8	21.83	27.17	5.13667	22.2667	2.11598	1.10118e-23	2.20125e-21	WRKY24	NP_001281056.1 probable WRKY transcription factor 33 [Malus domestica]	Organismal Systems;Environmental Information Processing	Environmental adaptation;Signal transduction	ko04626//Plant-pathogen interaction;ko04016//MAPK signaling pathway - plant	K13424;K13424	-	GO:0003700//transcription factor activity, sequence-specific DNA binding;GO:0043565//sequence-specific DNA binding	GO:0006355//regulation of transcription, DNA-templated
351	gene:MD04G1168600	4.46	4.29	5.08	1.11	1.65	1.37	4.61	1.37667	-1.74359	0.00098836	0.0144471	--	XP_008370220.1 wound-induced protein 1-like [Malus domestica]	-	-	-	-	-	-	GO:0017000//antibiotic biosynthetic process
352	gene:MD04G1175600	0.13	0	0.11	0.76	1.14	0.56	0.08	0.82	3.35755	0.00328562	0.0389394	WRKY70	TQD78314.1 hypothetical protein C1H46_036119 [Malus baccata]	-	-	-	-	-	GO:0003700//transcription factor activity, sequence-specific DNA binding;GO:0003723//RNA binding;GO:0043565//sequence-specific DNA binding	GO:0006355//regulation of transcription, DNA-templated
353	gene:MD04G1176900	1.04	0.78	0.94	3.98	4.02	4.55	0.92	4.18333	2.18495	3.98019e-08	1.74538e-06	APS1	XP_008370281.2 acid phosphatase 1 isoform X1 [Malus domestica]	-	-	-	-	-	GO:0016787//hydrolase activity	GO:0008152//metabolic process
354	gene:MD04G1178900	3.82	5.09	4.79	18.56	23.54	24.97	4.56667	22.3567	2.29149	2.88743e-18	4.18967e-16	BETVIII	XP_028957185.1 calcium-binding protein CML42-like [Malus domestica]	Organismal Systems	Environmental adaptation	ko04626//Plant-pathogen interaction	K13448	-	GO:0004096//catalase activity;GO:0004601//peroxidase activity;GO:0005509//calcium ion binding;GO:0005515//protein binding	GO:0006979//response to oxidative stress
355	gene:MD04G1182200	2.19	2.84	2.24	6.98	7.4	9.96	2.42333	8.11333	1.7433	1.54297e-14	1.52195e-12	At5g49770	XP_028957197.1 probable leucine-rich repeat receptor-like protein kinase At5g49770 [Malus domestica]	-	-	-	-	-	GO:0004672//protein kinase activity;GO:0005515//protein binding;GO:0005524//ATP binding	GO:0006468//protein phosphorylation
356	gene:MD04G1189600	2.54	1.62	1.47	0.49	0.44	0.78	1.87667	0.57	-1.71914	0.00257737	0.0319777	At1g48100	XP_028957227.1 polygalacturonase At1g48100-like [Malus domestica]	-	-	-	-	GO:0005575//cellular_component;GO:0005576//extracellular region;GO:0005618//cell wall;GO:0005623//cell;GO:0030312//external encapsulating structure;GO:0044464//cell part;GO:0071944//cell periphery	GO:0003674//molecular_function;GO:0003824//catalytic activity;GO:0004553//hydrolase activity, hydrolyzing O-glycosyl compounds;GO:0004650//polygalacturonase activity;GO:0016787//hydrolase activity;GO:0016798//hydrolase activity, acting on glycosyl bonds	GO:0005975//carbohydrate metabolic process;GO:0008150//biological_process;GO:0008152//metabolic process;GO:0009664//plant-type cell wall organization;GO:0009825//multidimensional cell growth;GO:0009827//plant-type cell wall modification;GO:0009831//plant-type cell wall modification involved in multidimensional cell growth;GO:0009987//cellular process;GO:0016043//cellular component organization;GO…
357	gene:MD04G1197700	2.34	6.57	5.89	20.36	25.65	25.26	4.93333	23.7567	2.2677	5.88849e-19	8.95933e-17	PP2B15	XP_008370414.2 F-box protein PP2-B15-like [Malus domestica]	-	-	-	-	-	GO:0003674//molecular_function;GO:0005488//binding;GO:0005515//protein binding;GO:0030246//carbohydrate binding	-
358	gene:MD04G1198800	100.59	110.83	92.19	47.62	44.6	44.83	101.203	45.6833	-1.14752	4.40253e-25	1.00885e-22	At1g56220	XP_008363969.2 dormancy-associated protein homolog 3 isoform X2 [Malus domestica]	-	-	-	-	-	-	-
359	gene:MD04G1208600	11.76	9.92	9.82	22.31	18.3	23.12	10.5	21.2433	1.01662	3.75472e-07	1.36072e-05	ATL6	XP_008363989.1 E3 ubiquitin-protein ligase ATL6-like [Malus domestica]	-	-	-	-	GO:0000109//nucleotide-excision repair complex;GO:0005680//anaphase-promoting complex	GO:0008270//zinc ion binding;GO:0046872//metal ion binding;GO:0061630//ubiquitin protein ligase activity;GO:0097602//cullin family protein binding	GO:0006289//nucleotide-excision repair;GO:0031145//anaphase-promoting complex-dependent proteasomal ubiquitin-dependent protein catabolic process
360	gene:MD04G1224400	20.16	21.09	16.28	7.24	7.74	7.55	19.1767	7.51	-1.35247	8.23237e-17	1.02784e-14	CPRF2	XP_028957389.1 light-inducible protein CPRF2-like [Malus domestica]	-	-	-	-	GO:0000776//kinetochore;GO:0005575//cellular_component;GO:0005622//intracellular;GO:0005623//cell;GO:0005634//nucleus;GO:0043226//organelle;GO:0043227//membrane-bounded organelle;GO:0043229//intracellular organelle;GO:0043231//intracellular membrane-bounded organelle;GO:0044424//intracellular part;GO:0044464//cell part	GO:0003674//molecular_function;GO:0003676//nucleic acid binding;GO:0003677//DNA binding;GO:0003700//transcription factor activity, sequence-specific DNA binding;GO:0005488//binding;GO:0005515//protein binding;GO:0005524//ATP binding;GO:0042802//identical protein binding;GO:0046982//protein heterodimerization activity;GO:0046983//protein dimerization activity;GO:0097159//organic cyclic compound bi…	GO:0001101//response to acid chemical;GO:0001678//cellular glucose homeostasis;GO:0006139//nucleobase-containing compound metabolic process;GO:0006260//DNA replication;GO:0006351//transcription, DNA-templated;GO:0006355//regulation of transcription, DNA-templated;GO:0006606//protein import into nucleus;GO:0006725//cellular aromatic compound metabolic process;GO:0006807//nitrogen compound metaboli…
361	gene:MD04G1233200	0.62	0.66	0.53	1.77	2.48	1.8	0.603333	2.01667	1.74095	3.34006e-06	9.99387e-05	LRK10	XP_008370766.2 rust resistance kinase Lr10-like [Malus domestica]	-	-	-	-	GO:0005840//ribosome	GO:0003735//structural constituent of ribosome;GO:0004672//protein kinase activity;GO:0005524//ATP binding;GO:0030247//polysaccharide binding	GO:0006412//translation;GO:0006468//protein phosphorylation
362	gene:MD04G1234800	15.23	16.36	12.59	6.27	7.74	7.73	14.7267	7.24667	-1.02304	1.34143e-08	6.3332e-07	At5g18430	XP_008345732.2 GDSL esterase/lipase At5g18430-like [Malus domestica]	-	-	-	-	GO:0005575//cellular_component;GO:0005576//extracellular region	GO:0003674//molecular_function;GO:0003824//catalytic activity;GO:0016787//hydrolase activity;GO:0016788//hydrolase activity, acting on ester bonds	GO:0006629//lipid metabolic process;GO:0008150//biological_process;GO:0008152//metabolic process;GO:0009056//catabolic process;GO:0016042//lipid catabolic process;GO:0044238//primary metabolic process;GO:0071704//organic substance metabolic process;GO:1901575//organic substance catabolic process
363	gene:MD04G1236800	2.13	1.82	1.79	3.93	5.64	5.51	1.91333	5.02667	1.39351	2.34659e-07	8.89879e-06	sbt3	TQD88717.1 hypothetical protein C1H46_025728 [Malus baccata]	-	-	-	-	-	GO:0008236//serine-type peptidase activity	GO:0006508//proteolysis;GO:0009306//protein secretion
364	gene:MD04G1236900	10.75	10.19	11.27	37.07	33.26	36.23	10.7367	35.52	1.72609	3.06515e-42	1.71928e-39	sbt3	XP_017187438.2 subtilisin-like protease SBT1.9 [Malus domestica]	-	-	-	-	-	GO:0008236//serine-type peptidase activity	GO:0006508//proteolysis;GO:0009306//protein secretion
365	gene:MD04G1238700	0.06	0.11	0	1.44	1.05	1.46	0.0566667	1.31667	4.53825	7.9745e-08	3.30055e-06	WAKL1	XP_028957381.1 putative wall-associated receptor kinase-like 16 [Malus domestica]	-	-	-	-	-	GO:0004672//protein kinase activity;GO:0005524//ATP binding	GO:0006468//protein phosphorylation
366	gene:MD04G1238900	0.09	0.23	0.12	0.91	0.68	1.57	0.146667	1.05333	2.84435	0.000304558	0.00526719	WAKL1	XP_028957544.1 putative wall-associated receptor kinase-like 16 [Malus domestica]	-	-	-	-	-	GO:0004672//protein kinase activity;GO:0005524//ATP binding	GO:0006468//protein phosphorylation
367	gene:MD04G1239000	0.13	0.25	0.09	1.2	1.3	1.48	0.156667	1.32667	3.08204	8.76948e-07	2.94255e-05	WAKL1	XP_008370923.3 putative wall-associated receptor kinase-like 16 [Malus domestica]	-	-	-	-	GO:0016021//integral component of membrane	GO:0004672//protein kinase activity;GO:0005524//ATP binding	GO:0006468//protein phosphorylation;GO:0007155//cell adhesion;GO:0042246//tissue regeneration
368	gene:MD04G1247000	2.46	1.76	2.26	9.08	11.48	12.17	2.16	10.91	2.33655	7.20644e-23	1.38176e-20	CRT3	RXI02356.1 hypothetical protein DVH24_030285 [Malus domestica]	Genetic Information Processing;Cellular Processes	Folding, sorting and degradation;Transport and catabolism	ko04141//Protein processing in endoplasmic reticulum;ko04145//Phagosome	K08057;K08057	GO:0005783//endoplasmic reticulum	GO:0005509//calcium ion binding;GO:0051082//unfolded protein binding	GO:0006270//DNA replication initiation;GO:0006457//protein folding
369	gene:MD05G1011000	16.2	24.38	19.36	76.42	74.19	78.63	19.98	76.4133	1.93527	1.75388e-35	7.16442e-33	--	XP_008373300.1 uncharacterized protein LOC103436635 [Malus domestica]	-	-	-	-	-	-	-
370	gene:MD05G1011200	1.92	2.23	1.8	6.1	7.45	5.96	1.98333	6.50333	1.71325	2.02462e-13	1.81161e-11	SCL1	RXI00029.1 hypothetical protein DVH24_030519 [Malus domestica]	-	-	-	-	-	-	-
371	gene:MD05G1020500	3.68	5.76	4.71	13.63	13.96	18.38	4.71667	15.3233	1.69989	1.08558e-12	8.9077e-11	PUB29	XP_008339197.1 U-box domain-containing protein 29-like [Malus domestica]	-	-	-	-	-	GO:0004842//ubiquitin-protein transferase activity;GO:0008270//zinc ion binding	GO:0016567//protein ubiquitination
372	gene:MD05G1025600	0.38	0.34	0.56	0	0	0.06	0.426667	0.02	-4.41504	0.000440386	0.0072493	--	RXI00155.1 hypothetical protein DVH24_030645 [Malus domestica]	-	-	-	-	-	GO:0005515//protein binding	-
373	gene:MD05G1034200	0.63	0.64	0.77	1.89	1.5	2.42	0.68	1.93667	1.50997	0.000408268	0.006774	CK1	XP_008386379.1 probable choline kinase 1 [Malus domestica]	Metabolism;Metabolism	Global and overview maps;Lipid metabolism	ko01100//Metabolic pathways;ko00564//Glycerophospholipid metabolism	K14156;K14156	-	GO:0003674//molecular_function;GO:0004413//homoserine kinase activity;GO:0004672//protein kinase activity;GO:0005524//ATP binding;GO:0016709//oxidoreductase activity, acting on paired donors, with incorporation or reduction of molecular oxygen, NAD(P)H as one donor, and incorporation of one atom of oxygen;GO:0016773//phosphotransferase activity, alcohol group as acceptor;GO:0019165//thiamine kina…	GO:0006468//protein phosphorylation;GO:0006744//ubiquinone biosynthetic process;GO:0009088//threonine biosynthetic process;GO:0009228//thiamine biosynthetic process;GO:0019509//L-methionine biosynthetic process from methylthioadenosine;GO:0030436//asexual sporulation
374	gene:MD05G1035300	0.48	0.11	0.4	0.05	0	0.05	0.33	0.0333333	-3.30743	0.00113434	0.0162151	At1g34110	XP_008381896.1 probable LRR receptor-like serine/threonine-protein kinase At1g34110 [Malus domestica]	-	-	-	-	GO:0016021//integral component of membrane	GO:0004672//protein kinase activity;GO:0005515//protein binding;GO:0005524//ATP binding	GO:0006468//protein phosphorylation
375	gene:MD05G1039000	0.5	0.46	0.32	1.74	2.88	1.54	0.426667	2.05333	2.26679	8.0746e-07	2.7191e-05	--	RXI00283.1 hypothetical protein DVH24_037831 [Malus domestica]	-	-	-	-	-	GO:0005515//protein binding	-
376	gene:MD05G1041000	4.4	4.31	4.52	16.39	13.83	15.53	4.41	15.25	1.78996	4.74576e-33	1.69858e-30	PXC3	XP_008381006.1 leucine-rich repeat receptor-like tyrosine-protein kinase PXC3 [Malus domestica]	-	-	-	-	-	GO:0004672//protein kinase activity;GO:0005515//protein binding;GO:0005524//ATP binding	GO:0006468//protein phosphorylation
377	gene:MD05G1042600	18.49	19.36	19.01	82.22	69.03	77.1	18.9533	76.1167	2.00576	5.0823e-69	9.54989e-66	ABCG11	XP_008373271.1 ABC transporter G family member 11-like [Malus domestica]	-	-	-	-	GO:0005575//cellular_component;GO:0005887//integral component of plasma membrane;GO:0009380//excinuclease repair complex;GO:0009898//cytoplasmic side of plasma membrane;GO:0016020//membrane;GO:0016021//integral component of membrane;GO:0043190//ATP-binding cassette (ABC) transporter complex;GO:0055051//ATP-binding cassette (ABC) transporter complex, integrated substrate binding;GO:0055052//ATP-bi…	GO:0003674//molecular_function;GO:0003723//RNA binding;GO:0003724//RNA helicase activity;GO:0003924//GTPase activity;GO:0004127//cytidylate kinase activity;GO:0004527//exonuclease activity;GO:0005260//channel-conductance-controlling ATPase activity;GO:0005319//lipid transporter activity;GO:0005524//ATP binding;GO:0005525//GTP binding;GO:0008565//protein transporter activity;GO:0009381//excinuclea…	GO:0000910//cytokinesis;GO:0006139//nucleobase-containing compound metabolic process;GO:0006260//DNA replication;GO:0006289//nucleotide-excision repair;GO:0006310//DNA recombination;GO:0006412//translation;GO:0006810//transport;GO:0006817//phosphate ion transport;GO:0006824//cobalt ion transport;GO:0006855//drug transmembrane transport;GO:0006869//lipid transport;GO:0007059//chromosome segregatio…
378	gene:MD05G1046000	12.54	19.1	14.4	80.18	73.75	87.94	15.3467	80.6233	2.39327	2.45717e-53	2.30857e-50	2ODD19	RXI00366.1 hypothetical protein DVH24_037914 [Malus domestica]	-	-	-	-	-	GO:0016491//oxidoreductase activity	GO:0055114//oxidation-reduction process
379	gene:MD05G1054800	8.81	8.3	8.84	54.47	47.22	48.6	8.65	50.0967	2.53394	1.15463e-65	1.80801e-62	S6PDH	TQE06363.1 hypothetical protein C1H46_007997 [Malus baccata]	-	-	-	-	-	GO:0047834//D-threo-aldose 1-dehydrogenase activity	-
380	gene:MD05G1055800	1.87	2.91	3.41	11.1	11.28	12.19	2.73	11.5233	2.07759	9.63927e-16	1.08459e-13	GATA5	XP_028957839.1 GATA transcription factor 5-like [Malus domestica]	-	-	-	-	GO:0005575//cellular_component;GO:0005622//intracellular;GO:0005623//cell;GO:0005634//nucleus;GO:0005667//transcription factor complex;GO:0005730//nucleolus;GO:0031974//membrane-enclosed lumen;GO:0031981//nuclear lumen;GO:0032991//macromolecular complex;GO:0043226//organelle;GO:0043227//membrane-bounded organelle;GO:0043228//non-membrane-bounded organelle;GO:0043229//intracellular organelle;GO:00…	GO:0000976//transcription regulatory region sequence-specific DNA binding;GO:0000977//RNA polymerase II regulatory region sequence-specific DNA binding;GO:0000981//RNA polymerase II transcription factor activity, sequence-specific DNA binding;GO:0001012//RNA polymerase II regulatory region DNA binding;GO:0001067//regulatory region nucleic acid binding;GO:0001085//RNA polymerase II transcription f…	GO:0006139//nucleobase-containing compound metabolic process;GO:0006351//transcription, DNA-templated;GO:0006355//regulation of transcription, DNA-templated;GO:0006357//regulation of transcription from RNA polymerase II promoter;GO:0006366//transcription from RNA polymerase II promoter;GO:0006725//cellular aromatic compound metabolic process;GO:0006807//nitrogen compound metabolic process;GO:0007…
381	gene:MD05G1056000	1.16	2.49	1.75	8.68	9.65	10.11	1.8	9.48	2.39689	4.89771e-11	3.26929e-09	CRRSP38	XP_008342465.1 cysteine-rich repeat secretory protein 38-like [Malus domestica]	-	-	-	-	-	-	-
382	gene:MD05G1059300	4.91	4.51	5.29	9.79	14.71	11.64	4.90333	12.0467	1.2968	4.2799e-10	2.50534e-08	PAP	XP_008377263.2 LOW QUALITY PROTEIN: purple acid phosphatase-like [Malus domestica]	-	-	-	-	GO:0005575//cellular_component;GO:0005576//extracellular region	GO:0003674//molecular_function;GO:0003824//catalytic activity;GO:0003993//acid phosphatase activity;GO:0005488//binding;GO:0016787//hydrolase activity;GO:0016788//hydrolase activity, acting on ester bonds;GO:0016791//phosphatase activity;GO:0042578//phosphoric ester hydrolase activity;GO:0043167//ion binding;GO:0043169//cation binding;GO:0046872//metal ion binding	GO:0006793//phosphorus metabolic process;GO:0006796//phosphate-containing compound metabolic process;GO:0008150//biological_process;GO:0008152//metabolic process;GO:0009987//cellular process;GO:0016311//dephosphorylation;GO:0044237//cellular metabolic process
383	gene:MD05G1063400	5.61	5.48	5.91	11.24	13.16	11.42	5.66667	11.94	1.07523	3.4881e-10	2.07088e-08	AGPS1	XP_028957859.1 glucose-1-phosphate adenylyltransferase large subunit 1-like isoform X2 [Malus domestica]	Metabolism;Metabolism;Metabolism;Metabolism	Global and overview maps;Global and overview maps;Carbohydrate metabolism;Carbohydrate metabolism	ko01100//Metabolic pathways;ko01110//Biosynthesis of secondary metabolites;ko00500//Starch and sucrose metabolism;ko00520//Amino sugar and nucleotide sugar metabolism	K00975;K00975;K00975;K00975	GO:0005737//cytoplasm	GO:0003977//UDP-N-acetylglucosamine diphosphorylase activity;GO:0003983//UTP:glucose-1-phosphate uridylyltransferase activity;GO:0008878//glucose-1-phosphate adenylyltransferase activity;GO:0008879//glucose-1-phosphate thymidylyltransferase activity;GO:0016779//nucleotidyltransferase activity;GO:0019134//glucosamine-1-phosphate N-acetyltransferase activity;GO:0047343//glucose-1-phosphate cytidyly…	GO:0000271//polysaccharide biosynthetic process;GO:0005978//glycogen biosynthetic process;GO:0009058//biosynthetic process;GO:0009103//lipopolysaccharide biosynthetic process;GO:0009225//nucleotide-sugar metabolic process;GO:0009243//O antigen biosynthetic process;GO:0009252//peptidoglycan biosynthetic process;GO:0019305//dTDP-rhamnose biosynthetic process
384	gene:MD05G1065500	4.87	7.69	9.64	1.49	0.85	0.79	7.4	1.04333	-2.82633	1.95553e-11	1.37623e-09	RL2	XP_008378460.1 transcription factor RADIALIS [Malus domestica]	-	-	-	-	-	-	GO:0006511//ubiquitin-dependent protein catabolic process
385	gene:MD05G1066500	1.15	1.93	1.59	12.94	12.23	12.74	1.55667	12.6367	3.02108	6.6685e-09	3.30183e-07	--	XP_008377308.1 uncharacterized protein At1g01500-like isoform X1 [Malus domestica]	-	-	-	-	-	-	-
386	gene:MD05G1081100	0.93	1.48	0.7	14.96	13.69	12.57	1.03667	13.74	3.72836	6.57409e-48	5.04205e-45	AMY1.1	RXH99831.1 hypothetical protein DVH24_021633 [Malus domestica]	Metabolism;Metabolism;Metabolism	Global and overview maps;Global and overview maps;Carbohydrate metabolism	ko01100//Metabolic pathways;ko01110//Biosynthesis of secondary metabolites;ko00500//Starch and sucrose metabolism	K01176;K01176;K01176	-	GO:0003824//catalytic activity;GO:0003844//1,4-alpha-glucan branching enzyme activity;GO:0004133//glycogen debranching enzyme activity;GO:0004556//alpha-amylase activity;GO:0005509//calcium ion binding;GO:0008788//alpha,alpha-phosphotrehalase activity;GO:0016798//hydrolase activity, acting on glycosyl bonds;GO:0046527//glucosyltransferase activity;GO:0047470//(1,4)-alpha-D-glucan 1-alpha-D-glucos…	GO:0005975//carbohydrate metabolic process;GO:0005978//glycogen biosynthetic process;GO:0005980//glycogen catabolic process;GO:0005991//trehalose metabolic process;GO:0005992//trehalose biosynthetic process;GO:0009250//glucan biosynthetic process
387	gene:MD05G1081500	165.88	164.98	151.51	42.57	67.37	65.45	160.79	58.4633	-1.45957	2.30253e-25	5.40822e-23	NIR1	XP_008373138.1 ferredoxin--nitrite reductase, chloroplastic [Malus domestica]	Metabolism;Metabolism	Global and overview maps;Energy metabolism	ko01100//Metabolic pathways;ko00910//Nitrogen metabolism	K00366;K00366	GO:0005575//cellular_component;GO:0005576//extracellular region;GO:0005622//intracellular;GO:0005623//cell;GO:0005737//cytoplasm;GO:0005739//mitochondrion;GO:0009507//chloroplast;GO:0009532//plastid stroma;GO:0009536//plastid;GO:0009570//chloroplast stroma;GO:0016020//membrane;GO:0043226//organelle;GO:0043227//membrane-bounded organelle;GO:0043229//intracellular organelle;GO:0043231//intracellula…	GO:0003674//molecular_function;GO:0003824//catalytic activity;GO:0004783//sulfite reductase (NADPH) activity;GO:0005488//binding;GO:0016002//sulfite reductase activity;GO:0016491//oxidoreductase activity;GO:0016661//oxidoreductase activity, acting on other nitrogenous compounds as donors;GO:0016662//oxidoreductase activity, acting on other nitrogenous compounds as donors, cytochrome as acceptor;G…	GO:0000103//sulfate assimilation;GO:0001101//response to acid chemical;GO:0006082//organic acid metabolic process;GO:0006790//sulfur compound metabolic process;GO:0006807//nitrogen compound metabolic process;GO:0008150//biological_process;GO:0008152//metabolic process;GO:0009987//cellular process;GO:0010035//response to inorganic substance;GO:0010167//response to nitrate;GO:0019250//aerobic cobal…
388	gene:MD05G1089000	7.53	7.71	11.87	4.06	4.9	3.47	9.03667	4.14333	-1.125	0.000231089	0.00417928	GRP-2	XP_008338784.2 glycine-rich protein 2-like [Malus domestica]	-	-	-	-	-	GO:0003676//nucleic acid binding;GO:0008270//zinc ion binding	GO:0008156//negative regulation of DNA replication;GO:0009409//response to cold
389	gene:MD05G1095000	3.44	3.5	4.23	8.58	6.58	8.54	3.72333	7.9	1.08526	3.10257e-06	9.32034e-05	At4g33920	XP_008371281.2 probable protein phosphatase 2C 63 [Malus domestica]	-	-	-	-	-	GO:0016791//phosphatase activity	-
390	gene:MD05G1095400	5.59	4.68	5.41	12.94	9.55	11.38	5.22667	11.29	1.11108	2.45038e-05	0.000586921	RLP35	XP_028959266.1 putative receptor like protein 25 [Malus domestica]	-	-	-	-	-	GO:0005515//protein binding	-
391	gene:MD05G1096400	69.13	77.98	72.51	175.68	195.68	187.14	73.2067	186.167	1.34655	4.8998e-34	1.8414e-31	LRR1	XP_008373042.2 leucine-rich repeat protein 2-like [Malus domestica]	-	-	-	-	-	GO:0005515//protein binding	-
392	gene:MD05G1109100	0.4	1.87	1.31	16.56	28.8	23.85	1.19333	23.07	4.27295	3.77739e-25	8.70909e-23	PRB1	RXI09608.1 hypothetical protein DVH24_011857 [Malus domestica]	Organismal Systems;Environmental Information Processing;Environmental Information Processing	Environmental adaptation;Signal transduction;Signal transduction	ko04626//Plant-pathogen interaction;ko04075//Plant hormone signal transduction;ko04016//MAPK signaling pathway - plant	K13449;K13449;K13449	-	-	-
393	gene:MD05G1112600	2.59	2.88	2.47	9.09	8.5	8.59	2.64667	8.72667	1.72125	1.22825e-22	2.33126e-20	RLK7	XP_008372891.2 receptor-like protein kinase 7 [Malus domestica]	-	-	-	-	-	GO:0004672//protein kinase activity;GO:0005515//protein binding;GO:0005524//ATP binding	GO:0006468//protein phosphorylation
394	gene:MD05G1116400	351.96	343.76	359.89	106.33	150.7	176.27	351.87	144.433	-1.28464	1.18866e-20	1.9766e-18	PRP4	XP_008372879.2 proline-rich protein 4 [Malus domestica]	-	-	-	-	-	-	-
395	gene:MD05G1129600	2.53	2.91	3.25	7.17	5.78	4.92	2.89667	5.95667	1.04011	0.000108805	0.00217848	AATL1	XP_008382490.2 lysine histidine transporter-like 8 [Malus domestica]	-	-	-	-	-	-	-
396	gene:MD05G1130500	0.71	1.06	0.5	7.81	15.12	15.82	0.756667	12.9167	4.09343	2.42542e-24	5.17896e-22	NAC022	XP_008382468.2 NAC domain-containing protein 22-like [Malus domestica]	-	-	-	-	-	GO:0003677//DNA binding	GO:0006355//regulation of transcription, DNA-templated
397	gene:MD05G1135000	1.81	1.73	2.01	4.43	4.24	5.29	1.85	4.65333	1.33074	2.13418e-06	6.65598e-05	PIX13	XP_028958071.1 probable serine/threonine-protein kinase PIX13 [Malus domestica]	-	-	-	-	-	GO:0004672//protein kinase activity;GO:0005524//ATP binding	GO:0006468//protein phosphorylation
398	gene:MD05G1144800	4.66	4.23	4.16	1.61	1.82	1.25	4.35	1.56	-1.47947	0.000219371	0.00398505	--	XP_028958158.1 uncharacterized protein LOC114824866 [Malus domestica]	-	-	-	-	-	GO:0008270//zinc ion binding	GO:0035556//intracellular signal transduction
399	gene:MD05G1158800	6.87	6.03	5.27	0.82	1.91	3.32	6.05667	2.01667	-1.58655	0.000790835	0.0119744	IBH1	TQE12328.1 hypothetical protein C1H46_001981 [Malus baccata]	-	-	-	-	-	-	-
400	gene:MD05G1168400	0.34	0.6	0.7	2.15	1.92	1.92	0.546667	1.99667	1.86886	0.000776932	0.0117971	CEQORH	XP_008372527.1 chloroplast envelope quinone oxidoreductase homolog [Malus domestica]	Metabolism;Metabolism	Global and overview maps;Lipid metabolism	ko01110//Biosynthesis of secondary metabolites;ko00592//alpha-Linolenic acid metabolism	K00224;K00224	-	GO:0004024//alcohol dehydrogenase activity, zinc-dependent;GO:0008270//zinc ion binding;GO:0008743//L-threonine 3-dehydrogenase activity;GO:0016491//oxidoreductase activity;GO:0016655//oxidoreductase activity, acting on NAD(P)H, quinone or similar compound as acceptor;GO:0050607//mycothiol-dependent formaldehyde dehydrogenase activity;GO:0051287//NAD binding;GO:0051903//S-(hydroxymethyl)glutathio…	GO:0006113//fermentation;GO:0006567//threonine catabolic process;GO:0008152//metabolic process;GO:0009404//toxin metabolic process;GO:0010127//mycothiol-dependent detoxification;GO:0019439//aromatic compound catabolic process;GO:0030494//bacteriochlorophyll biosynthetic process;GO:0055114//oxidation-reduction process
401	gene:MD05G1170000	0.12	0.17	0.06	0.72	0.88	1.35	0.116667	0.983333	3.07529	4.17012e-05	0.000942459	CYP82C4	RXH98030.1 hypothetical protein DVH24_010355 [Malus domestica]	-	-	-	-	-	GO:0005506//iron ion binding;GO:0016705//oxidoreductase activity, acting on paired donors, with incorporation or reduction of molecular oxygen;GO:0020037//heme binding	GO:0055114//oxidation-reduction process
402	gene:MD05G1179100	2.16	1.7	2.43	5.99	6.38	5.62	2.09667	5.99667	1.51606	3.36312e-09	1.76276e-07	PED1	XP_008372446.2 3-ketoacyl-CoA thiolase 2, peroxisomal [Malus domestica]	Metabolism;Metabolism;Cellular Processes;Metabolism;Metabolism;Metabolism;Metabolism;Metabolism	Global and overview maps;Global and overview maps;Transport and catabolism;Global and overview maps;Lipid metabolism;Amino acid metabolism;Lipid metabolism;Lipid metabolism	ko01100//Metabolic pathways;ko01110//Biosynthesis of secondary metabolites;ko04146//Peroxisome;ko01212//Fatty acid metabolism;ko00592//alpha-Linolenic acid metabolism;ko00280//Valine, leucine and isoleucine degradation;ko00071//Fatty acid degradation;ko01040//Biosynthesis of unsaturated fatty acids	K07513;K07513;K07513;K07513;K07513;K07513;K07513;K07513	-	GO:0003985//acetyl-CoA C-acetyltransferase activity;GO:0003988//acetyl-CoA C-acyltransferase activity;GO:0016747//transferase activity, transferring acyl groups other than amino-acyl groups;GO:0033817//beta-ketoacyl-acyl-carrier-protein synthase II activity;GO:0047437//4-oxalocrotonate decarboxylase activity	GO:0006631//fatty acid metabolic process;GO:0006633//fatty acid biosynthetic process;GO:0009062//fatty acid catabolic process
403	gene:MD05G1179500	7.86	5.63	9.93	4.44	3.66	3	7.80667	3.7	-1.07718	3.25397e-07	1.20125e-05	At3g07010	XP_008372438.1 probable pectate lyase 8 [Malus domestica]	Metabolism;Metabolism	Global and overview maps;Carbohydrate metabolism	ko01100//Metabolic pathways;ko00040//Pentose and glucuronate interconversions	K01728;K01728	-	-	-
404	gene:MD05G1184200	0	0.47	0	1.49	1.56	1.95	0.156667	1.66667	3.4112	0.000265806	0.004692	HSP26-A	RXH98150.1 hypothetical protein DVH24_010475 [Malus domestica]	Metabolism;Metabolism	Global and overview maps;Metabolism of other amino acids	ko01100//Metabolic pathways;ko00480//Glutathione metabolism	K00799;K00799	-	GO:0005515//protein binding;GO:0015035//protein disulfide oxidoreductase activity;GO:0016034//maleylacetoacetate isomerase activity	GO:0006559//L-phenylalanine catabolic process;GO:0006572//tyrosine catabolic process;GO:0006749//glutathione metabolic process;GO:0006790//sulfur compound metabolic process;GO:0042965//glutaredoxin biosynthetic process;GO:0045454//cell redox homeostasis;GO:0055114//oxidation-reduction process
405	gene:MD05G1185300	1.07	0.58	1.29	8.28	7.33	7.22	0.98	7.61	2.95704	5.23274e-22	9.59275e-20	RBKS	XP_028958389.1 ribokinase-like [Malus domestica]	-	-	-	-	GO:0048501//signal recognition particle, plasma membrane targeting	GO:0003924//GTPase activity;GO:0004747//ribokinase activity;GO:0005048//signal sequence binding;GO:0008662//1-phosphofructokinase activity;GO:0016773//phosphotransferase activity, alcohol group as acceptor;GO:0047590//5-dehydro-2-deoxygluconokinase activity	GO:0009244//lipopolysaccharide core region biosynthetic process;GO:0009306//protein secretion;GO:0019303//D-ribose catabolic process;GO:0019310//inositol catabolic process
406	gene:MD05G1190200	0.91	0.53	0.65	2.33	2.42	2.51	0.696667	2.42	1.79647	1.24451e-07	4.97022e-06	MIK2	XP_028959338.1 MDIS1-interacting receptor like kinase 2-like [Malus domestica]	-	-	-	-	-	GO:0004672//protein kinase activity;GO:0005515//protein binding;GO:0005524//ATP binding	GO:0006468//protein phosphorylation
407	gene:MD05G1190800	0.66	0.34	0.49	0.74	2.27	3.3	0.496667	2.10333	2.08233	0.00061437	0.00965244	--	XP_028958406.1 LRR receptor-like serine/threonine-protein kinase FLS2 [Malus domestica]	-	-	-	-	-	GO:0005515//protein binding	-
408	gene:MD05G1198300	155.4	163.41	148.04	439.22	430.76	472.45	155.617	447.477	1.52382	9.11859e-48	6.85371e-45	PHT1-4	XP_028958443.1 inorganic phosphate transporter 1-4 [Malus domestica]	-	-	-	-	GO:0005887//integral component of plasma membrane;GO:0016020//membrane;GO:0016021//integral component of membrane	GO:0008028//monocarboxylic acid transmembrane transporter activity;GO:0015114//phosphate ion transmembrane transporter activity;GO:0015238//drug transmembrane transporter activity;GO:0015295//solute:proton symporter activity;GO:0022857//transmembrane transporter activity;GO:0042910//xenobiotic transporter activity;GO:0051119//sugar transmembrane transporter activity	GO:0006810//transport;GO:0006817//phosphate ion transport;GO:0008643//carbohydrate transport;GO:0015718//monocarboxylic acid transport;GO:0015893//drug transport;GO:0042908//xenobiotic transport;GO:0055085//transmembrane transport
409	gene:MD05G1199500	0.93	0.83	1.45	2.05	2.54	2	1.07	2.19667	1.03771	0.00426959	0.0483009	KLCR2	RXH98291.1 hypothetical protein DVH24_010616 [Malus domestica]	-	-	-	-	GO:0005575//cellular_component;GO:0005623//cell;GO:0005929//cilium;GO:0042995//cell projection;GO:0043226//organelle;GO:0044464//cell part	GO:0005515//protein binding;GO:0046983//protein dimerization activity	GO:0006996//organelle organization;GO:0007154//cell communication;GO:0007165//signal transduction;GO:0007166//cell surface receptor signaling pathway;GO:0007267//cell-cell signaling;GO:0008150//biological_process;GO:0009966//regulation of signal transduction;GO:0009968//negative regulation of signal transduction;GO:0009987//cellular process;GO:0010646//regulation of cell communication;GO:0010648/…
410	gene:MD05G1207000	1.97	2.61	1.55	7.13	8.43	9.19	2.04333	8.25	2.01347	9.45702e-14	8.64731e-12	GA2OX1	XP_008372291.2 gibberellin 2-beta-dioxygenase 1-like isoform X1 [Malus domestica]	Metabolism;Metabolism	Global and overview maps;Metabolism of terpenoids and polyketides	ko01110//Biosynthesis of secondary metabolites;ko00904//Diterpenoid biosynthesis	K04125;K04125	-	GO:0016491//oxidoreductase activity	GO:0055114//oxidation-reduction process
411	gene:MD05G1207400	1.67	0.81	1	2.86	3.81	2.97	1.16	3.21333	1.46995	4.02646e-06	0.0001176	RPM1	RXH98379.1 hypothetical protein DVH24_010704 [Malus domestica]	Organismal Systems	Environmental adaptation	ko04626//Plant-pathogen interaction	K13457	GO:0009898//cytoplasmic side of plasma membrane;GO:0055052//ATP-binding cassette (ABC) transporter complex, substrate-binding subunit-containing	GO:0005515//protein binding;GO:0005524//ATP binding;GO:0005525//GTP binding;GO:0015416//organic phosphonate transmembrane-transporting ATPase activity;GO:0016887//ATPase activity;GO:0043531//ADP binding	GO:0015716//organic phosphonate transport
412	gene:MD05G1207800	1.01	0.78	0.92	2.63	2.48	3.89	0.903333	3	1.73163	1.90013e-07	7.35415e-06	RPM1	XP_028959349.1 disease resistance protein RPM1-like [Malus domestica]	Organismal Systems	Environmental adaptation	ko04626//Plant-pathogen interaction	K13457	-	GO:0005515//protein binding;GO:0005524//ATP binding;GO:0016887//ATPase activity;GO:0043531//ADP binding	-
413	gene:MD05G1208000	2.49	1.33	1.61	16.42	13.42	14.81	1.81	14.8833	3.03964	1.06486e-17	1.43952e-15	--	XP_008378394.2 uncharacterized endoplasmic reticulum membrane protein YGL010W-like [Malus domestica]	-	-	-	-	-	-	-
414	gene:MD05G1213900	0.05	0.46	0.25	3.41	3.7	2.43	0.253333	3.18	3.64992	3.55594e-12	2.77829e-10	At4g27290	KAB2636828.1 hypothetical protein D8674_027362 [Pyrus ussuriensis x Pyrus communis]	-	-	-	-	-	GO:0004672//protein kinase activity;GO:0004674//protein serine/threonine kinase activity;GO:0005524//ATP binding	GO:0006468//protein phosphorylation;GO:0048544//recognition of pollen
415	gene:MD05G1214700	0.03	0.16	0	0.8	0.63	0.54	0.0633333	0.656667	3.37412	0.000137855	0.00266636	At4g27290	KAB2636828.1 hypothetical protein D8674_027362 [Pyrus ussuriensis x Pyrus communis]	-	-	-	-	-	GO:0004672//protein kinase activity;GO:0004674//protein serine/threonine kinase activity;GO:0005524//ATP binding	GO:0006468//protein phosphorylation;GO:0048544//recognition of pollen
416	gene:MD05G1217700	0.51	0.41	0.62	3.44	2.86	2.67	0.513333	2.99	2.54218	1.37724e-06	4.49678e-05	EIX1	KAB2636831.1 LRR receptor-like serine/threonine-protein kinase [Pyrus ussuriensis x Pyrus communis]	-	-	-	-	-	GO:0005515//protein binding	-
417	gene:MD05G1219000	1.18	2.23	1.56	15.89	13.65	15.69	1.65667	15.0767	3.18596	8.7776e-37	3.92704e-34	BAHD1	XP_008392330.3 BAHD acyltransferase At5g47980-like [Malus domestica]	-	-	-	-	-	GO:0016747//transferase activity, transferring acyl groups other than amino-acyl groups	-
418	gene:MD05G1219400	5.44	4.78	6.47	12.94	12.42	11.21	5.56333	12.19	1.13168	1.46105e-07	5.77975e-06	GT7	XP_008363062.2 glycosyltransferase 6-like [Malus domestica]	-	-	-	-	GO:0016021//integral component of membrane	GO:0016757//transferase activity, transferring glycosyl groups	-
419	gene:MD05G1220800	2.82	3.32	2.7	14	14.95	16.77	2.94667	15.24	2.37071	6.65625e-41	3.52322e-38	LOS1	XP_028958614.1 elongation factor 2-like isoform X1 [Malus domestica]	-	-	-	-	GO:0005575//cellular_component;GO:0005622//intracellular;GO:0005623//cell;GO:0005737//cytoplasm;GO:0044424//intracellular part;GO:0044464//cell part	GO:0000166//nucleotide binding;GO:0001882//nucleoside binding;GO:0001883//purine nucleoside binding;GO:0003674//molecular_function;GO:0003676//nucleic acid binding;GO:0003723//RNA binding;GO:0003743//translation initiation factor activity;GO:0003746//translation elongation factor activity;GO:0003747//translation release factor activity;GO:0003824//catalytic activity;GO:0003924//GTPase activity;GO…	GO:0000103//sulfate assimilation;GO:0001514//selenocysteine incorporation;GO:0006412//translation;GO:0006413//translational initiation;GO:0006414//translational elongation;GO:0006415//translational termination;GO:0006518//peptide metabolic process;GO:0006807//nitrogen compound metabolic process;GO:0006950//response to stress;GO:0008150//biological_process;GO:0008152//metabolic process;GO:0009058/…
420	gene:MD05G1231700	6.75	7.47	5.27	14.38	17.62	21.77	6.49667	17.9233	1.46407	2.23517e-13	1.99525e-11	At4g27290	XP_028958659.1 G-type lectin S-receptor-like serine/threonine-protein kinase At4g27290 [Malus domestica]	-	-	-	-	-	GO:0004672//protein kinase activity;GO:0004674//protein serine/threonine kinase activity;GO:0005524//ATP binding	GO:0006468//protein phosphorylation;GO:0048544//recognition of pollen
421	gene:MD05G1235200	1.24	1.09	1.87	3.24	2.62	3.54	1.4	3.13333	1.16227	0.00156627	0.0211658	PDCD2	XP_008371991.2 programmed cell death protein 2-like [Malus domestica]	-	-	-	-	GO:0005737//cytoplasm	-	-
422	gene:MD05G1235900	0.04	0.38	0.38	2.78	2.37	2.77	0.266667	2.64	3.30743	5.20108e-11	3.4595e-09	EIX2	XP_028958679.1 probable LRR receptor-like serine/threonine-protein kinase At4g36180 [Malus domestica]	-	-	-	-	-	GO:0005515//protein binding	-
423	gene:MD05G1236300	0	0	0	1.52	1.77	1.69	0.001	1.66	10.697	1.83301e-12	1.47825e-10	EIX1	RXH98594.1 hypothetical protein DVH24_010919 [Malus domestica]	-	-	-	-	-	GO:0005515//protein binding	-
424	gene:MD05G1242300	20.92	28.61	23.69	12.1	10.23	11.32	24.4067	11.2167	-1.12163	8.60159e-13	7.19947e-11	PCAP1	XP_008371938.1 plasma membrane-associated cation-binding protein 1-like [Malus domestica]	-	-	-	-	GO:0016020//membrane;GO:0046658//anchored component of plasma membrane	GO:0046873//metal ion transmembrane transporter activity	GO:0030001//metal ion transport;GO:0055085//transmembrane transport
425	gene:MD05G1244500	0.81	1.13	1.35	9.75	16.62	13.77	1.09667	13.38	3.60888	3.21526e-47	2.27987e-44	VSR6	XP_028958731.1 vacuolar-sorting receptor 6-like [Malus domestica]	-	-	-	-	-	GO:0005509//calcium ion binding	-
426	gene:MD05G1246300	0.1	0.31	0.18	1.92	2.15	2.59	0.196667	2.22	3.49674	6.7857e-08	2.84296e-06	EIX2	XP_028959376.1 receptor-like protein EIX1 [Malus domestica]	-	-	-	-	-	GO:0005515//protein binding	-
427	gene:MD05G1246400	0	0	0	1.37	1.23	1.04	0.001	1.21333	10.2448	5.00488e-08	2.14713e-06	--	XP_028959377.1 receptor-like protein EIX1 [Malus domestica]	-	-	-	-	-	GO:0005515//protein binding	-
428	gene:MD05G1246500	0.38	0.25	0.2	3.75	3.2	3.13	0.276667	3.36	3.60224	9.75676e-24	1.9608e-21	EIX2	TQD98360.1 hypothetical protein C1H46_015961 [Malus baccata]	-	-	-	-	-	GO:0005515//protein binding	-
429	gene:MD05G1248100	0.09	0.1	0.13	1.19	1.28	0.99	0.106667	1.15333	3.43463	2.20203e-07	8.41001e-06	RLP14	XP_009363245.2 PREDICTED: receptor-like protein 12 [Pyrus x bretschneideri]	-	-	-	-	-	GO:0005515//protein binding	-
430	gene:MD05G1250600	0.46	0.95	0.88	2.17	1.45	2	0.763333	1.87333	1.29522	0.00267315	0.0330351	At5g17760	XP_008346043.2 AAA-ATPase At5g17760-like [Malus domestica]	-	-	-	-	GO:0000502//proteasome complex;GO:0009360//DNA polymerase III complex;GO:0009379//Holliday junction helicase complex	GO:0003723//RNA binding;GO:0003724//RNA helicase activity;GO:0003887//DNA-directed DNA polymerase activity;GO:0004176//ATP-dependent peptidase activity;GO:0004222//metalloendopeptidase activity;GO:0004252//serine-type endopeptidase activity;GO:0004386//helicase activity;GO:0005524//ATP binding;GO:0009378//four-way junction helicase activity;GO:0016818//hydrolase activity, acting on acid anhydride…	GO:0006260//DNA replication;GO:0006281//DNA repair;GO:0006310//DNA recombination;GO:0006508//proteolysis;GO:0010498//proteasomal protein catabolic process;GO:0019941//modification-dependent protein catabolic process;GO:0030436//asexual sporulation;GO:0032297//negative regulation of DNA-dependent DNA replication initiation;GO:0051301//cell division
431	gene:MD05G1251900	0.43	0.46	0.37	1.97	2.58	3.81	0.42	2.78667	2.73008	2.11577e-08	9.68489e-07	yqjG	XP_008364228.1 uncharacterized protein LOC103427921 [Malus domestica]	-	-	-	-	-	GO:0004455//ketol-acid reductoisomerase activity;GO:0005515//protein binding	GO:0006749//glutathione metabolic process;GO:0009082//branched-chain amino acid biosynthetic process;GO:0055114//oxidation-reduction process
432	gene:MD05G1252900	1.51	2.8	1.79	13.15	15.26	20.57	2.03333	16.3267	3.00531	1.5162e-18	2.27418e-16	--	XP_028959385.1 cysteine-rich and transmembrane domain-containing protein WIH2-like [Malus domestica]	-	-	-	-	-	-	-
433	gene:MD05G1254900	0.55	1.21	1.38	3.2	2.63	2.63	1.04667	2.82	1.42989	0.00403677	0.0461516	OSB3	XP_028958796.1 protein OSB4, chloroplastic-like [Malus domestica]	-	-	-	-	-	GO:0003697//single-stranded DNA binding	-
434	gene:MD05G1262700	11.37	9.41	9.46	24	20.02	24.87	10.08	22.9633	1.18784	2.18087e-11	1.52058e-09	CYP716A12	XP_008350556.2 beta-amyrin 28-monooxygenase-like [Malus domestica]	-	-	-	-	GO:0016021//integral component of membrane	GO:0005506//iron ion binding;GO:0016705//oxidoreductase activity, acting on paired donors, with incorporation or reduction of molecular oxygen;GO:0020037//heme binding	GO:0055114//oxidation-reduction process
435	gene:MD05G1263100	0.17	0.2	0.11	1.24	1.35	1.63	0.16	1.40667	3.13614	9.71673e-11	6.21028e-09	At1g11410	XP_008392323.2 G-type lectin S-receptor-like serine/threonine-protein kinase At1g11410 isoform X1 [Malus domestica]	-	-	-	-	-	GO:0004672//protein kinase activity;GO:0004674//protein serine/threonine kinase activity;GO:0005509//calcium ion binding;GO:0005524//ATP binding	GO:0006468//protein phosphorylation;GO:0048544//recognition of pollen
436	gene:MD05G1273100	9.37	9.51	9.84	3.7	5.87	4.72	9.57333	4.76333	-1.00705	1.80182e-07	7.0025e-06	RFNR2	RXH98886.1 hypothetical protein DVH24_011211 [Malus domestica]	Metabolism;Metabolism	Global and overview maps;Energy metabolism	ko01100//Metabolic pathways;ko00195//Photosynthesis	K02641;K02641	GO:0009337//sulfite reductase complex (NADPH)	GO:0004783//sulfite reductase (NADPH) activity;GO:0009055//electron carrier activity;GO:0016002//sulfite reductase activity;GO:0016491//oxidoreductase activity;GO:0016655//oxidoreductase activity, acting on NAD(P)H, quinone or similar compound as acceptor;GO:0051213//dioxygenase activity	GO:0006790//sulfur compound metabolic process;GO:0006814//sodium ion transport;GO:0010124//phenylacetate catabolic process;GO:0010128//benzoate catabolic process via CoA ligation;GO:0055114//oxidation-reduction process
437	gene:MD05G1274700	0.15	0.28	0.29	1.17	1.72	1.28	0.24	1.39	2.53398	3.55806e-07	1.29569e-05	CAT1	XP_008372219.1 cationic amino acid transporter 1-like [Malus domestica]	-	-	-	-	GO:0005887//integral component of plasma membrane;GO:0016020//membrane;GO:0016021//integral component of membrane	GO:0005275//amine transmembrane transporter activity;GO:0015171//amino acid transmembrane transporter activity;GO:0022857//transmembrane transporter activity	GO:0006865//amino acid transport;GO:0015837//amine transport;GO:0055085//transmembrane transport
438	gene:MD05G1279400	0.87	1.19	0.68	7.52	6.63	6.44	0.913333	6.86333	2.9097	5.79725e-16	6.70359e-14	--	XP_008371795.1 uncharacterized protein LOC103435177 [Malus domestica]	-	-	-	-	-	-	-
439	gene:MD05G1282700	2.36	2.75	2.64	0.99	1.22	1.22	2.58333	1.14333	-1.17599	3.55612e-05	0.000820899	NCED2	XP_008371764.2 9-cis-epoxycarotenoid dioxygenase NCED2, chloroplastic-like [Malus domestica]	Metabolism;Metabolism;Metabolism	Global and overview maps;Global and overview maps;Metabolism of terpenoids and polyketides	ko01100//Metabolic pathways;ko01110//Biosynthesis of secondary metabolites;ko00906//Carotenoid biosynthesis	K09840;K09840;K09840	-	GO:0016702//oxidoreductase activity, acting on single donors with incorporation of molecular oxygen, incorporation of two atoms of oxygen	GO:0055114//oxidation-reduction process
440	gene:MD05G1285000	2.7	2.02	2.26	0.21	0.69	0.71	2.32667	0.536667	-2.11617	3.56105e-06	0.000105376	CYP710A11	XP_008371595.2 cytochrome P450 710A11-like [Malus domestica]	Metabolism;Metabolism;Metabolism	Global and overview maps;Global and overview maps;Lipid metabolism	ko01100//Metabolic pathways;ko01110//Biosynthesis of secondary metabolites;ko00100//Steroid biosynthesis	K09832;K09832;K09832	GO:0005575//cellular_component;GO:0005622//intracellular;GO:0005623//cell;GO:0005737//cytoplasm;GO:0005783//endoplasmic reticulum;GO:0012505//endomembrane system;GO:0016020//membrane;GO:0016021//integral component of membrane;GO:0031224//intrinsic component of membrane;GO:0043226//organelle;GO:0043227//membrane-bounded organelle;GO:0043229//intracellular organelle;GO:0043231//intracellular membra…	GO:0000249//C-22 sterol desaturase activity;GO:0003674//molecular_function;GO:0003824//catalytic activity;GO:0004497//monooxygenase activity;GO:0005488//binding;GO:0005506//iron ion binding;GO:0016491//oxidoreductase activity;GO:0016705//oxidoreductase activity, acting on paired donors, with incorporation or reduction of molecular oxygen;GO:0016717//oxidoreductase activity, acting on paired donor…	GO:0006066//alcohol metabolic process;GO:0006629//lipid metabolic process;GO:0006694//steroid biosynthetic process;GO:0006696//ergosterol biosynthetic process;GO:0008150//biological_process;GO:0008152//metabolic process;GO:0008202//steroid metabolic process;GO:0008204//ergosterol metabolic process;GO:0008610//lipid biosynthetic process;GO:0009058//biosynthetic process;GO:0009987//cellular process…
441	gene:MD05G1287900	0	0.47	0	0.99	1.71	1.65	0.156667	1.45	3.21028	0.000733198	0.0112146	SAG12	XP_028958924.1 zingipain-2-like [Malus domestica]	-	-	-	-	GO:0005634//nucleus	GO:0008234//cysteine-type peptidase activity	GO:0006508//proteolysis
442	gene:MD05G1288200	0.19	0.29	0	3.14	2.19	1.99	0.16	2.44	3.93074	1.62815e-08	7.56337e-07	SAG12	XP_028958924.1 zingipain-2-like [Malus domestica]	-	-	-	-	GO:0005634//nucleus	GO:0008234//cysteine-type peptidase activity	GO:0006508//proteolysis
443	gene:MD05G1298400	0.36	0.56	0.36	2.06	2.75	2.74	0.426667	2.51667	2.56033	3.45962e-14	3.29989e-12	XA21	KAB2637270.1 receptor-like protein kinase [Pyrus ussuriensis x Pyrus communis]	-	-	-	-	-	GO:0003674//molecular_function;GO:0004672//protein kinase activity;GO:0005515//protein binding;GO:0005524//ATP binding;GO:0016709//oxidoreductase activity, acting on paired donors, with incorporation or reduction of molecular oxygen, NAD(P)H as one donor, and incorporation of one atom of oxygen	GO:0006468//protein phosphorylation;GO:0006744//ubiquinone biosynthetic process;GO:0009306//protein secretion
444	gene:MD05G1298900	5.24	5.56	5.55	0.45	0.85	0.89	5.45	0.73	-2.90029	5.84484e-17	7.44593e-15	CIPK5	XP_008371484.2 CBL-interacting protein kinase 5 [Malus domestica]	-	-	-	-	-	GO:0004672//protein kinase activity;GO:0005524//ATP binding;GO:0016709//oxidoreductase activity, acting on paired donors, with incorporation or reduction of molecular oxygen, NAD(P)H as one donor, and incorporation of one atom of oxygen	GO:0006468//protein phosphorylation;GO:0006744//ubiquinone biosynthetic process;GO:0007165//signal transduction
445	gene:MD05G1300000	0	0	0	1.98	1.31	1.24	0.001	1.51	10.5603	6.84596e-09	3.37714e-07	CNGC1	XP_008345906.3 cyclic nucleotide-gated ion channel 1-like [Malus domestica]	Organismal Systems	Environmental adaptation	ko04626//Plant-pathogen interaction	K05391	GO:0016020//membrane	GO:0005216//ion channel activity	GO:0006811//ion transport;GO:0055085//transmembrane transport
446	gene:MD05G1300400	3.8	3.22	4.48	0.76	1.8	1.27	3.83333	1.27667	-1.58622	0.00229253	0.0289696	--	RXH99087.1 hypothetical protein DVH24_011412 [Malus domestica]	-	-	-	-	-	-	-
447	gene:MD05G1301600	13.61	13.16	15.09	1.4	1.93	2.04	13.9533	1.79	-2.96258	1.67779e-24	3.62373e-22	HIPP28	XP_008371456.2 heavy metal-associated isoprenylated plant protein 28-like [Malus domestica]	-	-	-	-	-	GO:0045340//mercury ion binding;GO:0046872//metal ion binding	GO:0015694//mercury ion transport
448	gene:MD05G1302800	0	0	0	0.54	0.48	0.99	0.001	0.67	9.38802	0.000198319	0.00365345	SAG12	XP_028958992.1 senescence-specific cysteine protease SAG12-like [Malus domestica]	-	-	-	-	-	GO:0008234//cysteine-type peptidase activity	GO:0006508//proteolysis
449	gene:MD05G1305700	0.18	0.27	0.56	0.55	1.54	2.07	0.336667	1.38667	2.04223	0.000264283	0.0046695	GLR2.7	KAB2637334.1 glutamate receptor 2.7-like [Pyrus ussuriensis x Pyrus communis]	-	-	-	-	GO:0005743//mitochondrial inner membrane;GO:0016020//membrane;GO:0070469//respiratory chain	GO:0004970//ionotropic glutamate receptor activity;GO:0015276//ligand-gated ion channel activity	-
450	gene:MD05G1305900	2.02	1.36	1.87	10.24	9.71	11.38	1.75	10.4433	2.57716	3.08854e-36	1.34966e-33	GLR2.7	XP_008345970.2 glutamate receptor 2.7-like [Malus domestica]	-	-	-	-	GO:0005743//mitochondrial inner membrane;GO:0016020//membrane;GO:0070469//respiratory chain	GO:0004970//ionotropic glutamate receptor activity;GO:0015276//ligand-gated ion channel activity	-
451	gene:MD05G1306400	0.03	0.08	0.07	1.66	1.39	1.59	0.06	1.54667	4.68806	7.22308e-12	5.38593e-10	GLR2.7	RXH99132.1 hypothetical protein DVH24_011457 [Malus domestica]	-	-	-	-	GO:0016020//membrane	GO:0004970//ionotropic glutamate receptor activity;GO:0015276//ligand-gated ion channel activity	-
452	gene:MD05G1310700	2.62	1.91	3.36	6.28	5.39	6.03	2.63	5.9	1.16565	0.000161634	0.00305706	--	XP_008371411.1 uncharacterized protein LOC103434828 [Malus domestica]	-	-	-	-	-	-	-
453	gene:MD05G1313200	1.4	0.98	1.25	3.12	3.25	3.13	1.21	3.16667	1.38796	0.00282354	0.034463	LOL2	RXH99201.1 hypothetical protein DVH24_011526 [Malus domestica]	-	-	-	-	-	-	-
454	gene:MD05G1313300	1.37	0.98	1.69	4.79	6.37	4.41	1.34667	5.19	1.94634	7.70693e-07	2.62112e-05	--	XP_008371364.2 uncharacterized protein LOC103434789 [Malus domestica]	-	-	-	-	GO:0005576//extracellular region;GO:0005577//fibrinogen complex;GO:0016020//membrane;GO:0016021//integral component of membrane;GO:0016592//mediator complex;GO:0019028//viral capsid;GO:0019031//viral envelope	GO:0003712//transcription cofactor activity;GO:0004386//helicase activity;GO:0005102//receptor binding;GO:0005198//structural molecule activity;GO:0005524//ATP binding;GO:0008289//lipid binding;GO:0008855//exodeoxyribonuclease VII activity;GO:0051082//unfolded protein binding	GO:0006357//regulation of transcription from RNA polymerase II promoter;GO:0006869//lipid transport;GO:0009405//pathogenesis;GO:0015743//malate transport;GO:0030168//platelet activation;GO:0042157//lipoprotein metabolic process;GO:0051258//protein polymerization
455	gene:MD05G1320500	0.08	0	0.09	0.1	0.99	0.78	0.0566667	0.623333	3.45943	0.00252285	0.0313945	PPO	XP_008364151.2 polyphenol oxidase latent form, chloroplastic-like [Malus domestica]	Metabolism;Metabolism;Metabolism;Metabolism	Global and overview maps;Global and overview maps;Amino acid metabolism;Biosynthesis of other secondary metabolites	ko01100//Metabolic pathways;ko01110//Biosynthesis of secondary metabolites;ko00350//Tyrosine metabolism;ko00950//Isoquinoline alkaloid biosynthesis	K00422;K00422;K00422;K00422	-	GO:0004097//catechol oxidase activity;GO:0016491//oxidoreductase activity	GO:0055114//oxidation-reduction process
456	gene:MD05G1320800	3.74	3.33	2.85	14.58	15.39	23.55	3.30667	17.84	2.43167	1.74277e-25	4.14527e-23	PPO	XP_008371327.2 polyphenol oxidase latent form, chloroplastic-like [Malus domestica]	Metabolism;Metabolism;Metabolism;Metabolism	Global and overview maps;Global and overview maps;Amino acid metabolism;Biosynthesis of other secondary metabolites	ko01100//Metabolic pathways;ko01110//Biosynthesis of secondary metabolites;ko00350//Tyrosine metabolism;ko00950//Isoquinoline alkaloid biosynthesis	K00422;K00422;K00422;K00422	-	GO:0004097//catechol oxidase activity;GO:0016491//oxidoreductase activity	GO:0055114//oxidation-reduction process
457	gene:MD05G1321700	13.41	14.95	14.37	36.08	28.01	28.21	14.2433	30.7667	1.11108	1.73702e-13	1.56544e-11	AGAL2	XP_008371324.1 alpha-galactosidase [Malus domestica]	Metabolism;Metabolism;Metabolism;Metabolism;Metabolism	Global and overview maps;Lipid metabolism;Carbohydrate metabolism;Lipid metabolism;Glycan biosynthesis and metabolism	ko01100//Metabolic pathways;ko00561//Glycerolipid metabolism;ko00052//Galactose metabolism;ko00600//Sphingolipid metabolism;ko00603//Glycosphingolipid biosynthesis - globo and isoglobo series	K07407;K07407;K07407;K07407;K07407	-	GO:0004553//hydrolase activity, hydrolyzing O-glycosyl compounds	GO:0005975//carbohydrate metabolic process
458	gene:MD05G1325400	0.93	1.11	0.39	1.41	3.13	2.97	0.81	2.50333	1.62786	0.0040118	0.0459797	At1g61340	XP_008364148.2 F-box protein At1g61340-like [Malus domestica]	-	-	-	-	-	GO:0005515//protein binding	-
459	gene:MD05G1328900	6.02	7.51	5.83	3.47	2.48	3.55	6.45333	3.16667	-1.02708	3.20152e-05	0.000744072	--	XP_008371244.2 protein PLANT CADMIUM RESISTANCE 12-like [Malus domestica]	-	-	-	-	-	-	-
460	gene:MD05G1329700	0.68	0.11	0.87	1.32	1.56	1.74	0.553333	1.54	1.47671	7.37774e-09	3.61962e-07	At1g61500	XP_028959432.1 G-type lectin S-receptor-like serine/threonine-protein kinase At1g61500 [Malus domestica]	-	-	-	-	-	GO:0003674//molecular_function;GO:0004672//protein kinase activity;GO:0004674//protein serine/threonine kinase activity;GO:0005524//ATP binding	GO:0006468//protein phosphorylation;GO:0030436//asexual sporulation;GO:0048544//recognition of pollen
461	gene:MD05G1329900	0.05	0	0.04	0.3	0.27	0.29	0.03	0.286667	3.25634	0.00371153	0.0430503	SD129	XP_018506108.1 PREDICTED: G-type lectin S-receptor-like serine/threonine-protein kinase At1g61500 [Pyrus x bretschneideri]	-	-	-	-	-	GO:0004672//protein kinase activity;GO:0004674//protein serine/threonine kinase activity;GO:0005524//ATP binding	GO:0006468//protein phosphorylation;GO:0048544//recognition of pollen
462	gene:MD05G1331000	0.17	0.09	0.07	0.2	0.97	0.72	0.11	0.63	2.51785	0.00298547	0.036085	At1g61550	XP_028959435.1 LOW QUALITY PROTEIN: uncharacterized protein LOC103429239 [Malus domestica]	-	-	-	-	-	GO:0004672//protein kinase activity;GO:0004674//protein serine/threonine kinase activity;GO:0005524//ATP binding	GO:0006468//protein phosphorylation;GO:0048544//recognition of pollen
463	gene:MD05G1331200	0.1	0.29	0.26	1.55	1.91	1.49	0.216667	1.65	2.92892	1.05289e-09	5.91462e-08	At1g61500	XP_028959435.1 LOW QUALITY PROTEIN: uncharacterized protein LOC103429239 [Malus domestica]	-	-	-	-	-	GO:0004672//protein kinase activity;GO:0004674//protein serine/threonine kinase activity;GO:0005524//ATP binding	GO:0006468//protein phosphorylation;GO:0048544//recognition of pollen
464	gene:MD05G1331300	0.57	0.52	0.14	1.85	2.09	2.62	0.41	2.18667	2.41504	6.63127e-08	2.78447e-06	At1g61390	XP_028959435.1 LOW QUALITY PROTEIN: uncharacterized protein LOC103429239 [Malus domestica]	-	-	-	-	-	GO:0004672//protein kinase activity;GO:0005524//ATP binding	GO:0006468//protein phosphorylation;GO:0048544//recognition of pollen
465	gene:MD05G1337400	0.23	0.56	1.36	4.08	9.39	11.24	0.716667	8.23667	3.52269	6.05027e-06	0.00016823	CRRSP38	XP_008347598.2 cysteine-rich repeat secretory protein 38-like [Malus domestica]	-	-	-	-	-	-	-
466	gene:MD05G1337500	1.58	1.72	1.93	4.38	4.59	4.94	1.74333	4.63667	1.41124	6.89153e-08	2.88408e-06	CRK29	XP_008377949.2 putative receptor-like protein kinase At4g00960 [Malus domestica]	-	-	-	-	GO:0016010//dystrophin-associated glycoprotein complex;GO:0030176//integral component of endoplasmic reticulum membrane	GO:0004672//protein kinase activity;GO:0005524//ATP binding	GO:0006468//protein phosphorylation;GO:2001256//regulation of store-operated calcium entry
467	gene:MD05G1345400	3.91	3.88	3.47	1.57	1.36	0.65	3.75333	1.19333	-1.65318	2.02583e-07	7.7925e-06	--	TQD93352.1 hypothetical protein C1H46_021021 [Malus baccata]	Cellular Processes	Transport and catabolism	ko04136//Autophagy - other eukaryotes	K08341	-	-	-
468	gene:MD05G1356900	2.59	1	1.54	7.41	6.39	4.9	1.71	6.23333	1.86601	1.9293e-06	6.09287e-05	--	XP_008371017.2 uncharacterized protein LOC103434439 [Malus domestica]	-	-	-	-	-	-	-
469	gene:MD06G1001400	8.44	8.59	7.58	2.92	3.38	3.4	8.20333	3.23333	-1.34319	3.43883e-08	1.52579e-06	--	XP_008346427.2 uncharacterized protein LOC103409391 isoform X1 [Malus domestica]	-	-	-	-	-	-	GO:0035556//intracellular signal transduction
470	gene:MD06G1003700	1.91	3.5	2.02	6.57	6.13	9.3	2.47667	7.33333	1.56607	3.2628e-07	1.20215e-05	CCR1	RXH96755.1 hypothetical protein DVH24_009597 [Malus domestica]	-	-	-	-	-	GO:0003824//catalytic activity;GO:0003854//3-beta-hydroxy-delta5-steroid dehydrogenase activity;GO:0003978//UDP-glucose 4-epimerase activity;GO:0004043//L-aminoadipate-semialdehyde dehydrogenase activity;GO:0008446//GDP-mannose 4,6-dehydratase activity;GO:0016616//oxidoreductase activity, acting on the CH-OH group of donors, NAD or NADP as acceptor;GO:0016655//oxidoreductase activity, acting on N…	GO:0000271//polysaccharide biosynthetic process;GO:0005975//carbohydrate metabolic process;GO:0006012//galactose metabolic process;GO:0006694//steroid biosynthetic process;GO:0008152//metabolic process;GO:0009243//O antigen biosynthetic process;GO:0019878//lysine biosynthetic process via aminoadipic acid;GO:0055114//oxidation-reduction process
471	gene:MD06G1009600	0	0	0	0.18	0.45	0.29	0.001	0.306667	8.26053	0.00100764	0.0146548	PIX13	XP_028960192.1 probable serine/threonine-protein kinase PIX13 isoform X2 [Malus domestica]	-	-	-	-	-	GO:0004672//protein kinase activity;GO:0005524//ATP binding	GO:0006468//protein phosphorylation
472	gene:MD06G1011300	2.07	1.18	1.73	3.88	4.14	3.37	1.66	3.79667	1.19355	0.00422706	0.0479063	MWL2	XP_008373428.2 uncharacterized protein LOC103436755 [Malus domestica]	-	-	-	-	GO:0016021//integral component of membrane	GO:0004930//G-protein coupled receptor activity	GO:0007186//G-protein coupled receptor signaling pathway
473	gene:MD06G1020700	3.02	2.39	3.54	7.32	6.07	5.47	2.98333	6.28667	1.07537	5.51406e-05	0.00120751	AMAT	XP_008391402.1 methanol O-anthraniloyltransferase-like [Malus domestica]	-	-	-	-	-	GO:0016747//transferase activity, transferring acyl groups other than amino-acyl groups	-
474	gene:MD06G1022000	0.88	0.43	1.1	3.92	4.34	4.66	0.803333	4.30667	2.4225	3.89984e-10	2.30078e-08	pimA	XP_008346475.2 uncharacterized protein LOC103409438 [Malus domestica]	-	-	-	-	-	GO:0004373//glycogen (starch) synthase activity;GO:0008194//UDP-glycosyltransferase activity;GO:0009011//starch synthase activity;GO:0016157//sucrose synthase activity;GO:0016757//transferase activity, transferring glycosyl groups	GO:0005978//glycogen biosynthetic process;GO:0005985//sucrose metabolic process;GO:0009058//biosynthetic process;GO:0010125//mycothiol biosynthetic process;GO:0071793//bacillithiol biosynthetic process
475	gene:MD06G1024000	10.44	11.68	9.66	31.14	26.13	29.79	10.5933	29.02	1.45389	6.05069e-20	9.71757e-18	PIK-2	NP_001315872.1 disease resistance protein RPM1-like [Malus domestica]	Organismal Systems	Environmental adaptation	ko04626//Plant-pathogen interaction	K13457	-	GO:0005515//protein binding;GO:0043531//ADP binding	-
476	gene:MD06G1031700	0.64	0.69	0.38	2.07	2.07	1.71	0.57	1.95	1.77444	1.17218e-05	0.000303735	NAC071	XP_008373551.2 NAC domain-containing protein 71 [Malus domestica]	-	-	-	-	-	GO:0003677//DNA binding	GO:0006355//regulation of transcription, DNA-templated
477	gene:MD06G1032200	3.78	4.7	4.04	8.32	8.34	9.28	4.17333	8.64667	1.05094	1.12361e-06	3.71384e-05	PIRL4	XP_008373553.2 plant intracellular Ras-group-related LRR protein 5-like [Malus domestica]	-	-	-	-	GO:0005575//cellular_component;GO:0005622//intracellular;GO:0005623//cell;GO:0005737//cytoplasm;GO:0005886//plasma membrane;GO:0005911//cell-cell junction;GO:0005918//septate junction;GO:0005923//bicellular tight junction;GO:0005938//cell cortex;GO:0016020//membrane;GO:0016323//basolateral plasma membrane;GO:0016327//apicolateral plasma membrane;GO:0016328//lateral plasma membrane;GO:0030054//cel…	GO:0005515//protein binding	GO:0000003//reproduction;GO:0000122//negative regulation of transcription from RNA polymerase II promoter;GO:0000578//embryonic axis specification;GO:0000902//cell morphogenesis;GO:0001654//eye development;GO:0001655//urogenital system development;GO:0001700//embryonic development via the syncytial blastoderm;GO:0001708//cell fate specification;GO:0001736//establishment of planar polarity;GO:0001…
478	gene:MD06G1038600	1.88	1.1	1.35	3.7	4.12	5.37	1.44333	4.39667	1.60701	9.5056e-07	3.17256e-05	abhd17c	XP_008373599.1 alpha/beta hydrolase domain-containing protein 17B [Malus domestica]	-	-	-	-	-	GO:0003824//catalytic activity;GO:0008236//serine-type peptidase activity;GO:0016787//hydrolase activity;GO:0047570//3-oxoadipate enol-lactonase activity;GO:0070205//2-succinyl-6-hydroxy-2,4-cyclohexadiene-1-carboxylate synthase activity	GO:0006508//proteolysis;GO:0009102//biotin biosynthetic process;GO:0009234//menaquinone biosynthetic process;GO:0042952//beta-ketoadipate pathway
479	gene:MD06G1042400	4.09	3.53	4.97	0.95	1.94	2.02	4.19667	1.63667	-1.35848	0.00340986	0.0400831	--	XP_008356460.2 putative invertase inhibitor [Malus domestica]	-	-	-	-	GO:0005575//cellular_component;GO:0005576//extracellular region	GO:0003674//molecular_function;GO:0004857//enzyme inhibitor activity;GO:0030234//enzyme regulator activity;GO:0098772//molecular function regulator	GO:0008150//biological_process;GO:0043086//negative regulation of catalytic activity;GO:0044092//negative regulation of molecular function;GO:0050790//regulation of catalytic activity;GO:0065007//biological regulation;GO:0065009//regulation of molecular function
480	gene:MD06G1043900	1.94	2.37	2.15	4.07	5.4	5.01	2.15333	4.82667	1.16446	4.84329e-05	0.00107321	BAM3	XP_008373719.2 beta-amylase 3, chloroplastic [Malus domestica]	Metabolism;Metabolism;Metabolism	Global and overview maps;Global and overview maps;Carbohydrate metabolism	ko01100//Metabolic pathways;ko01110//Biosynthesis of secondary metabolites;ko00500//Starch and sucrose metabolism	K01177;K01177;K01177	GO:0005575//cellular_component;GO:0005622//intracellular;GO:0005623//cell;GO:0005634//nucleus;GO:0005737//cytoplasm;GO:0005829//cytosol;GO:0009507//chloroplast;GO:0009532//plastid stroma;GO:0009536//plastid;GO:0009570//chloroplast stroma;GO:0043226//organelle;GO:0043227//membrane-bounded organelle;GO:0043229//intracellular organelle;GO:0043231//intracellular membrane-bounded organelle;GO:0044422/…	GO:0003674//molecular_function;GO:0003824//catalytic activity;GO:0004553//hydrolase activity, hydrolyzing O-glycosyl compounds;GO:0016160//amylase activity;GO:0016161//beta-amylase activity;GO:0016787//hydrolase activity;GO:0016798//hydrolase activity, acting on glycosyl bonds	GO:0000023//maltose metabolic process;GO:0000024//maltose biosynthetic process;GO:0000272//polysaccharide catabolic process;GO:0001101//response to acid chemical;GO:0005975//carbohydrate metabolic process;GO:0005976//polysaccharide metabolic process;GO:0005982//starch metabolic process;GO:0005983//starch catabolic process;GO:0005984//disaccharide metabolic process;GO:0006073//cellular glucan meta…
481	gene:MD06G1046300	1.3	3.08	1.98	4.14	6.6	5.67	2.12	5.47	1.36748	1.68105e-05	0.000420051	SAPK3	NP_001306944.1 serine/threonine-protein kinase SAPK3-like [Malus domestica]	Environmental Information Processing;Environmental Information Processing	Signal transduction;Signal transduction	ko04075//Plant hormone signal transduction;ko04016//MAPK signaling pathway - plant	K14498;K14498	GO:0000314//organellar small ribosomal subunit;GO:0022627//cytosolic small ribosomal subunit	GO:0003735//structural constituent of ribosome;GO:0004672//protein kinase activity;GO:0005524//ATP binding	GO:0006412//translation;GO:0006468//protein phosphorylation
482	gene:MD06G1051800	0.83	1.31	1.95	3.85	3.23	3.92	1.36333	3.66667	1.42733	0.00128738	0.0179854	ERF1A	TQE08623.1 hypothetical protein C1H46_005799 [Malus baccata]	-	-	-	-	-	GO:0003700//transcription factor activity, sequence-specific DNA binding	GO:0006355//regulation of transcription, DNA-templated
483	gene:MD06G1052700	3.34	2.8	3.03	19.95	19.04	15.14	3.05667	18.0433	2.56143	1.9036e-27	5.1467e-25	--	XP_008373804.1 RING-H2 finger protein ATL22-like [Malus domestica]	-	-	-	-	-	GO:0030247//polysaccharide binding	-
484	gene:MD06G1076900	6.42	5.66	4.06	10.73	12.14	11.5	5.38	11.4567	1.09051	9.49602e-06	0.000253279	--	XP_009369029.1 PREDICTED: transcription initiation factor IIE subunit beta-like [Pyrus x bretschneideri]	Genetic Information Processing	Transcription	ko03022//Basal transcription factors	K03137	-	-	GO:0006367//transcription initiation from RNA polymerase II promoter
485	gene:MD06G1077500	2.4	2.93	2.22	11.19	11.7	12.36	2.51667	11.75	2.22307	6.28795e-18	8.85047e-16	SALR	XP_008374039.2 salutaridine reductase-like isoform X2 [Malus domestica]	Metabolism;Metabolism	Global and overview maps;Metabolism of terpenoids and polyketides	ko01110//Biosynthesis of secondary metabolites;ko00902//Monoterpenoid biosynthesis	K15095;K15095	-	GO:0003824//catalytic activity;GO:0004316//3-oxoacyl-[acyl-carrier-protein] reductase (NADPH) activity;GO:0004757//sepiapterin reductase activity;GO:0008667//2,3-dihydro-2,3-dihydroxybenzoate dehydrogenase activity;GO:0008678//2-deoxy-D-gluconate 3-dehydrogenase activity;GO:0016491//oxidoreductase activity;GO:0016630//protochlorophyllide reductase activity;GO:0050662//coenzyme binding;GO:0051287/…	GO:0000272//polysaccharide catabolic process;GO:0006633//fatty acid biosynthetic process;GO:0006729//tetrahydrobiopterin biosynthetic process;GO:0015995//chlorophyll biosynthetic process;GO:0055114//oxidation-reduction process
486	gene:MD06G1077700	0.7	1.14	0.34	3.71	3.6	3.78	0.726667	3.69667	2.34686	5.7343e-07	1.99337e-05	SALR	XP_028960456.1 salutaridine reductase-like isoform X1 [Malus domestica]	Metabolism;Metabolism	Global and overview maps;Metabolism of terpenoids and polyketides	ko01110//Biosynthesis of secondary metabolites;ko00902//Monoterpenoid biosynthesis	K15095;K15095	-	GO:0003824//catalytic activity;GO:0004316//3-oxoacyl-[acyl-carrier-protein] reductase (NADPH) activity;GO:0004757//sepiapterin reductase activity;GO:0008667//2,3-dihydro-2,3-dihydroxybenzoate dehydrogenase activity;GO:0008678//2-deoxy-D-gluconate 3-dehydrogenase activity;GO:0016491//oxidoreductase activity;GO:0016630//protochlorophyllide reductase activity;GO:0050662//coenzyme binding;GO:0051287/…	GO:0000272//polysaccharide catabolic process;GO:0006633//fatty acid biosynthetic process;GO:0006729//tetrahydrobiopterin biosynthetic process;GO:0015995//chlorophyll biosynthetic process;GO:0055114//oxidation-reduction process
487	gene:MD06G1085400	0.75	1.05	1.28	4.43	2.5	2.3	1.02667	3.07667	1.5834	0.00280038	0.0342359	SNA-I	XP_028960011.1 ribosome-inactivating protein bryodin II-like [Malus domestica]	-	-	-	-	-	GO:0030598//rRNA N-glycosylase activity	GO:0017148//negative regulation of translation
488	gene:MD06G1093600	0.61	0.77	0.64	3.56	8.43	9.76	0.673333	7.25	3.42859	2.82473e-10	1.6985e-08	--	XP_028960022.1 uncharacterized protein LOC114825464 [Malus domestica]	-	-	-	-	-	-	-
489	gene:MD06G1094300	30.25	33.33	23.47	47.84	68.97	76.98	29.0167	64.5967	1.15458	4.08126e-08	1.78346e-06	--	XP_008378008.1 late embryogenesis abundant protein At1g64065-like [Malus domestica]	-	-	-	-	GO:0016021//integral component of membrane	-	GO:0016192//vesicle-mediated transport
490	gene:MD06G1094500	7.41	6.72	7.98	12.96	13.75	18.18	7.37	14.9633	1.0217	0.000280984	0.00491888	--	RXH95650.1 hypothetical protein DVH24_008150 [Malus domestica]	-	-	-	-	-	-	-
491	gene:MD06G1094700	0.3	0	0.09	1.3	2.32	1	0.13	1.54	3.56635	0.00115162	0.0164309	--	XP_008353940.1 late embryogenesis abundant protein At1g64065-like [Malus domestica]	-	-	-	-	-	-	-
492	gene:MD06G1100200	13.62	15.04	14.28	7.36	7.94	5.79	14.3133	7.03	-1.02576	8.18067e-14	7.55375e-12	At4g23740	RXH95690.1 hypothetical protein DVH24_008190 [Malus domestica]	-	-	-	-	GO:0005575//cellular_component;GO:0005623//cell;GO:0005886//plasma membrane;GO:0016020//membrane;GO:0016021//integral component of membrane;GO:0031224//intrinsic component of membrane;GO:0044425//membrane part;GO:0044464//cell part;GO:0071944//cell periphery	GO:0000166//nucleotide binding;GO:0003674//molecular_function;GO:0003824//catalytic activity;GO:0004672//protein kinase activity;GO:0005488//binding;GO:0005515//protein binding;GO:0005524//ATP binding;GO:0008144//drug binding;GO:0016301//kinase activity;GO:0016740//transferase activity;GO:0016772//transferase activity, transferring phosphorus-containing groups;GO:0016773//phosphotransferase activ…	GO:0006464//cellular protein modification process;GO:0006468//protein phosphorylation;GO:0006793//phosphorus metabolic process;GO:0006796//phosphate-containing compound metabolic process;GO:0006807//nitrogen compound metabolic process;GO:0008150//biological_process;GO:0008152//metabolic process;GO:0009987//cellular process;GO:0016310//phosphorylation;GO:0019538//protein metabolic process;GO:00362…
493	gene:MD06G1102800	1.01	1.64	0.83	4.04	4.1	4.29	1.16	4.14333	1.83667	6.95896e-12	5.20965e-10	--	XP_028959529.1 uncharacterized protein LOC114825321 [Malus domestica]	-	-	-	-	-	-	-
494	gene:MD06G1104100	3.52	3.2	4.59	22.93	22.08	23.82	3.77	22.9433	2.60544	7.48617e-47	5.20996e-44	WRKY53	XP_028959531.1 LOW QUALITY PROTEIN: probable WRKY transcription factor 53 [Malus domestica]	-	-	-	-	-	GO:0003700//transcription factor activity, sequence-specific DNA binding;GO:0043565//sequence-specific DNA binding	GO:0006355//regulation of transcription, DNA-templated
495	gene:MD06G1104200	4.26	4.76	4.02	1.53	0.72	1.14	4.34667	1.13	-1.94359	2.97442e-08	1.32758e-06	CPC	RXH95721.1 hypothetical protein DVH24_008221 [Malus domestica]	-	-	-	-	GO:0005575//cellular_component;GO:0005622//intracellular;GO:0005623//cell;GO:0005634//nucleus;GO:0043226//organelle;GO:0043227//membrane-bounded organelle;GO:0043229//intracellular organelle;GO:0043231//intracellular membrane-bounded organelle;GO:0044424//intracellular part;GO:0044464//cell part	GO:0000981//RNA polymerase II transcription factor activity, sequence-specific DNA binding;GO:0000988//transcription factor activity, protein binding;GO:0000989//transcription factor activity, transcription factor binding;GO:0001067//regulatory region nucleic acid binding;GO:0001076//transcription factor activity, RNA polymerase II transcription factor binding;GO:0001134//transcription factor act…	GO:0001101//response to acid chemical;GO:0006139//nucleobase-containing compound metabolic process;GO:0006351//transcription, DNA-templated;GO:0006355//regulation of transcription, DNA-templated;GO:0006357//regulation of transcription from RNA polymerase II promoter;GO:0006725//cellular aromatic compound metabolic process;GO:0006807//nitrogen compound metabolic process;GO:0007275//multicellular o…
496	gene:MD06G1120000	1.25	1.85	0.99	4.68	4.47	3.9	1.36333	4.35	1.67388	9.29139e-08	3.7831e-06	BHLH28	XP_008374121.2 transcription factor MYC3-like [Malus domestica]	-	-	-	-	GO:0005741//mitochondrial outer membrane	GO:0046983//protein dimerization activity	GO:0006886//intracellular protein transport
497	gene:MD06G1120900	5.57	3.78	3.97	2.89	1.72	1.1	4.44	1.90333	-1.22203	0.000526848	0.0084577	BLT	XP_008374158.2 protein BRANCHLESS TRICHOME [Malus domestica]	-	-	-	-	-	-	-
498	gene:MD06G1122100	22.49	21.45	26.85	59.56	74.12	60.14	23.5967	64.6067	1.4531	1.58679e-29	4.69552e-27	WAXY	NP_001280924.1 granule-bound starch synthase 1, chloroplastic/amyloplastic-like [Malus domestica]	Metabolism;Metabolism;Metabolism	Global and overview maps;Global and overview maps;Carbohydrate metabolism	ko01100//Metabolic pathways;ko01110//Biosynthesis of secondary metabolites;ko00500//Starch and sucrose metabolism	K13679;K13679;K13679	-	GO:0004373//glycogen (starch) synthase activity;GO:0008194//UDP-glycosyltransferase activity;GO:0009011//starch synthase activity;GO:0016757//transferase activity, transferring glycosyl groups	GO:0005978//glycogen biosynthetic process;GO:0010125//mycothiol biosynthetic process;GO:0071793//bacillithiol biosynthetic process
499	gene:MD06G1136200	0	0.08	0.51	1.89	4.37	3.83	0.196667	3.36333	4.09607	5.76176e-08	2.45502e-06	LRK10L-2.7	XP_017188210.2 LEAF RUST 10 DISEASE-RESISTANCE LOCUS RECEPTOR-LIKE PROTEIN KINASE-like 2.4 isoform X2 [Malus domestica]	-	-	-	-	-	GO:0000150//recombinase activity;GO:0003697//single-stranded DNA binding;GO:0030247//polysaccharide binding	GO:0000002//mitochondrial genome maintenance;GO:0006310//DNA recombination;GO:0010124//phenylacetate catabolic process
500	gene:MD06G1138200	2.51	1.73	3.05	0.85	1.6	0.9	2.43	1.11667	-1.12176	0.00266283	0.0329359	HIPP07	RXH95995.1 hypothetical protein DVH24_008495 [Malus domestica]	-	-	-	-	-	GO:0005507//copper ion binding;GO:0045340//mercury ion binding;GO:0046872//metal ion binding	GO:0006825//copper ion transport;GO:0015694//mercury ion transport
501	gene:MD06G1161300	30.77	42.95	31.16	15.52	12.98	14.92	34.96	14.4733	-1.27231	3.09444e-17	3.98261e-15	BT1	RXH96146.1 hypothetical protein DVH24_008646 [Malus domestica]	-	-	-	-	-	GO:0005515//protein binding	-
502	gene:MD06G1161700	58.99	64.86	51.58	233.87	258.44	296.86	58.4767	263.057	2.16944	2.20451e-59	2.4367e-56	--	BBH03733.1 Leucine-rich repeat protein kinase family protein [Prunus dulcis]	-	-	-	-	-	-	-
503	gene:MD06G1163100	3.52	2.88	2.53	17.13	19.74	22.87	2.97667	19.9133	2.74197	3.90729e-41	2.09771e-38	CYP736A117	XP_008374390.2 cytochrome P450 71A3-like [Malus domestica]	-	-	-	-	-	GO:0005506//iron ion binding;GO:0016705//oxidoreductase activity, acting on paired donors, with incorporation or reduction of molecular oxygen;GO:0020037//heme binding	GO:0055114//oxidation-reduction process
504	gene:MD06G1163300	0.33	0.13	0.32	1.18	2.34	1.78	0.26	1.76667	2.76445	3.21997e-07	1.19221e-05	CYP736A117	XP_008364594.2 cytochrome P450 71A3-like [Malus domestica]	-	-	-	-	-	GO:0005506//iron ion binding;GO:0016705//oxidoreductase activity, acting on paired donors, with incorporation or reduction of molecular oxygen;GO:0020037//heme binding	GO:0055114//oxidation-reduction process
505	gene:MD06G1163600	4.02	2.71	3.43	12.03	18.56	21.55	3.38667	17.38	2.35949	1.58147e-23	3.14462e-21	CYP736A117	XP_008380498.2 cytochrome P450 71A3-like [Malus domestica]	-	-	-	-	-	GO:0005506//iron ion binding;GO:0016705//oxidoreductase activity, acting on paired donors, with incorporation or reduction of molecular oxygen;GO:0020037//heme binding	GO:0055114//oxidation-reduction process
506	gene:MD06G1163700	0.22	0.12	0.1	2.81	0.7	1.82	0.146667	1.77667	3.59856	0.000980618	0.0143507	--	-	-	-	-	-	-	-	-
507	gene:MD06G1164000	2.73	2.26	1.9	5.65	7.2	7.12	2.29667	6.65667	1.53526	1.29026e-08	6.09928e-07	CYP736A117	XP_008348424.2 cytochrome P450 71A3-like [Malus domestica]	-	-	-	-	-	GO:0005506//iron ion binding;GO:0016705//oxidoreductase activity, acting on paired donors, with incorporation or reduction of molecular oxygen;GO:0020037//heme binding	GO:0055114//oxidation-reduction process
508	gene:MD06G1175200	1.92	2.99	3.24	1.75	1.38	0.91	2.71667	1.34667	-1.01244	0.00107459	0.0154966	HT1	XP_008374443.1 serine/threonine/tyrosine-protein kinase HT1-like [Malus domestica]	-	-	-	-	-	GO:0004672//protein kinase activity;GO:0005524//ATP binding	GO:0006468//protein phosphorylation
509	gene:MD06G1182600	1.56	1.21	2.35	5.51	4.98	3.5	1.70667	4.66333	1.45018	2.00693e-06	6.31679e-05	EDS1	XP_008374490.2 protein EDS1L-like [Malus domestica]	Organismal Systems	Environmental adaptation	ko04626//Plant-pathogen interaction	K18875	-	GO:0016787//hydrolase activity;GO:0016788//hydrolase activity, acting on ester bonds	GO:0006629//lipid metabolic process
510	gene:MD06G1182800	0.34	0.14	0.3	3.05	3.21	3.42	0.26	3.22667	3.63346	1.90163e-16	2.29055e-14	EDS1	TQD88929.1 hypothetical protein C1H46_025521 [Malus baccata]	Organismal Systems	Environmental adaptation	ko04626//Plant-pathogen interaction	K18875	-	GO:0016788//hydrolase activity, acting on ester bonds	GO:0006629//lipid metabolic process
511	gene:MD06G1184200	0	0	0	0.23	0.29	1	0.001	0.506667	8.98489	0.000249275	0.00444994	Copb2	XP_009369421.1 PREDICTED: coatomer subunit beta'-1-like [Pyrus x bretschneideri]	-	-	-	-	-	GO:0005515//protein binding;GO:0043022//ribosome binding	GO:0017148//negative regulation of translation
512	gene:MD06G1184300	0.49	0.51	0.61	2.51	2.5	1.76	0.536667	2.25667	2.0721	3.92239e-05	0.00089526	At1g52360	XP_008346754.2 coatomer subunit beta'-1-like [Malus domestica]	-	-	-	-	-	GO:0005515//protein binding;GO:0043022//ribosome binding	GO:0017148//negative regulation of translation
513	gene:MD06G1186000	2.9	4.11	3.61	6.89	7.66	7.35	3.54	7.3	1.04415	1.49828e-06	4.8415e-05	CPK10	XP_028959842.1 calcium-dependent protein kinase 10-like [Malus domestica]	Organismal Systems	Environmental adaptation	ko04626//Plant-pathogen interaction	K13412	GO:0005575//cellular_component;GO:0005622//intracellular;GO:0005623//cell;GO:0005634//nucleus;GO:0005737//cytoplasm;GO:0005886//plasma membrane;GO:0016020//membrane;GO:0043226//organelle;GO:0043227//membrane-bounded organelle;GO:0043229//intracellular organelle;GO:0043231//intracellular membrane-bounded organelle;GO:0044424//intracellular part;GO:0044464//cell part;GO:0071944//cell periphery	GO:0000166//nucleotide binding;GO:0003674//molecular_function;GO:0003824//catalytic activity;GO:0004672//protein kinase activity;GO:0004674//protein serine/threonine kinase activity;GO:0004683//calmodulin-dependent protein kinase activity;GO:0005488//binding;GO:0005509//calcium ion binding;GO:0005515//protein binding;GO:0005516//calmodulin binding;GO:0005524//ATP binding;GO:0008144//drug binding;…	GO:0001101//response to acid chemical;GO:0006464//cellular protein modification process;GO:0006468//protein phosphorylation;GO:0006793//phosphorus metabolic process;GO:0006796//phosphate-containing compound metabolic process;GO:0006807//nitrogen compound metabolic process;GO:0006950//response to stress;GO:0006970//response to osmotic stress;GO:0007154//cell communication;GO:0007165//signal transd…
514	gene:MD06G1189100	0.46	0.66	0.62	1.34	1.81	2.68	0.58	1.94333	1.74441	3.92492e-06	0.000115236	WRKY72A	XP_008374532.2 LOW QUALITY PROTEIN: probable WRKY transcription factor 61 [Malus domestica]	-	-	-	-	-	GO:0003700//transcription factor activity, sequence-specific DNA binding;GO:0005524//ATP binding;GO:0043565//sequence-specific DNA binding	GO:0006355//regulation of transcription, DNA-templated;GO:0007059//chromosome segregation;GO:0030261//chromosome condensation
515	gene:MD06G1195100	0.23	0.41	0.96	21.43	23.29	26.42	0.533333	23.7133	5.47452	7.68901e-46	5.16001e-43	EXPA1	XP_008374554.1 expansin-A1-like [Malus domestica]	-	-	-	-	-	-	-
516	gene:MD06G1199100	8.51	8.13	7.12	3.18	3.17	3.37	7.92	3.24	-1.28951	4.02727e-10	2.36582e-08	At5g07800	XP_008374590.1 flavin-containing monooxygenase FMO GS-OX-like 9 [Malus domestica]	-	-	-	-	GO:0005737//cytoplasm;GO:0009342//glutamate synthase complex (NADPH)	GO:0003824//catalytic activity;GO:0004148//dihydrolipoyl dehydrogenase activity;GO:0004355//glutamate synthase (NADPH) activity;GO:0004362//glutathione-disulfide reductase activity;GO:0004499//N,N-dimethylaniline monooxygenase activity;GO:0004729//oxygen-dependent protoporphyrinogen oxidase activity;GO:0004791//thioredoxin-disulfide reductase activity;GO:0008767//UDP-galactopyranose mutase activi…	GO:0006096//glycolytic process;GO:0006537//glutamate biosynthetic process;GO:0006744//ubiquinone biosynthetic process;GO:0006779//porphyrin-containing compound biosynthetic process;GO:0006790//sulfur compound metabolic process;GO:0006805//xenobiotic metabolic process;GO:0006813//potassium ion transport;GO:0008652//cellular amino acid biosynthetic process;GO:0009228//thiamine biosynthetic process;…
517	gene:MD06G1218300	0.06	0.07	0.09	1.56	1.06	1.49	0.0733333	1.37	4.22356	5.24134e-08	2.24345e-06	LRK10L-2.1	XP_017188199.2 LEAF RUST 10 DISEASE-RESISTANCE LOCUS RECEPTOR-LIKE PROTEIN KINASE-like 2.1 [Malus domestica]	-	-	-	-	-	GO:0004672//protein kinase activity;GO:0005524//ATP binding;GO:0030247//polysaccharide binding	GO:0006468//protein phosphorylation
518	gene:MD06G1218400	0.24	0.1	0.63	1.82	1.51	1.43	0.323333	1.58667	2.2949	0.000418628	0.00692754	SARD1	RXH96571.1 hypothetical protein DVH24_009075 [Malus domestica]	-	-	-	-	-	GO:0005516//calmodulin binding	-
519	gene:MD06G1218500	0	0.23	0.06	0.94	0.7	1.57	0.0966667	1.07	3.46845	0.0017335	0.0230282	LRK10L-2.7	XP_028959904.1 LEAF RUST 10 DISEASE-RESISTANCE LOCUS RECEPTOR-LIKE PROTEIN KINASE-like 2.1 isoform X1 [Malus domestica]	-	-	-	-	-	GO:0030247//polysaccharide binding	-
520	gene:MD06G1218600	0.05	0.21	0	0.36	0.39	0.64	0.0866667	0.463333	2.4185	0.00428395	0.0484196	LRK10L-2.8	XP_028959904.1 LEAF RUST 10 DISEASE-RESISTANCE LOCUS RECEPTOR-LIKE PROTEIN KINASE-like 2.1 isoform X1 [Malus domestica]	-	-	-	-	-	GO:0004672//protein kinase activity;GO:0005524//ATP binding	GO:0006468//protein phosphorylation
521	gene:MD06G1218900	0.93	0.92	0.99	7.19	5.58	6.98	0.946667	6.58333	2.79789	6.97002e-28	1.9403e-25	LRK10L-1.2	XP_008374780.1 LEAF RUST 10 DISEASE-RESISTANCE LOCUS RECEPTOR-LIKE PROTEIN KINASE-like 1.2 isoform X3 [Malus domestica]	-	-	-	-	-	GO:0004672//protein kinase activity;GO:0005524//ATP binding;GO:0030247//polysaccharide binding	GO:0006468//protein phosphorylation
522	gene:MD06G1219100	0	0.35	0.29	1.9	4.22	4.59	0.213333	3.57	4.06474	6.61692e-08	2.78155e-06	--	XP_008374779.1 LEAF RUST 10 DISEASE-RESISTANCE LOCUS RECEPTOR-LIKE PROTEIN KINASE-like 1.2 isoform X2 [Malus domestica]	-	-	-	-	GO:0005575//cellular_component;GO:0005623//cell;GO:0005886//plasma membrane;GO:0016020//membrane;GO:0016021//integral component of membrane;GO:0031224//intrinsic component of membrane;GO:0044425//membrane part;GO:0044464//cell part;GO:0071944//cell periphery	GO:0000166//nucleotide binding;GO:0001871//pattern binding;GO:0003674//molecular_function;GO:0003824//catalytic activity;GO:0004672//protein kinase activity;GO:0004674//protein serine/threonine kinase activity;GO:0005488//binding;GO:0005524//ATP binding;GO:0008144//drug binding;GO:0016301//kinase activity;GO:0016740//transferase activity;GO:0016772//transferase activity, transferring phosphorus-c…	GO:0000003//reproduction;GO:0001101//response to acid chemical;GO:0003006//developmental process involved in reproduction;GO:0006464//cellular protein modification process;GO:0006468//protein phosphorylation;GO:0006793//phosphorus metabolic process;GO:0006796//phosphate-containing compound metabolic process;GO:0006807//nitrogen compound metabolic process;GO:0006950//response to stress;GO:0007154/…
523	gene:MD06G1222800	7.31	8.26	7.36	15.71	20.44	19.01	7.64333	18.3867	1.26639	5.15593e-13	4.41378e-11	DTX16	XP_008374800.1 protein DETOXIFICATION 16-like [Malus domestica]	-	-	-	-	GO:0016020//membrane	GO:0015238//drug transmembrane transporter activity;GO:0015297//antiporter activity;GO:0042910//xenobiotic transporter activity	GO:0006855//drug transmembrane transport;GO:0042493//response to drug;GO:0055085//transmembrane transport
524	gene:MD06G1223300	0	0	0.05	1.22	0.89	1.06	0.0166667	1.05667	5.98641	6.4304e-05	0.00138408	LAMT	XP_017188503.2 probable S-adenosylmethionine-dependent methyltransferase At5g38100 [Malus domestica]	-	-	-	-	GO:0005839//proteasome core complex	GO:0003674//molecular_function;GO:0003824//catalytic activity;GO:0005488//binding;GO:0008168//methyltransferase activity;GO:0016740//transferase activity;GO:0016741//transferase activity, transferring one-carbon groups;GO:0043167//ion binding;GO:0043169//cation binding;GO:0046872//metal ion binding	GO:0008150//biological_process;GO:0008152//metabolic process;GO:0032259//methylation;GO:0051603//proteolysis involved in cellular protein catabolic process
525	gene:MD06G1227300	1.1	1.13	0.98	5.8	8.14	10.02	1.07	7.98667	2.89998	2.53734e-17	3.28814e-15	LAMT	XP_008374867.2 probable S-adenosylmethionine-dependent methyltransferase At5g37990 [Malus domestica]	-	-	-	-	-	GO:0008168//methyltransferase activity	-
526	gene:MD06G1232600	11.38	12.41	9.47	1.9	2.46	2.19	11.0867	2.18333	-2.34422	5.58428e-23	1.08177e-20	MKK9	XP_008374875.1 mitogen-activated protein kinase kinase 9-like [Malus domestica]	Environmental Information Processing	Signal transduction	ko04016//MAPK signaling pathway - plant	K20604	-	GO:0004672//protein kinase activity;GO:0005524//ATP binding	GO:0006468//protein phosphorylation
527	gene:MD06G1232800	0	0	0.04	0.29	0.78	0.62	0.0133333	0.563333	5.40088	0.000966839	0.0141822	PUB21	XP_008375014.2 U-box domain-containing protein 21-like [Malus domestica]	-	-	-	-	-	GO:0004842//ubiquitin-protein transferase activity;GO:0008270//zinc ion binding	GO:0016567//protein ubiquitination
528	gene:MD07G1001800	3.54	4.18	3.25	9.31	11.24	13.39	3.65667	11.3133	1.62942	4.08118e-19	6.39062e-17	CALS2	XP_028960822.1 callose synthase 2-like [Malus domestica]	-	-	-	-	GO:0000148//1,3-beta-D-glucan synthase complex;GO:0016020//membrane	GO:0003843//1,3-beta-D-glucan synthase activity	GO:0006075//(1->3)-beta-D-glucan biosynthetic process
529	gene:MD07G1003500	12.94	13.61	12.87	30.57	30.81	29.99	13.14	30.4567	1.21279	4.62154e-22	8.51383e-20	OFUT20	XP_028960832.1 O-fucosyltransferase 20-like [Malus domestica]	-	-	-	-	-	-	-
530	gene:MD07G1003800	1.66	1.63	1.4	2.77	3.86	4.07	1.56333	3.56667	1.18995	8.17445e-05	0.00169632	OFUT20	XP_028960833.1 O-fucosyltransferase 20-like [Malus domestica]	-	-	-	-	-	-	-
531	gene:MD07G1004400	7.43	6.82	8.35	18.67	18.13	18.32	7.53333	18.3733	1.28625	2.33805e-18	3.40567e-16	OFUT20	RXH94123.1 hypothetical protein DVH24_016190 [Malus domestica]	-	-	-	-	-	-	-
532	gene:MD07G1014300	0.82	0.7	0.77	0.97	2.71	2.13	0.763333	1.93667	1.34319	0.00373448	0.0432765	CRK25	XP_028960865.1 cysteine-rich receptor-like protein kinase 10 [Malus domestica]	-	-	-	-	-	GO:0004672//protein kinase activity;GO:0005524//ATP binding	GO:0006468//protein phosphorylation
533	gene:MD07G1018100	0.62	0.62	0.66	4.06	5.16	5.05	0.633333	4.75667	2.90891	3.79208e-16	4.45344e-14	LRK10	XP_008375197.1 rust resistance kinase Lr10-like [Malus domestica]	-	-	-	-	-	GO:0003674//molecular_function;GO:0004672//protein kinase activity;GO:0005524//ATP binding	GO:0006468//protein phosphorylation;GO:0009306//protein secretion
534	gene:MD07G1020400	0.26	0.41	1.31	2.57	2.7	2.54	0.66	2.60333	1.97982	0.000861763	0.0128618	CCR1	TQE12985.1 hypothetical protein C1H46_001360 [Malus baccata]	-	-	-	-	-	GO:0003824//catalytic activity;GO:0003854//3-beta-hydroxy-delta5-steroid dehydrogenase activity;GO:0003978//UDP-glucose 4-epimerase activity;GO:0008446//GDP-mannose 4,6-dehydratase activity;GO:0008460//dTDP-glucose 4,6-dehydratase activity;GO:0008667//2,3-dihydro-2,3-dihydroxybenzoate dehydrogenase activity;GO:0008712//ADP-glyceromanno-heptose 6-epimerase activity;GO:0016616//oxidoreductase activ…	GO:0000271//polysaccharide biosynthetic process;GO:0005975//carbohydrate metabolic process;GO:0006012//galactose metabolic process;GO:0006694//steroid biosynthetic process;GO:0008152//metabolic process;GO:0009243//O antigen biosynthetic process;GO:0009244//lipopolysaccharide core region biosynthetic process;GO:0019305//dTDP-rhamnose biosynthetic process;GO:0055114//oxidation-reduction process
535	gene:MD07G1023500	30.88	28.79	30.63	13.4	14	14.29	30.1	13.8967	-1.11502	6.2159e-16	7.14373e-14	LIP1	TQD83047.1 hypothetical protein C1H46_031423 [Malus baccata]	Metabolism	Lipid metabolism	ko00100//Steroid biosynthesis	K01052	-	GO:0008236//serine-type peptidase activity;GO:0016787//hydrolase activity;GO:0016788//hydrolase activity, acting on ester bonds	GO:0006508//proteolysis
536	gene:MD07G1043400	2.21	4.59	2.67	37.67	40.73	45.61	3.15667	41.3367	3.71095	2.07147e-61	2.40598e-58	CXE15	XP_008375334.2 probable carboxylesterase 15 [Malus domestica]	-	-	-	-	-	GO:0003674//molecular_function;GO:0003824//catalytic activity;GO:0008236//serine-type peptidase activity;GO:0016787//hydrolase activity;GO:0016788//hydrolase activity, acting on ester bonds;GO:0052689//carboxylic ester hydrolase activity	GO:0006508//proteolysis;GO:0008150//biological_process;GO:0008152//metabolic process;GO:0009056//catabolic process
537	gene:MD07G1044500	0.82	0.64	0.6	1.22	2.02	1.95	0.686667	1.73	1.33309	0.000610172	0.0095905	RPPL1	TQE10247.1 hypothetical protein C1H46_004086 [Malus baccata]	-	-	-	-	GO:0043190//ATP-binding cassette (ABC) transporter complex	GO:0043214//bacteriocin-transporting ATPase activity;GO:0043531//ADP binding	GO:0043213//bacteriocin transport
538	gene:MD07G1065200	1.91	1.57	1.03	5.35	4.37	3.34	1.50333	4.35333	1.53396	4.06147e-05	0.000920591	--	XP_008375567.1 uncharacterized protein LOC103438794 isoform X1 [Malus domestica]	-	-	-	-	-	GO:0003674//molecular_function;GO:0047570//3-oxoadipate enol-lactonase activity;GO:0070205//2-succinyl-6-hydroxy-2,4-cyclohexadiene-1-carboxylate synthase activity	GO:0009234//menaquinone biosynthetic process;GO:0015979//photosynthesis;GO:0042952//beta-ketoadipate pathway
539	gene:MD07G1070500	0.42	0.44	0.71	1.43	1.49	2.38	0.523333	1.76667	1.75523	0.000191863	0.00354495	LRK10	XP_028961223.1 rust resistance kinase Lr10-like [Malus domestica]	-	-	-	-	-	GO:0003674//molecular_function;GO:0004672//protein kinase activity;GO:0005524//ATP binding	GO:0006468//protein phosphorylation;GO:0009306//protein secretion
540	gene:MD07G1070700	0.11	0.26	0.07	0.64	0.65	1.04	0.146667	0.776667	2.40475	0.000969041	0.0142089	LRK10	KAB2595021.1 receptor-like protein kinase [Pyrus ussuriensis x Pyrus communis]	-	-	-	-	-	GO:0004672//protein kinase activity;GO:0005524//ATP binding;GO:0030247//polysaccharide binding	GO:0006468//protein phosphorylation
541	gene:MD07G1070800	0.13	0.46	0.22	1.06	1.24	1.42	0.27	1.24	2.19931	7.52565e-05	0.00158089	LRK10	XP_028961221.1 rust resistance kinase Lr10-like [Malus domestica]	-	-	-	-	-	GO:0003674//molecular_function;GO:0004672//protein kinase activity;GO:0005524//ATP binding;GO:0030247//polysaccharide binding	GO:0006468//protein phosphorylation;GO:0009306//protein secretion
542	gene:MD07G1072100	1.43	1.41	1.78	5.39	4.8	4.7	1.54	4.96333	1.68838	5.8034e-09	2.90023e-07	GAT1	XP_008391282.2 GABA transporter 1-like [Malus domestica]	-	-	-	-	-	-	GO:0006952//defense response
543	gene:MD07G1077900	0.93	1.3	1.39	2.67	4.01	4.36	1.20667	3.68	1.60868	1.44447e-06	4.69591e-05	PME51	XP_028961268.1 probable pectinesterase/pectinesterase inhibitor 51 [Malus domestica]	-	-	-	-	-	GO:0004857//enzyme inhibitor activity;GO:0030599//pectinesterase activity	GO:0042545//cell wall modification
544	gene:MD07G1106700	0.2	0.03	0.15	1	1.3	1.47	0.126667	1.25667	3.31049	2.31154e-08	1.04789e-06	RLP6	XP_028960703.1 receptor-like protein 6 [Malus domestica]	-	-	-	-	-	GO:0005515//protein binding	-
545	gene:MD07G1106900	0.41	0.15	0.2	6.13	4.33	4.9	0.253333	5.12	4.33703	1.60569e-34	6.22096e-32	RLP6	XP_008355781.2 receptor-like protein 6 [Malus domestica]	-	-	-	-	-	GO:0005515//protein binding	-
546	gene:MD07G1107400	0.13	0.16	0.19	1.42	1.48	1.35	0.16	1.41667	3.14636	3.40671e-08	1.51333e-06	RLP22	XP_028960706.1 receptor like protein 23-like [Malus domestica]	-	-	-	-	-	GO:0005515//protein binding	-
547	gene:MD07G1107800	0.05	0.05	0.02	1.07	0.76	1.39	0.04	1.07333	4.74595	2.73497e-09	1.44969e-07	RLP6	KAB2631870.1 receptor-like protein 12 [Pyrus ussuriensis x Pyrus communis]	-	-	-	-	-	GO:0005515//protein binding	-
548	gene:MD07G1139900	7.19	8.69	6.39	20.62	19.58	21.66	7.42333	20.62	1.47391	6.84881e-22	1.24944e-19	FTIP7	XP_028961539.1 FT-interacting protein 7-like [Malus domestica]	-	-	-	-	-	-	-
549	gene:MD07G1141200	0	0	0.02	0.36	0.83	0.58	0.00666667	0.59	6.46761	5.56081e-06	0.000156423	EIX2	XP_028961542.1 receptor-like protein EIX2 [Malus domestica]	-	-	-	-	-	GO:0005515//protein binding	-
550	gene:MD07G1144100	3.3	2.86	2.32	0.69	1.15	1.37	2.82667	1.07	-1.40149	0.00108398	0.0156058	--	XP_028961564.1 NDR1/HIN1-like protein 6 isoform X4 [Malus domestica]	-	-	-	-	-	-	-
551	gene:MD07G1146900	2.89	3.07	2.5	6.64	9.54	11.01	2.82	9.06333	1.68435	7.5405e-12	5.61147e-10	WRKY53	XP_008376066.2 LOW QUALITY PROTEIN: probable WRKY transcription factor 46 [Malus domestica]	-	-	-	-	-	GO:0003700//transcription factor activity, sequence-specific DNA binding;GO:0043565//sequence-specific DNA binding	GO:0006355//regulation of transcription, DNA-templated
552	gene:MD07G1161100	0	0.25	0.17	0.68	0.96	1.63	0.14	1.09	2.96083	0.000514524	0.00828818	HOMT1	XP_008364840.1 caffeic acid 3-O-methyltransferase-like [Malus domestica]	Metabolism;Metabolism;Metabolism	Global and overview maps;Global and overview maps;Biosynthesis of other secondary metabolites	ko01100//Metabolic pathways;ko01110//Biosynthesis of secondary metabolites;ko00940//Phenylpropanoid biosynthesis	K13066;K13066;K13066	-	GO:0008171//O-methyltransferase activity;GO:0046983//protein dimerization activity	GO:0016051//carbohydrate biosynthetic process
553	gene:MD07G1168000	2.57	4.7	3.75	13.7	13.14	16.72	3.67333	14.52	1.98288	1.77056e-18	2.64045e-16	--	RXH94204.1 hypothetical protein DVH24_023888 [Malus domestica]	-	-	-	-	-	-	-
554	gene:MD07G1186200	2.07	1.49	2.22	5.9	4.68	4.51	1.92667	5.03	1.38445	2.94941e-09	1.55677e-07	HERK1	XP_008392238.1 probable receptor-like protein kinase At2g39360 [Malus domestica]	-	-	-	-	GO:0005575//cellular_component;GO:0005623//cell;GO:0005886//plasma membrane;GO:0005911//cell-cell junction;GO:0009506//plasmodesma;GO:0016020//membrane;GO:0016021//integral component of membrane;GO:0030054//cell junction;GO:0031224//intrinsic component of membrane;GO:0044425//membrane part;GO:0044464//cell part;GO:0055044//symplast;GO:0071944//cell periphery	GO:0000166//nucleotide binding;GO:0003674//molecular_function;GO:0003824//catalytic activity;GO:0004672//protein kinase activity;GO:0004674//protein serine/threonine kinase activity;GO:0005488//binding;GO:0005524//ATP binding;GO:0008144//drug binding;GO:0008703//5-amino-6-(5-phosphoribosylamino)uracil reductase activity;GO:0016301//kinase activity;GO:0016740//transferase activity;GO:0016772//tran…	GO:0000902//cell morphogenesis;GO:0006464//cellular protein modification process;GO:0006468//protein phosphorylation;GO:0006793//phosphorus metabolic process;GO:0006796//phosphate-containing compound metabolic process;GO:0006807//nitrogen compound metabolic process;GO:0008150//biological_process;GO:0008152//metabolic process;GO:0009231//riboflavin biosynthetic process;GO:0009653//anatomical struc…
555	gene:MD07G1186300	6.41	6.42	9.29	15.18	17.25	14.62	7.37333	15.6833	1.08884	1.32064e-07	5.26308e-06	CHI	XP_008392235.1 chalcone--flavonone isomerase-like [Malus domestica]	Metabolism;Metabolism;Metabolism	Global and overview maps;Global and overview maps;Biosynthesis of other secondary metabolites	ko01100//Metabolic pathways;ko01110//Biosynthesis of secondary metabolites;ko00941//Flavonoid biosynthesis	K01859;K01859;K01859	-	GO:0016872//intramolecular lyase activity	-
556	gene:MD07G1188500	0.04	0.38	0.09	0.82	1.36	0.99	0.17	1.05667	2.63591	0.000365979	0.00616489	EXO70H1	XP_028961701.1 exocyst complex component EXO70H1-like [Malus domestica]	-	-	-	-	GO:0000145//exocyst	-	GO:0006887//exocytosis
557	gene:MD07G1189600	1.6	2.68	1.09	0.15	0.07	0	1.79	0.0733333	-4.60935	5.22696e-06	0.000147718	--	XP_008371124.1 uncharacterized protein LOC103434533 [Malus domestica]	-	-	-	-	-	-	-
558	gene:MD07G1199800	0.13	0.14	0.11	1.18	0.98	0.62	0.126667	0.926667	2.87101	0.00245273	0.0306743	PP16-1	NP_001280934.1 uncharacterized protein LOC103435157 [Malus domestica]	-	-	-	-	-	-	-
559	gene:MD07G1227100	5.22	6.48	4.75	1.25	1.67	3.58	5.48333	2.16667	-1.33958	0.00144497	0.0197858	PYL4	XP_008369296.1 abscisic acid receptor PYL4 [Malus domestica]	Environmental Information Processing;Environmental Information Processing	Signal transduction;Signal transduction	ko04075//Plant hormone signal transduction;ko04016//MAPK signaling pathway - plant	K14496;K14496	-	-	GO:0006952//defense response
560	gene:MD07G1230600	49.73	47.53	49.51	14.7	14.02	18.63	48.9233	15.7833	-1.63212	3.73177e-38	1.84531e-35	NPF5.1	XP_008369322.1 protein NRT1/ PTR FAMILY 5.1 [Malus domestica]	-	-	-	-	GO:0016020//membrane	GO:0015333//peptide:proton symporter activity;GO:0022857//transmembrane transporter activity	GO:0015833//peptide transport;GO:0055085//transmembrane transport
561	gene:MD07G1231600	6.64	5.66	8.38	3.58	2.83	1.97	6.89333	2.79333	-1.30321	2.36812e-08	1.07095e-06	AZG1	RXH94730.1 hypothetical protein DVH24_024414 [Malus domestica]	-	-	-	-	GO:0005575//cellular_component;GO:0016020//membrane;GO:0016021//integral component of membrane;GO:0031224//intrinsic component of membrane;GO:0044425//membrane part	GO:0003674//molecular_function;GO:0005215//transporter activity;GO:0005345//purine nucleobase transmembrane transporter activity;GO:0015205//nucleobase transmembrane transporter activity;GO:0022857//transmembrane transporter activity	GO:0006810//transport;GO:0006863//purine nucleobase transport;GO:0008150//biological_process;GO:0015851//nucleobase transport;GO:0015853//adenine transport;GO:0015854//guanine transport;GO:0051179//localization;GO:0051234//establishment of localization;GO:0055085//transmembrane transport;GO:0071702//organic substance transport;GO:0071705//nitrogen compound transport;GO:0072530//purine-containing …
562	gene:MD07G1233100	32.73	27.86	30.7	13.17	10.62	9.44	30.43	11.0767	-1.45797	1.26814e-24	2.77081e-22	EXPA8	XP_008369371.1 expansin-A8 [Malus domestica]	-	-	-	-	-	-	-
563	gene:MD07G1234700	1.76	1.44	2.64	15.61	17.57	17.71	1.94667	16.9633	3.12334	6.65963e-40	3.42843e-37	WRKY70	RXH94756.1 hypothetical protein DVH24_024440 [Malus domestica]	-	-	-	-	-	GO:0003700//transcription factor activity, sequence-specific DNA binding;GO:0043565//sequence-specific DNA binding	GO:0006355//regulation of transcription, DNA-templated
564	gene:MD07G1236500	1.17	1.33	1.31	2.54	2.36	3.42	1.27	2.77333	1.12679	1.01595e-05	0.000268497	XA21	XP_017181002.2 probable LRR receptor-like serine/threonine-protein kinase At3g47570 isoform X1 [Malus domestica]	Organismal Systems;Environmental Information Processing	Environmental adaptation;Signal transduction	ko04626//Plant-pathogen interaction;ko04016//MAPK signaling pathway - plant	K13420;K13420	-	GO:0004672//protein kinase activity;GO:0005515//protein binding;GO:0005524//ATP binding	GO:0006468//protein phosphorylation
565	gene:MD07G1239700	0	0.13	0.42	0.99	2.64	3.14	0.183333	2.25667	3.62165	0.000431607	0.00712977	--	XP_008361014.2 uncharacterized protein LOC103424696 [Malus domestica]	-	-	-	-	-	-	-
566	gene:MD07G1246000	1.62	1.8	1.54	3.26	4.04	3.04	1.65333	3.44667	1.05982	1.75406e-05	0.000436262	--	XP_028961842.1 protein SUPPRESSOR OF npr1-1, CONSTITUTIVE 1-like isoform X1 [Malus domestica]	-	-	-	-	-	GO:0005515//protein binding;GO:0043531//ADP binding	GO:0007165//signal transduction
567	gene:MD07G1246200	0.75	1.31	1.32	5.12	2.4	2.48	1.12667	3.33333	1.5649	0.00010411	0.00209452	RPV1	XP_028961842.1 protein SUPPRESSOR OF npr1-1, CONSTITUTIVE 1-like isoform X1 [Malus domestica]	-	-	-	-	-	GO:0005515//protein binding;GO:0005524//ATP binding;GO:0016887//ATPase activity;GO:0043531//ADP binding	GO:0007165//signal transduction
568	gene:MD07G1248400	0.71	0.42	0.63	4	6.97	6.06	0.586667	5.67667	3.27443	1.2698e-17	1.69221e-15	--	-	-	-	-	-	-	-	-
569	gene:MD07G1249700	5.85	7.63	6.11	15.07	17.66	16.81	6.53	16.5133	1.33848	5.17143e-16	5.99838e-14	PUB52	XP_008376381.1 U-box domain-containing protein 35 isoform X1 [Malus domestica]	-	-	-	-	-	GO:0004672//protein kinase activity;GO:0004842//ubiquitin-protein transferase activity;GO:0005524//ATP binding	GO:0006468//protein phosphorylation;GO:0016567//protein ubiquitination
570	gene:MD07G1249900	3.25	4.19	3.64	40.66	35.41	38.67	3.69333	38.2467	3.37234	3.83525e-78	1.02952e-74	DER1	XP_008376384.1 derlin-1.1-like [Malus domestica]	Genetic Information Processing	Folding, sorting and degradation	ko04141//Protein processing in endoplasmic reticulum	K13989	GO:0005575//cellular_component;GO:0005622//intracellular;GO:0005623//cell;GO:0005737//cytoplasm;GO:0005783//endoplasmic reticulum;GO:0005789//endoplasmic reticulum membrane;GO:0012505//endomembrane system;GO:0016020//membrane;GO:0016021//integral component of membrane;GO:0031224//intrinsic component of membrane;GO:0031984//organelle subcompartment;GO:0042175//nuclear outer membrane-endoplasmic re…	-	-
571	gene:MD07G1251200	0.36	0.18	0.19	0.87	0.93	0.83	0.243333	0.876667	1.84909	0.000984262	0.0143984	RPP8L2	XP_008376398.1 disease resistance protein RPP8-like [Malus domestica]	-	-	-	-	-	GO:0005515//protein binding;GO:0005524//ATP binding;GO:0016887//ATPase activity;GO:0043531//ADP binding	-
572	gene:MD07G1255800	54.42	52.34	56.45	19.15	21.27	18.1	54.4033	19.5067	-1.47973	2.37681e-26	6.03533e-24	PMEI11	XP_008364822.1 21 kDa protein-like [Malus domestica]	-	-	-	-	-	GO:0004857//enzyme inhibitor activity	-
573	gene:MD07G1264100	0.08	0	0.1	1.51	0.92	2.33	0.06	1.58667	4.72489	6.11617e-08	2.5826e-06	DTX49	XP_008376528.1 protein DETOXIFICATION 49-like [Malus domestica]	-	-	-	-	GO:0016020//membrane;GO:0016021//integral component of membrane	GO:0015238//drug transmembrane transporter activity;GO:0015297//antiporter activity;GO:0042910//xenobiotic transporter activity	GO:0006855//drug transmembrane transport;GO:0042493//response to drug;GO:0055085//transmembrane transport
574	gene:MD07G1266700	5.07	3.35	3.72	9.03	10.73	13.2	4.04667	10.9867	1.44095	7.70192e-05	0.00161072	--	XP_008376548.1 uncharacterized protein LOC103439733 isoform X1 [Malus domestica]	-	-	-	-	-	-	-
575	gene:MD07G1270900	0.81	0.47	0.59	2.91	2.12	2.24	0.623333	2.42333	1.95892	0.000807977	0.0121751	--	XP_008376590.1 uncharacterized protein LOC103439761 [Malus domestica]	-	-	-	-	-	-	-
576	gene:MD07G1279400	1.03	0.76	0.75	3.39	5.02	4.18	0.846667	4.19667	2.30938	2.21627e-07	8.44722e-06	HIPP39	XP_008376650.1 heavy metal-associated isoprenylated plant protein 39 [Malus domestica]	-	-	-	-	GO:0005783//endoplasmic reticulum	GO:0004656//procollagen-proline 4-dioxygenase activity;GO:0016702//oxidoreductase activity, acting on single donors with incorporation of molecular oxygen, incorporation of two atoms of oxygen;GO:0046872//metal ion binding	GO:0009061//anaerobic respiration;GO:0055114//oxidation-reduction process
577	gene:MD07G1281400	8.34	10.52	7.95	2.33	4.53	5.23	8.93667	4.03	-1.14896	0.000547681	0.00875847	--	TQD75328.1 hypothetical protein C1H46_039143 [Malus baccata]	-	-	-	-	-	GO:0003779//actin binding;GO:0031267//small GTPase binding	GO:0030036//actin cytoskeleton organization
578	gene:MD07G1281700	1.06	0.82	1.57	4.87	5.34	3.66	1.15	4.62333	2.0073	5.42931e-07	1.89804e-05	MAKR5	RXH95146.1 hypothetical protein DVH24_024830 [Malus domestica]	-	-	-	-	-	-	-
579	gene:MD07G1281800	1.58	1.01	1.97	4.92	5.39	7.88	1.52	6.06333	1.99604	2.0102e-05	0.000490874	--	RXH95146.1 hypothetical protein DVH24_024830 [Malus domestica]	-	-	-	-	-	-	-
580	gene:MD07G1286700	10.98	12.6	10.2	25.09	27.82	25.76	11.26	26.2233	1.21964	7.46514e-18	1.03523e-15	CNGC1	XP_008376705.1 cyclic nucleotide-gated ion channel 1-like [Malus domestica]	Organismal Systems	Environmental adaptation	ko04626//Plant-pathogen interaction	K05391	GO:0016020//membrane	GO:0005216//ion channel activity;GO:0005515//protein binding	GO:0006811//ion transport;GO:0055085//transmembrane transport
581	gene:MD07G1289700	11.37	9.46	7.8	25.27	24.23	25.32	9.54333	24.94	1.3859	3.72612e-14	3.53614e-12	--	XP_028962041.1 zinc finger protein CONSTANS-LIKE 9-like isoform X1 [Malus domestica]	-	-	-	-	-	GO:0005515//protein binding	-
582	gene:MD07G1295700	0.24	0.12	0.13	1.49	1.23	1.52	0.163333	1.41333	3.11321	1.60313e-11	1.14757e-09	PUB24	RXH95272.1 hypothetical protein DVH24_024956 [Malus domestica]	-	-	-	-	GO:0000109//nucleotide-excision repair complex;GO:0005575//cellular_component;GO:0005576//extracellular region;GO:0005623//cell;GO:0005886//plasma membrane;GO:0016020//membrane;GO:0044464//cell part;GO:0071944//cell periphery	GO:0003674//molecular_function;GO:0003824//catalytic activity;GO:0004842//ubiquitin-protein transferase activity;GO:0005515//protein binding;GO:0008270//zinc ion binding;GO:0008437//thyrotropin-releasing hormone activity;GO:0016740//transferase activity;GO:0019787//ubiquitin-like protein transferase activity	GO:0006289//nucleotide-excision repair;GO:0006464//cellular protein modification process;GO:0006807//nitrogen compound metabolic process;GO:0008150//biological_process;GO:0008152//metabolic process;GO:0009755//hormone-mediated signaling pathway;GO:0009987//cellular process;GO:0016567//protein ubiquitination;GO:0019538//protein metabolic process;GO:0032446//protein modification by small protein co…
583	gene:MD07G1299100	12.93	12.16	12.97	40.96	35.59	38.84	12.6867	38.4633	1.60017	1.75464e-37	8.24264e-35	APRR5	XP_008376812.1 two-component response regulator-like APRR5 [Malus domestica]	Organismal Systems	Environmental adaptation	ko04712//Circadian rhythm - plant	K12130	GO:0016020//membrane	GO:0000156//phosphorelay response regulator activity;GO:0003677//DNA binding;GO:0003700//transcription factor activity, sequence-specific DNA binding;GO:0004673//protein histidine kinase activity;GO:0005515//protein binding;GO:0005524//ATP binding	GO:0000160//phosphorelay signal transduction system;GO:0006355//regulation of transcription, DNA-templated;GO:0006796//phosphate-containing compound metabolic process;GO:0006808//regulation of nitrogen utilization;GO:0030436//asexual sporulation;GO:0042173//regulation of sporulation resulting in formation of a cellular spore
584	gene:MD07G1299900	3.53	2.6	4.09	7.73	7.94	8.38	3.40667	8.01667	1.23464	2.04318e-07	7.85119e-06	DMR6	TQD85889.1 hypothetical protein C1H46_028589 [Malus baccata]	-	-	-	-	-	GO:0016491//oxidoreductase activity	GO:0055114//oxidation-reduction process
585	gene:MD07G1310200	2.66	3.28	1.83	0.9	1.39	0.76	2.59	1.01667	-1.34911	0.00096575	0.0141807	SNL6	XP_008357073.1 cinnamoyl-CoA reductase-like SNL6 isoform X3 [Malus domestica]	-	-	-	-	-	GO:0003824//catalytic activity;GO:0003854//3-beta-hydroxy-delta5-steroid dehydrogenase activity;GO:0016616//oxidoreductase activity, acting on the CH-OH group of donors, NAD or NADP as acceptor;GO:0016757//transferase activity, transferring glycosyl groups	GO:0005975//carbohydrate metabolic process;GO:0006694//steroid biosynthetic process;GO:0055114//oxidation-reduction process
586	gene:MD08G1002300	32.35	30.49	28.73	80.72	79.23	79.98	30.5233	79.9767	1.38967	1.09262e-35	4.56243e-33	SBE1	AAZ20130.1 starch branching enzyme I [Malus domestica]	Metabolism;Metabolism;Metabolism	Global and overview maps;Global and overview maps;Carbohydrate metabolism	ko01100//Metabolic pathways;ko01110//Biosynthesis of secondary metabolites;ko00500//Starch and sucrose metabolism	K00700;K00700;K00700	GO:0005575//cellular_component;GO:0005622//intracellular;GO:0005623//cell;GO:0005737//cytoplasm;GO:0009501//amyloplast;GO:0009507//chloroplast;GO:0009536//plastid;GO:0043226//organelle;GO:0043227//membrane-bounded organelle;GO:0043229//intracellular organelle;GO:0043231//intracellular membrane-bounded organelle;GO:0044424//intracellular part;GO:0044444//cytoplasmic part;GO:0044464//cell part	GO:0003674//molecular_function;GO:0003824//catalytic activity;GO:0003844//1,4-alpha-glucan branching enzyme activity;GO:0004133//glycogen debranching enzyme activity;GO:0004553//hydrolase activity, hydrolyzing O-glycosyl compounds;GO:0005488//binding;GO:0008788//alpha,alpha-phosphotrehalase activity;GO:0016740//transferase activity;GO:0016757//transferase activity, transferring glycosyl groups;GO…	GO:0000271//polysaccharide biosynthetic process;GO:0005975//carbohydrate metabolic process;GO:0005976//polysaccharide metabolic process;GO:0005977//glycogen metabolic process;GO:0005978//glycogen biosynthetic process;GO:0005980//glycogen catabolic process;GO:0005982//starch metabolic process;GO:0005983//starch catabolic process;GO:0005991//trehalose metabolic process;GO:0005992//trehalose biosynt…
587	gene:MD08G1004100	1.98	2.71	1.73	5.23	4.93	6.47	2.14	5.54333	1.37314	2.44602e-06	7.53475e-05	AATL1	XP_028962365.1 lysine histidine transporter-like 8 [Malus domestica]	-	-	-	-	-	-	-
588	gene:MD08G1005500	54.31	70.74	65.01	118.65	129.37	136.79	63.3533	128.27	1.01769	1.27646e-15	1.41925e-13	PREP	XP_008377101.1 prolyl endopeptidase isoform X1 [Malus domestica]	-	-	-	-	-	GO:0004252//serine-type endopeptidase activity;GO:0008236//serine-type peptidase activity	GO:0006508//proteolysis
589	gene:MD08G1010100	0.91	0.63	0.89	2.73	3.26	2.02	0.81	2.67	1.72085	8.80727e-05	0.00180965	ptges2	RXH91073.1 hypothetical protein DVH24_020096 [Malus domestica]	Metabolism;Metabolism	Global and overview maps;Lipid metabolism	ko01100//Metabolic pathways;ko00590//Arachidonic acid metabolism	K05309;K05309	-	GO:0005515//protein binding;GO:0009055//electron carrier activity;GO:0015035//protein disulfide oxidoreductase activity;GO:0015036//disulfide oxidoreductase activity;GO:0016034//maleylacetoacetate isomerase activity	GO:0006559//L-phenylalanine catabolic process;GO:0006572//tyrosine catabolic process;GO:0006749//glutathione metabolic process;GO:0006790//sulfur compound metabolic process;GO:0042965//glutaredoxin biosynthetic process;GO:0045454//cell redox homeostasis;GO:0055114//oxidation-reduction process
590	gene:MD08G1011200	70.21	60.01	80.31	174.17	169.04	147.11	70.1767	163.44	1.2197	9.85127e-27	2.58895e-24	HSP90	XP_008387928.2 endoplasmin homolog [Malus domestica]	Organismal Systems;Genetic Information Processing	Environmental adaptation;Folding, sorting and degradation	ko04626//Plant-pathogen interaction;ko04141//Protein processing in endoplasmic reticulum	K09487;K09487	GO:0009330//DNA topoisomerase complex (ATP-hydrolyzing)	GO:0003918//DNA topoisomerase type II (ATP-hydrolyzing) activity;GO:0005524//ATP binding;GO:0016887//ATPase activity;GO:0051082//unfolded protein binding	GO:0006265//DNA topological change;GO:0006457//protein folding
591	gene:MD08G1012300	2.46	3.73	3.16	11.26	8.39	10.74	3.11667	10.13	1.70056	2.18105e-14	2.11798e-12	PSI2	XP_008377136.2 uncharacterized protein LOC103440249 isoform X1 [Malus domestica]	-	-	-	-	GO:0016020//membrane	-	GO:0045927//positive regulation of growth
592	gene:MD08G1025100	0.31	0.17	0.02	0.72	1.39	1.41	0.166667	1.17333	2.81558	5.22515e-06	0.000147718	MIK2	XP_017185943.2 LOW QUALITY PROTEIN: MDIS1-interacting receptor like kinase 2-like [Malus domestica]	-	-	-	-	-	GO:0004672//protein kinase activity;GO:0005515//protein binding;GO:0005524//ATP binding	GO:0006468//protein phosphorylation;GO:0045893//positive regulation of transcription, DNA-templated
593	gene:MD08G1025500	0.16	0.13	0.17	0.74	0.99	1.47	0.153333	1.06667	2.79837	3.37892e-08	1.50276e-06	MIK2	XP_028962695.1 MDIS1-interacting receptor like kinase 2-like [Malus domestica]	-	-	-	-	-	GO:0004672//protein kinase activity;GO:0005515//protein binding;GO:0005524//ATP binding	GO:0006468//protein phosphorylation
594	gene:MD08G1029500	1.5	0.71	1.74	3.37	5.08	4.65	1.31667	4.36667	1.72964	1.70928e-05	0.000426537	BETV6	RXH91190.1 hypothetical protein DVH24_020213 [Malus domestica]	-	-	-	-	-	GO:0003824//catalytic activity;GO:0003854//3-beta-hydroxy-delta5-steroid dehydrogenase activity;GO:0003978//UDP-glucose 4-epimerase activity;GO:0016491//oxidoreductase activity;GO:0016616//oxidoreductase activity, acting on the CH-OH group of donors, NAD or NADP as acceptor;GO:0016651//oxidoreductase activity, acting on NAD(P)H;GO:0016757//transferase activity, transferring glycosyl groups	GO:0005975//carbohydrate metabolic process;GO:0006012//galactose metabolic process;GO:0006694//steroid biosynthetic process;GO:0006813//potassium ion transport;GO:0055114//oxidation-reduction process
595	gene:MD08G1029600	26.93	34.19	32.18	91.74	69.96	66.71	31.1	76.1367	1.29168	1.99834e-18	2.94508e-16	BETV6	XP_008377384.2 isoflavone reductase homolog TP7-like [Malus domestica]	-	-	-	-	-	GO:0003824//catalytic activity;GO:0003854//3-beta-hydroxy-delta5-steroid dehydrogenase activity;GO:0003978//UDP-glucose 4-epimerase activity;GO:0016491//oxidoreductase activity;GO:0016616//oxidoreductase activity, acting on the CH-OH group of donors, NAD or NADP as acceptor;GO:0016620//oxidoreductase activity, acting on the aldehyde or oxo group of donors, NAD or NADP as acceptor;GO:0016651//oxid…	GO:0005975//carbohydrate metabolic process;GO:0006012//galactose metabolic process;GO:0006694//steroid biosynthetic process;GO:0006813//potassium ion transport;GO:0055114//oxidation-reduction process
596	gene:MD08G1031300	4.64	6.72	5.68	13	13.5	12.5	5.68	13	1.19455	3.78376e-13	3.29161e-11	At2g16250	RXH91206.1 hypothetical protein DVH24_020229 [Malus domestica]	-	-	-	-	-	GO:0004672//protein kinase activity;GO:0005515//protein binding;GO:0005524//ATP binding	GO:0006468//protein phosphorylation
597	gene:MD08G1032100	7.73	7.49	5.77	24.06	22.35	23	6.99667	23.1367	1.72544	2.1577e-23	4.24547e-21	PDR17	XP_028962480.1 phosphatidylinositol transfer protein 3-like [Malus domestica]	-	-	-	-	-	-	-
598	gene:MD08G1032800	0.2	0.43	0.75	2.49	2.62	2.8	0.46	2.63667	2.51901	1.2643e-08	5.98408e-07	CYP734A1	XP_008377405.2 cytochrome P450 734A1-like [Malus domestica]	-	-	-	-	-	GO:0005506//iron ion binding;GO:0016705//oxidoreductase activity, acting on paired donors, with incorporation or reduction of molecular oxygen;GO:0020037//heme binding	GO:0055114//oxidation-reduction process
599	gene:MD08G1037300	0	0.21	0.12	1.4	2.35	2.96	0.11	2.23667	4.34577	4.25571e-07	1.52608e-05	IP5P11	XP_028962506.1 type IV inositol polyphosphate 5-phosphatase 11 isoform X1 [Malus domestica]	-	-	-	-	GO:0005575//cellular_component;GO:0005623//cell;GO:0005886//plasma membrane;GO:0016020//membrane;GO:0044464//cell part;GO:0071944//cell periphery	GO:0003674//molecular_function;GO:0003824//catalytic activity;GO:0004439//phosphatidylinositol-4,5-bisphosphate 5-phosphatase activity;GO:0005515//protein binding;GO:0016787//hydrolase activity;GO:0016788//hydrolase activity, acting on ester bonds;GO:0016791//phosphatase activity;GO:0034485//phosphatidylinositol-3,4,5-trisphosphate 5-phosphatase activity;GO:0034593//phosphatidylinositol bisphosph…	GO:0001101//response to acid chemical;GO:0006629//lipid metabolic process;GO:0006644//phospholipid metabolic process;GO:0006650//glycerophospholipid metabolic process;GO:0006661//phosphatidylinositol biosynthetic process;GO:0006793//phosphorus metabolic process;GO:0006796//phosphate-containing compound metabolic process;GO:0006950//response to stress;GO:0006970//response to osmotic stress;GO:0008…
600	gene:MD08G1047600	46.06	47.86	44.81	149.47	128.86	140.8	46.2433	139.71	1.59512	1.21277e-52	1.08517e-49	GLR2.7	XP_008386576.2 glutamate receptor 2.7-like [Malus domestica]	-	-	-	-	GO:0016020//membrane	GO:0004970//ionotropic glutamate receptor activity;GO:0015276//ligand-gated ion channel activity	-
601	gene:MD08G1047700	0.46	0.39	0.34	1.23	1.61	1.77	0.396667	1.53667	1.95381	8.38599e-08	3.45564e-06	GLR2.8	XP_028962549.1 glutamate receptor 2.8-like [Malus domestica]	-	-	-	-	GO:0016020//membrane	GO:0004970//ionotropic glutamate receptor activity;GO:0015276//ligand-gated ion channel activity	-
602	gene:MD08G1048100	0	0.03	0.04	1.1	0.91	0.39	0.0233333	0.8	5.09954	0.00228346	0.0288841	GLR2.2	XP_028962554.1 LOW QUALITY PROTEIN: glutamate receptor 2.2-like [Malus domestica]	-	-	-	-	GO:0016020//membrane	GO:0004970//ionotropic glutamate receptor activity;GO:0015276//ligand-gated ion channel activity	-
603	gene:MD08G1048200	0.21	0.3	0.11	0.94	0.65	1.45	0.206667	1.01333	2.29373	2.73438e-05	0.000648741	GLR2.8	XP_028962555.1 glutamate receptor 2.8-like [Malus domestica]	-	-	-	-	GO:0016020//membrane	GO:0004970//ionotropic glutamate receptor activity;GO:0015276//ligand-gated ion channel activity	-
604	gene:MD08G1048900	1.84	1.53	1.76	16.57	14.44	16.19	1.71	15.7333	3.20176	5.57392e-79	1.61134e-75	GLR2.7	XP_008359399.2 glutamate receptor 2.7-like [Malus domestica]	-	-	-	-	GO:0016020//membrane	GO:0004970//ionotropic glutamate receptor activity;GO:0015276//ligand-gated ion channel activity	-
605	gene:MD08G1050600	1.09	1.61	0.5	9.75	13.44	12.4	1.06667	11.8633	3.47533	9.90006e-41	5.16742e-38	At5g10770	XP_028962558.1 aspartyl protease family protein At5g10770-like [Malus domestica]	-	-	-	-	-	-	-
606	gene:MD08G1050700	0.65	0.63	0.39	5.51	6.38	6.4	0.556667	6.09667	3.45314	1.0484e-17	1.42238e-15	At5g10770	XP_008386742.2 aspartyl protease family protein At5g10770-like [Malus domestica]	-	-	-	-	-	-	-
607	gene:MD08G1051100	0.77	0.93	1.32	6.33	5.03	4.65	1.00667	5.33667	2.40635	1.26374e-12	1.03245e-10	At5g10770	XP_008377499.2 aspartyl protease family protein At5g10770-like [Malus domestica]	-	-	-	-	-	-	-
608	gene:MD08G1058900	18.44	23.02	19.04	7.02	6.67	6.52	20.1667	6.73667	-1.58187	3.02729e-25	7.02276e-23	BAT1	XP_008377663.2 LOW QUALITY PROTEIN: brassinosteroid-related acyltransferase 1-like [Malus domestica]	Metabolism	Lipid metabolism	ko00073//Cutin, suberine and wax biosynthesis	K15400	-	GO:0016747//transferase activity, transferring acyl groups other than amino-acyl groups	-
609	gene:MD08G1062400	3.27	3.04	3.07	10.16	10.4	9.7	3.12667	10.0867	1.68975	3.45271e-19	5.42913e-17	--	-	-	-	-	-	-	-	-
610	gene:MD08G1072700	2.21	5.26	2.65	0.26	0.52	0.27	3.37333	0.35	-3.26875	1.43068e-09	7.86058e-08	--	XP_008377925.2 uncharacterized protein LOC103441004 [Malus domestica]	-	-	-	-	-	-	-
611	gene:MD08G1079900	1.02	1.13	1.42	2.7	2.9	2.39	1.19	2.66333	1.16227	0.00118698	0.0168331	--	XP_028962656.1 U3 small nucleolar RNA-associated protein 6 homolog [Malus domestica]	Genetic Information Processing	Translation	ko03008//Ribosome biogenesis in eukaryotes	K14557	-	GO:0030515//snoRNA binding	GO:0000462//maturation of SSU-rRNA from tricistronic rRNA transcript (SSU-rRNA, 5.8S rRNA, LSU-rRNA);GO:0006260//DNA replication
612	gene:MD08G1101700	0.27	0.41	0.27	2.61	2.24	2.96	0.316667	2.60333	3.03932	1.65859e-10	1.03198e-08	AMY1.1	XP_008347138.2 alpha-amylase-like [Malus domestica]	Metabolism;Metabolism;Metabolism	Global and overview maps;Global and overview maps;Carbohydrate metabolism	ko01100//Metabolic pathways;ko01110//Biosynthesis of secondary metabolites;ko00500//Starch and sucrose metabolism	K01176;K01176;K01176	-	GO:0003824//catalytic activity;GO:0003844//1,4-alpha-glucan branching enzyme activity;GO:0004133//glycogen debranching enzyme activity;GO:0004556//alpha-amylase activity;GO:0005509//calcium ion binding;GO:0008788//alpha,alpha-phosphotrehalase activity;GO:0016798//hydrolase activity, acting on glycosyl bonds;GO:0046527//glucosyltransferase activity;GO:0047470//(1,4)-alpha-D-glucan 1-alpha-D-glucos…	GO:0005975//carbohydrate metabolic process;GO:0005978//glycogen biosynthetic process;GO:0005980//glycogen catabolic process;GO:0005991//trehalose metabolic process;GO:0005992//trehalose biosynthetic process;GO:0009250//glucan biosynthetic process
613	gene:MD08G1107600	2.68	2.72	3.43	9.79	13.17	16.09	2.94333	13.0167	2.14484	7.41608e-26	1.83358e-23	WAK2	RXH91769.1 hypothetical protein DVH24_020792 [Malus domestica]	-	-	-	-	-	GO:0004672//protein kinase activity;GO:0005509//calcium ion binding;GO:0005524//ATP binding;GO:0030247//polysaccharide binding	GO:0006468//protein phosphorylation
614	gene:MD08G1110500	1.62	2.38	2.41	4.36	4.89	4.86	2.13667	4.70333	1.13832	7.15149e-07	2.44328e-05	RLK5	XP_008377967.2 receptor-like protein kinase HSL1 isoform X1 [Malus domestica]	-	-	-	-	GO:0005575//cellular_component;GO:0005623//cell;GO:0005886//plasma membrane;GO:0016020//membrane;GO:0016021//integral component of membrane;GO:0031224//intrinsic component of membrane;GO:0044425//membrane part;GO:0044464//cell part;GO:0071944//cell periphery	GO:0000166//nucleotide binding;GO:0003674//molecular_function;GO:0003824//catalytic activity;GO:0004672//protein kinase activity;GO:0004674//protein serine/threonine kinase activity;GO:0005488//binding;GO:0005515//protein binding;GO:0005524//ATP binding;GO:0008144//drug binding;GO:0016301//kinase activity;GO:0016740//transferase activity;GO:0016772//transferase activity, transferring phosphorus-c…	GO:0006464//cellular protein modification process;GO:0006468//protein phosphorylation;GO:0006793//phosphorus metabolic process;GO:0006796//phosphate-containing compound metabolic process;GO:0006807//nitrogen compound metabolic process;GO:0008150//biological_process;GO:0008152//metabolic process;GO:0009271//phage shock;GO:0009987//cellular process;GO:0016310//phosphorylation;GO:0019538//protein me…
615	gene:MD08G1124400	14.39	25.4	14.93	9.85	7.56	8.67	18.24	8.69333	-1.06912	1.0647e-09	5.96313e-08	ARA1	XP_008378139.2 L-arabinokinase-like isoform X2 [Malus domestica]	Metabolism;Metabolism	Global and overview maps;Carbohydrate metabolism	ko01100//Metabolic pathways;ko00520//Amino sugar and nucleotide sugar metabolism	K12446;K12446	-	GO:0004335//galactokinase activity;GO:0004413//homoserine kinase activity;GO:0004496//mevalonate kinase activity;GO:0004765//shikimate kinase activity;GO:0005524//ATP binding	GO:0006012//galactose metabolic process;GO:0009088//threonine biosynthetic process;GO:0009423//chorismate biosynthetic process;GO:0016126//sterol biosynthetic process;GO:0019287//isopentenyl diphosphate biosynthetic process, mevalonate pathway
616	gene:MD08G1125400	1.44	1.4	1.65	0.35	0.25	0.35	1.49667	0.316667	-2.24072	4.67621e-11	3.13816e-09	At4g31240	RXH91910.1 hypothetical protein DVH24_020933 [Malus domestica]	-	-	-	-	GO:0005575//cellular_component;GO:0005622//intracellular;GO:0005623//cell;GO:0005737//cytoplasm;GO:0044424//intracellular part;GO:0044464//cell part	GO:0003674//molecular_function;GO:0003756//protein disulfide isomerase activity;GO:0003824//catalytic activity;GO:0004672//protein kinase activity;GO:0004791//thioredoxin-disulfide reductase activity;GO:0005524//ATP binding;GO:0015036//disulfide oxidoreductase activity;GO:0016209//antioxidant activity;GO:0016491//oxidoreductase activity;GO:0016651//oxidoreductase activity, acting on NAD(P)H;GO:00…	GO:0006457//protein folding;GO:0006468//protein phosphorylation;GO:0008150//biological_process;GO:0008152//metabolic process;GO:0009636//response to toxic substance;GO:0009987//cellular process;GO:0019725//cellular homeostasis;GO:0035556//intracellular signal transduction;GO:0042221//response to chemical;GO:0042592//homeostatic process;GO:0045454//cell redox homeostasis;GO:0050789//regulation of …
617	gene:MD08G1126500	2.43	4.47	2.3	7.49	7.15	7.37	3.06667	7.33667	1.25845	6.44564e-05	0.00138578	At2g24580	XP_008347646.2 probable sarcosine oxidase [Malus domestica]	Metabolism;Cellular Processes;Metabolism;Metabolism	Global and overview maps;Transport and catabolism;Amino acid metabolism;Amino acid metabolism	ko01100//Metabolic pathways;ko04146//Peroxisome;ko00260//Glycine, serine and threonine metabolism;ko00310//Lysine degradation	K00306;K00306;K00306;K00306	GO:0009331//glycerol-3-phosphate dehydrogenase complex	GO:0000104//succinate dehydrogenase activity;GO:0003824//catalytic activity;GO:0004148//dihydrolipoyl dehydrogenase activity;GO:0004355//glutamate synthase (NADPH) activity;GO:0004368//glycerol-3-phosphate dehydrogenase activity;GO:0004791//thioredoxin-disulfide reductase activity;GO:0008767//UDP-galactopyranose mutase activity;GO:0016166//phytoene dehydrogenase activity;GO:0016491//oxidoreductas…	GO:0006071//glycerol metabolic process;GO:0006096//glycolytic process;GO:0006099//tricarboxylic acid cycle;GO:0006400//tRNA modification;GO:0006537//glutamate biosynthetic process;GO:0006631//fatty acid metabolic process;GO:0006744//ubiquinone biosynthetic process;GO:0006805//xenobiotic metabolic process;GO:0009060//aerobic respiration;GO:0009061//anaerobic respiration;GO:0009228//thiamine biosyn…
618	gene:MD08G1127200	14.15	16.56	14.92	35.54	30.2	29.89	15.21	31.8767	1.06748	5.93137e-12	4.45814e-10	WRKY11	RXH91921.1 hypothetical protein DVH24_020944 [Malus domestica]	-	-	-	-	-	GO:0003700//transcription factor activity, sequence-specific DNA binding;GO:0043565//sequence-specific DNA binding	GO:0006355//regulation of transcription, DNA-templated
619	gene:MD08G1141800	0.63	0.58	0.2	1.24	1.88	1.6	0.47	1.57333	1.74309	0.00293145	0.0355951	nahG	XP_008392132.2 uncharacterized protein LOC103454306 [Malus domestica]	-	-	-	-	-	GO:0003824//catalytic activity;GO:0016166//phytoene dehydrogenase activity;GO:0016491//oxidoreductase activity;GO:0016647//oxidoreductase activity, acting on the CH-NH group of donors, oxygen as acceptor;GO:0016701//oxidoreductase activity, acting on single donors with incorporation of molecular oxygen;GO:0018659//4-hydroxybenzoate 3-monooxygenase activity;GO:0045550//geranylgeranyl reductase act…	GO:0006744//ubiquinone biosynthetic process;GO:0009228//thiamine biosynthetic process;GO:0015995//chlorophyll biosynthetic process;GO:0016117//carotenoid biosynthetic process;GO:0018874//benzoate metabolic process;GO:0030494//bacteriochlorophyll biosynthetic process;GO:0055114//oxidation-reduction process
620	gene:MD08G1146300	0.04	0	0.07	1	0.98	1.06	0.0366667	1.01333	4.7885	4.90321e-06	0.000140021	At3g47200	XP_028962906.1 UPF0481 protein At3g47200-like [Malus domestica]	-	-	-	-	-	-	-
621	gene:MD08G1153100	0.27	0.39	0.4	1.63	1.93	1.84	0.353333	1.8	2.3489	2.14527e-05	0.000520139	FLOT4	XP_008378264.2 flotillin-like protein 4 [Malus domestica]	-	-	-	-	-	-	-
622	gene:MD08G1163300	0.81	0.96	0.8	29.94	28.89	29.89	0.856667	29.5733	5.10942	6.41234e-98	4.01637e-94	DLO1	RXH90951.1 hypothetical protein DVH24_006896 [Malus domestica]	-	-	-	-	-	GO:0016491//oxidoreductase activity	GO:0055114//oxidation-reduction process
623	gene:MD08G1178900	0	0.02	0	0.23	0.24	0.22	0.00666667	0.23	5.10852	0.000382773	0.00642761	MIK2	XP_028962983.1 probable leucine-rich repeat receptor-like protein kinase At1g35710 [Malus domestica]	-	-	-	-	-	GO:0004672//protein kinase activity;GO:0005515//protein binding;GO:0005524//ATP binding	GO:0006468//protein phosphorylation
624	gene:MD08G1179200	0.02	0.04	0	0.3	0.34	0.5	0.02	0.38	4.24793	0.000190727	0.00352916	--	XP_028962218.1 probable leucine-rich repeat receptor-like protein kinase At1g35710 [Malus domestica]	-	-	-	-	-	GO:0005515//protein binding;GO:0043115//precorrin-2 dehydrogenase activity;GO:0051266//sirohydrochlorin ferrochelatase activity	GO:0019354//siroheme biosynthetic process
625	gene:MD08G1181500	0.23	0	0	2.24	1.02	2.39	0.0766667	1.88333	4.61855	6.25727e-07	2.15343e-05	At1g78140	XP_028962990.1 uncharacterized methyltransferase At1g78140, chloroplastic-like isoform X2 [Malus domestica]	-	-	-	-	-	GO:0008168//methyltransferase activity;GO:0008170//N-methyltransferase activity;GO:0008171//O-methyltransferase activity;GO:0008689//3-demethylubiquinone-9 3-O-methyltransferase activity;GO:0008757//S-adenosylmethionine-dependent methyltransferase activity;GO:0046406//magnesium protoporphyrin IX methyltransferase activity	GO:0006400//tRNA modification;GO:0006744//ubiquinone biosynthetic process;GO:0008299//isoprenoid biosynthetic process;GO:0009102//biotin biosynthetic process;GO:0009234//menaquinone biosynthetic process;GO:0015995//chlorophyll biosynthetic process;GO:0044272//sulfur compound biosynthetic process
626	gene:MD08G1188900	7.86	8.25	6.69	18.75	22.24	22.31	7.6	21.1	1.47317	1.00743e-21	1.78586e-19	ISA3	XP_008373106.1 isoamylase 3, chloroplastic-like [Malus domestica]	Metabolism;Metabolism;Metabolism	Global and overview maps;Global and overview maps;Carbohydrate metabolism	ko01100//Metabolic pathways;ko01110//Biosynthesis of secondary metabolites;ko00500//Starch and sucrose metabolism	K01214;K01214;K01214	-	GO:0003824//catalytic activity;GO:0003844//1,4-alpha-glucan branching enzyme activity;GO:0004133//glycogen debranching enzyme activity;GO:0004553//hydrolase activity, hydrolyzing O-glycosyl compounds;GO:0008788//alpha,alpha-phosphotrehalase activity;GO:0016798//hydrolase activity, acting on glycosyl bonds;GO:0047470//(1,4)-alpha-D-glucan 1-alpha-D-glucosylmutase activity;GO:0047471//maltose alpha…	GO:0005975//carbohydrate metabolic process;GO:0005978//glycogen biosynthetic process;GO:0005980//glycogen catabolic process;GO:0005983//starch catabolic process;GO:0005991//trehalose metabolic process;GO:0005992//trehalose biosynthetic process;GO:0051678//pullulan catabolic process
627	gene:MD08G1189800	0.77	0.3	0.35	3.12	2.53	2.05	0.473333	2.56667	2.43897	4.54013e-06	0.000130745	--	XP_008379548.2 uncharacterized protein LOC103442526 isoform X2 [Malus domestica]	-	-	-	-	-	GO:0003677//DNA binding;GO:0003678//DNA helicase activity	GO:0006303//double-strand break repair via nonhomologous end joining;GO:0030254//protein secretion by the type III secretion system
628	gene:MD08G1202500	0.71	0.68	1.39	1.95	2.7	5.02	0.926667	3.22333	1.79843	0.000183968	0.00341924	SAB	RXH92596.1 hypothetical protein DVH24_033492 [Malus domestica]	-	-	-	-	GO:0070652//HAUS complex	-	GO:0051225//spindle assembly
629	gene:MD08G1205300	0.71	1.19	0.87	12.93	10.24	10.71	0.923333	11.2933	3.61248	1.35926e-36	6.00969e-34	PAE8	KAB2628724.1 hypothetical protein D8674_033519 [Pyrus ussuriensis x Pyrus communis]	-	-	-	-	-	GO:0016787//hydrolase activity	-
630	gene:MD08G1217500	0.32	0.11	0.57	1.27	1.99	2.09	0.333333	1.78333	2.41954	2.13549e-08	9.7567e-07	CCR4	BBN69445.1 hypothetical protein Prudu_948S000300 [Prunus dulcis]	-	-	-	-	-	GO:0004672//protein kinase activity;GO:0005524//ATP binding	GO:0006468//protein phosphorylation;GO:0015074//DNA integration
631	gene:MD08G1225700	0.13	0	0	0.55	1.06	1.07	0.0433333	0.893333	4.36565	0.000303153	0.00524529	At3g47200	XP_028962254.1 UPF0481 protein At3g47200-like [Malus domestica]	-	-	-	-	-	-	-
632	gene:MD08G1231900	6.64	5.82	6.29	2.23	1.55	3.06	6.25	2.28	-1.45482	5.2724e-08	2.25418e-06	--	XP_028963193.1 legumin B-like [Malus domestica]	-	-	-	-	-	GO:0003674//molecular_function;GO:0010309//acireductone dioxygenase [iron(II)-requiring] activity;GO:0045735//nutrient reservoir activity	GO:0055114//oxidation-reduction process
633	gene:MD08G1232300	4.78	5.23	3.67	2.01	2.28	1.81	4.56	2.03333	-1.16519	6.43548e-05	0.00138438	--	XP_028963197.1 12S seed storage globulin 1-like isoform X1 [Malus domestica]	-	-	-	-	-	GO:0010309//acireductone dioxygenase [iron(II)-requiring] activity	GO:0055114//oxidation-reduction process
634	gene:MD08G1234700	1.02	0.97	0.75	0.31	0.12	0.09	0.913333	0.173333	-2.39759	0.000301686	0.00522232	CYP82A3	XP_028963213.1 cytochrome P450 CYP82D47-like [Malus domestica]	-	-	-	-	-	GO:0005506//iron ion binding;GO:0016705//oxidoreductase activity, acting on paired donors, with incorporation or reduction of molecular oxygen;GO:0020037//heme binding	GO:0055114//oxidation-reduction process
635	gene:MD08G1243400	2.11	2.64	3.14	7.64	6.4	5.45	2.63	6.49667	1.30464	1.48397e-07	5.85197e-06	PUR2	XP_008357654.2 phosphoribosylamine--glycine ligase-like [Malus domestica]	Metabolism;Metabolism;Metabolism	Global and overview maps;Global and overview maps;Nucleotide metabolism	ko01100//Metabolic pathways;ko01110//Biosynthesis of secondary metabolites;ko00230//Purine metabolism	K01945;K01945;K01945	GO:0005737//cytoplasm;GO:0005951//carbamoyl-phosphate synthase complex;GO:0009317//acetyl-CoA carboxylase complex;GO:0009320//phosphoribosylaminoimidazole carboxylase complex	GO:0003989//acetyl-CoA carboxylase activity;GO:0004075//biotin carboxylase activity;GO:0004088//carbamoyl-phosphate synthase (glutamine-hydrolyzing) activity;GO:0004637//phosphoribosylamine-glycine ligase activity;GO:0004638//phosphoribosylaminoimidazole carboxylase activity;GO:0004644//phosphoribosylglycinamide formyltransferase activity;GO:0004736//pyruvate carboxylase activity;GO:0004774//succ…	GO:0006094//gluconeogenesis;GO:0006099//tricarboxylic acid cycle;GO:0006189//'de novo' IMP biosynthetic process;GO:0006633//fatty acid biosynthetic process;GO:0009113//purine nucleobase biosynthetic process;GO:0009152//purine ribonucleotide biosynthetic process;GO:0009220//pyrimidine ribonucleotide biosynthetic process;GO:0009252//peptidoglycan biosynthetic process;GO:0051235//maintenance of loca…
636	gene:MD08G1248200	8.48	9.93	8.43	3.64	4.99	3.82	8.94667	4.15	-1.10824	2.88527e-10	1.73213e-08	NPF4.3	AYW00851.1 nitrate transporter 1/peptide transporter family protein [Malus domestica]	-	-	-	-	GO:0016020//membrane	GO:0015333//peptide:proton symporter activity;GO:0022857//transmembrane transporter activity	GO:0015833//peptide transport;GO:0055085//transmembrane transport
637	gene:MD09G1016300	0.87	0.83	1.41	16.29	14.45	13.84	1.03667	14.86	3.84141	1.15926e-61	1.40536e-58	LHT1	XP_008379141.1 lysine histidine transporter 1 [Malus domestica]	-	-	-	-	GO:0005887//integral component of plasma membrane	GO:0015173//aromatic amino acid transmembrane transporter activity	GO:0003333//amino acid transmembrane transport;GO:0015801//aromatic amino acid transport
638	gene:MD09G1016600	21.1	26.12	24.27	111.5	92.23	102.33	23.83	102.02	2.098	5.45579e-69	9.76352e-66	LHT1	XP_008348004.1 lysine histidine transporter 1-like [Malus domestica]	-	-	-	-	GO:0005887//integral component of plasma membrane;GO:0045254//pyruvate dehydrogenase complex	GO:0004742//dihydrolipoyllysine-residue acetyltransferase activity;GO:0015173//aromatic amino acid transmembrane transporter activity	GO:0003333//amino acid transmembrane transport;GO:0006086//acetyl-CoA biosynthetic process from pyruvate;GO:0015801//aromatic amino acid transport
639	gene:MD09G1037000	5.49	4.65	5.15	11.11	9.84	11.02	5.09667	10.6567	1.06413	7.39772e-09	3.62469e-07	DEGP9	XP_008348037.2 protease Do-like 9 [Malus domestica]	-	-	-	-	GO:0016021//integral component of membrane;GO:0030288//outer membrane-bounded periplasmic space	GO:0003723//RNA binding;GO:0003724//RNA helicase activity;GO:0003824//catalytic activity;GO:0004252//serine-type endopeptidase activity;GO:0005515//protein binding;GO:0005524//ATP binding;GO:0008236//serine-type peptidase activity;GO:0008239//dipeptidyl-peptidase activity;GO:0045152//antisigma factor binding;GO:0070009//serine-type aminopeptidase activity	GO:0006508//proteolysis;GO:0006950//response to stress;GO:0016032//viral process
640	gene:MD09G1037400	0.36	0.57	0.65	1.1	2.33	2.18	0.526667	1.87	1.82808	0.000185173	0.00343823	AXY4L	XP_008379274.2 protein ALTERED XYLOGLUCAN 4-like [Malus domestica]	-	-	-	-	-	-	-
641	gene:MD09G1038500	37.88	38.99	41.56	101.26	105.08	108.16	39.4767	104.833	1.40903	4.61762e-37	2.09078e-34	SAG101	TQD86477.1 hypothetical protein C1H46_027966 [Malus baccata]	-	-	-	-	-	GO:0003847//1-alkyl-2-acetylglycerophosphocholine esterase activity;GO:0016788//hydrolase activity, acting on ester bonds	GO:0006629//lipid metabolic process;GO:0016042//lipid catabolic process
642	gene:MD09G1040400	0	0	0.06	0.5	0.6	0.71	0.02	0.603333	4.91488	0.00389255	0.044818	2MMP	XP_008361888.2 metalloendoproteinase 2-MMP-like [Malus domestica]	-	-	-	-	GO:0031012//extracellular matrix	GO:0003824//catalytic activity;GO:0004222//metalloendopeptidase activity;GO:0008233//peptidase activity;GO:0008270//zinc ion binding	GO:0006508//proteolysis;GO:0009847//spore germination
643	gene:MD09G1043000	3.26	5.03	4.23	10.15	11	8.42	4.17333	9.85667	1.2399	7.57517e-07	2.57865e-05	P4H7	XP_008379308.2 probable prolyl 4-hydroxylase 7 [Malus domestica]	Metabolism;Metabolism	Global and overview maps;Amino acid metabolism	ko01100//Metabolic pathways;ko00330//Arginine and proline metabolism	K00472;K00472	-	GO:0016491//oxidoreductase activity	GO:0055114//oxidation-reduction process
644	gene:MD09G1046100	0.72	1.1	1.38	3.83	4.52	2.62	1.06667	3.65667	1.77742	0.00158631	0.0213989	CLPS3	RXH89509.1 hypothetical protein DVH24_031866 [Malus domestica]	Genetic Information Processing	Translation	ko03015//mRNA surveillance pathway	K14399	-	-	-
645	gene:MD09G1050700	0.54	0.66	0.98	1.81	2.26	2.12	0.726667	2.06333	1.50561	4.63156e-05	0.00103054	--	XP_008379350.2 uncharacterized protein LOC103442349 [Malus domestica]	-	-	-	-	-	-	-
646	gene:MD09G1052700	0.31	0.78	0.28	0.62	4.2	2.63	0.456667	2.48333	2.44306	0.00297821	0.0360232	CML46	XP_008379368.2 probable calcium-binding protein CML45 [Malus domestica]	Organismal Systems;Environmental Information Processing;Environmental Information Processing	Environmental adaptation;Signal transduction;Signal transduction	ko04626//Plant-pathogen interaction;ko04016//MAPK signaling pathway - plant;ko04070//Phosphatidylinositol signaling system	K02183;K02183;K02183	-	GO:0004553//hydrolase activity, hydrolyzing O-glycosyl compounds;GO:0005509//calcium ion binding	GO:0000272//polysaccharide catabolic process
647	gene:MD09G1059700	2.62	3.5	2.65	1.85	1.31	0.79	2.92333	1.31667	-1.15072	0.00028057	0.00491567	--	XP_008372011.3 uncharacterized protein LOC103435401 [Malus domestica]	-	-	-	-	-	-	-
648	gene:MD09G1062600	11.34	11.33	11	25.56	37.21	33.76	11.2233	32.1767	1.51951	4.28519e-23	8.34414e-21	PHO1	RXH89646.1 hypothetical protein DVH24_032003 [Malus domestica]	Metabolism;Metabolism;Metabolism	Global and overview maps;Global and overview maps;Carbohydrate metabolism	ko01100//Metabolic pathways;ko01110//Biosynthesis of secondary metabolites;ko00500//Starch and sucrose metabolism	K00688;K00688;K00688	-	GO:0004645//phosphorylase activity;GO:0008184//glycogen phosphorylase activity	GO:0005975//carbohydrate metabolic process;GO:0005977//glycogen metabolic process;GO:0006270//DNA replication initiation
649	gene:MD09G1069300	19.29	20.56	17.33	35.8	41.07	44.07	19.06	40.3133	1.08071	1.36927e-13	1.24296e-11	FER	RXH89682.1 hypothetical protein DVH24_032039 [Malus domestica]	-	-	-	-	-	GO:0004672//protein kinase activity;GO:0005524//ATP binding	GO:0006468//protein phosphorylation
650	gene:MD09G1069400	0.2	0.11	0.2	1.06	1.07	1.79	0.17	1.30667	2.94228	1.06189e-07	4.30031e-06	FER	AQM55933.1 MRLK12 [Malus domestica]	-	-	-	-	-	GO:0004672//protein kinase activity;GO:0005524//ATP binding	GO:0006468//protein phosphorylation
651	gene:MD09G1070100	1.54	0.99	1.64	6.42	6.98	8.32	1.39	7.24	2.3809	1.99756e-25	4.72139e-23	GLR3.4	XP_008379630.2 glutamate receptor 3.4 [Malus domestica]	-	-	-	-	GO:0016020//membrane;GO:0030288//outer membrane-bounded periplasmic space;GO:0031362//anchored component of external side of plasma membrane	GO:0004970//ionotropic glutamate receptor activity;GO:0015276//ligand-gated ion channel activity;GO:0033286//ectoine-transporting ATPase activity;GO:0033288//hydroxyectoine-transporting ATPase activity;GO:0033294//ectoine binding;GO:0033295//hydroxyectoine binding	GO:0033308//hydroxyectoine transport;GO:0051470//ectoine transport
652	gene:MD09G1072200	85.41	77.86	70.29	39.52	35.25	40.92	77.8533	38.5633	-1.01353	3.07915e-21	5.3326e-19	CSLH1	XP_028963702.1 cellulose synthase-like protein H1 isoform X1 [Malus domestica]	-	-	-	-	GO:0016020//membrane	GO:0016760//cellulose synthase (UDP-forming) activity	GO:0030244//cellulose biosynthetic process
653	gene:MD09G1079200	18.29	20.46	15.31	5.9	7.04	8.72	18.02	7.22	-1.31953	5.05847e-13	4.34024e-11	COL2	XP_008379481.2 zinc finger protein CONSTANS-LIKE 2 [Malus domestica]	-	-	-	-	-	GO:0005515//protein binding;GO:0008270//zinc ion binding	-
654	gene:MD09G1088000	24.23	19.61	21.44	61.94	47.51	38.43	21.76	49.2933	1.17971	1.22341e-13	1.11594e-11	--	XP_008379544.2 uncharacterized protein LOC103442523 [Malus domestica]	-	-	-	-	-	GO:0005515//protein binding;GO:0030246//carbohydrate binding	-
655	gene:MD09G1089200	0.73	4.92	1.07	0.13	0.11	0.07	2.24	0.103333	-4.43812	4.62295e-07	1.64834e-05	OMT2	RXH89818.1 hypothetical protein DVH24_032175 [Malus domestica]	-	-	-	-	-	GO:0008171//O-methyltransferase activity;GO:0046025//precorrin-6Y C5,15-methyltransferase (decarboxylating) activity;GO:0046983//protein dimerization activity	GO:0016051//carbohydrate biosynthetic process;GO:0046140//corrin biosynthetic process
656	gene:MD09G1099500	33.91	36.82	33.89	17.12	13.78	15.58	34.8733	15.4933	-1.17048	4.47322e-19	6.97544e-17	--	XP_009353222.1 PREDICTED: zinc finger protein CONSTANS-LIKE 2-like [Pyrus x bretschneideri]	-	-	-	-	GO:0016020//membrane	GO:0008270//zinc ion binding	GO:0007165//signal transduction
657	gene:MD09G1104200	0.06	0.1	0.09	1.49	1.12	1.39	0.0833333	1.33333	4	4.91436e-09	2.48904e-07	CRK8	XP_008365537.1 putative receptor-like protein kinase At4g00960 isoform X1 [Malus domestica]	-	-	-	-	-	GO:0004222//metalloendopeptidase activity;GO:0004672//protein kinase activity;GO:0004674//protein serine/threonine kinase activity;GO:0005524//ATP binding	GO:0006468//protein phosphorylation
658	gene:MD09G1104500	3.6	3.64	3.25	30.95	4.57	3.94	3.49667	13.1533	1.91138	0.00303714	0.036583	--	XP_008365448.1 uncharacterized protein LOC103429079 [Malus domestica]	-	-	-	-	GO:0016020//membrane	GO:0016757//transferase activity, transferring glycosyl groups	-
659	gene:MD09G1110900	5.22	4.67	3.69	2.7	2.16	1.89	4.52667	2.25	-1.00852	0.000256245	0.00454671	--	RXH89988.1 hypothetical protein DVH24_032345 [Malus domestica]	-	-	-	-	-	GO:0046914//transition metal ion binding	-
660	gene:MD09G1111200	5	5.55	4.42	11.45	18.7	22.59	4.99	17.58	1.81682	4.18393e-15	4.42919e-13	WRKY6	XP_017189643.1 probable WRKY transcription factor 31 [Malus domestica]	-	-	-	-	GO:0000795//synaptonemal complex	GO:0003700//transcription factor activity, sequence-specific DNA binding;GO:0043565//sequence-specific DNA binding	GO:0006355//regulation of transcription, DNA-templated;GO:0007130//synaptonemal complex assembly;GO:0070193//synaptonemal complex organization
661	gene:MD09G1115800	10.05	12.49	9.8	23.49	26.52	28	10.78	26.0033	1.27034	4.91976e-14	4.59924e-12	LIP2	XP_017183926.2 triacylglycerol lipase 2-like [Malus domestica]	Metabolism	Lipid metabolism	ko00100//Steroid biosynthesis	K01052	-	-	GO:0006629//lipid metabolic process
662	gene:MD09G1122200	5.36	6.61	7.57	11.82	13.95	13.38	6.51333	13.05	1.00258	6.95863e-09	3.42742e-07	HSP90-6	XP_008379983.2 heat shock protein 90-6, mitochondrial [Malus domestica]	Organismal Systems;Genetic Information Processing	Environmental adaptation;Folding, sorting and degradation	ko04626//Plant-pathogen interaction;ko04141//Protein processing in endoplasmic reticulum	K09487;K09487	-	GO:0005524//ATP binding;GO:0016887//ATPase activity;GO:0051082//unfolded protein binding	GO:0006457//protein folding
663	gene:MD09G1124300	0.02	0.11	0.16	0.57	0.47	0.82	0.0966667	0.62	2.68118	0.000293049	0.00509865	RLP6	XP_028964589.1 receptor-like protein 7 [Malus domestica]	-	-	-	-	-	GO:0005515//protein binding	-
664	gene:MD09G1124700	0.4	0.08	0.18	1.23	0.95	1.77	0.22	1.31667	2.58131	4.34937e-08	1.88311e-06	RLP6	XP_028964592.1 receptor-like protein 6 [Malus domestica]	-	-	-	-	-	GO:0005515//protein binding	-
665	gene:MD09G1125300	0.05	0.05	0.15	0.61	0.69	0.66	0.0833333	0.653333	2.97085	3.0702e-05	0.000718887	RLP6	XP_028964592.1 receptor-like protein 6 [Malus domestica]	-	-	-	-	-	GO:0005515//protein binding	-
666	gene:MD09G1128400	23.73	25.63	24.9	65.62	67.54	70.55	24.7533	67.9033	1.45586	7.18313e-35	2.8718e-32	AAT1	XP_008365553.2 acetyl-CoA acetyltransferase, cytosolic 1 [Malus domestica]	Metabolism;Metabolism;Metabolism;Metabolism;Metabolism;Metabolism;Metabolism;Metabolism;Metabolism;Metabolism;Metabolism;Metabolism;Metabolism;Metabolism	Global and overview maps;Global and overview maps;Global and overview maps;Carbohydrate metabolism;Global and overview maps;Carbohydrate metabolism;Amino acid metabolism;Amino acid metabolism;Lipid metabolism;Metabolism of terpenoids and polyketides;Carbohydrate metabolism;Amino acid metabolism;Carbohydrate metabolism;Lipid metabolism	ko01100//Metabolic pathways;ko01110//Biosynthesis of secondary metabolites;ko01200//Carbon metabolism;ko00620//Pyruvate metabolism;ko01212//Fatty acid metabolism;ko00630//Glyoxylate and dicarboxylate metabolism;ko00280//Valine, leucine and isoleucine degradation;ko00380//Tryptophan metabolism;ko00071//Fatty acid degradation;ko00900//Terpenoid backbone biosynthesis;ko00640//Propanoate metabolism;k…	K00626;K00626;K00626;K00626;K00626;K00626;K00626;K00626;K00626;K00626;K00626;K00626;K00626;K00626	GO:0005575//cellular_component	GO:0001727//lipid kinase activity;GO:0003985//acetyl-CoA C-acetyltransferase activity;GO:0003988//acetyl-CoA C-acyltransferase activity;GO:0015450//P-P-bond-hydrolysis-driven protein transmembrane transporter activity;GO:0016747//transferase activity, transferring acyl groups other than amino-acyl groups;GO:0033817//beta-ketoacyl-acyl-carrier-protein synthase II activity	GO:0006631//fatty acid metabolic process;GO:0006633//fatty acid biosynthetic process;GO:0008150//biological_process;GO:0009062//fatty acid catabolic process;GO:0015031//protein transport
667	gene:MD09G1130600	0.19	0.16	0.08	1.35	2.14	1.65	0.143333	1.71333	3.57936	1.20873e-12	9.89658e-11	RLP6	XP_028963909.1 receptor-like protein 7 [Malus domestica]	-	-	-	-	-	GO:0005515//protein binding	-
668	gene:MD09G1134900	1.56	1.49	2.07	4.86	4.59	3.47	1.70667	4.30667	1.33539	6.13192e-07	2.1161e-05	RH53	XP_028963944.1 DEAD-box ATP-dependent RNA helicase 53, mitochondrial-like [Malus domestica]	-	-	-	-	GO:0005658//alpha DNA polymerase:primase complex;GO:0009380//excinuclease repair complex	GO:0003676//nucleic acid binding;GO:0003677//DNA binding;GO:0003678//DNA helicase activity;GO:0003688//DNA replication origin binding;GO:0003690//double-stranded DNA binding;GO:0003916//DNA topoisomerase activity;GO:0003917//DNA topoisomerase type I activity;GO:0004003//ATP-dependent DNA helicase activity;GO:0004386//helicase activity;GO:0005515//protein binding;GO:0005524//ATP binding;GO:0008026…	GO:0006139//nucleobase-containing compound metabolic process;GO:0006260//DNA replication;GO:0006265//DNA topological change;GO:0006268//DNA unwinding involved in DNA replication;GO:0006281//DNA repair;GO:0006289//nucleotide-excision repair;GO:0006310//DNA recombination;GO:0043571//maintenance of CRISPR repeat elements
669	gene:MD09G1135900	0.18	0.19	0.2	1.09	1.26	1.61	0.19	1.32	2.79647	5.05016e-05	0.00111641	UGT85A24	XP_008357979.2 7-deoxyloganetin glucosyltransferase-like [Malus domestica]	-	-	-	-	-	GO:0008194//UDP-glycosyltransferase activity;GO:0016758//transferase activity, transferring hexosyl groups	-
670	gene:MD09G1137100	1.76	1.6	1.48	4.19	5.04	4.52	1.61333	4.58333	1.50635	1.32957e-07	5.29307e-06	MUR4	RXH90204.1 hypothetical protein DVH24_032561 [Malus domestica]	Metabolism;Metabolism	Global and overview maps;Carbohydrate metabolism	ko01100//Metabolic pathways;ko00520//Amino sugar and nucleotide sugar metabolism	K12448;K12448	-	GO:0003824//catalytic activity;GO:0003854//3-beta-hydroxy-delta5-steroid dehydrogenase activity;GO:0003978//UDP-glucose 4-epimerase activity;GO:0004316//3-oxoacyl-[acyl-carrier-protein] reductase (NADPH) activity;GO:0008446//GDP-mannose 4,6-dehydratase activity;GO:0008460//dTDP-glucose 4,6-dehydratase activity;GO:0008667//2,3-dihydro-2,3-dihydroxybenzoate dehydrogenase activity;GO:0008712//ADP-gl…	GO:0000271//polysaccharide biosynthetic process;GO:0005975//carbohydrate metabolic process;GO:0006012//galactose metabolic process;GO:0006633//fatty acid biosynthetic process;GO:0006694//steroid biosynthetic process;GO:0009243//O antigen biosynthetic process;GO:0009244//lipopolysaccharide core region biosynthetic process;GO:0019305//dTDP-rhamnose biosynthetic process;GO:0055114//oxidation-reducti…
671	gene:MD09G1140300	10.13	10.59	12.45	61.49	69.96	72.46	11.0567	67.97	2.61998	1.47553e-80	5.04107e-77	ZIP5	XP_008357510.2 zinc transporter 8-like [Malus domestica]	-	-	-	-	GO:0016020//membrane	GO:0046873//metal ion transmembrane transporter activity	GO:0030001//metal ion transport;GO:0055085//transmembrane transport
672	gene:MD09G1141700	0.91	1.76	1.69	5.03	5.43	6.01	1.45333	5.49	1.91744	6.8245e-09	3.37462e-07	GT3	XP_008367684.2 putative UDP-glucose flavonoid 3-O-glucosyltransferase 3 [Malus domestica]	-	-	-	-	-	GO:0008194//UDP-glycosyltransferase activity;GO:0016758//transferase activity, transferring hexosyl groups	-
673	gene:MD09G1142500	0.92	0.26	0.76	2.18	2.46	1.78	0.646667	2.14	1.72652	0.000690854	0.0106537	UGT85A24	TQE06690.1 hypothetical protein C1H46_007756 [Malus baccata]	-	-	-	-	-	GO:0008194//UDP-glycosyltransferase activity	-
674	gene:MD09G1145200	1.02	0.73	0.94	2.89	2.05	1.38	0.896667	2.10667	1.23232	0.00206403	0.026601	WAKL22	XP_008380153.2 wall-associated receptor kinase-like 1 [Malus domestica]	-	-	-	-	GO:0005575//cellular_component;GO:0005623//cell;GO:0005886//plasma membrane;GO:0016020//membrane;GO:0016021//integral component of membrane;GO:0031224//intrinsic component of membrane;GO:0044425//membrane part;GO:0044464//cell part;GO:0071944//cell periphery	GO:0000166//nucleotide binding;GO:0001871//pattern binding;GO:0003674//molecular_function;GO:0003824//catalytic activity;GO:0004672//protein kinase activity;GO:0004674//protein serine/threonine kinase activity;GO:0005488//binding;GO:0005509//calcium ion binding;GO:0005524//ATP binding;GO:0008144//drug binding;GO:0016301//kinase activity;GO:0016740//transferase activity;GO:0016772//transferase act…	GO:0006464//cellular protein modification process;GO:0006468//protein phosphorylation;GO:0006793//phosphorus metabolic process;GO:0006796//phosphate-containing compound metabolic process;GO:0006807//nitrogen compound metabolic process;GO:0007154//cell communication;GO:0007165//signal transduction;GO:0007166//cell surface receptor signaling pathway;GO:0008150//biological_process;GO:0008152//metabo…
675	gene:MD09G1148500	14.84	13.94	13.42	5.37	5.16	7.17	14.0667	5.9	-1.25349	3.22311e-11	2.18642e-09	At2g42990	XP_008348355.2 GDSL esterase/lipase At2g42990-like [Malus domestica]	-	-	-	-	-	GO:0016788//hydrolase activity, acting on ester bonds	-
676	gene:MD09G1149300	0.35	0.42	0.24	1.49	2.41	1.73	0.336667	1.87667	2.47878	2.45547e-06	7.55176e-05	APF2	XP_017190056.2 aspartyl protease family protein 2 [Malus domestica]	-	-	-	-	-	GO:0005515//protein binding	GO:0009405//pathogenesis
677	gene:MD09G1153800	0.72	0.88	1.18	2.47	2.69	2.32	0.926667	2.49333	1.42795	9.65888e-06	0.000256893	MIK2	XP_008380225.2 probable leucine-rich repeat receptor-like protein kinase At1g35710 isoform X2 [Malus domestica]	-	-	-	-	GO:0005887//integral component of plasma membrane;GO:0019012//virion	GO:0004672//protein kinase activity;GO:0005515//protein binding;GO:0005524//ATP binding;GO:0047334//diphosphate-fructose-6-phosphate 1-phosphotransferase activity;GO:0051119//sugar transmembrane transporter activity	GO:0006096//glycolytic process;GO:0006468//protein phosphorylation;GO:0008643//carbohydrate transport;GO:0030683//evasion or tolerance by virus of host immune response
678	gene:MD09G1161500	7.98	7.77	7.06	3.45	3.64	2.61	7.60333	3.23333	-1.23361	9.17764e-08	3.75305e-06	At1g51550	RXH89034.1 hypothetical protein DVH24_000633 [Malus domestica]	-	-	-	-	-	GO:0005515//protein binding	-
679	gene:MD09G1161700	3.35	5.57	3.82	12.38	11.94	14.86	4.24667	13.06	1.62075	1.36192e-13	1.23928e-11	RFS2	TQD89860.1 hypothetical protein C1H46_024562 [Malus baccata]	Metabolism;Metabolism	Global and overview maps;Carbohydrate metabolism	ko01100//Metabolic pathways;ko00052//Galactose metabolism	K06617;K06617	-	-	-
680	gene:MD09G1172100	2.02	2.91	2.67	8.18	10.19	9.64	2.53333	9.33667	1.88187	4.60437e-10	2.68691e-08	ATL60	XP_008380724.2 RING-H2 finger protein ATL3 [Malus domestica]	-	-	-	-	GO:0000109//nucleotide-excision repair complex;GO:0005680//anaphase-promoting complex	GO:0008270//zinc ion binding;GO:0016682//oxidoreductase activity, acting on diphenols and related substances as donors, oxygen as acceptor;GO:0046872//metal ion binding;GO:0061630//ubiquitin protein ligase activity;GO:0097602//cullin family protein binding	GO:0006289//nucleotide-excision repair;GO:0007411//axon guidance;GO:0031145//anaphase-promoting complex-dependent proteasomal ubiquitin-dependent protein catabolic process;GO:0055114//oxidation-reduction process
681	gene:MD09G1177800	1.76	1.95	1.77	3.62	4.6	3.25	1.82667	3.82333	1.06562	0.0016184	0.0217607	GLO4	XP_008380775.1 peroxisomal (S)-2-hydroxy-acid oxidase GLO4-like [Malus domestica]	Metabolism;Metabolism;Metabolism;Cellular Processes;Metabolism	Global and overview maps;Global and overview maps;Global and overview maps;Transport and catabolism;Carbohydrate metabolism	ko01100//Metabolic pathways;ko01110//Biosynthesis of secondary metabolites;ko01200//Carbon metabolism;ko04146//Peroxisome;ko00630//Glyoxylate and dicarboxylate metabolism	K11517;K11517;K11517;K11517;K11517	GO:0005737//cytoplasm	GO:0000107//imidazoleglycerol-phosphate synthase activity;GO:0003824//catalytic activity;GO:0003920//GMP reductase activity;GO:0003938//IMP dehydrogenase activity;GO:0003949//1-(5-phosphoribosyl)-5-[(5-phosphoribosylamino)methylideneamino]imidazole-4-carboxamide isomerase activity;GO:0004452//isopentenyl-diphosphate delta-isomerase activity;GO:0004807//triose-phosphate isomerase activity;GO:00159…	GO:0000105//histidine biosynthetic process;GO:0006096//glycolytic process;GO:0006537//glutamate biosynthetic process;GO:0008299//isoprenoid biosynthetic process;GO:0009152//purine ribonucleotide biosynthetic process;GO:0015950//purine nucleotide interconversion;GO:0055114//oxidation-reduction process
682	gene:MD09G1178600	1.26	1.77	1.37	5.08	5.36	4	1.46667	4.81333	1.7145	2.59892e-06	7.94711e-05	TIFY10A	XP_008380785.1 protein TIFY 6b-like [Malus domestica]	Environmental Information Processing	Signal transduction	ko04075//Plant hormone signal transduction	K13464	-	-	-
683	gene:MD09G1181200	2.82	3.32	4.63	15.85	20.45	19.31	3.59	18.5367	2.36833	7.239e-32	2.49586e-29	CYP92C6	XP_028964107.1 cytochrome P450 71A1-like [Malus domestica]	Metabolism;Metabolism;Metabolism	Global and overview maps;Global and overview maps;Metabolism of terpenoids and polyketides	ko01100//Metabolic pathways;ko01110//Biosynthesis of secondary metabolites;ko00905//Brassinosteroid biosynthesis	K20623;K20623;K20623	-	GO:0005506//iron ion binding;GO:0016705//oxidoreductase activity, acting on paired donors, with incorporation or reduction of molecular oxygen;GO:0020037//heme binding	GO:0055114//oxidation-reduction process
684	gene:MD09G1192100	7.65	8.89	8.16	22.64	25.9	27.52	8.23333	25.3533	1.62263	5.45017e-25	1.24135e-22	CWINV1	NP_001280910.1 beta-fructofuranosidase, insoluble isoenzyme CWINV1-like precursor [Malus domestica]	Metabolism;Metabolism;Metabolism;Metabolism	Global and overview maps;Global and overview maps;Carbohydrate metabolism;Carbohydrate metabolism	ko01100//Metabolic pathways;ko01110//Biosynthesis of secondary metabolites;ko00500//Starch and sucrose metabolism;ko00052//Galactose metabolism	K01193;K01193;K01193;K01193	-	-	-
685	gene:MD09G1200900	10.96	7.17	13.1	28.42	27.02	26.09	10.41	27.1767	1.3844	1.49255e-11	1.07455e-09	APS1	XP_028964156.1 acid phosphatase 1-like [Malus domestica]	-	-	-	-	-	GO:0016787//hydrolase activity;GO:0033821//DNA beta-glucosyltransferase activity	GO:0008152//metabolic process
686	gene:MD09G1204200	0.74	0.98	1.21	5.78	6.32	6.71	0.976667	6.27	2.68253	1.07096e-37	5.09463e-35	ABCG36	TQE12211.1 hypothetical protein C1H46_002136 [Malus baccata]	-	-	-	-	GO:0005575//cellular_component;GO:0005887//integral component of plasma membrane;GO:0009380//excinuclease repair complex;GO:0009898//cytoplasmic side of plasma membrane;GO:0016020//membrane;GO:0016021//integral component of membrane;GO:0043190//ATP-binding cassette (ABC) transporter complex;GO:0055051//ATP-binding cassette (ABC) transporter complex, integrated substrate binding;GO:0055052//ATP-bi…	GO:0003678//DNA helicase activity;GO:0003924//GTPase activity;GO:0005260//channel-conductance-controlling ATPase activity;GO:0005319//lipid transporter activity;GO:0005524//ATP binding;GO:0005525//GTP binding;GO:0008565//protein transporter activity;GO:0009381//excinuclease ABC activity;GO:0015220//choline transmembrane transporter activity;GO:0015221//lipopolysaccharide transmembrane transporter…	GO:0000910//cytokinesis;GO:0006260//DNA replication;GO:0006289//nucleotide-excision repair;GO:0006810//transport;GO:0006817//phosphate ion transport;GO:0006824//cobalt ion transport;GO:0006855//drug transmembrane transport;GO:0006869//lipid transport;GO:0007601//visual perception;GO:0008150//biological_process;GO:0008272//sulfate transport;GO:0015675//nickel cation transport;GO:0015689//molybdate…
687	gene:MD09G1219100	0.35	0.36	0.45	2.59	2.03	2.3	0.386667	2.30667	2.57665	4.90277e-12	3.71474e-10	BOR4	XP_008347793.1 boron transporter 4-like [Malus domestica]	-	-	-	-	GO:0016021//integral component of membrane	-	GO:0006820//anion transport
688	gene:MD09G1224500	3.95	3.59	2.44	8.25	10.51	10.05	3.32667	9.60333	1.52946	6.64179e-09	3.29295e-07	WRKY40	XP_008392469.1 probable WRKY transcription factor 40 [Malus domestica]	-	-	-	-	-	GO:0003700//transcription factor activity, sequence-specific DNA binding;GO:0043565//sequence-specific DNA binding	GO:0006355//regulation of transcription, DNA-templated
689	gene:MD09G1226600	0.23	0.45	0.21	0.93	1.15	1.2	0.296667	1.09333	1.88182	0.00362504	0.0421904	HST	XP_008381122.1 shikimate O-hydroxycinnamoyltransferase-like [Malus domestica]	Metabolism;Metabolism;Metabolism;Metabolism;Metabolism	Global and overview maps;Global and overview maps;Biosynthesis of other secondary metabolites;Biosynthesis of other secondary metabolites;Biosynthesis of other secondary metabolites	ko01100//Metabolic pathways;ko01110//Biosynthesis of secondary metabolites;ko00940//Phenylpropanoid biosynthesis;ko00941//Flavonoid biosynthesis;ko00945//Stilbenoid, diarylheptanoid and gingerol biosynthesis	K13065;K13065;K13065;K13065;K13065	-	GO:0016747//transferase activity, transferring acyl groups other than amino-acyl groups	-
690	gene:MD09G1228300	1.87	1.86	2.03	6.21	6.07	5.82	1.92	6.03333	1.65185	2.54034e-11	1.74851e-09	At1g79710	XP_008365736.2 LOW QUALITY PROTEIN: probable folate-biopterin transporter 3 [Malus domestica]	-	-	-	-	-	GO:0022857//transmembrane transporter activity	GO:0055085//transmembrane transport
691	gene:MD09G1233700	3.69	4	2.76	6.27	9.1	9.15	3.48333	8.17333	1.23046	5.6616e-09	2.8407e-07	HSFA4B	XP_008381180.2 heat stress transcription factor A-4b-like [Malus domestica]	-	-	-	-	-	GO:0003700//transcription factor activity, sequence-specific DNA binding;GO:0005524//ATP binding;GO:0043565//sequence-specific DNA binding	GO:0006355//regulation of transcription, DNA-templated;GO:0007059//chromosome segregation;GO:0030261//chromosome condensation
692	gene:MD09G1240700	0	0.09	0.3	1.73	1.36	2.59	0.13	1.89333	3.86434	7.53199e-05	0.00158134	ATL41	XP_008381572.1 E3 ubiquitin-protein ligase ATL41-like [Malus domestica]	-	-	-	-	GO:0000109//nucleotide-excision repair complex;GO:0005680//anaphase-promoting complex	GO:0008270//zinc ion binding;GO:0046872//metal ion binding;GO:0061630//ubiquitin protein ligase activity;GO:0097602//cullin family protein binding	GO:0006289//nucleotide-excision repair;GO:0031145//anaphase-promoting complex-dependent proteasomal ubiquitin-dependent protein catabolic process
693	gene:MD09G1247900	7.55	14.9	9.94	4.86	4.04	1.87	10.7967	3.59	-1.58853	1.47155e-06	4.76743e-05	--	XP_008381249.1 uncharacterized protein LOC103444113 [Malus domestica]	-	-	-	-	-	-	-
694	gene:MD09G1250100	12.19	13.73	14.67	5.05	6.14	7.17	13.53	6.12	-1.14456	3.97421e-10	2.34098e-08	EXPB3	XP_008378126.2 expansin-B3-like [Malus domestica]	-	-	-	-	-	-	-
695	gene:MD09G1251600	2.37	2.09	2.07	5.32	6.04	6.51	2.17667	5.95667	1.45238	2.69331e-06	8.20236e-05	EPHX2	XP_008381260.2 bifunctional epoxide hydrolase 2-like [Malus domestica]	-	-	-	-	-	GO:0003674//molecular_function;GO:0003824//catalytic activity;GO:0008236//serine-type peptidase activity;GO:0016788//hydrolase activity, acting on ester bonds;GO:0047570//3-oxoadipate enol-lactonase activity;GO:0070205//2-succinyl-6-hydroxy-2,4-cyclohexadiene-1-carboxylate synthase activity	GO:0006112//energy reserve metabolic process;GO:0006508//proteolysis;GO:0009102//biotin biosynthetic process;GO:0009234//menaquinone biosynthetic process;GO:0015979//photosynthesis;GO:0030163//protein catabolic process;GO:0042952//beta-ketoadipate pathway
696	gene:MD09G1270000	3.28	2.98	4.72	10.13	8.53	8.41	3.66	9.02333	1.30182	2.25617e-07	8.57321e-06	PCS1	XP_008362529.2 aspartic proteinase PCS1-like [Malus domestica]	-	-	-	-	-	-	-
697	gene:MD09G1271400	0.07	0	0	0.72	1.42	1.86	0.0233333	1.33333	5.8365	3.34785e-05	0.000774727	MYB20	XP_008381375.2 transcription factor MYB20-like [Malus domestica]	-	-	-	-	-	-	-
698	gene:MD09G1276300	2.69	3.65	3.26	7.35	10.91	10.96	3.2	9.74	1.60585	3.98392e-12	3.09338e-10	GAD1	NP_001280764.1 glutamate decarboxylase 2 [Malus domestica]	Metabolism;Metabolism;Metabolism;Metabolism;Metabolism;Metabolism	Global and overview maps;Global and overview maps;Amino acid metabolism;Metabolism of other amino acids;Carbohydrate metabolism;Metabolism of other amino acids	ko01100//Metabolic pathways;ko01110//Biosynthesis of secondary metabolites;ko00250//Alanine, aspartate and glutamate metabolism;ko00410//beta-Alanine metabolism;ko00650//Butanoate metabolism;ko00430//Taurine and hypotaurine metabolism	K01580;K01580;K01580;K01580;K01580;K01580	-	GO:0004351//glutamate decarboxylase activity;GO:0004837//tyrosine decarboxylase activity;GO:0016831//carboxy-lyase activity;GO:0030170//pyridoxal phosphate binding	GO:0006540//glutamate decarboxylation to succinate;GO:0015940//pantothenate biosynthetic process;GO:0019752//carboxylic acid metabolic process;GO:0051188//cofactor biosynthetic process
699	gene:MD09G1287100	1.95	2.16	2.17	4.79	4.84	4.78	2.09333	4.80333	1.19823	1.11382e-05	0.000291291	At3g62260	RXH90758.1 hypothetical protein DVH24_035522 [Malus domestica]	-	-	-	-	-	GO:0016791//phosphatase activity	-
700	gene:MD10G1005200	1.8	2.72	1.68	1.11	0.79	0.8	2.06667	0.9	-1.19931	0.00383663	0.0442733	LAMT	XP_008381646.2 probable S-adenosylmethionine-dependent methyltransferase At5g38100 [Malus domestica]	-	-	-	-	-	GO:0008168//methyltransferase activity	-
701	gene:MD10G1014000	38.03	42.52	32.2	15.9	19.48	19.74	37.5833	18.3733	-1.03248	6.43079e-10	3.69534e-08	ADH	XP_028964917.1 alcohol dehydrogenase-like [Malus domestica]	Metabolism;Metabolism;Metabolism;Metabolism;Metabolism;Metabolism	Global and overview maps;Global and overview maps;Carbohydrate metabolism;Lipid metabolism;Lipid metabolism;Amino acid metabolism	ko01100//Metabolic pathways;ko01110//Biosynthesis of secondary metabolites;ko00010//Glycolysis / Gluconeogenesis;ko00592//alpha-Linolenic acid metabolism;ko00071//Fatty acid degradation;ko00350//Tyrosine metabolism	K18857;K18857;K18857;K18857;K18857;K18857	GO:0009342//glutamate synthase complex (NADPH)	GO:0004024//alcohol dehydrogenase activity, zinc-dependent;GO:0004455//ketol-acid reductoisomerase activity;GO:0008743//L-threonine 3-dehydrogenase activity;GO:0016491//oxidoreductase activity;GO:0016616//oxidoreductase activity, acting on the CH-OH group of donors, NAD or NADP as acceptor;GO:0016655//oxidoreductase activity, acting on NAD(P)H, quinone or similar compound as acceptor;GO:0018467//…	GO:0006113//fermentation;GO:0006537//glutamate biosynthetic process;GO:0006567//threonine catabolic process;GO:0006813//potassium ion transport;GO:0008152//metabolic process;GO:0009097//isoleucine biosynthetic process;GO:0009099//valine biosynthetic process;GO:0009404//toxin metabolic process;GO:0010127//mycothiol-dependent detoxification;GO:0019439//aromatic compound catabolic process;GO:0045666…
702	gene:MD10G1014100	3	2.58	1.65	0.17	0.87	0.71	2.41	0.583333	-2.04664	0.000257771	0.00456948	ADH	TQE13543.1 hypothetical protein C1H46_000874 [Malus baccata]	Metabolism;Metabolism;Metabolism;Metabolism;Metabolism;Metabolism	Global and overview maps;Global and overview maps;Carbohydrate metabolism;Lipid metabolism;Lipid metabolism;Amino acid metabolism	ko01100//Metabolic pathways;ko01110//Biosynthesis of secondary metabolites;ko00010//Glycolysis / Gluconeogenesis;ko00592//alpha-Linolenic acid metabolism;ko00071//Fatty acid degradation;ko00350//Tyrosine metabolism	K18857;K18857;K18857;K18857;K18857;K18857	GO:0009342//glutamate synthase complex (NADPH)	GO:0004024//alcohol dehydrogenase activity, zinc-dependent;GO:0008743//L-threonine 3-dehydrogenase activity;GO:0016491//oxidoreductase activity;GO:0018467//formaldehyde dehydrogenase activity;GO:0045181//glutamate synthase activity, NAD(P)H as acceptor;GO:0050607//mycothiol-dependent formaldehyde dehydrogenase activity;GO:0051287//NAD binding;GO:0051903//S-(hydroxymethyl)glutathione dehydrogenase…	GO:0006113//fermentation;GO:0006537//glutamate biosynthetic process;GO:0006567//threonine catabolic process;GO:0009404//toxin metabolic process;GO:0010127//mycothiol-dependent detoxification;GO:0045666//positive regulation of neuron differentiation;GO:0045930//negative regulation of mitotic cell cycle;GO:0046292//formaldehyde metabolic process;GO:0055114//oxidation-reduction process
703	gene:MD10G1017300	8.38	12.38	8.95	57.5	48.41	54.02	9.90333	53.31	2.42842	1.74802e-47	1.28808e-44	--	XP_008373181.2 pathogen-related protein-like isoform X1 [Malus domestica]	-	-	-	-	-	-	GO:0030638//polyketide metabolic process
704	gene:MD10G1021400	0.74	0.87	0.79	2.12	2.71	2.57	0.8	2.46667	1.62449	3.95727e-05	0.000900776	PUB28	XP_008347764.2 U-box domain-containing protein 28-like [Malus domestica]	-	-	-	-	-	GO:0004842//ubiquitin-protein transferase activity;GO:0008270//zinc ion binding	GO:0016567//protein ubiquitination
705	gene:MD10G1035800	0.36	1.01	0.39	7.73	6.45	10.81	0.586667	8.33	3.8277	8.65747e-26	2.1127e-23	TAR4	XP_008381905.2 tryptophan aminotransferase-related protein 4 [Malus domestica]	-	-	-	-	GO:0005737//cytoplasm	GO:0003674//molecular_function;GO:0003824//catalytic activity;GO:0004400//histidinol-phosphate transaminase activity;GO:0016846//carbon-sulfur lyase activity;GO:0030170//pyridoxal phosphate binding;GO:0048472//threonine-phosphate decarboxylase activity	GO:0000105//histidine biosynthetic process;GO:0009058//biosynthetic process;GO:0009236//cobalamin biosynthetic process;GO:0019634//organic phosphonate metabolic process;GO:0042398//cellular modified amino acid biosynthetic process
706	gene:MD10G1036100	1.52	1.99	1.33	3.93	4.18	3.96	1.61333	4.02333	1.31835	2.99296e-06	9.03441e-05	CK1	XP_008381902.2 probable choline kinase 1 isoform X1 [Malus domestica]	Metabolism;Metabolism	Global and overview maps;Lipid metabolism	ko01100//Metabolic pathways;ko00564//Glycerophospholipid metabolism	K14156;K14156	GO:0005634//nucleus	GO:0003674//molecular_function;GO:0004413//homoserine kinase activity;GO:0016709//oxidoreductase activity, acting on paired donors, with incorporation or reduction of molecular oxygen, NAD(P)H as one donor, and incorporation of one atom of oxygen;GO:0016773//phosphotransferase activity, alcohol group as acceptor;GO:0019165//thiamine kinase activity;GO:0046522//S-methyl-5-thioribose kinase activity	GO:0006352//DNA-templated transcription, initiation;GO:0006744//ubiquinone biosynthetic process;GO:0009088//threonine biosynthetic process;GO:0009228//thiamine biosynthetic process;GO:0019509//L-methionine biosynthetic process from methylthioadenosine;GO:0030436//asexual sporulation
707	gene:MD10G1042300	0.94	0.95	1	6.45	10.89	13.1	0.963333	10.1467	3.39683	1.53152e-49	1.19908e-46	TT10	XP_028965266.1 laccase-15-like [Malus domestica]	-	-	-	-	-	GO:0005375//copper ion transmembrane transporter activity;GO:0005507//copper ion binding;GO:0016491//oxidoreductase activity	GO:0006825//copper ion transport;GO:0055114//oxidation-reduction process
708	gene:MD10G1047000	2.49	2.82	3.09	12.62	10.27	11.36	2.8	11.4167	2.02764	5.0161e-30	1.5326e-27	PXC3	XP_028965294.1 leucine-rich repeat receptor-like tyrosine-protein kinase PXC3 [Malus domestica]	-	-	-	-	-	GO:0004672//protein kinase activity;GO:0005515//protein binding;GO:0005524//ATP binding	GO:0006468//protein phosphorylation
709	gene:MD10G1047300	3.1	3.01	3.13	12.03	11.76	12.75	3.08	12.18	1.98351	9.86375e-35	3.86135e-32	PXC3	XP_028965293.1 LOW QUALITY PROTEIN: leucine-rich repeat receptor-like tyrosine-protein kinase PXC3 [Malus domestica]	-	-	-	-	-	GO:0004672//protein kinase activity;GO:0005515//protein binding;GO:0005524//ATP binding	GO:0006468//protein phosphorylation
710	gene:MD10G1052800	0.13	0.82	0.48	3.95	6.3	6.23	0.476667	5.49333	3.52663	8.49498e-15	8.63405e-13	2ODD19	XP_028965327.1 protein DMR6-LIKE OXYGENASE 2-like [Malus domestica]	-	-	-	-	-	GO:0016491//oxidoreductase activity	GO:0055114//oxidation-reduction process
711	gene:MD10G1053000	1.24	1.16	1.64	33.44	24.73	34.73	1.34667	30.9667	4.52325	5.93429e-66	9.69636e-63	2ODD19	XP_008358356.2 protein DMR6-LIKE OXYGENASE 2-like [Malus domestica]	-	-	-	-	-	GO:0016491//oxidoreductase activity	GO:0055114//oxidation-reduction process
712	gene:MD10G1053100	0.28	0.5	0.45	2.99	2	2.3	0.41	2.43	2.56726	3.29044e-07	1.20996e-05	2ODD19	XP_008384385.2 protein DMR6-LIKE OXYGENASE 2-like [Malus domestica]	-	-	-	-	-	GO:0016491//oxidoreductase activity	GO:0055114//oxidation-reduction process
713	gene:MD10G1056300	5.19	0.8	4.17	6.02	8.57	9.76	3.38667	8.11667	1.26102	1.76276e-06	5.62361e-05	--	-	-	-	-	-	-	-	-
714	gene:MD10G1061300	24.17	19.13	20.41	7.82	10.23	9.53	21.2367	9.19333	-1.2079	2.92622e-09	1.5467e-07	SAUR50	XP_007201436.2 auxin-responsive protein SAUR50 [Prunus persica]	Environmental Information Processing	Signal transduction	ko04075//Plant hormone signal transduction	K14488	GO:0005634//nucleus	-	GO:0009733//response to auxin
715	gene:MD10G1075200	10.43	8.47	8.68	1.36	0.56	0.44	9.19333	0.786667	-3.54676	1.83917e-17	2.42519e-15	RAD	XP_008347407.1 transcription factor RADIALIS-like [Malus domestica]	-	-	-	-	-	-	-
716	gene:MD10G1091900	0.07	0	0	1	0.44	0.62	0.0233333	0.686667	4.87915	0.00217168	0.0276657	CXE12	XP_008375948.1 probable carboxylesterase 12 [Malus domestica]	-	-	-	-	GO:0005576//extracellular region	GO:0016787//hydrolase activity	-
717	gene:MD10G1102000	0.99	1.75	1.87	6.45	10.54	9.82	1.53667	8.93667	2.53993	3.09081e-18	4.45041e-16	At4g33920	XP_008390948.1 probable protein phosphatase 2C 63 [Malus domestica]	-	-	-	-	-	GO:0016791//phosphatase activity	-
718	gene:MD10G1104100	0.72	0.77	0.32	1.61	2.78	5.7	0.603333	3.36333	2.47886	0.000156795	0.00297151	ZAT6	XP_008348887.1 zinc finger protein ZAT10-like [Malus domestica]	-	-	-	-	-	-	-
719	gene:MD10G1121200	10.42	19.91	7	1.03	0.26	0.1	12.4433	0.463333	-4.74718	4.29055e-12	3.30417e-10	ATJ11	XP_008375105.1 chaperone protein dnaJ 11, chloroplastic-like [Malus domestica]	-	-	-	-	-	GO:0005515//protein binding	GO:0006457//protein folding;GO:0009408//response to heat
720	gene:MD10G1126100	0.54	0.27	0.53	1.34	1.47	1.48	0.446667	1.43	1.67874	2.62365e-05	0.000625235	--	RXI08539.1 hypothetical protein DVH24_022683 [Malus domestica]	-	-	-	-	-	GO:0003743//translation initiation factor activity;GO:0008460//dTDP-glucose 4,6-dehydratase activity;GO:0009973//adenylyl-sulfate reductase activity	GO:0006413//translational initiation;GO:0009243//O antigen biosynthetic process;GO:0019305//dTDP-rhamnose biosynthetic process;GO:0019420//dissimilatory sulfate reduction
721	gene:MD10G1133400	2.17	1.74	1.67	16.58	19.57	19.19	1.86	18.4467	3.30999	2.64899e-46	1.81003e-43	NAC022	XP_008392474.1 NAC domain-containing protein 22-like [Malus domestica]	-	-	-	-	-	GO:0003677//DNA binding	GO:0006355//regulation of transcription, DNA-templated
722	gene:MD10G1141400	1.04	1	0.97	2.36	2.26	2.74	1.00333	2.45333	1.28994	0.000251766	0.00447993	RPS4	XP_028965667.1 TMV resistance protein N-like [Malus domestica]	-	-	-	-	-	GO:0005515//protein binding	-
723	gene:MD10G1151600	1.31	1.28	1.38	0.14	0	0	1.32333	0.0466667	-4.82564	0.00103043	0.0149458	IBH1	XP_008365933.1 transcription factor IBH1-like [Malus domestica]	-	-	-	-	GO:0010007//magnesium chelatase complex	GO:0005488//binding;GO:0016851//magnesium chelatase activity	GO:0015995//chlorophyll biosynthetic process
724	gene:MD10G1153400	0.33	0.7	0.8	7.61	12.78	12.82	0.61	11.07	4.1817	2.36208e-21	4.10969e-19	CRRSP55	XP_008382567.2 cysteine-rich repeat secretory protein 55-like [Malus domestica]	-	-	-	-	-	-	-
725	gene:MD10G1169100	9.46	8.72	10.48	3.67	4.48	3.65	9.55333	3.93333	-1.28025	2.04485e-12	1.64204e-10	At3g07010	RXH87154.1 hypothetical protein DVH24_028654 [Malus domestica]	Metabolism;Metabolism	Global and overview maps;Carbohydrate metabolism	ko01100//Metabolic pathways;ko00040//Pentose and glucuronate interconversions	K01728;K01728	GO:0019867//outer membrane	GO:0004872//receptor activity;GO:0022857//transmembrane transporter activity	GO:0006810//transport;GO:0051186//cofactor metabolic process;GO:0071941//nitrogen cycle metabolic process
726	gene:MD10G1176100	0.02	0.04	0.02	0.32	0.27	0.19	0.0266667	0.26	3.2854	0.00214072	0.0273641	--	RXH87217.1 hypothetical protein DVH24_028717 [Malus domestica]	-	-	-	-	-	GO:0004148//dihydrolipoyl dehydrogenase activity;GO:0008812//choline dehydrogenase activity;GO:0016491//oxidoreductase activity;GO:0016614//oxidoreductase activity, acting on CH-OH group of donors;GO:0016701//oxidoreductase activity, acting on single donors with incorporation of molecular oxygen;GO:0045550//geranylgeranyl reductase activity;GO:0050660//flavin adenine dinucleotide binding;GO:00719…	GO:0006096//glycolytic process;GO:0006744//ubiquinone biosynthetic process;GO:0015995//chlorophyll biosynthetic process;GO:0019285//glycine betaine biosynthetic process from choline;GO:0030494//bacteriochlorophyll biosynthetic process;GO:0045454//cell redox homeostasis;GO:0051068//dihydrolipoamide metabolic process;GO:0055114//oxidation-reduction process
727	gene:MD10G1184700	3.11	6.34	3.24	28.36	25.31	25.62	4.23	26.43	2.64345	9.7468e-33	3.45561e-30	PHT1-4	RXH87294.1 hypothetical protein DVH24_028794 [Malus domestica]	-	-	-	-	GO:0005887//integral component of plasma membrane;GO:0016021//integral component of membrane	GO:0008028//monocarboxylic acid transmembrane transporter activity;GO:0015114//phosphate ion transmembrane transporter activity;GO:0015295//solute:proton symporter activity;GO:0022857//transmembrane transporter activity;GO:0042910//xenobiotic transporter activity;GO:0051119//sugar transmembrane transporter activity	GO:0006810//transport;GO:0006817//phosphate ion transport;GO:0008643//carbohydrate transport;GO:0015718//monocarboxylic acid transport;GO:0042908//xenobiotic transport;GO:0055085//transmembrane transport
728	gene:MD10G1195100	2.78	3.56	3.56	1.54	2.07	1.16	3.3	1.59	-1.05344	0.000262542	0.00464528	ICR4	XP_008382988.2 interactor of constitutive active ROPs 1-like [Malus domestica]	-	-	-	-	-	GO:0005524//ATP binding;GO:0008565//protein transporter activity	GO:0007059//chromosome segregation;GO:0030253//protein secretion by the type I secretion system;GO:0030261//chromosome condensation
729	gene:MD10G1198000	0.16	0.12	0.1	1.16	0.75	1.28	0.126667	1.06333	3.06949	3.95196e-05	0.000900113	CRPK1	XP_008383025.1 cold-responsive protein kinase 1-like isoform X1 [Malus domestica]	-	-	-	-	-	GO:0003674//molecular_function;GO:0004672//protein kinase activity;GO:0005524//ATP binding	GO:0006468//protein phosphorylation;GO:0009306//protein secretion
730	gene:MD10G1214300	4.87	5.02	4.41	13.64	13.85	14.95	4.76667	14.1467	1.56941	1.96638e-24	4.22278e-22	MIK2	XP_008383191.1 MDIS1-interacting receptor like kinase 2-like [Malus domestica]	-	-	-	-	-	GO:0004672//protein kinase activity;GO:0005515//protein binding;GO:0005524//ATP binding	GO:0006468//protein phosphorylation
731	gene:MD10G1215200	1.76	1.68	1.64	3.85	4.55	4.95	1.69333	4.45	1.39394	4.67086e-09	2.39149e-07	MIK2	KAB2601827.1 LRR receptor-like serine/threonine-protein kinase [Pyrus ussuriensis x Pyrus communis]	-	-	-	-	GO:0009986//cell surface	GO:0004672//protein kinase activity;GO:0005515//protein binding;GO:0005524//ATP binding	GO:0006468//protein phosphorylation
732	gene:MD10G1219900	0.76	0.56	0.6	2.41	2.64	2.57	0.64	2.54	1.98868	4.56932e-10	2.6706e-08	ABCC2	XP_028965919.1 ABC transporter D family member 2, chloroplastic-like isoform X2 [Malus domestica]	-	-	-	-	GO:0005575//cellular_component;GO:0005887//integral component of plasma membrane;GO:0009380//excinuclease repair complex;GO:0009898//cytoplasmic side of plasma membrane;GO:0015627//type II protein secretion system complex;GO:0016021//integral component of membrane;GO:0043190//ATP-binding cassette (ABC) transporter complex;GO:0055051//ATP-binding cassette (ABC) transporter complex, integrated subs…	GO:0000166//nucleotide binding;GO:0003674//molecular_function;GO:0003677//DNA binding;GO:0003697//single-stranded DNA binding;GO:0003924//GTPase activity;GO:0004527//exonuclease activity;GO:0005260//channel-conductance-controlling ATPase activity;GO:0005319//lipid transporter activity;GO:0005524//ATP binding;GO:0005525//GTP binding;GO:0008134//transcription factor binding;GO:0008565//protein tran…	GO:0000910//cytokinesis;GO:0006260//DNA replication;GO:0006281//DNA repair;GO:0006289//nucleotide-excision repair;GO:0006310//DNA recombination;GO:0006355//regulation of transcription, DNA-templated;GO:0006810//transport;GO:0006817//phosphate ion transport;GO:0006824//cobalt ion transport;GO:0006855//drug transmembrane transport;GO:0006869//lipid transport;GO:0007601//visual perception;GO:0008150…
733	gene:MD10G1220200	0.24	0.5	0.61	7.16	6.1	6.83	0.45	6.69667	3.89545	5.51331e-38	2.69085e-35	ABCC2	RXI09534.1 hypothetical protein DVH24_006149 [Malus domestica]	-	-	-	-	GO:0005575//cellular_component;GO:0005887//integral component of plasma membrane;GO:0009380//excinuclease repair complex;GO:0009898//cytoplasmic side of plasma membrane;GO:0015627//type II protein secretion system complex;GO:0016021//integral component of membrane;GO:0043190//ATP-binding cassette (ABC) transporter complex;GO:0055051//ATP-binding cassette (ABC) transporter complex, integrated subs…	GO:0000166//nucleotide binding;GO:0003674//molecular_function;GO:0003677//DNA binding;GO:0004176//ATP-dependent peptidase activity;GO:0005260//channel-conductance-controlling ATPase activity;GO:0005319//lipid transporter activity;GO:0005524//ATP binding;GO:0008134//transcription factor binding;GO:0008565//protein transporter activity;GO:0009381//excinuclease ABC activity;GO:0015220//choline trans…	GO:0000910//cytokinesis;GO:0006289//nucleotide-excision repair;GO:0006355//regulation of transcription, DNA-templated;GO:0006508//proteolysis;GO:0006810//transport;GO:0006817//phosphate ion transport;GO:0006824//cobalt ion transport;GO:0006855//drug transmembrane transport;GO:0006869//lipid transport;GO:0008150//biological_process;GO:0008272//sulfate transport;GO:0009306//protein secretion;GO:001…
734	gene:MD10G1221900	0	0.04	0	0.48	0.47	0.36	0.0133333	0.436667	5.03342	0.00120569	0.0170406	--	XP_008383306.1 receptor-like protein EIX2 [Malus domestica]	-	-	-	-	-	GO:0005515//protein binding	-
735	gene:MD10G1222200	0.1	0.1	0.09	0.6	0.89	0.8	0.0966667	0.763333	2.98122	1.06302e-05	0.000279563	RLP6	KAB2601754.1 LRR receptor-like serine/threonine-protein kinase [Pyrus ussuriensis x Pyrus communis]	-	-	-	-	-	GO:0005515//protein binding	-
736	gene:MD10G1223500	0.12	0.27	0.12	3.29	3.34	3.01	0.17	3.21333	4.24046	5.38119e-24	1.10508e-21	PSKR1	XP_028965930.1 receptor-like protein EIX2 [Malus domestica]	-	-	-	-	-	GO:0005515//protein binding	-
737	gene:MD10G1225100	26.91	29.57	25.99	12.59	11.89	13.62	27.49	12.7	-1.11408	2.15178e-18	3.14654e-16	tag	XP_008383248.2 uncharacterized protein LOC103445971 [Malus domestica]	Genetic Information Processing	Replication and repair	ko03410//Base excision repair	K01246	-	GO:0008725//DNA-3-methyladenine glycosylase activity	GO:0006281//DNA repair;GO:0006284//base-excision repair
738	gene:MD10G1226100	6.73	7.51	6.25	33.7	41.56	42.93	6.83	39.3967	2.52812	6.52628e-65	9.08385e-62	VSR6	XP_008383256.1 vacuolar-sorting receptor 6-like [Malus domestica]	-	-	-	-	-	GO:0005509//calcium ion binding	-
739	gene:MD10G1228000	1.22	0.86	1.71	3.14	3	2.12	1.26333	2.75333	1.12394	0.000405103	0.00673597	EIX1	XP_008383284.3 receptor-like protein EIX2 [Malus domestica]	-	-	-	-	-	GO:0005515//protein binding	-
740	gene:MD10G1234000	0.25	0.18	0.14	1.29	1.89	1.73	0.19	1.63667	3.10669	0.000289534	0.0050445	--	XP_028965994.1 cysteine-rich and transmembrane domain-containing protein WIH2-like [Malus domestica]	-	-	-	-	-	-	-
741	gene:MD10G1239600	0.49	0.66	0.45	0.89	1.61	1.82	0.533333	1.44	1.43296	0.00282597	0.0344814	--	XP_018503801.1 PREDICTED: uncharacterized protein LOC103950741 [Pyrus x bretschneideri]	-	-	-	-	GO:0009340//DNA topoisomerase IV complex	GO:0003918//DNA topoisomerase type II (ATP-hydrolyzing) activity	GO:0006260//DNA replication;GO:0006265//DNA topological change
742	gene:MD10G1240500	6.44	7.32	6.74	24.53	25.8	32.11	6.83333	27.48	2.00772	6.48631e-32	2.25706e-29	CYP716A15	TQE11991.1 hypothetical protein C1H46_002385 [Malus baccata]	-	-	-	-	GO:0016021//integral component of membrane	GO:0005506//iron ion binding;GO:0016705//oxidoreductase activity, acting on paired donors, with incorporation or reduction of molecular oxygen;GO:0020037//heme binding	GO:0055114//oxidation-reduction process
743	gene:MD10G1240600	4.3	6.7	5.3	11.17	16.48	18.65	5.43333	15.4333	1.50614	2.58024e-10	1.56906e-08	CYP716A15	XP_008358591.1 beta-amyrin 28-monooxygenase-like isoform X2 [Malus domestica]	-	-	-	-	-	GO:0005506//iron ion binding;GO:0016705//oxidoreductase activity, acting on paired donors, with incorporation or reduction of molecular oxygen;GO:0020037//heme binding	GO:0055114//oxidation-reduction process
744	gene:MD10G1241500	11.98	12.61	14.82	28	33.28	26.7	13.1367	29.3267	1.15861	4.84323e-15	5.11273e-13	MUR4	XP_017190725.2 UDP-arabinose 4-epimerase 1 isoform X2 [Malus domestica]	Metabolism;Metabolism	Global and overview maps;Carbohydrate metabolism	ko01100//Metabolic pathways;ko00520//Amino sugar and nucleotide sugar metabolism	K12448;K12448	-	GO:0003824//catalytic activity;GO:0003854//3-beta-hydroxy-delta5-steroid dehydrogenase activity;GO:0003978//UDP-glucose 4-epimerase activity;GO:0008168//methyltransferase activity;GO:0008446//GDP-mannose 4,6-dehydratase activity;GO:0008460//dTDP-glucose 4,6-dehydratase activity;GO:0008667//2,3-dihydro-2,3-dihydroxybenzoate dehydrogenase activity;GO:0008712//ADP-glyceromanno-heptose 6-epimerase ac…	GO:0000271//polysaccharide biosynthetic process;GO:0005975//carbohydrate metabolic process;GO:0006012//galactose metabolic process;GO:0006694//steroid biosynthetic process;GO:0009243//O antigen biosynthetic process;GO:0009244//lipopolysaccharide core region biosynthetic process;GO:0019305//dTDP-rhamnose biosynthetic process;GO:0055114//oxidation-reduction process
745	gene:MD10G1243900	1.23	0.47	1.38	0.19	0.13	0	1.02667	0.106667	-3.26679	5.6398e-05	0.00123083	FOX5	TQE12022.1 hypothetical protein C1H46_002416 [Malus baccata]	-	-	-	-	-	GO:0008891//glycolate oxidase activity;GO:0016491//oxidoreductase activity;GO:0050660//flavin adenine dinucleotide binding	GO:0005975//carbohydrate metabolic process;GO:0055114//oxidation-reduction process
746	gene:MD10G1246900	4.7	8.17	4.81	0.46	0.66	0.98	5.89333	0.7	-3.07366	2.03229e-11	1.42492e-09	--	XP_017191647.2 uncharacterized protein LOC103450653 [Malus domestica]	-	-	-	-	-	-	-
747	gene:MD10G1250500	0.5	0.24	0.31	2.51	3.09	4.81	0.35	3.47	3.30951	1.22067e-14	1.21681e-12	WAK2	KAB2601566.1 wall-associated receptor kinase 3-like [Pyrus ussuriensis x Pyrus communis]	-	-	-	-	GO:0016021//integral component of membrane	GO:0004672//protein kinase activity;GO:0004674//protein serine/threonine kinase activity;GO:0005509//calcium ion binding;GO:0005524//ATP binding;GO:0030247//polysaccharide binding	GO:0006468//protein phosphorylation
748	gene:MD10G1250900	9.47	7.47	7.59	36.97	44.98	55.44	8.17667	45.7967	2.48566	2.06285e-47	1.49084e-44	WAK5	XP_028966050.1 wall-associated receptor kinase 3-like [Malus domestica]	-	-	-	-	-	GO:0004672//protein kinase activity;GO:0005524//ATP binding	GO:0006468//protein phosphorylation
749	gene:MD10G1251400	1.39	1.44	1.06	5.18	6.95	9.24	1.29667	7.12333	2.45774	5.67993e-19	8.71254e-17	WAK2	XP_028966050.1 wall-associated receptor kinase 3-like [Malus domestica]	-	-	-	-	GO:0005887//integral component of plasma membrane;GO:0009986//cell surface;GO:0016020//membrane;GO:0016021//integral component of membrane	GO:0004672//protein kinase activity;GO:0004674//protein serine/threonine kinase activity;GO:0005509//calcium ion binding;GO:0005524//ATP binding;GO:0030247//polysaccharide binding	GO:0006468//protein phosphorylation
750	gene:MD10G1254300	1	1.62	0.89	5.11	5.37	6.41	1.17	5.63	2.26663	9.98813e-15	1.00904e-12	CAT1	XP_008383406.1 cationic amino acid transporter 1-like [Malus domestica]	-	-	-	-	GO:0005887//integral component of plasma membrane;GO:0016020//membrane;GO:0016021//integral component of membrane	GO:0005275//amine transmembrane transporter activity;GO:0015171//amino acid transmembrane transporter activity;GO:0015495//gamma-aminobutyric acid:proton symporter activity;GO:0022857//transmembrane transporter activity	GO:0006810//transport;GO:0006865//amino acid transport;GO:0009450//gamma-aminobutyric acid catabolic process;GO:0015837//amine transport;GO:0055085//transmembrane transport
751	gene:MD10G1258100	1.27	3.08	1.86	7.34	5.4	6.37	2.07	6.37	1.62166	9.65838e-07	3.22069e-05	--	XP_008371643.1 uncharacterized protein LOC103435024 [Malus domestica]	-	-	-	-	-	-	-
752	gene:MD10G1261000	11.01	8.84	13.04	6.89	5.17	3.71	10.9633	5.25667	-1.06047	2.26825e-08	1.03325e-06	NCED2	XP_008371610.2 9-cis-epoxycarotenoid dioxygenase NCED2, chloroplastic-like [Malus domestica]	Metabolism;Metabolism;Metabolism	Global and overview maps;Global and overview maps;Metabolism of terpenoids and polyketides	ko01100//Metabolic pathways;ko01110//Biosynthesis of secondary metabolites;ko00906//Carotenoid biosynthesis	K09840;K09840;K09840	-	GO:0016702//oxidoreductase activity, acting on single donors with incorporation of molecular oxygen, incorporation of two atoms of oxygen	GO:0055114//oxidation-reduction process
753	gene:MD10G1266100	11.33	7.91	7.59	31.24	31.06	37.62	8.94333	33.3067	1.89693	2.90567e-22	5.40583e-20	PUP21	XP_008383506.2 purine permease 21-like [Malus domestica]	-	-	-	-	GO:0016020//membrane;GO:0016021//integral component of membrane	-	-
754	gene:MD10G1274200	10.48	12.37	10.45	31.78	25.02	29.47	11.1	28.7567	1.37334	1.66618e-16	2.01989e-14	BEH4	XP_008383594.2 BES1/BZR1 homolog protein 4-like [Malus domestica]	-	-	-	-	-	-	-
755	gene:MD10G1278000	1.2	1.77	1.62	3.83	3.38	2.74	1.53	3.31667	1.1162	0.000249498	0.00445011	CAMRLK	XP_008358640.2 LOW QUALITY PROTEIN: calmodulin-binding receptor kinase CaMRLK-like [Malus domestica]	-	-	-	-	-	GO:0004672//protein kinase activity;GO:0005515//protein binding;GO:0005524//ATP binding	GO:0006468//protein phosphorylation
756	gene:MD10G1278400	12.86	11.9	9.49	2.78	3.14	4.99	11.4167	3.63667	-1.65045	4.7193e-12	3.5902e-10	CIPK5	NP_001315924.1 CBL-interacting serine/threonine-protein kinase 20-like [Malus domestica]	-	-	-	-	-	GO:0004672//protein kinase activity;GO:0005524//ATP binding;GO:0016709//oxidoreductase activity, acting on paired donors, with incorporation or reduction of molecular oxygen, NAD(P)H as one donor, and incorporation of one atom of oxygen	GO:0006468//protein phosphorylation;GO:0006744//ubiquinone biosynthetic process;GO:0007165//signal transduction
757	gene:MD10G1281600	0.94	0.63	0.78	10.26	11.93	14.14	0.783333	12.11	3.95043	3.87713e-37	1.77691e-34	SAG12	XP_028966165.1 zingipain-2-like [Malus domestica]	-	-	-	-	-	GO:0008234//cysteine-type peptidase activity	GO:0006508//proteolysis
758	gene:MD10G1281700	0.35	0.24	0.16	3.77	5.07	4.48	0.25	4.44	4.15056	1.50789e-14	1.49126e-12	SAG12	XP_028966166.1 zingipain-1-like [Malus domestica]	-	-	-	-	GO:0005634//nucleus	GO:0008234//cysteine-type peptidase activity	GO:0006508//proteolysis
759	gene:MD10G1286100	19.51	22.03	20.38	10.67	10.12	4.7	20.64	8.49667	-1.28047	9.21409e-11	5.91922e-09	At5g45950	XP_028966184.1 GDSL esterase/lipase At5g45950 [Malus domestica]	-	-	-	-	GO:0005575//cellular_component;GO:0005576//extracellular region	GO:0003674//molecular_function;GO:0003824//catalytic activity;GO:0016787//hydrolase activity;GO:0016788//hydrolase activity, acting on ester bonds	GO:0006629//lipid metabolic process;GO:0008150//biological_process;GO:0008152//metabolic process;GO:0009056//catabolic process;GO:0016042//lipid catabolic process;GO:0044238//primary metabolic process;GO:0071704//organic substance metabolic process;GO:1901575//organic substance catabolic process
760	gene:MD10G1286300	0.85	2.5	1.04	6.61	10.08	8.62	1.46333	8.43667	2.52741	2.04049e-08	9.3631e-07	PTI5	XP_008349213.1 pathogenesis-related genes transcriptional activator PTI5-like [Malus domestica]	Organismal Systems	Environmental adaptation	ko04626//Plant-pathogen interaction	K13433	-	GO:0003700//transcription factor activity, sequence-specific DNA binding	GO:0006355//regulation of transcription, DNA-templated
761	gene:MD10G1290300	1.99	2.26	2.56	13.98	11.36	12.01	2.27	12.45	2.45538	2.81388e-35	1.13708e-32	NSL1	XP_008358675.2 MACPF domain-containing protein NSL1-like [Malus domestica]	-	-	-	-	-	-	-
762	gene:MD10G1290400	8.93	7.16	9.15	20.07	16.1	21.1	8.41333	19.09	1.18207	3.02721e-07	1.12751e-05	ERF4	NP_001315779.1 ethylene-responsive transcription factor 4-like [Malus domestica]	-	-	-	-	-	GO:0003700//transcription factor activity, sequence-specific DNA binding	GO:0006355//regulation of transcription, DNA-templated
763	gene:MD10G1291200	0.37	0.08	0.2	1.43	1.83	1.8	0.216667	1.68667	2.96063	0.000262905	0.00464952	At1g11410	XP_028965143.1 G-type lectin S-receptor-like serine/threonine-protein kinase At1g11410 [Malus domestica]	-	-	-	-	-	-	GO:0048544//recognition of pollen
764	gene:MD10G1291800	0.74	0.95	1.05	2.7	1.64	2.07	0.913333	2.13667	1.22615	0.00432437	0.0487355	SBP2	XP_008383704.1 squamosa promoter-binding-like protein 3 [Malus domestica]	-	-	-	-	GO:0000775//chromosome, centromeric region;GO:0005944//phosphatidylinositol 3-kinase complex, class IB;GO:0032040//small-subunit processome	GO:0003677//DNA binding;GO:0003682//chromatin binding;GO:0046935//1-phosphatidylinositol-3-kinase regulator activity	GO:0006270//DNA replication initiation
765	gene:MD10G1293600	2.45	2.89	1.22	0.47	1.17	0.21	2.18667	0.616667	-1.82617	0.000648408	0.0100818	--	XP_008358680.1 uncharacterized protein LOC103422396 [Malus domestica]	-	-	-	-	-	-	-
766	gene:MD10G1296500	5.15	17.65	4.92	1.03	0.98	0.93	9.24	0.98	-3.23704	2.78648e-13	2.46397e-11	TSJT1	XP_008383771.2 stem-specific protein TSJT1-like [Malus domestica]	-	-	-	-	-	GO:0004066//asparagine synthase (glutamine-hydrolyzing) activity;GO:0016787//hydrolase activity	GO:0006529//asparagine biosynthetic process
767	gene:MD10G1299300	1.28	1.72	1.19	3.88	3.51	3.73	1.39667	3.70667	1.40813	1.15434e-05	0.000299802	PPO	XP_008349220.2 polyphenol oxidase, chloroplastic-like [Malus domestica]	Metabolism;Metabolism;Metabolism;Metabolism	Global and overview maps;Global and overview maps;Amino acid metabolism;Biosynthesis of other secondary metabolites	ko01100//Metabolic pathways;ko01110//Biosynthesis of secondary metabolites;ko00350//Tyrosine metabolism;ko00950//Isoquinoline alkaloid biosynthesis	K00422;K00422;K00422;K00422	-	GO:0004097//catechol oxidase activity;GO:0016491//oxidoreductase activity	GO:0055114//oxidation-reduction process
768	gene:MD10G1305000	1.91	3.48	3.4	1.14	1.17	0.93	2.93	1.08	-1.43987	1.55851e-05	0.000391775	ENT3	XP_008349225.2 equilibrative nucleotide transporter 3-like isoform X1 [Malus domestica]	-	-	-	-	GO:0016021//integral component of membrane	GO:0005337//nucleoside transmembrane transporter activity	GO:1901642//nucleoside transmembrane transport
769	gene:MD10G1305100	21.45	25	20.98	11.06	9.72	11.64	22.4767	10.8067	-1.05651	2.4917e-14	2.40104e-12	--	RXH86056.1 hypothetical protein DVH24_017109 [Malus domestica]	-	-	-	-	-	GO:0005515//protein binding	-
770	gene:MD10G1305300	0.19	0.24	0.25	1.25	1.11	1.08	0.226667	1.14667	2.3388	4.49223e-05	0.0010037	--	XP_008384009.2 disease resistance RPP13-like protein 4 [Malus domestica]	-	-	-	-	-	GO:0005515//protein binding	-
771	gene:MD10G1307600	0.16	0.39	0.23	1.04	1.58	1.71	0.26	1.44333	2.47282	1.38962e-06	4.52935e-05	RKS1	XP_008358731.2 G-type lectin S-receptor-like serine/threonine-protein kinase At1g11410 isoform X3 [Malus domestica]	-	-	-	-	GO:0005886//plasma membrane;GO:0042470//melanosome	GO:0004672//protein kinase activity;GO:0004674//protein serine/threonine kinase activity;GO:0005524//ATP binding;GO:0015221//lipopolysaccharide transmembrane transporter activity	GO:0006468//protein phosphorylation;GO:0015920//lipopolysaccharide transport;GO:0048544//recognition of pollen
772	gene:MD10G1307800	0.1	0.06	0.07	0.34	0.58	1.34	0.0766667	0.753333	3.29662	3.995e-05	0.000907715	RKS1	TQD79742.1 hypothetical protein C1H46_034715 [Malus baccata]	-	-	-	-	-	GO:0004672//protein kinase activity;GO:0004674//protein serine/threonine kinase activity;GO:0005524//ATP binding	GO:0006468//protein phosphorylation;GO:0048544//recognition of pollen
773	gene:MD10G1308200	1.1	0.75	0.89	2.75	2.02	2.15	0.913333	2.30667	1.3366	0.00406624	0.046397	At1g11410	KAB2601095.1 G-type lectin S-receptor-like serine/threonine-protein kinase [Pyrus ussuriensis x Pyrus communis]	-	-	-	-	GO:0016021//integral component of membrane	-	GO:0015886//heme transport;GO:0017004//cytochrome complex assembly;GO:0048544//recognition of pollen
774	gene:MD10G1311000	2.37	2.11	2.53	9.16	14.9	11.65	2.33667	11.9033	2.34884	4.2342e-24	8.79147e-22	AFS1	NP_001280822.1 (E,E)-alpha-farnesene synthase [Malus domestica]	Metabolism;Metabolism	Global and overview maps;Metabolism of terpenoids and polyketides	ko01110//Biosynthesis of secondary metabolites;ko00909//Sesquiterpenoid and triterpenoid biosynthesis	K14173;K14173	-	GO:0000287//magnesium ion binding;GO:0010333//terpene synthase activity;GO:0016829//lyase activity	-
775	gene:MD10G1312500	0.21	0.7	0.29	2.7	3.99	4.63	0.4	3.77333	3.23777	6.43066e-15	6.6393e-13	CRK26	XP_028966274.1 cysteine-rich receptor-like protein kinase 26 [Malus domestica]	-	-	-	-	-	GO:0004672//protein kinase activity;GO:0005524//ATP binding	GO:0006468//protein phosphorylation
776	gene:MD10G1312700	0.78	0.81	1.19	2.85	2.92	3.07	0.926667	2.94667	1.66896	1.90696e-08	8.80411e-07	--	XP_028966275.1 uncharacterized protein LOC108175327 [Malus domestica]	-	-	-	-	-	-	-
777	gene:MD10G1312900	2.32	0.37	0.54	4.69	6.07	6.61	1.07667	5.79	2.42699	0.00271752	0.0334186	CRK25	XP_008358736.2 cysteine-rich receptor-like protein kinase 10 [Malus domestica]	-	-	-	-	-	GO:0004672//protein kinase activity;GO:0005524//ATP binding	GO:0006468//protein phosphorylation
778	gene:MD10G1316100	6.65	5.97	7.85	22.19	22.36	20.67	6.82333	21.74	1.6718	5.85556e-25	1.31771e-22	GPT2	XP_028965159.1 beta-glucosidase 46-like [Malus domestica]	Metabolism;Metabolism;Metabolism;Metabolism;Metabolism	Global and overview maps;Global and overview maps;Biosynthesis of other secondary metabolites;Carbohydrate metabolism;Metabolism of other amino acids	ko01100//Metabolic pathways;ko01110//Biosynthesis of secondary metabolites;ko00940//Phenylpropanoid biosynthesis;ko00500//Starch and sucrose metabolism;ko00460//Cyanoamino acid metabolism	K05350;K05350;K05350;K05350;K05350	GO:0016020//membrane;GO:0016021//integral component of membrane;GO:0045282//plasma membrane succinate dehydrogenase complex	GO:0000104//succinate dehydrogenase activity	GO:0006099//tricarboxylic acid cycle;GO:0055085//transmembrane transport
779	gene:MD10G1316900	2.75	2.91	2.26	8.67	7.26	6.81	2.64	7.58	1.52166	1.12809e-11	8.23201e-10	--	TQD91973.1 hypothetical protein C1H46_022489 [Malus baccata]	-	-	-	-	-	GO:0005515//protein binding	-
780	gene:MD10G1317500	1.06	1.18	1.17	2.03	2.92	2.52	1.13667	2.49	1.13134	0.00104348	0.0151176	PSY1R	TQD81423.1 hypothetical protein C1H46_033008 [Malus baccata]	-	-	-	-	-	GO:0005515//protein binding	-
781	gene:MD10G1323400	3.28	3.21	2.28	1.15	0.7	1.12	2.92333	0.99	-1.56211	3.66823e-06	0.000108462	--	RXH85905.1 hypothetical protein DVH24_016958 [Malus domestica]	-	-	-	-	-	-	-
782	gene:MD10G1325700	1.01	1.21	0.98	2.67	2.68	3.46	1.06667	2.93667	1.46107	1.38646e-06	4.52296e-05	JMJ25	XP_009357482.1 PREDICTED: lysine-specific demethylase JMJ25-like isoform X1 [Pyrus x bretschneideri]	-	-	-	-	-	-	-
783	gene:MD10G1329600	0.7	1.07	0.8	3.82	4.05	5.7	0.856667	4.52333	2.40058	6.44317e-06	0.000178176	--	XP_008358763.2 uncharacterized protein LOC103422479 [Malus domestica]	-	-	-	-	-	GO:0003676//nucleic acid binding	-
784	gene:MD10G1330600	1.51	1.7	2.19	5.51	8.64	7.76	1.8	7.30333	2.02056	5.966e-08	2.52487e-06	--	RXH85852.1 hypothetical protein DVH24_016905 [Malus domestica]	-	-	-	-	-	-	-
785	gene:MD10G1331600	3.47	3.09	2.26	6.57	5.41	6.51	2.94	6.16333	1.06789	0.00105567	0.0152453	ASAT1	XP_008384133.2 acyl-CoA--sterol O-acyltransferase 1 [Malus domestica]	-	-	-	-	-	-	-
786	gene:MD10G1335000	8.69	9.04	9.15	35.55	40.66	41.89	8.96	39.3667	2.1354	7.0224e-51	5.73714e-48	At4g17280	XP_008384159.2 cytochrome b561 and DOMON domain-containing protein At5g47530 [Malus domestica]	-	-	-	-	-	-	-
787	gene:MD10G1335500	2	2.03	1.93	4.95	5.18	4.03	1.98667	4.72	1.24844	6.01118e-06	0.000167338	INT4	XP_008384164.2 inositol transporter 4-like [Malus domestica]	-	-	-	-	GO:0005887//integral component of plasma membrane;GO:0009507//chloroplast;GO:0016020//membrane;GO:0016021//integral component of membrane;GO:0030964//NADH dehydrogenase complex	GO:0008028//monocarboxylic acid transmembrane transporter activity;GO:0015114//phosphate ion transmembrane transporter activity;GO:0015238//drug transmembrane transporter activity;GO:0015295//solute:proton symporter activity;GO:0015307//drug:proton antiporter activity;GO:0015333//peptide:proton symporter activity;GO:0022857//transmembrane transporter activity;GO:0031679//NADH dehydrogenase (plast…	GO:0006810//transport;GO:0006817//phosphate ion transport;GO:0006855//drug transmembrane transport;GO:0008643//carbohydrate transport;GO:0015718//monocarboxylic acid transport;GO:0015833//peptide transport;GO:0015893//drug transport;GO:0019684//photosynthesis, light reaction;GO:0042493//response to drug;GO:0042908//xenobiotic transport;GO:0055085//transmembrane transport
788	gene:MD11G1002300	1.44	1.17	2.18	4.44	4.94	3.54	1.59667	4.30667	1.43151	3.53492e-07	1.28977e-05	ECT2	XP_008366131.2 uncharacterized LOC103446969 isoform X1 [Malus domestica]	-	-	-	-	-	GO:0003723//RNA binding	-
789	gene:MD11G1009500	33.51	41.85	27.27	12.91	10.94	12.3	34.21	12.05	-1.50538	1.48251e-22	2.79971e-20	At2g44130	XP_008384400.2 F-box/kelch-repeat protein At2g44130-like [Malus domestica]	-	-	-	-	-	GO:0005515//protein binding	-
790	gene:MD11G1018300	0.03	0.03	0	0.51	0.36	0.56	0.02	0.476667	4.57491	0.000407025	0.00675637	EIX1	XP_008384515.3 receptor-like protein 3 [Malus domestica]	-	-	-	-	-	GO:0005515//protein binding	-
791	gene:MD11G1018500	6.24	9.73	8.03	22.39	22.37	25.55	8	23.4367	1.5507	9.62618e-22	1.72267e-19	PSY1R	XP_008343166.2 receptor-like protein 2 [Malus domestica]	-	-	-	-	-	GO:0005515//protein binding	-
792	gene:MD11G1018800	4.04	4.47	2.75	10.15	12.11	14.98	3.75333	12.4133	1.72565	2.22764e-14	2.15766e-12	--	XP_017191031.2 receptor-like protein 2 [Malus domestica]	-	-	-	-	-	GO:0005515//protein binding	-
793	gene:MD11G1025500	0.39	0.23	0.46	2.19	2.27	3.16	0.36	2.54	2.81876	7.678e-12	5.70251e-10	LECRK2	XP_028943727.1 G-type lectin S-receptor-like serine/threonine-protein kinase LECRK2 [Malus domestica]	-	-	-	-	-	GO:0004672//protein kinase activity;GO:0005524//ATP binding	GO:0006468//protein phosphorylation
794	gene:MD11G1036900	3.2	3.62	2.77	0.44	0.98	1.05	3.19667	0.823333	-1.95702	0.000191033	0.00353308	--	-	-	-	-	-	-	-	-
795	gene:MD11G1041500	0.13	0.08	0.16	1.17	0.67	0.41	0.123333	0.75	2.60433	0.000178016	0.00332506	RFS1	XP_028943831.1 probable galactinol--sucrose galactosyltransferase 1 [Malus domestica]	Metabolism;Metabolism	Global and overview maps;Carbohydrate metabolism	ko01100//Metabolic pathways;ko00052//Galactose metabolism	K06617;K06617	-	-	-
796	gene:MD11G1049600	0.04	0	0.03	0.48	0.69	0.37	0.0233333	0.513333	4.45943	0.000833645	0.0125066	CYP714C2	XP_008358910.2 cytochrome P450 714C2-like [Malus domestica]	-	-	-	-	-	GO:0005506//iron ion binding;GO:0016705//oxidoreductase activity, acting on paired donors, with incorporation or reduction of molecular oxygen;GO:0020037//heme binding	GO:0055114//oxidation-reduction process
797	gene:MD11G1051400	44.68	40.54	47.3	23.71	19.2	18.72	44.1733	20.5433	-1.10451	1.22532e-24	2.69291e-22	RPT2	RXH85013.1 hypothetical protein DVH24_041781 [Malus domestica]	-	-	-	-	-	GO:0005515//protein binding	-
798	gene:MD11G1054900	1.21	1.62	1.3	2.93	4.02	3.65	1.37667	3.53333	1.35985	2.53693e-06	7.77653e-05	--	XP_028943961.1 uncharacterized protein LOC103422646 isoform X1 [Malus domestica]	-	-	-	-	-	GO:0016779//nucleotidyltransferase activity	-
799	gene:MD11G1059400	0.48	0.45	0.43	1.38	1.3	2.01	0.453333	1.56333	1.78598	7.14949e-05	0.00151425	WRKY24	XP_008384716.2 probable WRKY transcription factor 26 [Malus domestica]	Organismal Systems;Environmental Information Processing	Environmental adaptation;Signal transduction	ko04626//Plant-pathogen interaction;ko04016//MAPK signaling pathway - plant	K13424;K13424	-	GO:0003700//transcription factor activity, sequence-specific DNA binding;GO:0043565//sequence-specific DNA binding	GO:0006355//regulation of transcription, DNA-templated
800	gene:MD11G1075900	1.05	1.6	1.64	5.06	4.73	4.92	1.43	4.90333	1.77775	2.29822e-10	1.40896e-08	NPC1	XP_008349572.2 non-specific phospholipase C1-like [Malus domestica]	Metabolism;Metabolism;Metabolism;Metabolism;Metabolism	Global and overview maps;Global and overview maps;Lipid metabolism;Carbohydrate metabolism;Lipid metabolism	ko01100//Metabolic pathways;ko01110//Biosynthesis of secondary metabolites;ko00564//Glycerophospholipid metabolism;ko00562//Inositol phosphate metabolism;ko00565//Ether lipid metabolism	K01114;K01114;K01114;K01114;K01114	-	GO:0004629//phospholipase C activity;GO:0016788//hydrolase activity, acting on ester bonds	-
801	gene:MD11G1078900	8.87	9.43	8.94	21.69	25.55	30.16	9.08	25.8	1.50661	4.22334e-20	6.90075e-18	--	XP_028944099.1 uncharacterized protein LOC103447430 [Malus domestica]	-	-	-	-	-	GO:0005515//protein binding	-
802	gene:MD11G1079800	8.76	5.29	5.03	1.6	3.03	4.89	6.36	3.17333	-1.00303	0.00341092	0.0400831	RPL4	TQE00960.1 hypothetical protein C1H46_013500 [Malus baccata]	Genetic Information Processing	Translation	ko03010//Ribosome	K02926	GO:0005840//ribosome;GO:0022625//cytosolic large ribosomal subunit	GO:0003735//structural constituent of ribosome;GO:0003849//3-deoxy-7-phosphoheptulonate synthase activity	GO:0006412//translation;GO:0009423//chorismate biosynthetic process
803	gene:MD11G1085000	0	0.08	0.23	0.84	1.22	0.75	0.103333	0.936667	3.18023	0.00014341	0.00275536	BSK5	XP_009337369.1 PREDICTED: probable serine/threonine-protein kinase At5g41260 [Pyrus x bretschneideri]	-	-	-	-	-	GO:0004672//protein kinase activity;GO:0005524//ATP binding	GO:0006468//protein phosphorylation
804	gene:MD11G1091200	52.64	57.81	48.5	21.78	17.96	20.63	52.9833	20.1233	-1.39667	3.58929e-28	1.0142e-25	--	XP_008366254.1 uncharacterized protein LOC103429906 isoform X2 [Malus domestica]	-	-	-	-	-	-	-
805	gene:MD11G1093800	6.23	5.94	3.88	1.77	2.94	2.75	5.35	2.48667	-1.10533	0.00152947	0.0207415	At1g07440	XP_017181661.1 tropinone reductase homolog At1g07440-like [Malus domestica]	Metabolism;Metabolism;Metabolism	Global and overview maps;Global and overview maps;Biosynthesis of other secondary metabolites	ko01100//Metabolic pathways;ko01110//Biosynthesis of secondary metabolites;ko00960//Tropane, piperidine and pyridine alkaloid biosynthesis	K08081;K08081;K08081	GO:0005576//extracellular region	GO:0003824//catalytic activity;GO:0004316//3-oxoacyl-[acyl-carrier-protein] reductase (NADPH) activity;GO:0004757//sepiapterin reductase activity;GO:0008289//lipid binding;GO:0008667//2,3-dihydro-2,3-dihydroxybenzoate dehydrogenase activity;GO:0008678//2-deoxy-D-gluconate 3-dehydrogenase activity;GO:0016491//oxidoreductase activity;GO:0016655//oxidoreductase activity, acting on NAD(P)H, quinone o…	GO:0000272//polysaccharide catabolic process;GO:0005975//carbohydrate metabolic process;GO:0006633//fatty acid biosynthetic process;GO:0006729//tetrahydrobiopterin biosynthetic process;GO:0006869//lipid transport;GO:0008152//metabolic process;GO:0042157//lipoprotein metabolic process;GO:0055114//oxidation-reduction process
806	gene:MD11G1095900	1	0.8	1.25	2.55	2.78	1.99	1.01667	2.44	1.26303	0.00013804	0.00266856	BOA	XP_008366258.2 transcription factor PCL1-like [Malus domestica]	-	-	-	-	-	-	-
807	gene:MD11G1098000	1.56	1.33	2.08	3.37	4.71	4.18	1.65667	4.08667	1.30264	1.82325e-05	0.000450787	SCL33	XP_008384949.1 scarecrow-like protein 30 [Malus domestica]	-	-	-	-	-	-	-
808	gene:MD11G1099000	3.43	4.62	3.8	7.23	7.67	9.4	3.95	8.1	1.03607	3.04013e-07	1.1312e-05	SCL14	RXH84637.1 hypothetical protein DVH24_032921 [Malus domestica]	-	-	-	-	-	-	-
809	gene:MD11G1100400	0.07	0.19	0.03	1.11	1.79	0.58	0.0966667	1.16	3.58496	1.54331e-05	0.000388994	At3g47110	XP_028945144.1 LRR receptor-like serine/threonine-protein kinase EFR [Malus domestica]	-	-	-	-	GO:0005887//integral component of plasma membrane;GO:0016021//integral component of membrane	GO:0004252//serine-type endopeptidase activity;GO:0004672//protein kinase activity;GO:0005515//protein binding;GO:0005524//ATP binding	GO:0006464//cellular protein modification process;GO:0006468//protein phosphorylation;GO:0019538//protein metabolic process
810	gene:MD11G1101400	4.89	6.27	5.19	21.79	19.19	24.36	5.45	21.78	1.99868	4.25149e-36	1.8365e-33	At3g47110	XP_008384851.2 probable LRR receptor-like serine/threonine-protein kinase At3g47570 [Malus domestica]	-	-	-	-	-	GO:0004672//protein kinase activity;GO:0005515//protein binding;GO:0005524//ATP binding	GO:0006468//protein phosphorylation
811	gene:MD11G1101900	0.53	0.65	0.26	1.87	1.25	1.39	0.48	1.50333	1.64706	0.000210614	0.00384601	At3g47570	XP_017181635.2 probable LRR receptor-like serine/threonine-protein kinase At3g47570 [Malus domestica]	-	-	-	-	-	GO:0004672//protein kinase activity;GO:0005515//protein binding;GO:0005524//ATP binding	GO:0006468//protein phosphorylation
812	gene:MD11G1102300	0.37	0.28	0.22	1.83	1.79	1.74	0.29	1.78667	2.62315	7.0354e-11	4.60622e-09	At3g47570	KAB2606920.1 LRR receptor-like serine/threonine-protein kinase [Pyrus ussuriensis x Pyrus communis]	-	-	-	-	-	GO:0004413//homoserine kinase activity;GO:0004672//protein kinase activity;GO:0005515//protein binding;GO:0005524//ATP binding	GO:0006468//protein phosphorylation;GO:0009088//threonine biosynthetic process
813	gene:MD11G1102400	3.32	0.57	2.63	0.72	0.32	0.28	2.17333	0.44	-2.30433	0.00414435	0.0471658	--	XP_028952754.1 uncharacterized protein LOC114822520 [Malus domestica]	-	-	-	-	-	-	-
814	gene:MD11G1103300	0.2	0.23	0.58	1.31	1.38	0.95	0.336667	1.21333	1.84958	0.000345356	0.00586087	At3g47110	XP_017181635.2 probable LRR receptor-like serine/threonine-protein kinase At3g47570 [Malus domestica]	-	-	-	-	-	GO:0004672//protein kinase activity;GO:0005515//protein binding;GO:0005524//ATP binding	GO:0006468//protein phosphorylation
815	gene:MD11G1106800	3.33	1.75	2.15	8.28	2.81	5.44	2.41	5.51	1.19302	7.7384e-05	0.00161475	At3g47110	XP_008359087.2 LOW QUALITY PROTEIN: probable LRR receptor-like serine/threonine-protein kinase At3g47570 [Malus domestica]	-	-	-	-	-	GO:0004672//protein kinase activity;GO:0005515//protein binding;GO:0005524//ATP binding	GO:0006468//protein phosphorylation
816	gene:MD11G1109700	0.33	0.63	0.71	2.08	1.76	2.1	0.556667	1.98	1.83061	2.32567e-06	7.21131e-05	TRM32	XP_008385121.1 protein TRM32 [Malus domestica]	-	-	-	-	-	-	-
817	gene:MD11G1110600	4.27	4.1	5.73	13.95	11.95	12.05	4.7	12.65	1.4284	5.61875e-14	5.22669e-12	XBAT31	XP_008385129.2 putative E3 ubiquitin-protein ligase XBAT31 [Malus domestica]	-	-	-	-	-	GO:0005515//protein binding	-
818	gene:MD11G1112600	0.64	0.57	0.53	3.54	2.81	3.2	0.58	3.18333	2.45641	1.14464e-07	4.59582e-06	PPT1	XP_008385155.3 4-hydroxybenzoate geranyltransferase 2 [Malus domestica]	Metabolism;Metabolism;Metabolism	Global and overview maps;Global and overview maps;Metabolism of cofactors and vitamins	ko01100//Metabolic pathways;ko01110//Biosynthesis of secondary metabolites;ko00130//Ubiquinone and other terpenoid-quinone biosynthesis	K06125;K06125;K06125	GO:0016021//integral component of membrane	GO:0008412//4-hydroxybenzoate octaprenyltransferase activity;GO:0008495//protoheme IX farnesyltransferase activity;GO:0016765//transferase activity, transferring alkyl or aryl (other than methyl) groups	GO:0006744//ubiquinone biosynthetic process;GO:0006783//heme biosynthetic process
819	gene:MD11G1121400	253.55	296.91	319.14	813.25	652.3	682.87	289.867	716.14	1.30485	8.80624e-31	2.8778e-28	APX1	XP_008385256.2 L-ascorbate peroxidase, cytosolic-like [Malus domestica]	Metabolism;Metabolism;Metabolism	Global and overview maps;Metabolism of other amino acids;Carbohydrate metabolism	ko01100//Metabolic pathways;ko00480//Glutathione metabolism;ko00053//Ascorbate and aldarate metabolism	K00434;K00434;K00434	-	GO:0004096//catalase activity;GO:0004601//peroxidase activity;GO:0020037//heme binding	GO:0006979//response to oxidative stress;GO:0055114//oxidation-reduction process
820	gene:MD11G1124900	1.15	1.63	1.69	3.1	3.61	3.5	1.49	3.40333	1.19164	0.000328075	0.00561703	pitA	XP_028944319.1 phosphatidylinositol transfer protein 2-like [Malus domestica]	-	-	-	-	GO:0005575//cellular_component;GO:0005622//intracellular;GO:0005623//cell;GO:0005737//cytoplasm;GO:0005794//Golgi apparatus;GO:0012505//endomembrane system;GO:0043226//organelle;GO:0043227//membrane-bounded organelle;GO:0043229//intracellular organelle;GO:0043231//intracellular membrane-bounded organelle;GO:0044424//intracellular part;GO:0044444//cytoplasmic part;GO:0044464//cell part;GO:0071944/…	GO:0003674//molecular_function;GO:0005215//transporter activity;GO:0005319//lipid transporter activity;GO:0005488//binding;GO:0005548//phospholipid transporter activity;GO:0008289//lipid binding;GO:0008526//phosphatidylinositol transporter activity	GO:0006810//transport;GO:0006811//ion transport;GO:0006820//anion transport;GO:0006869//lipid transport;GO:0008150//biological_process;GO:0010876//lipid localization;GO:0015711//organic anion transport;GO:0015748//organophosphate ester transport;GO:0015914//phospholipid transport;GO:0033036//macromolecule localization;GO:0051179//localization;GO:0051234//establishment of localization;GO:0071702//…
821	gene:MD11G1136200	239.21	270.04	256.14	145.33	115.34	118.36	255.13	126.343	-1.01388	1.35949e-25	3.27506e-23	PIP2-2	XP_008385311.2 probable aquaporin PIP2-2 [Malus domestica]	-	-	-	-	GO:0016020//membrane	GO:0015267//channel activity	GO:0055085//transmembrane transport
822	gene:MD11G1138900	4.18	4.81	7.88	3.26	3.09	2.06	5.62333	2.80333	-1.00428	0.000851876	0.0127395	LOG1	XP_008385326.2 cytokinin riboside 5'-monophosphate phosphoribohydrolase LOG1 [Malus domestica]	-	-	-	-	-	GO:0003700//transcription factor activity, sequence-specific DNA binding	GO:0006355//regulation of transcription, DNA-templated
823	gene:MD11G1148200	19.58	23.8	26.98	9.21	10.3	8.74	23.4533	9.41667	-1.3165	1.39332e-15	1.54007e-13	SODCP	XP_028944433.1 superoxide dismutase [Cu-Zn], chloroplastic [Malus domestica]	Cellular Processes	Transport and catabolism	ko04146//Peroxisome	K04565	-	GO:0005507//copper ion binding;GO:0016491//oxidoreductase activity;GO:0046872//metal ion binding	GO:0006801//superoxide metabolic process;GO:0055114//oxidation-reduction process
824	gene:MD11G1151900	1.37	1.87	1.07	3.92	5.79	6.07	1.43667	5.26	1.87234	1.18019e-07	4.72342e-06	PRCP	TQE13303.1 hypothetical protein C1H46_001110 [Malus baccata]	-	-	-	-	-	GO:0008236//serine-type peptidase activity;GO:0016788//hydrolase activity, acting on ester bonds	GO:0006508//proteolysis
825	gene:MD11G1152000	2.43	3.46	2.14	9.64	10.67	10.05	2.67667	10.12	1.9187	9.5609e-18	1.30184e-15	Prcp	XP_028944445.1 lysosomal Pro-X carboxypeptidase-like [Malus domestica]	-	-	-	-	-	GO:0008236//serine-type peptidase activity;GO:0016788//hydrolase activity, acting on ester bonds	GO:0006508//proteolysis
826	gene:MD11G1165600	4.49	4.03	5.04	7.65	9.39	10.45	4.52	9.16333	1.01955	8.13596e-06	0.000220445	--	XP_008391125.1 ankyrin repeat-containing protein NPR4-like isoform X1 [Malus domestica]	-	-	-	-	-	GO:0005515//protein binding	-
827	gene:MD11G1173800	0.04	0.16	0.2	0.99	0.93	1.38	0.133333	1.1	3.04439	8.93942e-09	4.30708e-07	--	-	-	-	-	-	-	-	-
828	gene:MD11G1178400	0.73	1.3	1.19	3.77	4.79	4.28	1.07333	4.28	1.99551	9.18506e-16	1.03659e-13	AAO1	XP_028944552.1 indole-3-acetaldehyde oxidase-like [Malus domestica]	Metabolism;Metabolism;Metabolism	Global and overview maps;Global and overview maps;Metabolism of terpenoids and polyketides	ko01100//Metabolic pathways;ko01110//Biosynthesis of secondary metabolites;ko00906//Carotenoid biosynthesis	K09842;K09842;K09842	-	GO:0003700//transcription factor activity, sequence-specific DNA binding;GO:0004854//xanthine dehydrogenase activity;GO:0009055//electron carrier activity;GO:0016491//oxidoreductase activity;GO:0043546//molybdopterin cofactor binding;GO:0046872//metal ion binding;GO:0051536//iron-sulfur cluster binding	GO:0006352//DNA-templated transcription, initiation;GO:0006355//regulation of transcription, DNA-templated;GO:0009115//xanthine catabolic process;GO:0046415//urate metabolic process;GO:0055114//oxidation-reduction process
829	gene:MD11G1188500	1.03	1.24	1.48	0	0	0.28	1.25	0.0933333	-3.74339	4.11165e-06	0.000119876	--	RXH83933.1 hypothetical protein DVH24_013178 [Malus domestica]	-	-	-	-	-	GO:0004862//cAMP-dependent protein kinase inhibitor activity	GO:0006469//negative regulation of protein kinase activity
830	gene:MD11G1189000	13.12	19.47	15.89	141.91	203.37	236.52	16.16	193.933	3.58506	1.69511e-34	6.50039e-32	VIT_06s0061g00120	XP_008366411.1 glucan endo-1,3-beta-glucosidase-like [Malus domestica]	-	-	-	-	GO:0042729//DASH complex;GO:0072686//mitotic spindle	GO:0004553//hydrolase activity, hydrolyzing O-glycosyl compounds	GO:0005975//carbohydrate metabolic process;GO:0008608//attachment of spindle microtubules to kinetochore
831	gene:MD11G1196300	1.37	1.37	1.06	3.02	3.13	2.61	1.26667	2.92	1.20493	0.00214824	0.0274509	SCL3	XP_008349876.2 scarecrow-like protein 3 [Malus domestica]	-	-	-	-	-	-	-
832	gene:MD11G1203300	1	1.23	1.27	4.81	4.65	5.7	1.16667	5.05333	2.11484	1.07244e-24	2.37078e-22	ABCC3	RXH82714.1 hypothetical protein DVH24_003212 [Malus domestica]	-	-	-	-	GO:0005575//cellular_component;GO:0005737//cytoplasm;GO:0005887//integral component of plasma membrane;GO:0009380//excinuclease repair complex;GO:0009898//cytoplasmic side of plasma membrane;GO:0016021//integral component of membrane;GO:0030257//type III protein secretion system complex;GO:0043190//ATP-binding cassette (ABC) transporter complex;GO:0055051//ATP-binding cassette (ABC) transporter c…	GO:0000166//nucleotide binding;GO:0003677//DNA binding;GO:0003924//GTPase activity;GO:0005260//channel-conductance-controlling ATPase activity;GO:0005319//lipid transporter activity;GO:0005524//ATP binding;GO:0005525//GTP binding;GO:0008565//protein transporter activity;GO:0009381//excinuclease ABC activity;GO:0015220//choline transmembrane transporter activity;GO:0015221//lipopolysaccharide tran…	GO:0000910//cytokinesis;GO:0006289//nucleotide-excision repair;GO:0006810//transport;GO:0006817//phosphate ion transport;GO:0006824//cobalt ion transport;GO:0006855//drug transmembrane transport;GO:0006869//lipid transport;GO:0007601//visual perception;GO:0008150//biological_process;GO:0008272//sulfate transport;GO:0009405//pathogenesis;GO:0015675//nickel cation transport;GO:0015689//molybdate io…
833	gene:MD11G1203500	1.96	1.78	2.09	6.21	6.74	6.67	1.94333	6.54	1.75076	9.70696e-22	1.7289e-19	ABCC3	XP_028944679.1 ABC transporter C family member 3-like [Malus domestica]	-	-	-	-	GO:0005575//cellular_component;GO:0005737//cytoplasm;GO:0005887//integral component of plasma membrane;GO:0009380//excinuclease repair complex;GO:0009898//cytoplasmic side of plasma membrane;GO:0016021//integral component of membrane;GO:0043190//ATP-binding cassette (ABC) transporter complex;GO:0055051//ATP-binding cassette (ABC) transporter complex, integrated substrate binding;GO:0055052//ATP-b…	GO:0000166//nucleotide binding;GO:0003677//DNA binding;GO:0003924//GTPase activity;GO:0005260//channel-conductance-controlling ATPase activity;GO:0005319//lipid transporter activity;GO:0005524//ATP binding;GO:0005525//GTP binding;GO:0008565//protein transporter activity;GO:0009381//excinuclease ABC activity;GO:0015220//choline transmembrane transporter activity;GO:0015221//lipopolysaccharide tran…	GO:0000910//cytokinesis;GO:0006289//nucleotide-excision repair;GO:0006810//transport;GO:0006817//phosphate ion transport;GO:0006824//cobalt ion transport;GO:0006855//drug transmembrane transport;GO:0006869//lipid transport;GO:0007601//visual perception;GO:0008150//biological_process;GO:0008272//sulfate transport;GO:0015675//nickel cation transport;GO:0015689//molybdate ion transport;GO:0015706//n…
834	gene:MD11G1203600	8.05	7.54	7.43	20.31	18.36	24.2	7.67333	20.9567	1.44948	6.63522e-23	1.27876e-20	ABCC3	XP_028944680.1 ABC transporter C family member 3-like [Malus domestica]	-	-	-	-	GO:0005575//cellular_component;GO:0005737//cytoplasm;GO:0005887//integral component of plasma membrane;GO:0009380//excinuclease repair complex;GO:0009898//cytoplasmic side of plasma membrane;GO:0016021//integral component of membrane;GO:0043190//ATP-binding cassette (ABC) transporter complex;GO:0055051//ATP-binding cassette (ABC) transporter complex, integrated substrate binding;GO:0055052//ATP-b…	GO:0000166//nucleotide binding;GO:0003677//DNA binding;GO:0003924//GTPase activity;GO:0005260//channel-conductance-controlling ATPase activity;GO:0005319//lipid transporter activity;GO:0005524//ATP binding;GO:0005525//GTP binding;GO:0008565//protein transporter activity;GO:0009381//excinuclease ABC activity;GO:0015220//choline transmembrane transporter activity;GO:0015221//lipopolysaccharide tran…	GO:0000910//cytokinesis;GO:0006289//nucleotide-excision repair;GO:0006810//transport;GO:0006817//phosphate ion transport;GO:0006824//cobalt ion transport;GO:0006855//drug transmembrane transport;GO:0006869//lipid transport;GO:0007601//visual perception;GO:0008150//biological_process;GO:0008272//sulfate transport;GO:0015675//nickel cation transport;GO:0015689//molybdate ion transport;GO:0015706//n…
835	gene:MD11G1204900	3.94	3.36	4.3	8.4	6.67	9.91	3.86667	8.32667	1.10665	1.8673e-06	5.92694e-05	PAT1	XP_008376441.2 scarecrow-like protein 21 [Malus domestica]	-	-	-	-	-	-	-
836	gene:MD11G1212200	30.79	33.24	30.9	9.55	11.26	12.16	31.6433	10.99	-1.52571	4.11453e-20	6.75232e-18	--	RXH82819.1 hypothetical protein DVH24_003317 [Malus domestica]	-	-	-	-	-	-	-
837	gene:MD11G1217400	10.49	12.21	9.71	4.5	4.23	5.43	10.8033	4.72	-1.19462	2.09897e-06	6.5625e-05	TIF	XP_008349901.2 protein translation factor SUI1 homolog [Malus domestica]	Genetic Information Processing	Translation	ko03013//RNA transport	K03113	GO:0005840//ribosome	GO:0003743//translation initiation factor activity;GO:0004674//protein serine/threonine kinase activity;GO:0005524//ATP binding	GO:0006413//translational initiation;GO:0006468//protein phosphorylation
838	gene:MD11G1220600	4.08	4.79	3.79	13.82	15.92	18.2	4.22	15.98	1.92095	6.17122e-21	1.05418e-18	CYP71AU50	XP_008359286.2 cytochrome P450 CYP736A12-like [Malus domestica]	-	-	-	-	-	GO:0005506//iron ion binding;GO:0016705//oxidoreductase activity, acting on paired donors, with incorporation or reduction of molecular oxygen;GO:0020037//heme binding	GO:0010124//phenylacetate catabolic process;GO:0055114//oxidation-reduction process
839	gene:MD11G1229600	1.67	2.39	2.9	6.08	7.81	9.23	2.32	7.70667	1.73198	9.47639e-13	7.87903e-11	CIGR1	XP_008366473.2 scarecrow-like protein 21 [Malus domestica]	-	-	-	-	-	-	-
840	gene:MD11G1231100	5.36	6.07	4.11	16.73	15.23	17.39	5.18	16.45	1.66706	1.04845e-20	1.7669e-18	At4g27290	XP_008386049.1 G-type lectin S-receptor-like serine/threonine-protein kinase At4g27290 [Malus domestica]	-	-	-	-	-	GO:0004672//protein kinase activity;GO:0004674//protein serine/threonine kinase activity;GO:0005524//ATP binding	GO:0006468//protein phosphorylation;GO:0048544//recognition of pollen
841	gene:MD11G1231200	6.51	7.1	7.18	15.51	17.85	18.53	6.93	17.2967	1.31957	1.79736e-17	2.37839e-15	At4g27290	XP_008386046.1 G-type lectin S-receptor-like serine/threonine-protein kinase At4g27290 [Malus domestica]	-	-	-	-	-	GO:0004672//protein kinase activity;GO:0004674//protein serine/threonine kinase activity;GO:0005524//ATP binding	GO:0006468//protein phosphorylation;GO:0048544//recognition of pollen
842	gene:MD11G1231700	2.8	2.6	2.07	4.16	5.19	5.84	2.49	5.06333	1.02394	0.000629779	0.00984514	MO2	XP_008386050.2 monooxygenase 2-like [Malus domestica]	-	-	-	-	GO:0009331//glycerol-3-phosphate dehydrogenase complex;GO:0009342//glutamate synthase complex (NADPH)	GO:0000104//succinate dehydrogenase activity;GO:0003824//catalytic activity;GO:0004148//dihydrolipoyl dehydrogenase activity;GO:0004368//glycerol-3-phosphate dehydrogenase activity;GO:0004729//oxygen-dependent protoporphyrinogen oxidase activity;GO:0004791//thioredoxin-disulfide reductase activity;GO:0008734//L-aspartate oxidase activity;GO:0008767//UDP-galactopyranose mutase activity;GO:0015036/…	GO:0006071//glycerol metabolic process;GO:0006096//glycolytic process;GO:0006099//tricarboxylic acid cycle;GO:0006537//glutamate biosynthetic process;GO:0006744//ubiquinone biosynthetic process;GO:0006779//porphyrin-containing compound biosynthetic process;GO:0006790//sulfur compound metabolic process;GO:0009060//aerobic respiration;GO:0009061//anaerobic respiration;GO:0009228//thiamine biosynthe…
843	gene:MD11G1232500	0.19	0.46	0.15	0.75	1.34	1.17	0.266667	1.08667	2.0268	8.86972e-05	0.00182149	At4g27290	XP_008386061.1 G-type lectin S-receptor-like serine/threonine-protein kinase At4g27290 [Malus domestica]	-	-	-	-	-	GO:0004672//protein kinase activity;GO:0004674//protein serine/threonine kinase activity;GO:0005524//ATP binding	GO:0006468//protein phosphorylation;GO:0048544//recognition of pollen
844	gene:MD11G1241900	20.46	32.94	19.03	11.44	13.06	11.15	24.1433	11.8833	-1.02269	8.51564e-08	3.50138e-06	TSJT1	XP_028944840.1 stem-specific protein TSJT1 [Malus domestica]	-	-	-	-	-	GO:0004066//asparagine synthase (glutamine-hydrolyzing) activity	GO:0006529//asparagine biosynthetic process
845	gene:MD11G1246600	7.69	9.17	7.4	56.87	59.85	63.86	8.08667	60.1933	2.89599	4.24884e-109	3.19352e-105	--	RXH83147.1 hypothetical protein DVH24_003645 [Malus domestica]	-	-	-	-	-	-	-
846	gene:MD11G1248200	1.36	0.97	1.26	3.09	4.6	4.97	1.19667	4.22	1.81822	3.5932e-09	1.8729e-07	PSY1R	XP_008366594.1 receptor-like protein 2 [Malus domestica]	-	-	-	-	-	GO:0005515//protein binding	-
847	gene:MD11G1249400	0.26	0.16	0.13	0.74	0.85	1.38	0.183333	0.99	2.43296	0.00012638	0.00247741	PSY1R	XP_028945271.1 receptor-like protein 3 [Malus domestica]	-	-	-	-	-	GO:0005515//protein binding	-
848	gene:MD11G1250300	0.77	0.87	1	1.63	2.53	2.12	0.88	2.09333	1.25023	0.00403433	0.0461394	--	XP_008386189.2 uncharacterized protein LOC103448697 [Malus domestica]	-	-	-	-	-	GO:0003677//DNA binding	GO:0032981//mitochondrial respiratory chain complex I assembly
849	gene:MD11G1260300	5.51	6.38	5.11	11.59	13.14	12.07	5.66667	12.2667	1.11417	3.68575e-10	2.18133e-08	CRPK1	XP_028944906.1 cold-responsive protein kinase 1-like isoform X2 [Malus domestica]	-	-	-	-	-	GO:0004672//protein kinase activity;GO:0005524//ATP binding	GO:0006468//protein phosphorylation
850	gene:MD11G1261100	0.3	0.2	0.23	0.92	0.73	0.92	0.243333	0.856667	1.8158	0.00014913	0.00285069	At3g47110	XP_017179872.2 probable LRR receptor-like serine/threonine-protein kinase At3g47570 isoform X1 [Malus domestica]	-	-	-	-	-	GO:0004672//protein kinase activity;GO:0005515//protein binding;GO:0005524//ATP binding	GO:0006468//protein phosphorylation
851	gene:MD11G1261500	0.19	0.26	0.43	4.51	4.5	4.39	0.293333	4.46667	3.92859	1.81067e-27	4.93093e-25	At3g50940	XP_008359335.2 AAA-ATPase At3g50940-like [Malus domestica]	-	-	-	-	GO:0000502//proteasome complex;GO:0009360//DNA polymerase III complex;GO:0009379//Holliday junction helicase complex	GO:0003723//RNA binding;GO:0003724//RNA helicase activity;GO:0003887//DNA-directed DNA polymerase activity;GO:0003924//GTPase activity;GO:0004222//metalloendopeptidase activity;GO:0004252//serine-type endopeptidase activity;GO:0004386//helicase activity;GO:0005524//ATP binding;GO:0005525//GTP binding;GO:0009378//four-way junction helicase activity;GO:0016818//hydrolase activity, acting on acid an…	GO:0006260//DNA replication;GO:0006281//DNA repair;GO:0006310//DNA recombination;GO:0006508//proteolysis;GO:0010498//proteasomal protein catabolic process;GO:0019079//viral genome replication;GO:0019941//modification-dependent protein catabolic process;GO:0032297//negative regulation of DNA-dependent DNA replication initiation;GO:0051301//cell division
852	gene:MD11G1271400	1.85	2.85	2.21	5.57	4.92	4.6	2.30333	5.03	1.12684	0.000374611	0.006299	SRG1	RXH84081.1 hypothetical protein DVH24_026980 [Malus domestica]	-	-	-	-	-	GO:0016491//oxidoreductase activity	GO:0055114//oxidation-reduction process
853	gene:MD11G1274100	0.94	1.39	0.99	2.1	3.25	5.02	1.10667	3.45667	1.64316	0.000180718	0.00336549	CYP72A225	XP_008386388.1 cytochrome P450 CYP72A219-like [Malus domestica]	-	-	-	-	-	GO:0005506//iron ion binding;GO:0016705//oxidoreductase activity, acting on paired donors, with incorporation or reduction of molecular oxygen;GO:0020037//heme binding	GO:0055114//oxidation-reduction process
854	gene:MD11G1286200	3.86	2.99	3.54	0.71	2.09	1.28	3.46333	1.36	-1.34855	0.000666303	0.0103344	FAF2	RXH84204.1 hypothetical protein DVH24_027103 [Malus domestica]	-	-	-	-	-	-	-
855	gene:MD11G1288500	0.91	2.02	1.39	4.09	3.8	4.36	1.44	4.08333	1.50368	1.94404e-06	6.13426e-05	Pbld1	KAB2605279.1 phenazine biosynthesis-like domain-containing protein 1 [Pyrus ussuriensis x Pyrus communis]	-	-	-	-	-	GO:0003674//molecular_function;GO:0003824//catalytic activity;GO:0008080//N-acetyltransferase activity;GO:0008837//diaminopimelate epimerase activity;GO:0016853//isomerase activity	GO:0008150//biological_process;GO:0008152//metabolic process;GO:0009058//biosynthetic process;GO:0009089//lysine biosynthetic process via diaminopimelate
856	gene:MD11G1291500	3.08	5.6	3.66	14.64	13.77	15.16	4.11333	14.5233	1.81999	2.37567e-17	3.11081e-15	CRK25	XP_008358736.2 cysteine-rich receptor-like protein kinase 10 [Malus domestica]	-	-	-	-	-	GO:0004672//protein kinase activity;GO:0005524//ATP binding	GO:0006468//protein phosphorylation
857	gene:MD11G1293900	2.09	2.46	2.05	6.45	6.51	7.88	2.2	6.94667	1.65882	3.34717e-07	1.22722e-05	AHP1	XP_008359403.2 histidine-containing phosphotransfer protein 1 [Malus domestica]	Environmental Information Processing	Signal transduction	ko04075//Plant hormone signal transduction	K14490	GO:0016020//membrane	GO:0000156//phosphorelay response regulator activity;GO:0004673//protein histidine kinase activity;GO:0004806//triglyceride lipase activity;GO:0005524//ATP binding	GO:0000160//phosphorelay signal transduction system;GO:0006629//lipid metabolic process
858	gene:MD11G1296000	26.43	29.79	23.22	59.15	60.37	65.62	26.48	61.7133	1.22068	5.40118e-19	8.31893e-17	GID1B	NP_001281278.1 uncharacterized protein LOC103449094 [Malus domestica]	Environmental Information Processing	Signal transduction	ko04075//Plant hormone signal transduction	K14493	-	GO:0016787//hydrolase activity	-
859	gene:MD11G1310800	54.14	56.22	50.96	28.13	21.97	20.94	53.7733	23.68	-1.18322	4.94e-21	8.51606e-19	EID1	XP_008386700.1 phytochrome A-associated F-box protein [Malus domestica]	-	-	-	-	-	GO:0005515//protein binding;GO:0008270//zinc ion binding	-
860	gene:MD11G1316500	4.45	5.88	3.67	1.99	2.24	2.31	4.66667	2.18	-1.09806	9.8799e-07	3.29121e-05	PLIP2	XP_008386733.2 phospholipase A1 PLIP2, chloroplastic [Malus domestica]	-	-	-	-	-	-	GO:0006629//lipid metabolic process;GO:0009058//biosynthetic process
861	gene:MD12G1019700	6.04	5.43	5.83	12.61	13.16	14.72	5.76667	13.4967	1.22679	1.31328e-16	1.60763e-14	--	RXI06700.1 hypothetical protein DVH24_025836 [Malus domestica]	-	-	-	-	-	-	-
862	gene:MD12G1038600	2.94	3.05	2.79	7.74	8.22	11.21	2.92667	9.05667	1.62972	2.96837e-06	8.96738e-05	NHL10	XP_008359503.2 NDR1/HIN1-like protein 3 [Malus domestica]	-	-	-	-	-	-	-
863	gene:MD12G1051200	3.62	4.83	3.4	1.52	0.81	1.29	3.95	1.20667	-1.71083	9.88661e-06	0.000262208	At2g44130	XP_008346606.2 F-box/kelch-repeat protein At2g44130-like [Malus domestica]	-	-	-	-	-	GO:0005515//protein binding	-
864	gene:MD12G1055800	4.81	5.57	4.76	10.68	9.95	10.59	5.04667	10.4067	1.04411	4.76335e-06	0.000136338	HAT14	XP_008387219.1 homeobox-leucine zipper protein HOX11-like [Malus domestica]	-	-	-	-	GO:0005634//nucleus	GO:0003677//DNA binding;GO:0043565//sequence-specific DNA binding	GO:0006260//DNA replication;GO:0006355//regulation of transcription, DNA-templated;GO:0006914//autophagy
865	gene:MD12G1058100	1.34	1.66	1.55	5.07	5.51	4.3	1.51667	4.96	1.70944	1.33208e-07	5.29743e-06	--	XP_008380130.1 uncharacterized protein LOC103443125 [Malus domestica]	-	-	-	-	-	-	-
866	gene:MD12G1084100	0.65	1.29	0.76	9.46	14.17	21.58	0.9	15.07	4.06561	2.50251e-31	8.39704e-29	GNS1	XP_008375719.1 glucan endo-1,3-beta-glucosidase-like [Malus domestica]	-	-	-	-	-	GO:0004553//hydrolase activity, hydrolyzing O-glycosyl compounds	GO:0005975//carbohydrate metabolic process
867	gene:MD12G1089500	1.7	4.39	2.42	33.35	43.28	59.51	2.83667	45.38	3.99979	1.21854e-16	1.50144e-14	VIT_06s0061g00120	XP_008356363.2 glucan endo-1,3-beta-glucosidase [Malus domestica]	-	-	-	-	-	GO:0004553//hydrolase activity, hydrolyzing O-glycosyl compounds	GO:0005975//carbohydrate metabolic process
868	gene:MD12G1103300	1.27	2.23	1.42	6.65	9.56	8.8	1.64	8.33667	2.34577	2.66923e-16	3.19466e-14	SLC1	XP_008387515.3 protein DMR6-LIKE OXYGENASE 1 [Malus domestica]	-	-	-	-	-	GO:0003674//molecular_function;GO:0003824//catalytic activity;GO:0005488//binding;GO:0016491//oxidoreductase activity;GO:0016740//transferase activity;GO:0043167//ion binding;GO:0043169//cation binding;GO:0046872//metal ion binding;GO:0051213//dioxygenase activity	GO:0008150//biological_process;GO:0008152//metabolic process;GO:0055114//oxidation-reduction process
869	gene:MD12G1119200	6.06	6.61	6.81	2.82	1.81	3.26	6.49333	2.63	-1.3039	1.30502e-06	4.2833e-05	PIP2-5	XP_008387595.1 probable aquaporin PIP2-5 [Malus domestica]	-	-	-	-	GO:0016020//membrane	GO:0015267//channel activity	GO:0055085//transmembrane transport
870	gene:MD12G1120800	0.31	1.04	0.95	5.38	5.33	4.79	0.766667	5.16667	2.75256	2.88622e-16	3.42971e-14	MLO6	XP_017191966.1 MLO-like protein 6 [Malus domestica]	-	-	-	-	GO:0016021//integral component of membrane	-	GO:0006952//defense response
871	gene:MD12G1121200	0	0.16	0	1.19	1.02	1.4	0.0533333	1.20333	4.49586	8.60344e-07	2.88942e-05	MLO3	XP_008380968.2 MLO-like protein 3 isoform X1 [Malus domestica]	-	-	-	-	GO:0016021//integral component of membrane	-	GO:0006952//defense response
872	gene:MD12G1130600	0.44	0.95	0.66	1.6	2.58	3.07	0.683333	2.41667	1.82236	0.000308704	0.00532418	At3g47570	XP_009341868.1 PREDICTED: probable LRR receptor-like serine/threonine-protein kinase At3g47570 [Pyrus x bretschneideri]	-	-	-	-	-	GO:0005515//protein binding	-
873	gene:MD12G1130800	0.24	0.13	0.16	2.11	1.96	2.21	0.176667	2.09333	3.5667	2.47757e-17	3.22178e-15	At3g47110	XP_008385786.3 probable LRR receptor-like serine/threonine-protein kinase At3g47570 [Malus domestica]	-	-	-	-	-	GO:0004413//homoserine kinase activity;GO:0004672//protein kinase activity;GO:0005515//protein binding;GO:0005524//ATP binding	GO:0006468//protein phosphorylation;GO:0009088//threonine biosynthetic process
874	gene:MD12G1135000	4.41	5.09	3.6	8.47	8.89	8.93	4.36667	8.76333	1.00495	1.15968e-07	4.64628e-06	At3g47110	XP_008387726.1 probable LRR receptor-like serine/threonine-protein kinase At3g47570 [Malus domestica]	-	-	-	-	-	GO:0004413//homoserine kinase activity;GO:0004672//protein kinase activity;GO:0005515//protein binding;GO:0005524//ATP binding	GO:0006468//protein phosphorylation;GO:0009088//threonine biosynthetic process
875	gene:MD12G1148400	15.58	14.9	14.25	8.47	5.93	6.15	14.91	6.85	-1.1221	1.69618e-10	1.05035e-08	At5g06060	XP_008359743.1 tropinone reductase homolog [Malus domestica]	Metabolism;Metabolism;Metabolism	Global and overview maps;Global and overview maps;Biosynthesis of other secondary metabolites	ko01100//Metabolic pathways;ko01110//Biosynthesis of secondary metabolites;ko00960//Tropane, piperidine and pyridine alkaloid biosynthesis	K08081;K08081;K08081	-	GO:0003824//catalytic activity;GO:0004316//3-oxoacyl-[acyl-carrier-protein] reductase (NADPH) activity;GO:0004757//sepiapterin reductase activity;GO:0008667//2,3-dihydro-2,3-dihydroxybenzoate dehydrogenase activity;GO:0008678//2-deoxy-D-gluconate 3-dehydrogenase activity;GO:0016491//oxidoreductase activity;GO:0016630//protochlorophyllide reductase activity;GO:0016757//transferase activity, transf…	GO:0000272//polysaccharide catabolic process;GO:0005975//carbohydrate metabolic process;GO:0006633//fatty acid biosynthetic process;GO:0006729//tetrahydrobiopterin biosynthetic process;GO:0015995//chlorophyll biosynthetic process;GO:0055114//oxidation-reduction process
876	gene:MD12G1154800	11.39	14.28	11.15	3.3	5	4.49	12.2733	4.26333	-1.52547	2.08206e-11	1.45709e-09	--	XP_008388086.1 uncharacterized protein LOC103450500 isoform X2 [Malus domestica]	-	-	-	-	-	-	-
877	gene:MD12G1157300	5.9	5.84	5.42	45.86	33.57	34.29	5.72	37.9067	2.72836	2.53619e-51	2.11806e-48	--	XP_008388101.1 uncharacterized protein LOC103450515 [Malus domestica]	-	-	-	-	-	-	-
878	gene:MD12G1158500	1.05	1.03	1.1	2.64	2.97	3.04	1.06	2.88333	1.44367	3.78095e-07	1.3689e-05	OFUT19	XP_008388105.2 O-fucosyltransferase 19 [Malus domestica]	-	-	-	-	-	-	-
879	gene:MD12G1163400	0.03	0	0.03	0.17	0.6	0.67	0.02	0.48	4.58496	0.00130587	0.0181995	VIT_19s0014g04930	NP_001315940.1 (-)-germacrene D synthase-like [Malus domestica]	Metabolism	Metabolism of terpenoids and polyketides	ko00909//Sesquiterpenoid and triterpenoid biosynthesis	K15803	GO:0005576//extracellular region;GO:0005829//cytosol	GO:0000287//magnesium ion binding;GO:0008289//lipid binding;GO:0010181//FMN binding;GO:0010333//terpene synthase activity;GO:0016491//oxidoreductase activity;GO:0016829//lyase activity	GO:0006869//lipid transport;GO:0008150//biological_process;GO:0042157//lipoprotein metabolic process
880	gene:MD12G1168100	36.79	38.88	29.45	20.77	11.56	14.64	35.04	15.6567	-1.16223	2.67918e-11	1.83734e-09	At3g11180	XP_028945486.1 probable 2-oxoglutarate-dependent dioxygenase At3g111800 [Malus domestica]	-	-	-	-	-	GO:0016491//oxidoreductase activity	GO:0055114//oxidation-reduction process
881	gene:MD12G1168500	2.95	4.28	3.33	9.2	11.27	11.45	3.52	10.64	1.59585	2.29983e-12	1.83503e-10	--	XP_008390686.2 uncharacterized protein LOC103452935 [Malus domestica]	-	-	-	-	-	-	-
882	gene:MD12G1173200	36.85	37.17	39.91	89.11	72.03	76.42	37.9767	79.1867	1.06014	2.75201e-20	4.5561e-18	PDC1	XP_008356242.2 pyruvate decarboxylase 2, partial [Malus domestica]	Metabolism;Metabolism;Metabolism	Global and overview maps;Global and overview maps;Carbohydrate metabolism	ko01100//Metabolic pathways;ko01110//Biosynthesis of secondary metabolites;ko00010//Glycolysis / Gluconeogenesis	K01568;K01568;K01568	GO:0005948//acetolactate synthase complex	GO:0000287//magnesium ion binding;GO:0003824//catalytic activity;GO:0003984//acetolactate synthase activity;GO:0008949//oxalyl-CoA decarboxylase activity;GO:0009028//tartronate-semialdehyde synthase activity;GO:0016823//hydrolase activity, acting on acid carbon-carbon bonds, in ketonic substances;GO:0030976//thiamine pyrophosphate binding;GO:0033980//phosphonopyruvate decarboxylase activity;GO:00…	GO:0006113//fermentation;GO:0009097//isoleucine biosynthetic process;GO:0009099//valine biosynthetic process;GO:0009444//pyruvate oxidation;GO:0009636//response to toxic substance;GO:0009684//indoleacetic acid biosynthetic process;GO:0017000//antibiotic biosynthetic process;GO:0019310//inositol catabolic process;GO:0019385//methanogenesis, from acetate;GO:0019529//taurine catabolic process;GO:003…
883	gene:MD12G1178200	35.18	48.65	34.33	709.93	676.59	787.95	39.3867	724.823	4.20185	1.44702e-194	1.81269e-190	FER1	RXH81910.1 hypothetical protein DVH24_036251 [Malus domestica]	-	-	-	-	-	GO:0008199//ferric iron binding;GO:0016491//oxidoreductase activity;GO:0046872//metal ion binding	GO:0055114//oxidation-reduction process
884	gene:MD12G1178500	3.95	4.57	3.63	218.68	205.33	229.24	4.05	217.75	5.74861	0	0	PFE2	XP_008388291.1 ferritin-4, chloroplastic-like [Malus domestica]	-	-	-	-	-	GO:0008199//ferric iron binding;GO:0008967//phosphoglycolate phosphatase activity;GO:0015095//magnesium ion transmembrane transporter activity;GO:0016491//oxidoreductase activity;GO:0046872//metal ion binding	GO:0015693//magnesium ion transport;GO:0055114//oxidation-reduction process
885	gene:MD12G1181000	11.56	16.77	13.59	43.71	46.6	45.51	13.9733	45.2733	1.69599	2.91138e-30	8.96825e-28	WRKY24	XP_008350561.2 probable WRKY transcription factor 33 [Malus domestica]	Organismal Systems;Environmental Information Processing	Environmental adaptation;Signal transduction	ko04626//Plant-pathogen interaction;ko04016//MAPK signaling pathway - plant	K13424;K13424	-	GO:0003700//transcription factor activity, sequence-specific DNA binding;GO:0043565//sequence-specific DNA binding	GO:0006355//regulation of transcription, DNA-templated
886	gene:MD12G1182900	0.26	0.49	0.21	1.42	1.96	1.98	0.32	1.78667	2.48113	0.000215248	0.00391781	At5g01750	XP_028945543.1 protein LURP-one-related 10-like [Malus domestica]	-	-	-	-	-	-	GO:0006282//regulation of DNA repair;GO:0006355//regulation of transcription, DNA-templated
887	gene:MD12G1184600	1.89	2.02	3.11	27.52	26.12	25.74	2.34	26.46	3.49923	2.39006e-64	3.09727e-61	PNC1	XP_008388322.2 cationic peroxidase 1-like [Malus domestica]	Metabolism;Metabolism;Metabolism	Global and overview maps;Global and overview maps;Biosynthesis of other secondary metabolites	ko01100//Metabolic pathways;ko01110//Biosynthesis of secondary metabolites;ko00940//Phenylpropanoid biosynthesis	K00430;K00430;K00430	-	GO:0004601//peroxidase activity;GO:0020037//heme binding	GO:0006979//response to oxidative stress;GO:0055114//oxidation-reduction process
888	gene:MD12G1186000	10.13	12.09	9.11	21.02	21.41	24.41	10.4433	22.28	1.09317	1.25381e-11	9.07889e-10	WNK5	XP_008388335.2 LOW QUALITY PROTEIN: probable serine/threonine-protein kinase WNK5 [Malus domestica]	-	-	-	-	-	GO:0004672//protein kinase activity;GO:0004674//protein serine/threonine kinase activity;GO:0005524//ATP binding	GO:0006468//protein phosphorylation
889	gene:MD12G1193200	0.5	0.33	0.45	1.47	1.53	1.25	0.426667	1.41667	1.73132	8.00582e-07	2.6994e-05	RUN1	XP_028945583.1 TMV resistance protein N-like [Malus domestica]	-	-	-	-	-	GO:0005515//protein binding;GO:0005524//ATP binding;GO:0016887//ATPase activity;GO:0043531//ADP binding	GO:0007165//signal transduction
890	gene:MD12G1194100	0	0	0	1.16	0.82	0.84	0.001	0.94	9.87652	2.35904e-06	7.30272e-05	--	XP_008350584.3 uncharacterized protein LOC103413931 [Malus domestica]	-	-	-	-	-	-	-
891	gene:MD12G1194200	0	0.11	0.19	2.2	1.58	1.88	0.1	1.88667	4.23777	0.000205872	0.00377904	BETVIII	XP_008359841.1 calcium-binding protein CML42-like [Malus domestica]	Organismal Systems	Environmental adaptation	ko04626//Plant-pathogen interaction	K13448	GO:0005634//nucleus	GO:0004553//hydrolase activity, hydrolyzing O-glycosyl compounds;GO:0005509//calcium ion binding;GO:0005515//protein binding	GO:0000272//polysaccharide catabolic process
892	gene:MD12G1208300	2.26	1.39	1.79	6.58	4.86	4.54	1.81333	5.32667	1.55459	1.19183e-09	6.62576e-08	CBP60B	XP_028945806.1 calmodulin-binding protein 60 G-like isoform X3 [Malus domestica]	-	-	-	-	-	GO:0005516//calmodulin binding;GO:0008810//cellulase activity	GO:0005975//carbohydrate metabolic process
893	gene:MD12G1208500	0.27	0.32	0.44	0.73	1.58	1.68	0.343333	1.33	1.95374	0.000187191	0.00347014	CBP60D	TQD91741.1 hypothetical protein C1H46_022583 [Malus baccata]	-	-	-	-	-	GO:0005516//calmodulin binding	-
894	gene:MD12G1208900	0	0	0	0.2	0.86	1.53	0.001	0.863333	9.75377	9.4891e-05	0.00193389	--	XP_008388496.2 exonuclease DPD1, chloroplastic/mitochondrial [Malus domestica]	-	-	-	-	GO:0005575//cellular_component;GO:0005622//intracellular;GO:0005623//cell;GO:0005737//cytoplasm;GO:0005739//mitochondrion;GO:0009360//DNA polymerase III complex;GO:0009507//chloroplast;GO:0009536//plastid;GO:0043226//organelle;GO:0043227//membrane-bounded organelle;GO:0043229//intracellular organelle;GO:0043231//intracellular membrane-bounded organelle;GO:0044424//intracellular part;GO:0044444//c…	GO:0003674//molecular_function;GO:0003676//nucleic acid binding;GO:0003824//catalytic activity;GO:0003887//DNA-directed DNA polymerase activity;GO:0004518//nuclease activity;GO:0004527//exonuclease activity;GO:0005488//binding;GO:0008026//ATP-dependent helicase activity;GO:0016787//hydrolase activity;GO:0016788//hydrolase activity, acting on ester bonds;GO:0043167//ion binding;GO:0043169//cation …	GO:0000738//DNA catabolic process, exonucleolytic;GO:0006139//nucleobase-containing compound metabolic process;GO:0006259//DNA metabolic process;GO:0006260//DNA replication;GO:0006308//DNA catabolic process;GO:0006725//cellular aromatic compound metabolic process;GO:0006807//nitrogen compound metabolic process;GO:0008150//biological_process;GO:0008152//metabolic process;GO:0009056//catabolic proc…
895	gene:MD12G1215900	1.13	2.25	1.36	3.68	4.62	4.95	1.58	4.41667	1.48303	1.00509e-05	0.000265991	ATG18A	KAB2630196.1 autophagy-related protein 18a-like [Pyrus ussuriensis x Pyrus communis]	-	-	-	-	-	GO:0005515//protein binding	-
896	gene:MD12G1216000	0	0.5	0.1	1.22	1.63	2.78	0.2	1.87667	3.2301	0.000236716	0.00426463	ATG18A	RXH82260.1 hypothetical protein DVH24_036601 [Malus domestica]	-	-	-	-	-	-	-
897	gene:MD12G1216800	1.53	2.19	1.49	2.28	3.58	5.13	1.73667	3.66333	1.07684	0.00298012	0.0360347	GAF1	XP_008350745.2 zinc finger protein GAI-ASSOCIATED FACTOR 1-like [Malus domestica]	-	-	-	-	-	-	-
898	gene:MD12G1217800	0.5	0.72	0.14	1.46	1.33	1.61	0.453333	1.46667	1.6939	0.000731276	0.0111898	--	XP_008388559.2 uncharacterized protein LOC103450934 [Malus domestica]	-	-	-	-	-	GO:0005515//protein binding	-
899	gene:MD12G1218200	2.92	2.67	4.15	8.36	9.81	7.55	3.24667	8.57333	1.4009	1.69209e-11	1.20436e-09	LOX1.5	NP_001280815.1 probable linoleate 9S-lipoxygenase 5 [Malus domestica]	Metabolism	Lipid metabolism	ko00591//Linoleic acid metabolism	K15718	-	GO:0005515//protein binding;GO:0016702//oxidoreductase activity, acting on single donors with incorporation of molecular oxygen, incorporation of two atoms of oxygen;GO:0046872//metal ion binding	GO:0055114//oxidation-reduction process
900	gene:MD12G1239800	1.54	2.1	1.96	3.59	5.44	5.22	1.86667	4.75	1.34746	6.19865e-05	0.00134034	AKR1	XP_008388674.2 probable aldo-keto reductase 1 [Malus domestica]	-	-	-	-	-	GO:0047834//D-threo-aldose 1-dehydrogenase activity	-
901	gene:MD12G1240300	1.02	1.08	1.5	2.89	3.81	4.09	1.2	3.59667	1.58363	1.07538e-05	0.000282219	AKR1	XP_008386208.2 probable aldo-keto reductase 1 [Malus domestica]	-	-	-	-	-	GO:0047834//D-threo-aldose 1-dehydrogenase activity	-
902	gene:MD12G1241100	13.1	14.02	12.51	5.21	4.4	4.67	13.21	4.76	-1.4726	9.03134e-18	1.23871e-15	CPRF2	XP_028945974.1 light-inducible protein CPRF2-like [Malus domestica]	-	-	-	-	GO:0005575//cellular_component;GO:0005622//intracellular;GO:0005623//cell;GO:0005634//nucleus;GO:0030867//rough endoplasmic reticulum membrane;GO:0043226//organelle;GO:0043227//membrane-bounded organelle;GO:0043229//intracellular organelle;GO:0043231//intracellular membrane-bounded organelle;GO:0044424//intracellular part;GO:0044464//cell part	GO:0003674//molecular_function;GO:0003676//nucleic acid binding;GO:0003677//DNA binding;GO:0003700//transcription factor activity, sequence-specific DNA binding;GO:0005488//binding;GO:0005515//protein binding;GO:0005524//ATP binding;GO:0042802//identical protein binding;GO:0046982//protein heterodimerization activity;GO:0046983//protein dimerization activity;GO:0097159//organic cyclic compound bi…	GO:0001101//response to acid chemical;GO:0001678//cellular glucose homeostasis;GO:0006139//nucleobase-containing compound metabolic process;GO:0006351//transcription, DNA-templated;GO:0006355//regulation of transcription, DNA-templated;GO:0006725//cellular aromatic compound metabolic process;GO:0006807//nitrogen compound metabolic process;GO:0007059//chromosome segregation;GO:0008150//biological_…
903	gene:MD12G1263200	17.05	21.86	20.32	70.78	90.52	88.05	19.7433	83.1167	2.07377	1.35033e-52	1.18015e-49	CRT3	XP_008388818.2 calreticulin-3-like [Malus domestica]	Genetic Information Processing;Cellular Processes	Folding, sorting and degradation;Transport and catabolism	ko04141//Protein processing in endoplasmic reticulum;ko04145//Phagosome	K08057;K08057	GO:0005783//endoplasmic reticulum	GO:0005509//calcium ion binding;GO:0051082//unfolded protein binding	GO:0006270//DNA replication initiation;GO:0006457//protein folding
904	gene:MD12G1263800	2.09	1.67	2.5	4.99	5.68	4.58	2.08667	5.08333	1.28457	1.87727e-07	7.28067e-06	GFPT2	XP_008366894.1 glutamine--fructose-6-phosphate aminotransferase [isomerizing] 2-like [Malus domestica]	Metabolism;Metabolism;Metabolism	Global and overview maps;Carbohydrate metabolism;Amino acid metabolism	ko01100//Metabolic pathways;ko00520//Amino sugar and nucleotide sugar metabolism;ko00250//Alanine, aspartate and glutamate metabolism	K00820;K00820;K00820	-	GO:0004044//amidophosphoribosyltransferase activity;GO:0004066//asparagine synthase (glutamine-hydrolyzing) activity;GO:0004360//glutamine-fructose-6-phosphate transaminase (isomerizing) activity;GO:0016835//carbon-oxygen lyase activity;GO:0097367//carbohydrate derivative binding	GO:0006040//amino sugar metabolic process;GO:0006529//asparagine biosynthetic process;GO:0009152//purine ribonucleotide biosynthetic process;GO:0009252//peptidoglycan biosynthetic process;GO:0009254//peptidoglycan turnover;GO:1901135//carbohydrate derivative metabolic process
905	gene:MD13G1002900	0.73	0.59	0.7	0.07	0	0.08	0.673333	0.05	-3.75132	0.00317908	0.0379279	At5g08350	XP_008366960.1 GEM-like protein 4 [Malus domestica]	-	-	-	-	-	-	-
906	gene:MD13G1003800	5.97	5.48	3.28	12.03	13.39	12.78	4.91	12.7333	1.37482	5.25069e-09	2.64823e-07	DJC76	XP_008350811.2 chaperone protein dnaJ C76, chloroplastic [Malus domestica]	-	-	-	-	GO:0016020//membrane	GO:0005515//protein binding;GO:0009055//electron carrier activity;GO:0051539//4 iron, 4 sulfur cluster binding;GO:0070283//radical SAM enzyme activity	GO:0006457//protein folding;GO:0009408//response to heat;GO:0043687//post-translational protein modification
907	gene:MD13G1009400	3.2	3.1	2.89	6.81	6.03	6.1	3.06333	6.31333	1.0433	1.37373e-07	5.45155e-06	PSKR1	XP_028947386.1 LOW QUALITY PROTEIN: phytosulfokine receptor 1-like [Malus domestica]	-	-	-	-	-	GO:0004672//protein kinase activity;GO:0005515//protein binding;GO:0005524//ATP binding	GO:0006468//protein phosphorylation
908	gene:MD13G1017300	0.64	0.79	1	6.75	7.95	7.65	0.81	7.45	3.20125	8.63704e-22	1.55306e-19	PUB21	XP_008350837.2 U-box domain-containing protein 21-like [Malus domestica]	-	-	-	-	GO:0016020//membrane;GO:0016021//integral component of membrane	GO:0004842//ubiquitin-protein transferase activity;GO:0008270//zinc ion binding;GO:0022857//transmembrane transporter activity;GO:0042907//xanthine transmembrane transporter activity	GO:0016567//protein ubiquitination;GO:0042906//xanthine transport;GO:0055085//transmembrane transport
909	gene:MD13G1018200	0.91	1.01	0.55	4.01	3.33	3.22	0.823333	3.52	2.09603	2.01118e-09	1.07667e-07	MIK2	XP_028947035.1 probable leucine-rich repeat receptor-like protein kinase At1g35710 [Malus domestica]	-	-	-	-	-	GO:0004672//protein kinase activity;GO:0005515//protein binding;GO:0005524//ATP binding	GO:0006468//protein phosphorylation
910	gene:MD13G1019100	0.3	1.02	1.06	2.37	2.98	2.68	0.793333	2.67667	1.75444	5.34637e-05	0.0011743	At1g14780	XP_008389157.2 MACPF domain-containing protein At1g14780 isoform X1 [Malus domestica]	-	-	-	-	-	-	GO:0002376//immune system process;GO:0006950//response to stress;GO:0006952//defense response;GO:0006955//immune response;GO:0008150//biological_process;GO:0008219//cell death;GO:0009626//plant-type hypersensitive response;GO:0009987//cellular process;GO:0012501//programmed cell death;GO:0033554//cellular response to stress;GO:0034050//host programmed cell death induced by symbiont;GO:0045087//in…
911	gene:MD13G1028400	0.11	0	0.1	5.15	5.41	4.65	0.07	5.07	6.17849	5.45499e-08	2.32959e-06	--	RXH79231.1 hypothetical protein DVH24_040378 [Malus domestica]	-	-	-	-	-	-	-
912	gene:MD13G1030600	3.87	5.27	3.65	16.34	16.91	17.61	4.26333	16.9533	1.99152	1.37942e-24	2.99654e-22	PCR2	RXH79169.1 hypothetical protein DVH24_040316 [Malus domestica]	-	-	-	-	-	-	-
913	gene:MD13G1036100	2.59	2.66	2.4	7.64	9.87	11.63	2.55	9.71333	1.92947	1.20364e-18	1.81663e-16	LRK10L-1.2	TQD92462.1 hypothetical protein C1H46_022023 [Malus baccata]	-	-	-	-	-	GO:0004672//protein kinase activity;GO:0005524//ATP binding;GO:0030247//polysaccharide binding	GO:0006468//protein phosphorylation
914	gene:MD13G1037900	0.76	0.45	0.52	3.44	3.68	3.69	0.576667	3.60333	2.64352	3.09337e-13	2.72253e-11	LRK10L-2.7	TQD92447.1 hypothetical protein C1H46_022008 [Malus baccata]	-	-	-	-	-	GO:0003674//molecular_function;GO:0004672//protein kinase activity;GO:0005524//ATP binding;GO:0030247//polysaccharide binding	GO:0006468//protein phosphorylation;GO:0009306//protein secretion
915	gene:MD13G1038000	1.35	1.6	1.06	2.74	4.72	3.89	1.33667	3.78333	1.50102	2.47378e-06	7.60155e-05	LRK10L-2.1	TQD92447.1 hypothetical protein C1H46_022008 [Malus baccata]	-	-	-	-	-	GO:0003674//molecular_function;GO:0004672//protein kinase activity;GO:0005524//ATP binding;GO:0030247//polysaccharide binding	GO:0006468//protein phosphorylation;GO:0009306//protein secretion
916	gene:MD13G1042200	4.04	4.78	4.13	1.57	1.71	1.5	4.31667	1.59333	-1.43787	2.5144e-07	9.4873e-06	COL16	XP_008360050.2 zinc finger protein CONSTANS-LIKE 6-like [Malus domestica]	-	-	-	-	-	GO:0005096//GTPase activator activity;GO:0005515//protein binding;GO:0008270//zinc ion binding	-
917	gene:MD13G1043300	0.64	0.44	0.67	2.79	3.44	2.1	0.583333	2.77667	2.25096	3.5003e-06	0.000103835	At4g39670	XP_008360053.2 ACD11 homolog protein-like isoform X1 [Malus domestica]	-	-	-	-	GO:0005737//cytoplasm	-	-
918	gene:MD13G1050100	0.44	0.73	0.51	2.18	2.33	0.68	0.56	1.73	1.62727	0.00112579	0.0161113	TADA	RXH79373.1 hypothetical protein DVH24_040520 [Malus domestica]	-	-	-	-	-	GO:0008251//tRNA-specific adenosine deaminase activity;GO:0008270//zinc ion binding;GO:0008703//5-amino-6-(5-phosphoribosylamino)uracil reductase activity;GO:0008835//diaminohydroxyphosphoribosylaminopyrimidine deaminase activity;GO:0016814//hydrolase activity, acting on carbon-nitrogen (but not peptide) bonds, in cyclic amidines	GO:0002100//tRNA wobble adenosine to inosine editing;GO:0009231//riboflavin biosynthetic process
919	gene:MD13G1050400	1.86	2.17	1.71	13.53	12.48	15.04	1.91333	13.6833	2.83826	2.056e-65	2.97179e-62	ALA9	XP_008390150.2 putative phospholipid-transporting ATPase 9 [Malus domestica]	-	-	-	-	GO:0031004//potassium ion-transporting ATPase complex	GO:0004008//copper-exporting ATPase activity;GO:0004647//phosphoserine phosphatase activity;GO:0005375//copper ion transmembrane transporter activity;GO:0005388//calcium-transporting ATPase activity;GO:0008556//potassium-transporting ATPase activity;GO:0008967//phosphoglycolate phosphatase activity;GO:0015434//cadmium-transporting ATPase activity;GO:0015444//magnesium-importing ATPase activity;GO…	GO:0006545//glycine biosynthetic process;GO:0006564//L-serine biosynthetic process;GO:0006813//potassium ion transport;GO:0006816//calcium ion transport;GO:0006825//copper ion transport;GO:0008152//metabolic process;GO:0015691//cadmium ion transport;GO:0015693//magnesium ion transport;GO:0030001//metal ion transport
920	gene:MD13G1052500	2.64	2.83	2.92	1.23	1.05	0.81	2.79667	1.03	-1.44106	8.07607e-05	0.00167683	SSL10	XP_008351029.2 protein STRICTOSIDINE SYNTHASE-LIKE 10-like [Malus domestica]	-	-	-	-	GO:0005575//cellular_component	GO:0003674//molecular_function;GO:0004064//arylesterase activity;GO:0016844//strictosidine synthase activity	GO:0006886//intracellular protein transport;GO:0008150//biological_process;GO:0009058//biosynthetic process
921	gene:MD13G1056800	1.06	0.92	1.16	2.2	2.84	2.59	1.04667	2.54333	1.28092	0.000202811	0.00372889	ACR4	XP_008350884.1 ACT domain-containing protein ACR4-like [Malus domestica]	-	-	-	-	-	GO:0003941//L-serine ammonia-lyase activity;GO:0004794//L-threonine ammonia-lyase activity;GO:0008773//[protein-PII] uridylyltransferase activity;GO:0008864//formyltetrahydrofolate deformylase activity	GO:0006094//gluconeogenesis;GO:0006549//isoleucine metabolic process;GO:0006565//L-serine catabolic process;GO:0009152//purine ribonucleotide biosynthetic process;GO:0018177//protein uridylylation
922	gene:MD13G1057000	0.62	0.63	0.59	1.45	1.65	2.19	0.613333	1.76333	1.52356	0.00109211	0.0157131	CYP734A1	XP_008360080.2 cytochrome P450 CYP749A22-like [Malus domestica]	Metabolism	Metabolism of terpenoids and polyketides	ko00905//Brassinosteroid biosynthesis	K15639	-	GO:0005506//iron ion binding;GO:0016705//oxidoreductase activity, acting on paired donors, with incorporation or reduction of molecular oxygen;GO:0020037//heme binding	GO:0055114//oxidation-reduction process
923	gene:MD13G1061200	1.26	0.71	1.15	0.24	0	0	1.04	0.08	-3.70044	0.000152889	0.00290628	SCPL20	XP_028946057.1 serine carboxypeptidase-like 20 [Malus domestica]	-	-	-	-	-	GO:0004185//serine-type carboxypeptidase activity	GO:0006508//proteolysis
924	gene:MD13G1061500	0.76	1.45	1.49	2.91	2.65	3.26	1.23333	2.94	1.25325	0.00246126	0.0307571	MES15	XP_008389409.2 putative methylesterase 11, chloroplastic [Malus domestica]	-	-	-	-	-	GO:0003674//molecular_function;GO:0003824//catalytic activity;GO:0070205//2-succinyl-6-hydroxy-2,4-cyclohexadiene-1-carboxylate synthase activity	GO:0009102//biotin biosynthetic process;GO:0009234//menaquinone biosynthetic process;GO:0015979//photosynthesis
925	gene:MD13G1067300	32.2	42.81	33.52	79.51	68.2	74.21	36.1767	73.9733	1.03195	3.04289e-11	2.0754e-09	EIF-5A2	XP_008360103.1 eukaryotic translation initiation factor 5A-2 [Malus domestica]	-	-	-	-	GO:0005737//cytoplasm	GO:0003674//molecular_function;GO:0003676//nucleic acid binding;GO:0003723//RNA binding;GO:0003743//translation initiation factor activity;GO:0003746//translation elongation factor activity;GO:0005488//binding;GO:0008135//translation factor activity, RNA binding;GO:0043021//ribonucleoprotein complex binding;GO:0043022//ribosome binding;GO:0044877//macromolecular complex binding;GO:0097159//organi…	GO:0006412//translation;GO:0006413//translational initiation;GO:0006414//translational elongation;GO:0006417//regulation of translation;GO:0006448//regulation of translational elongation;GO:0006449//regulation of translational termination;GO:0006452//translational frameshifting;GO:0006518//peptide metabolic process;GO:0006807//nitrogen compound metabolic process;GO:0008150//biological_process;GO:…
926	gene:MD13G1070200	442.85	418.83	453.88	224.52	204.54	214.35	438.52	214.47	-1.03187	1.27938e-39	6.49734e-37	EXPA1	XP_008389456.1 expansin-A10 [Malus domestica]	-	-	-	-	-	-	-
927	gene:MD13G1071300	4.93	5.18	7	13.09	12.66	13.35	5.70333	13.0333	1.19233	1.43112e-13	1.29597e-11	GALT1	XP_008389460.2 LOW QUALITY PROTEIN: beta-1,3-galactosyltransferase GALT1 [Malus domestica]	Metabolism;Metabolism	Global and overview maps;Glycan biosynthesis and metabolism	ko01100//Metabolic pathways;ko00513//Various types of N-glycan biosynthesis	K14413;K14413	GO:0016020//membrane	GO:0016758//transferase activity, transferring hexosyl groups;GO:0030246//carbohydrate binding	GO:0006486//protein glycosylation
928	gene:MD13G1082000	3.25	3.15	3.35	19.14	22.45	21.47	3.25	21.02	2.69325	6.98984e-43	4.04131e-40	GSTU17	XP_008389545.1 glutathione S-transferase U17-like [Malus domestica]	Metabolism;Metabolism	Global and overview maps;Metabolism of other amino acids	ko01100//Metabolic pathways;ko00480//Glutathione metabolism	K00799;K00799	-	GO:0005515//protein binding;GO:0016034//maleylacetoacetate isomerase activity	GO:0006559//L-phenylalanine catabolic process;GO:0006572//tyrosine catabolic process;GO:0006749//glutathione metabolic process
929	gene:MD13G1082100	0.8	0.37	0.68	4.77	6.95	6.23	0.616667	5.98333	3.27839	1.98197e-14	1.93466e-12	GSTU17	XP_028947459.1 glutathione S-transferase U17-like [Malus domestica]	Metabolism;Metabolism	Global and overview maps;Metabolism of other amino acids	ko01100//Metabolic pathways;ko00480//Glutathione metabolism	K00799;K00799	-	GO:0016034//maleylacetoacetate isomerase activity	GO:0006559//L-phenylalanine catabolic process;GO:0006572//tyrosine catabolic process
930	gene:MD13G1087700	41	37.74	42.73	22.63	14.6	15.15	40.49	17.46	-1.21351	2.91571e-18	4.21444e-16	GLOX1	KAB2628206.1 galactose oxidase-like [Pyrus ussuriensis x Pyrus communis]	-	-	-	-	-	-	-
931	gene:MD13G1088400	1.19	1.38	1.2	10.42	9.07	12.12	1.25667	10.5367	3.06774	7.73532e-53	7.09027e-50	At3g47110	XP_028947203.1 probable LRR receptor-like serine/threonine-protein kinase At3g47570 [Malus domestica]	-	-	-	-	-	GO:0004672//protein kinase activity;GO:0005515//protein binding;GO:0005524//ATP binding	GO:0006468//protein phosphorylation
932	gene:MD13G1094100	13.83	16.07	14.46	5.22	7.21	6.11	14.7867	6.18	-1.25862	1.18899e-14	1.19475e-12	At1g48100	XP_008389668.2 polygalacturonase At1g48100 [Malus domestica]	-	-	-	-	-	GO:0004650//polygalacturonase activity	GO:0005975//carbohydrate metabolic process
933	gene:MD13G1095300	10.14	11.35	12.24	4.51	3.59	5.65	11.2433	4.58333	-1.2946	2.73321e-09	1.44969e-07	At1g23390	XP_008389680.1 F-box/kelch-repeat protein At1g23390 [Malus domestica]	-	-	-	-	-	GO:0005515//protein binding	-
934	gene:MD13G1096600	1.29	1.4	0.66	5.94	6.4	5.52	1.11667	5.95333	2.4145	1.51891e-18	2.27418e-16	CRK3	TQD72473.1 hypothetical protein C1H46_041997 [Malus baccata]	-	-	-	-	-	GO:0004672//protein kinase activity;GO:0005524//ATP binding	GO:0006468//protein phosphorylation
935	gene:MD13G1103000	0.63	0.71	0.93	4.66	3.39	3.39	0.756667	3.81333	2.33332	2.78554e-14	2.6637e-12	MKP1	XP_008389740.1 protein-tyrosine-phosphatase MKP1-like [Malus domestica]	-	-	-	-	-	GO:0004725//protein tyrosine phosphatase activity	GO:0006470//protein dephosphorylation
936	gene:MD13G1106200	9.22	7.73	10.22	3.96	1.57	1.78	9.05667	2.43667	-1.89407	1.58637e-12	1.29042e-10	At1g67750	XP_008389758.2 probable pectate lyase 5 [Malus domestica]	Metabolism;Metabolism	Global and overview maps;Carbohydrate metabolism	ko01100//Metabolic pathways;ko00040//Pentose and glucuronate interconversions	K01728;K01728	-	-	GO:0051186//cofactor metabolic process;GO:0071941//nitrogen cycle metabolic process
937	gene:MD13G1109000	0.1	0.05	0.04	0.54	0.59	0.89	0.0633333	0.673333	3.41028	0.00226277	0.0286803	SAT	XP_008389785.2 vinorine synthase-like [Malus domestica]	Metabolism;Metabolism;Metabolism;Metabolism;Metabolism	Global and overview maps;Global and overview maps;Biosynthesis of other secondary metabolites;Biosynthesis of other secondary metabolites;Biosynthesis of other secondary metabolites	ko01100//Metabolic pathways;ko01110//Biosynthesis of secondary metabolites;ko00940//Phenylpropanoid biosynthesis;ko00941//Flavonoid biosynthesis;ko00945//Stilbenoid, diarylheptanoid and gingerol biosynthesis	K13065;K13065;K13065;K13065;K13065	-	GO:0016747//transferase activity, transferring acyl groups other than amino-acyl groups	-
[truncated: 280 more rows]

## Sheet: Table S5-2
Table S5-2 DEGs in Z-CKL vs Z-TL
No.	ID	Z-CKL-1_fpkm	Z-CKL-2_fpkm	Z-CKL-3_fpkm	Z-TL-1_fpkm	Z-TL-2_fpkm	Z-TL-3_fpkm	Z-CKL_mean	Z-TL_mean	log2(fc)	PValue	FDR	Symbol	Description	KEGG_A_class	KEGG_B_class	Pathway	K_ID	GO Component	GO Function	GO Process
1	MSTRG.20229	0.27	0.2	0.13	2.49	2.16	1.24	0.2	1.96333	3.29523	1.72401e-08	1.19585e-06	--	PREDICTED: sigma factor binding protein 1, chloroplastic-like [Fragaria vesca subsp. vesca] [Fragaria vesca]	-	-	-	-	-	-	-
2	MSTRG.22259	0.45	0.12	0.15	0.65	0.75	0.86	0.24	0.753333	1.65025	0.00265057	0.0404041	N	TMV resistance protein N-like [Pyrus ussuriensis x Pyrus communis]	-	-	-	-	-	-	-
3	MSTRG.23071	21.27	22.83	26.19	11.05	13.81	9.89	23.43	11.5833	-1.01631	5.21786e-10	4.74926e-08	ATJ11	chaperone protein dnaJ 11 [Pyrus ussuriensis x Pyrus communis]	-	-	-	-	-	-	-
4	MSTRG.2386	3.85	6.38	5.84	11.75	11.9	10.82	5.35667	11.49	1.10097	2.3904e-07	1.28862e-05	FXG1	PREDICTED: esterase-like [Pyrus x bretschneideri]	-	-	-	-	GO:0005618//cell wall	GO:0015928//fucosidase activity;GO:0016788//hydrolase activity, acting on ester bonds	GO:0019758//glycosinolate biosynthetic process
[truncated: 858 more rows]

## Sheet: Table S5-3
Table S5-3 DEGs in M-CKL vs Z-CKL
[truncated: 4,712 more rows]

## Sheet: Table S5-4
Table S5-4 DEGs in M-TL vs Z-TL
[truncated: 4,551 more rows]

## Sheet: Table S5-5
Table S5-5 DEGs in M-CKR vs M-TR
[truncated: 1,260 more rows]

[truncated: 3 more sheets: Table S5-6, Table S5-7, Table S5-8]
