# Supplementary material for: Transcriptome and Metabolome Analysis Reveals Salt-Tolerance Pathways in the Leaves and Roots of ZM-4 (Malus zumi) in the Early Stages of Salt Stress
Source: Int J Mol Sci. 2023 Feb 11;24(4):3638. doi: 10.3390/ijms24043638 (PMC9960305; doi:10.3390/ijms24043638)
Supplement: Supplementary file 1 [file ijms-24-03638-s001.zip › ijms-2193630-supplementary/Table S6.xlsx]

## Sheet: Table S6-1
Table S6-1 Coexpression DEGs of leaves in ZM-4 and M9T337
No.	ID	M-CKL_fpkm	M-TL_fpkm	Z-CKL_fpkm	Z-TL_fpkm	M-CKR_fpkm	M-TR_fpkm	Z-CKR_fpkm	Z-TR_fpkm	Symbol	Description	KEGG_A_class	KEGG_B_class	Pathway	K_ID	GO Component	GO Function	GO Process
1	MSTRG.26833	2.383	19.043	1.167	8.017	1.327	2.263	1.307	2.463	--	PREDICTED: glutamic acid-rich [Prunus dulcis]	-	-	-	-	-	-	-
2	MSTRG.41411	0.123	2.453	0	0.79	0.217	0.447	0.337	0.413	--	PREDICTED: pentatricopeptide repeat-containing [Prunus dulcis]	-	-	-	-	-	-	-
3	gene:MSTRG.53517	0.893	2.697	2.02	5.783	5.21	3.293	0.81	1.28	--	transposable element gene [Prunus dulcis]	-	-	-	-	-	GO:0016787//hydrolase activity	GO:0043170//macromolecule metabolic process;GO:0044238//primary metabolic process
4	gene:MD00G1082400	0.217	3.71	0.133	1.803	0.05	0.11	0.033	0.08	PSKR2	XP_008384512.1 receptor-like protein 3 [Malus domestica]	-	-	-	-	-	GO:0005515//protein binding	-
5	gene:MD00G1170400	0.01	0.447	0.313	2.493	0	0	0	0.06	MIK2	XP_028956588.1 LOW QUALITY PROTEIN: MDIS1-interacting receptor like kinase 2-like [Malus domestica]	-	-	-	-	-	GO:0004672//protein kinase activity;GO:0005515//protein binding;GO:0005524//ATP binding	GO:0006468//protein phosphorylation
6	gene:MD00G1178900	0.953	2.297	0.92	5.66	1.16	0.817	0.273	0.683	At3g47110	KAB2606920.1 LRR receptor-like serine/threonine-protein kinase [Pyrus ussuriensis x Pyrus communis]	-	-	-	-	-	GO:0004672//protein kinase activity;GO:0005515//protein binding;GO:0005524//ATP binding	GO:0006468//protein phosphorylation
7	gene:MD01G1025400	0.843	5.687	1.297	2.847	3.793	5.737	5.417	6.487	exgA	XP_028960755.1 probable glucan 1,3-beta-glucosidase A [Malus domestica]	-	-	-	-	GO:0009341//beta-galactosidase complex	GO:0004553//hydrolase activity, hydrolyzing O-glycosyl compounds;GO:0004565//beta-galactosidase activity;GO:0030674//protein binding, bridging;GO:0051015//actin filament binding	GO:0005975//carbohydrate metabolic process;GO:0071704//organic substance metabolic process
8	gene:MD01G1101300	0.847	12.173	1.083	5.723	2.233	2.443	2.68	2.917	--	RXI07524.1 hypothetical protein DVH24_005297 [Malus domestica]	-	-	-	-	-	-	-
9	gene:MD01G1172800	18.783	46.59	11.14	22.04	5.977	7.133	4.03	3.953	EIX1	XP_028958457.1 receptor-like protein EIX1 [Malus domestica]	-	-	-	-	-	GO:0005515//protein binding	-
10	gene:MD01G1173000	0.273	9.483	0.037	2.04	0.14	0.387	0.053	0.037	--	TQD85983.1 hypothetical protein C1H46_028462 [Malus baccata]	-	-	-	-	-	GO:0005515//protein binding	-
11	gene:MD01G1180500	6.527	24.513	2.167	4.977	0.193	0.173	0.067	0.06	EIX2	ACJ03071.1 M18S-3Cp [Malus floribunda]	-	-	-	-	GO:0042729//DASH complex;GO:0072686//mitotic spindle	GO:0005515//protein binding	GO:0008608//attachment of spindle microtubules to kinetochore
12	gene:MD01G1216900	0.297	2.617	0.2	1.043	0.243	0.353	2.103	2.787	CNGC13	XP_008380692.2 cyclic nucleotide-gated ion channel 1-like isoform X1 [Malus domestica]	Organismal Systems	Environmental adaptation	ko04626//Plant-pathogen interaction	K05391	GO:0016020//membrane	GO:0005216//ion channel activity	GO:0006811//ion transport;GO:0055085//transmembrane transport
13	gene:MD02G1032600	2.2	62.73	0.147	5.767	0.453	1.573	0.333	0.353	SBH1	XP_008385659.2 sphinganine C4-monooxygenase 1-like [Malus domestica]	Metabolism;Metabolism	Global and overview maps;Lipid metabolism	ko01100//Metabolic pathways;ko00600//Sphingolipid metabolism	K04713;K04713	GO:0016020//membrane	GO:0005506//iron ion binding;GO:0016491//oxidoreductase activity	GO:0008610//lipid biosynthetic process;GO:0055085//transmembrane transport;GO:0055114//oxidation-reduction process
14	gene:MD02G1032700	0.377	7.047	0.287	1.657	0.31	0.617	0.29	0.417	PDR1	XP_008389930.2 pleiotropic drug resistance protein 1-like [Malus domestica]	-	-	-	-	GO:0005575//cellular_component;GO:0005737//cytoplasm;GO:0005887//integral component of plasma membrane;GO:0009379//Holliday junction helicase complex;GO:0009380//excinuclease repair complex;GO:0009898//cytoplasmic side of plasma membrane;GO:0016020//membrane;GO:0016021//integral component of membrane;GO:0043190//ATP-binding cassette (ABC) transporter complex;GO:0055051//ATP-binding cassette (ABC)…	GO:0000166//nucleotide binding;GO:0003674//molecular_function;GO:0003723//RNA binding;GO:0003724//RNA helicase activity;GO:0003824//catalytic activity;GO:0003924//GTPase activity;GO:0004176//ATP-dependent peptidase activity;GO:0004222//metalloendopeptidase activity;GO:0004386//helicase activity;GO:0005260//channel-conductance-controlling ATPase activity;GO:0005319//lipid transporter activity;GO:0…	GO:0000910//cytokinesis;GO:0001887//selenium compound metabolic process;GO:0006281//DNA repair;GO:0006289//nucleotide-excision repair;GO:0006310//DNA recombination;GO:0006400//tRNA modification;GO:0006464//cellular protein modification process;GO:0006508//proteolysis;GO:0006576//cellular biogenic amine metabolic process;GO:0006614//SRP-dependent cotranslational protein targeting to membrane;GO:00…
15	gene:MD02G1120100	0.173	4.407	0.057	0.893	2.34	11.253	3.34	8.177	AEE21	XP_028945971.1 probable acyl-activating enzyme 1, peroxisomal [Malus domestica]	-	-	-	-	-	GO:0003987//acetate-CoA ligase activity;GO:0004043//L-aminoadipate-semialdehyde dehydrogenase activity;GO:0008668//(2,3-dihydroxybenzoyl)adenylate synthase activity;GO:0008756//o-succinylbenzoate-CoA ligase activity;GO:0030729//acetoacetate-CoA ligase activity;GO:0047473//D-alanine-poly(phosphoribitol) ligase activity;GO:0050218//propionate-CoA ligase activity	GO:0009234//menaquinone biosynthetic process;GO:0019287//isopentenyl diphosphate biosynthetic process, mevalonate pathway;GO:0019290//siderophore biosynthetic process;GO:0019350//teichoic acid biosynthetic process;GO:0019427//acetyl-CoA biosynthetic process from acetate;GO:0019878//lysine biosynthetic process via aminoadipic acid
16	gene:MD02G1120200	3.767	32.493	0.167	1.677	5.41	14.043	0.23	0.233	CHI2	TQD85797.1 hypothetical protein C1H46_028713 [Malus baccata]	Metabolism;Environmental Information Processing;Metabolism	Global and overview maps;Signal transduction;Carbohydrate metabolism	ko01100//Metabolic pathways;ko04016//MAPK signaling pathway - plant;ko00520//Amino sugar and nucleotide sugar metabolism	K20547;K20547;K20547	-	GO:0004568//chitinase activity;GO:0008061//chitin binding	GO:0006032//chitin catabolic process;GO:0016998//cell wall macromolecule catabolic process
17	gene:MD02G1138900	0.267	1.297	0.903	0.153	0.517	0.453	2.537	3.787	PER72	XP_008344257.2 peroxidase 72 isoform X1 [Malus domestica]	Metabolism;Metabolism;Metabolism	Global and overview maps;Global and overview maps;Biosynthesis of other secondary metabolites	ko01100//Metabolic pathways;ko01110//Biosynthesis of secondary metabolites;ko00940//Phenylpropanoid biosynthesis	K00430;K00430;K00430	-	GO:0004601//peroxidase activity;GO:0020037//heme binding	GO:0006979//response to oxidative stress;GO:0055114//oxidation-reduction process
18	gene:MD02G1142300	0.243	4.447	0.147	1.68	0.907	3.357	0.647	1.367	HSR4	XP_028946790.1 protein HYPER-SENSITIVITY-RELATED 4-like [Malus domestica]	-	-	-	-	GO:0000502//proteasome complex;GO:0005575//cellular_component;GO:0005622//intracellular;GO:0005623//cell;GO:0005737//cytoplasm;GO:0005739//mitochondrion;GO:0005740//mitochondrial envelope;GO:0005743//mitochondrial inner membrane;GO:0009360//DNA polymerase III complex;GO:0009379//Holliday junction helicase complex;GO:0016020//membrane;GO:0016021//integral component of membrane;GO:0019866//organell…	GO:0000166//nucleotide binding;GO:0003674//molecular_function;GO:0003678//DNA helicase activity;GO:0003723//RNA binding;GO:0003724//RNA helicase activity;GO:0003824//catalytic activity;GO:0003887//DNA-directed DNA polymerase activity;GO:0004222//metalloendopeptidase activity;GO:0004386//helicase activity;GO:0005488//binding;GO:0005524//ATP binding;GO:0005525//GTP binding;GO:0008144//drug binding;…	GO:0006260//DNA replication;GO:0006281//DNA repair;GO:0006310//DNA recombination;GO:0006508//proteolysis;GO:0006996//organelle organization;GO:0007005//mitochondrion organization;GO:0008150//biological_process;GO:0009987//cellular process;GO:0010498//proteasomal protein catabolic process;GO:0016043//cellular component organization;GO:0017004//cytochrome complex assembly;GO:0017062//respiratory ch…
19	gene:MD02G1162900	4.827	24.233	2.813	8.02	2.44	3.55	2.24	2.747	SABP2	RXI07226.1 hypothetical protein DVH24_026362 [Malus domestica]	-	-	-	-	-	GO:0003674//molecular_function;GO:0003824//catalytic activity;GO:0008236//serine-type peptidase activity;GO:0008374//O-acyltransferase activity;GO:0016787//hydrolase activity;GO:0016788//hydrolase activity, acting on ester bonds;GO:0070205//2-succinyl-6-hydroxy-2,4-cyclohexadiene-1-carboxylate synthase activity	GO:0006508//proteolysis;GO:0006629//lipid metabolic process;GO:0009102//biotin biosynthetic process;GO:0009234//menaquinone biosynthetic process;GO:0015979//photosynthesis
20	gene:MD02G1247200	1.883	8.2	1.557	3.437	1.45	1.33	1.32	1.617	LRK10	XP_017185471.2 rust resistance kinase Lr10-like [Malus domestica]	-	-	-	-	-	GO:0003674//molecular_function;GO:0004672//protein kinase activity;GO:0005524//ATP binding;GO:0030247//polysaccharide binding	GO:0006468//protein phosphorylation;GO:0009306//protein secretion
21	gene:MD02G1250400	0.657	2.493	2.913	6.1	1.75	1.463	2.893	3.017	LRK10	XP_028950206.1 rust resistance kinase Lr10-like isoform X1 [Malus domestica]	-	-	-	-	-	GO:0004672//protein kinase activity;GO:0005524//ATP binding;GO:0030247//polysaccharide binding	GO:0006468//protein phosphorylation
22	gene:MD03G1017300	0.33	6.803	0.027	0.357	3.133	5.473	2.063	2.683	EIX1	XP_008355013.2 receptor-like protein 3 [Malus domestica]	-	-	-	-	-	GO:0005515//protein binding	-
23	gene:MD03G1063600	0.05	2.07	0.027	0.523	0	0.01	0	0.02	FER	XP_008355123.3 receptor-like protein kinase FERONIA [Malus domestica]	-	-	-	-	-	GO:0004672//protein kinase activity;GO:0005524//ATP binding;GO:0009055//electron carrier activity	GO:0006468//protein phosphorylation
24	gene:MD03G1138500	1.817	22.417	0.42	1.257	1.393	0.523	0.57	0.28	XA21	XP_017180311.2 putative receptor-like protein kinase At3g47110 [Malus domestica]	Organismal Systems;Environmental Information Processing	Environmental adaptation;Signal transduction	ko04626//Plant-pathogen interaction;ko04016//MAPK signaling pathway - plant	K13420;K13420	-	GO:0004672//protein kinase activity;GO:0005515//protein binding;GO:0005524//ATP binding	GO:0006468//protein phosphorylation
25	gene:MD03G1199000	0.313	5.257	0.853	2.217	2.07	2.053	0.863	1.507	GLX1	XP_017186107.2 lactoylglutathione lyase GLX1-like [Malus domestica]	Metabolism;Metabolism	Global and overview maps;Carbohydrate metabolism	ko01100//Metabolic pathways;ko00620//Pyruvate metabolism	K01759;K01759	-	GO:0003868//4-hydroxyphenylpyruvate dioxygenase activity;GO:0004462//lactoylglutathione lyase activity;GO:0008687//3,4-dihydroxyphenylacetate 2,3-dioxygenase activity;GO:0018577//catechol 2,3-dioxygenase activity	GO:0005975//carbohydrate metabolic process;GO:0006559//L-phenylalanine catabolic process;GO:0006572//tyrosine catabolic process;GO:0009712//catechol-containing compound metabolic process;GO:0051596//methylglyoxal catabolic process
26	gene:MD03G1244900	1.21	8.777	0.827	3.703	5.947	6.467	10.037	6.823	--	XP_008357724.2 uncharacterized protein LOC103421462 isoform X1 [Malus domestica]	-	-	-	-	-	-	-
27	gene:MD03G1246400	5.78	18.087	2.12	5.22	0.14	0.227	0.21	0.48	LRR-RLK	RXI02912.1 hypothetical protein DVH24_002990 [Malus domestica]	-	-	-	-	-	GO:0005515//protein binding	-
28	gene:MD04G1020400	0.813	4.707	0.277	0.9	0.01	0.017	0	0.007	EIX1	TQD86056.1 hypothetical protein C1H46_028395 [Malus baccata]	-	-	-	-	-	GO:0005515//protein binding	-
29	gene:MD04G1030100	20.003	5.77	6.833	2.887	1.087	0.747	0.027	0.047	PME35	XP_028956699.1 pectinesterase [Malus domestica]	-	-	-	-	-	GO:0004857//enzyme inhibitor activity;GO:0030599//pectinesterase activity	GO:0042545//cell wall modification
30	gene:MD04G1064400	0.387	2.063	1.233	5.97	10.06	13.34	57.053	57.61	tlp	XP_008369460.2 LOW QUALITY PROTEIN: protein P21 [Malus domestica]	-	-	-	-	-	GO:0008233//peptidase activity	GO:0006508//proteolysis;GO:0016032//viral process
31	gene:MD04G1134300	6.517	41.5	1.003	11.25	0.17	0.3	0.083	0.087	--	XP_028957035.1 uncharacterized protein LOC103419333 [Malus domestica]	-	-	-	-	GO:0016020//membrane	GO:0016757//transferase activity, transferring glycosyl groups	-
32	gene:MD04G1135200	1.643	13.793	0.263	2.407	33.203	36.823	29.6	27.097	SDR	XP_008363884.1 tropinone reductase homolog At2g29360-like isoform X2 [Malus domestica]	Metabolism;Metabolism;Metabolism	Global and overview maps;Global and overview maps;Biosynthesis of other secondary metabolites	ko01100//Metabolic pathways;ko01110//Biosynthesis of secondary metabolites;ko00960//Tropane, piperidine and pyridine alkaloid biosynthesis	K08081;K08081;K08081	-	GO:0003824//catalytic activity;GO:0004316//3-oxoacyl-[acyl-carrier-protein] reductase (NADPH) activity;GO:0004757//sepiapterin reductase activity;GO:0008667//2,3-dihydro-2,3-dihydroxybenzoate dehydrogenase activity;GO:0008678//2-deoxy-D-gluconate 3-dehydrogenase activity;GO:0016491//oxidoreductase activity;GO:0016757//transferase activity, transferring glycosyl groups;GO:0050662//coenzyme binding…	GO:0000272//polysaccharide catabolic process;GO:0005975//carbohydrate metabolic process;GO:0006633//fatty acid biosynthetic process;GO:0006729//tetrahydrobiopterin biosynthetic process;GO:0055114//oxidation-reduction process
33	gene:MD04G1163200	1.843	8.623	1.55	4.017	0.89	0.737	0.807	1.067	LECRK61	XP_008370173.2 lectin-domain containing receptor kinase VI.3-like [Malus domestica]	-	-	-	-	-	GO:0004672//protein kinase activity;GO:0005524//ATP binding;GO:0030246//carbohydrate binding	GO:0006468//protein phosphorylation
34	gene:MD04G1164500	59.697	261.31	16.753	100.3	23.25	29.28	15.597	12.337	LSC30	XP_008370177.2 ferritin-4, chloroplastic-like [Malus domestica]	-	-	-	-	-	GO:0008199//ferric iron binding	-
35	gene:MD04G1236800	2.013	5.26	0.02	0.31	0.08	0.07	0.087	0.047	sbt3	TQD88717.1 hypothetical protein C1H46_025728 [Malus baccata]	-	-	-	-	-	GO:0008236//serine-type peptidase activity	GO:0006508//proteolysis;GO:0009306//protein secretion
36	gene:MD04G1236900	11.31	37.077	0.19	2.52	0.197	0.383	0.803	0.703	sbt3	XP_017187438.2 subtilisin-like protease SBT1.9 [Malus domestica]	-	-	-	-	-	GO:0008236//serine-type peptidase activity	GO:0006508//proteolysis;GO:0009306//protein secretion
37	gene:MD05G1046000	16.17	84.19	2.12	15.863	168.473	204.93	81.353	140.867	2ODD19	RXI00366.1 hypothetical protein DVH24_037914 [Malus domestica]	-	-	-	-	-	GO:0016491//oxidoreductase activity	GO:0055114//oxidation-reduction process
38	gene:MD05G1055800	2.873	12.043	2.213	4.613	8.487	5.52	3.57	3.823	GATA5	XP_028957839.1 GATA transcription factor 5-like [Malus domestica]	-	-	-	-	GO:0005575//cellular_component;GO:0005622//intracellular;GO:0005623//cell;GO:0005634//nucleus;GO:0005667//transcription factor complex;GO:0005730//nucleolus;GO:0031974//membrane-enclosed lumen;GO:0031981//nuclear lumen;GO:0032991//macromolecular complex;GO:0043226//organelle;GO:0043227//membrane-bounded organelle;GO:0043228//non-membrane-bounded organelle;GO:0043229//intracellular organelle;GO:00…	GO:0000976//transcription regulatory region sequence-specific DNA binding;GO:0000977//RNA polymerase II regulatory region sequence-specific DNA binding;GO:0000981//RNA polymerase II transcription factor activity, sequence-specific DNA binding;GO:0001012//RNA polymerase II regulatory region DNA binding;GO:0001067//regulatory region nucleic acid binding;GO:0001085//RNA polymerase II transcription f…	GO:0006139//nucleobase-containing compound metabolic process;GO:0006351//transcription, DNA-templated;GO:0006355//regulation of transcription, DNA-templated;GO:0006357//regulation of transcription from RNA polymerase II promoter;GO:0006366//transcription from RNA polymerase II promoter;GO:0006725//cellular aromatic compound metabolic process;GO:0006807//nitrogen compound metabolic process;GO:0007…
39	gene:MD05G1056000	1.897	9.91	1.17	3.69	25.937	53.873	38.367	48.94	CRRSP38	XP_008342465.1 cysteine-rich repeat secretory protein 38-like [Malus domestica]	-	-	-	-	-	-	-
40	gene:MD05G1081100	1.09	14.34	0.32	4.277	1.007	2.747	0.42	1.48	AMY1.1	RXH99831.1 hypothetical protein DVH24_021633 [Malus domestica]	Metabolism;Metabolism;Metabolism	Global and overview maps;Global and overview maps;Carbohydrate metabolism	ko01100//Metabolic pathways;ko01110//Biosynthesis of secondary metabolites;ko00500//Starch and sucrose metabolism	K01176;K01176;K01176	-	GO:0003824//catalytic activity;GO:0003844//1,4-alpha-glucan branching enzyme activity;GO:0004133//glycogen debranching enzyme activity;GO:0004556//alpha-amylase activity;GO:0005509//calcium ion binding;GO:0008788//alpha,alpha-phosphotrehalase activity;GO:0016798//hydrolase activity, acting on glycosyl bonds;GO:0046527//glucosyltransferase activity;GO:0047470//(1,4)-alpha-D-glucan 1-alpha-D-glucos…	GO:0005975//carbohydrate metabolic process;GO:0005978//glycogen biosynthetic process;GO:0005980//glycogen catabolic process;GO:0005991//trehalose metabolic process;GO:0005992//trehalose biosynthetic process;GO:0009250//glucan biosynthetic process
41	gene:MD05G1130500	0.797	13.54	0.547	5.79	0.36	0.78	0.467	1.027	NAC022	XP_008382468.2 NAC domain-containing protein 22-like [Malus domestica]	-	-	-	-	-	GO:0003677//DNA binding	GO:0006355//regulation of transcription, DNA-templated
42	gene:MD05G1179100	2.203	6.267	5.47	13.14	32.067	43.727	26.523	39.51	PED1	XP_008372446.2 3-ketoacyl-CoA thiolase 2, peroxisomal [Malus domestica]	Metabolism;Metabolism;Cellular Processes;Metabolism;Metabolism;Metabolism;Metabolism;Metabolism	Global and overview maps;Global and overview maps;Transport and catabolism;Global and overview maps;Lipid metabolism;Amino acid metabolism;Lipid metabolism;Lipid metabolism	ko01100//Metabolic pathways;ko01110//Biosynthesis of secondary metabolites;ko04146//Peroxisome;ko01212//Fatty acid metabolism;ko00592//alpha-Linolenic acid metabolism;ko00280//Valine, leucine and isoleucine degradation;ko00071//Fatty acid degradation;ko01040//Biosynthesis of unsaturated fatty acids	K07513;K07513;K07513;K07513;K07513;K07513;K07513;K07513	-	GO:0003985//acetyl-CoA C-acetyltransferase activity;GO:0003988//acetyl-CoA C-acyltransferase activity;GO:0016747//transferase activity, transferring acyl groups other than amino-acyl groups;GO:0033817//beta-ketoacyl-acyl-carrier-protein synthase II activity;GO:0047437//4-oxalocrotonate decarboxylase activity	GO:0006631//fatty acid metabolic process;GO:0006633//fatty acid biosynthetic process;GO:0009062//fatty acid catabolic process
43	gene:MD05G1207000	2.153	8.623	0.257	0.957	5.607	5.597	5.933	4.013	GA2OX1	XP_008372291.2 gibberellin 2-beta-dioxygenase 1-like isoform X1 [Malus domestica]	Metabolism;Metabolism	Global and overview maps;Metabolism of terpenoids and polyketides	ko01110//Biosynthesis of secondary metabolites;ko00904//Diterpenoid biosynthesis	K04125;K04125	-	GO:0016491//oxidoreductase activity	GO:0055114//oxidation-reduction process
44	gene:MD05G1231700	6.843	18.75	3.547	7.04	0.14	0.113	0.21	0.237	At4g27290	XP_028958659.1 G-type lectin S-receptor-like serine/threonine-protein kinase At4g27290 [Malus domestica]	-	-	-	-	-	GO:0004672//protein kinase activity;GO:0004674//protein serine/threonine kinase activity;GO:0005524//ATP binding	GO:0006468//protein phosphorylation;GO:0048544//recognition of pollen
45	gene:MD05G1246300	0.207	2.323	0.083	0.74	0.173	0.18	0.017	0.087	EIX2	XP_028959376.1 receptor-like protein EIX1 [Malus domestica]	-	-	-	-	-	GO:0005515//protein binding	-
46	gene:MD05G1246500	0.29	3.503	0.067	0.42	0.293	0.227	0.007	0	EIX2	TQD98360.1 hypothetical protein C1H46_015961 [Malus baccata]	-	-	-	-	-	GO:0005515//protein binding	-
47	gene:MD05G1252900	2.143	17.077	1.433	6.53	20.007	27.813	17.28	17.247	--	XP_028959385.1 cysteine-rich and transmembrane domain-containing protein WIH2-like [Malus domestica]	-	-	-	-	-	-	-
48	gene:MD05G1298400	0.443	2.633	0.55	1.31	0.043	0.037	0.02	0.067	XA21	KAB2637270.1 receptor-like protein kinase [Pyrus ussuriensis x Pyrus communis]	-	-	-	-	-	GO:0003674//molecular_function;GO:0004672//protein kinase activity;GO:0005515//protein binding;GO:0005524//ATP binding;GO:0016709//oxidoreductase activity, acting on paired donors, with incorporation or reduction of molecular oxygen, NAD(P)H as one donor, and incorporation of one atom of oxygen	GO:0006468//protein phosphorylation;GO:0006744//ubiquinone biosynthetic process;GO:0009306//protein secretion
49	gene:MD05G1300000	0	1.57	0	0.513	0.33	0.84	0.113	0.217	CNGC1	XP_008345906.3 cyclic nucleotide-gated ion channel 1-like [Malus domestica]	Organismal Systems	Environmental adaptation	ko04626//Plant-pathogen interaction	K05391	GO:0016020//membrane	GO:0005216//ion channel activity	GO:0006811//ion transport;GO:0055085//transmembrane transport
50	gene:MD05G1305700	0.357	1.453	2.227	4.373	0.203	0.073	0	0.033	GLR2.7	KAB2637334.1 glutamate receptor 2.7-like [Pyrus ussuriensis x Pyrus communis]	-	-	-	-	GO:0005743//mitochondrial inner membrane;GO:0016020//membrane;GO:0070469//respiratory chain	GO:0004970//ionotropic glutamate receptor activity;GO:0015276//ligand-gated ion channel activity	-
51	gene:MD05G1320800	3.487	18.653	63.423	137.023	0.143	0.273	0.02	0.08	PPO	XP_008371327.2 polyphenol oxidase latent form, chloroplastic-like [Malus domestica]	Metabolism;Metabolism;Metabolism;Metabolism	Global and overview maps;Global and overview maps;Amino acid metabolism;Biosynthesis of other secondary metabolites	ko01100//Metabolic pathways;ko01110//Biosynthesis of secondary metabolites;ko00350//Tyrosine metabolism;ko00950//Isoquinoline alkaloid biosynthesis	K00422;K00422;K00422;K00422	-	GO:0004097//catechol oxidase activity;GO:0016491//oxidoreductase activity	GO:0055114//oxidation-reduction process
52	gene:MD05G1329700	0.583	1.607	1.74	3.753	2.123	2.333	2.317	1.293	At1g61500	XP_028959432.1 G-type lectin S-receptor-like serine/threonine-protein kinase At1g61500 [Malus domestica]	-	-	-	-	-	GO:0003674//molecular_function;GO:0004672//protein kinase activity;GO:0004674//protein serine/threonine kinase activity;GO:0005524//ATP binding	GO:0006468//protein phosphorylation;GO:0030436//asexual sporulation;GO:0048544//recognition of pollen
53	gene:MD05G1356900	1.8	6.497	4.847	2.237	0.77	0.64	2.443	0.997	--	XP_008371017.2 uncharacterized protein LOC103434439 [Malus domestica]	-	-	-	-	-	-	-
54	gene:MD06G1003700	2.613	7.66	0.58	3.387	107.623	115.9	41.527	31.167	CCR1	RXH96755.1 hypothetical protein DVH24_009597 [Malus domestica]	-	-	-	-	-	GO:0003824//catalytic activity;GO:0003854//3-beta-hydroxy-delta5-steroid dehydrogenase activity;GO:0003978//UDP-glucose 4-epimerase activity;GO:0004043//L-aminoadipate-semialdehyde dehydrogenase activity;GO:0008446//GDP-mannose 4,6-dehydratase activity;GO:0016616//oxidoreductase activity, acting on the CH-OH group of donors, NAD or NADP as acceptor;GO:0016655//oxidoreductase activity, acting on N…	GO:0000271//polysaccharide biosynthetic process;GO:0005975//carbohydrate metabolic process;GO:0006012//galactose metabolic process;GO:0006694//steroid biosynthetic process;GO:0008152//metabolic process;GO:0009243//O antigen biosynthetic process;GO:0019878//lysine biosynthetic process via aminoadipic acid;GO:0055114//oxidation-reduction process
55	gene:MD06G1020700	3.143	6.557	16.83	63.417	0.193	0.107	0.38	0.613	AMAT	XP_008391402.1 methanol O-anthraniloyltransferase-like [Malus domestica]	-	-	-	-	-	GO:0016747//transferase activity, transferring acyl groups other than amino-acyl groups	-
56	gene:MD06G1120000	1.437	4.547	1.327	10.43	0.34	0.343	0.117	0.18	BHLH28	XP_008374121.2 transcription factor MYC3-like [Malus domestica]	-	-	-	-	GO:0005741//mitochondrial outer membrane	GO:0046983//protein dimerization activity	GO:0006886//intracellular protein transport
57	gene:MD06G1163100	3.137	20.82	0.187	2.013	0.647	0.363	0.41	0.217	CYP736A117	XP_008374390.2 cytochrome P450 71A3-like [Malus domestica]	-	-	-	-	-	GO:0005506//iron ion binding;GO:0016705//oxidoreductase activity, acting on paired donors, with incorporation or reduction of molecular oxygen;GO:0020037//heme binding	GO:0055114//oxidation-reduction process
58	gene:MD06G1163300	0.273	1.85	0.113	0.727	0.29	0.043	0.113	0.057	CYP736A117	XP_008364594.2 cytochrome P450 71A3-like [Malus domestica]	-	-	-	-	-	GO:0005506//iron ion binding;GO:0016705//oxidoreductase activity, acting on paired donors, with incorporation or reduction of molecular oxygen;GO:0020037//heme binding	GO:0055114//oxidation-reduction process
59	gene:MD06G1163600	3.567	18.197	0.443	1.727	0.03	0.013	0.043	0.093	CYP736A117	XP_008380498.2 cytochrome P450 71A3-like [Malus domestica]	-	-	-	-	-	GO:0005506//iron ion binding;GO:0016705//oxidoreductase activity, acting on paired donors, with incorporation or reduction of molecular oxygen;GO:0020037//heme binding	GO:0055114//oxidation-reduction process
60	gene:MD06G1184200	0	0.533	1.183	4.393	1.72	1.92	1.58	1.47	Copb2	XP_009369421.1 PREDICTED: coatomer subunit beta'-1-like [Pyrus x bretschneideri]	-	-	-	-	-	GO:0005515//protein binding;GO:0043022//ribosome binding	GO:0017148//negative regulation of translation
61	gene:MD06G1218500	0.103	1.117	0.437	2.893	1.72	1.563	5.217	5.737	LRK10L-2.7	XP_028959904.1 LEAF RUST 10 DISEASE-RESISTANCE LOCUS RECEPTOR-LIKE PROTEIN KINASE-like 2.1 isoform X1 [Malus domestica]	-	-	-	-	-	GO:0030247//polysaccharide binding	-
62	gene:MD07G1146900	2.97	9.487	1.347	4.25	9.473	11.7	9.45	7.75	WRKY53	XP_008376066.2 LOW QUALITY PROTEIN: probable WRKY transcription factor 46 [Malus domestica]	-	-	-	-	-	GO:0003700//transcription factor activity, sequence-specific DNA binding;GO:0043565//sequence-specific DNA binding	GO:0006355//regulation of transcription, DNA-templated
63	gene:MD07G1168000	3.87	15.167	0.493	3.857	30.65	25.53	11.063	14.96	--	RXH94204.1 hypothetical protein DVH24_023888 [Malus domestica]	-	-	-	-	-	-	-
64	gene:MD07G1249900	3.887	39.913	1.477	13.233	1.403	4.297	3.887	6.817	DER1	XP_008376384.1 derlin-1.1-like [Malus domestica]	Genetic Information Processing	Folding, sorting and degradation	ko04141//Protein processing in endoplasmic reticulum	K13989	GO:0005575//cellular_component;GO:0005622//intracellular;GO:0005623//cell;GO:0005737//cytoplasm;GO:0005783//endoplasmic reticulum;GO:0005789//endoplasmic reticulum membrane;GO:0012505//endomembrane system;GO:0016020//membrane;GO:0016021//integral component of membrane;GO:0031224//intrinsic component of membrane;GO:0031984//organelle subcompartment;GO:0042175//nuclear outer membrane-endoplasmic re…	-	-
65	gene:MD08G1048900	1.8	16.423	0.447	1.787	8.747	9.67	4.037	6.1	GLR2.7	XP_008359399.2 glutamate receptor 2.7-like [Malus domestica]	-	-	-	-	GO:0016020//membrane	GO:0004970//ionotropic glutamate receptor activity;GO:0015276//ligand-gated ion channel activity	-
66	gene:MD08G1110500	2.25	4.917	0.58	1.92	60.71	77.49	44.153	43.45	RLK5	XP_008377967.2 receptor-like protein kinase HSL1 isoform X1 [Malus domestica]	-	-	-	-	GO:0005575//cellular_component;GO:0005623//cell;GO:0005886//plasma membrane;GO:0016020//membrane;GO:0016021//integral component of membrane;GO:0031224//intrinsic component of membrane;GO:0044425//membrane part;GO:0044464//cell part;GO:0071944//cell periphery	GO:0000166//nucleotide binding;GO:0003674//molecular_function;GO:0003824//catalytic activity;GO:0004672//protein kinase activity;GO:0004674//protein serine/threonine kinase activity;GO:0005488//binding;GO:0005515//protein binding;GO:0005524//ATP binding;GO:0008144//drug binding;GO:0016301//kinase activity;GO:0016740//transferase activity;GO:0016772//transferase activity, transferring phosphorus-c…	GO:0006464//cellular protein modification process;GO:0006468//protein phosphorylation;GO:0006793//phosphorus metabolic process;GO:0006796//phosphate-containing compound metabolic process;GO:0006807//nitrogen compound metabolic process;GO:0008150//biological_process;GO:0008152//metabolic process;GO:0009271//phage shock;GO:0009987//cellular process;GO:0016310//phosphorylation;GO:0019538//protein me…
67	gene:MD09G1111200	5.257	18.423	3.27	6.397	7.307	7.78	6.77	4.927	WRKY6	XP_017189643.1 probable WRKY transcription factor 31 [Malus domestica]	-	-	-	-	GO:0000795//synaptonemal complex	GO:0003700//transcription factor activity, sequence-specific DNA binding;GO:0043565//sequence-specific DNA binding	GO:0006355//regulation of transcription, DNA-templated;GO:0007130//synaptonemal complex assembly;GO:0070193//synaptonemal complex organization
68	gene:MD09G1130600	0.15	1.797	6.51	18.023	0.043	0.093	1.147	1.113	RLP6	XP_028963909.1 receptor-like protein 7 [Malus domestica]	-	-	-	-	-	GO:0005515//protein binding	-
69	gene:MD09G1140300	11.643	71.043	8.9	24.787	116.487	114.57	280.267	175.393	ZIP5	XP_008357510.2 zinc transporter 8-like [Malus domestica]	-	-	-	-	GO:0016020//membrane	GO:0046873//metal ion transmembrane transporter activity	GO:0030001//metal ion transport;GO:0055085//transmembrane transport
70	gene:MD09G1145200	0.94	2.193	2.403	9.297	0.207	0.243	1.79	2.367	WAKL22	XP_008380153.2 wall-associated receptor kinase-like 1 [Malus domestica]	-	-	-	-	GO:0005575//cellular_component;GO:0005623//cell;GO:0005886//plasma membrane;GO:0016020//membrane;GO:0016021//integral component of membrane;GO:0031224//intrinsic component of membrane;GO:0044425//membrane part;GO:0044464//cell part;GO:0071944//cell periphery	GO:0000166//nucleotide binding;GO:0001871//pattern binding;GO:0003674//molecular_function;GO:0003824//catalytic activity;GO:0004672//protein kinase activity;GO:0004674//protein serine/threonine kinase activity;GO:0005488//binding;GO:0005509//calcium ion binding;GO:0005524//ATP binding;GO:0008144//drug binding;GO:0016301//kinase activity;GO:0016740//transferase activity;GO:0016772//transferase act…	GO:0006464//cellular protein modification process;GO:0006468//protein phosphorylation;GO:0006793//phosphorus metabolic process;GO:0006796//phosphate-containing compound metabolic process;GO:0006807//nitrogen compound metabolic process;GO:0007154//cell communication;GO:0007165//signal transduction;GO:0007166//cell surface receptor signaling pathway;GO:0008150//biological_process;GO:0008152//metabo…
71	gene:MD09G1200900	10.96	28.37	11.863	68.6	202.28	114.66	67.663	92.31	APS1	XP_028964156.1 acid phosphatase 1-like [Malus domestica]	-	-	-	-	-	GO:0016787//hydrolase activity;GO:0033821//DNA beta-glucosyltransferase activity	GO:0008152//metabolic process
72	gene:MD09G1228300	2.02	6.303	1.25	2.46	4.14	4.807	4.603	5.913	At1g79710	XP_008365736.2 LOW QUALITY PROTEIN: probable folate-biopterin transporter 3 [Malus domestica]	-	-	-	-	-	GO:0022857//transmembrane transporter activity	GO:0055085//transmembrane transport
73	gene:MD10G1017300	10.44	55.63	5.393	16.733	47.433	63.55	60.967	91.77	--	XP_008373181.2 pathogen-related protein-like isoform X1 [Malus domestica]	-	-	-	-	-	-	GO:0030638//polyketide metabolic process
74	gene:MD10G1042300	1.013	10.63	0.07	3.703	0.19	0.07	0.193	0.227	TT10	XP_028965266.1 laccase-15-like [Malus domestica]	-	-	-	-	-	GO:0005375//copper ion transmembrane transporter activity;GO:0005507//copper ion binding;GO:0016491//oxidoreductase activity	GO:0006825//copper ion transport;GO:0055114//oxidation-reduction process
75	gene:MD10G1053000	1.417	32.307	3.63	9.74	107.353	120.8	46.717	73.37	2ODD19	XP_008358356.2 protein DMR6-LIKE OXYGENASE 2-like [Malus domestica]	-	-	-	-	-	GO:0016491//oxidoreductase activity	GO:0055114//oxidation-reduction process
76	gene:MD10G1075200	9.687	0.813	7.38	3.127	0.06	0	0.043	0	RAD	XP_008347407.1 transcription factor RADIALIS-like [Malus domestica]	-	-	-	-	-	-	-
77	gene:MD10G1153400	0.64	11.597	0.36	4.183	3.527	8.36	4.567	7.077	CRRSP55	XP_008382567.2 cysteine-rich repeat secretory protein 55-like [Malus domestica]	-	-	-	-	-	-	-
78	gene:MD10G1219900	0.673	2.653	0.157	0.743	3.363	3.597	6.953	7.953	ABCC2	XP_028965919.1 ABC transporter D family member 2, chloroplastic-like isoform X2 [Malus domestica]	-	-	-	-	GO:0005575//cellular_component;GO:0005887//integral component of plasma membrane;GO:0009380//excinuclease repair complex;GO:0009898//cytoplasmic side of plasma membrane;GO:0015627//type II protein secretion system complex;GO:0016021//integral component of membrane;GO:0043190//ATP-binding cassette (ABC) transporter complex;GO:0055051//ATP-binding cassette (ABC) transporter complex, integrated subs…	GO:0000166//nucleotide binding;GO:0003674//molecular_function;GO:0003677//DNA binding;GO:0003697//single-stranded DNA binding;GO:0003924//GTPase activity;GO:0004527//exonuclease activity;GO:0005260//channel-conductance-controlling ATPase activity;GO:0005319//lipid transporter activity;GO:0005524//ATP binding;GO:0005525//GTP binding;GO:0008134//transcription factor binding;GO:0008565//protein tran…	GO:0000910//cytokinesis;GO:0006260//DNA replication;GO:0006281//DNA repair;GO:0006289//nucleotide-excision repair;GO:0006310//DNA recombination;GO:0006355//regulation of transcription, DNA-templated;GO:0006810//transport;GO:0006817//phosphate ion transport;GO:0006824//cobalt ion transport;GO:0006855//drug transmembrane transport;GO:0006869//lipid transport;GO:0007601//visual perception;GO:0008150…
79	gene:MD10G1250900	8.613	47.903	0.793	4.83	0.607	0.743	0.787	0.797	WAK5	XP_028966050.1 wall-associated receptor kinase 3-like [Malus domestica]	-	-	-	-	-	GO:0004672//protein kinase activity;GO:0005524//ATP binding	GO:0006468//protein phosphorylation
80	gene:MD10G1281600	0.823	12.663	0.1	1.803	0.01	0.137	0.023	0.01	SAG12	XP_028966165.1 zingipain-2-like [Malus domestica]	-	-	-	-	-	GO:0008234//cysteine-type peptidase activity	GO:0006508//proteolysis
81	gene:MD10G1286100	21.74	8.86	5.673	2.54	0.063	0.133	0.03	0.007	At5g45950	XP_028966184.1 GDSL esterase/lipase At5g45950 [Malus domestica]	-	-	-	-	GO:0005575//cellular_component;GO:0005576//extracellular region	GO:0003674//molecular_function;GO:0003824//catalytic activity;GO:0016787//hydrolase activity;GO:0016788//hydrolase activity, acting on ester bonds	GO:0006629//lipid metabolic process;GO:0008150//biological_process;GO:0008152//metabolic process;GO:0009056//catabolic process;GO:0016042//lipid catabolic process;GO:0044238//primary metabolic process;GO:0071704//organic substance metabolic process;GO:1901575//organic substance catabolic process
82	gene:MD10G1299300	1.47	3.867	2.78	21.683	1.123	1.017	0.407	1.48	PPO	XP_008349220.2 polyphenol oxidase, chloroplastic-like [Malus domestica]	Metabolism;Metabolism;Metabolism;Metabolism	Global and overview maps;Global and overview maps;Amino acid metabolism;Biosynthesis of other secondary metabolites	ko01100//Metabolic pathways;ko01110//Biosynthesis of secondary metabolites;ko00350//Tyrosine metabolism;ko00950//Isoquinoline alkaloid biosynthesis	K00422;K00422;K00422;K00422	-	GO:0004097//catechol oxidase activity;GO:0016491//oxidoreductase activity	GO:0055114//oxidation-reduction process
83	gene:MD11G1018500	8.423	24.48	3.077	7.587	11.46	10.927	5.763	7.467	PSY1R	XP_008343166.2 receptor-like protein 2 [Malus domestica]	-	-	-	-	-	GO:0005515//protein binding	-
84	gene:MD11G1025500	0.38	2.653	0.367	0.973	0.813	1.143	0.737	0.777	LECRK2	XP_028943727.1 G-type lectin S-receptor-like serine/threonine-protein kinase LECRK2 [Malus domestica]	-	-	-	-	-	GO:0004672//protein kinase activity;GO:0005524//ATP binding	GO:0006468//protein phosphorylation
85	gene:MD11G1151900	1.517	5.507	5.747	13.227	0.443	0.487	0.46	0.363	PRCP	TQE13303.1 hypothetical protein C1H46_001110 [Malus baccata]	-	-	-	-	-	GO:0008236//serine-type peptidase activity;GO:0016788//hydrolase activity, acting on ester bonds	GO:0006508//proteolysis
86	gene:MD11G1178400	1.133	4.473	0.663	2.137	54.747	66.907	55.213	62.947	AAO1	XP_028944552.1 indole-3-acetaldehyde oxidase-like [Malus domestica]	Metabolism;Metabolism;Metabolism	Global and overview maps;Global and overview maps;Metabolism of terpenoids and polyketides	ko01100//Metabolic pathways;ko01110//Biosynthesis of secondary metabolites;ko00906//Carotenoid biosynthesis	K09842;K09842;K09842	-	GO:0003700//transcription factor activity, sequence-specific DNA binding;GO:0004854//xanthine dehydrogenase activity;GO:0009055//electron carrier activity;GO:0016491//oxidoreductase activity;GO:0043546//molybdopterin cofactor binding;GO:0046872//metal ion binding;GO:0051536//iron-sulfur cluster binding	GO:0006352//DNA-templated transcription, initiation;GO:0006355//regulation of transcription, DNA-templated;GO:0009115//xanthine catabolic process;GO:0046415//urate metabolic process;GO:0055114//oxidation-reduction process
87	gene:MD11G1189000	17.023	203.007	7.27	95.523	22.107	35.827	4.377	9.227	VIT_06s0061g00120	XP_008366411.1 glucan endo-1,3-beta-glucosidase-like [Malus domestica]	-	-	-	-	GO:0042729//DASH complex;GO:0072686//mitotic spindle	GO:0004553//hydrolase activity, hydrolyzing O-glycosyl compounds	GO:0005975//carbohydrate metabolic process;GO:0008608//attachment of spindle microtubules to kinetochore
88	gene:MD11G1212200	33.333	11.493	7.673	3.48	1.07	0.977	0.303	0.257	--	RXH82819.1 hypothetical protein DVH24_003317 [Malus domestica]	-	-	-	-	-	-	-
89	gene:MD11G1220600	4.447	16.707	0.623	2.503	8.167	11.04	7.573	10.033	CYP71AU50	XP_008359286.2 cytochrome P450 CYP736A12-like [Malus domestica]	-	-	-	-	-	GO:0005506//iron ion binding;GO:0016705//oxidoreductase activity, acting on paired donors, with incorporation or reduction of molecular oxygen;GO:0020037//heme binding	GO:0010124//phenylacetate catabolic process;GO:0055114//oxidation-reduction process
90	gene:MD11G1231200	7.297	18.077	1.763	4.603	19.557	24.717	16.263	22.367	At4g27290	XP_008386046.1 G-type lectin S-receptor-like serine/threonine-protein kinase At4g27290 [Malus domestica]	-	-	-	-	-	GO:0004672//protein kinase activity;GO:0004674//protein serine/threonine kinase activity;GO:0005524//ATP binding	GO:0006468//protein phosphorylation;GO:0048544//recognition of pollen
91	gene:MD11G1246600	8.52	62.89	3.637	29.52	6.237	13.18	11.977	17.313	--	RXH83147.1 hypothetical protein DVH24_003645 [Malus domestica]	-	-	-	-	-	-	-
92	gene:MD12G1089500	2.99	47.497	1.03	16.75	0.183	0.553	0.323	0.647	VIT_06s0061g00120	XP_008356363.2 glucan endo-1,3-beta-glucosidase [Malus domestica]	-	-	-	-	-	GO:0004553//hydrolase activity, hydrolyzing O-glycosyl compounds	GO:0005975//carbohydrate metabolic process
93	gene:MD12G1103300	1.727	8.727	0.41	2.25	31.8	44	49.187	34.12	SLC1	XP_008387515.3 protein DMR6-LIKE OXYGENASE 1 [Malus domestica]	-	-	-	-	-	GO:0003674//molecular_function;GO:0003824//catalytic activity;GO:0005488//binding;GO:0016491//oxidoreductase activity;GO:0016740//transferase activity;GO:0043167//ion binding;GO:0043169//cation binding;GO:0046872//metal ion binding;GO:0051213//dioxygenase activity	GO:0008150//biological_process;GO:0008152//metabolic process;GO:0055114//oxidation-reduction process
94	gene:MD12G1130800	0.187	2.183	0.127	0.707	0.007	0.047	0.013	0.037	At3g47110	XP_008385786.3 probable LRR receptor-like serine/threonine-protein kinase At3g47570 [Malus domestica]	-	-	-	-	-	GO:0004413//homoserine kinase activity;GO:0004672//protein kinase activity;GO:0005515//protein binding;GO:0005524//ATP binding	GO:0006468//protein phosphorylation;GO:0009088//threonine biosynthetic process
95	gene:MD12G1135000	4.6	9.153	2.263	4.603	4.897	2.52	1.733	1.707	At3g47110	XP_008387726.1 probable LRR receptor-like serine/threonine-protein kinase At3g47570 [Malus domestica]	-	-	-	-	-	GO:0004413//homoserine kinase activity;GO:0004672//protein kinase activity;GO:0005515//protein binding;GO:0005524//ATP binding	GO:0006468//protein phosphorylation;GO:0009088//threonine biosynthetic process
96	gene:MD12G1163400	0.023	0.503	0.05	1.557	0	0.017	0.007	0.037	VIT_19s0014g04930	NP_001315940.1 (-)-germacrene D synthase-like [Malus domestica]	Metabolism	Metabolism of terpenoids and polyketides	ko00909//Sesquiterpenoid and triterpenoid biosynthesis	K15803	GO:0005576//extracellular region;GO:0005829//cytosol	GO:0000287//magnesium ion binding;GO:0008289//lipid binding;GO:0010181//FMN binding;GO:0010333//terpene synthase activity;GO:0016491//oxidoreductase activity;GO:0016829//lyase activity	GO:0006869//lipid transport;GO:0008150//biological_process;GO:0042157//lipoprotein metabolic process
97	gene:MD12G1178200	41.497	757.01	7.293	153.08	8.803	12.493	2.13	3.203	FER1	RXH81910.1 hypothetical protein DVH24_036251 [Malus domestica]	-	-	-	-	-	GO:0008199//ferric iron binding;GO:0016491//oxidoreductase activity;GO:0046872//metal ion binding	GO:0055114//oxidation-reduction process
98	gene:MD12G1178500	4.27	227.377	1.75	111.277	3.063	2.993	1.777	2.643	PFE2	XP_008388291.1 ferritin-4, chloroplastic-like [Malus domestica]	-	-	-	-	-	GO:0008199//ferric iron binding;GO:0008967//phosphoglycolate phosphatase activity;GO:0015095//magnesium ion transmembrane transporter activity;GO:0016491//oxidoreductase activity;GO:0046872//metal ion binding	GO:0015693//magnesium ion transport;GO:0055114//oxidation-reduction process
99	gene:MD12G1184600	2.463	27.627	1.75	10.057	13.983	14.883	23.797	36.89	PNC1	XP_008388322.2 cationic peroxidase 1-like [Malus domestica]	Metabolism;Metabolism;Metabolism	Global and overview maps;Global and overview maps;Biosynthesis of other secondary metabolites	ko01100//Metabolic pathways;ko01110//Biosynthesis of secondary metabolites;ko00940//Phenylpropanoid biosynthesis	K00430;K00430;K00430	-	GO:0004601//peroxidase activity;GO:0020037//heme binding	GO:0006979//response to oxidative stress;GO:0055114//oxidation-reduction process
100	gene:MD12G1208500	0.357	1.397	1.907	4.533	0.747	1.52	1.143	1.53	CBP60D	TQD91741.1 hypothetical protein C1H46_022583 [Malus baccata]	-	-	-	-	-	GO:0005516//calmodulin binding	-
101	gene:MD12G1218200	3.42	8.96	10.797	23.007	0.643	0.737	2.987	3.423	LOX1.5	NP_001280815.1 probable linoleate 9S-lipoxygenase 5 [Malus domestica]	Metabolism	Lipid metabolism	ko00591//Linoleic acid metabolism	K15718	-	GO:0005515//protein binding;GO:0016702//oxidoreductase activity, acting on single donors with incorporation of molecular oxygen, incorporation of two atoms of oxygen;GO:0046872//metal ion binding	GO:0055114//oxidation-reduction process
102	gene:MD13G1017300	0.85	7.787	1.003	2.917	5.583	5.983	2.8	3.1	PUB21	XP_008350837.2 U-box domain-containing protein 21-like [Malus domestica]	-	-	-	-	GO:0016020//membrane;GO:0016021//integral component of membrane	GO:0004842//ubiquitin-protein transferase activity;GO:0008270//zinc ion binding;GO:0022857//transmembrane transporter activity;GO:0042907//xanthine transmembrane transporter activity	GO:0016567//protein ubiquitination;GO:0042906//xanthine transport;GO:0055085//transmembrane transport
103	gene:MD13G1096600	1.177	6.213	0.957	2.47	15.567	15.327	9.003	9.647	CRK3	TQD72473.1 hypothetical protein C1H46_041997 [Malus baccata]	-	-	-	-	-	GO:0004672//protein kinase activity;GO:0005524//ATP binding	GO:0006468//protein phosphorylation
104	gene:MD13G1147700	5.173	39.14	5.08	14.483	0.373	0.357	0.027	0.063	GOLS2	XP_008351137.2 galactinol synthase 2-like [Malus domestica]	Metabolism;Metabolism	Global and overview maps;Carbohydrate metabolism	ko01100//Metabolic pathways;ko00052//Galactose metabolism	K18819;K18819	-	GO:0016757//transferase activity, transferring glycosyl groups	GO:0006486//protein glycosylation
105	gene:MD13G1215600	0.39	6.727	0.467	2.813	0.63	0.97	0.87	1.02	At3g23360	XP_008368749.2 putative protein phosphatase 2C-like protein 44 [Malus domestica]	-	-	-	-	-	GO:0016791//phosphatase activity	-
106	gene:MD13G1243500	2.007	12.68	2.227	6.003	24.703	17.727	31.067	20.937	--	RXH78611.1 hypothetical protein DVH24_002129 [Malus domestica]	-	-	-	-	-	GO:0003924//GTPase activity;GO:0019001//guanyl nucleotide binding;GO:0031683//G-protein beta/gamma-subunit complex binding	GO:0007186//G-protein coupled receptor signaling pathway
107	gene:MD14G1066000	2.55	5.137	8.21	18.42	0.08	0.067	0.03	0.05	CTPA3	XP_008392202.2 carboxyl-terminal-processing peptidase 3, chloroplastic-like [Malus domestica]	-	-	-	-	GO:0030288//outer membrane-bounded periplasmic space	GO:0004222//metalloendopeptidase activity;GO:0004252//serine-type endopeptidase activity;GO:0005515//protein binding;GO:0008236//serine-type peptidase activity	GO:0006508//proteolysis;GO:0006950//response to stress;GO:0030436//asexual sporulation
108	gene:MD14G1079900	8.92	445.483	8.603	37.76	2.33	1.363	0.197	1.367	GNS1	XP_008392341.2 glucan endo-1,3-beta-glucosidase, basic isoform [Malus domestica]	-	-	-	-	-	GO:0004553//hydrolase activity, hydrolyzing O-glycosyl compounds	GO:0005975//carbohydrate metabolic process
109	gene:MD14G1080000	1.753	48.003	1.42	7.497	0.093	0.247	0	0.243	GNS1	XP_008351633.1 glucan endo-1,3-beta-glucosidase, basic isoform-like [Malus domestica]	-	-	-	-	-	GO:0004553//hydrolase activity, hydrolyzing O-glycosyl compounds	GO:0005975//carbohydrate metabolic process
110	gene:MD14G1228600	0.17	2.353	0.223	1.06	8.297	7.553	3.063	2.867	SARD1	XP_008367583.2 protein SAR DEFICIENT 1 [Malus domestica]	-	-	-	-	-	GO:0005516//calmodulin binding	-
111	gene:MD14G1232400	12.047	86.133	2.59	16.303	13.007	15.847	12.073	13.63	LAMT	XP_028948588.1 probable S-adenosylmethionine-dependent methyltransferase At5g37990 [Malus domestica]	-	-	-	-	-	GO:0008168//methyltransferase activity	-
112	gene:MD15G1046200	0.163	2.4	0.33	1.023	4.467	3.697	4.513	5.583	GLR2.8	XP_008354669.2 glutamate receptor 2.8-like isoform X1 [Malus domestica]	-	-	-	-	GO:0016020//membrane	GO:0004970//ionotropic glutamate receptor activity;GO:0015276//ligand-gated ion channel activity	-
113	gene:MD15G1170100	1.433	9.003	0.72	2.68	1.447	1.277	0.407	0.33	--	XP_008352253.1 umecyanin-like [Malus domestica]	-	-	-	-	-	GO:0009055//electron carrier activity	-
114	gene:MD15G1176000	0.33	2.407	2.143	7.23	0.223	0.053	0.323	0.067	--	XP_008337323.1 uncharacterized RNA-binding protein C17H9.04c [Malus domestica]	-	-	-	-	-	-	-
115	gene:MD15G1191300	0.04	0.68	0.257	1.907	0.273	0.373	0.827	1.637	mtnN	XP_008352307.3 bark storage protein A [Malus domestica]	-	-	-	-	-	GO:0003674//molecular_function;GO:0003824//catalytic activity;GO:0004731//purine-nucleoside phosphorylase activity;GO:0008782//adenosylhomocysteine nucleosidase activity;GO:0008930//methylthioadenosine nucleosidase activity;GO:0045735//nutrient reservoir activity	GO:0006139//nucleobase-containing compound metabolic process;GO:0006725//cellular aromatic compound metabolic process;GO:0006807//nitrogen compound metabolic process;GO:0008150//biological_process;GO:0008152//metabolic process;GO:0009116//nucleoside metabolic process;GO:0009234//menaquinone biosynthetic process;GO:0009987//cellular process;GO:0019509//L-methionine biosynthetic process from methyl…
116	gene:MD15G1227100	0.793	0.033	10.023	2.83	0.227	0.27	0.607	0.35	--	XP_008365455.1 uncharacterized protein LOC103429088 isoform X1 [Malus domestica]	-	-	-	-	-	-	-
117	gene:MD15G1283700	1.47	5.44	0.897	2.577	36.287	30.48	23.467	17.107	HSF24	XP_028949872.1 heat stress transcription factor B-1 [Malus domestica]	-	-	-	-	GO:0005737//cytoplasm;GO:0005815//microtubule organizing center	GO:0003700//transcription factor activity, sequence-specific DNA binding;GO:0043565//sequence-specific DNA binding	GO:0006260//DNA replication;GO:0006275//regulation of DNA replication;GO:0006355//regulation of transcription, DNA-templated;GO:0006357//regulation of transcription from RNA polymerase II promoter;GO:0043093//FtsZ-dependent cytokinesis;GO:0070206//protein trimerization;GO:0090529//cell septum assembly
118	gene:MD15G1331300	0.36	5.08	0.247	1.9	1.903	2.45	0.793	0.787	WRKY51	XP_008342835.2 probable WRKY transcription factor 51 isoform X1 [Malus domestica]	-	-	-	-	GO:0005575//cellular_component;GO:0005622//intracellular;GO:0005623//cell;GO:0005634//nucleus;GO:0043226//organelle;GO:0043227//membrane-bounded organelle;GO:0043229//intracellular organelle;GO:0043231//intracellular membrane-bounded organelle;GO:0044424//intracellular part;GO:0044464//cell part	GO:0003674//molecular_function;GO:0003676//nucleic acid binding;GO:0003677//DNA binding;GO:0003700//transcription factor activity, sequence-specific DNA binding;GO:0005488//binding;GO:0043565//sequence-specific DNA binding;GO:0097159//organic cyclic compound binding;GO:1901363//heterocyclic compound binding	GO:0001101//response to acid chemical;GO:0006139//nucleobase-containing compound metabolic process;GO:0006351//transcription, DNA-templated;GO:0006355//regulation of transcription, DNA-templated;GO:0006725//cellular aromatic compound metabolic process;GO:0006807//nitrogen compound metabolic process;GO:0006950//response to stress;GO:0006952//defense response;GO:0007154//cell communication;GO:00071…
119	gene:MD15G1390200	19.937	45.89	1.4	4.157	34.997	40.853	8.377	11.56	OPT2	XP_008338986.2 LOW QUALITY PROTEIN: oligopeptide transporter 2-like [Malus domestica]	-	-	-	-	-	GO:0015198//oligopeptide transporter activity	GO:0055085//transmembrane transport
120	gene:MD15G1426700	0.657	2.977	9.04	27.487	0.817	0.953	2.903	3.793	EIX1	XP_028949735.1 receptor-like protein EIX2 [Malus domestica]	-	-	-	-	-	GO:0005515//protein binding	-
121	gene:MD15G1427000	0.243	0.787	1.523	3.81	0.063	0.227	0.59	0.647	EIX2	XP_028949734.1 receptor-like protein EIX2 [Malus domestica]	-	-	-	-	-	GO:0005515//protein binding	-
122	gene:MD15G1437400	0.66	12.98	0.027	0.383	0.03	0.14	0.08	0.123	MIK2	XP_028950952.1 probable leucine-rich repeat receptor-like protein kinase At1g35710 [Malus domestica]	-	-	-	-	-	GO:0004672//protein kinase activity;GO:0005515//protein binding;GO:0005524//ATP binding	GO:0006468//protein phosphorylation
123	gene:MD16G1022000	39.613	90.417	9.273	21.457	0.193	0.2	0.22	0.11	PME6	XP_028952286.1 pectinesterase-like [Malus domestica]	Metabolism;Metabolism	Global and overview maps;Carbohydrate metabolism	ko01100//Metabolic pathways;ko00040//Pentose and glucuronate interconversions	K01051;K01051	-	GO:0004857//enzyme inhibitor activity;GO:0030599//pectinesterase activity	GO:0042545//cell wall modification
124	gene:MD16G1022200	76.937	176.437	29.35	62.467	0.343	0.37	0.203	0.213	PME6	XP_008389982.2 pectinesterase [Malus domestica]	Metabolism;Metabolism	Global and overview maps;Carbohydrate metabolism	ko01100//Metabolic pathways;ko00040//Pentose and glucuronate interconversions	K01051;K01051	-	GO:0003779//actin binding;GO:0004857//enzyme inhibitor activity;GO:0030599//pectinesterase activity	GO:0042545//cell wall modification
125	gene:MD16G1050300	0.263	1.22	2.197	4.277	1.183	1.137	1.087	1.62	PPC4	XP_008339718.1 phosphoenolpyruvate carboxylase 4-like [Malus domestica]	Metabolism;Metabolism;Metabolism;Metabolism	Global and overview maps;Global and overview maps;Carbohydrate metabolism;Energy metabolism	ko01100//Metabolic pathways;ko01200//Carbon metabolism;ko00620//Pyruvate metabolism;ko00710//Carbon fixation in photosynthetic organisms	K01595;K01595;K01595;K01595	-	GO:0003677//DNA binding;GO:0008964//phosphoenolpyruvate carboxylase activity	GO:0006099//tricarboxylic acid cycle;GO:0015074//DNA integration;GO:0015977//carbon fixation
126	gene:MD16G1116100	0.817	5.143	0.67	1.97	3.79	6.083	3.653	3.353	CYP76B10	XP_028951747.1 geraniol 8-hydroxylase-like [Malus domestica]	-	-	-	-	-	GO:0005506//iron ion binding;GO:0016705//oxidoreductase activity, acting on paired donors, with incorporation or reduction of molecular oxygen;GO:0020037//heme binding	GO:0055114//oxidation-reduction process
127	gene:MD16G1185400	3.84	1.723	1.063	0.217	4.36	9.723	3.843	3.473	GIP2	XP_008340919.2 gamma conglutin 1 [Malus domestica]	-	-	-	-	-	GO:0003674//molecular_function;GO:0003824//catalytic activity;GO:0004175//endopeptidase activity;GO:0004190//aspartic-type endopeptidase activity;GO:0005488//binding;GO:0005515//protein binding;GO:0008233//peptidase activity;GO:0016787//hydrolase activity;GO:0042802//identical protein binding;GO:0045735//nutrient reservoir activity;GO:0070001//aspartic-type peptidase activity;GO:0070011//peptidas…	GO:0006508//proteolysis;GO:0006807//nitrogen compound metabolic process;GO:0008150//biological_process;GO:0008152//metabolic process;GO:0009056//catabolic process;GO:0009057//macromolecule catabolic process;GO:0019538//protein metabolic process;GO:0030163//protein catabolic process;GO:0043170//macromolecule metabolic process;GO:0044238//primary metabolic process;GO:0071704//organic substance meta…
128	gene:MD17G1013000	28.363	8.707	7.843	3.11	71.933	49.94	60.127	38.543	CLC-B	RXH69609.1 hypothetical protein DVH24_037393 [Malus domestica]	-	-	-	-	GO:0000325//plant-type vacuole;GO:0005575//cellular_component;GO:0005622//intracellular;GO:0005623//cell;GO:0005737//cytoplasm;GO:0005773//vacuole;GO:0005774//vacuolar membrane;GO:0009705//plant-type vacuole membrane;GO:0016020//membrane;GO:0016021//integral component of membrane;GO:0031090//organelle membrane;GO:0031224//intrinsic component of membrane;GO:0032991//macromolecular complex;GO:00347…	GO:0003674//molecular_function;GO:0005215//transporter activity;GO:0005216//ion channel activity;GO:0005244//voltage-gated ion channel activity;GO:0005247//voltage-gated chloride channel activity;GO:0005253//anion channel activity;GO:0005254//chloride channel activity;GO:0008308//voltage-gated anion channel activity;GO:0008324//cation transmembrane transporter activity;GO:0008509//anion transmemb…	GO:0006810//transport;GO:0006811//ion transport;GO:0006812//cation transport;GO:0006820//anion transport;GO:0006821//chloride transport;GO:0008150//biological_process;GO:0015672//monovalent inorganic cation transport;GO:0015698//inorganic anion transport;GO:0015706//nitrate transport;GO:0032879//regulation of localization;GO:0034220//ion transmembrane transport;GO:0034762//regulation of transmemb…
129	gene:MD17G1062300	1.85	5.613	0.437	1.843	4.807	4.717	0.353	0.337	FER	RXH69178.1 hypothetical protein DVH24_036962 [Malus domestica]	-	-	-	-	-	GO:0004672//protein kinase activity;GO:0005524//ATP binding	GO:0006468//protein phosphorylation
130	gene:MD17G1153200	0.133	1.197	0.143	0.523	1.03	1.377	2.073	2.15	MIK2	XP_008392151.2 MDIS1-interacting receptor like kinase 2-like [Malus domestica]	-	-	-	-	-	GO:0004672//protein kinase activity;GO:0005515//protein binding;GO:0005524//ATP binding	GO:0006468//protein phosphorylation
131	gene:MD17G1167200	1.357	20.023	1.73	8.243	12.95	25.973	46.76	72.153	CYP92C6	XP_008342571.1 cytochrome P450 71A1-like [Malus domestica]	Metabolism;Metabolism;Metabolism	Global and overview maps;Global and overview maps;Metabolism of terpenoids and polyketides	ko01100//Metabolic pathways;ko01110//Biosynthesis of secondary metabolites;ko00905//Brassinosteroid biosynthesis	K20623;K20623;K20623	GO:0005575//cellular_component;GO:0005622//intracellular;GO:0005623//cell;GO:0005737//cytoplasm;GO:0005783//endoplasmic reticulum;GO:0005789//endoplasmic reticulum membrane;GO:0012505//endomembrane system;GO:0016020//membrane;GO:0016021//integral component of membrane;GO:0031090//organelle membrane;GO:0031224//intrinsic component of membrane;GO:0031984//organelle subcompartment;GO:0042175//nuclea…	GO:0003674//molecular_function;GO:0003824//catalytic activity;GO:0004497//monooxygenase activity;GO:0005488//binding;GO:0005506//iron ion binding;GO:0016491//oxidoreductase activity;GO:0016705//oxidoreductase activity, acting on paired donors, with incorporation or reduction of molecular oxygen;GO:0020037//heme binding;GO:0043167//ion binding;GO:0043169//cation binding;GO:0046872//metal ion bindi…	GO:0000003//reproduction;GO:0003006//developmental process involved in reproduction;GO:0007275//multicellular organism development;GO:0007568//aging;GO:0008150//biological_process;GO:0008152//metabolic process;GO:0009835//fruit ripening;GO:0010154//fruit development;GO:0021700//developmental maturation;GO:0022414//reproductive process;GO:0032501//multicellular organismal process;GO:0032502//devel…
132	gene:MD17G1187000	0.28	3.587	0.303	1.52	2.38	2.617	2.127	3.02	ITN1	XP_008342647.1 ankyrin repeat-containing protein At5g02620-like [Malus domestica]	-	-	-	-	GO:0005575//cellular_component;GO:0005622//intracellular;GO:0005623//cell;GO:0005737//cytoplasm;GO:0005783//endoplasmic reticulum;GO:0005886//plasma membrane;GO:0012505//endomembrane system;GO:0016020//membrane;GO:0016021//integral component of membrane;GO:0031224//intrinsic component of membrane;GO:0043226//organelle;GO:0043227//membrane-bounded organelle;GO:0043229//intracellular organelle;GO:0…	GO:0005515//protein binding	-
133	gene:MD17G1250000	2.343	30.75	2.75	10.017	12.677	44.933	92.87	104.44	TL1	XP_008362484.1 thaumatin-like protein 1a [Malus domestica]	-	-	-	-	-	-	-
134	gene:MD17G1266000	1.24	8.093	1.22	20.027	2.187	3.677	4.29	5.927	IOS1	RXH68510.1 hypothetical protein DVH24_030843 [Malus domestica]	-	-	-	-	-	GO:0004672//protein kinase activity;GO:0005515//protein binding;GO:0005524//ATP binding	GO:0006468//protein phosphorylation
135	gene:MD17G1271400	8.387	2.503	14.643	6.163	2.457	2.627	3.017	2.447	RVE1	XP_028953165.1 protein REVEILLE 1-like [Malus domestica]	-	-	-	-	-	-	-
136	gene:MD17G1287600	2.207	11.337	0.733	3.673	13.333	28.407	2.437	5.897	AAE11	XP_008362535.2 butyrate--CoA ligase AAE11, peroxisomal-like [Malus domestica]	-	-	-	-	GO:0005575//cellular_component;GO:0005622//intracellular;GO:0005623//cell;GO:0005737//cytoplasm;GO:0005777//peroxisome;GO:0042579//microbody;GO:0043226//organelle;GO:0043227//membrane-bounded organelle;GO:0043229//intracellular organelle;GO:0043231//intracellular membrane-bounded organelle;GO:0044424//intracellular part;GO:0044444//cytoplasmic part;GO:0044464//cell part	GO:0003674//molecular_function;GO:0003824//catalytic activity;GO:0003987//acetate-CoA ligase activity;GO:0004043//L-aminoadipate-semialdehyde dehydrogenase activity;GO:0008668//(2,3-dihydroxybenzoyl)adenylate synthase activity;GO:0008756//o-succinylbenzoate-CoA ligase activity;GO:0016405//CoA-ligase activity;GO:0016874//ligase activity;GO:0016877//ligase activity, forming carbon-sulfur bonds;GO:0…	GO:0006082//organic acid metabolic process;GO:0006629//lipid metabolic process;GO:0006631//fatty acid metabolic process;GO:0008150//biological_process;GO:0008152//metabolic process;GO:0009234//menaquinone biosynthetic process;GO:0009987//cellular process;GO:0019287//isopentenyl diphosphate biosynthetic process, mevalonate pathway;GO:0019290//siderophore biosynthetic process;GO:0019350//teichoic a…

## Sheet: Table S6-2
Table S6-2 Specific DEGs of leaves in ZM-4
No.	ID	M-CKL_fpkm	M-CKR_fpkm	M-TL_fpkm	M-TR_fpkm	Z-CKL_fpkm	Z-CKR_fpkm	Z-TL_fpkm	Z-TR_fpkm	Symbol	Description	KEGG_A_class	KEGG_B_class	Pathway	K_ID	GO Component	GO Function	GO Process
1	MSTRG.28922	1.217	64.913	1.567	453.563	0.79	57.037	4.79	203.077	--	PREDICTED: amaranthin lectin, partial [Prunus dulcis]	-	-	-	-	-	-	-
2	MSTRG.33126	1.37	0.887	1.26	1.593	4.127	11.887	9.13	9.687	--	protein NYNRIN-like [Momordica charantia]	-	-	-	-	-	-	-
3	MSTRG.38750	0.357	0.077	0	0	1.813	0.06	5.647	0	--	S ribonuclease [Pyrus ussuriensis x Pyrus communis]	-	-	-	-	-	-	-
4	gene:MD00G1023600	4.073	2.13	6.8	2.2	7.1	1.453	19.023	1.983	At1g56130	RXH98762.1 hypothetical protein DVH24_011087 [Malus domestica]	-	-	-	-	-	GO:0004672//protein kinase activity;GO:0005515//protein binding;GO:0005524//ATP binding	GO:0006468//protein phosphorylation
5	gene:MD00G1058000	1.45	1.22	1.657	1.217	1.46	1.52	0.633	1.39	--	XP_008370985.2 uncharacterized protein LOC103434419 [Malus domestica]	-	-	-	-	-	GO:0005524//ATP binding;GO:0008134//transcription factor binding;GO:0042803//protein homodimerization activity;GO:0070840//dynein complex binding	GO:0007059//chromosome segregation;GO:0030261//chromosome condensation
6	gene:MD00G1152400	4.377	33.143	4.05	23.827	3.703	6.22	13.02	20.433	SOT15	TQD73946.1 hypothetical protein C1H46_040516 [Malus baccata]	-	-	-	-	GO:0016021//integral component of membrane	GO:0008146//sulfotransferase activity	-
7	gene:MD01G1029200	0.103	0.083	0.387	0.107	0.087	0.013	1.233	0.03	UGT85K5	XP_028962118.1 linamarin synthase 2-like [Malus domestica]	-	-	-	-	-	GO:0008194//UDP-glycosyltransferase activity;GO:0016758//transferase activity, transferring hexosyl groups;GO:0043565//sequence-specific DNA binding	-
8	gene:MD02G1003300	1.38	6.693	1.463	5.483	2.313	8.44	5.09	14.56	UGT74F2	XP_028963994.1 UDP-glycosyltransferase 74F2-like [Malus domestica]	-	-	-	-	-	GO:0008194//UDP-glycosyltransferase activity;GO:0016758//transferase activity, transferring hexosyl groups	-
9	gene:MD02G1089100	0.637	1.89	0.417	1.883	0.397	2.567	1.653	1.907	OPR3	TQD72142.1 hypothetical protein C1H46_042341 [Malus baccata]	Metabolism;Metabolism;Metabolism	Global and overview maps;Global and overview maps;Lipid metabolism	ko01100//Metabolic pathways;ko01110//Biosynthesis of secondary metabolites;ko00592//alpha-Linolenic acid metabolism	K05894;K05894;K05894	-	GO:0010181//FMN binding;GO:0016491//oxidoreductase activity	GO:0055114//oxidation-reduction process
10	gene:MD02G1132400	0.917	2.933	1	2.58	0.97	4.22	2.65	2.96	GASA1	TQD80925.1 hypothetical protein C1H46_033495 [Malus baccata]	-	-	-	-	-	-	-
11	gene:MD03G1006400	1.23	1.663	1.05	0.75	0.9	1.18	3.41	1.037	F6H1-3	XP_017186473.2 feruloyl CoA ortho-hydroxylase 1-like isoform X1 [Malus domestica]	Metabolism;Metabolism	Global and overview maps;Biosynthesis of other secondary metabolites	ko01110//Biosynthesis of secondary metabolites;ko00940//Phenylpropanoid biosynthesis	K06892;K06892	-	-	-
12	gene:MD03G1059900	1.057	0.057	1.59	0.093	1.643	0	4	0.06	CIA2	XP_008354841.2 zinc finger protein CONSTANS-LIKE 7-like isoform X2 [Malus domestica]	-	-	-	-	-	GO:0005515//protein binding	-
13	gene:MD03G1172300	2.387	0.053	2.807	0.043	1.983	0.013	0.75	0.01	ABCG15	RXI03216.1 hypothetical protein DVH24_003868 [Malus domestica]	-	-	-	-	GO:0005575//cellular_component;GO:0005623//cell;GO:0005886//plasma membrane;GO:0005887//integral component of plasma membrane;GO:0005911//cell-cell junction;GO:0009380//excinuclease repair complex;GO:0009506//plasmodesma;GO:0009898//cytoplasmic side of plasma membrane;GO:0016020//membrane;GO:0016021//integral component of membrane;GO:0030054//cell junction;GO:0031224//intrinsic component of membr…	GO:0000166//nucleotide binding;GO:0003674//molecular_function;GO:0003723//RNA binding;GO:0003724//RNA helicase activity;GO:0003824//catalytic activity;GO:0003924//GTPase activity;GO:0004127//cytidylate kinase activity;GO:0004527//exonuclease activity;GO:0005215//transporter activity;GO:0005260//channel-conductance-controlling ATPase activity;GO:0005319//lipid transporter activity;GO:0005488//bind…	GO:0000910//cytokinesis;GO:0003002//regionalization;GO:0006139//nucleobase-containing compound metabolic process;GO:0006260//DNA replication;GO:0006289//nucleotide-excision repair;GO:0006310//DNA recombination;GO:0006412//translation;GO:0006464//cellular protein modification process;GO:0006777//Mo-molybdopterin cofactor biosynthetic process;GO:0006810//transport;GO:0006817//phosphate ion transpor…
14	gene:MD03G1198600	0.043	0.067	0.153	0	0.253	0.01	4.563	0.02	At5g55050	XP_008364943.2 GDSL esterase/lipase At5g55050-like [Malus domestica]	-	-	-	-	-	GO:0016788//hydrolase activity, acting on ester bonds	-
15	gene:MD03G1264100	6.53	23.977	7.43	12.013	6.913	24.09	2.94	15.763	PLP9	XP_008368847.2 probable inactive patatin-like protein 9 [Malus domestica]	-	-	-	-	-	GO:0005524//ATP binding;GO:0016301//kinase activity	GO:0006629//lipid metabolic process;GO:0016310//phosphorylation
16	gene:MD04G1017700	0.913	1.497	1.017	1.197	1.427	0.957	3.15	1.297	MUR3	RXI00568.1 hypothetical protein DVH24_000802 [Malus domestica]	-	-	-	-	-	-	-
17	gene:MD04G1056200	1.09	1.943	1.277	3.34	1.593	1.163	6.53	1.4	BAM3	XP_028956806.1 beta-amylase 3, chloroplastic [Malus domestica]	Metabolism;Metabolism;Metabolism	Global and overview maps;Global and overview maps;Carbohydrate metabolism	ko01100//Metabolic pathways;ko01110//Biosynthesis of secondary metabolites;ko00500//Starch and sucrose metabolism	K01177;K01177;K01177	GO:0005575//cellular_component;GO:0005622//intracellular;GO:0005623//cell;GO:0005634//nucleus;GO:0005737//cytoplasm;GO:0005829//cytosol;GO:0009507//chloroplast;GO:0009532//plastid stroma;GO:0009536//plastid;GO:0009570//chloroplast stroma;GO:0043226//organelle;GO:0043227//membrane-bounded organelle;GO:0043229//intracellular organelle;GO:0043231//intracellular membrane-bounded organelle;GO:0044422/…	GO:0003674//molecular_function;GO:0003824//catalytic activity;GO:0004553//hydrolase activity, hydrolyzing O-glycosyl compounds;GO:0016160//amylase activity;GO:0016161//beta-amylase activity;GO:0016787//hydrolase activity;GO:0016798//hydrolase activity, acting on glycosyl bonds	GO:0000023//maltose metabolic process;GO:0000024//maltose biosynthetic process;GO:0000272//polysaccharide catabolic process;GO:0001101//response to acid chemical;GO:0005975//carbohydrate metabolic process;GO:0005976//polysaccharide metabolic process;GO:0005982//starch metabolic process;GO:0005983//starch catabolic process;GO:0005984//disaccharide metabolic process;GO:0006073//cellular glucan meta…
18	gene:MD04G1173400	1.91	0.113	1.637	0.13	1.777	0.35	0.297	0.28	EXPA8	XP_008370248.2 expansin-A4-like [Malus domestica]	-	-	-	-	GO:0005575//cellular_component;GO:0005576//extracellular region;GO:0005618//cell wall;GO:0005623//cell;GO:0016020//membrane;GO:0030312//external encapsulating structure;GO:0044464//cell part;GO:0071944//cell periphery	-	GO:0006949//syncytium formation;GO:0008150//biological_process;GO:0009653//anatomical structure morphogenesis;GO:0009664//plant-type cell wall organization;GO:0009987//cellular process;GO:0016043//cellular component organization;GO:0032502//developmental process;GO:0045229//external encapsulating structure organization;GO:0048646//anatomical structure formation involved in morphogenesis;GO:004885…
19	gene:MD04G1175500	0.097	0.13	0.34	0.213	0.28	0	1.84	0.043	WRKY38	XP_008355738.2 WRKY DNA-binding transcription factor 70-like [Malus domestica]	-	-	-	-	-	GO:0003700//transcription factor activity, sequence-specific DNA binding;GO:0043565//sequence-specific DNA binding	GO:0006355//regulation of transcription, DNA-templated
20	gene:MD05G1210200	10.11	7.967	7.713	8.383	7.653	8.227	3.627	11.113	PARC	XP_008351205.3 probable glutathione S-transferase [Malus domestica]	Metabolism;Metabolism	Global and overview maps;Metabolism of other amino acids	ko01100//Metabolic pathways;ko00480//Glutathione metabolism	K00799;K00799	-	GO:0005515//protein binding;GO:0016034//maleylacetoacetate isomerase activity	GO:0006559//L-phenylalanine catabolic process;GO:0006572//tyrosine catabolic process;GO:0006749//glutathione metabolic process
21	gene:MD05G1228400	0.033	1.067	0	2.147	0.097	0.59	1.9	0.787	AAO	RXH98564.1 hypothetical protein DVH24_010889 [Malus domestica]	-	-	-	-	-	GO:0005375//copper ion transmembrane transporter activity;GO:0005507//copper ion binding;GO:0016491//oxidoreductase activity	GO:0006825//copper ion transport;GO:0055114//oxidation-reduction process
22	gene:MD05G1245500	1.393	2.067	1	2.237	1.247	2.167	0.32	2.367	--	RXH98677.1 hypothetical protein DVH24_011002 [Malus domestica]	-	-	-	-	-	-	-
23	gene:MD05G1248200	0	0.753	0.45	0.413	0.123	0.22	2.683	0.747	EIX2	XP_028959382.1 receptor-like protein EIX2 [Malus domestica]	-	-	-	-	-	GO:0005515//protein binding	-
24	gene:MD05G1277200	1.52	1.723	1.1	1.497	0.86	1.067	0.26	0.72	BRCA1	XP_028959403.1 protein BREAST CANCER SUSCEPTIBILITY 1 homolog [Malus domestica]	Genetic Information Processing	Replication and repair	ko03440//Homologous recombination	K10683	GO:0000109//nucleotide-excision repair complex;GO:0000151//ubiquitin ligase complex;GO:0000152//nuclear ubiquitin ligase complex;GO:0005575//cellular_component;GO:0005622//intracellular;GO:0005623//cell;GO:0005634//nucleus;GO:0005886//plasma membrane;GO:0016020//membrane;GO:0031436//BRCA1-BARD1 complex;GO:0032991//macromolecular complex;GO:0043226//organelle;GO:0043227//membrane-bounded organelle…	GO:0003674//molecular_function;GO:0003824//catalytic activity;GO:0004842//ubiquitin-protein transferase activity;GO:0005488//binding;GO:0008270//zinc ion binding;GO:0016740//transferase activity;GO:0019787//ubiquitin-like protein transferase activity;GO:0043167//ion binding;GO:0043169//cation binding;GO:0046872//metal ion binding;GO:0061630//ubiquitin protein ligase activity	GO:0000724//double-strand break repair via homologous recombination;GO:0000725//recombinational repair;GO:0006139//nucleobase-containing compound metabolic process;GO:0006259//DNA metabolic process;GO:0006281//DNA repair;GO:0006289//nucleotide-excision repair;GO:0006302//double-strand break repair;GO:0006310//DNA recombination;GO:0006355//regulation of transcription, DNA-templated;GO:0006357//reg…
25	gene:MD06G1105400	2.887	4.627	2.517	4.59	1.95	4.187	0.793	3.373	PRIM1	XP_028959534.1 DNA primase small subunit [Malus domestica]	Genetic Information Processing	Replication and repair	ko03030//DNA replication	K02684	GO:0000228//nuclear chromosome;GO:0000428//DNA-directed RNA polymerase complex;GO:0000785//chromatin;GO:0000790//nuclear chromatin;GO:0005575//cellular_component;GO:0005622//intracellular;GO:0005623//cell;GO:0005634//nucleus;GO:0005654//nucleoplasm;GO:0005657//replication fork;GO:0005658//alpha DNA polymerase:primase complex;GO:0005694//chromosome;GO:0005737//cytoplasm;GO:0030880//RNA polymerase …	GO:0000166//nucleotide binding;GO:0003674//molecular_function;GO:0003676//nucleic acid binding;GO:0003677//DNA binding;GO:0003697//single-stranded DNA binding;GO:0003824//catalytic activity;GO:0003887//DNA-directed DNA polymerase activity;GO:0003896//DNA primase activity;GO:0003899//DNA-directed RNA polymerase activity;GO:0005488//binding;GO:0005524//ATP binding;GO:0008144//drug binding;GO:001674…	GO:0000082//G1/S transition of mitotic cell cycle;GO:0000278//mitotic cell cycle;GO:0000723//telomere maintenance;GO:0006139//nucleobase-containing compound metabolic process;GO:0006259//DNA metabolic process;GO:0006260//DNA replication;GO:0006261//DNA-dependent DNA replication;GO:0006269//DNA replication, synthesis of RNA primer;GO:0006270//DNA replication initiation;GO:0006271//DNA strand elong…
26	gene:MD06G1120700	3.767	19.313	3.16	19.65	2.867	5.823	1.36	6.307	CEL1	XP_008374126.2 endoglucanase CX-like isoform X1 [Malus domestica]	-	-	-	-	GO:0005575//cellular_component;GO:0005576//extracellular region	GO:0003674//molecular_function;GO:0003824//catalytic activity;GO:0004553//hydrolase activity, hydrolyzing O-glycosyl compounds;GO:0008810//cellulase activity;GO:0016787//hydrolase activity;GO:0016798//hydrolase activity, acting on glycosyl bonds	GO:0000003//reproduction;GO:0000272//polysaccharide catabolic process;GO:0003006//developmental process involved in reproduction;GO:0005975//carbohydrate metabolic process;GO:0005976//polysaccharide metabolic process;GO:0006073//cellular glucan metabolic process;GO:0007275//multicellular organism development;GO:0007568//aging;GO:0008150//biological_process;GO:0008152//metabolic process;GO:0009056…
27	gene:MD06G1231000	23.723	143.633	32.017	97.133	29.813	66.233	65.44	81.82	CML27	XP_008374843.2 probable calcium-binding protein CML27 [Malus domestica]	Organismal Systems	Environmental adaptation	ko04626//Plant-pathogen interaction	K13448	-	GO:0005509//calcium ion binding;GO:0005515//protein binding	-
28	gene:MD07G1017700	2.903	3.837	2.16	3.683	2.187	3.327	0.963	2.78	TOP2	XP_008375194.2 DNA topoisomerase 2 [Malus domestica]	-	-	-	-	GO:0009330//DNA topoisomerase complex (ATP-hydrolyzing);GO:0009340//DNA topoisomerase IV complex	GO:0003677//DNA binding;GO:0003916//DNA topoisomerase activity;GO:0003918//DNA topoisomerase type II (ATP-hydrolyzing) activity;GO:0005524//ATP binding	GO:0006260//DNA replication;GO:0006265//DNA topological change
29	gene:MD07G1125700	13.1	14.54	12.617	16.963	19.887	7.04	41.59	8.577	UTR4	XP_008375898.2 UDP-galactose/UDP-glucose transporter 2-like [Malus domestica]	-	-	-	-	GO:0016020//membrane;GO:0016021//integral component of membrane	-	GO:0055085//transmembrane transport
30	gene:MD07G1153200	61.513	58.313	78.987	34.95	64.007	46.83	167.993	38.863	MYB3	RXH92908.1 hypothetical protein DVH24_011932 [Malus domestica]	-	-	-	-	GO:0005575//cellular_component;GO:0005622//intracellular;GO:0005623//cell;GO:0005634//nucleus;GO:0043226//organelle;GO:0043227//membrane-bounded organelle;GO:0043229//intracellular organelle;GO:0043231//intracellular membrane-bounded organelle;GO:0044424//intracellular part;GO:0044464//cell part	GO:0000981//RNA polymerase II transcription factor activity, sequence-specific DNA binding;GO:0000988//transcription factor activity, protein binding;GO:0000989//transcription factor activity, transcription factor binding;GO:0001067//regulatory region nucleic acid binding;GO:0001076//transcription factor activity, RNA polymerase II transcription factor binding;GO:0001134//transcription factor act…	GO:0000003//reproduction;GO:0000902//cell morphogenesis;GO:0000904//cell morphogenesis involved in differentiation;GO:0003006//developmental process involved in reproduction;GO:0006139//nucleobase-containing compound metabolic process;GO:0006351//transcription, DNA-templated;GO:0006355//regulation of transcription, DNA-templated;GO:0006357//regulation of transcription from RNA polymerase II promo…
31	gene:MD07G1156200	0.793	5.547	1.583	5.693	1.03	1.393	3.99	2.577	ATHB-12	XP_008376186.1 homeobox-leucine zipper protein ATHB-12-like [Malus domestica]	-	-	-	-	-	GO:0003677//DNA binding;GO:0043565//sequence-specific DNA binding	GO:0006355//regulation of transcription, DNA-templated
32	gene:MD07G1217700	0.043	0.003	0.063	0	0.02	0.097	0.313	0.2	XA21	XP_028954830.1 LOW QUALITY PROTEIN: probable LRR receptor-like serine/threonine-protein kinase At3g47570 [Malus domestica]	-	-	-	-	-	GO:0004672//protein kinase activity;GO:0005515//protein binding;GO:0005524//ATP binding	GO:0006468//protein phosphorylation
33	gene:MD07G1239500	0.11	0.023	1.123	0.023	0.527	0	3.697	0	--	XP_017188833.2 uncharacterized protein LOC108173745 isoform X1 [Malus domestica]	-	-	-	-	-	-	-
34	gene:MD07G1291400	0.23	1.877	0.517	2	0.603	12.643	1.953	15.597	CNGC1	XP_028962049.1 cyclic nucleotide-gated ion channel 1-like [Malus domestica]	Organismal Systems	Environmental adaptation	ko04626//Plant-pathogen interaction	K05391	GO:0016020//membrane	GO:0005216//ion channel activity;GO:0005524//ATP binding;GO:0016301//kinase activity	GO:0006811//ion transport;GO:0016310//phosphorylation;GO:0055085//transmembrane transport
35	gene:MD07G1305600	10.257	15.663	9.28	14.503	9.807	12.043	4.657	13.47	CDC20-1	XP_008376884.1 cell division cycle 20.2, cofactor of APC complex [Malus domestica]	Genetic Information Processing	Folding, sorting and degradation	ko04120//Ubiquitin mediated proteolysis	K03363	-	GO:0005515//protein binding	-
36	gene:MD08G1034400	7.927	12.81	6.343	9.613	5.837	5.723	2.02	6.017	DUT	RXH91228.1 hypothetical protein DVH24_020251 [Malus domestica]	Metabolism;Metabolism	Global and overview maps;Nucleotide metabolism	ko01100//Metabolic pathways;ko00240//Pyrimidine metabolism	K01520;K01520	-	GO:0004170//dUTP diphosphatase activity;GO:0008829//dCTP deaminase activity	GO:0009394//2'-deoxyribonucleotide metabolic process
37	gene:MD08G1106100	0.23	0	0	0	0	0.607	0.373	0.85	--	TQD88735.1 hypothetical protein C1H46_025695 [Malus baccata]	-	-	-	-	-	GO:0016787//hydrolase activity	-
38	gene:MD09G1070400	0.313	0.04	0.573	0.107	0.15	1.807	5.59	1.493	DIR9	XP_028964545.1 dirigent protein 4-like [Malus domestica]	-	-	-	-	-	-	-
39	gene:MD09G1084600	0.213	0.747	0.097	1.67	0.027	0.03	1.827	1.217	AOC	XP_008348108.2 allene oxide cyclase, chloroplastic-like isoform X1 [Malus domestica]	Metabolism;Metabolism;Metabolism	Global and overview maps;Global and overview maps;Lipid metabolism	ko01100//Metabolic pathways;ko01110//Biosynthesis of secondary metabolites;ko00592//alpha-Linolenic acid metabolism	K10525;K10525;K10525	GO:0005575//cellular_component;GO:0005622//intracellular;GO:0005623//cell;GO:0005737//cytoplasm;GO:0009507//chloroplast;GO:0009536//plastid;GO:0043226//organelle;GO:0043227//membrane-bounded organelle;GO:0043229//intracellular organelle;GO:0043231//intracellular membrane-bounded organelle;GO:0044424//intracellular part;GO:0044444//cytoplasmic part;GO:0044464//cell part	GO:0003674//molecular_function;GO:0003824//catalytic activity;GO:0009975//cyclase activity;GO:0016853//isomerase activity;GO:0016860//intramolecular oxidoreductase activity;GO:0046423//allene-oxide cyclase activity	GO:0000003//reproduction;GO:0000302//response to reactive oxygen species;GO:0001101//response to acid chemical;GO:0002218//activation of innate immune response;GO:0002252//immune effector process;GO:0002253//activation of immune response;GO:0002376//immune system process;GO:0002682//regulation of immune system process;GO:0002684//positive regulation of immune system process;GO:0003006//developmen…
40	gene:MD09G1110300	15.587	1.627	15.813	2.353	13.29	1.763	6.447	1.823	--	XP_008379643.1 5'-adenylylsulfate reductase 1, chloroplastic-like [Malus domestica]	-	-	-	-	-	GO:0003824//catalytic activity;GO:0016667//oxidoreductase activity, acting on a sulfur group of donors	GO:0006790//sulfur compound metabolic process
41	gene:MD09G1183300	0.967	0.27	0.84	0.643	1.1	0.87	0.113	1.167	GRF5	XP_008391391.2 LOW QUALITY PROTEIN: growth-regulating factor 5 [Malus domestica]	-	-	-	-	GO:0005575//cellular_component;GO:0005622//intracellular;GO:0005623//cell;GO:0005634//nucleus;GO:0043226//organelle;GO:0043227//membrane-bounded organelle;GO:0043229//intracellular organelle;GO:0043231//intracellular membrane-bounded organelle;GO:0044424//intracellular part;GO:0044464//cell part	GO:0000166//nucleotide binding;GO:0003674//molecular_function;GO:0005488//binding;GO:0005524//ATP binding;GO:0008144//drug binding;GO:0017076//purine nucleotide binding;GO:0030554//adenyl nucleotide binding;GO:0032553//ribonucleotide binding;GO:0032555//purine ribonucleotide binding;GO:0032559//adenyl ribonucleotide binding;GO:0035639//purine ribonucleoside triphosphate binding;GO:0036094//small …	GO:0006139//nucleobase-containing compound metabolic process;GO:0006351//transcription, DNA-templated;GO:0006355//regulation of transcription, DNA-templated;GO:0006725//cellular aromatic compound metabolic process;GO:0006807//nitrogen compound metabolic process;GO:0007275//multicellular organism development;GO:0008150//biological_process;GO:0008152//metabolic process;GO:0009058//biosynthetic proc…
42	gene:MD09G1200500	31.967	170.55	23.01	130.917	34.947	88.243	74.717	89.717	APS1	XP_008380842.2 acid phosphatase 1-like [Malus domestica]	-	-	-	-	-	GO:0016787//hydrolase activity	GO:0008152//metabolic process
43	gene:MD09G1256000	49.04	0.68	52.52	0.767	56.603	0.87	119.66	42.407	TL1	XP_028964391.1 thaumatin-like protein 1b [Malus domestica]	-	-	-	-	-	-	-
44	gene:MD10G1125200	74.193	8.293	53.95	7.447	43.41	5.18	17.077	5.697	PIP2-7	RXH87657.1 hypothetical protein DVH24_034557 [Malus domestica]	-	-	-	-	GO:0016020//membrane	GO:0015267//channel activity	GO:0055085//transmembrane transport
45	gene:MD10G1157900	2.433	2.627	2.387	4.823	1.687	0	6.167	0.12	CYP82G1	XP_008382594.1 cytochrome P450 82G1-like [Malus domestica]	Metabolism	Metabolism of terpenoids and polyketides	ko00904//Diterpenoid biosynthesis	K17961	-	GO:0005506//iron ion binding;GO:0016705//oxidoreductase activity, acting on paired donors, with incorporation or reduction of molecular oxygen;GO:0020037//heme binding	GO:0055114//oxidation-reduction process
46	gene:MD10G1194200	1.58	3.673	1.38	1.213	1.477	0.367	3.433	1.077	NCED1	XP_008382970.1 9-cis-epoxycarotenoid dioxygenase NCED1, chloroplastic-like [Malus domestica]	Metabolism;Metabolism;Metabolism	Global and overview maps;Global and overview maps;Metabolism of terpenoids and polyketides	ko01100//Metabolic pathways;ko01110//Biosynthesis of secondary metabolites;ko00906//Carotenoid biosynthesis	K09840;K09840;K09840	-	GO:0016702//oxidoreductase activity, acting on single donors with incorporation of molecular oxygen, incorporation of two atoms of oxygen	GO:0055114//oxidation-reduction process
47	gene:MD10G1196300	3.75	0.03	3.94	0.057	3.91	0	1.667	0	PARC	XP_008383009.1 probable glutathione S-transferase [Malus domestica]	Metabolism;Metabolism	Global and overview maps;Metabolism of other amino acids	ko01100//Metabolic pathways;ko00480//Glutathione metabolism	K00799;K00799	-	GO:0005515//protein binding;GO:0016034//maleylacetoacetate isomerase activity	GO:0006559//L-phenylalanine catabolic process;GO:0006572//tyrosine catabolic process;GO:0006749//glutathione metabolic process
48	gene:MD10G1277800	7.187	10.287	6.847	7.03	6.727	12.8	2.863	9.053	NAT2	NP_001315717.1 nucleobase-ascorbate transporter 2-like [Malus domestica]	-	-	-	-	GO:0016020//membrane;GO:0016021//integral component of membrane	GO:0015205//nucleobase transmembrane transporter activity;GO:0022857//transmembrane transporter activity;GO:0042907//xanthine transmembrane transporter activity	GO:0015851//nucleobase transport;GO:0042906//xanthine transport;GO:0055085//transmembrane transport
49	gene:MD10G1282700	5.933	4.44	4.553	3.423	4.05	3.673	1.713	3.493	CHUP1	XP_028966169.1 protein CHUP1, chloroplastic-like [Malus domestica]	-	-	-	-	GO:0005741//mitochondrial outer membrane;GO:0016021//integral component of membrane	GO:0003924//GTPase activity	GO:0008053//mitochondrial fusion
50	gene:MD10G1309900	0.023	0.12	0.06	0.147	0.197	0	1.513	0.03	TPS13	XP_028966262.1 (3S,6E)-nerolidol synthase 1-like [Malus domestica]	Metabolism;Metabolism	Global and overview maps;Metabolism of terpenoids and polyketides	ko01100//Metabolic pathways;ko00909//Sesquiterpenoid and triterpenoid biosynthesis	K14175;K14175	-	GO:0000287//magnesium ion binding;GO:0004636//phosphoribosyl-ATP diphosphatase activity;GO:0010333//terpene synthase activity;GO:0016829//lyase activity	GO:0000105//histidine biosynthetic process
51	gene:MD10G1311100	87.407	127.683	114.437	76.913	91.227	71.743	232.063	73.523	ANR	XP_028966264.1 anthocyanidin reductase ((2S)-flavan-3-ol-forming)-like [Malus domestica]	Metabolism;Metabolism;Metabolism	Global and overview maps;Global and overview maps;Biosynthesis of other secondary metabolites	ko01100//Metabolic pathways;ko01110//Biosynthesis of secondary metabolites;ko00941//Flavonoid biosynthesis	K08695;K08695;K08695	-	GO:0003674//molecular_function;GO:0003700//transcription factor activity, sequence-specific DNA binding;GO:0003824//catalytic activity;GO:0003854//3-beta-hydroxy-delta5-steroid dehydrogenase activity;GO:0003978//UDP-glucose 4-epimerase activity;GO:0005488//binding;GO:0008446//GDP-mannose 4,6-dehydratase activity;GO:0008460//dTDP-glucose 4,6-dehydratase activity;GO:0008712//ADP-glyceromanno-heptos…	GO:0000271//polysaccharide biosynthetic process;GO:0005975//carbohydrate metabolic process;GO:0006012//galactose metabolic process;GO:0006355//regulation of transcription, DNA-templated;GO:0006694//steroid biosynthetic process;GO:0008150//biological_process;GO:0008152//metabolic process;GO:0009058//biosynthetic process;GO:0009243//O antigen biosynthetic process;GO:0009244//lipopolysaccharide core…
52	gene:MD11G1004100	0.797	16.767	1.12	18.787	0.383	12.607	2.51	7.36	PNC1	XP_008381199.3 peroxidase P7-like [Malus domestica]	Metabolism;Metabolism;Metabolism	Global and overview maps;Global and overview maps;Biosynthesis of other secondary metabolites	ko01100//Metabolic pathways;ko01110//Biosynthesis of secondary metabolites;ko00940//Phenylpropanoid biosynthesis	K00430;K00430;K00430	-	GO:0004601//peroxidase activity;GO:0020037//heme binding	GO:0006979//response to oxidative stress;GO:0055114//oxidation-reduction process
53	gene:MD11G1009300	7.603	6.123	7.507	4.977	7.753	4.833	15.87	5.863	AAE18	KAE8036961.1 hypothetical protein FH972_009591 [Carpinus fangiana]	-	-	-	-	GO:0005575//cellular_component;GO:0005622//intracellular;GO:0005623//cell;GO:0005737//cytoplasm;GO:0005777//peroxisome;GO:0042579//microbody;GO:0043226//organelle;GO:0043227//membrane-bounded organelle;GO:0043229//intracellular organelle;GO:0043231//intracellular membrane-bounded organelle;GO:0044424//intracellular part;GO:0044444//cytoplasmic part;GO:0044464//cell part	GO:0003674//molecular_function;GO:0003824//catalytic activity;GO:0008756//o-succinylbenzoate-CoA ligase activity;GO:0016874//ligase activity	GO:0006082//organic acid metabolic process;GO:0006629//lipid metabolic process;GO:0006631//fatty acid metabolic process;GO:0008150//biological_process;GO:0008152//metabolic process;GO:0009234//menaquinone biosynthetic process;GO:0009850//auxin metabolic process;GO:0009987//cellular process;GO:0010817//regulation of hormone levels;GO:0019752//carboxylic acid metabolic process;GO:0032787//monocarbo…
54	gene:MD11G1009400	4.143	4.24	5.807	3.33	5.733	3.63	13.163	3.437	AAE18	RXH85340.1 hypothetical protein DVH24_042108 [Malus domestica]	-	-	-	-	-	-	-
55	gene:MD11G1027600	52.273	55.78	40.28	48.42	43.933	34.967	17.613	30.453	H3-1.1	XP_022154562.1 uncharacterized protein LOC111021800 [Momordica charantia]	-	-	-	-	GO:0000785//chromatin;GO:0000786//nucleosome;GO:0005575//cellular_component;GO:0005622//intracellular;GO:0005623//cell;GO:0005634//nucleus;GO:0005694//chromosome;GO:0032991//macromolecular complex;GO:0032993//protein-DNA complex;GO:0043226//organelle;GO:0043227//membrane-bounded organelle;GO:0043228//non-membrane-bounded organelle;GO:0043229//intracellular organelle;GO:0043231//intracellular memb…	GO:0003674//molecular_function;GO:0003676//nucleic acid binding;GO:0003677//DNA binding;GO:0005488//binding;GO:0005515//protein binding;GO:0046982//protein heterodimerization activity;GO:0046983//protein dimerization activity;GO:0097159//organic cyclic compound binding;GO:1901363//heterocyclic compound binding	-
56	gene:MD11G1059500	0	0	0.017	0	0.013	0	0.367	0.03	CYP79D16	XP_028943986.1 isoleucine N-monooxygenase 2-like [Malus domestica]	Metabolism;Metabolism;Metabolism;Metabolism;Metabolism	Global and overview maps;Global and overview maps;Global and overview maps;Metabolism of other amino acids;Biosynthesis of other secondary metabolites	ko01100//Metabolic pathways;ko01110//Biosynthesis of secondary metabolites;ko01210//2-Oxocarboxylic acid metabolism;ko00460//Cyanoamino acid metabolism;ko00966//Glucosinolate biosynthesis	K12153;K12153;K12153;K12153;K12153	-	GO:0005506//iron ion binding;GO:0016705//oxidoreductase activity, acting on paired donors, with incorporation or reduction of molecular oxygen;GO:0020037//heme binding	GO:0055114//oxidation-reduction process
57	gene:MD11G1104600	0.03	0.007	0.063	0	0.033	0.027	0.383	0.023	At3g47110	XP_028944222.1 LOW QUALITY PROTEIN: probable LRR receptor-like serine/threonine-protein kinase At3g47570 [Malus domestica]	-	-	-	-	-	GO:0004672//protein kinase activity;GO:0005515//protein binding;GO:0005524//ATP binding	GO:0006468//protein phosphorylation
58	gene:MD11G1105600	0.05	0.01	0.133	0.013	0.123	0.083	1.06	0.147	At3g47570	KAB2606920.1 LRR receptor-like serine/threonine-protein kinase [Pyrus ussuriensis x Pyrus communis]	-	-	-	-	GO:0016021//integral component of membrane	GO:0004252//serine-type endopeptidase activity;GO:0004413//homoserine kinase activity;GO:0004672//protein kinase activity;GO:0005515//protein binding;GO:0005524//ATP binding	GO:0006468//protein phosphorylation;GO:0009088//threonine biosynthetic process
59	gene:MD11G1219900	0.197	0.01	0.497	0.05	0.137	0.35	1.477	0.413	CYP71AU50	XP_008364814.1 cytochrome P450 CYP736A12-like [Malus domestica]	-	-	-	-	-	GO:0003896//DNA primase activity;GO:0005506//iron ion binding;GO:0016705//oxidoreductase activity, acting on paired donors, with incorporation or reduction of molecular oxygen;GO:0020037//heme binding	GO:0006269//DNA replication, synthesis of RNA primer;GO:0055114//oxidation-reduction process
60	gene:MD11G1284800	3.003	4.587	2.777	3.443	3.807	4.407	1.34	4.583	ARIA	XP_008386499.2 ARM REPEAT PROTEIN INTERACTING WITH ABF2-like [Malus domestica]	-	-	-	-	GO:0000221//vacuolar proton-transporting V-type ATPase, V1 domain	GO:0005515//protein binding;GO:0046961//proton-transporting ATPase activity, rotational mechanism	GO:1902600//hydrogen ion transmembrane transport
61	gene:MD12G1020500	3.39	4.677	3.09	6.69	1.98	5.96	0.783	9.153	GRF3	XP_028946164.1 growth-regulating factor 3-like isoform X1 [Malus domestica]	-	-	-	-	GO:0005634//nucleus	GO:0005524//ATP binding	GO:0006355//regulation of transcription, DNA-templated
62	gene:MD12G1086800	21.62	92.087	27.253	123.763	27.807	111.717	55.13	222.333	IPI1	XP_008350672.2 isopentenyl-diphosphate Delta-isomerase I-like [Malus domestica]	Metabolism;Metabolism;Metabolism	Global and overview maps;Global and overview maps;Metabolism of terpenoids and polyketides	ko01100//Metabolic pathways;ko01110//Biosynthesis of secondary metabolites;ko00900//Terpenoid backbone biosynthesis	K01823;K01823;K01823	-	GO:0004452//isopentenyl-diphosphate delta-isomerase activity;GO:0016787//hydrolase activity	GO:0008299//isoprenoid biosynthetic process
63	gene:MD12G1163000	0.09	0.023	0.077	0.017	0.163	0.043	1.11	0.01	VIT_19s0014g04930	XP_028945471.1 (-)-germacrene D synthase-like [Malus domestica]	Metabolism	Metabolism of terpenoids and polyketides	ko00909//Sesquiterpenoid and triterpenoid biosynthesis	K15803	GO:0005829//cytosol	GO:0000287//magnesium ion binding;GO:0010181//FMN binding;GO:0010333//terpene synthase activity;GO:0016491//oxidoreductase activity;GO:0016829//lyase activity	GO:0008150//biological_process
64	gene:MD12G1173700	0.217	0.217	0.553	0.53	0.563	0.947	2.153	0.893	RLP47	XP_028945712.1 receptor-like protein 50 [Malus domestica]	-	-	-	-	-	GO:0005515//protein binding	-
65	gene:MD12G1219400	2.883	3.517	3.08	3.71	2.053	2.627	0.95	2.603	KIN14S	XP_008366840.2 kinesin-like protein KIN-14S isoform X1 [Malus domestica]	-	-	-	-	GO:0005634//nucleus;GO:0005737//cytoplasm	GO:0003677//DNA binding;GO:0003678//DNA helicase activity;GO:0003688//DNA replication origin binding;GO:0005524//ATP binding;GO:0008017//microtubule binding	GO:0000723//telomere maintenance;GO:0006270//DNA replication initiation;GO:0006275//regulation of DNA replication;GO:0006281//DNA repair;GO:0007018//microtubule-based movement;GO:0043093//FtsZ-dependent cytokinesis;GO:0080009//mRNA methylation;GO:0090529//cell septum assembly
66	gene:MD13G1000400	3.97	6.707	4.087	5.1	2.943	7.563	1.387	5.237	AGAL1	XP_008389053.1 alpha-galactosidase 1 isoform X1 [Malus domestica]	Metabolism;Metabolism;Metabolism;Metabolism;Metabolism	Global and overview maps;Lipid metabolism;Carbohydrate metabolism;Lipid metabolism;Glycan biosynthesis and metabolism	ko01100//Metabolic pathways;ko00561//Glycerolipid metabolism;ko00052//Galactose metabolism;ko00600//Sphingolipid metabolism;ko00603//Glycosphingolipid biosynthesis - globo and isoglobo series	K07407;K07407;K07407;K07407;K07407	-	GO:0004553//hydrolase activity, hydrolyzing O-glycosyl compounds	GO:0005975//carbohydrate metabolic process
67	gene:MD13G1086300	0.667	2.36	0.87	2.667	1.29	1.197	2.797	2.483	ILL1	XP_008389584.2 IAA-amino acid hydrolase ILR1-like 4 [Malus domestica]	-	-	-	-	-	GO:0004180//carboxypeptidase activity;GO:0004222//metalloendopeptidase activity;GO:0008777//acetylornithine deacetylase activity;GO:0009014//succinyl-diaminopimelate desuccinylase activity;GO:0016787//hydrolase activity	GO:0006508//proteolysis;GO:0006592//ornithine biosynthetic process;GO:0009089//lysine biosynthetic process via diaminopimelate
68	gene:MD13G1205900	2.557	0.063	2.793	0.037	8.667	0.023	25.553	0.013	SEOB	NP_001280876.1 uncharacterized LOC103453287 [Malus domestica]	-	-	-	-	-	-	-
69	gene:MD13G1206000	15.14	0.147	20.967	0.133	36.88	0.067	117.787	0.147	SEOB	RXH78246.1 hypothetical protein DVH24_001764 [Malus domestica]	-	-	-	-	-	-	-
70	gene:MD13G1227300	6.397	11.127	6.877	11.357	8.223	8.55	2.803	11.467	PCNA	XP_008384871.1 proliferating cell nuclear antigen-like [Malus domestica]	Genetic Information Processing;Genetic Information Processing;Genetic Information Processing;Genetic Information Processing	Replication and repair;Replication and repair;Replication and repair;Replication and repair	ko03420//Nucleotide excision repair;ko03030//DNA replication;ko03430//Mismatch repair;ko03410//Base excision repair	K04802;K04802;K04802;K04802	GO:0030896//checkpoint clamp complex	GO:0003677//DNA binding;GO:0030337//DNA polymerase processivity factor activity	GO:0000077//DNA damage checkpoint;GO:0006260//DNA replication;GO:0006275//regulation of DNA replication
71	gene:MD14G1035700	2.127	0.217	2.577	0.627	2.523	0.32	0.55	0.293	OFP6	XP_008392035.2 transcription repressor OFP6 [Malus domestica]	-	-	-	-	-	-	-
72	gene:MD14G1074400	1.38	1.593	1.11	1.317	1.21	1.783	0.537	1.973	KIN14L	XP_008360660.2 kinesin-like protein KIN-14L [Malus domestica]	-	-	-	-	-	GO:0005515//protein binding;GO:0005524//ATP binding;GO:0008017//microtubule binding	GO:0006260//DNA replication;GO:0007018//microtubule-based movement
73	gene:MD14G1243300	2.27	0.307	2.013	0.2	1.743	0.263	0.787	0.34	HDG11	XP_028948959.1 homeobox-leucine zipper protein HDG11-like [Malus domestica]	-	-	-	-	GO:0005575//cellular_component;GO:0005622//intracellular;GO:0005623//cell;GO:0005634//nucleus;GO:0005737//cytoplasm;GO:0043226//organelle;GO:0043227//membrane-bounded organelle;GO:0043229//intracellular organelle;GO:0043231//intracellular membrane-bounded organelle;GO:0044424//intracellular part;GO:0044464//cell part	GO:0000976//transcription regulatory region sequence-specific DNA binding;GO:0001067//regulatory region nucleic acid binding;GO:0003674//molecular_function;GO:0003676//nucleic acid binding;GO:0003677//DNA binding;GO:0003690//double-stranded DNA binding;GO:0003700//transcription factor activity, sequence-specific DNA binding;GO:0005488//binding;GO:0008289//lipid binding;GO:0043565//sequence-specif…	GO:0000902//cell morphogenesis;GO:0000904//cell morphogenesis involved in differentiation;GO:0006139//nucleobase-containing compound metabolic process;GO:0006351//transcription, DNA-templated;GO:0006355//regulation of transcription, DNA-templated;GO:0006725//cellular aromatic compound metabolic process;GO:0006807//nitrogen compound metabolic process;GO:0008150//biological_process;GO:0008152//meta…
74	gene:MD15G1024100	85.253	151.203	96.47	153.16	146.187	162.457	288.783	194.73	DFR	NP_001280868.1 bifunctional dihydroflavonol 4-reductase/flavanone 4-reductase [Malus domestica]	Metabolism;Metabolism;Metabolism	Global and overview maps;Global and overview maps;Biosynthesis of other secondary metabolites	ko01100//Metabolic pathways;ko01110//Biosynthesis of secondary metabolites;ko00941//Flavonoid biosynthesis	K13082;K13082;K13082	-	GO:0003824//catalytic activity;GO:0003854//3-beta-hydroxy-delta5-steroid dehydrogenase activity;GO:0003978//UDP-glucose 4-epimerase activity;GO:0004043//L-aminoadipate-semialdehyde dehydrogenase activity;GO:0004316//3-oxoacyl-[acyl-carrier-protein] reductase (NADPH) activity;GO:0008446//GDP-mannose 4,6-dehydratase activity;GO:0008460//dTDP-glucose 4,6-dehydratase activity;GO:0008667//2,3-dihydro-…	GO:0000271//polysaccharide biosynthetic process;GO:0005975//carbohydrate metabolic process;GO:0006012//galactose metabolic process;GO:0006633//fatty acid biosynthetic process;GO:0006694//steroid biosynthetic process;GO:0008152//metabolic process;GO:0009243//O antigen biosynthetic process;GO:0009244//lipopolysaccharide core region biosynthetic process;GO:0019305//dTDP-rhamnose biosynthetic process…
75	gene:MD15G1095300	38.307	35.37	48.55	22.763	74.28	20.263	157.33	26.163	--	XP_008367693.2 uncharacterized protein LOC103431322 [Malus domestica]	-	-	-	-	-	GO:0003824//catalytic activity;GO:0004731//purine-nucleoside phosphorylase activity;GO:0008782//adenosylhomocysteine nucleosidase activity;GO:0008930//methylthioadenosine nucleosidase activity	GO:0009116//nucleoside metabolic process;GO:0009234//menaquinone biosynthetic process;GO:0019509//L-methionine biosynthetic process from methylthioadenosine;GO:0043096//purine nucleobase salvage
76	gene:MD15G1109200	7.247	15.513	7.283	16.757	6.85	12.02	3.2	13.137	RPA2A	XP_008393970.2 replication protein A 32 kDa subunit A [Malus domestica]	Genetic Information Processing;Genetic Information Processing;Genetic Information Processing;Genetic Information Processing	Replication and repair;Replication and repair;Replication and repair;Replication and repair	ko03420//Nucleotide excision repair;ko03030//DNA replication;ko03440//Homologous recombination;ko03430//Mismatch repair	K10739;K10739;K10739;K10739	GO:0009318//exodeoxyribonuclease VII complex;GO:0009360//DNA polymerase III complex	GO:0003676//nucleic acid binding;GO:0003700//transcription factor activity, sequence-specific DNA binding;GO:0003887//DNA-directed DNA polymerase activity;GO:0008855//exodeoxyribonuclease VII activity	GO:0006260//DNA replication;GO:0006308//DNA catabolic process;GO:0006355//regulation of transcription, DNA-templated
77	gene:MD15G1201000	15.923	23.15	10.717	34.267	10.253	20.897	26.883	21.3	MIOX2	XP_008337619.1 inositol oxygenase 1-like [Malus domestica]	Metabolism;Metabolism;Metabolism	Global and overview maps;Carbohydrate metabolism;Carbohydrate metabolism	ko01100//Metabolic pathways;ko00562//Inositol phosphate metabolism;ko00053//Ascorbate and aldarate metabolism	K00469;K00469;K00469	GO:0005737//cytoplasm	GO:0004521//endoribonuclease activity;GO:0005506//iron ion binding;GO:0050113//inositol oxygenase activity	GO:0019310//inositol catabolic process;GO:0043571//maintenance of CRISPR repeat elements;GO:0055114//oxidation-reduction process
78	gene:MD15G1201800	10.223	5.193	7.047	9.22	8.113	6.09	2.963	8.517	AGP20	RXH74682.1 hypothetical protein DVH24_029403 [Malus domestica]	-	-	-	-	-	-	-
79	gene:MD15G1211600	1.347	15.71	1.937	7.83	1.17	3.13	3.927	2.237	--	XP_008352375.1 protein ALP1-like [Malus domestica]	-	-	-	-	-	GO:0003779//actin binding;GO:0016788//hydrolase activity, acting on ester bonds	GO:0007010//cytoskeleton organization
80	gene:MD15G1214500	0	0.077	0	0.04	0.04	0.027	0.437	0.06	MSL10	XP_008337788.1 mechanosensitive ion channel protein 10-like [Malus domestica]	-	-	-	-	GO:0016020//membrane	GO:0016791//phosphatase activity	GO:0055085//transmembrane transport
81	gene:MD15G1243100	4.057	4.947	3.147	5.557	3.253	4.543	1.28	4.61	At3g51280	XP_008337995.2 protein POLLENLESS 3-LIKE 2-like [Malus domestica]	-	-	-	-	-	GO:0005515//protein binding;GO:0042802//identical protein binding	-
82	gene:MD15G1332900	21.517	28.567	19.403	23.11	19.463	18.493	39.29	18.743	SK	XP_028950315.1 shikimate kinase, chloroplastic [Malus domestica]	Metabolism;Metabolism;Metabolism;Metabolism	Global and overview maps;Global and overview maps;Global and overview maps;Amino acid metabolism	ko01100//Metabolic pathways;ko01110//Biosynthesis of secondary metabolites;ko01230//Biosynthesis of amino acids;ko00400//Phenylalanine, tyrosine and tryptophan biosynthesis	K00891;K00891;K00891;K00891	GO:0005575//cellular_component;GO:0005622//intracellular;GO:0005623//cell;GO:0005737//cytoplasm;GO:0009360//DNA polymerase III complex;GO:0009368//endopeptidase Clp complex;GO:0009507//chloroplast;GO:0009536//plastid;GO:0009898//cytoplasmic side of plasma membrane;GO:0043190//ATP-binding cassette (ABC) transporter complex;GO:0043226//organelle;GO:0043227//membrane-bounded organelle;GO:0043229//in…	GO:0000166//nucleotide binding;GO:0000287//magnesium ion binding;GO:0003674//molecular_function;GO:0003824//catalytic activity;GO:0003887//DNA-directed DNA polymerase activity;GO:0004020//adenylylsulfate kinase activity;GO:0004127//cytidylate kinase activity;GO:0004140//dephospho-CoA kinase activity;GO:0004252//serine-type endopeptidase activity;GO:0004765//shikimate kinase activity;GO:0004798//t…	GO:0002949//tRNA threonylcarbamoyladenosine modification;GO:0006082//organic acid metabolic process;GO:0006139//nucleobase-containing compound metabolic process;GO:0006260//DNA replication;GO:0006400//tRNA modification;GO:0006508//proteolysis;GO:0006520//cellular amino acid metabolic process;GO:0006725//cellular aromatic compound metabolic process;GO:0006790//sulfur compound metabolic process;GO:…
83	gene:MD15G1346800	2.287	15.06	2.287	10.897	2.183	8.49	6.023	9.583	ILL6	XP_028950516.1 IAA-amino acid hydrolase ILR1-like 6 [Malus domestica]	-	-	-	-	-	GO:0004180//carboxypeptidase activity;GO:0016787//hydrolase activity	-
84	gene:MD15G1349000	6.737	3.353	5.43	2.773	12.567	2.747	29.49	2.993	At3g26430	TQD88844.1 hypothetical protein C1H46_025588 [Malus baccata]	-	-	-	-	-	GO:0016788//hydrolase activity, acting on ester bonds	-
85	gene:MD15G1391100	0	0.067	0.283	0.083	0.127	0.087	1.147	0.09	LECRK3	XP_009366389.1 PREDICTED: G-type lectin S-receptor-like serine/threonine-protein kinase LECRK3 [Pyrus x bretschneideri]	-	-	-	-	-	GO:0003674//molecular_function;GO:0004672//protein kinase activity;GO:0005524//ATP binding	GO:0006468//protein phosphorylation;GO:0009306//protein secretion;GO:0048544//recognition of pollen
86	gene:MD16G1040800	0.16	0.2	0.87	0.94	0.467	0.347	2.18	0.627	MYB62	RXH70176.1 hypothetical protein DVH24_007432, partial [Malus domestica]	-	-	-	-	-	-	-
87	gene:MD16G1083600	2.82	3.323	2.273	5.783	2.383	5.18	1.123	4.64	TOR1L3	XP_008339971.1 TORTIFOLIA1-like protein 4 [Malus domestica]	-	-	-	-	-	GO:0003674//molecular_function;GO:0005515//protein binding	GO:0043571//maintenance of CRISPR repeat elements
88	gene:MD16G1135200	8.73	10.243	13.127	11.943	13.27	11.123	26.483	13.49	NT5DC3	XP_008390471.2 5'-nucleotidase domain-containing protein 4 [Malus domestica]	-	-	-	-	-	-	-
89	gene:MD16G1149300	5.193	25.833	4.82	30.217	4.77	11.05	10.333	21.747	--	XP_008353161.2 desiccation-related protein PCC13-62-like [Malus domestica]	-	-	-	-	-	-	-
90	gene:MD16G1149400	8.513	43.21	8.06	46.207	8.11	14.66	17.99	29.683	--	XP_008353161.2 desiccation-related protein PCC13-62-like [Malus domestica]	-	-	-	-	-	-	-
91	gene:MD16G1197800	5.153	4.707	5.297	3.963	4.743	4.62	2.17	3.36	TCX2	XP_008390995.2 protein tesmin/TSO1-like CXC 2 isoform X1 [Malus domestica]	-	-	-	-	-	-	-
92	gene:MD16G1200300	1.903	1.19	2.033	1.267	1.71	1.4	0.493	1.69	DMC1	KAB2625476.1 meiotic recombination protein DMC1-like protein [Pyrus ussuriensis x Pyrus communis]	-	-	-	-	GO:0005737//cytoplasm	GO:0003677//DNA binding;GO:0003697//single-stranded DNA binding;GO:0004674//protein serine/threonine kinase activity;GO:0005524//ATP binding;GO:0008094//DNA-dependent ATPase activity;GO:0008478//pyridoxal kinase activity	GO:0006281//DNA repair;GO:0006310//DNA recombination;GO:0007623//circadian rhythm;GO:0009432//SOS response;GO:0009443//pyridoxal 5'-phosphate salvage;GO:0046777//protein autophosphorylation
93	gene:MD17G1218200	0.027	0.61	0.063	0.273	0	0.897	0.527	0.8	At3g02645	XP_028953338.1 putative UPF0481 protein At3g02645 [Malus domestica]	-	-	-	-	-	-	-
94	gene:MD17G1225700	0.073	0.043	0	0.043	0.057	0.027	0.347	0.01	HSP70	KAB2611571.1 heat shock 70 kDa protein-like [Pyrus ussuriensis x Pyrus communis]	Genetic Information Processing;Genetic Information Processing;Cellular Processes	Transcription;Folding, sorting and degradation;Transport and catabolism	ko03040//Spliceosome;ko04141//Protein processing in endoplasmic reticulum;ko04144//Endocytosis	K03283;K03283;K03283	-	GO:0004856//xylulokinase activity;GO:0005515//protein binding;GO:0005524//ATP binding;GO:0016773//phosphotransferase activity, alcohol group as acceptor;GO:0016787//hydrolase activity;GO:0016887//ATPase activity;GO:0051082//unfolded protein binding	GO:0005975//carbohydrate metabolic process;GO:0005997//xylulose metabolic process;GO:0006457//protein folding;GO:0006950//response to stress;GO:0008360//regulation of cell shape;GO:0042732//D-xylose metabolic process;GO:0043093//FtsZ-dependent cytokinesis
95	gene:MD17G1246800	0.617	0.73	0.323	0.533	0.823	0.063	5.407	0.227	TRPA1	XP_008342992.2 tryptophan synthase alpha chain-like [Malus domestica]	Metabolism;Metabolism;Metabolism;Metabolism;Metabolism	Global and overview maps;Global and overview maps;Global and overview maps;Amino acid metabolism;Amino acid metabolism	ko01100//Metabolic pathways;ko01110//Biosynthesis of secondary metabolites;ko01230//Biosynthesis of amino acids;ko00260//Glycine, serine and threonine metabolism;ko00400//Phenylalanine, tyrosine and tryptophan biosynthesis	K01695;K01695;K01695;K01695;K01695	GO:0005575//cellular_component	GO:0003674//molecular_function;GO:0003949//1-(5-phosphoribosyl)-5-[(5-phosphoribosylamino)methylideneamino]imidazole-4-carboxamide isomerase activity;GO:0004807//triose-phosphate isomerase activity;GO:0004834//tryptophan synthase activity;GO:0047465//N-acylglucosamine-6-phosphate 2-epimerase activity	GO:0000105//histidine biosynthetic process;GO:0000162//tryptophan biosynthetic process;GO:0006051//N-acetylmannosamine metabolic process;GO:0006096//glycolytic process;GO:0006568//tryptophan metabolic process;GO:0008150//biological_process

## Sheet: Table S6-3
Table S6-3 Coexpression DEGs of roots in ZM-4 and M9T337
No.	ID	M-CKR_fpkm	M-TR_fpkm	Z-CKR_fpkm	Z-TR_fpkm	M-CKL_fpkm	M-TL_fpkm	Z-CKL_fpkm	Z-TL_fpkm	Symbol	Description	KEGG_A_class	KEGG_B_class	Pathway	K_ID	GO Component	GO Function	GO Process
1	MSTRG.13003	2.093	4.343	1.92	0.897	0.047	0.02	0	0	--	PREDICTED: LOC110769373 isoform X1 [Prunus dulcis]	-	-	-	-	-	-	-
2	MSTRG.19667	13.793	83.403	10.637	34.823	0.263	0.357	0.11	0.32	--	PREDICTED: amaranthin lectin, partial [Prunus dulcis]	-	-	-	-	-	-	-
3	MSTRG.19668	0.457	3.1	0.603	1.54	0.02	0.023	0.02	0	--	amaranthin-like lectin [Linum usitatissimum]	-	-	-	-	-	-	-
4	MSTRG.28918	7.553	71.727	7.577	28.31	0.09	0.177	0.137	0.497	--	PREDICTED: amaranthin lectin, partial [Prunus dulcis]	-	-	-	-	-	-	-
5	MSTRG.28922	64.913	453.563	57.037	203.077	1.217	1.567	0.79	4.79	--	PREDICTED: amaranthin lectin, partial [Prunus dulcis]	-	-	-	-	-	-	-
6	MSTRG.42004	5.913	2.543	2.41	0.79	1.003	0.833	1.08	0.483	--	S ribonuclease [Pyrus ussuriensis x Pyrus communis]	-	-	-	-	-	-	-
7	MSTRG.48450	2.06	6.523	0.763	2.807	0.203	0.12	0.11	0.173	--	T4.14 [Malus x robusta]	-	-	-	-	-	-	-
8	gene:MD00G1070500	0.897	5.963	0.43	1.463	0	0.047	0	0.02	At2g43860	XP_008394262.2 polygalacturonase-like [Malus domestica]	Metabolism;Metabolism	Global and overview maps;Carbohydrate metabolism	ko01100//Metabolic pathways;ko00040//Pentose and glucuronate interconversions	K01184;K01184	-	GO:0004650//polygalacturonase activity	GO:0005975//carbohydrate metabolic process;GO:0051186//cofactor metabolic process;GO:0071941//nitrogen cycle metabolic process
9	gene:MD01G1122900	13.787	5.103	2.583	1.13	5.243	5.513	2.287	2.297	At2g39510	TQD93040.1 hypothetical protein C1H46_021354 [Malus baccata]	-	-	-	-	GO:0016020//membrane;GO:0016021//integral component of membrane	-	-
10	gene:MD01G1160900	98.86	35.77	48.777	16.847	42.003	19.057	24.09	19.263	WUN1	PQP97683.1 wound-induced protein 1-like [Prunus yedoensis var. nudiflora] [Prunus yedoensis]	-	-	-	-	-	-	GO:0000302//response to reactive oxygen species;GO:0001101//response to acid chemical;GO:0002238//response to molecule of fungal origin;GO:0006950//response to stress;GO:0006979//response to oxidative stress;GO:0007275//multicellular organism development;GO:0007568//aging;GO:0008150//biological_process;GO:0009605//response to external stimulus;GO:0009607//response to biotic stimulus;GO:0009620//r…
11	gene:MD01G1162000	5.253	13.03	3.32	1.033	0	0.14	0	0.327	--	TQD85997.1 hypothetical protein C1H46_028432 [Malus baccata]	-	-	-	-	-	-	-
12	gene:MD01G1215700	0.217	1.567	1.713	0.093	0.04	0	0.023	0	SWEET3B	XP_009352109.2 PREDICTED: bidirectional sugar transporter SWEET3-like [Pyrus x bretschneideri]	-	-	-	-	GO:0016021//integral component of membrane	-	-
13	gene:MD02G1036100	2.133	15.15	3.067	0.99	0.193	0.07	0	0	--	RXI05780.1 hypothetical protein DVH24_017822 [Malus domestica]	-	-	-	-	-	-	-
14	gene:MD02G1036200	9.113	34.39	7.95	3.517	0.107	0.127	0.103	0.12	--	XP_028965203.1 early nodulin-93-like [Malus domestica]	-	-	-	-	-	-	-
15	gene:MD02G1037700	27.36	12.507	5.49	2.323	5.647	7.85	2.353	3.02	--	XP_008363012.1 uncharacterized protein LOC103426706 [Malus domestica]	-	-	-	-	-	-	-
16	gene:MD02G1101400	11.96	34.24	1.487	0.68	0.077	0.08	0.03	0.357	CRK26	XP_028953534.1 cysteine-rich receptor-like protein kinase 26 [Malus domestica]	-	-	-	-	GO:0005765//lysosomal membrane;GO:0016010//dystrophin-associated glycoprotein complex	GO:0004672//protein kinase activity;GO:0005524//ATP binding	GO:0006468//protein phosphorylation
17	gene:MD02G1130000	17.023	39.51	20.163	2.55	0.11	0.147	0.057	0.213	NFD4	XP_008394084.2 protein NUCLEAR FUSION DEFECTIVE 4-like [Malus domestica]	-	-	-	-	-	-	-
18	gene:MD02G1142300	0.907	3.357	0.647	1.367	0.243	4.447	0.147	1.68	HSR4	XP_028946790.1 protein HYPER-SENSITIVITY-RELATED 4-like [Malus domestica]	-	-	-	-	GO:0000502//proteasome complex;GO:0005575//cellular_component;GO:0005622//intracellular;GO:0005623//cell;GO:0005737//cytoplasm;GO:0005739//mitochondrion;GO:0005740//mitochondrial envelope;GO:0005743//mitochondrial inner membrane;GO:0009360//DNA polymerase III complex;GO:0009379//Holliday junction helicase complex;GO:0016020//membrane;GO:0016021//integral component of membrane;GO:0019866//organell…	GO:0000166//nucleotide binding;GO:0003674//molecular_function;GO:0003678//DNA helicase activity;GO:0003723//RNA binding;GO:0003724//RNA helicase activity;GO:0003824//catalytic activity;GO:0003887//DNA-directed DNA polymerase activity;GO:0004222//metalloendopeptidase activity;GO:0004386//helicase activity;GO:0005488//binding;GO:0005524//ATP binding;GO:0005525//GTP binding;GO:0008144//drug binding;…	GO:0006260//DNA replication;GO:0006281//DNA repair;GO:0006310//DNA recombination;GO:0006508//proteolysis;GO:0006996//organelle organization;GO:0007005//mitochondrion organization;GO:0008150//biological_process;GO:0009987//cellular process;GO:0010498//proteasomal protein catabolic process;GO:0016043//cellular component organization;GO:0017004//cytochrome complex assembly;GO:0017062//respiratory ch…
19	gene:MD02G1161900	4.06	1.413	1.247	0.06	0	0.047	0	0	SABP2	TQD95862.1 hypothetical protein C1H46_018500 [Malus baccata]	-	-	-	-	-	GO:0003824//catalytic activity;GO:0016788//hydrolase activity, acting on ester bonds	GO:0009102//biotin biosynthetic process
20	gene:MD03G1114700	1.813	0.643	10.873	3.647	0.147	0.243	0.513	0.193	FLA12	KAB2614800.1 fasciclin-like arabinogalactan protein 12 [Pyrus ussuriensis x Pyrus communis]	-	-	-	-	-	-	-
21	gene:MD03G1127500	2.127	37.163	1.347	4.583	0.05	0.077	0.047	0.097	FIT	XP_008377909.2 transcription factor FER-LIKE IRON DEFICIENCY-INDUCED TRANSCRIPTION FACTOR-like isoform X2 [Malus domestica]	-	-	-	-	-	GO:0046983//protein dimerization activity	-
22	gene:MD04G1024300	2	0.513	0.807	3.29	0.19	0.11	0	0.073	At4g32940	XP_008370166.1 vacuolar-processing enzyme-like [Malus domestica]	-	-	-	-	-	GO:0008233//peptidase activity	GO:0006508//proteolysis
23	gene:MD04G1052600	5.303	10.757	0.61	1.66	7.32	12.3	2.5	9.917	EXLB1	XP_008340760.2 expansin-like B1 [Malus domestica]	-	-	-	-	-	-	-
24	gene:MD04G1208900	1.64	12.377	0.777	4.49	0.037	0	0	0.077	At3g43660	XP_008370515.2 vacuolar iron transporter homolog 4-like [Malus domestica]	-	-	-	-	-	GO:0005384//manganese ion transmembrane transporter activity	GO:0030026//cellular manganese ion homeostasis
25	gene:MD05G1013200	61.53	190.463	225.03	59.247	2.837	3.85	1.317	1.207	ADH	XP_008346611.1 alcohol dehydrogenase [Malus domestica]	Metabolism;Metabolism;Metabolism;Metabolism;Metabolism;Metabolism	Global and overview maps;Global and overview maps;Carbohydrate metabolism;Lipid metabolism;Lipid metabolism;Amino acid metabolism	ko01100//Metabolic pathways;ko01110//Biosynthesis of secondary metabolites;ko00010//Glycolysis / Gluconeogenesis;ko00592//alpha-Linolenic acid metabolism;ko00071//Fatty acid degradation;ko00350//Tyrosine metabolism	K18857;K18857;K18857;K18857;K18857;K18857	GO:0009342//glutamate synthase complex (NADPH)	GO:0004024//alcohol dehydrogenase activity, zinc-dependent;GO:0004455//ketol-acid reductoisomerase activity;GO:0008270//zinc ion binding;GO:0008743//L-threonine 3-dehydrogenase activity;GO:0016491//oxidoreductase activity;GO:0016616//oxidoreductase activity, acting on the CH-OH group of donors, NAD or NADP as acceptor;GO:0016655//oxidoreductase activity, acting on NAD(P)H, quinone or similar comp…	GO:0006113//fermentation;GO:0006537//glutamate biosynthetic process;GO:0006567//threonine catabolic process;GO:0006813//potassium ion transport;GO:0008152//metabolic process;GO:0009097//isoleucine biosynthetic process;GO:0009099//valine biosynthetic process;GO:0009404//toxin metabolic process;GO:0010127//mycothiol-dependent detoxification;GO:0019439//aromatic compound catabolic process;GO:0030494…
26	gene:MD05G1013400	144.163	383.553	373.763	149.937	3.647	3.517	2.943	2.177	ADH1	XP_008346608.1 alcohol dehydrogenase 1-like [Malus domestica]	Metabolism;Metabolism;Metabolism;Metabolism;Metabolism;Metabolism	Global and overview maps;Global and overview maps;Carbohydrate metabolism;Lipid metabolism;Lipid metabolism;Amino acid metabolism	ko01100//Metabolic pathways;ko01110//Biosynthesis of secondary metabolites;ko00010//Glycolysis / Gluconeogenesis;ko00592//alpha-Linolenic acid metabolism;ko00071//Fatty acid degradation;ko00350//Tyrosine metabolism	K18857;K18857;K18857;K18857;K18857;K18857	-	GO:0004024//alcohol dehydrogenase activity, zinc-dependent;GO:0008270//zinc ion binding;GO:0008743//L-threonine 3-dehydrogenase activity;GO:0016491//oxidoreductase activity;GO:0016616//oxidoreductase activity, acting on the CH-OH group of donors, NAD or NADP as acceptor;GO:0016655//oxidoreductase activity, acting on NAD(P)H, quinone or similar compound as acceptor;GO:0018467//formaldehyde dehydro…	GO:0006113//fermentation;GO:0006567//threonine catabolic process;GO:0006813//potassium ion transport;GO:0008152//metabolic process;GO:0009404//toxin metabolic process;GO:0010127//mycothiol-dependent detoxification;GO:0019439//aromatic compound catabolic process;GO:0030494//bacteriochlorophyll biosynthetic process;GO:0046292//formaldehyde metabolic process;GO:0055114//oxidation-reduction process
27	gene:MD05G1087500	0.393	3.18	0.273	0.71	0	0	0.013	0.073	--	XP_017187832.2 phosphatidylinositol 4,5-bisphosphate 5-phosphatase A [Malus domestica]	-	-	-	-	-	GO:0004867//serine-type endopeptidase inhibitor activity	GO:0030212//hyaluronan metabolic process
28	gene:MD05G1243700	0.097	1.933	0.043	0.487	0.02	0.027	0	0	PER7	XP_008371931.2 peroxidase 7-like [Malus domestica]	Metabolism;Metabolism;Metabolism	Global and overview maps;Global and overview maps;Biosynthesis of other secondary metabolites	ko01100//Metabolic pathways;ko01110//Biosynthesis of secondary metabolites;ko00940//Phenylpropanoid biosynthesis	K00430;K00430;K00430	-	GO:0004601//peroxidase activity;GO:0016861//intramolecular oxidoreductase activity, interconverting aldoses and ketoses;GO:0020037//heme binding	GO:0006979//response to oxidative stress;GO:0055114//oxidation-reduction process
29	gene:MD05G1293300	1.437	3.25	0.487	1.343	0.037	0	0.02	0	SWEET2A	XP_008371543.1 bidirectional sugar transporter SWEET2a-like [Malus domestica]	-	-	-	-	GO:0016021//integral component of membrane	-	-
30	gene:MD05G1293500	1.8	4.1	3.077	1.263	0.023	0	0	0.05	SQE2	RXH97571.1 hypothetical protein DVH24_009896 [Malus domestica]	Metabolism;Metabolism;Metabolism;Metabolism	Global and overview maps;Global and overview maps;Lipid metabolism;Metabolism of terpenoids and polyketides	ko01100//Metabolic pathways;ko01110//Biosynthesis of secondary metabolites;ko00100//Steroid biosynthesis;ko00909//Sesquiterpenoid and triterpenoid biosynthesis	K00511;K00511;K00511;K00511	GO:0016021//integral component of membrane	GO:0004506//squalene monooxygenase activity;GO:0050660//flavin adenine dinucleotide binding	GO:0055114//oxidation-reduction process
31	gene:MD06G1010100	2.01	4.283	1.39	0.417	0.263	0.21	0.123	0.063	--	-	-	-	-	-	-	-	-
32	gene:MD06G1010300	6.523	13.903	6.867	2.77	0.17	0.15	0.137	0.083	--	XP_028960195.1 transport and Golgi organization 2 homolog [Malus domestica]	-	-	-	-	-	-	-
33	gene:MD06G1161000	2.207	0.913	0.96	0.247	0.94	0.687	0.57	0.95	CYSEP	XP_008374352.2 vignain [Malus domestica]	-	-	-	-	-	GO:0008234//cysteine-type peptidase activity	GO:0006508//proteolysis
34	gene:MD06G1195100	1.403	75.94	0.163	1.66	0.563	24.787	4.58	2.56	EXPA1	XP_008374554.1 expansin-A1-like [Malus domestica]	-	-	-	-	-	-	-
35	gene:MD07G1079500	9.407	25.087	19.483	7.113	0.43	0.257	0.257	0.08	SKIP25	XP_008347979.2 F-box/kelch-repeat protein SKIP25-like [Malus domestica]	-	-	-	-	-	GO:0005515//protein binding	-
36	gene:MD08G1016900	27.53	80.75	16.967	39.477	0.287	0.37	0.2	0.187	GLOX1	XP_008348975.2 aldehyde oxidase GLOX1-like [Malus domestica]	-	-	-	-	-	-	-
37	gene:MD08G1050700	2.183	0.457	0.463	1.607	0.587	6.377	0.67	3.853	At5g10770	XP_008386742.2 aspartyl protease family protein At5g10770-like [Malus domestica]	-	-	-	-	-	-	-
38	gene:MD08G1107500	1.863	7.103	0.027	2.337	0.047	0.113	0	0.05	--	XP_008378200.1 early nodulin-55-2-like [Malus domestica]	-	-	-	-	-	GO:0009055//electron carrier activity	-
39	gene:MD08G1160900	19.95	80.213	11.717	36.227	0.277	0.35	0.177	0.13	MAO1B	XP_008336897.3 1-aminocyclopropane-1-carboxylate oxidase [Malus domestica]	Metabolism;Metabolism;Metabolism	Global and overview maps;Global and overview maps;Amino acid metabolism	ko01100//Metabolic pathways;ko01110//Biosynthesis of secondary metabolites;ko00270//Cysteine and methionine metabolism	K05933;K05933;K05933	-	GO:0003674//molecular_function;GO:0003824//catalytic activity;GO:0005488//binding;GO:0009815//1-aminocyclopropane-1-carboxylate oxidase activity;GO:0016491//oxidoreductase activity;GO:0016638//oxidoreductase activity, acting on the CH-NH2 group of donors;GO:0016641//oxidoreductase activity, acting on the CH-NH2 group of donors, oxygen as acceptor;GO:0019842//vitamin binding;GO:0030246//carbohydra…	GO:0006950//response to stress;GO:0006952//defense response;GO:0008150//biological_process;GO:0008152//metabolic process;GO:0009058//biosynthetic process;GO:0009692//ethylene metabolic process;GO:0009693//ethylene biosynthetic process;GO:0009987//cellular process;GO:0010817//regulation of hormone levels;GO:0042445//hormone metabolic process;GO:0042446//hormone biosynthetic process;GO:0043449//cel…
40	gene:MD09G1038100	16.93	4.827	5.237	2.323	5.593	6.897	3.337	2.25	GASA14	XP_028963601.1 gibberellin-regulated protein 14-like isoform X3 [Malus domestica]	-	-	-	-	-	-	-
41	gene:MD09G1073000	3.943	12.127	4.447	0.627	0.08	0	0	0.047	--	XP_008348095.2 uncharacterized protein LOC103411226 [Malus domestica]	-	-	-	-	-	-	GO:0006506//GPI anchor biosynthetic process
42	gene:MD10G1014800	18.713	41.803	25.777	8.593	0.21	0.593	0.33	0.33	S-ACP-DES6	XP_008345281.2 stearoyl-[acyl-carrier-protein] 9-desaturase 6, chloroplastic-like [Malus domestica]	Metabolism;Metabolism;Metabolism;Metabolism	Global and overview maps;Global and overview maps;Lipid metabolism;Lipid metabolism	ko01100//Metabolic pathways;ko01212//Fatty acid metabolism;ko00061//Fatty acid biosynthesis;ko01040//Biosynthesis of unsaturated fatty acids	K03921;K03921;K03921;K03921	-	GO:0016491//oxidoreductase activity;GO:0045300//acyl-[acyl-carrier-protein] desaturase activity;GO:0046872//metal ion binding	GO:0006631//fatty acid metabolic process;GO:0055114//oxidation-reduction process
43	gene:MD10G1121200	11.517	3.597	3.127	0.787	13.123	0.483	8.707	0.25	ATJ11	XP_008375105.1 chaperone protein dnaJ 11, chloroplastic-like [Malus domestica]	-	-	-	-	-	GO:0005515//protein binding	GO:0006457//protein folding;GO:0009408//response to heat
44	gene:MD11G1232700	25.007	8.383	6.723	24.26	0.06	0.127	0.093	0.117	VIT_19s0014g04930	RXH83023.1 hypothetical protein DVH24_003521 [Malus domestica]	Metabolism	Metabolism of terpenoids and polyketides	ko00909//Sesquiterpenoid and triterpenoid biosynthesis	K15803	-	GO:0000287//magnesium ion binding;GO:0010333//terpene synthase activity;GO:0016829//lyase activity	-
45	gene:MD11G1238300	0.093	6.653	0.047	1.093	0.017	0	0	0	--	TQD73504.1 hypothetical protein C1H46_040955 [Malus baccata]	-	-	-	-	-	GO:0004867//serine-type endopeptidase inhibitor activity	GO:0030212//hyaluronan metabolic process
46	gene:MD11G1262300	1.253	3.723	2.04	0.71	0	0.023	0	0	At1g78860	XP_008386254.2 LOW QUALITY PROTEIN: epidermis-specific secreted glycoprotein EP1-like [Malus domestica]	-	-	-	-	-	-	GO:0048544//recognition of pollen
47	gene:MD13G1027500	7.793	3.827	3.377	1.087	0.043	0	0.09	0.243	--	XP_008356717.2 uncharacterized protein LOC103420428 [Malus domestica]	-	-	-	-	-	-	-
48	gene:MD13G1049600	27.723	7.073	5.817	2.17	32.4	22.357	14.887	11.08	--	TQD77894.1 hypothetical protein C1H46_036568 [Malus baccata]	-	-	-	-	-	-	-
49	gene:MD13G1129300	7.413	18.713	9.737	4.057	19.927	12.07	16.597	13.27	NDX1	XP_008390189.1 protein NEOXANTHIN-DEFICIENT 1-like isoform X1 [Malus domestica]	-	-	-	-	-	GO:0016829//lyase activity	-
50	gene:MD14G1007900	0.013	1.357	0	0.27	0	0	0	0	GLOX	XP_009337677.1 PREDICTED: aldehyde oxidase GLOX1-like [Pyrus x bretschneideri]	-	-	-	-	-	GO:0005515//protein binding	-
51	gene:MD15G1007000	4.43	8.817	7.317	1.547	0.033	0.04	0.157	0.097	P4H3	XP_008350487.1 probable prolyl 4-hydroxylase 3 isoform X3 [Malus domestica]	Metabolism;Metabolism	Global and overview maps;Amino acid metabolism	ko01100//Metabolic pathways;ko00330//Arginine and proline metabolism	K00472;K00472	-	GO:0016491//oxidoreductase activity	GO:0055114//oxidation-reduction process
52	gene:MD15G1016000	3.617	30.733	2.113	7.197	0.057	0.113	0.08	0.173	GLOX1	XP_008350494.1 aldehyde oxidase GLOX1-like [Malus domestica]	-	-	-	-	-	-	-
53	gene:MD15G1033400	18.657	7.707	10.733	2.263	40.407	53.413	25.37	20.403	CYP82A3	XP_008378401.2 cytochrome P450 CYP82D47-like [Malus domestica]	-	-	-	-	-	GO:0005506//iron ion binding;GO:0016705//oxidoreductase activity, acting on paired donors, with incorporation or reduction of molecular oxygen;GO:0020037//heme binding	GO:0055114//oxidation-reduction process
54	gene:MD15G1033800	0.89	6.31	0.173	1.403	0	0.017	0.03	0.017	CYP82C4	XP_008378409.1 xanthotoxin 5-hydroxylase CYP82C4-like [Malus domestica]	-	-	-	-	GO:0005575//cellular_component;GO:0016020//membrane;GO:0016021//integral component of membrane;GO:0031224//intrinsic component of membrane;GO:0044425//membrane part	GO:0003674//molecular_function;GO:0003824//catalytic activity;GO:0004497//monooxygenase activity;GO:0005488//binding;GO:0005506//iron ion binding;GO:0016491//oxidoreductase activity;GO:0016705//oxidoreductase activity, acting on paired donors, with incorporation or reduction of molecular oxygen;GO:0016709//oxidoreductase activity, acting on paired donors, with incorporation or reduction of molecu…	GO:0008150//biological_process;GO:0008152//metabolic process;GO:0009058//biosynthetic process;GO:0009987//cellular process;GO:0010035//response to inorganic substance;GO:0010038//response to metal ion;GO:0010039//response to iron ion;GO:0019748//secondary metabolic process;GO:0042221//response to chemical;GO:0044550//secondary metabolite biosynthetic process;GO:0050896//response to stimulus;GO:00…
55	gene:MD15G1131400	33.607	14.433	11.917	5.26	10.16	7.75	5.56	6.357	--	XP_008337139.1 pollen-specific leucine-rich repeat extensin-like protein 1 [Malus domestica]	-	-	-	-	-	-	-
56	gene:MD15G1213400	23.303	9.39	9.45	4.45	3.477	5.407	3.13	3.12	NFYA3	XP_008337748.2 nuclear transcription factor Y subunit A-4-like isoform X2 [Malus domestica]	-	-	-	-	-	GO:0003700//transcription factor activity, sequence-specific DNA binding	GO:0006355//regulation of transcription, DNA-templated
57	gene:MD15G1303500	66.427	6.363	6.897	2.703	338.223	219.063	235.967	193.16	XTH6	XP_028949718.1 probable xyloglucan endotransglucosylase/hydrolase protein 6 [Malus domestica]	-	-	-	-	GO:0005618//cell wall;GO:0048046//apoplast	GO:0004553//hydrolase activity, hydrolyzing O-glycosyl compounds;GO:0016762//xyloglucan:xyloglucosyl transferase activity	GO:0005975//carbohydrate metabolic process;GO:0006073//cellular glucan metabolic process
58	gene:MD15G1373300	0.92	2.85	0.93	0.133	0.11	0.07	0.087	0.093	PCO1	XP_008372997.2 plant cysteine oxidase 1-like isoform X2 [Malus domestica]	-	-	-	-	-	GO:0003674//molecular_function;GO:0003824//catalytic activity;GO:0005488//binding;GO:0016491//oxidoreductase activity;GO:0016701//oxidoreductase activity, acting on single donors with incorporation of molecular oxygen;GO:0016702//oxidoreductase activity, acting on single donors with incorporation of molecular oxygen, incorporation of two atoms of oxygen;GO:0043167//ion binding;GO:0043169//cation …	GO:0008150//biological_process;GO:0008152//metabolic process;GO:0055114//oxidation-reduction process
59	gene:MD16G1047700	27.053	9.4	6.383	2.447	5.833	11.943	5.17	11.813	TEM1	XP_008339704.2 AP2/ERF and B3 domain-containing transcription factor RAV1 [Malus domestica]	-	-	-	-	-	GO:0003677//DNA binding;GO:0003700//transcription factor activity, sequence-specific DNA binding	GO:0006355//regulation of transcription, DNA-templated
60	gene:MD17G1051300	4.36	1.737	0.87	0.253	27.543	20.23	17.59	15.283	ZHD9	XP_008341574.2 zinc-finger homeodomain protein 9-like [Malus domestica]	-	-	-	-	GO:0000775//chromosome, centromeric region;GO:0005634//nucleus	GO:0003677//DNA binding;GO:0003682//chromatin binding;GO:0008270//zinc ion binding;GO:0050524//coenzyme-B sulfoethylthiotransferase activity	GO:0015948//methanogenesis
61	gene:MD17G1064400	3.89	13.74	9.57	2.49	0	0.097	0	0	--	XP_008348095.2 uncharacterized protein LOC103411226 [Malus domestica]	-	-	-	-	-	-	GO:0006506//GPI anchor biosynthetic process
62	gene:MD17G1064900	1.353	2.917	0.35	1.057	0.03	0.017	0.057	0.06	UPTG1	XP_008341803.2 probable UDP-arabinopyranose mutase 1 [Malus domestica]	Metabolism;Metabolism	Global and overview maps;Carbohydrate metabolism	ko01100//Metabolic pathways;ko00520//Amino sugar and nucleotide sugar metabolism	K13379;K13379	-	-	-
63	gene:MD17G1287600	13.333	28.407	2.437	5.897	2.207	11.337	0.733	3.673	AAE11	XP_008362535.2 butyrate--CoA ligase AAE11, peroxisomal-like [Malus domestica]	-	-	-	-	GO:0005575//cellular_component;GO:0005622//intracellular;GO:0005623//cell;GO:0005737//cytoplasm;GO:0005777//peroxisome;GO:0042579//microbody;GO:0043226//organelle;GO:0043227//membrane-bounded organelle;GO:0043229//intracellular organelle;GO:0043231//intracellular membrane-bounded organelle;GO:0044424//intracellular part;GO:0044444//cytoplasmic part;GO:0044464//cell part	GO:0003674//molecular_function;GO:0003824//catalytic activity;GO:0003987//acetate-CoA ligase activity;GO:0004043//L-aminoadipate-semialdehyde dehydrogenase activity;GO:0008668//(2,3-dihydroxybenzoyl)adenylate synthase activity;GO:0008756//o-succinylbenzoate-CoA ligase activity;GO:0016405//CoA-ligase activity;GO:0016874//ligase activity;GO:0016877//ligase activity, forming carbon-sulfur bonds;GO:0…	GO:0006082//organic acid metabolic process;GO:0006629//lipid metabolic process;GO:0006631//fatty acid metabolic process;GO:0008150//biological_process;GO:0008152//metabolic process;GO:0009234//menaquinone biosynthetic process;GO:0009987//cellular process;GO:0019287//isopentenyl diphosphate biosynthetic process, mevalonate pathway;GO:0019290//siderophore biosynthetic process;GO:0019350//teichoic a…

## Sheet: Table S6-4
Table S6-4 Specific DEGs of roots in ZM-4
No.	ID	M-CKR_fpkm	M-TR_fpkm	Z-CKR_fpkm	Z-TR_fpkm	M-CKL_fpkm	M-TL_fpkm	Z-CKL_fpkm	Z-TL_fpkm	Symbol	Description	KEGG_A_class	KEGG_B_class	Pathway	K_ID	GO Component	GO Function	GO Process
1	MSTRG.17915	3.637	2.293	2.6	5.973	1.59	2.81	3.3	2.303	--	T4.14 [Malus x robusta]	-	-	-	-	-	-	-
2	MSTRG.18128	5.2	8.05	8.887	3.99	4.687	5.907	8.287	8.973	--	ubiquitin-protein ligase E3 C [Dendrobium catenatum]	-	-	-	-	-	-	-
3	MSTRG.29720	4.32	4.597	4.387	1.977	0.81	0.577	0.567	0.06	PEP4	phosphoenolpyruvate carboxylase, housekeeping isozyme-like [Malus domestica]	Metabolism;Metabolism;Metabolism;Metabolism	Global and overview maps;Global and overview maps;Carbohydrate metabolism;Energy metabolism	ko01100//Metabolic pathways;ko01200//Carbon metabolism;ko00620//Pyruvate metabolism;ko00710//Carbon fixation in photosynthetic organisms	K01595;K01595;K01595;K01595	GO:0005576//extracellular region;GO:0044444//cytoplasmic part	GO:0004611//phosphoenolpyruvate carboxykinase activity;GO:0005488//binding;GO:0016628//oxidoreductase activity, acting on the CH-CH group of donors, NAD or NADP as acceptor	GO:0006090//pyruvate metabolic process;GO:0006101//citrate metabolic process;GO:0006970//response to osmotic stress;GO:0006996//organelle organization;GO:0009267//cellular response to starvation;GO:0009746//response to hexose;GO:0010038//response to metal ion;GO:0034285//response to disaccharide;GO:0042044//fluid transport;GO:0048827//phyllome development;GO:0051259//protein oligomerization
4	MSTRG.30050	0.61	1.647	0.767	0	0	0	0	0	--	hypothetical protein DVH24_025726 [Malus domestica]	-	-	-	-	-	-	-
5	MSTRG.49181	1.54	1.277	1.73	3.313	0.467	1.173	0.683	1.613	--	PREDICTED: pyroglutamyl-peptidase 1 [Fragaria vesca subsp. vesca] [Fragaria vesca]	-	-	-	-	-	GO:0008242//omega peptidase activity	GO:0019538//protein metabolic process
6	MSTRG.50649	1.727	0.973	0.81	0	0.52	0.353	0.547	0.97	--	PREDICTED: VITISV_032574, partial [Prunus dulcis]	-	-	-	-	-	-	-
7	MSTRG.6478	23.287	30.427	21.79	6.83	0.073	0.26	0.07	0.08	--	Kinase superfamily protein [Hibiscus syriacus]	-	-	-	-	-	-	-
8	MSTRG.768	7.15	8.467	6.23	1.8	0.367	0.2	0.107	0.1	--	Kinase superfamily protein [Hibiscus syriacus]	-	-	-	-	-	-	-
9	gene:MD00G1101400	1.233	2.037	0.927	0.343	0.477	3.797	0.557	1.973	CRK27	KAB2601057.1 cysteine-rich receptor-like protein kinase 10 [Pyrus ussuriensis x Pyrus communis]	-	-	-	-	-	GO:0004672//protein kinase activity;GO:0005524//ATP binding	GO:0006468//protein phosphorylation
10	gene:MD00G1105400	6.593	8.193	5.197	2.123	0.02	0.067	0.03	0.043	At3g47110	XP_008376233.2 probable LRR receptor-like serine/threonine-protein kinase At3g47570 [Malus domestica]	-	-	-	-	-	GO:0004672//protein kinase activity;GO:0005515//protein binding;GO:0005524//ATP binding	GO:0006468//protein phosphorylation
11	gene:MD00G1176400	1.153	0.587	0.753	0.073	5.27	2.49	3.857	3.26	FHY	XP_008347978.2 bifunctional riboflavin kinase/FMN phosphatase-like [Malus domestica]	Metabolism;Metabolism;Metabolism	Global and overview maps;Global and overview maps;Metabolism of cofactors and vitamins	ko01100//Metabolic pathways;ko01110//Biosynthesis of secondary metabolites;ko00740//Riboflavin metabolism	K20884;K20884;K20884	-	GO:0008531//riboflavin kinase activity;GO:0008801//beta-phosphoglucomutase activity;GO:0008967//phosphoglycolate phosphatase activity;GO:0016787//hydrolase activity;GO:0016827//hydrolase activity, acting on acid carbon-phosphorus bonds;GO:0018784//(S)-2-haloacid dehalogenase activity	GO:0006805//xenobiotic metabolic process;GO:0008152//metabolic process;GO:0009231//riboflavin biosynthetic process;GO:0009636//response to toxic substance;GO:0009853//photorespiration;GO:0015671//oxygen transport;GO:0019635//2-aminoethylphosphonate catabolic process;GO:0019636//phosphonoacetate metabolic process;GO:0019700//organic phosphonate catabolic process;GO:0043094//cellular metabolic comp…
12	gene:MD01G1011600	1.26	1.09	0.767	0.297	0.03	0.017	0.043	0.06	SPAC3H5.08c	XP_008361062.2 uncharacterized WD repeat-containing protein C3H5.08c-like [Malus domestica]	-	-	-	-	-	GO:0005515//protein binding	-
13	gene:MD01G1158500	99.013	93.863	102.077	46.253	6.02	1.53	2.073	0.95	PYL4	XP_008343633.2 abscisic acid receptor PYL4-like [Malus domestica]	Environmental Information Processing;Environmental Information Processing	Signal transduction;Signal transduction	ko04075//Plant hormone signal transduction;ko04016//MAPK signaling pathway - plant	K14496;K14496	-	-	GO:0006952//defense response
14	gene:MD01G1177200	5.42	5.587	4.043	1.277	3.337	2.283	3.88	3.097	ERF106	XP_008343686.2 ethylene-responsive transcription factor ERF107-like [Malus domestica]	-	-	-	-	-	GO:0003700//transcription factor activity, sequence-specific DNA binding	GO:0006355//regulation of transcription, DNA-templated
15	gene:MD01G1193300	0.047	0.063	0.01	3.873	0.04	0.21	4.817	6.563	AGL42	XP_008376826.1 MADS-box protein SOC1-like isoform X1 [Malus domestica]	-	-	-	-	GO:0005634//nucleus	GO:0003677//DNA binding;GO:0003700//transcription factor activity, sequence-specific DNA binding;GO:0046983//protein dimerization activity	GO:0006355//regulation of transcription, DNA-templated
16	gene:MD01G1193500	0.05	0	0	2.807	0	0	1.687	2.997	AGL42	XP_008376862.1 MADS-box protein AGL42-like isoform X2 [Malus domestica]	-	-	-	-	GO:0005634//nucleus	GO:0003677//DNA binding;GO:0003700//transcription factor activity, sequence-specific DNA binding;GO:0046983//protein dimerization activity	GO:0002764//immune response-regulating signaling pathway;GO:0006355//regulation of transcription, DNA-templated;GO:0042113//B cell activation
17	gene:MD01G1193600	0.01	0	0.013	2.833	0.047	0.037	2.94	5.94	AGL42	NP_001280901.1 MADS-box protein SOC1-like [Malus domestica]	-	-	-	-	GO:0005634//nucleus	GO:0003677//DNA binding;GO:0003700//transcription factor activity, sequence-specific DNA binding;GO:0046983//protein dimerization activity	GO:0006355//regulation of transcription, DNA-templated
18	gene:MD01G1225000	0.133	0.137	0.553	1.157	0	0.027	0.297	0.163	CNGC3	XP_028960576.1 cyclic nucleotide-gated ion channel 1-like isoform X2 [Malus domestica]	Organismal Systems	Environmental adaptation	ko04626//Plant-pathogen interaction	K05391	GO:0016020//membrane	GO:0005216//ion channel activity	GO:0006811//ion transport;GO:0055085//transmembrane transport
19	gene:MD02G1004100	1.037	1.18	1.403	0.43	36.253	23.573	34.42	25.467	--	XP_008384124.1 uncharacterized protein LOC103446765 [Malus domestica]	-	-	-	-	GO:0009523//photosystem II;GO:0009654//photosystem II oxygen evolving complex;GO:0019898//extrinsic component of membrane	GO:0005509//calcium ion binding	GO:0015979//photosynthesis
20	gene:MD02G1017600	50.543	35.167	27.6	9.133	12.087	12.54	8.1	8.887	--	XP_008354345.2 uncharacterized protein LOC103417966 [Malus domestica]	-	-	-	-	-	-	-
21	gene:MD02G1031100	3.933	6.493	2.337	0.953	0.517	0.733	0.43	0.577	SPX1	XP_008362902.2 SPX domain-containing protein 1-like [Malus domestica]	-	-	-	-	-	-	-
22	gene:MD02G1182900	6.77	7.573	3.267	0.697	3.843	0	0.19	0.543	UBC7	XP_028948107.1 ubiquitin-conjugating enzyme E2 7-like isoform X2 [Malus domestica]	Genetic Information Processing;Genetic Information Processing	Folding, sorting and degradation;Folding, sorting and degradation	ko04141//Protein processing in endoplasmic reticulum;ko04120//Ubiquitin mediated proteolysis	K10575;K10575	-	GO:0005515//protein binding	-
23	gene:MD02G1216000	1.3	0.857	1.527	0.117	0	0.027	0.02	0	PMA1	RXI06784.1 hypothetical protein DVH24_025920 [Malus domestica]	Metabolism;Metabolism	Global and overview maps;Energy metabolism	ko01100//Metabolic pathways;ko00190//Oxidative phosphorylation	K01535;K01535	GO:0005575//cellular_component;GO:0005623//cell;GO:0005886//plasma membrane;GO:0016020//membrane;GO:0016021//integral component of membrane;GO:0031004//potassium ion-transporting ATPase complex;GO:0031224//intrinsic component of membrane;GO:0044425//membrane part;GO:0044464//cell part;GO:0071944//cell periphery	GO:0000166//nucleotide binding;GO:0003674//molecular_function;GO:0003824//catalytic activity;GO:0004008//copper-exporting ATPase activity;GO:0004647//phosphoserine phosphatase activity;GO:0005215//transporter activity;GO:0005375//copper ion transmembrane transporter activity;GO:0005388//calcium-transporting ATPase activity;GO:0005488//binding;GO:0005524//ATP binding;GO:0008144//drug binding;GO:00…	GO:0006545//glycine biosynthetic process;GO:0006564//L-serine biosynthetic process;GO:0006810//transport;GO:0006811//ion transport;GO:0006812//cation transport;GO:0006813//potassium ion transport;GO:0006816//calcium ion transport;GO:0006825//copper ion transport;GO:0008150//biological_process;GO:0008152//metabolic process;GO:0009103//lipopolysaccharide biosynthetic process;GO:0015672//monovalent …
24	gene:MD02G1222600	26.62	35.46	15.057	5.843	5.74	3.58	3.89	3.477	FLZ3	XP_009370942.1 PREDICTED: uncharacterized protein LOC103960230 [Pyrus x bretschneideri]	-	-	-	-	-	-	GO:0009306//protein secretion
25	gene:MD02G1224600	0	0	0.003	0.09	0	0	0.19	0.45	At3g47570	XP_008368011.2 probable LRR receptor-like serine/threonine-protein kinase At3g47570 [Malus domestica]	-	-	-	-	-	GO:0003674//molecular_function;GO:0004413//homoserine kinase activity;GO:0004672//protein kinase activity;GO:0005515//protein binding;GO:0005524//ATP binding	GO:0006468//protein phosphorylation;GO:0009088//threonine biosynthetic process;GO:0009306//protein secretion
26	gene:MD02G1228800	0.463	0.38	0.54	1.147	0.087	0.067	0.02	0.11	NPF7.3	XP_028949410.1 protein NRT1/ PTR FAMILY 7.3-like isoform X1 [Malus domestica]	-	-	-	-	GO:0005575//cellular_component;GO:0005623//cell;GO:0005886//plasma membrane;GO:0016020//membrane;GO:0016021//integral component of membrane;GO:0031224//intrinsic component of membrane;GO:0044425//membrane part;GO:0044464//cell part;GO:0071944//cell periphery	GO:0003674//molecular_function;GO:0005215//transporter activity;GO:0005451//monovalent cation:proton antiporter activity;GO:0008324//cation transmembrane transporter activity;GO:0008509//anion transmembrane transporter activity;GO:0015075//ion transmembrane transporter activity;GO:0015077//monovalent inorganic cation transmembrane transporter activity;GO:0015078//hydrogen ion transmembrane transp…	GO:0001101//response to acid chemical;GO:0006082//organic acid metabolic process;GO:0006807//nitrogen compound metabolic process;GO:0006810//transport;GO:0006811//ion transport;GO:0006812//cation transport;GO:0006813//potassium ion transport;GO:0006820//anion transport;GO:0007275//multicellular organism development;GO:0007568//aging;GO:0008150//biological_process;GO:0008152//metabolic process;GO:…
27	gene:MD02G1250000	0.793	0.757	1.223	2.363	0.113	0.48	1.177	6.25	LRK10	XP_028950134.1 LEAF RUST 10 DISEASE-RESISTANCE LOCUS RECEPTOR-LIKE PROTEIN KINASE-like 2.1 [Malus domestica]	-	-	-	-	-	GO:0004672//protein kinase activity;GO:0005524//ATP binding	GO:0006468//protein phosphorylation
28	gene:MD03G1028700	0.603	0.843	0.863	1.86	0.61	0.83	0.553	0.8	At3g07680	XP_028955238.1 transmembrane emp24 domain-containing protein p24beta2-like [Malus domestica]	-	-	-	-	-	-	-
29	gene:MD03G1211200	2.917	3.323	1.637	0.64	0.167	0.2	0.15	0.097	ABCB15	RXI03592.1 hypothetical protein DVH24_004244 [Malus domestica]	Environmental Information Processing	Membrane transport	ko02010//ABC transporters	K05658	GO:0005575//cellular_component;GO:0005737//cytoplasm;GO:0005887//integral component of plasma membrane;GO:0009288//bacterial-type flagellum;GO:0009380//excinuclease repair complex;GO:0009898//cytoplasmic side of plasma membrane;GO:0016021//integral component of membrane;GO:0043190//ATP-binding cassette (ABC) transporter complex;GO:0055051//ATP-binding cassette (ABC) transporter complex, integrate…	GO:0003674//molecular_function;GO:0003924//GTPase activity;GO:0004020//adenylylsulfate kinase activity;GO:0004140//dephospho-CoA kinase activity;GO:0004849//uridine kinase activity;GO:0005260//channel-conductance-controlling ATPase activity;GO:0005319//lipid transporter activity;GO:0005524//ATP binding;GO:0005525//GTP binding;GO:0008565//protein transporter activity;GO:0009381//excinuclease ABC a…	GO:0000910//cytokinesis;GO:0001539//cilium or flagellum-dependent cell motility;GO:0006289//nucleotide-excision repair;GO:0006790//sulfur compound metabolic process;GO:0006810//transport;GO:0006817//phosphate ion transport;GO:0006824//cobalt ion transport;GO:0006855//drug transmembrane transport;GO:0006869//lipid transport;GO:0007059//chromosome segregation;GO:0007186//G-protein coupled receptor …
30	gene:MD03G1267500	1.323	1.12	0.59	3.553	0	0	0.147	0.73	BH0283	XP_008363677.2 uncharacterized protein LOC103427403 [Malus domestica]	-	-	-	-	-	GO:0003824//catalytic activity;GO:0008837//diaminopimelate epimerase activity	GO:0009058//biosynthetic process;GO:0009089//lysine biosynthetic process via diaminopimelate
31	gene:MD04G1018400	1.167	0.51	0.64	2.593	25.903	58.857	54.253	68.567	TL1	XP_008380461.1 thaumatin-like protein 1b [Malus domestica]	-	-	-	-	-	-	-
32	gene:MD04G1090600	1.967	1.767	1.95	0.673	0	0	0.013	0.017	Hgsnat	XP_028957562.1 heparan-alpha-glucosaminide N-acetyltransferase-like [Malus domestica]	Metabolism;Metabolism	Global and overview maps;Glycan biosynthesis and metabolism	ko01100//Metabolic pathways;ko00531//Glycosaminoglycan degradation	K10532;K10532	-	-	-
33	gene:MD04G1139100	57.617	45.16	52.577	103.747	4.243	15.157	4.95	15.82	--	XP_008370014.1 non-specific lipid-transfer protein 3 [Malus domestica]	-	-	-	-	-	GO:0016730//oxidoreductase activity, acting on iron-sulfur proteins as donors	GO:0055114//oxidation-reduction process
34	gene:MD04G1170700	1.243	0.9	0.883	0.11	0.27	0.11	0.207	0.107	--	XP_008345564.1 uncharacterized protein LOC103408494 isoform X2 [Malus domestica]	-	-	-	-	-	GO:0008773//[protein-PII] uridylyltransferase activity	GO:0018177//protein uridylylation
35	gene:MD04G1183000	0.867	1.027	0.573	0.213	1.133	1.737	0.927	0.843	At5g49770	XP_028957194.1 probable leucine-rich repeat receptor-like protein kinase At5g49770 [Malus domestica]	-	-	-	-	-	GO:0004672//protein kinase activity;GO:0005515//protein binding;GO:0005524//ATP binding	GO:0006468//protein phosphorylation
36	gene:MD04G1188300	0.717	0.86	0.993	2.547	53.327	43.303	53.13	65.037	At3g50280	XP_008351423.2 uncharacterized acetyltransferase At3g50280-like [Malus domestica]	-	-	-	-	-	GO:0016747//transferase activity, transferring acyl groups other than amino-acyl groups	-
37	gene:MD04G1226100	3.14	2.713	2.357	0.553	11.197	8.63	1.24	0.643	--	XP_028957395.1 uncharacterized protein LOC103419557 [Malus domestica]	-	-	-	-	-	-	-
38	gene:MD05G1009100	2.897	1.76	2.107	5.23	0	0	0.06	0.17	2ODD19	XP_028957665.1 flavanone 3-dioxygenase 3-like isoform X2 [Malus domestica]	-	-	-	-	-	GO:0016491//oxidoreductase activity	GO:0055114//oxidation-reduction process
39	gene:MD05G1165600	56.773	50.04	56.39	18.697	2.043	1.063	2.847	1.453	--	XP_028958310.1 uncharacterized protein LOC103435893 [Malus domestica]	-	-	-	-	-	-	-
40	gene:MD05G1166100	2.093	1.493	1.75	0.473	0.017	0	0.04	0.033	--	RXH98006.1 hypothetical protein DVH24_010331 [Malus domestica]	-	-	-	-	-	-	-
41	gene:MD05G1169600	0.077	0.26	0.03	1.147	0.26	0.7	2.96	18.307	CYP82G1	XP_008372516.2 cytochrome P450 82G1-like [Malus domestica]	Metabolism	Metabolism of terpenoids and polyketides	ko00904//Diterpenoid biosynthesis	K17961	-	GO:0005506//iron ion binding;GO:0016705//oxidoreductase activity, acting on paired donors, with incorporation or reduction of molecular oxygen;GO:0020037//heme binding	GO:0055114//oxidation-reduction process
42	gene:MD05G1295400	2.627	2.167	2.21	0.887	14.397	14.673	12.747	14.38	--	XP_008371503.2 uncharacterized protein LOC103434908 [Malus domestica]	-	-	-	-	-	GO:0004073//aspartate-semialdehyde dehydrogenase activity;GO:0008810//cellulase activity;GO:0016655//oxidoreductase activity, acting on NAD(P)H, quinone or similar compound as acceptor;GO:0016757//transferase activity, transferring glycosyl groups;GO:0030247//polysaccharide binding	GO:0005975//carbohydrate metabolic process;GO:0008152//metabolic process;GO:0009086//methionine biosynthetic process;GO:0009088//threonine biosynthetic process;GO:0009089//lysine biosynthetic process via diaminopimelate;GO:0009097//isoleucine biosynthetic process;GO:0030245//cellulose catabolic process
43	gene:MD05G1318900	2.967	1.867	1.873	0.613	0.187	0.357	0.64	0.307	PPO	KAB2601171.1 polyphenol oxidase [Pyrus ussuriensis x Pyrus communis]	-	-	-	-	GO:0005575//cellular_component;GO:0005622//intracellular;GO:0005623//cell;GO:0005737//cytoplasm;GO:0009507//chloroplast;GO:0009534//chloroplast thylakoid;GO:0009536//plastid;GO:0009543//chloroplast thylakoid lumen;GO:0009579//thylakoid;GO:0031976//plastid thylakoid;GO:0031977//thylakoid lumen;GO:0031978//plastid thylakoid lumen;GO:0031984//organelle subcompartment;GO:0043226//organelle;GO:0043227…	GO:0003674//molecular_function;GO:0003824//catalytic activity;GO:0004097//catechol oxidase activity;GO:0005488//binding;GO:0016491//oxidoreductase activity;GO:0016679//oxidoreductase activity, acting on diphenols and related substances as donors;GO:0016682//oxidoreductase activity, acting on diphenols and related substances as donors, oxygen as acceptor;GO:0043167//ion binding;GO:0043169//cation …	GO:0008150//biological_process;GO:0008152//metabolic process;GO:0042440//pigment metabolic process;GO:0046148//pigment biosynthetic process;GO:0055114//oxidation-reduction process
44	gene:MD05G1328600	0.07	0.103	0.47	1.397	0.17	0	0.137	0.443	RTNLB16	RXH94733.1 hypothetical protein DVH24_024417 [Malus domestica]	-	-	-	-	-	-	-
45	gene:MD06G1024300	13.52	8.02	8.527	3.933	7.927	8.89	4.76	4.757	RPM1	XP_008373505.2 disease resistance protein RPM1 [Malus domestica]	Organismal Systems	Environmental adaptation	ko04626//Plant-pathogen interaction	K13457	-	GO:0005515//protein binding;GO:0017111//nucleoside-triphosphatase activity;GO:0043531//ADP binding	-
46	gene:MD06G1082300	0.02	0	0.117	0.69	0	0	0	0.027	GSH1	XP_028960481.1 glutamate--cysteine ligase, chloroplastic-like [Malus domestica]	Metabolism;Metabolism;Metabolism	Global and overview maps;Metabolism of other amino acids;Amino acid metabolism	ko01100//Metabolic pathways;ko00480//Glutathione metabolism;ko00270//Cysteine and methionine metabolism	K01919;K01919;K01919	-	GO:0004357//glutamate-cysteine ligase activity;GO:0016881//acid-amino acid ligase activity	GO:0006750//glutathione biosynthetic process;GO:0042398//cellular modified amino acid biosynthetic process;GO:0052699//ergothioneine biosynthetic process
47	gene:MD07G1004600	0.023	0.01	0	0.14	1.8	2.407	12.08	21.157	LOX2.1	AGK82785.1 lipoxygenase [Malus domestica]	Metabolism;Metabolism;Metabolism;Metabolism	Global and overview maps;Global and overview maps;Lipid metabolism;Lipid metabolism	ko01100//Metabolic pathways;ko01110//Biosynthesis of secondary metabolites;ko00592//alpha-Linolenic acid metabolism;ko00591//Linoleic acid metabolism	K00454;K00454;K00454;K00454	GO:0019012//virion	GO:0003723//RNA binding;GO:0004190//aspartic-type endopeptidase activity;GO:0005515//protein binding;GO:0016702//oxidoreductase activity, acting on single donors with incorporation of molecular oxygen, incorporation of two atoms of oxygen;GO:0046872//metal ion binding	GO:0006413//translational initiation;GO:0008150//biological_process;GO:0055114//oxidation-reduction process
48	gene:MD07G1035300	1.63	1.477	1.687	0.703	0.5	0.397	0.453	0.42	ANN3	XP_028960963.1 annexin D3-like [Malus domestica]	-	-	-	-	-	GO:0005509//calcium ion binding;GO:0005544//calcium-dependent phospholipid binding	-
49	gene:MD07G1145900	0.493	0.69	0.93	2.447	0.017	0.11	0.027	0.2	JAR6	XP_008376061.2 jasmonoyl--L-amino acid synthetase JAR6-like [Malus domestica]	Environmental Information Processing	Signal transduction	ko04075//Plant hormone signal transduction	K14506	-	GO:0000213//tRNA-intron endonuclease activity	GO:0006388//tRNA splicing, via endonucleolytic cleavage and ligation
50	gene:MD07G1227100	46.447	27.383	29.753	13.74	5.78	2.273	0.977	0.67	PYL4	XP_008369296.1 abscisic acid receptor PYL4 [Malus domestica]	Environmental Information Processing;Environmental Information Processing	Signal transduction;Signal transduction	ko04075//Plant hormone signal transduction;ko04016//MAPK signaling pathway - plant	K14496;K14496	-	-	GO:0006952//defense response
51	gene:MD07G1228500	218.527	265.13	303.94	118.463	32.773	24.583	31.837	19.957	CID2	RXH94709.1 hypothetical protein DVH24_024393 [Malus domestica]	-	-	-	-	-	-	-
52	gene:MD07G1295300	8.573	8.093	7.887	3.72	0.12	0.173	1.167	0.813	At4g27745	XP_008376785.1 protein yippee-like At4g27745 [Malus domestica]	-	-	-	-	-	-	-
53	gene:MD08G1052300	1.653	1.84	1.837	0.483	0.043	0.19	0.36	0	VQ11	XP_008377488.2 VQ motif-containing protein 11-like [Malus domestica]	-	-	-	-	-	GO:0004114//3',5'-cyclic-nucleotide phosphodiesterase activity;GO:0030553//cGMP binding	GO:0007601//visual perception
54	gene:MD08G1072700	48.447	43.577	53.187	12.99	3.553	0.37	2.147	0.57	--	XP_008377925.2 uncharacterized protein LOC103441004 [Malus domestica]	-	-	-	-	-	-	-
55	gene:MD08G1073100	6.62	9.737	4.583	1.607	0.07	0.057	0.053	0.08	RIPK	XP_008377919.2 serine/threonine-protein kinase RIPK-like [Malus domestica]	-	-	-	-	-	GO:0004672//protein kinase activity;GO:0005524//ATP binding	GO:0006468//protein phosphorylation
56	gene:MD08G1138400	1.12	0.467	0.733	0.057	0	0.027	0.023	0	LE	XP_008387508.2 gibberellin 3-beta-dioxygenase 1-like [Malus domestica]	Metabolism;Metabolism;Metabolism	Global and overview maps;Global and overview maps;Metabolism of terpenoids and polyketides	ko01100//Metabolic pathways;ko01110//Biosynthesis of secondary metabolites;ko00904//Diterpenoid biosynthesis	K04124;K04124;K04124	-	GO:0016491//oxidoreductase activity	GO:0055114//oxidation-reduction process
57	gene:MD09G1006500	19.68	23.917	20.177	9.403	1.74	3.03	2.733	3.663	GDPD1	XP_008347993.2 glycerophosphodiester phosphodiesterase GDPD1, chloroplastic-like [Malus domestica]	Metabolism	Lipid metabolism	ko00564//Glycerophospholipid metabolism	K18696	-	GO:0008081//phosphoric diester hydrolase activity	GO:0006629//lipid metabolic process
58	gene:MD09G1027300	3.79	3.47	3.37	0.93	0.873	0.307	0.697	0.213	SMR6	XP_008357728.1 cyclin-dependent protein kinase inhibitor SMR6-like [Malus domestica]	-	-	-	-	-	-	-
59	gene:MD09G1088700	174.227	127.407	125.193	16.767	2.843	1.92	1.28	0.82	LBD41	XP_008348114.2 LOB domain-containing protein 41-like [Malus domestica]	-	-	-	-	-	-	-
60	gene:MD09G1092600	3.013	2.463	2.737	1.1	1.51	1.523	1.033	1.23	--	XP_018503138.1 PREDICTED: oral cancer-overexpressed protein 1 homolog [Pyrus x bretschneideri]	-	-	-	-	-	GO:0005542//folic acid binding;GO:0016740//transferase activity	-
61	gene:MD09G1096800	1.973	2.25	1.297	0.043	0	0.32	0	0	--	XP_008379576.1 uncharacterized protein LOC103442553 [Malus domestica]	-	-	-	-	-	-	-
62	gene:MD09G1100700	0.297	0.287	0.24	0.04	0.497	0.44	0.83	0.173	RE1	BBN68591.1 hypothetical protein Prudu_489S000400 [Prunus dulcis]	-	-	-	-	GO:0016020//membrane	-	GO:0007165//signal transduction;GO:0015074//DNA integration
63	gene:MD09G1211500	1.37	2.107	1.437	0.497	0.04	0.027	0.14	0.067	ADH1	RXH83833.1 hypothetical protein DVH24_009268 [Malus domestica]	Metabolism;Metabolism;Metabolism;Metabolism;Metabolism;Metabolism	Global and overview maps;Global and overview maps;Carbohydrate metabolism;Lipid metabolism;Lipid metabolism;Amino acid metabolism	ko01100//Metabolic pathways;ko01110//Biosynthesis of secondary metabolites;ko00010//Glycolysis / Gluconeogenesis;ko00592//alpha-Linolenic acid metabolism;ko00071//Fatty acid degradation;ko00350//Tyrosine metabolism	K18857;K18857;K18857;K18857;K18857;K18857	GO:0045250//cytosolic pyruvate dehydrogenase complex	GO:0004024//alcohol dehydrogenase activity, zinc-dependent;GO:0004739//pyruvate dehydrogenase (acetyl-transferring) activity;GO:0008743//L-threonine 3-dehydrogenase activity;GO:0016491//oxidoreductase activity;GO:0018467//formaldehyde dehydrogenase activity;GO:0050607//mycothiol-dependent formaldehyde dehydrogenase activity;GO:0051287//NAD binding;GO:0051903//S-(hydroxymethyl)glutathione dehydrog…	GO:0006086//acetyl-CoA biosynthetic process from pyruvate;GO:0006113//fermentation;GO:0006567//threonine catabolic process;GO:0009404//toxin metabolic process;GO:0010127//mycothiol-dependent detoxification;GO:0019439//aromatic compound catabolic process;GO:0046292//formaldehyde metabolic process;GO:0055114//oxidation-reduction process
64	gene:MD09G1256000	0.68	0.767	0.87	42.407	49.04	52.52	56.603	119.66	TL1	XP_028964391.1 thaumatin-like protein 1b [Malus domestica]	-	-	-	-	-	-	-
65	gene:MD10G1045100	3.81	2.613	5.66	12.53	0.18	0.163	0.327	0.137	DTX54	XP_008365847.2 protein DETOXIFICATION 54-like [Malus domestica]	-	-	-	-	GO:0016020//membrane	GO:0015238//drug transmembrane transporter activity;GO:0015297//antiporter activity;GO:0042910//xenobiotic transporter activity	GO:0006855//drug transmembrane transport;GO:0042493//response to drug;GO:0055085//transmembrane transport
66	gene:MD10G1273600	0.003	0.003	0	0.163	0	0.02	0.033	0.057	RKF1	XP_028966129.1 probable LRR receptor-like serine/threonine-protein kinase RFK1 isoform X2 [Malus domestica]	-	-	-	-	-	GO:0004672//protein kinase activity;GO:0005515//protein binding;GO:0005524//ATP binding	GO:0006468//protein phosphorylation
67	gene:MD10G1293600	3.643	3.82	2.977	1.383	2.307	0.65	1	0.303	--	XP_008358680.1 uncharacterized protein LOC103422396 [Malus domestica]	-	-	-	-	-	-	-
68	gene:MD11G1033000	0.803	0.423	0.327	0.017	0.66	0.287	0.033	0.057	--	BBC44103.1 predicted pre-rRNA-processing protein TSR2-like [Malus domestica]	-	-	-	-	-	-	GO:0097193//intrinsic apoptotic signaling pathway
69	gene:MD11G1054100	1.16	1.367	0.887	8.957	91.34	123.113	127.09	148.757	--	XP_008358923.2 non-specific lipid-transfer protein 1-like [Malus domestica]	-	-	-	-	-	-	-
70	gene:MD11G1075300	12.483	17.347	17.247	7.48	3.64	3.763	4.613	4.347	AIRP2	XP_008384813.1 E3 ubiquitin-protein ligase AIRP2 [Malus domestica]	-	-	-	-	GO:0000109//nucleotide-excision repair complex;GO:0005680//anaphase-promoting complex	GO:0008270//zinc ion binding;GO:0046872//metal ion binding;GO:0061630//ubiquitin protein ligase activity;GO:0097602//cullin family protein binding	GO:0006289//nucleotide-excision repair;GO:0031145//anaphase-promoting complex-dependent proteasomal ubiquitin-dependent protein catabolic process
71	gene:MD11G1170400	2.203	2.94	3.157	1.203	0.02	0.063	0	0	--	XP_008346298.1 uncharacterized protein LOC103409262 isoform X1 [Malus domestica]	-	-	-	-	-	GO:0003677//DNA binding	-
72	gene:MD11G1199700	1.477	2.067	1.47	0.58	1.703	2.053	1.827	1.393	BAM4	RXH82662.1 hypothetical protein DVH24_002434 [Malus domestica]	-	-	-	-	GO:0005575//cellular_component;GO:0005622//intracellular;GO:0005623//cell;GO:0005737//cytoplasm;GO:0009507//chloroplast;GO:0009536//plastid;GO:0043226//organelle;GO:0043227//membrane-bounded organelle;GO:0043229//intracellular organelle;GO:0043231//intracellular membrane-bounded organelle;GO:0044424//intracellular part;GO:0044444//cytoplasmic part;GO:0044464//cell part	GO:0016161//beta-amylase activity	GO:0000272//polysaccharide catabolic process;GO:0005975//carbohydrate metabolic process;GO:0005976//polysaccharide metabolic process;GO:0005982//starch metabolic process;GO:0005983//starch catabolic process;GO:0006073//cellular glucan metabolic process;GO:0008150//biological_process;GO:0008152//metabolic process;GO:0009056//catabolic process;GO:0009057//macromolecule catabolic process;GO:0009251/…
73	gene:MD11G1217700	3.027	5.983	2.673	0.73	0.02	0	0	0.02	NIP1	XP_008385886.2 NEP1-interacting protein-like 1 [Malus domestica]	-	-	-	-	GO:0000109//nucleotide-excision repair complex;GO:0005680//anaphase-promoting complex;GO:0016021//integral component of membrane	GO:0008270//zinc ion binding;GO:0046872//metal ion binding;GO:0061630//ubiquitin protein ligase activity;GO:0097602//cullin family protein binding	GO:0006289//nucleotide-excision repair;GO:0009401//phosphoenolpyruvate-dependent sugar phosphotransferase system;GO:0031145//anaphase-promoting complex-dependent proteasomal ubiquitin-dependent protein catabolic process
74	gene:MD11G1235200	5.463	7.46	4.133	0.803	0	0.11	0	0.043	--	RXH83042.1 hypothetical protein DVH24_003540 [Malus domestica]	-	-	-	-	GO:0005737//cytoplasm;GO:0016020//membrane	GO:0003674//molecular_function	GO:0006511//ubiquitin-dependent protein catabolic process;GO:0007275//multicellular organism development;GO:0043571//maintenance of CRISPR repeat elements
75	gene:MD11G1258300	0.047	0.053	0.04	0.217	0.007	0.17	0.067	0.09	GLR2.1	XP_028944887.1 glutamate receptor 2.1-like [Malus domestica]	-	-	-	-	GO:0016020//membrane	GO:0004970//ionotropic glutamate receptor activity;GO:0015276//ligand-gated ion channel activity	-
76	gene:MD11G1306500	107.637	140.493	76.267	31.867	7.223	9.13	5.613	7.4	RAP2-2	NP_001306945.1 ethylene-responsive transcription factor ERF071-like [Malus domestica]	-	-	-	-	-	GO:0003700//transcription factor activity, sequence-specific DNA binding	GO:0006355//regulation of transcription, DNA-templated
77	gene:MD11G1307700	11.443	9.663	11.697	2.197	2.52	2.347	2.387	1.807	ATL5	RXH84368.1 hypothetical protein DVH24_027267 [Malus domestica]	-	-	-	-	GO:0000109//nucleotide-excision repair complex;GO:0005575//cellular_component;GO:0005622//intracellular;GO:0005623//cell;GO:0005680//anaphase-promoting complex;GO:0005737//cytoplasm;GO:0005768//endosome;GO:0005769//early endosome;GO:0005798//Golgi-associated vesicle;GO:0005886//plasma membrane;GO:0012505//endomembrane system;GO:0016020//membrane;GO:0016021//integral component of membrane;GO:00312…	GO:0000049//tRNA binding;GO:0003674//molecular_function;GO:0003824//catalytic activity;GO:0004842//ubiquitin-protein transferase activity;GO:0005488//binding;GO:0008270//zinc ion binding;GO:0016740//transferase activity;GO:0019787//ubiquitin-like protein transferase activity;GO:0043167//ion binding;GO:0043169//cation binding;GO:0046872//metal ion binding;GO:0061630//ubiquitin protein ligase activ…	GO:0002098//tRNA wobble uridine modification;GO:0006289//nucleotide-excision repair;GO:0006464//cellular protein modification process;GO:0006508//proteolysis;GO:0006511//ubiquitin-dependent protein catabolic process;GO:0006807//nitrogen compound metabolic process;GO:0006950//response to stress;GO:0006970//response to osmotic stress;GO:0008150//biological_process;GO:0008152//metabolic process;GO:0…
78	gene:MD12G1003800	5.943	7.567	8.227	3.417	8.163	9.143	6.16	6.857	dnaJ	XP_008350127.2 J protein JJJ2 [Malus domestica]	-	-	-	-	-	GO:0005515//protein binding	GO:0006457//protein folding;GO:0009408//response to heat
79	gene:MD12G1009100	40.277	54.177	20.983	4.56	0.25	0.417	0.337	0.247	PCO2	XP_008386862.1 plant cysteine oxidase 2-like isoform X1 [Malus domestica]	-	-	-	-	-	GO:0016702//oxidoreductase activity, acting on single donors with incorporation of molecular oxygen, incorporation of two atoms of oxygen	GO:0055114//oxidation-reduction process
80	gene:MD12G1124900	0	0	0	1.013	0	0	0	0.313	At1g67720	RXH80657.1 hypothetical protein DVH24_004571 [Malus domestica]	-	-	-	-	-	GO:0004672//protein kinase activity;GO:0005524//ATP binding	GO:0006468//protein phosphorylation
81	gene:MD12G1178400	0.99	0.993	1.1	0.067	0.273	0.34	0.12	0.167	--	XP_008388290.1 uncharacterized protein LOC103450694 [Malus domestica]	-	-	-	-	-	-	-
82	gene:MD12G1206900	28.373	44.947	26.073	7.413	4.21	2.43	2.11	1.887	--	XP_008388484.1 uncharacterized protein LOC103450861 [Malus domestica]	-	-	-	-	-	GO:0070402//NADPH binding	GO:0055114//oxidation-reduction process
83	gene:MD13G1129400	0.087	0	0.147	0.513	0	0.01	0	0	PCMP-H90	XP_028947021.1 pentatricopeptide repeat-containing protein At5g13270, chloroplastic-like [Malus domestica]	-	-	-	-	GO:0005575//cellular_component;GO:0005622//intracellular;GO:0005623//cell;GO:0005737//cytoplasm;GO:0009507//chloroplast;GO:0009536//plastid;GO:0043226//organelle;GO:0043227//membrane-bounded organelle;GO:0043229//intracellular organelle;GO:0043231//intracellular membrane-bounded organelle;GO:0044424//intracellular part;GO:0044444//cytoplasmic part;GO:0044464//cell part	GO:0003674//molecular_function;GO:0003676//nucleic acid binding;GO:0003723//RNA binding;GO:0003824//catalytic activity;GO:0004518//nuclease activity;GO:0004519//endonuclease activity;GO:0005488//binding;GO:0008270//zinc ion binding;GO:0016787//hydrolase activity;GO:0016788//hydrolase activity, acting on ester bonds;GO:0043167//ion binding;GO:0043169//cation binding;GO:0046872//metal ion binding;G…	GO:0006139//nucleobase-containing compound metabolic process;GO:0006396//RNA processing;GO:0006725//cellular aromatic compound metabolic process;GO:0006807//nitrogen compound metabolic process;GO:0008150//biological_process;GO:0008152//metabolic process;GO:0009451//RNA modification;GO:0009987//cellular process;GO:0010467//gene expression;GO:0016070//RNA metabolic process;GO:0031425//chloroplast R…
84	gene:MD14G1006600	61.207	78.59	51.37	16.6	7.8	9.93	7.057	7.173	PCO2	XP_008391720.1 plant cysteine oxidase 2-like [Malus domestica]	-	-	-	-	-	GO:0016702//oxidoreductase activity, acting on single donors with incorporation of molecular oxygen, incorporation of two atoms of oxygen	GO:0055114//oxidation-reduction process
85	gene:MD14G1041600	10.573	9.567	9.45	4.013	0.84	0.433	0.493	0.05	ATL71	XP_008391986.2 RING-H2 finger protein ATL70-like [Malus domestica]	-	-	-	-	GO:0000109//nucleotide-excision repair complex;GO:0005680//anaphase-promoting complex	GO:0008270//zinc ion binding;GO:0046872//metal ion binding;GO:0061630//ubiquitin protein ligase activity;GO:0097602//cullin family protein binding	GO:0006289//nucleotide-excision repair;GO:0031145//anaphase-promoting complex-dependent proteasomal ubiquitin-dependent protein catabolic process
86	gene:MD14G1094300	44.673	55.527	26.42	3.557	2.973	2.477	2.267	2.41	--	XP_017186618.2 uncharacterized protein LOC103431060 [Malus domestica]	-	-	-	-	-	-	-
87	gene:MD14G1153600	12.207	16.647	17.05	7.583	59.53	58.147	68.08	57.36	rps3	YP_009248389.1 ribosomal protein S3 [Hanguana malayana]	Genetic Information Processing	Translation	ko03010//Ribosome	K02982	GO:0000312//plastid small ribosomal subunit;GO:0005575//cellular_component;GO:0005622//intracellular;GO:0005623//cell;GO:0005737//cytoplasm;GO:0005761//mitochondrial ribosome;GO:0005829//cytosol;GO:0005840//ribosome;GO:0009295//nucleoid;GO:0009507//chloroplast;GO:0009526//plastid envelope;GO:0009532//plastid stroma;GO:0009536//plastid;GO:0009570//chloroplast stroma;GO:0009941//chloroplast envelop…	GO:0003674//molecular_function;GO:0003676//nucleic acid binding;GO:0003723//RNA binding;GO:0003735//structural constituent of ribosome;GO:0005198//structural molecule activity;GO:0005488//binding;GO:0019843//rRNA binding;GO:0097159//organic cyclic compound binding;GO:1901363//heterocyclic compound binding	GO:0002181//cytoplasmic translation;GO:0006412//translation;GO:0006518//peptide metabolic process;GO:0006807//nitrogen compound metabolic process;GO:0008150//biological_process;GO:0008152//metabolic process;GO:0009058//biosynthetic process;GO:0009059//macromolecule biosynthetic process;GO:0009987//cellular process;GO:0010467//gene expression;GO:0019538//protein metabolic process;GO:0034641//cellu…
88	gene:MD14G1170500	2.393	1.983	3.067	0.527	0	0.027	0.033	0.01	--	XP_017192985.2 uncharacterized protein LOC108175332 [Malus domestica]	-	-	-	-	-	-	-
89	gene:MD14G1180300	11.683	17.35	7.05	2.39	0.67	0.68	0.553	0.597	SRO5	XP_008393031.2 probable inactive poly [ADP-ribose] polymerase SRO5 [Malus domestica]	-	-	-	-	-	GO:0003950//NAD+ ADP-ribosyltransferase activity	-
90	gene:MD15G1049100	118.483	110.243	106.517	38.913	17.833	8.067	9.82	8.933	--	XP_008393580.1 uncharacterized protein LOC103455769 [Malus domestica]	-	-	-	-	-	-	-
91	gene:MD15G1062500	216.897	151.427	144.41	57.883	26.817	8.36	18.94	7.823	At2g19810	XP_008377933.2 zinc finger CCCH domain-containing protein 23-like [Malus domestica]	-	-	-	-	-	GO:0046872//metal ion binding	-
92	gene:MD15G1071500	2.073	4.01	2.91	8.69	0.067	0.03	0.143	0.26	LBD38	XP_008393744.2 LOB domain-containing protein 37-like [Malus domestica]	-	-	-	-	-	-	-
93	gene:MD15G1078900	14.43	12.68	9.723	4.367	15.697	13.073	15.987	13.157	ERF008	NP_001288046.1 ethylene-responsive transcription factor ERF011-like [Malus domestica]	-	-	-	-	-	GO:0003700//transcription factor activity, sequence-specific DNA binding	GO:0006355//regulation of transcription, DNA-templated
94	gene:MD15G1088300	0.177	0.083	0.163	0	0.02	0.05	0.03	0.013	--	-	-	-	-	-	-	-	-
95	gene:MD15G1099500	30.26	41.77	26.55	12.08	17.187	26.797	25.583	30.653	GLB3	XP_008393905.1 two-on-two hemoglobin-3 [Malus domestica]	-	-	-	-	-	GO:0019825//oxygen binding	GO:0030494//bacteriochlorophyll biosynthetic process
96	gene:MD15G1137400	12.617	22.613	11.633	5.457	0.133	0.277	0.077	0.21	--	XP_008337154.2 uncharacterized protein LOC103400280 [Malus domestica]	-	-	-	-	-	GO:0031071//cysteine desulfurase activity	GO:0016226//iron-sulfur cluster assembly
97	gene:MD15G1177500	0	0.103	0.07	0.703	0	0.077	1.353	1.59	--	RXH74487.1 hypothetical protein DVH24_029208 [Malus domestica]	-	-	-	-	-	-	-
98	gene:MD15G1265500	0.127	0.15	0.04	0.603	0	0	0	0	PLT6	XP_008338123.2 probable polyol transporter 6 [Malus domestica]	-	-	-	-	GO:0005887//integral component of plasma membrane;GO:0016021//integral component of membrane	GO:0008028//monocarboxylic acid transmembrane transporter activity;GO:0015114//phosphate ion transmembrane transporter activity;GO:0015238//drug transmembrane transporter activity;GO:0015295//solute:proton symporter activity;GO:0015307//drug:proton antiporter activity;GO:0022857//transmembrane transporter activity;GO:0042910//xenobiotic transporter activity;GO:0051119//sugar transmembrane transpo…	GO:0006810//transport;GO:0006817//phosphate ion transport;GO:0006855//drug transmembrane transport;GO:0008643//carbohydrate transport;GO:0015718//monocarboxylic acid transport;GO:0015893//drug transport;GO:0042493//response to drug;GO:0042908//xenobiotic transport;GO:0055085//transmembrane transport
99	gene:MD15G1302200	1.767	2.77	1.973	0.847	0.087	0.107	0.077	0.033	ACS-1	XP_008342238.2 1-aminocyclopropane-1-carboxylate synthase isoform X1 [Malus domestica]	Metabolism;Metabolism;Metabolism	Global and overview maps;Global and overview maps;Amino acid metabolism	ko01100//Metabolic pathways;ko01110//Biosynthesis of secondary metabolites;ko00270//Cysteine and methionine metabolism	K01762;K01762;K01762	GO:0005737//cytoplasm	GO:0003824//catalytic activity;GO:0004400//histidinol-phosphate transaminase activity;GO:0004838//L-tyrosine:2-oxoglutarate aminotransferase activity;GO:0009016//succinyldiaminopimelate transaminase activity;GO:0030170//pyridoxal phosphate binding;GO:0047688//aspartate 4-decarboxylase activity;GO:0048472//threonine-phosphate decarboxylase activity	GO:0000105//histidine biosynthetic process;GO:0006531//aspartate metabolic process;GO:0006559//L-phenylalanine catabolic process;GO:0006572//tyrosine catabolic process;GO:0009058//biosynthetic process;GO:0009236//cobalamin biosynthetic process;GO:0019877//diaminopimelate biosynthetic process;GO:0042398//cellular modified amino acid biosynthetic process
100	gene:MD15G1309900	9.137	9.42	10.423	4.157	18.69	17.387	16.78	21.553	Os07g0190000	XP_008338474.2 probable 1-deoxy-D-xylulose-5-phosphate synthase 2, chloroplastic [Malus domestica]	Metabolism;Metabolism;Metabolism;Metabolism	Global and overview maps;Global and overview maps;Metabolism of terpenoids and polyketides;Metabolism of cofactors and vitamins	ko01100//Metabolic pathways;ko01110//Biosynthesis of secondary metabolites;ko00900//Terpenoid backbone biosynthesis;ko00730//Thiamine metabolism	K01662;K01662;K01662;K01662	GO:0005737//cytoplasm;GO:0045250//cytosolic pyruvate dehydrogenase complex	GO:0003824//catalytic activity;GO:0004739//pyruvate dehydrogenase (acetyl-transferring) activity;GO:0004802//transketolase activity;GO:0008661//1-deoxy-D-xylulose-5-phosphate synthase activity;GO:0016624//oxidoreductase activity, acting on the aldehyde or oxo group of donors, disulfide as acceptor;GO:0030976//thiamine pyrophosphate binding	GO:0006086//acetyl-CoA biosynthetic process from pyruvate;GO:0006098//pentose-phosphate shunt;GO:0008615//pyridoxine biosynthetic process;GO:0009228//thiamine biosynthetic process;GO:0009240//isopentenyl diphosphate biosynthetic process;GO:0016114//terpenoid biosynthetic process
101	gene:MD15G1316800	11.433	19.927	6.537	2.277	1.257	1.393	1.05	0.743	ATL6	XP_008351669.2 E3 ubiquitin-protein ligase ATL31-like [Malus domestica]	-	-	-	-	GO:0000109//nucleotide-excision repair complex;GO:0005680//anaphase-promoting complex	GO:0008270//zinc ion binding;GO:0046872//metal ion binding;GO:0061630//ubiquitin protein ligase activity;GO:0097602//cullin family protein binding	GO:0006289//nucleotide-excision repair;GO:0031145//anaphase-promoting complex-dependent proteasomal ubiquitin-dependent protein catabolic process
102	gene:MD15G1415100	6.55	7.547	9.107	18.15	0.777	4.283	7.257	9.433	CSLG2	RXH73648.1 hypothetical protein DVH24_016470 [Malus domestica]	-	-	-	-	GO:0016020//membrane	GO:0016760//cellulose synthase (UDP-forming) activity	GO:0009877//nodulation;GO:0030244//cellulose biosynthetic process
103	gene:MD16G1094500	17.633	13.913	18.89	6.283	0.36	0.057	0.193	0.17	At1g60420	XP_008353015.1 probable nucleoredoxin 1 [Malus domestica]	-	-	-	-	GO:0005737//cytoplasm	GO:0003756//protein disulfide isomerase activity;GO:0015035//protein disulfide oxidoreductase activity;GO:0015036//disulfide oxidoreductase activity;GO:0016209//antioxidant activity;GO:0016491//oxidoreductase activity;GO:0043758//acetate-CoA ligase (ADP-forming) activity;GO:0051539//4 iron, 4 sulfur cluster binding	GO:0006457//protein folding;GO:0055114//oxidation-reduction process
104	gene:MD16G1109500	0.27	0.15	0.133	0.41	1	4.3	1.67	2.11	ABCC3	XP_028951948.1 LOW QUALITY PROTEIN: putative ABC transporter C family member 15 [Malus domestica]	-	-	-	-	GO:0000325//plant-type vacuole;GO:0005575//cellular_component;GO:0005576//extracellular region;GO:0005622//intracellular;GO:0005623//cell;GO:0005737//cytoplasm;GO:0005773//vacuole;GO:0005774//vacuolar membrane;GO:0005887//integral component of plasma membrane;GO:0005911//cell-cell junction;GO:0009380//excinuclease repair complex;GO:0009506//plasmodesma;GO:0009898//cytoplasmic side of plasma membr…	GO:0000166//nucleotide binding;GO:0003674//molecular_function;GO:0003677//DNA binding;GO:0003824//catalytic activity;GO:0003924//GTPase activity;GO:0005215//transporter activity;GO:0005260//channel-conductance-controlling ATPase activity;GO:0005319//lipid transporter activity;GO:0005488//binding;GO:0005524//ATP binding;GO:0005525//GTP binding;GO:0008144//drug binding;GO:0008559//xenobiotic-transp…	GO:0000910//cytokinesis;GO:0006289//nucleotide-excision repair;GO:0006400//tRNA modification;GO:0006777//Mo-molybdopterin cofactor biosynthetic process;GO:0006810//transport;GO:0006817//phosphate ion transport;GO:0006824//cobalt ion transport;GO:0006855//drug transmembrane transport;GO:0006869//lipid transport;GO:0007601//visual perception;GO:0008150//biological_process;GO:0008272//sulfate transp…
105	gene:MD16G1169300	2.28	4.28	4	1.573	4.977	6	7.35	6.757	rpoB	ARD01599.1 RNA polymerase beta subunit [Sibbaldianthe sericea]	Genetic Information Processing	Transcription	ko03020//RNA polymerase	K03043	GO:0000345//cytosolic DNA-directed RNA polymerase complex;GO:0000428//DNA-directed RNA polymerase complex;GO:0005575//cellular_component;GO:0005622//intracellular;GO:0005623//cell;GO:0005737//cytoplasm;GO:0009507//chloroplast;GO:0009536//plastid;GO:0030880//RNA polymerase complex;GO:0032991//macromolecular complex;GO:0043226//organelle;GO:0043227//membrane-bounded organelle;GO:0043229//intracellu…	GO:0001882//nucleoside binding;GO:0003674//molecular_function;GO:0003676//nucleic acid binding;GO:0003677//DNA binding;GO:0003824//catalytic activity;GO:0003899//DNA-directed RNA polymerase activity;GO:0005488//binding;GO:0016740//transferase activity;GO:0016772//transferase activity, transferring phosphorus-containing groups;GO:0016779//nucleotidyltransferase activity;GO:0032549//ribonucleoside …	GO:0006139//nucleobase-containing compound metabolic process;GO:0006351//transcription, DNA-templated;GO:0006725//cellular aromatic compound metabolic process;GO:0006807//nitrogen compound metabolic process;GO:0008150//biological_process;GO:0008152//metabolic process;GO:0009058//biosynthetic process;GO:0009059//macromolecule biosynthetic process;GO:0009987//cellular process;GO:0010467//gene expre…
106	gene:MD16G1174700	30.853	29.193	30.843	14.417	6.23	6.243	4.797	4.73	POPTRDRAFT_820933	XP_028951626.1 CASP-like protein 1D1 [Malus domestica]	-	-	-	-	GO:0016020//membrane	-	-
107	gene:MD16G1178300	1.783	2.88	2.3	0.93	3.123	2.66	3.617	6.353	RBK2	XP_017178993.2 receptor-like cytosolic serine/threonine-protein kinase RBK2 isoform X1 [Malus domestica]	-	-	-	-	-	GO:0004672//protein kinase activity;GO:0005524//ATP binding	GO:0006468//protein phosphorylation
108	gene:MD17G1076700	1.7	2.31	2.547	6.853	0.03	0.07	0.173	0.073	CYP735A2	XP_008341882.1 cytokinin hydroxylase-like [Malus domestica]	Metabolism;Metabolism;Metabolism	Global and overview maps;Global and overview maps;Metabolism of terpenoids and polyketides	ko01100//Metabolic pathways;ko01110//Biosynthesis of secondary metabolites;ko00908//Zeatin biosynthesis	K10717;K10717;K10717	-	GO:0005506//iron ion binding;GO:0016705//oxidoreductase activity, acting on paired donors, with incorporation or reduction of molecular oxygen;GO:0020037//heme binding	GO:0006355//regulation of transcription, DNA-templated;GO:0006825//copper ion transport;GO:0055114//oxidation-reduction process
109	gene:MD17G1078600	210.137	186.417	127.11	22.62	5.53	5.51	2.733	2.363	LBD41	XP_008342076.2 LOB domain-containing protein 41 [Malus domestica]	-	-	-	-	-	-	-
110	gene:MD17G1085200	3.88	5.32	3.743	0.237	0.227	0	0.07	0	--	XP_008362243.1 uncharacterized protein LOC103425922 [Malus domestica]	-	-	-	-	-	-	-
111	gene:MD17G1085300	15.61	17.26	14.55	2.233	0.403	0.183	0.693	0.16	--	XP_008341930.1 uncharacterized protein LOC103404753 [Malus domestica]	-	-	-	-	-	-	-
112	gene:MD17G1085400	2.37	3.057	1.39	0.213	0	0.067	0	0	--	RXH68126.1 hypothetical protein DVH24_028273 [Malus domestica]	-	-	-	-	-	-	-
113	gene:MD17G1203800	2.76	1.83	1.527	0.537	0.063	0	0	0.043	--	XP_008377618.1 acyl-protein thioesterase 2 isoform X2 [Malus domestica]	Metabolism	Lipid metabolism	ko00564//Glycerophospholipid metabolism	K06130	GO:0005576//extracellular region	GO:0004806//triglyceride lipase activity;GO:0008236//serine-type peptidase activity;GO:0016787//hydrolase activity	GO:0006508//proteolysis;GO:0006629//lipid metabolic process;GO:0016042//lipid catabolic process
