# Supplementary material for: Transcriptome and Metabolome Analysis Reveals Salt-Tolerance Pathways in the Leaves and Roots of ZM-4 (Malus zumi) in the Early Stages of Salt Stress
Source: Int J Mol Sci. 2023 Feb 11;24(4):3638. doi: 10.3390/ijms24043638 (PMC9960305; doi:10.3390/ijms24043638)
Supplement: Supplementary file 1 [file ijms-24-03638-s001.zip › ijms-2193630-supplementary/Table S7.xlsx]

## Sheet: Sheet1
Table S7 All metabolites of leaves in ZM-4 and M9T337 under salt stress
No.	ID	Compounds	Class	Ion mode	Q1 (Da)	Q3 (Da)	Molecular Weight (Da)	Formula	M-CKL-1	M-CKL-2	M-CKL-3	M-TL-1	M-TL-2	M-TL-3	Z-CKL-1	Z-CKL-2	Z-CKL-3	Z-TL-1	Z-TL-2	Z-TL-3	QC01	QC02	QC03	CAS	HMDB	C_ID	Pathway	KEGG_B_class	KEGG_A_class
1	pmb0751	Trans-5-O-(p-Coumaroyl)shikimate	Phenolic acids	[M+H]+	321.1	147.3	320.09	C16H16O7	487335	515384	491866	386152	443799	610289	348579	396688	398093	416118	481906	508502	413966	411283	415166	--	--	C02947	ko01100//Metabolic pathways;ko01110//Biosynthesis of secondary metabolites;ko00941//Flavonoid biosynthesis;ko00940//Phenylpropanoid biosynthesis;ko00945//Stilbenoid, diarylheptanoid and gingerol biosynthesis	Biosynthesis of other secondary metabolites;Global and overview maps	Metabolism
2	Lmpp003930	Apigenin-7-O-(6''-p-Coumaryl)glucoside	Flavonoids	[M+H]+	579.15	271.061	578.142	C30H26O12	278080	204839	173534	247448	257120	269458	216312	226471	198006	157581	201207	185257	246235	245563	243910	--	--	-	-	-	-
3	pma2987	Histidinol	Alkaloids	[M+H]+	142.097	124.087	141.09	C6H11N3O	1.15419e+07	1.3197e+07	1.37177e+07	1.20792e+07	1.31615e+07	1.10202e+07	1.14906e+07	1.23492e+07	1.03776e+07	1.30456e+07	1.16396e+07	1.28041e+07	1.30954e+07	1.31364e+07	1.32322e+07	4836-52-6	HMDB0003431	C00860	ko01100//Metabolic pathways;ko01110//Biosynthesis of secondary metabolites;ko01230//Biosynthesis of amino acids;ko00340//Histidine metabolism	Amino acid metabolism;Global and overview maps	Metabolism
4	pme2165	Orotic acid (Vitamin B13)	Others	[M-H]-	155.01	111	156.017	C5H4N2O4	173607	216078	251031	232946	235604	255451	296300	237848	268184	210548	202204	180631	210547	211910	213040	--	--	C00295	ko01100//Metabolic pathways;ko00240//Pyrimidine metabolism	Global and overview maps;Nucleotide metabolism	Metabolism
5	Lmyp004407	Kaempferol-3-O-(2''-p-Coumaroyl)galactoside*	Flavonoids	[M+H]+	595.145	287.055	594.137	C30H26O13	1.49852e+06	920125	1.03292e+06	1.52917e+06	1.85574e+06	1.59212e+06	447349	623335	661613	988141	649863	944216	1.0443e+06	1.03233e+06	1.03511e+06	--	--	-	-	-	-
6	mws0856	Quercetin-4'-O-glucoside (Spiraeoside)	Flavonoids	[M-H]-	463.088	301	464.096	C21H20O12	1.21222e+08	1.17283e+08	1.29112e+08	1.36022e+08	1.30946e+08	1.32297e+08	9.84378e+07	1.04189e+08	1.00295e+08	1.06586e+08	1.09653e+08	1.06319e+08	1.19398e+08	1.1782e+08	1.18826e+08	--	--	-	-	-	-
7	mws0061	Quercetin-3-O-galactoside (Hyperin)*	Flavonoids	[M-H]-	463.088	300	464.096	C21H20O12	9	9	9	1.42555e+08	1.43253e+08	1.53701e+08	1.23057e+08	1.21297e+08	1.20555e+08	1.28086e+08	1.25443e+08	1.26784e+08	1.32588e+08	1.3437e+08	133097152	--	--	-	-	-	-
8	mws0281	Citric Acid	Organic acids	[M-H]-	191.02	111.009	192.027	C6H8O7	1.82038e+08	1.77963e+08	177224445	1.76005e+08	1.747e+08	1.71485e+08	1.64247e+08	1.62269e+08	1.59535e+08	1.61753e+08	1.6391e+08	1.52941e+08	1.73942e+08	172602596	1.71525e+08	77-92-9	HMDB0000094	C00158	ko01100//Metabolic pathways;ko01110//Biosynthesis of secondary metabolites;ko01120//Microbial metabolism in diverse environments;ko01130//Biosynthesis of antibiotics;ko01230//Biosynthesis of amino acids;ko01210//2-Oxocarboxylic acid metabolism;ko01200//Carbon metabolism;ko00630//Glyoxylate and dicarboxylate metabolism;ko00250//Alanine, aspartate and glutamate metabolism;ko00020//Citrate cycle (TC…	Amino acid metabolism;Carbohydrate metabolism;Global and overview maps	Metabolism
9	Jmgn005927	2-hydroxynaringenin	Flavonoids	[M-H]-	287.055	125.03	288.063	C15H12O6	2.21465e+06	2.43268e+06	1.8978e+06	2.04895e+06	2.58155e+06	1.98926e+06	1.67797e+06	1.73172e+06	1.97677e+06	1.77164e+06	1.47611e+06	1.61507e+06	1.97515e+06	2.00851e+06	1.99212e+06	58124-18-8	HMDB0040314	-	-	-	-
10	Lmyp004318	Kaempferol-3-O-(6''-p-Coumaroyl)galactoside*	Flavonoids	[M+H]+	595.145	287.056	594.137	C30H26O13	1.41887e+06	907549	998187	1.44461e+06	2.01158e+06	1.56133e+06	591303	766809	724222	783087	603219	916946	1.40055e+06	1.38102e+06	1.37774e+06	--	--	-	-	-	-
11	Smgp004575	Quercetin-5-O-β-D-glucoside	Flavonoids	[M+H]+	465.1	303.05	464.096	C21H20O12	1.56904e+08	163682602	1.56274e+08	1.74196e+08	1.72694e+08	1.74335e+08	1.36003e+08	1.35311e+08	1.36648e+08	1.4593e+08	1.4697e+08	1.42867e+08	1.56036e+08	1.54524e+08	1.53249e+08	--	--	-	-	-	-
12	MWSmce248	3-Hydroxycinnamic Acid*	Phenolic acids	[M-H]-	163.045	119.054	164.047	C9H8O3	9.43598e+06	6.89456e+06	6.94227e+06	8.5242e+06	8.7879e+06	8.20245e+06	4.97807e+06	5.4578e+06	5.42269e+06	1.37949e+07	1.61856e+07	1.49304e+07	9.80474e+06	9.97414e+06	9.94314e+06	--	--	C12621	ko01120//Microbial metabolism in diverse environments;ko00360//Phenylalanine metabolism;ko01220//Degradation of aromatic compounds	Amino acid metabolism;Global and overview maps	Metabolism
13	Lmgn001670	Salicylic acid	Phenolic acids	[M-H]-	137.027	108.023	138.032	C7H6O3	406119	229223	199748	136077	143767	238174	218906	292818	377146	169237	283010	279682	268670	271480	273596	69-72-7	HMDB0001895	C00805	ko01100//Metabolic pathways;ko01110//Biosynthesis of secondary metabolites;ko01120//Microbial metabolism in diverse environments;ko01130//Biosynthesis of antibiotics;ko00360//Phenylalanine metabolism;ko01220//Degradation of aromatic compounds;ko04075//Plant hormone signal transduction	Amino acid metabolism;Global and overview maps;Signal transduction	Environmental Information Processing;Metabolism
14	Lmsn006753	Phloretin-4'-O-(6''-p-Coumaroyl)glucoside	Flavonoids	[M-H]-	581.166	273.077	582.174	C30H30O12	5.53756e+07	9.54365e+07	9.50306e+07	6.05715e+07	6.13451e+07	9.95727e+07	124090189	1.23538e+08	1.19801e+08	1.25167e+08	6.78677e+07	1.24038e+08	1.38353e+08	1.35583e+08	1.37297e+08	--	--	-	-	-	-
15	Lmdp003509	Quercetin-3-O-xyloside (Reynoutrin)	Flavonoids	[M+H]+	435.092	303.061	434.085	C20H18O11	2.26512e+08	242027411	2.30847e+08	2.52336e+08	2.50796e+08	2.52396e+08	237701489	2.32839e+08	2.31807e+08	2.32821e+08	2.42134e+08	2.35069e+08	2.32635e+08	2.36437e+08	2.37087e+08	--	--	-	-	-	-
16	mws1155	D-Mannitol	Others	[M-H]-	181.072	101.02	182.079	C6H14O6	7.00804e+06	8.67122e+06	8.53632e+06	9.78573e+06	9.07606e+06	8.88079e+06	6.08967e+06	5.36067e+06	5.86483e+06	6.20332e+06	6.36841e+06	5.35239e+06	7.21799e+06	7.2982e+06	7.36824e+06	69-65-8	HMDB0000765	C00392	ko02010//ABC transporters;ko00051//Fructose and mannose metabolism	Carbohydrate metabolism;Membrane transport	Environmental Information Processing;Metabolism
17	pme3459	Cafestol	Terpenoids	[M+H]+	317.211	299	316.204	C20H28O3	121688	100718	98580.5	69101.3	68286.7	72792.5	106413	120329	106527	137703	95781.3	76944.3	100458	102018	100008	469-83-0	HMDB0035710	-	-	-	-
18	Hmgp002036	Nepetin-7-O-glucoside(Nepitrin)*	Flavonoids	[M+H]+	479.12	317.06	478.112	C22H22O12	1.69957e+07	1.40013e+07	1.38505e+07	1.56884e+07	1.94436e+07	1.81583e+07	3.16959e+07	3.20316e+07	3.01209e+07	2.81345e+07	3.23826e+07	3.13466e+07	2.13595e+07	2.10328e+07	2.09281e+07	--	--	-	-	-	-
19	Lmdp003286	Isohyperoside	Flavonoids	[M+H]+	465.102	303.061	464.095	C21H20O12	1.32933e+08	1.37103e+08	1.3057e+08	1.46916e+08	146229932	149210837	1.07062e+08	1.05983e+08	1.07468e+08	1.19398e+08	1.18049e+08	1.15945e+08	1.30771e+08	1.2827e+08	1.30552e+08	--	--	-	-	-	-
20	Lmln001951	Quercetin-3-O-(6''-O-arabinosyl)glucoside	Flavonoids	[M-H]-	595.135	300.028	596.138	C26H28O16	1.50347e+06	1.55542e+06	1.59459e+06	1.64758e+06	1.67474e+06	1.78029e+06	119597	110899	149436	242617	217271	378207	793567	802757	785437	--	--	-	-	-	-
21	mws1329	Quercetin-7-O-glucoside	Flavonoids	[M-H]-	463.088	301.036	464.096	C21H20O12	1.13824e+08	1.13788e+08	1.23683e+08	1.30211e+08	1.28454e+08	1.28105e+08	9.94426e+07	1.02391e+08	9.51613e+07	1.05727e+08	1.02615e+08	1.05114e+08	1.17887e+08	1.19585e+08	1.16911e+08	--	--	-	-	-	-
22	pmn001421	3-O-p-Coumaroylquinic acid*	Phenolic acids	[M-H]-	337.093	191.05	338.1	C16H18O8	6.46375e+07	6.50611e+07	6.41896e+07	7.86512e+07	8.2028e+07	8.48714e+07	8.96714e+07	8.53732e+07	8.61659e+07	9.85503e+07	1.00363e+08	9.92263e+07	8.74215e+07	8.6568e+07	8.86427e+07	--	--	-	-	-	-
23	Lmsn004797	3-Hydroxyphloretin-4'-O-glucoside	Flavonoids	[M-H]-	451.125	167.035	452.132	C21H24O11	8.05831e+07	7.10344e+07	6.48569e+07	8.05795e+07	8.06149e+07	7.56503e+07	117762807	1.19975e+08	1.12455e+08	1.1295e+08	1.24245e+08	1.12491e+08	8.86621e+07	9.08553e+07	8.99458e+07	--	--	-	-	-	-
24	Lmsn001014	1-O-Galloyl-β-D-glucose*	Phenolic acids	[M-H]-	331.067	169.014	332.074	C13H16O10	490247	1.78419e+06	2.02272e+06	2.25531e+06	590187	613551	2.52587e+06	2.42342e+06	2.15254e+06	2.25066e+06	604846	429416	649968	638435	634671	--	--	-	-	-	-
25	HJAP005	Laricitrin-3-O-glucoside	Flavonoids	[M+H]+	495.113	333.068	494.106	C22H22O13	245529	291462	265560	431837	447954	465608	724992	675440	806262	977129	971587	1.51105e+06	642131	628724	642841	--	--	-	-	-	-
26	Lmmp003817	Kaempferol-3-O-(6''-malonyl)glucoside*	Flavonoids	[M+H]+	535.108	287.055	534.101	C24H22O14	1.24104e+07	9.45858e+06	1.13367e+07	1.13734e+07	1.2361e+07	1.09468e+07	1.98241e+06	2.10024e+06	2.04857e+06	2.58993e+06	2.69236e+06	2.54719e+06	6.34091e+06	6.50398e+06	6.4423e+06	--	--	-	-	-	-
27	mws0147	β-Hydroxyisovaleric acid	Organic acids	[M-H]-	117.056	59	118.063	C5H10O3	114481	138202	174194	165322	132760	176295	127761	159602	118379	107291	140555	109509	154575	154725	158139	625-08-1	HMDB0000754	C20827	ko00280//Valine, leucine and isoleucine degradation	Amino acid metabolism	Metabolism
28	pmb3107	Glucosyringic Acid	Phenolic acids	[M-H]-	359.098	182.1	360.106	C15H20O10	315567	260443	233835	149877	228268	208750	561132	539873	573634	368025	298187	405799	373103	376732	382877	--	--	-	-	-	-
29	mws2186	Avicularin(Quercetin-3-O-α-L-arabinofuranoside)	Flavonoids	[M+H]+	435.092	303	434.085	C20H18O11	2.11501e+08	2.2362e+08	2.11666e+08	2.35361e+08	2.33461e+08	233042178	2.1741e+08	2.13291e+08	2.14905e+08	2.13441e+08	8.8223e+07	2.15034e+08	2.13564e+08	217141080	2.19213e+08	--	--	-	-	-	-
30	Lmgn002091	2-Methyl-3-oxoadipic acid	Organic acids	[M-H]-	173.046	93.0346	174.053	C7H10O5	750080	774993	858700	934356	866480	950803	792408	740757	716156	819013	742032	641966	799654	818847	801214	--	--	C18307	ko01120//Microbial metabolism in diverse environments	Global and overview maps	Metabolism
31	Lmgn002184	2-Oxoheptanedionic acid	Organic acids	[M-H]-	173.046	93.0346	174.053	C7H10O5	750080	774993	858700	934356	866480	950803	792408	740757	716156	819013	742032	641966	799654	818847	801214	--	--	C16588	ko01120//Microbial metabolism in diverse environments;ko01210//2-Oxocarboxylic acid metabolism	Global and overview maps	Metabolism
32	Lmbn002648	α-Hydroxycinnamic Acid*	Phenolic acids	[M-H]-	163.04	119.05	164.047	C9H8O3	8.9703e+06	6.9605e+06	6.63951e+06	7.76751e+06	8.53621e+06	8.93087e+06	5.36009e+06	5.27807e+06	5.02444e+06	1.49658e+07	1.52348e+07	1.39433e+07	9.41283e+06	9.17056e+06	9.34247e+06	--	--	C02763	ko00360//Phenylalanine metabolism	Amino acid metabolism	Metabolism
33	mws0491	2-Phenylethylamine	Alkaloids	[M+H]+	122.096	105	121.089	C8H11N	1.90942e+06	1.73167e+06	2.18724e+06	1.79922e+07	2.10312e+07	1.86702e+07	186449	196938	190691	214928	223245	214568	4.89017e+06	4.8274e+06	4.96064e+06	-	HMDB0060276	C05332	ko00360//Phenylalanine metabolism	Amino acid metabolism	Metabolism
34	Lmsn003111	1-O-p-Coumaroyl-β-D-glucose	Phenolic acids	[M-H]-	325.093	145.03	326.1	C15H18O8	6.42022e+07	4.04175e+07	4.88827e+07	8.32107e+07	8.45849e+07	8.6987e+07	3.48696e+07	2.98696e+07	3.30205e+07	8.21834e+07	8.52597e+07	7.89805e+07	6.85346e+07	6.98031e+07	7.04412e+07	--	--	-	-	-	-
35	mws0576	3-Hydroxybutyric acid	Organic acids	[M-H]-	103.04	59.1	104.047	C4H8O3	703403	570870	540771	354812	344857	202400	224938	236044	275745	274606	190019	313127	370465	367360	360327	300-85-6	HMDB0000357	C01089	ko01100//Metabolic pathways;ko00650//Butanoate metabolism;ko00072//Synthesis and degradation of ketone bodies	Carbohydrate metabolism;Global and overview maps;Lipid metabolism	Metabolism
36	mws0064	Eriodictyol (5,7,3',4'-Tetrahydroxyflavanone)	Flavonoids	[M-H]-	287.056	135	288.063	C15H12O6	1.96912e+07	3.27425e+07	2.50566e+07	2.36966e+07	3.23541e+07	2.91684e+07	2.29433e+07	2.65182e+07	2.48968e+07	2.27488e+07	2.02053e+07	2.13368e+07	2.74203e+07	2.66376e+07	2.70983e+07	--	--	C05631	ko01110//Biosynthesis of secondary metabolites;ko00941//Flavonoid biosynthesis	Biosynthesis of other secondary metabolites;Global and overview maps	Metabolism
37	HJAP148	Kaempferol-3-O-sambubioside	Flavonoids	[M+H]+	581.148	287.059	580.142	C26H28O15	544646	364530	470738	461845	577104	447124	5.20161e+07	5.84353e+07	4.64704e+07	4.04416e+07	3.88128e+07	4.72062e+07	5.03372e+07	4.94848e+07	5.10033e+07	--	--	-	-	-	-
38	pmb3066	5-O-p-Coumaroylshikimic acid O-glucoside	Phenolic acids	[M-H]-	481.135	319.2	482.142	C22H26O12	723529	363637	335136	385076	479677	272784	334294	256791	349781	703317	570970	612224	650942	664921	645626	--	--	-	-	-	-
39	pmb0108	Feruloyl syringic acid	Phenolic acids	[M+H]+	375.2	137.1	374.1	C19H18O8	24391.4	38709.1	48967.7	109794	71206.7	59354.1	1.8238e+06	1.69333e+06	1.65241e+06	1.70111e+06	1.54708e+06	1.60596e+06	993269	984740	964173	--	--	-	-	-	-
40	Lmgn002253	Syringoylcaffeoylquinic acid-D-glucose	Phenolic acids	[M-H]-	695.202	353.088	696.19	C31H36O18	519409	491453	471177	129039	512254	51749.2	411978	436584	317235	471993	396819	405900	477274	475306	463928	--	--	-	-	-	-
41	Smpn009074	2α,3α,19α,23-tetrahydroxy-12-ursen-28-oic acid	Terpenoids	[M-H]-	503.34	503.34	504.345	C30H48O6	131752	97761.6	132274	280277	234505	231404	75419.3	104204	94788.5	57799.2	104786	107046	100721	98843.7	97728.7	--	--	-	-	-	-
42	pme3083	2-(Formylamino)benzoic acid	Phenolic acids	[M-H]-	164.04	120	165.043	C8H7NO3	1.58102e+06	1.09526e+06	1.09537e+06	1.32134e+06	1.38136e+06	1.65363e+06	909153	916535	860596	2.34668e+06	2.55987e+06	2.42251e+06	1.48307e+06	1.52552e+06	1.48902e+06	3342-77-6	HMDB0004089	C05653	ko00380//Tryptophan metabolism	Amino acid metabolism	Metabolism
43	Lmsn005430	3-Hydroxyphloretin-4'-O-(2''-O-galloyl)glucoside*	Flavonoids	[M-H]-	603.135	289.072	604.143	C28H28O15	29282.2	21433.4	14648.2	12394.6	16903.4	11846.7	42425.7	35168.1	33476.7	38517.1	33145.1	35728.2	23133	23022.8	23694.8	--	--	-	-	-	-
44	Lmsn005161	3-Hydroxyphloretin-4'-O-(6''-O-galloyl)glucoside*	Flavonoids	[M-H]-	603.135	289.072	604.143	C28H28O15	29282.2	21433.4	14648.2	12394.6	16903.4	11846.7	42425.7	35168.1	33476.7	38517.1	33145.1	35728.2	23133	23022.8	23694.8	--	--	-	-	-	-
45	pmf0440	4-MethoxycinnaMaldehyde	Phenolic acids	[M+H]+	163.075	91.1	162.068	C10H10O2	39595.4	43150.2	42374.5	35310.4	44611.4	46157.2	43573	47039.8	43642.3	49537.4	38197.9	45722.6	35058.5	34302.2	35358.2	24680-50-0	HMDB0032611	-	-	-	-
46	Zmgn001448	2-Propylmalic Acid*	Organic acids	[M-H]-	175.061	115.04	176.069	C7H12O5	6.75656e+07	6.60709e+07	7.17782e+07	6.06867e+07	5.83391e+07	5.31646e+07	3.04056e+07	2.7343e+07	2.67243e+07	2.09247e+07	18946019	1.64739e+07	4.35369e+07	4.49121e+07	4.40812e+07	--	--	C05994	ko00620//Pyruvate metabolism	Carbohydrate metabolism	Metabolism
47	Lmbn001754	3-Isopropylmalic Acid*	Organic acids	[M-H]-	175.061	115.04	176.069	C7H12O5	6.75656e+07	6.60709e+07	7.17782e+07	6.06867e+07	5.83391e+07	5.31646e+07	3.04056e+07	2.7343e+07	2.67243e+07	2.09247e+07	18946019	1.64739e+07	4.35369e+07	4.49121e+07	4.40812e+07	--	--	C04411	ko01100//Metabolic pathways;ko01110//Biosynthesis of secondary metabolites;ko01230//Biosynthesis of amino acids;ko01210//2-Oxocarboxylic acid metabolism;ko00290//Valine, leucine and isoleucine biosynthesis	Amino acid metabolism;Global and overview maps	Metabolism
48	mws0255	Cytosine	Nucleotides and derivatives	[M+H]+	112.05	95	111.043	C4H5N3O	294846	217221	134341	99235.9	140209	127868	162694	176743	219660	165409	138040	124506	173803	179161	174841	71-30-7	HMDB0000630	C00380	ko01100//Metabolic pathways;ko00240//Pyrimidine metabolism	Global and overview maps;Nucleotide metabolism	Metabolism
49	pmd0130	LysoPC 14:0	Lipids	[M+H]+	468.308	184.073	467.301	C22H46NO7P	65938.4	60767.9	59128.7	48651.9	56972.4	50186	61711.5	52812.2	50581.2	67928.6	58490.1	74452	59889.1	58050	58532.1	--	--	-	-	-	-
50	MWSmce341	Butyl isobutyl phthalate*	Phenolic acids	[M+H]+	279.159	149.033	278.152	C16H22O4	1.23325e+08	1.25235e+08	1.25315e+08	1.20672e+08	1.21362e+08	1.19358e+08	1.19798e+08	1.18454e+08	1.1716e+08	1.15992e+08	1.16948e+08	1.17862e+08	1.23176e+08	1.20952e+08	1.19248e+08	--	--	-	-	-	-
51	Hmjp002999	Isorhamnetin-3-O-rutinoside (Narcissin)*	Flavonoids	[M+H]+	625.176	317.06	624.162	C28H32O16	4.40743e+06	1.06614e+06	958177	1.25805e+06	4.7345e+06	1.57993e+06	2.18752e+07	2.37421e+07	2.21774e+07	2.45135e+07	2.2302e+07	2.51387e+07	1.12564e+07	1.13381e+07	1.1614e+07	--	--	-	-	-	-
52	pme1261	D-Panthenol	Others	[M+H]+	206.139	76	205.131	C9H19NO4	53812.2	43112.4	47939.8	45576.1	267124	77770.3	49758.3	62895.7	53116.6	62529.6	25736.8	34648.3	72754.5	74795.4	72639.9	81-13-0	HMDB0004231	C05944	ko00770//Pantothenate and CoA biosynthesis	Metabolism of cofactors and vitamins	Metabolism
53	mws1337	D-Pantothenic Acid	Others	[M+H]+	220.118	202.1	219.111	C9H17NO5	4.54224e+06	5.22154e+06	4.50202e+06	3.12796e+06	3.52605e+06	3.83467e+06	3.725e+06	4.04227e+06	3.73815e+06	3.33288e+06	3.42496e+06	3.94988e+06	3.82801e+06	3.93957e+06	3.82812e+06	79-83-4	HMDB0000210	C00864	ko01100//Metabolic pathways;ko01110//Biosynthesis of secondary metabolites;ko00410//beta-Alanine metabolism;ko00770//Pantothenate and CoA biosynthesis	Global and overview maps;Metabolism of cofactors and vitamins;Metabolism of other amino acids	Metabolism
54	Lmyn000160	Mucic acid Dimethyl Ester	Phenolic acids	[M-H]-	237.062	87.0085	238.069	C8H14O8	966366	798832	1.14276e+06	1.32008e+06	1.35447e+06	1.3451e+06	1.36373e+06	1.29423e+06	1.85557e+06	1.13286e+06	1.98704e+06	1.44218e+06	1.44542e+06	1.40705e+06	1.45106e+06	--	--	-	-	-	-
55	pme3337	Succinyladenosine	Nucleotides and derivatives	[M+H]+	384.115	252	383.108	C14H17N5O8	2.12356e+06	2.10835e+06	2.19062e+06	2.13593e+06	2.1936e+06	2.16573e+06	3.17851e+06	3.05065e+06	2.14557e+06	3.62197e+06	2.84292e+06	3.35484e+06	2.51394e+06	2.58057e+06	2.59447e+06	4542-23-8	HMDB0000912	-	-	-	-
56	mws0018	Spermine	Alkaloids	[M+H]+	203.223	83	202.216	C10H26N4	3.28017e+07	3.13219e+07	3.26277e+07	2.82525e+07	2.93339e+07	2.93656e+07	3.35008e+07	3.41346e+07	3.32393e+07	3.35912e+07	3.29051e+07	3.20147e+07	3.35039e+07	3.3947e+07	3.28285e+07	71-44-3	HMDB0001256	C00750	ko01100//Metabolic pathways;ko00330//Arginine and proline metabolism;ko00480//Glutathione metabolism;ko00410//beta-Alanine metabolism	Amino acid metabolism;Global and overview maps;Metabolism of other amino acids	Metabolism
57	mws0072	Apigenin-5-O-glucoside	Flavonoids	[M+H]+	433.113	271.01	432.106	C21H20O10	392777	559121	446604	716997	591788	639787	5.54245e+06	5.15339e+06	5.10542e+06	4.08263e+06	4.23513e+06	4.57045e+06	2.82684e+06	2.80179e+06	2.89465e+06	--	--	-	-	-	-
58	pma0461	14,15-Dehydrocrepenynic acid	Lipids	[M+H]+	277.216	93.1	276.209	C18H28O2	962510	1.0911e+06	872802	655249	661876	535487	868068	824050	672172	902153	782181	707844	812068	790574	787215	--	--	-	-	-	-
59	pmp000269	Arjunic Acid	Terpenoids	[M+H]+	489.358	407.33	488.35	C30H48O5	157408	141176	167107	166247	134210	155355	115151	108000	79845.7	115652	99272.7	110443	153753	153194	148965	--	--	-	-	-	-
60	pme0274	6-Aminocaproic acid	Organic acids	[M+H]+	132.102	69	131.095	C6H13NO2	881385	873294	975827	701461	740401	714009	522201	521926	582032	485072	400274	402384	671118	688313	693916	60-32-2	HMDB0001901	C02378	ko01100//Metabolic pathways;ko01120//Microbial metabolism in diverse environments	Global and overview maps	Metabolism
61	MWSHY0053	3,7,4'-Trihydroxyflavone	Flavonoids	[M+H]+	271.06	137.022	270.053	C15H10O5	201987	197899	215511	141399	148336	127978	131075	111126	107388	111567	108592	126467	138463	141511	143348	2034-65-3	HMDB0034004	-	-	-	-
62	Zmhn001926	1-O-Salicyloyl-β-D-glucose	Phenolic acids	[M-H]-	299.077	137.025	300.084	C13H16O8	496047	472198	420296	2.0579e+06	1.79056e+06	2.03133e+06	469328	379181	230482	599365	696516	799298	860073	878993	849049	--	--	-	-	-	-
63	MWS1844	2-Pentyl-3-phenyl-2-propenal	Others	[M+H]+	203.143	129.069	202.136	C14H18O	4249.65	4889.14	5451.28	5565.25	6098.27	4384.15	4401.43	2770.01	5218.14	5519.49	4582.52	5805.69	4764.18	4905.41	4920.69	122-40-7	HMDB0031313	-	-	-	-
64	Lmmn001294	Koaburaside	Phenolic acids	[M-H]-	331.103	153.02	332.111	C14H20O9	771509	881647	893581	801869	659280	702079	862580	824869	817172	643526	589732	591881	736646	760759	738725	--	--	-	-	-	-
65	MWS1962	cis-Citral	Organic acids	[M+H]+	153.127	83.0474	152.12	C10H16O	91168	79803.6	82672.3	80213.6	60904.6	74059.7	97218	100301	90892.7	94671.7	94225.9	96144.4	87728.7	90479.7	90627.5	5392-40-5	HMDB0035092	C09847	ko01110//Biosynthesis of secondary metabolites	Global and overview maps	Metabolism
66	Lmbp002336	Quercetin-3-O-(2''-O-rhamnosyl)galactoside	Flavonoids	[M+H]+	611.161	303.048	610.153	C27H30O16	1.66603e+06	1.85658e+06	2.05506e+06	2.37202e+06	2.45566e+06	2.19529e+06	521381	613649	503479	813993	755178	658108	1.32897e+06	1.2936e+06	1.34016e+06	--	--	-	-	-	-
67	pmb2221	4-Hydroxysphinganine	Lipids	[M+H]+	318.3	60.1	317.293	C18H39NO3	360937	225017	233429	345210	374524	343550	975934	827778	860459	913443	938008	1.08744e+06	731552	714925	705274	--	--	C12144	ko01100//Metabolic pathways;ko00600//Sphingolipid metabolism	Global and overview maps;Lipid metabolism	Metabolism
68	pmf0175	2-Decanol*	Others	[M-H]-	157.16	157.2	158.167	C10H22O	2.82862e+06	2.99408e+06	3.36235e+06	2.8086e+06	2.844e+06	2.75262e+06	2.64127e+06	2.68636e+06	2.28266e+06	2.08722e+06	2.49251e+06	2.2537e+06	2.8476e+06	2.81697e+06	2.745e+06	--	--	-	-	-	-
69	mws0093	Coniferyl alcohol	Phenolic acids	[M-H]-	179.071	146	180.079	C10H12O3	121757	66129.6	69850.3	53949.8	70651.5	83571.7	92099.5	94405.2	94856.2	179502	180996	200072	130411	132294	127424	458-35-5	HMDB0012915	C00590	ko01100//Metabolic pathways;ko01110//Biosynthesis of secondary metabolites;ko00940//Phenylpropanoid biosynthesis	Biosynthesis of other secondary metabolites;Global and overview maps	Metabolism
70	Zmyn000453	Isocitric Acid	Organic acids	[M-H]-	191.02	111.009	192.027	C6H8O7	6.50499e+07	6.06168e+07	8.63081e+07	6.10247e+07	6.82787e+07	6.54785e+07	4.03958e+07	4.27559e+07	3.67195e+07	3.9533e+07	3.52486e+07	3.31533e+07	4.59621e+07	4.70601e+07	4.53352e+07	30810-51-6	HMDB0033717	C00311	ko01100//Metabolic pathways;ko01110//Biosynthesis of secondary metabolites;ko01120//Microbial metabolism in diverse environments;ko01130//Biosynthesis of antibiotics;ko01230//Biosynthesis of amino acids;ko01210//2-Oxocarboxylic acid metabolism;ko01200//Carbon metabolism;ko00630//Glyoxylate and dicarboxylate metabolism;ko00020//Citrate cycle (TCA cycle)	Carbohydrate metabolism;Global and overview maps	Metabolism
71	mws0091	Quercetin-3-O-glucoside (Isoquercitrin)*	Flavonoids	[M-H]-	463.088	300.028	464.096	C21H20O12	1.31154e+08	1.32916e+08	1.39684e+08	1.46635e+08	1.42392e+08	1.43836e+08	1.11806e+08	1.16126e+08	1.16486e+08	1.22389e+08	1.22815e+08	1.21476e+08	1.29667e+08	1.34623e+08	1.31534e+08	--	--	C05623	ko01100//Metabolic pathways;ko01110//Biosynthesis of secondary metabolites;ko00944//Flavone and flavonol biosynthesis	Biosynthesis of other secondary metabolites;Global and overview maps	Metabolism
72	Lmxp011770	Diisobutyl phthalate*	Phenolic acids	[M+H]+	279.159	149.023	278.152	C16H22O4	117764221	1.18684e+08	1.18462e+08	1.18418e+08	1.19355e+08	1.1738e+08	113445635	1.12257e+08	1.14884e+08	1.14092e+08	1.14937e+08	1.15751e+08	1.21415e+08	1.19538e+08	1.16765e+08	--	--	-	-	-	-
73	mws0216	Trans-4-Hydroxy-L-proline	Amino acids and derivatives	[M+H]+	132.065	86	131.058	C5H9NO3	3.96082e+06	3.91572e+06	3.94311e+06	3.50403e+06	3.63728e+06	3.36732e+06	2.50102e+06	2.43983e+06	2.5845e+06	2.47332e+06	2.21768e+06	2.0265e+06	3.11838e+06	3.22553e+06	3.22881e+06	-	HMDB0036576	C01157	ko01100//Metabolic pathways;ko00330//Arginine and proline metabolism	Amino acid metabolism;Global and overview maps	Metabolism
74	pmb3074	5-O-p-Coumaroylquinic acid*	Phenolic acids	[M-H]-	337.093	191.05	338.1	C16H18O8	6.5626e+07	6.41191e+07	6.29093e+07	7.70868e+07	8.35578e+07	8.53214e+07	9.02633e+07	8.54038e+07	8.56202e+07	1.01541e+08	1.02467e+08	9.75263e+07	8.85554e+07	8.92626e+07	8.59696e+07	--	--	C12208	ko01110//Biosynthesis of secondary metabolites;ko00941//Flavonoid biosynthesis;ko00940//Phenylpropanoid biosynthesis;ko00945//Stilbenoid, diarylheptanoid and gingerol biosynthesis	Biosynthesis of other secondary metabolites;Global and overview maps	Metabolism
75	pme1598	Hesperetin-5-O-glucoside	Flavonoids	[M-H]-	463.125	301	464.132	C22H24O11	1.18061e+08	1.19479e+08	1.32367e+08	1.34862e+08	1.29743e+08	1.32078e+08	1.01725e+08	9.89844e+07	9.87974e+07	1.05874e+08	1.09946e+08	1.03012e+08	1.18548e+08	1.22862e+08	1.18926e+08	--	--	-	-	-	-
76	MWSmce675	Arbutin	Phenolic acids	[M-H]-	271.083	108.022	272.09	C12H16O7	318150	237985	279041	311197	319270	380028	305064	280197	243680	245959	262570	234770	255696	260495	266127	497-76-7	HMDB0029943	C06186	ko00010//Glycolysis / Gluconeogenesis	Carbohydrate metabolism	Metabolism
77	MWSmce165	L-Fucitol	Others	[M-H]-	165.082	59.0159	166.084	C6H14O5	217712	222655	257385	356240	279652	337984	283280	269696	226892	317935	278423	163775	258238	250843	248480	--	--	-	-	-	-
78	mws0066	Isorhamnetin; 3'-Methoxy-3,4',5,7-Tetrahydroxyflavone	Flavonoids	[M-H]-	315.051	151	316.058	C16H12O7	505826	403815	494980	256392	294597	346011	162454	162854	149231	121085	131295	188891	237672	246508	245991	--	--	-	-	-	-
79	pmn001694	9,10,13-Trihydroxy-11-Octadecenoic Acid	Lipids	[M-H]-	329.233	229.146	330.241	C18H34O5	195405	152457	178997	133684	145096	150929	105691	156879	138949	109842	122823	123194	138078	142782	137662	29907-57-1	HMDB0004710	C14835	ko00591//Linoleic acid metabolism	Lipid metabolism	Metabolism
80	Zmhp002730	6-Hydroxykaempferol-6,7-O-Diglucoside	Flavonoids	[M+H]+	627.156	303.051	626.148	C27H30O17	262554	293191	366836	545110	601148	529376	387961	374347	432093	574787	548606	464905	467056	456066	475271	--	--	-	-	-	-
81	mws0906	Coniferin	Phenolic acids	[M-H]-	341.124	179	342.132	C16H22O8	1.25703e+06	1.2907e+06	1.23695e+06	1.47562e+06	1.55734e+06	1.59946e+06	4.17996e+06	4.62744e+06	3.2939e+06	4.32859e+06	4.55907e+06	4.52391e+06	2.92157e+06	2.92561e+06	3.02967e+06	531-29-3	HMDB0013682	C00761	ko00940//Phenylpropanoid biosynthesis	Biosynthesis of other secondary metabolites	Metabolism
82	mws0470	Methylmalonic acid	Organic acids	[M-H]-	117.019	73	118.027	C4H6O4	6.80721e+06	4.52604e+06	9.03555e+06	6.06509e+06	8.25626e+06	8.46513e+06	1.30869e+07	1.29423e+07	1.18379e+07	9.45013e+06	9.80679e+06	5591443	9.26995e+06	9.45883e+06	9.66476e+06	516-05-2	HMDB0000202	C02170	ko00240//Pyrimidine metabolism;ko00280//Valine, leucine and isoleucine degradation;ko00640//Propanoate metabolism	Amino acid metabolism;Carbohydrate metabolism;Nucleotide metabolism	Metabolism
83	mws0192	Succinic acid	Organic acids	[M-H]-	117.019	73	118.027	C4H6O4	6.80721e+06	4.52604e+06	9.03555e+06	6.06509e+06	8.25626e+06	8.46513e+06	1.30869e+07	1.29423e+07	1.18379e+07	9.45013e+06	9.80679e+06	5591443	9.26995e+06	9.45883e+06	9.66476e+06	110-15-6	HMDB0000254	C00042	ko01100//Metabolic pathways;ko01110//Biosynthesis of secondary metabolites;ko01120//Microbial metabolism in diverse environments;ko01130//Biosynthesis of antibiotics;ko01200//Carbon metabolism;ko00360//Phenylalanine metabolism;ko01220//Degradation of aromatic compounds;ko00760//Nicotinate and nicotinamide metabolism;ko00350//Tyrosine metabolism;ko00630//Glyoxylate and dicarboxylate metabolism;ko0…	Amino acid metabolism;Carbohydrate metabolism;Energy metabolism;Global and overview maps;Metabolism of cofactors and vitamins	Metabolism
84	Zmhn002334	6-O-Feruloyl-β-D-glucose	Phenolic acids	[M-H]-	355.104	193.049	356.111	C16H20O9	922945	1.20756e+06	1.23378e+06	2.0033e+06	1.71999e+06	1.84619e+06	170212	168846	153204	135046	141879	157012	712897	692002	684664	--	--	-	-	-	-
85	mws1474	5,7-Dihydroxy-3',4',5'-trimethoxyflavone	Flavonoids	[M+H]+	345.097	284	344.09	C18H16O7	2852.32	5891.82	2209.34	1779.75	9	9	1402.82	2539.61	2320.98	650.48	2396.29	3418.82	2322.3	2321.16	2236.06	18103-42-9	HMDB0037692	-	-	-	-
86	mws0214	D-Sorbitol	Others	[M-H]-	181.072	71	182.079	C6H14O6	2.05512e+07	2.54786e+07	2.56732e+07	2.79617e+07	2.61398e+07	2.66652e+07	1.95808e+07	1.73779e+07	1.83904e+07	2.06258e+07	2.05021e+07	1.53161e+07	2.27146e+07	2.29633e+07	2.20216e+07	50-70-4	HMDB0000247	C00794	ko01100//Metabolic pathways;ko02010//ABC transporters;ko00052//Galactose metabolism;ko00051//Fructose and mannose metabolism	Carbohydrate metabolism;Global and overview maps;Membrane transport	Environmental Information Processing;Metabolism
87	pmb0865	LysoPC 18:3(2n isomer)	Lipids	[M+H]+	518.324	184.073	517.317	C26H48NO7P	6.13716e+06	4.85042e+06	4.7368e+06	3.27486e+06	3.68137e+06	4.15146e+06	4.56851e+06	4.61392e+06	3.41455e+06	3.71602e+06	3.21158e+06	3.98096e+06	4.14812e+06	4.28654e+06	4.11621e+06	--	--	-	-	-	-
88	MWSslk132	Hexadecanedioic acid	Lipids	[M-H]-	285.208	223.211	286.214	C16H30O4	407086	317274	308894	234851	269223	274911	161610	195935	174635	216638	242475	237818	259469	248415	254730	42150-38-9	HMDB0000712	C19615	ko01100//Metabolic pathways;ko00073//Cutin, suberine and wax biosynthesis	Global and overview maps;Lipid metabolism	Metabolism
89	Lmyn007883	9,16-Dihydroxypalmitic acid	Lipids	[M-H]-	287.223	287.223	288.23	C16H32O4	1.57288e+06	1.6063e+06	1.61895e+06	1.17357e+06	1.08982e+06	1.09473e+06	1.36021e+06	1.70586e+06	1.58963e+06	1.63677e+06	1.87371e+06	1.80353e+06	1.51131e+06	1.45798e+06	1.5175e+06	--	--	-	-	-	-
90	Lmmp007480	2,4,4'-trihydroxychalcone	Flavonoids	[M+H]+	257.081	137.02	256.074	C15H12O4	33752.4	20691.1	28613	4842.82	13359.1	18361.7	19590.8	24556.9	20084.5	20870.1	20076.3	22041.1	20605.3	20814.5	19954.9	--	--	-	-	-	-
91	Lhwp110124	Betulinic acid	Terpenoids	[M+H]+	457.367	411.366	456.36	C30H48O3	148494	134195	144267	152569	163378	156990	241300	258754	236056	231009	231072	299718	226831	225976	217921	472-15-1	HMDB0030094	-	-	-	-
92	pme0026	L-Lysine	Amino acids and derivatives	[M+H]+	147.113	84	146.106	C6H14N2O2	833882	845582	983335	430941	528094	410454	370246	407634	371084	296193	297147	320304	552159	530258	549927	-	HMDB0062809	C00047	ko01100//Metabolic pathways;ko01110//Biosynthesis of secondary metabolites;ko01120//Microbial metabolism in diverse environments;ko01130//Biosynthesis of antibiotics;ko01230//Biosynthesis of amino acids;ko02010//ABC transporters;ko01210//2-Oxocarboxylic acid metabolism;ko00970//Aminoacyl-tRNA biosynthesis;ko00960//Tropane, piperidine and pyridine alkaloid biosynthesis;ko00310//Lysine degradation;…	Amino acid metabolism;Biosynthesis of other secondary metabolites;Global and overview maps;Membrane transport;Metabolism of cofactors and vitamins;Translation	Environmental Information Processing;Genetic Information Processing;Metabolism
93	Cmzn005970	Dunalianoside A	Phenolic acids	[M-H]-	433.113	271.062	434.121	C21H22O10	1.27617e+06	1.32716e+06	1.24527e+06	2.70719e+06	2.32365e+06	2.21998e+06	3.72241e+07	3.66654e+07	3.78045e+07	3.1435e+07	3.07989e+07	2.90382e+07	1.97287e+07	1.89576e+07	1.96794e+07	--	--	-	-	-	-
94	Lmtn002565	1-O-Vanilloyl-D-Glucose	Phenolic acids	[M-H]-	329.11	167.03	330.095	C14H18O9	3.5384e+07	3.202e+07	3.20188e+07	2.71304e+07	2.76408e+07	2.91879e+07	7.55974e+06	8.26369e+06	7.78688e+06	7.04273e+06	6.92586e+06	6.77014e+06	1.87792e+07	1.89434e+07	1.95866e+07	--	--	-	-	-	-
95	Lmsn000381	D-Maltose	Others	[M-H]-	341.109	89.0244	342.116	C12H22O11	948118	1.28651e+06	1.39454e+06	1.04419e+06	697843	942373	1.30058e+06	461101	409150	521630	441019	319369	678777	649337	657544	69-79-4	HMDB0000163	C00208	ko01100//Metabolic pathways;ko02010//ABC transporters;ko00500//Starch and sucrose metabolism	Carbohydrate metabolism;Global and overview maps;Membrane transport	Environmental Information Processing;Metabolism
96	pme2617	L-Methionine Sulfoxide	Amino acids and derivatives	[M+H]+	166.053	102	165.046	C5H11NO3S	547364	515964	564087	506786	488636	495396	587038	555657	555358	563342	559289	527035	565696	542856	544823	62697-73-8	HMDB0002005	C02989	ko00270//Cysteine and methionine metabolism	Amino acid metabolism	Metabolism
97	pme2237	Dulcitol	Others	[M-H]-	181.072	101	182.079	C6H14O6	2.92479e+07	3.66742e+07	3.62431e+07	3.94972e+07	3.72534e+07	3.72101e+07	2.6496e+07	2.44634e+07	2.54223e+07	2.85373e+07	2.73977e+07	2.33616e+07	3.23776e+07	3.2789e+07	3.13512e+07	488-45-9	HMDB0011632	C01697	ko01100//Metabolic pathways;ko00052//Galactose metabolism	Carbohydrate metabolism;Global and overview maps	Metabolism
98	Hmpn005101	Sieboldin	Flavonoids	[M-H]-	451.123	289.07	452.131	C21H24O11	8.21993e+07	7.76899e+07	7.0752e+07	8.47916e+07	8.31196e+07	7.82001e+07	1.41978e+08	1.46053e+08	1.37923e+08	1.37398e+08	1.444e+08	1.37819e+08	1.04662e+08	1.04533e+08	1.00463e+08	--	--	-	-	-	-
99	pmb2799	12,13-Epoxy-9-Octadecenoic Acid	Lipids	[M-H]-	295.228	195.2	296.235	C18H32O3	9	9	9	2892.95	3438.44	4937.43	5490.43	9854.3	6127.92	6544.11	5632.15	4617.73	6118.89	6299.54	6406.5	--	--	C14826	ko01100//Metabolic pathways;ko00591//Linoleic acid metabolism	Global and overview maps;Lipid metabolism	Metabolism
100	pme2074	Jasmonoyl-L-Isoleucine	Amino acids and derivatives	[M-H]-	322.401	129.7	323.21	C18H29NO4	430917	306056	247565	236396	242392	201953	157275	131163	111343	164488	142561	176339	211177	202428	203448	--	--	C18699	ko04075//Plant hormone signal transduction	Signal transduction	Environmental Information Processing
101	mws1089	Sucrose-6-phosphate	Others	[M-H]-	421.1	241	422.082	C12H23O14P	53656.4	56390.4	55305.3	62504.9	62438.7	67665.9	89598.9	70760.5	81229.8	87598.2	92212.2	64054.7	63638	66643	64791.6	--	--	-	-	-	-
102	Lmbn013410	2,4-Di-Tert-Butylphenol*	Phenolic acids	[M-H]-	205.16	189.127	206.167	C14H22O	116372	113017	121449	139194	142347	119133	106894	94801.6	100558	107361	126949	100961	116001	121596	118801	--	--	-	-	-	-
103	pme2960	Naringenin chalcone; 2',4,4',6'-Tetrahydroxychalcone	Flavonoids	[M+H]+	273.076	153	272.068	C15H12O5	8.4367e+06	4.91043e+06	6.17895e+06	1.04507e+07	1.47632e+07	1.08929e+07	9.39201e+06	1.25788e+07	8.2199e+06	1.22067e+07	1.50955e+07	1.52238e+07	9.72622e+06	1.01863e+07	1.00428e+07	--	--	C06561	ko01100//Metabolic pathways;ko01110//Biosynthesis of secondary metabolites;ko00941//Flavonoid biosynthesis	Biosynthesis of other secondary metabolites;Global and overview maps	Metabolism
104	pmb2792	13-Hydroxy-6,9,11-octadecatrienoic acid	Lipids	[M-H]-	293.212	193.1	294.219	C18H30O3	27744.8	25784.2	29174	20508.5	25524.3	18983.5	16268.2	20071.1	20467.7	18359.5	18098.2	19626.1	21714.8	22468.5	21478.7	--	--	-	-	-	-
105	mws0040	Chrysin	Flavonoids	[M+H]+	255.065	153	254.058	C15H10O4	53859.6	48186.4	41977.9	82260.1	78321	80518.2	2.53866e+06	2.93122e+06	1.76881e+06	2.30223e+06	2.06112e+06	2.19871e+06	1.25397e+06	1.31468e+06	1.28374e+06	480-40-0	HMDB0036619	C10028	ko00941//Flavonoid biosynthesis	Biosynthesis of other secondary metabolites	Metabolism
106	Jmwn002117	2-(3,4-dihydroxyphenyl)ethanediol 1-O-β-D-glucopyranoside	Phenolic acids	[M-H]-	331.103	153.02	332.111	C14H20O9	837188	899826	867263	756078	655605	743406	860135	769946	795980	588667	532935	605150	736451	752319	717421	--	--	-	-	-	-
107	Zmhn002422	1-O-Feruloyl-β-D-glucose	Phenolic acids	[M-H]-	355.103	193.052	356.11	C16H20O9	1.54313e+06	1.06429e+06	1.12481e+06	2.11006e+06	2.31397e+06	2.22344e+06	895310	725228	947271	1.83774e+06	1.73455e+06	1.72869e+06	1.58142e+06	1.61381e+06	1.65843e+06	--	--	-	-	-	-
108	Lmmp004257	6-C-Methylquercetin-3-O-rhamnoside	Flavonoids	[M+H]+	463.12	317.06	462.116	C22H22O11	568844	546346	605529	648963	705286	624909	699341	714739	653466	787111	804379	837756	774597	783016	810720	--	--	-	-	-	-
109	Hmcp002539	Isorhamnetin-3-O-rhamnoside	Flavonoids	[M+H]+	463.122	317.06	462.116	C22H22O11	568844	546346	605529	648963	705286	624909	699341	714739	653466	787111	804379	837756	774597	783016	810720	--	--	-	-	-	-
110	Lmjp002596	Quercetin-3-O-sambubioside*	Flavonoids	[M+H]+	597.145	303.049	596.138	C26H28O16	7.07385e+06	7.62087e+06	6.31699e+06	7.68144e+06	8.67005e+06	8.13266e+06	465470	639721	521961	1.22533e+06	916997	1.79031e+06	3.76994e+06	3.78182e+06	3.93433e+06	--	--	C12637	ko00944//Flavone and flavonol biosynthesis	Biosynthesis of other secondary metabolites	Metabolism
111	Lmbp003668	Kaempferol-3-O-arabinoside	Flavonoids	[M+H]+	419.097	287.054	418.09	C20H18O10	1.26342e+08	1.37477e+08	1.31496e+08	156180956	1.57328e+08	1.49814e+08	1.70113e+08	1.56414e+08	164001250	1.86273e+08	1.87138e+08	1.82502e+08	1.62831e+08	1.64957e+08	1.70566e+08	--	--	-	-	-	-
112	Lmhp008718	LysoPC 17:2	Lipids	[M+H]+	506.324	184.073	505.317	C25H48NO7P	28888.5	26614.1	23621.9	20010.1	21147.7	17733.8	33076.4	33146.2	24621.1	26317.5	20444.4	25508.2	25143.3	26141.6	25029.2	--	--	-	-	-	-
113	mws0232	Riboflavin (Vitamin B2)	Others	[M+H]+	377.146	243	376.138	C17H20N4O6	2.5265e+06	1.92861e+06	2.0127e+06	3.56718e+06	4.33777e+06	4.07247e+06	9.9039e+06	9.10526e+06	7.31516e+06	1.27147e+07	6.71677e+06	8.32066e+06	6.34148e+06	6.10898e+06	6.39748e+06	--	--	C00255	ko01100//Metabolic pathways;ko01110//Biosynthesis of secondary metabolites;ko00740//Riboflavin metabolism	Global and overview maps;Metabolism of cofactors and vitamins	Metabolism
114	mws0919	Kaempferol-3-O-rhamnoside (Afzelin)(Kaempferin)	Flavonoids	[M-H]-	431.098	285	432.106	C21H20O10	5.00348e+07	5.38136e+07	5.73647e+07	5.86731e+07	6.38004e+07	5.63227e+07	3.86149e+07	3.35831e+07	3.39088e+07	5.84176e+07	5.83638e+07	5.43999e+07	5.101e+07	4.86144e+07	4.9447e+07	--	--	C16911	ko00944//Flavone and flavonol biosynthesis	Biosynthesis of other secondary metabolites	Metabolism
115	Lmyp004770	Quercetin-3-O-(2''-O-p-Coumaroyl)glucoside	Flavonoids	[M+H]+	611.139	147.044	610.132	C30H26O14	68713.4	78196.6	61201.9	103685	95825.1	88023.9	34164.1	20286.9	39150.7	24729.4	43448.1	36519.2	62666.4	63118.5	60273.9	--	--	-	-	-	-
116	Lmhn002926	p-Coumaroylmalic acid	Phenolic acids	[M-H]-	279.05	163.04	280.058	C13H12O7	391906	378424	372482	380192	335028	355139	1.01574e+06	893496	851677	1.33476e+06	1.19969e+06	1.37439e+06	772171	762233	799550	--	--	-	-	-	-
117	Zmyn004548	12-Oxo-phytodienoic acid	Lipids	[M-H]-	291.197	235.174	292.204	C18H28O3	8058.58	9840.86	8411.23	4822.77	5617.04	4763.51	7795.6	10065.8	7604.66	7865.53	7889.01	8128.51	7573.58	7700.13	7331.28	--	--	C01226	ko01100//Metabolic pathways;ko01110//Biosynthesis of secondary metabolites;ko00592//alpha-Linolenic acid metabolism	Global and overview maps;Lipid metabolism	Metabolism
118	mws5035	L-Leucyl-L-phenylalanine	Amino acids and derivatives	[M+H]+	279.17	120.085	278.163	C15H22N2O3	148154	187446	160538	101674	123116	114069	125775	119658	72902.8	98962.4	115016	116232	119690	122545	116577	--	--	-	-	-	-
119	HJN041	Epicatechin glucoside	Flavonoids	[M-H]-	451.124	289.072	452.131	C21H24O11	30915.7	18820.4	107539	19619.5	104605	106905	452736	572197	493979	621770	651059	580679	353146	351792	337369	--	--	-	-	-	-
120	Hmqn003054	9,10,11-Trihydroxy-12-octadecenoic acid	Lipids	[M-H]-	329.235	311.221	330.24	C18H34O5	31957.6	20039.8	13684.7	15743.7	15620.8	12993.4	16871.4	20195.9	13553	13397.8	19508.3	15039.8	18996.3	18743.5	19678.5	--	--	-	-	-	-
121	pme0434	Procyanidin B2	Tannins	[M-H]-	577.135	407.079	578.142	C30H26O12	6.75657e+06	7.24516e+06	6.08596e+06	1.19871e+07	1.15233e+07	1.17647e+07	1.13226e+07	1.05103e+07	9.98973e+06	9.41337e+06	9.53252e+06	1.12549e+07	1.08869e+07	1.04112e+07	1.04372e+07	29106-49-8	HMDB0033973	-	-	-	-
122	pmp001273	LysoPC 18:2	Lipids	[M+H]+	520.34	184.073	519.332	C26H50NO7P	4.3727e+06	3.77147e+06	3.73192e+06	2.684e+06	2.87006e+06	2.58111e+06	3.21528e+06	3.36527e+06	2.78505e+06	3.13588e+06	2.44744e+06	3.04208e+06	3.32883e+06	3.44249e+06	3.27405e+06	--	--	-	-	-	-
123	Lmlp003531	Luteolin-3'-O-glucoside	Flavonoids	[M+H]+	449.108	287.058	448.101	C21H20O11	3.23076e+07	3.10517e+07	3.13021e+07	4.3771e+07	4.67287e+07	43095486	5.49854e+07	5.32855e+07	5.15178e+07	7.52176e+07	7.62088e+07	7.83981e+07	5.02979e+07	5.20171e+07	5.29377e+07	--	--	-	-	-	-
124	mws5045	12-Hydroxydodecanoic acid	Lipids	[M-H]-	215.165	169.159	216.173	C12H24O3	75786.8	89277.1	86283.6	40884.5	41089.5	33354.6	58129.5	41652.2	37352	54282	45919.3	49885.8	52839	52701.4	50434.5	505-95-3	HMDB0002059	-	-	-	-
125	mws0154	Shikimic acid	Organic acids	[M-H]-	173.046	93	174.053	C7H10O5	1.04805e+06	1.05521e+06	863529	609209	609285	734265	1.11397e+06	1.08275e+06	967437	802876	897780	896592	814460	858120	838793	138-59-0	HMDB0003070	C00493	ko01100//Metabolic pathways;ko01110//Biosynthesis of secondary metabolites;ko01130//Biosynthesis of antibiotics;ko01230//Biosynthesis of amino acids;ko00400//Phenylalanine, tyrosine and tryptophan biosynthesis	Amino acid metabolism;Global and overview maps	Metabolism
126	Lmhp008589	LysoPE 18:3(2n isomer)	Lipids	[M+H]+	476.277	335.258	475.27	C23H42NO7P	2.78589e+06	1.90453e+06	1.97561e+06	1.13083e+06	1.36233e+06	1.21594e+06	1.44592e+06	1.48e+06	1.14248e+06	1.26574e+06	1.09675e+06	1.43032e+06	1.59311e+06	1.51181e+06	1.55901e+06	--	--	-	-	-	-
127	mws0675	β-Nicotinamide mononucleotide	Nucleotides and derivatives	[M+H]+	335.064	123	334.057	C11H15N2O8P	1.72093e+06	883916	775653	1.45864e+06	2.29884e+06	2.3278e+06	3.27172e+06	2.60223e+06	2.76984e+06	3.57768e+06	2.04622e+06	2.46164e+06	2.16082e+06	2.05139e+06	2.09301e+06	1094-61-7	HMDB0000229	C00455	ko01100//Metabolic pathways;ko00760//Nicotinate and nicotinamide metabolism	Global and overview maps;Metabolism of cofactors and vitamins	Metabolism
128	mws1179	Naringenin-7-O-glucoside (Prunin)	Flavonoids	[M-H]-	433.114	271	434.121	C21H22O10	463971	475011	583448	1.1781e+06	1.04653e+06	1.09255e+06	3.02587e+07	3.11565e+07	3.25502e+07	2.6571e+07	2.66627e+07	2.66754e+07	1.70908e+07	1.63265e+07	1.71052e+07	--	--	C09099	ko00941//Flavonoid biosynthesis	Biosynthesis of other secondary metabolites	Metabolism
129	Zmgp004297	1-phenyl-7-(4-hydroxyphenyl)-4-ene-3-heptanone	Others	[M+H]+	281.155	107.052	280.146	C19H20O2	188189	197071	170596	183668	229037	183228	178815	184189	176948	200473	220102	189583	186942	196746	194374	--	--	-	-	-	-
130	HJAP064	Isorhamnetin-3-O-(6''-malonyl)glucoside	Flavonoids	[M+H]+	565.118	317.076	564.088	C25H24O15	2.0606e+07	1.80128e+07	1.69057e+07	15249903	1.31857e+07	1.23543e+07	3.22125e+06	4.03299e+06	4.28721e+06	4.19776e+06	3.84964e+06	3.9862e+06	1.02646e+07	1.01073e+07	9.74421e+06	--	--	-	-	-	-
131	Lmsp003655	Dehydrodiconiferyl alcohol-gamma'-O-glucoside	Phenolic acids	[M+H]+	521.202	131.049	520.194	C26H32O11	2.48792e+06	2.82382e+06	2.84197e+06	3.69057e+06	3.30957e+06	3.19756e+06	7.29538e+06	6.75388e+06	7.09421e+06	9.37651e+06	8.34642e+06	8.2318e+06	5.67162e+06	5.48704e+06	5.79071e+06	--	--	-	-	-	-
132	pma3101	Nicotinate D-ribonucleoside	Others	[M]+	256.08	124.1	256.082	C11H14NO6+	712978	746044	486430	670615	929305	889368	1.18725e+06	1.12546e+06	1.01291e+06	1.16537e+06	881866	1.07879e+06	953836	976839	925296	-	HMDB0006809	C05841	ko01100//Metabolic pathways;ko00760//Nicotinate and nicotinamide metabolism	Global and overview maps;Metabolism of cofactors and vitamins	Metabolism
133	mws0668	Xanthosine	Nucleotides and derivatives	[M-H]-	283.068	151	284.076	C10H12N4O6	750686	771127	851972	789032	817056	858405	604305	604601	645574	730848	759098	625572	800786	816154	773431	146-80-5	HMDB0000299	C01762	ko01100//Metabolic pathways;ko01110//Biosynthesis of secondary metabolites;ko00230//Purine metabolism;ko00232//Caffeine metabolism	Biosynthesis of other secondary metabolites;Global and overview maps;Nucleotide metabolism	Metabolism
134	pme0122	N6-Acetyl-L-lysine	Amino acids and derivatives	[M+H]+	189.123	126	188.116	C8H16N2O3	717009	701226	585239	651139	745010	644259	454267	495629	470905	421183	452688	433015	615379	594583	583359	692-04-6	HMDB0000206	C02727	ko00310//Lysine degradation	Amino acid metabolism	Metabolism
135	mws0179	Chlorogenic acid methyl ester	Phenolic acids	[M-H]-	367.103	190.9	368.111	C17H20O9	7.61412e+06	8.41722e+06	8.18474e+06	7.78517e+06	8.24361e+06	7.24147e+06	1.13403e+07	1.02558e+07	1.0391e+07	8.76394e+06	8.97805e+06	9.81352e+06	8.49237e+06	8.91914e+06	8.53385e+06	--	--	-	-	-	-
136	pmn001695	Trihydroxycinnamoylquinic acid	Phenolic acids	[M-H]-	371.098	249.063	372.106	C16H20O10	1.12417e+06	1.30243e+06	1.30825e+06	1.76209e+06	1.5302e+06	1.67066e+06	651585	829706	632357	435342	447368	732823	1.02427e+06	1.07377e+06	1.02486e+06	--	--	-	-	-	-
137	Xmgp006913	2,4,2',4'-tetrahydroxy-3'-prenylchalcone	Flavonoids	[M+H]+	341.139	137.06	340.13	C20H20O5	639923	490395	569921	986337	1.12427e+06	1.00111e+06	463147	464298	431468	1.33434e+06	1.27729e+06	1.23884e+06	840810	799027	834631	--	--	-	-	-	-
138	Li512111	Isorhamnetin-3-O-(6''-acetylglucoside)	Flavonoids	[M-H]-	519.114	315.051	520.122	C24H24O13	740080	672135	778224	693398	649610	365553	118890	138370	110773	168681	125601	80684.9	301877	296821	313085	--	--	-	-	-	-
139	pme3009	Trans-Citridic acid	Organic acids	[M+H]+	175.024	99	174.016	C6H6O6	16314.2	18616.5	17199.8	32109.7	23779.9	27889.2	22988.7	27225.4	25103.1	19871.2	23870	24237.2	26642	25560.9	25295.3	--	--	C02341	ko00660//C5-Branched dibasic acid metabolism	Carbohydrate metabolism	Metabolism
140	MWSmce333	Crotonoside; 2-Hydroxyadenosine	Nucleotides and derivatives	[M+H]+	284.099	152.056	283.092	C10H13N5O5	1.32671e+06	1.38354e+06	831101	865101	1.0698e+06	1.01457e+06	1.60442e+06	1.48911e+06	2.00061e+06	1.46834e+06	1.13986e+06	1.41176e+06	1.38697e+06	1.46272e+06	1.44452e+06	--	--	-	-	-	-
141	pmc0281	Ribosyladenosine	Nucleotides and derivatives	[M+H]+	400.146	136.11	399.139	C15H21N5O8	1.04457e+06	1.08124e+06	1.09328e+06	1.10098e+06	925261	943968	1.08254e+06	1.04824e+06	897311	1.22038e+06	1.20007e+06	1.14164e+06	1.05733e+06	1.0937e+06	1.1171e+06	--	--	-	-	-	-
142	MWSslk254	Kaempferol-3-O-glucorhamnoside*	Flavonoids	[M+H]+	595.166	287.06	594.159	C27H30O15	8.05834e+06	3.35683e+06	3.43566e+06	4.23298e+06	8.57806e+06	3.93367e+06	5.78183e+06	6.71469e+06	6.62316e+06	8.81098e+06	5.62469e+06	8.34239e+06	6.30926e+06	5.96786e+06	6.15352e+06	--	--	-	-	-	-
143	pmf0174	1-Decanol*	Others	[M-H]-	157.16	157.2	158.167	C10H22O	2.89787e+06	2.96638e+06	3.2087e+06	2.97192e+06	2.83989e+06	2.71435e+06	2.64307e+06	2.15755e+06	2.27919e+06	2.31015e+06	2.54636e+06	2.11209e+06	2.87052e+06	2.80852e+06	2.71533e+06	--	--	-	-	-	-
144	mws1212	Ferulic acid methyl ester	Phenolic acids	[M+H]+	209.081	177.3	208.074	C11H12O4	443760	383335	458521	505620	494611	484653	113279	145051	95720.1	152342	184379	203596	312819	322611	305084	--	--	-	-	-	-
145	mws2212	Caffeic acid	Phenolic acids	[M-H]-	179.035	135.046	180.042	C9H8O4	646314	470052	474412	363316	447931	501380	249326	292062	256858	411592	433570	411631	415219	435308	414471	331-39-5	HMDB0001964	-	-	-	-
146	pma3649	5-Aminolevulinic Acid	Alkaloids	[M+H]+	132.1	86.1	131.058	C5H9NO3	6.9382e+06	6.97455e+06	7.35809e+06	5.9139e+06	5.53331e+06	5.2543e+06	4.04166e+06	3.9111e+06	4.42508e+06	3.86837e+06	3.63484e+06	3.60064e+06	5.3079e+06	5.61215e+06	5.4984e+06	106-60-5	HMDB0001149	C00430	ko01100//Metabolic pathways;ko01110//Biosynthesis of secondary metabolites;ko01120//Microbial metabolism in diverse environments;ko02010//ABC transporters;ko00260//Glycine, serine and threonine metabolism;ko00860//Porphyrin and chlorophyll metabolism	Amino acid metabolism;Global and overview maps;Membrane transport;Metabolism of cofactors and vitamins	Environmental Information Processing;Metabolism
147	Hmgp002327	3-amino-2-naphthoic acid	Alkaloids	[M+H]+	188.071	118.06	187.063	C11H9O2N	1.46564e+07	1.35124e+07	1.68799e+07	1.05442e+07	1.12961e+07	9.78433e+06	5.79203e+06	5.12466e+06	5.35218e+06	9.74843e+06	9.52234e+06	9.15998e+06	1.00816e+07	1.06308e+07	1.01972e+07	--	--	-	-	-	-
148	MWSHY0132	Quercetin-3-O-rhamnoside(Quercitrin)	Flavonoids	[M+H]+	449.108	303.05	448.101	C21H20O11	1.4873e+08	1.71169e+08	1.57498e+08	1.75573e+08	1.74801e+08	1.73918e+08	1.13239e+08	1.12236e+08	1.11889e+08	1.22397e+08	1.24762e+08	1.21178e+08	1.40715e+08	1.48747e+08	1.43462e+08	--	--	C01750	ko00944//Flavone and flavonol biosynthesis	Biosynthesis of other secondary metabolites	Metabolism
149	Zmgp004436	Okanin-4'-(6''-O-acetyl)glucoside	Flavonoids	[M+H]+	509.125	347.076	508.122	C23H24O13	173756	132627	145475	127367	177463	178891	516805	512879	548802	782836	747057	1.2152e+06	429754	413917	437727	--	--	-	-	-	-
150	Hmtn001302	Glucosyloxybenzoic acid	Phenolic acids	[M-H]-	299.078	137.024	300.085	C13H16O8	432979	486944	445430	2.08059e+06	1.64588e+06	2.07963e+06	424647	361399	259035	604534	646178	750980	808943	854227	843980	--	--	-	-	-	-
151	Lmjp003295	6-Methoxykaempferol-3-O-glucoside	Flavonoids	[M+H]+	479.118	317.073	478.111	C22H22O12	1.50014e+07	1.34808e+07	1.36633e+07	1.59112e+07	1.87859e+07	1.62039e+07	3.02476e+07	3.16815e+07	2.76005e+07	2.70972e+07	3.16015e+07	3.14227e+07	2.03458e+07	2.03041e+07	1.93387e+07	--	--	-	-	-	-
152	pmp000268	Rosamultic acid	Terpenoids	[M+H]+	487.342	405.314	486.334	C30H46O5	23355.3	32922.5	18860.9	136125	110135	100951	57615.1	51564.4	21990	31718.3	28570.4	38743.5	113289	114940	119659	--	--	-	-	-	-
153	mws0854	Rhamnose	Others	[M-H]-	163	59.01	164.069	C6H12O5	81487.9	89958	83924	121574	93075.8	118597	110875	94659.8	55288.2	80384.9	101844	85496.4	108454	103920	109791	3615-41-6	HMDB0000849	C00507	ko01120//Microbial metabolism in diverse environments;ko00051//Fructose and mannose metabolism	Carbohydrate metabolism;Global and overview maps	Metabolism
154	pme0001	Hesperetin-7-O-neohesperidoside(Neohesperidin)	Flavonoids	[M-H]-	609.183	301	610.19	C28H34O15	552996	553308	632469	725095	793014	705091	5.34838e+06	4.96306e+06	5.36751e+06	6.87474e+06	6.32276e+06	6.77712e+06	2.82826e+06	2.9188e+06	2.99572e+06	--	--	C09806	ko00941//Flavonoid biosynthesis	Biosynthesis of other secondary metabolites	Metabolism
155	pmn001686	10,16-Dihydroxypalmitic acid	Lipids	[M-H]-	287.223	241.222	288.23	C16H32O4	41050.3	41616.8	44328.8	26933	31233.4	29377.3	31237.5	45820.6	42308.5	43085.5	47243.5	55127	45044.7	44031	42531.3	--	--	C08285	ko00073//Cutin, suberine and wax biosynthesis	Lipid metabolism	Metabolism
156	MWS1875	2-Naphthol*	Phenolic acids	[M-H]-	143.05	115.055	144.058	C10H8O	8419.92	9298.93	13672.9	5257.24	7889.71	15147.5	5424.44	6990.68	4825.04	4065.07	5283.38	4959.08	7220.26	7651.01	7423.34	--	--	-	-	-	-
157	pme3033	N,N-Dimethylglycine	Amino acids and derivatives	[M+H]+	104.071	86	103.063	C4H9NO2	102469	123327	119100	95498	98924.9	77955.7	111589	118540	85706.7	101873	60575.8	92694.9	112028	105911	107584	1118-68-9	HMDB0000092	C01026	ko01100//Metabolic pathways;ko00260//Glycine, serine and threonine metabolism	Amino acid metabolism;Global and overview maps	Metabolism
158	Lmbn004685	5S,8R-DiHODE; (5S,8R,9Z,12Z)-5,8-Dihydroxyoctadeca-9,12-dienoate	Lipids	[M-H]-	311.223	223.171	312.23	C18H32O4	44334.7	51528.8	53603.3	30856.7	32123.2	25965.6	58267.8	52357.9	42246.2	65747.1	50195.7	58414.3	44878.4	47531.6	46694.9	--	--	C20186	ko00591//Linoleic acid metabolism	Lipid metabolism	Metabolism
159	pmn001689	9-Hydroxy-12-oxo-15(Z)-octadecenoic acid	Lipids	[M-H]-	311.223	223.172	312.23	C18H32O4	44334.7	51528.8	53603.3	30856.7	32123.2	25965.6	58267.8	52357.9	42246.2	65747.1	50195.7	58414.3	44878.4	47531.6	46694.9	--	--	C21924	ko01110//Biosynthesis of secondary metabolites	Global and overview maps	Metabolism
160	Lmqp000427	N-Methyl-Trans-4-Hydroxy-L-Proline	Amino acids and derivatives	[M+H]+	146.081	82.0656	145.074	C6H11NO3	161505	149057	129322	140889	199700	140867	419661	413489	487299	606020	726140	687118	346814	367945	359444	--	--	-	-	-	-
161	pmb1650	Octadeca-11E,13E,15Z-trienoic acid	Lipids	[M+H]+	279.2	149.4	278.225	C18H30O2	6.30274e+07	5.60249e+07	6.43931e+07	6.10948e+07	6.28197e+07	5.25449e+07	6.09993e+07	5.93746e+07	5.8782e+07	5.86225e+07	5.40205e+07	5.93267e+07	6.45569e+07	6.23785e+07	6.08456e+07	--	--	-	-	-	-
162	Lmqn000780	Uridine 5'-diphospho-N-acetylglucosamine	Nucleotides and derivatives	[M-H]-	606.076	384.985	607.082	C17H27N3O17P2	131380	119466	138387	159146	177440	178790	119273	144979	123962	128853	146187	123633	134260	141793	135215	528-04-1	HMDB0000290	C00043	ko01100//Metabolic pathways;ko01130//Biosynthesis of antibiotics;ko00520//Amino sugar and nucleotide sugar metabolism;ko04931//Insulin resistance;ko01502//Vancomycin resistance	Carbohydrate metabolism;Drug resistance;Endocrine and metabolic diseases;Global and overview maps	Human Diseases;Metabolism
163	Lmjp003044	Isorhamnetin-3-O-Glucoside*	Flavonoids	[M+H]+	479.118	317.062	478.111	C22H22O12	1.75434e+07	1.39706e+07	1.45776e+07	1.65596e+07	2.16535e+07	1.82237e+07	3.21275e+07	3.38387e+07	2.97769e+07	2.9366e+07	3.40801e+07	3.10792e+07	2.09423e+07	2.22341e+07	2.17022e+07	--	--	-	-	-	-
164	MWS20159	Phenyl-β-D-glucopyranoside	Phenolic acids	[M+H]+	271.118	91.0537	270.11	C13H18O6	100291	110902	106907	190000	176702	217192	23175.9	16720.6	40159.6	52397.4	59536.1	48016	84613.5	84717.9	80337.8	--	--	-	-	-	-
165	Lmcn006192	Didymin (Isosakuranetin-7-O-rutinoside)	Flavonoids	[M-H]-	593.187	285.075	594.195	C28H34O14	2.14343e+06	1.45724e+06	1.56961e+06	2.3094e+06	2.99758e+06	2.61715e+06	507245	664954	703389	877240	713970	899063	1.29929e+06	1.26658e+06	1.2221e+06	--	--	-	-	-	-
166	Hmcp002207	Isorhamnetin-7-O-glucoside (Brassicin)*	Flavonoids	[M+H]+	479.118	317.06	478.111	C22H22O12	1.89559e+07	1.25843e+07	1.5087e+07	1.72448e+07	2.04938e+07	1.82212e+07	3.26097e+07	3.34392e+07	3.04551e+07	3.0554e+07	3.56347e+07	3.39157e+07	2.41108e+07	2.29825e+07	2.27818e+07	--	--	-	-	-	-
167	Hmln002806	5-O-Caffeoylshikimic acid	Phenolic acids	[M-H]-	335.077	179.03	336.085	C16H16O8	8.5355e+06	7.8656e+06	9.17241e+06	1.08542e+07	1.20706e+07	1.22713e+07	4.83679e+06	4.10788e+06	4.44252e+06	7.00004e+06	6.50632e+06	7.43367e+06	7.53238e+06	7.9337e+06	7.5177e+06	--	--	C10434	ko01100//Metabolic pathways;ko01110//Biosynthesis of secondary metabolites;ko00941//Flavonoid biosynthesis;ko00940//Phenylpropanoid biosynthesis;ko00945//Stilbenoid, diarylheptanoid and gingerol biosynthesis	Biosynthesis of other secondary metabolites;Global and overview maps	Metabolism
168	Lmhn004030	5,7,3',4',5'-Pentahydroxyflavan (Tricetiflavan)	Flavonoids	[M-H]-	289.072	151.04	290.079	C15H14O6	1.87597e+06	1.93195e+06	1.97583e+06	2.59497e+06	2.44549e+06	3.03235e+06	3.47796e+06	3.25991e+06	3.45575e+06	3.52293e+06	2.92557e+06	3.27761e+06	3.14581e+06	3.09341e+06	2.96217e+06	--	--	-	-	-	-
169	Lmcn004052	Buddlenol D	Phenolic acids	[M-H]-	643.24	417.156	644.247	C33H40O13	46910.1	56240.3	58921.6	61503	61608.5	65913.6	145181	119474	111091	60643.1	60991.9	57091.1	77765.9	73448.1	74146.7	--	--	-	-	-	-
170	pmb0885	4-Oxo-9Z,11Z,13E,15E-Octadecatetraenoic Acid	Lipids	[M+H]+	291	190.9	290.188	C18H26O3	254426	258117	191214	131315	142053	158341	205081	199300	189061	200041	186286	176134	183111	184744	193862	--	--	-	-	-	-
171	pmb3068	1-O-p-Coumaroylquinic acid	Phenolic acids	[M-H]-	337.093	173.1	338.1	C16H18O8	2.46722e+06	2.43203e+06	2.49693e+06	2.67626e+06	2.44878e+06	2.6673e+06	2.78243e+06	2.94182e+06	2.82217e+06	2.93339e+06	2.94048e+06	2.48647e+06	2.48519e+06	2.60889e+06	2.63593e+06	--	--	-	-	-	-
172	Zmzn000113	L-threo-3-Methylaspartate	Amino acids and derivatives	[M-H]-	146.047	102.056	147.053	C5H9NO4	1.05542e+06	1.10069e+06	1.18926e+06	1.24512e+06	1.105e+06	1.06404e+06	654039	629894	648433	642396	627739	461750	886124	857532	912857	--	--	C03618	ko01100//Metabolic pathways;ko01120//Microbial metabolism in diverse environments;ko01200//Carbon metabolism;ko00630//Glyoxylate and dicarboxylate metabolism;ko00660//C5-Branched dibasic acid metabolism	Carbohydrate metabolism;Global and overview maps	Metabolism
173	MWSmce119	L-Arginine	Amino acids and derivatives	[M+H]+	175.115	70.064	174.112	C6H14N4O2	1.73487e+07	1.56188e+07	1.99021e+07	2.28892e+07	2.66172e+07	2.4149e+07	1.97644e+07	2.44468e+07	2.41433e+07	1.34555e+07	1.29495e+07	1.23096e+07	2.08974e+07	1.96307e+07	2.02988e+07	-	HMDB0062762	C00062	ko01100//Metabolic pathways;ko01110//Biosynthesis of secondary metabolites;ko01130//Biosynthesis of antibiotics;ko01230//Biosynthesis of amino acids;ko02010//ABC transporters;ko00330//Arginine and proline metabolism;ko00970//Aminoacyl-tRNA biosynthesis;ko00220//Arginine biosynthesis;ko00261//Monobactam biosynthesis;ko00472//D-Arginine and D-ornithine metabolism	Amino acid metabolism;Biosynthesis of other secondary metabolites;Global and overview maps;Membrane transport;Metabolism of other amino acids;Translation	Environmental Information Processing;Genetic Information Processing;Metabolism
174	mws0254	L-Histidine	Amino acids and derivatives	[M+H]+	156.077	110	155.07	C6H9N3O2	570559	514996	694409	997136	1.08889e+06	935709	341525	323088	336746	191497	180254	212949	549315	572732	584196	71-00-1	HMDB0000177	C00135	ko01100//Metabolic pathways;ko01110//Biosynthesis of secondary metabolites;ko01230//Biosynthesis of amino acids;ko02010//ABC transporters;ko00970//Aminoacyl-tRNA biosynthesis;ko00340//Histidine metabolism;ko00410//beta-Alanine metabolism	Amino acid metabolism;Global and overview maps;Membrane transport;Metabolism of other amino acids;Translation	Environmental Information Processing;Genetic Information Processing;Metabolism
175	Hmmp001310	3-Indoleacrylic acid	Alkaloids	[M+H]+	188.071	118.065	187.063	C11H9NO2	1.62919e+07	1.60886e+07	1.77206e+07	1.25815e+07	1.2452e+07	1.157e+07	6.87581e+06	6.02783e+06	6.63276e+06	1.16817e+07	1.16791e+07	1.02009e+07	1.13437e+07	1.16874e+07	1.20754e+07	1204-06-4	HMDB0000734	-	-	-	-
176	Cmxp005429	Okanin	Flavonoids	[M+H]+	289.07	153.019	288.063	C15H12O6	1.44776e+07	1.50961e+07	8.70804e+06	1.30831e+07	1.53778e+07	1.32586e+07	8.91899e+06	9.57902e+06	1.34763e+07	1.02783e+07	8.1119e+06	7.24269e+06	1.21122e+07	1.20078e+07	12733467	--	--	-	-	-	-
177	mws2104	D-Pinitol	Others	[M-H]-	193.072	99.01	194.079	C7H14O6	75886.4	89684.4	82367.4	82489.4	90826	106347	177801	132065	123439	168261	122107	136408	121113	113651	116708	10284-63-6	HMDB0034219	-	-	-	-
178	pmb3101	2-Isopropylmalic Acid	Organic acids	[M-H]-	175.061	115.044	176.069	C7H12O5	8.33696e+07	6.22758e+07	6.41853e+07	6.72933e+07	6.42175e+07	6.23936e+07	3.34382e+07	3.18691e+07	2.92113e+07	2.42158e+07	2.04407e+07	1.86275e+07	4.77346e+07	4.99164e+07	4.69309e+07	3237-44-3	HMDB0000402	C02504	ko01100//Metabolic pathways;ko01110//Biosynthesis of secondary metabolites;ko01230//Biosynthesis of amino acids;ko01210//2-Oxocarboxylic acid metabolism;ko00290//Valine, leucine and isoleucine biosynthesis;ko00620//Pyruvate metabolism	Amino acid metabolism;Carbohydrate metabolism;Global and overview maps	Metabolism
179	MWSmce676	D-Arabinose	Others	[M-H]-	149.046	59.0132	150.053	C5H10O5	18387.7	32212.8	33550.2	47792.1	39062	37226.1	66050.6	45314.1	91822	90329.9	53631.3	22848.7	41365.3	42743.7	40081.5	147-81-9	HMDB0029942	-	-	-	-
180	pmb0711	Quercetin-7-O-rutinoside	Flavonoids	[M+H]+	611.161	303.1	610.153	C27H30O16	8.65508e+06	8.50303e+06	10291248	1.71726e+07	1.55348e+07	1.52415e+07	4.98061e+06	5.15754e+06	5.71069e+06	8.74014e+06	7.40698e+06	8.84896e+06	8.62875e+06	8.08908e+06	8.36628e+06	--	--	-	-	-	-
181	Lhwp110301	Coleonolic acid	Terpenoids	[M+H]+	471.347	205.159	470.34	C30H46O4	603963	660743	702598	681752	613033	666362	562928	513063	348039	456611	490599	473812	693137	724750	680998	--	--	-	-	-	-
182	MWS5231	Tridecanedioic acid	Lipids	[M-H]-	243.161	181.158	244.167	C13H24O4	40645.9	38283.1	49188.6	40723.2	44574.1	42879.5	38948.3	34169.6	39490.9	32374.2	37897	37427.3	39723.2	42122	41936.6	505-52-2	HMDB0002327	-	-	-	-
183	pme2435	L-Fucose	Others	[M-H]-	163	59	164.069	C6H12O5	59539	90408.5	77621.7	114664	97907.3	98789.7	81589.4	78502.9	61509.7	90409.9	85097.7	53900.1	83794.9	82471.9	87763.9	2438-80-4	HMDB0000174	C01019	ko01100//Metabolic pathways;ko01120//Microbial metabolism in diverse environments;ko00520//Amino sugar and nucleotide sugar metabolism;ko00051//Fructose and mannose metabolism	Carbohydrate metabolism;Global and overview maps	Metabolism
184	Lmdp003808	Azaleatin (5-O-Methylquercetin)	Flavonoids	[M+H]+	317.067	302.043	316.058	C16H12O7	1.11174e+06	927911	971887	1.08654e+06	1.18968e+06	1.03771e+06	961815	886248	779075	788746	916616	848698	1.06732e+06	1.09467e+06	1.02588e+06	--	--	-	-	-	-
185	Cmbn007148	1-O-Feruloyl-3-O-caffeoylglycerol	Phenolic acids	[M-H]-	429.12	429.121	430.126	C22H22O9	265625	210855	238093	310062	271552	303898	81038.3	132265	141880	77158.7	150475	167240	197196	184753	190049	--	--	-	-	-	-
186	Hmtp001106	Aquilegiolide	Others	[M+H]+	153.055	77.0387	152.047	C8H8O3	48606.6	38039.1	25566.3	57305.9	54203.1	59749.4	35824.9	68209	64846.1	56532.7	56279.5	55371.7	53084.1	52603.8	55893.9	--	--	-	-	-	-
187	Hmcp002187	Limocitrin-3-O-galactoside	Flavonoids	[M+H]+	509.128	347.07	508.121	C23H24O13	240673	181285	153787	169185	237687	224738	616889	573599	579430	953519	1.07824e+06	1.39735e+06	532312	568425	554382	--	--	-	-	-	-
188	Hmcp003223	Limocitrin (5,7,4'-trihydroxy-8,3'-dimethoxyflavone)	Flavonoids	[M+H]+	347.075	332.05	346.069	C17H14O8	92132.1	70016.6	83737.9	39352.4	54240.6	54963	1.05379e+06	979099	872795	720389	612914	959379	496996	521868	490056	--	--	-	-	-	-
189	pme3967	2-(Dimethylamino)guanosine	Nucleotides and derivatives	[M+H]+	312.13	180	311.123	C12H17N5O5	485553	586471	579557	668280	757346	723085	6.23261e+06	6.07654e+06	5.61484e+06	6.99601e+06	7.49459e+06	6.9256e+06	3.55374e+06	3.58827e+06	3.3707e+06	--	--	-	-	-	-
190	HJAP156	Laricitrin-3-O-rhamnoside	Flavonoids	[M+H]+	479.118	333.072	478.111	C22H22O12	68215	63852.9	61923.4	128284	98553.6	135399	734975	649226	684435	459195	446476	579455	257942	259576	274015	--	--	-	-	-	-
191	Zmjp000182	N-Monomethyl-L-arginine	Amino acids and derivatives	[M+H]+	189.134	70.0652	188.127	C7H16N4O2	1.05548e+06	1.09912e+06	1.05271e+06	1.1508e+06	1.15671e+06	1.11575e+06	480326	580292	523726	294607	328895	293264	800224	763637	750255	17035-90-4	HMDB0029416	-	-	-	-
192	pmb0876	LysoPE 16:0	Lipids	[M+H]+	454.293	313.274	453.286	C21H44NO7P	1.42156e+06	1.05129e+06	972186	826754	932460	819572	1.19581e+06	1.26488e+06	1.02948e+06	1.15855e+06	1.07233e+06	1.23059e+06	1.21947e+06	1.1997e+06	1.14267e+06	--	--	-	-	-	-
193	pme0008	L-Citrulline	Amino acids and derivatives	[M+H]+	176.103	113	175.096	C6H13N3O3	1.84194e+06	1.73804e+06	1.70538e+06	1.99106e+06	2.46479e+06	2.05725e+06	1.69826e+06	1.59557e+06	1.89737e+06	1.49054e+06	1.47777e+06	1.35272e+06	1.83506e+06	1.88105e+06	1.96079e+06	372-75-8	HMDB0000904	C00327	ko01100//Metabolic pathways;ko01110//Biosynthesis of secondary metabolites;ko01130//Biosynthesis of antibiotics;ko01230//Biosynthesis of amino acids;ko00220//Arginine biosynthesis	Amino acid metabolism;Global and overview maps	Metabolism
194	Lmhp008801	LysoPE 18:3	Lipids	[M+H]+	476.277	335.258	475.27	C23H42NO7P	2.56733e+06	1.80857e+06	1.88378e+06	1.12912e+06	1.2653e+06	1.17652e+06	1.35411e+06	1.42842e+06	1.08104e+06	1.19974e+06	996130	1.38613e+06	1.50142e+06	1.54555e+06	1.44487e+06	--	--	-	-	-	-
195	pme0422	Isoferulic Acid*	Phenolic acids	[M-H]-	193.058	134	194.058	C10H10O4	180940	171439	191653	180944	179387	244168	167516	170303	130775	226733	314531	288379	244173	237310	228274	--	--	-	-	-	-
196	pme0534	Gluconic acid	Others	[M-H]-	195.051	75.0095	196.058	C6H12O7	766696	846652	874301	969952	994984	955004	1.15079e+06	1.92427e+06	2.00991e+06	2.35816e+06	2.46474e+06	931993	896831	860213	919882	526-95-4	HMDB0000625	C00257	ko01100//Metabolic pathways;ko01110//Biosynthesis of secondary metabolites;ko01120//Microbial metabolism in diverse environments;ko01130//Biosynthesis of antibiotics;ko01200//Carbon metabolism;ko00030//Pentose phosphate pathway	Carbohydrate metabolism;Global and overview maps	Metabolism
197	mws0242	Suberic Acid	Organic acids	[M-H]-	173.082	111	174.089	C8H14O4	70185.8	49844.7	47458.7	33793.6	48251.6	38730.7	47023.7	53037.6	53123.3	56326.6	71130.8	51394	50426.4	51693.6	53899.2	505-48-6	HMDB0000893	-	-	-	-
198	pmp000587	Luteolin-7-O-(6''-malonyl)glucoside	Flavonoids	[M+H]+	535.108	287.05	534.101	C24H22O14	1.48825e+07	1.30913e+07	1.3683e+07	1.2944e+07	1.39647e+07	1.21165e+07	2.2546e+06	2.12819e+06	2.31549e+06	3.0298e+06	2.81682e+06	3.33816e+06	8.36366e+06	7.89475e+06	7.89001e+06	--	--	-	-	-	-
199	pmn001690	3-Hydroxy-4-isopropylbenzylalcohol-3-O-glucoside	Phenolic acids	[M-H]-	327.145	165.093	328.152	C16H24O7	1.42923e+06	1.4344e+06	1.39019e+06	1.75796e+06	1.67199e+06	1.73811e+06	1.17954e+06	1.12258e+06	1.06794e+06	1.36737e+06	1.24817e+06	1.0364e+06	1.3967e+06	1.35321e+06	1.30482e+06	--	--	-	-	-	-
200	pme2292	Putrescine	Alkaloids	[M+H]+	89.1073	72.0808	88.1	C4H12N2	594926	316567	327187	245863	578139	334031	333256	322283	553742	356180	340235	665283	646935	622613	604531	110-60-1	HMDB0001414	C00134	ko01100//Metabolic pathways;ko01110//Biosynthesis of secondary metabolites;ko01130//Biosynthesis of antibiotics;ko02010//ABC transporters;ko00330//Arginine and proline metabolism;ko00480//Glutathione metabolism;ko00960//Tropane, piperidine and pyridine alkaloid biosynthesis	Amino acid metabolism;Biosynthesis of other secondary metabolites;Global and overview maps;Membrane transport;Metabolism of other amino acids	Environmental Information Processing;Metabolism
201	Lmlp007435	Isosalipurposide-6''-O-p-coumaric acid	Flavonoids	[M+H]+	581.165	147.043	580.158	C30H28O12	61542.7	103133	95930	144149	123484	117108	606422	594353	563864	676708	661342	597296	616351	625681	585470	--	--	-	-	-	-
202	pmb3142	Salicylic acid-2-O-glucoside	Phenolic acids	[M-H]-	299.1	137.1	300.084	C13H16O8	481582	840587	939315	1.08706e+06	1.2317e+06	1.31097e+06	2.00251e+06	2.03877e+06	1.86433e+06	1.61621e+06	2.48253e+06	1.7631e+06	1.56592e+06	1.67817e+06	1.62368e+06	--	--	-	-	-	-
203	Zmhn002301	p-Coumaric acid-4-O-glucoside	Phenolic acids	[M-H]-	325.093	163.039	326.1	C15H18O8	4.1758e+06	2.20257e+06	2.93533e+06	6.23196e+06	6.84362e+06	7.54863e+06	1.65859e+06	1.44055e+06	1.70204e+06	6.16139e+06	6.55648e+06	5.72101e+06	4.35938e+06	4.48183e+06	4.67157e+06	--	--	-	-	-	-
204	Hmhp001812	2'-O-Methyladenosine	Nucleotides and derivatives	[M+H]+	282.12	136.06	281.112	C11H15N5O4	705857	514195	421978	460533	542744	582849	852779	748712	698754	892961	871193	892815	671708	647574	694727	2140-79-6	HMDB0004326	-	-	-	-
205	Lmqp002784	Salicylamide	Alkaloids	[M+H]+	138.055	77.0386	137.048	C7H7NO2	9	9	9	9	9	9	40939.5	26129.6	18602	30640.8	21215	33850.1	26048.1	24414.8	25861.7	65-45-2	HMDB0015687	-	-	-	-
206	mws0275	L-Malic acid	Organic acids	[M-H]-	133.014	71.0145	134.022	C4H6O5	1.34553e+08	1.54068e+08	1.46109e+08	1.3121e+08	1.31127e+08	1.25551e+08	1.15551e+08	1.1503e+08	1.06923e+08	1.14548e+08	1.06845e+08	1.02919e+08	1.17873e+08	1.25247e+08	1.25452e+08	97-67-6	HMDB0000156	C00149	ko01100//Metabolic pathways;ko01110//Biosynthesis of secondary metabolites;ko01120//Microbial metabolism in diverse environments;ko01130//Biosynthesis of antibiotics;ko01200//Carbon metabolism;ko00630//Glyoxylate and dicarboxylate metabolism;ko00710//Carbon fixation in photosynthetic organisms;ko00020//Citrate cycle (TCA cycle);ko00620//Pyruvate metabolism	Carbohydrate metabolism;Energy metabolism;Global and overview maps	Metabolism
207	pmp000589	Quercetin-7-O-(6''-malonyl)glucoside	Flavonoids	[M+H]+	551.103	303.051	550.096	C24H22O15	2.91876e+07	2.95243e+07	2.9312e+07	3.02739e+07	3.04892e+07	2.81629e+07	2.64532e+06	3.03278e+06	3.03177e+06	3.80016e+06	3.58407e+06	3.7244e+06	2.0669e+07	2.02021e+07	1.92825e+07	--	--	-	-	-	-
208	mws0520	N-Acetyl-L-tyrosine	Amino acids and derivatives	[M+H]+	224.092	136	223.084	C11H13NO4	37322.7	33726.6	31651.4	29372.3	22323.8	32419.5	36423.4	29320.3	36058.4	32420.1	36852.2	44438.8	38450.4	37395.5	40099.3	537-55-3	HMDB0000866	-	-	-	-
209	Lmcp002302	N6-(2-Hydroxyethyl)adenosine	Nucleotides and derivatives	[M+H]+	312.13	180.088	311.123	C12H17N5O5	646137	588189	626753	727491	749881	764831	6.30417e+06	6.46569e+06	5.91341e+06	7.27468e+06	7.44816e+06	6.87717e+06	3.51415e+06	3.64164e+06	3.77261e+06	--	--	-	-	-	-
210	MWS5238	4-Phenylbutyric acid	Organic acids	[M+H]+	165.091	91.0546	164.084	C10H12O2	1.15753e+06	1.16454e+06	1.13793e+06	713712	771640	611164	1.23832e+06	1.03771e+06	927923	1.44083e+06	1.36765e+06	1.42868e+06	1.07167e+06	1.13899e+06	1.14205e+06	1821-12-1	HMDB0000543	-	-	-	-
211	MWS5164	N,N'-Dimethylarginine;SDMA	Amino acids and derivatives	[M+H]+	203.15	70.0653	202.143	C8H18N4O2	399304	438792	418996	433651	451616	394353	262671	301507	317608	258151	246935	202665	345741	369175	366624	--	--	-	-	-	-
212	Lmsn006267	Phloretin-4'-O-(6''-Caffeoyl)glucoside	Flavonoids	[M-H]-	597.161	273.077	598.169	C30H30O13	1.07845e+07	1.17844e+07	1.16828e+07	9.88788e+06	1.01206e+07	1.078e+07	4.41724e+07	4.36347e+07	3.91926e+07	4.12053e+07	3.89895e+07	4.42734e+07	3.1176e+07	2.97633e+07	2.90773e+07	--	--	-	-	-	-
213	Zmhn001446	Syringaresinol-4'-O-glucoside	Lignans and Coumarins	[M-H]-	579.208	417.156	580.216	C28H36O13	24779.3	39604.6	18589.4	23167.3	23201.4	9	236491	195715	171821	120261	93894.8	100698	76373.5	79107.3	82031.3	--	--	-	-	-	-
214	mws1060	9-(Arabinosyl)hypoxanthine	Nucleotides and derivatives	[M-H]-	267.074	135	268.081	C10H12N4O5	709111	469550	547594	589721	674788	696410	407618	395846	406561	273268	255471	234528	428190	448422	418101	--	--	-	-	-	-
215	mws0282	L-Tryptophan	Amino acids and derivatives	[M-H]-	203.083	116.051	204.09	C11H12N2O2	3.29744e+06	3.20749e+06	3.27871e+06	2.73033e+06	2.87495e+06	2.59825e+06	1.67789e+06	1.42848e+06	1.54246e+06	2.37845e+06	2.42411e+06	2.0379e+06	2.54453e+06	2.65321e+06	2.7336e+06	73-22-3	HMDB0000929	C00078	ko01100//Metabolic pathways;ko01110//Biosynthesis of secondary metabolites;ko01130//Biosynthesis of antibiotics;ko01230//Biosynthesis of amino acids;ko01210//2-Oxocarboxylic acid metabolism;ko00380//Tryptophan metabolism;ko00970//Aminoacyl-tRNA biosynthesis;ko00400//Phenylalanine, tyrosine and tryptophan biosynthesis;ko00260//Glycine, serine and threonine metabolism;ko00966//Glucosinolate biosynt…	Amino acid metabolism;Biosynthesis of other secondary metabolites;Global and overview maps;Translation	Genetic Information Processing;Metabolism
216	Hmjn004446	Luteolin-7-O-(6''-caffeoyl)rhamnoside	Flavonoids	[M-H]-	593.13	285.04	594.137	C30H26O13	2.15824e+06	1.33177e+06	1.48866e+06	2.34682e+06	2.89611e+06	2.72052e+06	540792	646840	621760	866519	706598	883728	1.35672e+06	1.40652e+06	1.30878e+06	--	--	-	-	-	-
217	pmb0881	LysoPE 18:2	Lipids	[M+H]+	478.293	337.274	477.286	C23H44NO7P	4.58256e+06	3.73413e+06	3.75895e+06	2.51262e+06	2.72174e+06	2.41467e+06	3.08941e+06	3.35281e+06	2.51172e+06	2.4218e+06	2.99597e+06	3.18793e+06	3.36716e+06	3.1936e+06	3.42391e+06	--	--	-	-	-	-
218	pmb0889	Punicic acid (9Z,11E,13Z-octadecatrienoic acid)	Lipids	[M+H]+	279.232	95.1	278.225	C18H30O2	161241	149926	147744	107278	126800	112890	188288	259306	169148	182274	138483	160299	177186	186329	173848	--	--	-	-	-	-
219	mws1195	p-Coumaric acid methyl ester	Phenolic acids	[M+H]+	179.07	147.1	178.063	C10H10O3	6.90396e+06	6.04695e+06	6.9058e+06	9.93884e+06	1.1008e+07	1.01001e+07	1.43607e+06	1.25315e+06	1.31656e+06	2.2866e+06	2.24357e+06	2.38548e+06	3.94672e+06	3.90343e+06	4.17287e+06	--	--	-	-	-	-
220	Zmbp002538	1-Methoxy-indole-3-acetamide	Alkaloids	[M+H]+	205.097	146.061	204.09	C11H12N2O2	1.32194e+07	1.24908e+07	1.32811e+07	9.1961e+06	9.985e+06	9.15588e+06	4.53534e+06	4.63881e+06	4.67339e+06	8.78388e+06	7.76957e+06	7.86571e+06	8.64845e+06	9.21189e+06	9.21811e+06	--	--	-	-	-	-
221	Lmmn000774	Dihydrocaffeoylglucose	Phenolic acids	[M-H]-	343.103	181.051	344.111	C15H20O9	287087	278760	258414	301645	311960	336245	1.92368e+06	1.97894e+06	2.00292e+06	2.32392e+06	2.34703e+06	2.48261e+06	1.15016e+06	1.20914e+06	1.23568e+06	--	--	-	-	-	-
222	Cmyn001328	Daphnin	Lignans and Coumarins	[M-H]-	339.069	177.018	340.079	C15H16O9	288579	288939	215098	154137	154728	225856	330388	397153	447883	329032	292184	332605	296569	298460	279060	--	--	-	-	-	-
223	pmb0426	N,N-Dimethyl-5-methoxytryptamine	Alkaloids	[M+H]+	219.1	174.4	218.142	C13H18N2O	26671.3	19347.9	29609.8	29248.7	23865.8	31960.5	64676.3	63927.6	79448	80262.7	71182.7	51748.7	43032	42075.3	45188.2	1019-45-0	HMDB0002004	-	-	-	-
224	MWSslk051	Scopine	Alkaloids	[M+H]+	156.102	84.0808	155.095	C8H13NO2	104936	107899	117953	110964	87471.7	98328.6	134318	112032	105976	103146	121175	110835	130100	135394	140030	--	--	-	-	-	-
225	MWStz040	Pterolactam	Alkaloids	[M+H]+	116.07	70.0668	115.063	C5H9NO2	5.30931e+06	4.67134e+06	4.46966e+06	5.75688e+06	5.69873e+06	5.49593e+06	3.95636e+06	3.74011e+06	4.42695e+06	3.50636e+06	3.47222e+06	3.4913e+06	4.90219e+06	4.62313e+06	4.58528e+06	38072-88-7	HMDB0034208	-	-	-	-
226	Lmtn002233	Androsin	Phenolic acids	[M-H]-	327.11	165.05	328.116	C15H20O8	1.2715e+06	1.22872e+06	1.30382e+06	2.16071e+06	2.35501e+06	2.31467e+06	5.46278e+06	5.75553e+06	5.0541e+06	6.76438e+06	7.28498e+06	6.34115e+06	3.44451e+06	3.70465e+06	3.62002e+06	--	--	-	-	-	-
227	pmb0854	LysoPC 18:3	Lipids	[M+H]+	518.324	184.073	517.317	C26H48NO7P	6.38489e+06	4.9684e+06	4.96234e+06	3.26202e+06	3.56518e+06	3.56935e+06	4.19848e+06	4.41249e+06	3.67498e+06	3.88367e+06	3.22629e+06	4.10317e+06	4.34554e+06	4.35726e+06	4.07843e+06	--	--	-	-	-	-
228	Hmsp000364	L-Cyclopentylglycine	Amino acids and derivatives	[M+H]+	144.098	98.09	143.095	C7H13NO2	116845	114861	113922	109007	93355.5	99220	133020	140761	150032	174022	175713	153070	145160	137830	148180	--	--	-	-	-	-
229	Lmyp004963	Apigenin-6-C-(2''-rhamnosyl)glucoside	Flavonoids	[M+H]+	579.171	415.108	578.164	C27H30O14	12565.7	13177.9	21452.4	23552.5	18049.5	18049.5	12841.1	11704.5	6791.94	26827	20272.6	15116.1	24507.8	24391.1	22916.2	--	--	-	-	-	-
230	Lmlp012720	Dibutyl phthalate*	Phenolic acids	[M+H]+	279.158	149.023	278.152	C16H22O4	6.98234e+07	7.12103e+07	7.11579e+07	6.871e+07	6.85747e+07	6.89104e+07	6.61277e+07	6.65292e+07	6.62619e+07	6.50253e+07	6.59251e+07	6.67579e+07	7.11411e+07	6.9046e+07	6.60474e+07	--	--	-	-	-	-
231	Lmsn006905	Phloretin-4'-O-(6''-Feruloyl)glucoside	Flavonoids	[M-H]-	611.177	273.077	612.184	C31H32O13	5.47185e+07	5.6287e+07	5.79834e+07	5.62688e+07	5.3895e+07	5.42086e+07	6.34829e+07	6.63447e+07	60165540	6.70568e+07	6.35875e+07	6.10186e+07	6.44965e+07	6.05346e+07	6.04426e+07	--	--	-	-	-	-
232	mws0924	2-Methylglutaric acid*	Organic acids	[M-H]-	145.051	101	146.058	C6H10O4	461330	321370	360688	284537	298737	335668	219394	224638	231038	319521	292710	282066	308869	309154	289347	--	--	-	-	-	-
233	mws0208	Adipic Acid*	Organic acids	[M-H]-	145.051	101	146.058	C6H10O4	461330	321370	360688	284537	298737	335668	219394	224638	231038	319521	292710	282066	308869	309154	289347	--	--	C06104	ko01100//Metabolic pathways;ko01120//Microbial metabolism in diverse environments;ko01220//Degradation of aromatic compounds	Global and overview maps	Metabolism
234	Lmhp009890	LysoPC 20:3	Lipids	[M+H]+	546.355	184.073	545.348	C28H52NO7P	9875.54	10288.4	5808.88	6356.95	11366	5961.17	6721.79	5593.89	5288.21	5651.01	5930.67	7843.63	7291.77	7807.73	7765.64	--	--	-	-	-	-
235	Zmhp005139	Tamarixetin-3-O-(6''-malonyl)glucoside	Flavonoids	[M+H]+	565.12	317.072	564.111	C25H24O15	2.36098e+07	2.11716e+07	2.14303e+07	1.5763e+07	20191831	1.58841e+07	4.67548e+06	5.30095e+06	4.88969e+06	4.8074e+06	4.28128e+06	4.64102e+06	1.08981e+07	1.16474e+07	1.09404e+07	--	--	-	-	-	-
236	mws1290	Kaempferol-3-O-(6''-p-Coumaroyl)glucoside (Tiliroside)	Flavonoids	[M-H]-	593.13	285	594.137	C30H26O13	5.44838e+06	3.29096e+06	3.63895e+06	5.48404e+06	7.10903e+06	5.79032e+06	1.08617e+06	1.53741e+06	1.48225e+06	1.93641e+06	1.67001e+06	2.08698e+06	2.89825e+06	2.94652e+06	2.73934e+06	--	--	-	-	-	-
237	Cmzn005251	6-O-Caffeoylarbutin	Phenolic acids	[M-H]-	433.113	271.062	434.121	C21H22O10	5.71116e+06	6.68657e+06	6.25976e+06	6.77493e+06	6.05466e+06	5.98179e+06	1.08693e+07	1.03879e+07	1.01188e+07	6.6551e+06	6.07171e+06	5.91417e+06	6.65824e+06	6.97612e+06	6.4679e+06	--	--	-	-	-	-
238	mws5037	L-Alanyl-L-leucine	Amino acids and derivatives	[M+H]+	203.139	86.1001	202.132	C9H18N2O3	116739	80056.5	110553	9	9	9	9	9	9	107341	127361	110542	110817	117098	108859	-	HMDB0028691	-	-	-	-
239	Zmpn000095	Sorbitol-6-phosphate	Others	[M-H]-	261.038	78.9588	262.045	C6H15O9P	282280	327660	382278	437988	417589	504556	302263	236114	242777	267762	296128	270625	296080	313962	318645	20479-58-7	HMDB0005831	C00644	ko00051//Fructose and mannose metabolism	Carbohydrate metabolism	Metabolism
240	Zmhn001793	6-O-Caffeoyl-D-glucose*	Phenolic acids	[M-H]-	341.089	179.034	342.096	C15H18O9	1.11462e+06	1.14343e+06	1.11747e+06	1.30356e+06	1.33225e+06	1.25198e+06	3.6663e+06	4.36006e+06	3.97741e+06	4.26718e+06	4.25518e+06	4.31622e+06	2.57092e+06	2.53223e+06	2.7225e+06	--	--	-	-	-	-
241	Lmmn001643	2-Hydroxycinnamic acid*	Phenolic acids	[M-H]-	163.04	119.046	164.047	C9H8O3	9.74157e+06	7.44052e+06	6.78196e+06	7.9349e+06	9.5911e+06	1.01888e+07	5.76893e+06	5.50526e+06	5.69239e+06	1.55322e+07	1.62221e+07	1.45406e+07	9.79057e+06	1.0338e+07	10557336	--	--	C01772	ko01110//Biosynthesis of secondary metabolites;ko01120//Microbial metabolism in diverse environments;ko00940//Phenylpropanoid biosynthesis;ko00360//Phenylalanine metabolism	Amino acid metabolism;Biosynthesis of other secondary metabolites;Global and overview maps	Metabolism
242	Zmjp000966	Vidarabine	Nucleotides and derivatives	[M+H]+	268.106	136.062	267.097	C10H13N5O4	9.16066e+07	9.43053e+07	6.73977e+07	6.59467e+07	7.52835e+07	7.28284e+07	8.48475e+07	7.81946e+07	8.20356e+07	8.41088e+07	5.32682e+07	7.44842e+07	7.56049e+07	8.11663e+07	8.05918e+07	24356-66-9	HMDB0014340	-	-	-	-
243	pmb2260	LysoPC 15:1	Lipids	[M+H]+	480.308	184.073	479.301	C23H46NO7P	39957.2	31186	35724.9	21255.7	21512.3	28173.4	37402.4	36956.5	30286.2	31885.9	29057.9	38856	34394	35502.1	32864.6	--	--	-	-	-	-
244	Zmxn003874	7,8-Dihydro-Buddlenol B(threo)	Phenolic acids	[M-H]-	585.234	537.212	586.241	C31H38O11	192277	214627	235338	177670	201721	206523	422448	438586	386388	424499	372212	384226	328018	340920	315516	--	--	-	-	-	-
245	Lmsp004721	Tamarixetin-3-O-glucoside-7-O-rhamnoside	Flavonoids	[M+H]+	625.176	317.07	624.169	C28H32O16	4.09303e+06	745821	836653	888011	3.72517e+06	1.09809e+06	1.80246e+07	2.11368e+07	2.02448e+07	2.32665e+07	2.12308e+07	2.25969e+07	9.90835e+06	1.06879e+07	1.04641e+07	--	--	-	-	-	-
246	pmb0819	3-Indoleacetonitrile	Alkaloids	[M+H]+	157	130	156.069	C10H8N2	80310.5	84619	53710.8	56569.7	50651.4	40241.5	48534.9	42390.5	42576.4	85505.8	76341.4	65434.7	72419.4	67000.1	69967.9	771-51-7	HMDB0006524	C02938	ko00380//Tryptophan metabolism	Amino acid metabolism	Metabolism
247	pme3311	D-Fructose-1,6-biphosphate	Others	[M-H]-	339	97	339.996	C6H14O12P2	82067.4	67522.6	140115	104320	116423	101824	99818.2	83220.7	81138.5	71061.8	113760	71809	90108.1	90766.1	96641	--	--	C00354	ko01100//Metabolic pathways;ko01110//Biosynthesis of secondary metabolites;ko01120//Microbial metabolism in diverse environments;ko01130//Biosynthesis of antibiotics;ko01200//Carbon metabolism;ko00400//Phenylalanine, tyrosine and tryptophan biosynthesis;ko00710//Carbon fixation in photosynthetic organisms	Amino acid metabolism;Energy metabolism;Global and overview maps	Metabolism
248	mws0042	Epigallocatechin	Flavonoids	[M-H]-	305.067	125	306.074	C15H14O7	2.13148e+06	1.82919e+06	2.06351e+06	1.80047e+06	1.96982e+06	1.83309e+06	902467	775302	770680	1.13146e+06	1.25227e+06	1.11969e+06	1.56629e+06	1.45043e+06	1.5271e+06	-	HMDB0141542	C12136	ko01110//Biosynthesis of secondary metabolites;ko00941//Flavonoid biosynthesis	Biosynthesis of other secondary metabolites;Global and overview maps	Metabolism
249	pme2060	N6-Isopentenyladenine	Nucleotides and derivatives	[M+H]+	204.251	136	203.117	C10H13N5	24765.1	11547.6	30385.7	19243.7	22328	17151.6	39744.5	14819.1	41286	21983.9	31409.1	24759.7	21519.5	20261.8	21820.6	--	--	C04083	ko01110//Biosynthesis of secondary metabolites;ko00908//Zeatin biosynthesis;ko04075//Plant hormone signal transduction	Global and overview maps;Metabolism of terpenoids and polyketides;Signal transduction	Environmental Information Processing;Metabolism
250	MWSHY0050	Kaempferol-3-O-rutinoside(Nicotiflorin)*	Flavonoids	[M+H]+	595.166	287.053	594.159	C27H30O15	7.77156e+06	3.3389e+06	3.56889e+06	4.45282e+06	8.32925e+06	4.64314e+06	5.98784e+06	6.3351e+06	5.86744e+06	7.91291e+06	5.7931e+06	8.02166e+06	5.83096e+06	5.98725e+06	5.54169e+06	--	--	C21833	ko01110//Biosynthesis of secondary metabolites;ko00944//Flavone and flavonol biosynthesis	Biosynthesis of other secondary metabolites;Global and overview maps	Metabolism
251	pme0193	L-Glutamine	Amino acids and derivatives	[M+H]+	147.076	84	146.069	C5H10N2O3	825285	861108	1.0865e+06	496915	579731	500065	357412	386149	378338	303442	284591	310260	586198	557622	542953	5959-95-5	HMDB0003423	C00064	ko01100//Metabolic pathways;ko01120//Microbial metabolism in diverse environments;ko01230//Biosynthesis of amino acids;ko02010//ABC transporters;ko00230//Purine metabolism;ko00240//Pyrimidine metabolism;ko00970//Aminoacyl-tRNA biosynthesis;ko00630//Glyoxylate and dicarboxylate metabolism;ko00220//Arginine biosynthesis;ko00250//Alanine, aspartate and glutamate metabolism;ko00910//Nitrogen metaboli…	Amino acid metabolism;Carbohydrate metabolism;Energy metabolism;Global and overview maps;Membrane transport;Nucleotide metabolism;Translation	Environmental Information Processing;Genetic Information Processing;Metabolism
252	pmb0786	D-Glucosamine	Others	[M+H]+	180.087	163.06	179.079	C6H13NO5	7.47448e+06	7.42002e+06	7.50587e+06	7.6009e+06	7.44644e+06	8.62496e+06	8.04838e+06	1.09363e+07	8.97684e+06	9.19934e+06	7.64376e+06	9.69243e+06	7.39338e+06	7.63239e+06	7.05773e+06	14257-69-3	HMDB0030091	C00329	ko01100//Metabolic pathways;ko00520//Amino sugar and nucleotide sugar metabolism	Carbohydrate metabolism;Global and overview maps	Metabolism
253	pmb0782	Piperidine	Alkaloids	[M+H]+	86.1	69.2	85.0891	C5H11N	641320	655739	720167	473736	562685	476699	387658	377671	408848	287823	297466	357613	449064	427251	461908	110-89-4	HMDB0034301	C01746	ko00960//Tropane, piperidine and pyridine alkaloid biosynthesis	Biosynthesis of other secondary metabolites	Metabolism
254	mws4170	D-Glucose	Others	[M-H]-	179.056	59.0139	180.063	C6H12O6	479192	593478	497778	547001	515339	590597	586671	510264	660494	508838	522187	520445	501569	463596	482006	492-62-6	HMDB0003345	C00031	ko01100//Metabolic pathways;ko01110//Biosynthesis of secondary metabolites;ko01130//Biosynthesis of antibiotics;ko02010//ABC transporters;ko00052//Galactose metabolism;ko00520//Amino sugar and nucleotide sugar metabolism;ko00500//Starch and sucrose metabolism;ko00030//Pentose phosphate pathway;ko00010//Glycolysis / Gluconeogenesis;ko04931//Insulin resistance;ko00901//Indole alkaloid biosynthesis;…	Biosynthesis of other secondary metabolites;Carbohydrate metabolism;Endocrine and metabolic diseases;Global and overview maps;Membrane transport	Environmental Information Processing;Human Diseases;Metabolism
255	pme2827	Palmitaldehyde	Lipids	[M-H]-	239	223	240.245	C16H32O	105236901	1.0846e+08	1.11978e+08	1.09515e+08	1.11132e+08	110449802	1.00676e+08	1.01183e+08	1.01262e+08	1.0165e+08	9.91587e+07	1.0102e+08	9.69469e+07	9.9437e+07	1.04735e+08	629-80-1	HMDB0001551	C00517	ko00071//Fatty acid degradation	Lipid metabolism	Metabolism
256	Lmmn002260	5'-Methoxyisolariciresinol-9'-O-glucoside	Lignans and Coumarins	[M-H]-	551.213	389.167	552.221	C27H36O12	184202	224410	187893	185313	183191	156653	272506	227614	190585	186694	227912	197388	203533	220227	214185	--	--	-	-	-	-
257	Lmsn007789	Phloretin-4'-O-(6''-Cinnamoyl)glucoside	Flavonoids	[M-H]-	565.172	273.077	566.179	C30H30O11	1.5856e+07	1.51829e+07	15448053	1.94025e+07	2.05098e+07	2.05155e+07	3.87149e+07	3.95479e+07	3.58247e+07	3.94528e+07	3.97952e+07	4.08422e+07	3.64802e+07	3.41495e+07	3.40048e+07	--	--	-	-	-	-
258	Lmhp010040	LysoPE 20:3	Lipids	[M+H]+	504.308	363.289	503.301	C25H46NO7P	19595.5	12077.9	14143.6	9723.48	10445.1	9384.98	15702.3	15287	12753.2	16281.2	11357.5	13506.1	11080.5	11848.3	11053.6	--	--	-	-	-	-
259	Lmqn000432	1-(sn-Glycero-3-phospho)-1D-myo-inositol	Others	[M-H]-	333.058	333.056	334.067	C9H19O11P	827967	670262	906333	1.25556e+06	1.39644e+06	1.13451e+06	1.32765e+06	1.01691e+06	1.06424e+06	1.72385e+06	2.00214e+06	1.32961e+06	1.34686e+06	1.45879e+06	1.41219e+06	-	HMDB0011649	-	-	-	-
260	pmb2999	Chrysoeriol-5-O-glucoside	Flavonoids	[M-H]-	461.109	299.1	462.116	C22H22O11	3.80079e+07	3.95456e+07	3.67362e+07	4.10601e+07	3.83903e+07	3.89076e+07	2.90793e+07	2.9309e+07	2.65186e+07	2.907e+07	2.83964e+07	2.75355e+07	3.65664e+07	3.37559e+07	3.53559e+07	--	--	-	-	-	-
261	pme0321	Kaempferol-7-O-rhamnoside	Flavonoids	[M-H]-	431.098	285	432.106	C21H20O10	2.54634e+07	2.83455e+07	2.97344e+07	3.37143e+07	2.90332e+07	2.90662e+07	2.03804e+07	1.78623e+07	1.81203e+07	3.26501e+07	3.08458e+07	2.93107e+07	2.64907e+07	2.841e+07	2.65378e+07	--	--	-	-	-	-
262	Lmlp006175	Isosalipurposide (Phlorizin Chalcone)	Flavonoids	[M+H]+	435.129	273.089	434.121	C21H22O10	1.25393e+07	1.23591e+07	1.13979e+07	1.61877e+07	1.7021e+07	1.75409e+07	3.74699e+07	3.83168e+07	3.70827e+07	3.18374e+07	3.34313e+07	3.21046e+07	2.39725e+07	2.59754e+07	2.52113e+07	--	--	C16406	ko00941//Flavonoid biosynthesis	Biosynthesis of other secondary metabolites	Metabolism
263	Lmjp002906	Rhamnetin-3-O-Glucoside*	Flavonoids	[M+H]+	479.118	317.065	478.111	C22H22O12	1.87176e+07	1.47732e+07	1.46136e+07	1.63593e+07	1.95803e+07	1.75553e+07	3.28791e+07	3.37807e+07	3.18969e+07	3.11262e+07	3.52308e+07	3.40771e+07	2.21672e+07	2.2943e+07	2.40187e+07	--	--	-	-	-	-
264	Hmcp002298	Limocitrin-3-O-arabinoside	Flavonoids	[M+H]+	479.118	347.07	478.111	C22H22O12	216754	139818	125989	102955	197840	167917	689428	830190	738680	727225	535062	982837	458253	493325	462823	--	--	-	-	-	-
265	Lmsn006452	Phloretin-4'-O-(6''-Salicyloyl)glucoside	Flavonoids	[M-H]-	555.151	273.077	556.158	C28H28O12	9	9	327205	9	370924	445137	1.50214e+07	1.48671e+07	1.20793e+07	1.13589e+07	1.00402e+07	1.03917e+07	7.1442e+06	7.07256e+06	6.6219e+06	--	--	-	-	-	-
266	pme3188	Uridine 5'-monophosphate	Nucleotides and derivatives	[M-H]-	323.029	211	324.036	C9H13N2O9P	257930	116435	148382	159111	287085	290896	410819	321240	245074	347019	246848	256983	221578	237449	238544	58-97-9	HMDB0000288	C00105	ko01100//Metabolic pathways;ko00240//Pyrimidine metabolism	Global and overview maps;Nucleotide metabolism	Metabolism
267	HJAP104	Benzaldehyde	Phenolic acids	[M+H]+	107.049	77.0446	106.041	C7H6O	3.07521e+06	2.80311e+06	2.34985e+06	2.83885e+06	3.07821e+06	2.9006e+06	2.93093e+06	2.81547e+06	2.36835e+06	2.44885e+06	2.54661e+06	2.39418e+06	2.82899e+06	2.81237e+06	2.62551e+06	100-52-7	HMDB0006115	C00261	ko01120//Microbial metabolism in diverse environments;ko01220//Degradation of aromatic compounds	Global and overview maps	Metabolism
268	Lmtp001399	5,6-Dihydroxyindole-5-O-β-glucoside	Alkaloids	[M+H]+	312.106	150.054	311.101	C14H17NO7	9	9	9	9	9	9	29616.5	27534.5	32211.2	49879.4	35924	38812.3	28547.3	27059.7	29352.4	--	--	-	-	-	-
269	mws0097	Pinoresinol	Lignans and Coumarins	[M-H]-	357.134	151	358.142	C20H22O6	663946	565819	633160	1.17971e+06	1.23701e+06	1.27977e+06	1.15197e+06	943087	1.08292e+06	2.57846e+06	2.65989e+06	2.51419e+06	1.56063e+06	1.43746e+06	1.49636e+06	--	--	C05366	ko01110//Biosynthesis of secondary metabolites	Global and overview maps	Metabolism
270	Lmmn003663	5-Glucosyloxy-2-Hydroxybenzoic acid methyl ester	Phenolic acids	[M-H]-	329.088	167.036	330.095	C14H18O9	3.61224e+07	3.23712e+07	3.16407e+07	2.72451e+07	2.90737e+07	3.10477e+07	7.97706e+06	7.98858e+06	8.33739e+06	6.48794e+06	7.55988e+06	6.93395e+06	1.91642e+07	1.91243e+07	2.05484e+07	--	--	-	-	-	-
271	mws4052	1-Aminocyclopropane-1-carboxylic acid	Organic acids	[M+H]+	102.055	56.05	101.048	C4H7NO2	317489	297765	283622	330662	328302	320364	277093	251842	251392	222592	225306	227596	306037	290284	282210	22059-21-8	HMDB0036458	C01234	ko01100//Metabolic pathways;ko01110//Biosynthesis of secondary metabolites;ko00270//Cysteine and methionine metabolism	Amino acid metabolism;Global and overview maps	Metabolism
272	HJKP000649	N-benzylformamide	Alkaloids	[M+H]+	136.071	91.0544	135.068	C8H9NO	1.15868e+06	1.06533e+06	1.15194e+06	1.34684e+06	1.48353e+06	1.26061e+06	900439	725243	849532	977799	973667	1.09234e+06	1.04277e+06	995181	1.08111e+06	--	--	-	-	-	-
273	mws0341	2-Hydroxyisocaproic acid	Organic acids	[M-H]-	131.071	85	132.079	C6H12O3	307599	321157	362152	240833	251322	267996	207434	196010	175505	235415	270376	256070	251282	271354	254183	498-36-2	HMDB0000665	-	-	-	-
274	Zmzp000145	Trimethyllysine	Amino acids and derivatives	[M+H]+	189.16	84.0803	188.153	C9H20N2O2	394556	463301	470339	408578	499627	416882	312293	377622	331815	301000	298213	340747	391644	417685	386512	19253-88-4	HMDB0001325	C03793	ko00310//Lysine degradation	Amino acid metabolism	Metabolism
275	pme3388	Homoarginine	Amino acids and derivatives	[M+H]+	189.135	144	188.127	C7H16N4O2	322864	316996	312315	283936	319290	308827	129819	163414	163707	107580	101636	93015.1	241820	224139	226002	156-86-5	HMDB0000670	-	-	-	-
276	Zmpn003368	13S-Hydroxy-9Z,11E,15Z-octadecatrienoic acid	Lipids	[M-H]-	293.214	195.139	294.219	C18H30O3	826024	887736	744498	564856	597138	479530	724246	692501	560372	775249	655883	609850	721325	697990	663219	--	--	C16316	ko00592//alpha-Linolenic acid metabolism	Lipid metabolism	Metabolism
277	pmp001251	LysoPC 18:2(2n isomer)	Lipids	[M+H]+	520.34	184.073	519.332	C26H50NO7P	887712	755381	714173	523033	472062	409477	637676	724136	364902	654110	437720	457691	594107	640310	597431	--	--	-	-	-	-
278	Lmbp000668	Isonicotinic acid	Others	[M+H]+	124.039	78.0336	123.032	C6H5NO2	303676	269797	265222	296152	331552	288006	151508	158043	177584	209733	265426	289448	251841	238215	259031	55-22-1	HMDB0060665	-	-	-	-
279	pmb0808	Esculetin-6-O-quinic acid	Lignans and Coumarins	[M+H]+	353.1	179	352.079	C16H16O9	69934	78794.8	69414.3	74500.3	94904.7	135398	266582	256420	214232	232718	215604	223590	374636	406330	399691	--	--	-	-	-	-
280	Lmgn000160	3-Ureidopropionic Acid	Organic acids	[M-H]-	131.046	70.0297	132.054	C4H8N2O3	502173	523928	581202	559448	460880	497289	301604	339084	293322	158246	126399	136274	367252	362365	338778	-	HMDB0062812	C02642	ko01100//Metabolic pathways;ko00240//Pyrimidine metabolism;ko00410//beta-Alanine metabolism;ko00770//Pantothenate and CoA biosynthesis	Global and overview maps;Metabolism of cofactors and vitamins;Metabolism of other amino acids;Nucleotide metabolism	Metabolism
281	mws0582	S-(Methyl)glutathione	Amino acids and derivatives	[M+H]+	322.107	130	321.099	C11H19N3O6S	87453.9	78849.8	59292.1	55855.1	70732.4	81322.1	107195	137206	163367	60707.9	105764	77704.3	115887	118797	109185	--	--	-	-	-	-
282	pmb2791	9-Hydroperoxy-10E,12,15Z-octadecatrienoic acid	Lipids	[M-H]-	309.207	209.1	310.1	C18H30O4	137782	143605	152882	95581.8	101433	107034	146008	132016	123344	127952	120658	120670	131177	121247	130310	--	--	C16321	ko01110//Biosynthesis of secondary metabolites;ko00592//alpha-Linolenic acid metabolism	Global and overview maps;Lipid metabolism	Metabolism
283	MWSslk114	Pherocon (4-(4-Acetoxyphenyl)-2-butanone)	Others	[M+H]+	207.101	107.051	206.094	C12H14O3	1.22327e+06	597736	629535	151532	182080	368553	302042	430594	560534	280404	445359	571776	414171	448826	444101	--	--	-	-	-	-
284	pma1751	N-(beta-D-Glucosyl)nicotinate	Others	[M+H]+	286.092	124	285.085	C12H15NO7	504370	784416	520912	561596	494611	627905	100898	92725.6	63685.7	189151	186219	141917	322764	300038	324405	--	--	-	-	-	-
285	Lmyp005841	Chrysin-7-O-glucoside	Flavonoids	[M+H]+	417.118	255.059	416.111	C21H20O9	314499	246043	169845	387695	353356	413415	5.46845e+07	5.01649e+07	4.80588e+07	5.20241e+07	4.83803e+07	5.03411e+07	3.032e+07	3.1159e+07	3.29959e+07	--	--	-	-	-	-
286	pmb0818	Methoxyindoleacetic acid	Alkaloids	[M+H]+	206.1	147.5	205.074	C11H11NO3	171429	147362	187327	122836	108044	116472	69509.2	68561.8	73052.6	131661	110598	108486	117696	108886	117339	3471-31-6	HMDB0004096	C05660	ko00380//Tryptophan metabolism	Amino acid metabolism	Metabolism
287	Lmyp004617	Pinocembrin-7-O-glucoside (Pinocembroside)	Flavonoids	[M+H]+	419.134	257.081	418.127	C21H22O9	57733.6	86310.1	72166.7	132798	126315	140371	589049	665001	561500	657203	682181	596361	426152	463518	436816	--	--	-	-	-	-
288	pme2693	N-Acetylputrescine	Alkaloids	[M+H]+	131.118	114.091	130.111	C6H14N2O	200690	105311	77445.5	104730	196574	87472.6	91978.6	69162.6	93785.5	103923	82905.2	90513.9	119651	109636	115152	18233-70-0	HMDB0002064	C02714	ko01100//Metabolic pathways;ko00330//Arginine and proline metabolism	Amino acid metabolism;Global and overview maps	Metabolism
289	pme1109	Guanine	Nucleotides and derivatives	[M+H]+	152.057	135	151.049	C5H5N5O	1.7975e+06	942146	989783	238959	346215	458896	407972	579469	719534	363017	660661	884030	690829	715076	753411	73-40-5	HMDB0000132	C00242	ko01100//Metabolic pathways;ko00230//Purine metabolism	Global and overview maps;Nucleotide metabolism	Metabolism
290	Lmln010063	2,6-Di-tert-butylphenol*	Phenolic acids	[M-H]-	205.158	189.129	206.167	C14H22O	123507	109829	122634	131274	138784	117749	106058	96360.2	92577	98912.9	143717	104698	114422	105007	111830	--	--	-	-	-	-
291	MWSHY0136	Kaempferol-3-O-glucoside (Astragalin)*	Flavonoids	[M+H]+	449.108	287.055	448.101	C21H20O11	3.29431e+07	2.93376e+07	3.30934e+07	4.30157e+07	4.33969e+07	3.96329e+07	5.78775e+07	5.2459e+07	5.09252e+07	7.02638e+07	7.26407e+07	6.83449e+07	4.82556e+07	5.24881e+07	5.16549e+07	--	--	C12249	ko01110//Biosynthesis of secondary metabolites;ko00944//Flavone and flavonol biosynthesis	Biosynthesis of other secondary metabolites;Global and overview maps	Metabolism
292	mws0250	L-Tyrosine	Amino acids and derivatives	[M+H]+	182.081	136.1	181.074	C9H11NO3	1.45233e+07	1.37888e+07	1.46918e+07	1.75111e+07	1.78072e+07	1.69362e+07	1.12572e+07	1.07525e+07	1.15911e+07	1.34712e+07	1.48363e+07	1.5764e+07	1.41843e+07	13519900	1.4774e+07	60-18-4	HMDB0000158	C00082	ko01100//Metabolic pathways;ko01110//Biosynthesis of secondary metabolites;ko01130//Biosynthesis of antibiotics;ko01230//Biosynthesis of amino acids;ko01210//2-Oxocarboxylic acid metabolism;ko00940//Phenylpropanoid biosynthesis;ko00360//Phenylalanine metabolism;ko00970//Aminoacyl-tRNA biosynthesis;ko00350//Tyrosine metabolism;ko00400//Phenylalanine, tyrosine and tryptophan biosynthesis;ko00966//G…	Amino acid metabolism;Biosynthesis of other secondary metabolites;Global and overview maps;Metabolism of cofactors and vitamins;Metabolism of other amino acids;Translation	Genetic Information Processing;Metabolism
293	Zmdp000972	S-Methyl-L-cysteine	Amino acids and derivatives	[M+H]+	136.042	91.0537	135.035	C4H9NO2S	1.40055e+06	1.24488e+06	1.3535e+06	1.58632e+06	1.64448e+06	1.54266e+06	955402	885454	997746	1.10416e+06	1.12405e+06	1.37441e+06	1.24256e+06	1.14566e+06	1.23446e+06	1187-84-4	HMDB0002108	-	-	-	-
294	Rfmb087	9-Hydroxy-13-oxo-10-octadecenoic Acid	Lipids	[M-H]-	311.223	293.213	312.23	C18H32O4	29573.9	33201.4	20933.4	17454.2	20656.6	24690.1	26683	26516.3	23384.6	22309.8	17453.7	23233	26780.1	28916.7	28997	--	--	-	-	-	-
295	MWS2984	8-Azaguanine	Nucleotides and derivatives	[M+H]+	153.052	136.026	152.045	C4H4N6O	215453	126726	132071	124287	113563	105701	52499.4	74988.9	90369.1	76216.6	117299	140808	122699	117610	128585	--	--	-	-	-	-
296	Zmhn001358	4-O-Glucosyl-4-hydroxybenzoic acid	Phenolic acids	[M-H]-	299.077	137.025	300.084	C13H16O8	751840	733244	753465	1.57087e+06	1.41764e+06	1.55326e+06	639741	533313	575312	796324	793276	647882	881878	964455	924799	--	--	-	-	-	-
297	MWSslk097	Dimethyl phthalate	Phenolic acids	[M+H]+	195.065	163.04	194.058	C10H10O4	113009	126103	153769	126983	115310	116196	143136	126785	169557	103965	135369	130656	121545	125281	132669	--	--	-	-	-	-
298	pmp001311	6-Hydroxykaempferol-7,6-O-Diglucoside	Flavonoids	[M+H]+	627.156	303.1	626.148	C27H30O17	358832	425680	418596	747839	743912	631593	554821	518383	549449	773094	760748	633867	676416	629140	624313	--	--	-	-	-	-
299	pmp000566	Claussequinone	Flavonoids	[M+H]+	287.091	163	286.084	C16H14O5	2.03919e+06	3.3303e+06	2.19446e+06	1.99983e+06	1.87633e+06	2.23536e+06	723616	783742	669144	576178	546037	609114	1.20046e+06	1.28145e+06	1.30956e+06	--	--	-	-	-	-
300	Hmcp009963	Candicine	Alkaloids	[M]+	180.137	123.07	180.138	C11H18NO+	65396.8	62557	72389.6	66865.6	50705.3	48001.2	85244	51254.1	39697.8	28209.3	96936.8	45826.7	60542.9	60230.6	65199.1	--	--	-	-	-	-
301	Lmsp004851	3-Hydroxyphloretin	Flavonoids	[M+H]+	291.086	123.044	290.079	C15H14O6	3.51077e+07	2.68242e+07	2.37497e+07	3.11469e+07	3.84502e+07	3.32443e+07	3.8062e+07	3.50669e+07	2.78914e+07	3.02447e+07	3.54936e+07	2.63155e+07	3.35913e+07	3.16012e+07	3.08016e+07	-	HMDB0029253	-	-	-	-
302	MWS20172	5-Hydroxymethylfurfural	Others	[M+H]+	127.039	53.041	126.032	C6H6O3	91611.4	106658	143995	94090.9	68501.9	70042.7	9	9	9	9	9	9	64178.2	59759.8	65067.8	67-47-0	HMDB0034355	C11101	ko01120//Microbial metabolism in diverse environments	Global and overview maps	Metabolism
303	pmb0530	Nicotinic acid adenine dinucleotide	Nucleotides and derivatives	[M+H]+	664.116	136.2	663.109	C21H27N7O14P2	120986	300050	308605	259966	139225	139642	241882	215148	162171	275364	552059	268269	239790	262570	250910	6450-77-7	HMDB0001179	C00857	ko01100//Metabolic pathways;ko00760//Nicotinate and nicotinamide metabolism	Global and overview maps;Metabolism of cofactors and vitamins	Metabolism
304	mws1164	D-Fructose	Others	[M-H]-	179.056	59.0139	180.063	C6H12O6	549028	654472	579184	727747	709410	731015	649288	487459	695662	562315	563026	524832	626588	572058	601299	57-48-7	HMDB0062538	-	-	-	-
305	MWSHY0174	Epicatechin	Flavonoids	[M+H]+	291.086	139.04	290.079	C15H14O6	1.85243e+07	1.8267e+07	1.88009e+07	2.57531e+07	2.56246e+07	2.8884e+07	3.46756e+07	3.60338e+07	3.36658e+07	3.11753e+07	3.0922e+07	3.64941e+07	3.07667e+07	32855654	3.36134e+07	18829-70-4	HMDB0037953	C09727	ko01110//Biosynthesis of secondary metabolites;ko00941//Flavonoid biosynthesis	Biosynthesis of other secondary metabolites;Global and overview maps	Metabolism
306	pmb3023	Eriodictyol-8-C-glucoside	Flavonoids	[M-H]-	449.109	287	450.116	C21H22O11	1.29949e+06	1.43875e+06	1.14854e+06	1.97809e+06	1.80879e+06	1.8625e+06	3.19545e+06	3.21515e+06	2.76625e+06	2.77292e+06	2.73404e+06	2.68203e+06	2.42046e+06	2.45391e+06	2.2509e+06	--	--	-	-	-	-
307	pmn001710	Rosmarinic acid-3'-O-glucoside	Phenolic acids	[M-H]-	521.13	359.08	522.137	C24H26O13	169417	165808	153256	157210	199675	217018	390562	411754	422172	394780	364467	416963	280920	256545	265582	--	--	-	-	-	-
308	Hmgp003163	3,3',5,7-Tetrahydroxy-4',6-Dimethoxyflavone; (Laciniatin)	Flavonoids	[M+H]+	347.078	332.05	346.07	C17H14O8	111277	86459.2	96514.6	51098.8	67200.6	81183.9	1.3932e+06	1.36273e+06	1.15668e+06	1.00936e+06	760803	1.33556e+06	625027	685758	659415	--	--	-	-	-	-
309	MWSHY0064	Isorhamnetin-3-O-neohesperidoside*	Flavonoids	[M+H]+	625.174	317.065	624.169	C28H32O16	4.45984e+06	950244	819513	1.12109e+06	4.97761e+06	1.48581e+06	2.38411e+07	2.3907e+07	2.30688e+07	2.38965e+07	2.37901e+07	2.28428e+07	1.12203e+07	1.16289e+07	1.06013e+07	--	--	-	-	-	-
310	pmb1096	Indole	Alkaloids	[M+H]+	118.065	91	117.058	C8H7N	86991.4	118193	116880	89073.5	111264	97795.1	63582	67785.2	91967.5	94793.4	115138	91922.9	97481.5	102672	106977	109-97-7	HMDB0035924	C00463	ko01100//Metabolic pathways;ko01110//Biosynthesis of secondary metabolites;ko00380//Tryptophan metabolism;ko00400//Phenylalanine, tyrosine and tryptophan biosynthesis;ko00402//Benzoxazinoid biosynthesis	Amino acid metabolism;Biosynthesis of other secondary metabolites;Global and overview maps	Metabolism
311	Lmyn003835	4-(3,4,5-Trihydroxybenzoxy)benzoic acid	Phenolic acids	[M-H]-	289.035	137.024	290.043	C14H10O7	613658	483032	561748	547487	567208	545958	1.00799e+06	1.03796e+06	989152	916220	895628	1.08465e+06	741021	807424	751654	--	--	-	-	-	-
312	Hmgn001653	Protocatechualdehyde	Phenolic acids	[M-H]-	137.024	93.0354	138.032	C7H6O3	1.17187e+06	927119	937498	710184	690549	816547	987747	1.03879e+06	1.11351e+06	1.14734e+06	1.20999e+06	1.1322e+06	909004	971383	995638	139-85-5	HMDB0059965	C16700	ko00950//Isoquinoline alkaloid biosynthesis	Biosynthesis of other secondary metabolites	Metabolism
313	Zmyn004732	2R-hydroxy-9Z,12Z,15Z-octadecatrienoic acid	Lipids	[M-H]-	293.213	185.119	294.219	C18H30O3	38209	30504.5	28917.2	24372.9	18054	21066.8	14426.6	20020.6	12781.9	13155.8	8107.1	14111.7	23606.5	23279.3	21618.8	--	--	C16342	ko00592//alpha-Linolenic acid metabolism	Lipid metabolism	Metabolism
314	mws4134	Oxiglutatione	Amino acids and derivatives	[M-H]-	611.145	306.079	612.152	C20H32N6O12S2	489633	495997	499107	385187	459834	484577	312235	268681	247344	219955	224929	234731	264266	284986	261951	27025-41-8	HMDB0003337	C00127	ko00480//Glutathione metabolism	Metabolism of other amino acids	Metabolism
315	Zmcp003989	Kaempferol-3-O-rhamnosyl(1→2)glucoside	Flavonoids	[M+H]+	595.163	287.054	594.159	C27H30O15	1.02516e+07	6.23126e+06	8.95484e+06	1.50213e+07	1.61746e+07	1.80988e+07	4.24538e+06	4.19801e+06	3.27128e+06	6.08372e+06	5.91557e+06	5.78742e+06	7.56009e+06	8.29214e+06	8.06502e+06	--	--	-	-	-	-
316	Lmqp000329	5-Aminoimidazole ribonucleotide	Nucleotides and derivatives	[M+H]+	296.067	104.108	295.056	C8H14N3O7P	223761	168920	129375	230519	302947	234865	172746	169429	189119	246518	263628	232658	251001	231761	252383	25635-88-5	HMDB0001235	C03373	ko01100//Metabolic pathways;ko01110//Biosynthesis of secondary metabolites;ko01130//Biosynthesis of antibiotics;ko00230//Purine metabolism;ko00730//Thiamine metabolism	Global and overview maps;Metabolism of cofactors and vitamins;Nucleotide metabolism	Metabolism
317	pme3705	D-Glucoronic acid	Others	[M-H]-	193.035	73	194.043	C6H10O7	272079	259349	275718	230238	294673	253137	375609	295102	368726	203218	274786	241623	308851	308060	334304	--	--	C00191	ko01100//Metabolic pathways;ko00053//Ascorbate and aldarate metabolism;ko00520//Amino sugar and nucleotide sugar metabolism;ko00040//Pentose and glucuronate interconversions;ko00562//Inositol phosphate metabolism	Carbohydrate metabolism;Global and overview maps	Metabolism
318	Xmyp005654	Kaempferol-4'-O-glucoside*	Flavonoids	[M+H]+	449.106	287.056	448.101	C21H20O11	3.21759e+07	3.21684e+07	3.24311e+07	4.51818e+07	4.90773e+07	4.37273e+07	57621453	5.58579e+07	5.53625e+07	7.54024e+07	7.2186e+07	7.35095e+07	4.77933e+07	5.22832e+07	5.14536e+07	--	--	-	-	-	-
319	pmc0274	6-Methylmercaptopurine	Nucleotides and derivatives	[M+H]+	167.1	121.1	166.031	C6H6N4S	1.52114e+07	1.47877e+07	1.53345e+07	1.04837e+07	1.08199e+07	1.11071e+07	1.26947e+07	1.09238e+07	1.11642e+07	1.01455e+07	1.08818e+07	1.00448e+07	1.08628e+07	1.18901e+07	1.11184e+07	-	HMDB0060412	-	-	-	-
320	Zmtn001661	Vanilloloside	Phenolic acids	[M-H]-	315.106	153.019	316.116	C14H20O8	2.14436e+06	2.45513e+06	2.20942e+06	6.15684e+06	5.77761e+06	6.56547e+06	3.35455e+06	2.87871e+06	2.59067e+06	3.35633e+06	3.20868e+06	3.54621e+06	3.5702e+06	3.896e+06	3.8611e+06	74950-96-2	HMDB0032013	-	-	-	-
321	MWSmce644	4-Acetoxy-3-Ethoxybenzaldehyde	Others	[M+H]+	209.08	93.0338	208.074	C11H12O4	30782.8	34507.8	36462.9	13896.6	20968.6	18464.3	20781.7	26473.9	18946.5	18894.4	19073.2	23776.8	25603.2	25279.9	23427.8	--	--	-	-	-	-
322	mws0256	L-Valine	Amino acids and derivatives	[M+H]+	118.086	72.1	117.079	C5H11NO2	1.91469e+07	1.76979e+07	1.98148e+07	2.18777e+07	2.25809e+07	2.12354e+07	1.27977e+07	1.16137e+07	1.34923e+07	1.25416e+07	1.28545e+07	1.10068e+07	1.80961e+07	1.72087e+07	1.64625e+07	72-18-4	HMDB0000883	C00183	ko01100//Metabolic pathways;ko01110//Biosynthesis of secondary metabolites;ko01130//Biosynthesis of antibiotics;ko01230//Biosynthesis of amino acids;ko02010//ABC transporters;ko01210//2-Oxocarboxylic acid metabolism;ko00970//Aminoacyl-tRNA biosynthesis;ko00290//Valine, leucine and isoleucine biosynthesis;ko00770//Pantothenate and CoA biosynthesis;ko00966//Glucosinolate biosynthesis;ko00460//Cyano…	Amino acid metabolism;Biosynthesis of other secondary metabolites;Global and overview maps;Membrane transport;Metabolism of cofactors and vitamins;Metabolism of other amino acids;Translation	Environmental Information Processing;Genetic Information Processing;Metabolism
323	MWSHY0075	Phloretin-2'-O-glucoside (Phlorizin)	Flavonoids	[M+H]+	437.142	275.089	436.137	C21H24O10	1.66353e+07	1.54673e+07	1.50842e+07	1.71552e+07	1.72194e+07	1.63081e+07	1.30154e+07	1.02471e+07	1.0617e+07	1.09099e+07	1.18928e+07	1.07569e+07	1.10792e+07	1.0098e+07	1.08064e+07	--	--	C01604	ko01110//Biosynthesis of secondary metabolites;ko00941//Flavonoid biosynthesis	Biosynthesis of other secondary metabolites;Global and overview maps	Metabolism
324	pme0230	Adenosine	Nucleotides and derivatives	[M+H]+	268.104	136.062	267.097	C10H13N5O4	9.26612e+07	9.67542e+07	6.89498e+07	6.96343e+07	7.54568e+07	7.68136e+07	8.56363e+07	8.02288e+07	8.56448e+07	8.71339e+07	5.49446e+07	7.44554e+07	7.72012e+07	8.46641e+07	8.2777e+07	58-61-7	HMDB0000050	C00212	ko01100//Metabolic pathways;ko00230//Purine metabolism	Global and overview maps;Nucleotide metabolism	Metabolism
325	pme3207	Muconic acid	Organic acids	[M-H]-	141.019	59	142.027	C6H6O4	9	321823	269332	4.59873e+06	5.38109e+06	6.08749e+06	960988	407084	419914	4.06072e+06	5.01941e+06	3.80363e+06	2.97585e+06	2.87846e+06	3.16055e+06	1119-72-8	HMDB0006331	C02480	ko01100//Metabolic pathways;ko01120//Microbial metabolism in diverse environments;ko01220//Degradation of aromatic compounds	Global and overview maps	Metabolism
326	Lmnp002413	Luteolin-6-C-glucoside-7-O-rhamnoside	Flavonoids	[M+H]+	595.166	449.11	594.159	C27H30O15	115138	135108	146010	134101	156507	127893	119329	131436	150012	236409	239130	247977	154552	168010	155161	--	--	-	-	-	-
327	Zmtn001624	N-Acetylisatin	Alkaloids	[M-H]-	188.035	144.046	189.043	C10H7NO3	4.03579e+06	4.46438e+06	4.57278e+06	5.68419e+06	5.05404e+06	5.58576e+06	3.64944e+06	3.69069e+06	3.56669e+06	3.62763e+06	3.11661e+06	2.65659e+06	3.9376e+06	4.16688e+06	3.79104e+06	--	--	C02172	ko00380//Tryptophan metabolism	Amino acid metabolism	Metabolism
328	mws0036	Hesperetin-7-O-rutinoside (Hesperidin)	Flavonoids	[M-H]-	609.183	301.086	610.19	C28H34O15	134503	79997.8	103403	148630	141442	122250	2.87722e+06	3.19045e+06	2.55974e+06	3.06098e+06	2.92504e+06	3.1709e+06	1.50888e+06	1.6071e+06	1.65871e+06	--	--	-	-	-	-
329	pmb2636	8,15-Dihydroxy-5,9,11,13-eicosatetraenoic acid	Lipids	[M-H]-	335.1	253.1	336.23	C20H32O4	8381.17	8739.85	7764.03	16777.8	15988.1	14590.7	285521	318417	181724	258136	255984	257531	189319	177485	195076	77667-08-4	HMDB0010219	-	-	-	-
330	pmb0580	Chrysin-5-O-glucoside (Toringin)	Flavonoids	[M+H]+	417.1	255.1	416.111	C21H20O9	238594	168493	146012	218204	235025	237460	3.54016e+07	4.03083e+07	3.78323e+07	3.81841e+07	3.61768e+07	3.94659e+07	2.26752e+07	2.061e+07	2.19011e+07	--	--	-	-	-	-
331	Lmyp004516	Quercetin-3-O-(2''-O-p-Coumaroyl)galactoside	Flavonoids	[M+H]+	611.139	147.044	610.132	C30H26O14	90073.6	95087.9	110214	172134	174585	150300	12630	23940.6	21477.5	17714	27472.4	19545.6	61395.8	66534.5	61185.8	--	--	-	-	-	-
332	pme1178	Guanosine	Nucleotides and derivatives	[M+H]+	284.099	152	283.092	C10H13N5O5	1.6379e+07	1.57809e+07	1.1743e+07	8.63837e+06	1.12049e+07	1.09853e+07	1.51296e+07	1.26008e+07	1.74145e+07	1.25176e+07	9.58703e+06	1.33151e+07	1.25041e+07	1.34094e+07	1.37406e+07	118-00-3	HMDB0000133	C00387	ko01100//Metabolic pathways;ko00230//Purine metabolism	Global and overview maps;Nucleotide metabolism	Metabolism
333	pmn001583	Quercetin-3-O-robinobioside	Flavonoids	[M-H]-	609.146	300.029	610.153	C27H30O16	4.74017e+06	5.06567e+06	5.59017e+06	8.60394e+06	8.2444e+06	7.4562e+06	3.4888e+06	4.31804e+06	3.66195e+06	5.26496e+06	5.54858e+06	5.0777e+06	5.23469e+06	5.09353e+06	5.59291e+06	--	--	-	-	-	-
334	Lmrn003000	2-Hydroxy-3-phenylpropanoic acid	Phenolic acids	[M-H]-	165.056	103.056	166.063	C9H10O3	105717	98676.8	118799	24844.3	37079.1	28205.8	118940	125859	107991	91261.3	104600	100229	98963.4	93214.1	89916.7	--	--	C01479	ko01110//Biosynthesis of secondary metabolites;ko00960//Tropane, piperidine and pyridine alkaloid biosynthesis	Biosynthesis of other secondary metabolites;Global and overview maps	Metabolism
335	pmb3081	Glucarate O-Phosphoric acid	Others	[M-H]-	288.997	97	290.004	C6H11PO11	2.18165e+07	2.33465e+07	2.74881e+07	2.65282e+07	2.45378e+07	2.3438e+07	3.8362e+07	4.145e+07	3.60889e+07	3.8961e+07	3.85134e+07	2.83112e+07	2.53464e+07	2.78614e+07	2.72156e+07	--	--	-	-	-	-
336	Lmmp003042	Protocatechuic Acid Methyl Ester	Phenolic acids	[M+H]+	169.049	123.044	168.042	C8H8O4	5.1546e+06	4.13099e+06	4.21032e+06	3.34361e+06	3.42784e+06	3.87512e+06	974178	973808	897001	803257	881009	867302	2.27534e+06	2.48905e+06	2.4667e+06	--	--	-	-	-	-
337	Lmmp003767	Kaempferol-7-O-glucuronide	Flavonoids	[M+H]+	463.09	287.05	462.08	C21H18O12	520445	1.60298e+06	5.03677e+06	4.39191e+06	3.98334e+06	1.97237e+06	284249	298004	235757	118470	115374	184806	690734	735048	761333	--	--	-	-	-	-
338	Lmbn001288	2-Hydroxy-2-methyl-3-oxobutanoic acid	Organic acids	[M-H]-	131.035	87.0443	132.042	C5H8O4	190837	160560	159694	148308	168773	166612	99157.7	92145.6	107283	103635	108447	129401	132812	145010	144667	--	--	C06010	ko01100//Metabolic pathways;ko01110//Biosynthesis of secondary metabolites;ko01130//Biosynthesis of antibiotics;ko01230//Biosynthesis of amino acids;ko01210//2-Oxocarboxylic acid metabolism;ko00660//C5-Branched dibasic acid metabolism;ko00290//Valine, leucine and isoleucine biosynthesis;ko00650//Butanoate metabolism	Amino acid metabolism;Carbohydrate metabolism;Global and overview maps	Metabolism
339	MWSslk149	5-Methoxysalicylic acid	Phenolic acids	[M+H]+	169.049	95.0494	168.042	C8H8O4	459691	477913	454995	456431	455752	239687	460511	419625	414272	398341	412070	459319	447033	458697	416546	2612-02-04	HMDB0001868	-	-	-	-
340	MWS4354	N6-methyladenosine	Nucleotides and derivatives	[M+H]+	282.12	150.079	281.112	C11H15N5O4	126539	122914	84664.4	39608.9	53625.8	69365.8	90193.3	81678.8	106782	72173.8	54710.9	87118.5	83298.4	83038.6	90489	1867-73-8	HMDB0004044	-	-	-	-
341	MWSCX013	Euscaphic acid	Terpenoids	[M+H]+	489.346	201.16	488.35	C30H48O5	197450	215555	222497	216602	200667	199371	164828	178538	108436	162777	157946	131393	217479	239632	234242	53155-25-2	HMDB0036651	-	-	-	-
342	mws0044	Taxifolin(Dihydroquercetin)	Flavonoids	[M-H]-	303.051	125.024	304.058	C15H12O7	786934	580931	746426	493848	660286	591496	223021	239417	245790	219617	270278	269478	464671	420144	443321	--	--	C01617	ko01100//Metabolic pathways;ko01110//Biosynthesis of secondary metabolites;ko00941//Flavonoid biosynthesis	Biosynthesis of other secondary metabolites;Global and overview maps	Metabolism
343	Xmsn002700	Taxifolin-3'-O-glucoside	Flavonoids	[M-H]-	465.125	303.051	466.111	C21H22O12	4.82777e+06	5.02174e+06	5.75778e+06	6.91622e+06	5.95681e+06	6.59747e+06	3.52846e+06	3.8554e+06	3.58178e+06	4.00943e+06	3.80718e+06	3.75943e+06	4.6282e+06	5.04183e+06	4.62298e+06	--	--	-	-	-	-
344	mws0219	L-Aspartic Acid	Amino acids and derivatives	[M-H]-	132.03	88	133.037	C4H7NO4	2.95235e+06	2.6748e+06	3.1029e+06	2.49659e+06	2.23369e+06	2.53199e+06	1.23191e+06	1.44279e+06	1.43417e+06	671212	607160	512023	1.71971e+06	1.70814e+06	1.86827e+06	56-84-8	HMDB0000191	C00049	ko01100//Metabolic pathways;ko01110//Biosynthesis of secondary metabolites;ko01120//Microbial metabolism in diverse environments;ko01130//Biosynthesis of antibiotics;ko01230//Biosynthesis of amino acids;ko02010//ABC transporters;ko01210//2-Oxocarboxylic acid metabolism;ko01200//Carbon metabolism;ko00270//Cysteine and methionine metabolism;ko00970//Aminoacyl-tRNA biosynthesis;ko00760//Nicotinate a…	Amino acid metabolism;Biosynthesis of other secondary metabolites;Energy metabolism;Global and overview maps;Membrane transport;Metabolism of cofactors and vitamins;Metabolism of other amino acids;Translation	Environmental Information Processing;Genetic Information Processing;Metabolism
345	pme0021	L-Phenylalanine	Amino acids and derivatives	[M+H]+	166.086	120.081	165.071	C9H11NO2	8.94289e+07	9.14053e+07	9.02614e+07	7.6709e+07	7.88165e+07	8.07445e+07	8.99025e+07	8.39929e+07	8.06209e+07	7.91794e+07	7.93606e+07	7.85115e+07	7.821e+07	8.49837e+07	7.77114e+07	63-91-2	HMDB0000159	C00079	ko01100//Metabolic pathways;ko01110//Biosynthesis of secondary metabolites;ko01130//Biosynthesis of antibiotics;ko01230//Biosynthesis of amino acids;ko02010//ABC transporters;ko01210//2-Oxocarboxylic acid metabolism;ko00940//Phenylpropanoid biosynthesis;ko00360//Phenylalanine metabolism;ko00970//Aminoacyl-tRNA biosynthesis;ko00400//Phenylalanine, tyrosine and tryptophan biosynthesis;ko00960//Trop…	Amino acid metabolism;Biosynthesis of other secondary metabolites;Global and overview maps;Membrane transport;Metabolism of other amino acids;Translation	Environmental Information Processing;Genetic Information Processing;Metabolism
346	mws1090	Glucose-1-phosphate*	Others	[M-H]-	259.022	97	260.03	C6H13O9P	4.13131e+06	4.70067e+06	4.6555e+06	4.36557e+06	3.97236e+06	4.17376e+06	1.85332e+06	1.51015e+06	1.87518e+06	1.29188e+06	2.25884e+06	1.63959e+06	2.72221e+06	2.70779e+06	2.96036e+06	--	--	C00103	ko01100//Metabolic pathways;ko01110//Biosynthesis of secondary metabolites;ko01120//Microbial metabolism in diverse environments;ko01130//Biosynthesis of antibiotics;ko00052//Galactose metabolism;ko00520//Amino sugar and nucleotide sugar metabolism;ko00040//Pentose and glucuronate interconversions;ko00500//Starch and sucrose metabolism;ko00010//Glycolysis / Gluconeogenesis	Carbohydrate metabolism;Global and overview maps	Metabolism
347	mws0227	L-Leucine	Amino acids and derivatives	[M+H]+	132.102	86.2	131.095	C6H13NO2	5.02606e+07	5.02043e+07	5.56964e+07	4.10773e+07	4.37118e+07	4.00882e+07	3.12523e+07	3.01538e+07	3.09306e+07	2.76192e+07	2.82223e+07	3.09091e+07	3.65375e+07	3.63733e+07	3.97622e+07	61-90-5	HMDB0000687	C00123	ko01100//Metabolic pathways;ko01110//Biosynthesis of secondary metabolites;ko01230//Biosynthesis of amino acids;ko02010//ABC transporters;ko01210//2-Oxocarboxylic acid metabolism;ko00970//Aminoacyl-tRNA biosynthesis;ko00290//Valine, leucine and isoleucine biosynthesis;ko00966//Glucosinolate biosynthesis;ko00280//Valine, leucine and isoleucine degradation	Amino acid metabolism;Biosynthesis of other secondary metabolites;Global and overview maps;Membrane transport;Translation	Environmental Information Processing;Genetic Information Processing;Metabolism
348	mws0237	Azelaic acid	Organic acids	[M-H]-	187.098	125	188.105	C9H16O4	244684	198803	294852	303760	246897	276266	203203	190285	193952	183514	204520	155506	238954	247773	223872	123-99-9	HMDB0000784	-	-	-	-
349	mws0001	L-Asparagine	Amino acids and derivatives	[M+H]+	133.061	74	132.054	C4H8N2O3	2.25518e+07	2.20191e+07	2.23006e+07	2.27245e+07	2.28996e+07	2.16535e+07	2.06795e+07	2.29179e+07	2.35795e+07	1.07639e+07	9.48169e+06	1.07408e+07	2.16004e+07	1.96632e+07	2.14189e+07	70-47-3	HMDB0000168	C00152	ko01100//Metabolic pathways;ko01110//Biosynthesis of secondary metabolites;ko01230//Biosynthesis of amino acids;ko00970//Aminoacyl-tRNA biosynthesis;ko00250//Alanine, aspartate and glutamate metabolism;ko00460//Cyanoamino acid metabolism	Amino acid metabolism;Global and overview maps;Metabolism of other amino acids;Translation	Genetic Information Processing;Metabolism
350	Zmjn004133	9S-Hydroperoxy-10E,12Z-octadecadienoic acid	Lipids	[M-H]-	311.223	293.214	312.23	C18H32O4	28705.3	27220.2	31079.8	18962.1	19575.1	24674.8	20594.1	26084.8	22348	19488.5	22846.5	24903.1	25001.7	24131.5	22579.3	--	--	C14827	ko01100//Metabolic pathways;ko00591//Linoleic acid metabolism	Global and overview maps;Lipid metabolism	Metabolism
351	mws0014	Ferulic acid*	Phenolic acids	[M-H]-	193.051	134.01	194.058	C10H10O4	180377	172008	194470	204616	179387	229908	158186	158384	170231	254396	264364	294624	228276	207435	211239	--	--	C01494	ko01100//Metabolic pathways;ko01110//Biosynthesis of secondary metabolites;ko00940//Phenylpropanoid biosynthesis	Biosynthesis of other secondary metabolites;Global and overview maps	Metabolism
352	MWSmce394	Tormentic acid*	Terpenoids	[M-H]-	487.341	469.332	488.35	C30H48O5	1.12772e+06	1.29047e+06	1.42677e+06	1.27993e+06	1.11855e+06	1.27754e+06	986683	824562	630986	862793	897141	904382	1.37351e+06	1.3383e+06	1.24211e+06	--	--	-	-	-	-
353	MWSslk237	Hispidulin-7-O-glucoside(Homoplantaginin)	Flavonoids	[M+H]+	463.125	301.086	462.116	C22H22O11	337833	287603	328541	321045	278891	303125	818821	803717	801925	728924	691450	624999	563875	514981	564058	--	--	-	-	-	-
354	Lmbn003970	9,12,13-TriHOME; 9(S),12(S),13(S)-Trihydroxy-10(E)-octadecenoic acid	Lipids	[M-H]-	329.233	211.136	330.241	C18H34O5	97994.3	89696	88616.6	61620.4	73529.5	56723.6	70350	61219.8	45838.9	84860.2	80969.1	84754.6	75082.1	81186.8	82967.9	--	--	C14833	ko00591//Linoleic acid metabolism	Lipid metabolism	Metabolism
355	Hmtn001120	5-(2-Hydroxyethyl)-2-O-glucosylphenol	Phenolic acids	[M-H]-	315.109	153.056	316.116	C14H20O8	786539	880541	832667	888660	809385	787507	2.26286e+06	2.24647e+06	2.14455e+06	1.76326e+06	2.33418e+06	1.51337e+06	1.24586e+06	1.3603e+06	1.36983e+06	--	--	-	-	-	-
356	Hmcp002399	Limocitrin-3-O-glucoside	Flavonoids	[M+H]+	509.129	347.07	508.121	C23H24O13	88154.8	99973.7	107073	91252.6	111461	74261.7	26502.1	34277.7	27370.1	28332.8	32542.1	26418	51935.8	50950.1	56174.7	--	--	-	-	-	-
357	MWSHY0162	Quercetin-3-O-sophoroside (Baimaside)	Flavonoids	[M+H]+	627.156	303.058	626.148	C27H30O17	299426	293719	387064	536428	597957	426203	400013	244249	405808	289380	392790	476569	436826	440300	400049	--	--	C12667	ko00944//Flavone and flavonol biosynthesis	Biosynthesis of other secondary metabolites	Metabolism
358	pme2433	Diethanolamine	Alkaloids	[M+H]+	106.086	88	105.079	C4H11NO2	95741.8	108159	102426	140775	178547	153780	103083	118710	109126	117116	102190	93173	149434	145594	134779	111-42-2	HMDB0004437	C06772	ko00564//Glycerophospholipid metabolism	Lipid metabolism	Metabolism
359	pmn001367	Protocatechuic acid-4-O-glucoside	Phenolic acids	[M-H]-	315.072	153.017	316.079	C13H16O9	2.00577e+06	2.42339e+06	2.11634e+06	5.98768e+06	5.99086e+06	6.62589e+06	3.39957e+06	2.97364e+06	2.63428e+06	3.28347e+06	3.16166e+06	3.63227e+06	3.48792e+06	3.81683e+06	3.84353e+06	--	--	-	-	-	-
360	pmn001424	(6S,7E,9R)-6,9-Dihydroxy-4,7-megastigmadin-3-one-9-O-xylosyl(1-6)glucoside	Others	[M-H]-	517.229	385.18	518.236	C24H38O12	221434	178198	106914	132647	109252	123020	312793	279356	107810	232193	266505	240694	243847	223871	221500	--	--	-	-	-	-
361	MWSmce498	Apigenin-7-O-neohesperidoside (Rhoifolin)*	Flavonoids	[M+H]+	579.169	271.07	578.164	C27H30O14	144989	162811	116919	221658	251479	231905	195268	190965	199650	127075	150386	181351	157893	175774	166230	--	--	C12627	ko00944//Flavone and flavonol biosynthesis	Biosynthesis of other secondary metabolites	Metabolism
362	Jmgn004021	6-C-Glucosyl-2-Hydroxynaringenin	Flavonoids	[M-H]-	449.109	269.05	450.116	C21H22O11	1.1285e+06	1.1907e+06	1.03978e+06	1.75015e+06	1.6238e+06	1.71149e+06	10891314	1.12086e+07	9.53839e+06	1.06383e+07	1.18192e+07	1.08444e+07	6.23471e+06	6.54064e+06	5.87295e+06	--	--	-	-	-	-
363	mws2108	Cryptochlorogenic acid (4-O-Caffeoylquinic acid)*	Phenolic acids	[M-H]-	353.088	191.05	354.095	C16H18O9	5.86492e+07	5.5046e+07	5.89651e+07	6.28458e+07	6.5269e+07	6.60573e+07	4.63256e+07	5.28756e+07	4.29204e+07	4.95593e+07	5.00702e+07	5.07012e+07	4.68053e+07	5.19178e+07	5.07984e+07	--	--	-	-	-	-
364	pmn001681	1-(4-Methoxyphenyl)-1-propanol	Phenolic acids	[M-H]-	165.092	149.061	166.099	C10H14O2	262535	297168	273926	301732	316716	327131	183708	194114	209688	203632	156571	177559	206065	219940	229596	--	--	-	-	-	-
365	MWSHY0061	Kaempferol-3-O-neohesperidoside*	Flavonoids	[M+H]+	595.164	287.055	594.159	C27H30O15	9	9	9	9	9	9	2.71003e+06	2.89922e+06	2.38819e+06	4.3209e+06	4.60598e+06	3.70781e+06	2.64953e+06	2.89311e+06	2.93189e+06	--	--	-	-	-	-
366	mws1336	4-Aminobenzoic acid	Phenolic acids	[M+H]+	138.055	120	137.048	C7H7NO2	722302	631486	716880	652548	632017	581833	835807	910270	881101	990598	876634	890210	728833	748373	808268	1994-09-07	HMDB0004992	C00568	ko01100//Metabolic pathways;ko01120//Microbial metabolism in diverse environments;ko00790//Folate biosynthesis	Global and overview maps;Metabolism of cofactors and vitamins	Metabolism
367	Lmsn015919	Phytic acid	Organic acids	[M-H]-	658.854	482.926	659.861	C6H18O24P6	10938.6	26041.5	184498	247027	141986	22617.3	7944.48	7572.68	7812.9	7315.24	7616.31	6173.05	9301.02	9817.3	8804.38	-	HMDB0060271	C01204	ko01100//Metabolic pathways;ko00562//Inositol phosphate metabolism;ko04070//Phosphatidylinositol signaling system	Carbohydrate metabolism;Global and overview maps;Signal transduction	Environmental Information Processing;Metabolism
368	Zmhp004969	4,4,5-Trihydroxy-l,l'-di-2-propenylbiphenyl	Lignans and Coumarins	[M+H]+	283.134	121.065	282.126	C18H18O3	53027.7	38537	60957.8	33998.5	32928.9	33097.3	47198.8	58389.2	50896.9	72638.9	44624.6	47527	49210.8	54878.6	51829.8	--	--	-	-	-	-
369	Zmpn004068	Phloretin-2'-O-(6''-O-xylosyl)glucoside	Flavonoids	[M-H]-	567.173	273.08	568.179	C26H32O14	7.94183e+07	6.50461e+07	6.60791e+07	6.02165e+07	7.37897e+07	8.49156e+07	2.33969e+07	2.21179e+07	2.22025e+07	2.09896e+07	1.86265e+07	2.4649e+07	5.53792e+07	5.33326e+07	5.93581e+07	--	--	-	-	-	-
370	mws0972	6-Hydroxyhexanoic acid	Organic acids	[M-H]-	131.071	85	132.079	C6H12O3	531464	497736	612719	474704	427230	373989	265391	238716	220458	237587	206066	171320	333507	364135	330114	1191-25-9	HMDB0012843	C06103	ko01120//Microbial metabolism in diverse environments;ko01220//Degradation of aromatic compounds	Global and overview maps	Metabolism
371	Hmgp002148	Nepetin-7-O-alloside*	Flavonoids	[M+H]+	479.12	317.06	478.112	C22H22O12	1.93102e+07	1.73894e+07	1.64769e+07	1.87754e+07	2.05265e+07	2.07267e+07	3.60706e+07	3.85531e+07	3.36689e+07	3.25469e+07	3.94094e+07	3.65538e+07	2.48633e+07	2.44586e+07	2.70538e+07	--	--	-	-	-	-
372	mws0230	L-Threonine	Amino acids and derivatives	[M+H]+	120.066	74	119.058	C4H9NO3	587763	975580	960657	1.0815e+06	1.12797e+06	981099	943783	912431	1.08925e+06	841224	894669	812733	1.02386e+06	958356	918840	72-19-5	HMDB0000167	C00188	ko01100//Metabolic pathways;ko01110//Biosynthesis of secondary metabolites;ko01120//Microbial metabolism in diverse environments;ko01130//Biosynthesis of antibiotics;ko01230//Biosynthesis of amino acids;ko02010//ABC transporters;ko00970//Aminoacyl-tRNA biosynthesis;ko00260//Glycine, serine and threonine metabolism;ko00290//Valine, leucine and isoleucine biosynthesis;ko00261//Monobactam biosynthes…	Amino acid metabolism;Biosynthesis of other secondary metabolites;Global and overview maps;Membrane transport;Metabolism of cofactors and vitamins;Translation	Environmental Information Processing;Genetic Information Processing;Metabolism
373	Hmjn003948	Madasiatic acid	Terpenoids	[M-H]-	487.354	487.354	488.35	C30H48O5	521195	504174	533947	1.82699e+06	1.62573e+06	1.47904e+06	1.41122e+06	3.08536e+06	655242	836851	766692	955447	1.28443e+06	1.23506e+06	1.15138e+06	26532-66-1	HMDB0035118	-	-	-	-
374	zjgp122057	7,8,3',4'-tetrahydroxyflavanonol	Flavonoids	[M+H]+	305.065	149.022	304.058	C15H12O7	144102	121367	113122	73819.9	90337.3	96790.9	56072.2	50043.5	60566.8	94254.1	80172.5	69276.7	90971.1	88474.5	98280.2	--	--	-	-	-	-
375	MWS5083	Flavin Single Nucleotide(FMN)	Nucleotides and derivatives	[M-H]-	455.097	96.9685	456.105	C17H21N4O9P	2.31383e+06	1.87678e+06	2.07306e+06	1.87459e+06	2.05376e+06	2.10978e+06	1.24731e+06	1.20678e+06	1.11499e+06	1.26036e+06	1.20817e+06	1.23799e+06	1.39595e+06	1.49845e+06	1.55743e+06	--	--	C00061	ko01100//Metabolic pathways;ko01110//Biosynthesis of secondary metabolites;ko00190//Oxidative phosphorylation;ko00740//Riboflavin metabolism	Energy metabolism;Global and overview maps;Metabolism of cofactors and vitamins	Metabolism
376	mws0866	D-Glucose 6-phosphate*	Others	[M-H]-	259.022	96.9702	260.03	C6H13O9P	4.30131e+06	4.39909e+06	4.83457e+06	4.19822e+06	4.1058e+06	3.9937e+06	1.86061e+06	1.49946e+06	1.70674e+06	1.35786e+06	2.32374e+06	1.5473e+06	2.98993e+06	2.70527e+06	2.9706e+06	--	--	C00092	ko01100//Metabolic pathways;ko01130//Biosynthesis of antibiotics;ko00500//Starch and sucrose metabolism;ko00562//Inositol phosphate metabolism;ko04931//Insulin resistance	Carbohydrate metabolism;Endocrine and metabolic diseases;Global and overview maps	Human Diseases;Metabolism
377	MWSHY0067	Quercetin-3-O-rutinoside (Rutin)*	Flavonoids	[M+H]+	611.158	303.051	610.153	C27H30O16	9.06684e+06	9.64395e+06	1.155e+07	1.79832e+07	1.772e+07	1.61453e+07	4.96605e+06	6.08734e+06	5.50242e+06	9.09891e+06	8.56214e+06	9.08206e+06	9.78423e+06	9.42954e+06	8.76856e+06	--	--	C05625	ko01100//Metabolic pathways;ko01110//Biosynthesis of secondary metabolites;ko00944//Flavone and flavonol biosynthesis	Biosynthesis of other secondary metabolites;Global and overview maps	Metabolism
378	pme2596	4-Pyridoxic acid	Others	[M+H]+	184.06	148	183.053	C8H9NO4	101478	101243	98967.2	129552	112679	99715.7	51834.7	52855.5	44425.8	49596.6	45922.3	49185.5	72958.8	76796.9	81500.6	82-82-6	HMDB0000017	C00847	ko01100//Metabolic pathways;ko01120//Microbial metabolism in diverse environments;ko00750//Vitamin B6 metabolism	Global and overview maps;Metabolism of cofactors and vitamins	Metabolism
379	mws2124	2-Phosphoglycolate	Organic acids	[M-H]-	154.982	78.8	155.982	C2H5O6P	162767	117831	214224	222666	211830	215331	190906	182114	152725	156565	165883	121406	167869	187527	176337	13147-57-4	HMDB0000816	C00988	ko01100//Metabolic pathways;ko01110//Biosynthesis of secondary metabolites;ko01130//Biosynthesis of antibiotics;ko01200//Carbon metabolism;ko00630//Glyoxylate and dicarboxylate metabolism	Carbohydrate metabolism;Global and overview maps	Metabolism
380	MWSmce024	Scopoletin-7-O-glucoside (Scopolin)	Lignans and Coumarins	[M+H]+	355.096	193.047	354.095	C16H18O9	188894	115701	141748	140270	193508	142742	225311	282579	190878	181782	182462	237946	213047	223576	200007	--	--	C01527	ko01110//Biosynthesis of secondary metabolites;ko00940//Phenylpropanoid biosynthesis	Biosynthesis of other secondary metabolites;Global and overview maps	Metabolism
381	Lmgn000224	2-Methyl-3-oxosuccinic acid	Organic acids	[M-H]-	145.014	57.0346	146.022	C5H6O5	255228	220952	218553	202250	234713	243370	213990	217489	231548	184842	176782	184857	192878	215512	202975	--	--	C06030	ko00660//C5-Branched dibasic acid metabolism	Carbohydrate metabolism	Metabolism
382	mws2627	Tamarixetin (3,3',5,7-Tetrahydroxy-4'-Methoxyflavone)	Flavonoids	[M+H]+	317.066	285.039	316.058	C16H12O7	221740	186773	185437	83470.4	110907	134572	78686.3	78695.7	61031	74138.5	59266.8	96229.7	104993	116919	114446	--	--	-	-	-	-
383	MWS2442	D-Fructose 6-Phosphate	Others	[M-H]-	259.022	96.9688	260.03	C6H13O9P	2.57743e+06	3.08191e+06	3.22486e+06	2.81004e+06	2.73508e+06	2.85987e+06	1.28122e+06	1.03016e+06	1.15923e+06	887968	1.49385e+06	1.03228e+06	1.96576e+06	1.75691e+06	1.88116e+06	643-13-0	HMDB0000124	C00085	ko01100//Metabolic pathways;ko01120//Microbial metabolism in diverse environments;ko01200//Carbon metabolism;ko00052//Galactose metabolism;ko00500//Starch and sucrose metabolism;ko00710//Carbon fixation in photosynthetic organisms;ko04931//Insulin resistance	Carbohydrate metabolism;Endocrine and metabolic diseases;Energy metabolism;Global and overview maps	Human Diseases;Metabolism
384	pmp001257	Tridecanoylglycine	Amino acids and derivatives	[M+H]+	272.222	254.211	271.215	C15H29NO3	30249	37111.2	34640.8	36013.1	29566	29306.2	26153.7	22332.3	16335	31793.5	38366.5	24621.6	38768.6	36756.6	34635.4	-	HMDB0013317	-	-	-	-
385	Hmcn002875	6-Hydroxyluteolin	Flavonoids	[M-H]-	301.035	255.02	302.043	C15H10O7	151722	108815	153875	136589	134547	195051	51170.8	53342.2	30532.2	33106.9	66991.2	67443	73557.9	79404.5	82217.8	18003-33-3	HMDB0036632	-	-	-	-
386	Lmjn004351	Quercetagetin-4'-Methyl Ether	Flavonoids	[M-H]-	331.046	165.99	332.053	C16H12O8	9	9	9	9	9	9	51423	54071.3	51079.1	41445.7	37994.4	53447.4	32107.5	34502.7	30845.3	--	--	-	-	-	-
387	pmb0128	δ-Tridecalactone	Lipids	[M+H]+	213.3	81	212.178	C13H24O2	59860.3	73623.2	74608.6	41780.5	43189	29310.6	52063.6	48943.8	39719.3	71277.8	64174.8	55527.8	58746.6	53303.1	53259.2	--	--	-	-	-	-
388	pme3732	Cytidine	Nucleotides and derivatives	[M+H]+	244.093	112	243.085	C9H13N3O5	2.20807e+06	1.97049e+06	1.2098e+06	963341	1.30486e+06	1.29802e+06	2.31347e+06	2.11661e+06	2.80935e+06	1.8452e+06	1.08211e+06	1.57801e+06	1.75399e+06	1.92406e+06	1.73694e+06	65-46-3	HMDB0000089	C00475	ko01100//Metabolic pathways;ko00240//Pyrimidine metabolism	Global and overview maps;Nucleotide metabolism	Metabolism
389	mws0791	Poncirin (Isosakuranetin-7-O-neohesperidoside)	Flavonoids	[M-H]-	593.188	285	594.195	C28H34O14	6.06843e+06	3.27958e+06	4.32735e+06	5.7282e+06	7.55067e+06	6.51257e+06	1.32908e+06	1.76085e+06	1.59726e+06	2.16359e+06	1.71725e+06	2.44874e+06	3.15179e+06	2.90125e+06	2.82699e+06	--	--	-	-	-	-
390	Lmtn000940	1-O-(3,4-Dihydroxy-5-methoxy-benzoyl)-glucoside	Phenolic acids	[M-H]-	345.083	139.04	346.09	C14H18O10	1.11001e+06	1.15745e+06	1.38624e+06	2.02363e+06	2.09068e+06	2.01098e+06	2.91508e+06	2.94922e+06	2.69859e+06	3.24236e+06	2.62394e+06	2.52488e+06	2.10775e+06	2.35871e+06	2.18842e+06	--	--	-	-	-	-
391	mws0913	Kaempferol-3-O-galactoside (Trifolin)*	Flavonoids	[M-H]-	447.093	285.041	448.101	C21H20O11	731645	743758	784066	778428	1.08092e+06	1.09247e+06	2.46305e+06	1.87725e+06	1.70875e+06	3.32661e+06	2.43586e+06	3.69406e+06	1.35711e+06	1.20844e+06	1.29624e+06	--	--	C12626	ko00944//Flavone and flavonol biosynthesis	Biosynthesis of other secondary metabolites	Metabolism
392	Lmdp004892	Kaempferol-3-O-(6''-malonyl)galactoside*	Flavonoids	[M+H]+	535.108	287.055	534.101	C24H22O14	1.18224e+07	1.02395e+07	1.20156e+07	1.05943e+07	1.31854e+07	1.11403e+07	2.01981e+06	2.13303e+06	1.99235e+06	2.67442e+06	2.43398e+06	2.70861e+06	6.46987e+06	7.27283e+06	6.91976e+06	--	--	-	-	-	-
393	pme2134	D-Threitol	Others	[M-H]-	121	59	122.058	C4H10O4	164249	127140	134043	73424.2	79194.7	92573	16770	57447.6	66493.6	45188.9	46173.8	71519.3	99389.4	88434.2	95152.8	2418-52-2	HMDB0004136	-	-	-	-
394	pmn001511	3-Hydroxy-5-Methylphenol-1-O-Glucoside	Phenolic acids	[M-H]-	285.098	123	286.105	C13H18O7	12184.6	9	9302.66	11254	12147.6	5563.25	10539.7	17145.5	23603.4	15987.3	13846	19393.3	19056.8	20422.8	18184.1	--	--	-	-	-	-
395	mws1401	L-Theanine	Amino acids and derivatives	[M+H]+	175.108	84	174.101	C7H14N2O3	146126	136085	122872	9	9	9	56717	82277.2	69115.3	69307.4	85221.3	77381.8	113429	120871	127610	3081-61-6	HMDB0034365	-	-	-	-
396	MWSHY0080	Luteolin-7-O-neohesperidoside (Lonicerin)	Flavonoids	[M+H]+	595.166	287.058	594.159	C27H30O15	7.81744e+06	2.9304e+06	3.5238e+06	3.77452e+06	7.52868e+06	4.15376e+06	5.48574e+06	6.60624e+06	6.28733e+06	8.40751e+06	6.23692e+06	8.3543e+06	5.70232e+06	6.13651e+06	5.46519e+06	--	--	C12630	ko00944//Flavone and flavonol biosynthesis	Biosynthesis of other secondary metabolites	Metabolism
397	pme0033	Hypoxanthine	Nucleotides and derivatives	[M+H]+	137.046	119	136.038	C5H4N4O	86004.9	90993	51738.4	43547.2	77082.3	72899	114306	99085.7	129548	74154	63414	92606.2	74071.8	73329.8	81476.3	68-94-0	HMDB0000157	C00262	ko01100//Metabolic pathways;ko00230//Purine metabolism	Global and overview maps;Nucleotide metabolism	Metabolism
398	pmn001420	1-O-Caffeoyl-β-D-glucose*	Phenolic acids	[M-H]-	341.088	179.036	342.095	C15H18O9	1.20761e+06	1.35945e+06	1.29514e+06	1.46834e+06	1.46165e+06	1.29117e+06	4.8352e+06	5.26244e+06	3.93835e+06	5.46397e+06	4.81977e+06	4.32653e+06	3.03806e+06	3.1798e+06	3.41405e+06	--	--	-	-	-	-
399	Zmln000668	Monogalloyl-diglucose	Phenolic acids	[M-H]-	493.12	169.014	494.127	C19H26O15	20047.9	28286.4	24678	18682.4	16389.6	16381.9	9	9	9	13119.2	13703.4	9704.69	16303.3	15313.9	14486.7	--	--	-	-	-	-
400	pme1738	3-Carbamyl-1-methylpyridinium;(1-Methylnicotinamide)	Alkaloids	[M+H]+	138.079	95	137.071	C7H9N2O	15813.1	23748.8	8288.21	17533.3	8800.4	15313.5	27886.2	13829.6	19071.2	21278.1	13081.8	4078.23	16288.4	16301.4	18027.3	--	--	C02918	ko01100//Metabolic pathways;ko00760//Nicotinate and nicotinamide metabolism	Global and overview maps;Metabolism of cofactors and vitamins	Metabolism
401	Zmyn000110	D-Glucosamine 1-phosphate	Others	[M-H]-	258.039	78.9583	259.046	C6H14NO8P	23120.4	22069.8	25824.5	26232.7	22069.8	29563.8	24151.9	26232.7	23318.8	22901.7	27900.2	25118.4	22718.5	25400.9	24992.5	6866-69-9	HMDB0001367	C06156	ko01100//Metabolic pathways;ko01130//Biosynthesis of antibiotics;ko00520//Amino sugar and nucleotide sugar metabolism;ko04931//Insulin resistance	Carbohydrate metabolism;Endocrine and metabolic diseases;Global and overview maps	Human Diseases;Metabolism
402	Lmsn000954	Dambonitol	Others	[M-H]-	207.087	59.0139	208.095	C8H16O6	362480	211344	280668	227304	214737	258185	270768	350460	183234	257383	262788	200696	242142	252574	272042	523-94-4	HMDB0033942	-	-	-	-
403	pmb2787	9-Oxo-10E,12Z-octadecadienoic acid	Lipids	[M-H]-	293.212	275.1	294.219	C18H30O3	15019.7	8289.19	11974.9	10080	11170.8	10172.3	11057.1	14673.8	9441.36	17134.1	16002.6	18623.8	14426.7	15963.9	16075.7	-	HMDB0004669	C14766	ko00591//Linoleic acid metabolism	Lipid metabolism	Metabolism
404	Lmsp010222	Rubuminatus A	Terpenoids	[M+H]+	457.331	203.143	456.324	C29H44O4	137119	130509	134664	143781	152794	142889	252562	265946	239898	218734	220715	273890	230333	225418	205550	--	--	-	-	-	-
405	Lmhp009526	2-α-Linolenoyl-glycerol-1-O-glucoside*	Lipids	[M+H]+	515.322	261.221	514.314	C27H46O9	20453.2	27161	19262.7	12817.5	13559.8	13776.4	9996.39	11237	8001.84	10761.2	11810.1	8556.84	16025.3	18047.2	16939.9	--	--	-	-	-	-
406	pmb3002	Chrysoeriol-7-O-rutinoside	Flavonoids	[M-H]-	607.167	299	608.174	C28H32O15	226786	277443	213718	292064	317024	258706	178375	188319	216065	295801	334524	290983	257806	238595	268573	--	--	-	-	-	-
407	Hmcp001636	Limocitrin-7-O-glucoside	Flavonoids	[M+H]+	509.128	347.07	508.121	C23H24O13	9	9	9	40381	103211	88328	101118	97521.4	116338	145561	153547	105613	101834	94715.7	106709	--	--	-	-	-	-
408	mws0180	2,5-Dihydroxybenzoic acid; Gentisic Acid*	Phenolic acids	[M-H]-	153.019	109.029	154.027	C7H6O4	346854	201594	153820	9	40266.5	120860	101386	68268.7	9	108334	9	112871	149382	162754	167899	--	--	C00628	ko01100//Metabolic pathways;ko01120//Microbial metabolism in diverse environments;ko00350//Tyrosine metabolism	Amino acid metabolism;Global and overview maps	Metabolism
409	pme0264	Thymidine	Nucleotides and derivatives	[M+H]+	243.098	127	242.09	C10H14N2O5	48977.4	50855.2	44855.6	24414.1	33736.7	35972.7	29903.8	25263.8	27163.8	21170.9	20507.1	32842.1	31092.6	33658.5	29978.9	50-89-5	HMDB0000273	C00214	ko01100//Metabolic pathways;ko00240//Pyrimidine metabolism	Global and overview maps;Nucleotide metabolism	Metabolism
410	mws1189	D-Galacturonic acid	Others	[M-H]-	193.035	73	194.033	C6H10O7	170657	244148	178786	191954	211429	199660	213951	213998	198819	188461	193509	201343	197716	215104	191827	14982-50-4	HMDB0002545	C00333	ko01100//Metabolic pathways;ko02010//ABC transporters;ko00053//Ascorbate and aldarate metabolism;ko00520//Amino sugar and nucleotide sugar metabolism;ko00040//Pentose and glucuronate interconversions	Carbohydrate metabolism;Global and overview maps;Membrane transport	Environmental Information Processing;Metabolism
411	Zmdp001647	γ-Glutamyl-L-valine	Amino acids and derivatives	[M+H]+	247.129	184.097	246.122	C10H18N2O5	99580.4	17264.3	93457.4	167277	152176	124826	69775.6	46227.5	59222.7	77624.4	70367.8	67895.6	94226.3	96535.1	85987.9	--	--	-	-	-	-
412	pma3724	1-O-Feruloylquinic acid	Phenolic acids	[M+H]+	369.1	177.1	368.111	C17H20O9	1.3433e+06	1.6397e+06	1.83802e+06	1.70584e+06	1.83005e+06	1.73365e+06	2.70502e+06	2.47273e+06	2.36122e+06	2.20951e+06	2.41581e+06	2.28928e+06	1.86257e+06	1.98158e+06	2.10124e+06	--	--	-	-	-	-
413	mws0736	N-Glycyl-L-leucine	Amino acids and derivatives	[M+H]+	189.123	86	188.116	C8H16N2O3	447056	355317	605436	403985	398893	296184	192103	270314	202106	284767	292799	313009	350602	395543	376315	869-19-2	HMDB0000759	-	-	-	-
414	pma0134	D-Threose	Others	[M+H]+	121.042	93.058	120.042	C4H8O4	9	9	9	18697.7	27159.1	16989.3	11294	17827.1	18515.1	9	9	9	18051.2	16018.6	17365.1	--	--	-	-	-	-
415	mws0178	Chlorogenic acid (3-O-Caffeoylquinic acid)*	Phenolic acids	[M-H]-	353.088	191.055	354.095	C16H18O9	6.04355e+07	5.99012e+07	6.53488e+07	7.54894e+07	7.68275e+07	7.58554e+07	6.40651e+07	6.63341e+07	5.21096e+07	6.67503e+07	6.38707e+07	6.5355e+07	5.74464e+07	6.34768e+07	6.4258e+07	--	--	C00852	ko01110//Biosynthesis of secondary metabolites;ko00941//Flavonoid biosynthesis;ko00940//Phenylpropanoid biosynthesis;ko00945//Stilbenoid, diarylheptanoid and gingerol biosynthesis	Biosynthesis of other secondary metabolites;Global and overview maps	Metabolism
416	mws1346	DL-2-Aminoadipic acid	Alkaloids	[M+H]+	162.076	98	161.069	C6H11NO4	150085	182067	178941	172459	169866	166447	157344	179124	189652	186962	201848	174096	206738	186194	186811	542-32-5	HMDB0000510	C00956	ko01100//Metabolic pathways;ko01110//Biosynthesis of secondary metabolites;ko01130//Biosynthesis of antibiotics;ko01230//Biosynthesis of amino acids;ko01210//2-Oxocarboxylic acid metabolism;ko00310//Lysine degradation;ko00300//Lysine biosynthesis	Amino acid metabolism;Global and overview maps	Metabolism
417	Lmsp004301	3',5,5',7-Tetrahydroxyflavanone-7-O-glucoside	Flavonoids	[M+H]+	451.123	289.071	450.116	C21H22O11	9	9	9	9	9	9	2.1008e+06	2.03006e+06	2.17697e+06	2.80108e+06	3.7367e+06	2.0023e+06	1.24473e+06	1.18184e+06	1.1026e+06	--	--	-	-	-	-
418	mws0262	L-Tartaric acid	Organic acids	[M-H]-	149.009	87	150.016	C4H6O6	261673	280583	276413	381600	408066	405440	341986	270232	341808	421651	440475	403499	320997	362019	337101	-	HMDB0062642	C00898	ko00630//Glyoxylate and dicarboxylate metabolism	Carbohydrate metabolism	Metabolism
419	MWSHY0104	Luteolin-7-O-glucoside (Cynaroside)	Flavonoids	[M+H]+	449.108	287.062	448.101	C21H20O11	3.26437e+07	3.1597e+07	3.2297e+07	4.46819e+07	4.72762e+07	4.40292e+07	5.92577e+07	5.4766e+07	5.38214e+07	7.69216e+07	7.5837e+07	7.40594e+07	4.87274e+07	5.23665e+07	5.50356e+07	--	--	C03951	ko00944//Flavone and flavonol biosynthesis	Biosynthesis of other secondary metabolites	Metabolism
420	Lmsn006839	2α,3β,19α,23,24-Pentahydroxyolean-12-en-28-oic acid-28-O-glucoside	Terpenoids	[M-H]-	681.386	519.333	682.393	C36H58O12	58551.6	66659.9	58970.3	87803.8	71984.3	83596.9	9	9	9	28389.8	21079.4	23070.9	36919.2	40824.3	41344	--	--	-	-	-	-
421	pmb0374	2-Aminopurine	Nucleotides and derivatives	[M+H]+	136.062	118.9	135.054	C5H5N5	1.11971e+06	1.11419e+06	701266	556204	619133	621692	986606	874262	961314	904157	422075	675166	816257	892443	795846	--	--	-	-	-	-
422	Lmsp004166	Quercetin-3-O-glucoside-7-O-rhamnoside*	Flavonoids	[M+H]+	611.161	303.052	610.153	C27H30O16	8.93142e+06	8.60384e+06	9.73798e+06	1.58839e+07	1.6339e+07	1.52297e+07	5.95216e+06	6.17245e+06	6.17753e+06	8.38726e+06	9.1112e+06	8.30217e+06	7.94148e+06	8.21829e+06	8.93229e+06	--	--	-	-	-	-
423	Lmhp008833	LysoPC 16:1(2n isomer)	Lipids	[M+H]+	494.324	184.073	493.317	C24H48NO7P	46828.2	42195.6	50703.7	37219	59964.7	37837.4	41776.7	63770.8	38016.7	53455.7	66224.8	59255.2	50665.2	45104.3	49689.8	--	--	-	-	-	-
424	Zmhp002734	5,7,2',5'-Tetrahydroxy-8,6'-dimethoxyflavone	Flavonoids	[M+H]+	347.079	332.058	346.068	C17H14O8	55339.7	14890	31605.4	9	9	9	115944	155468	141428	118137	73372.8	153790	91445.8	103333	96695.4	--	--	-	-	-	-
425	pme2493	Kaempferol-3,7-O-dirhamnoside (Kaempferitrin)	Flavonoids	[M+H]+	579.171	287.05	578.164	C27H30O14	414225	381014	340423	483786	561788	492522	538792	479067	524312	516282	475018	596923	582588	517866	535173	--	--	-	-	-	-
426	HJAP120	Rhamnetin-3-O-Rutinoside*	Flavonoids	[M+H]+	625.166	317.066	624.168	C28H32O16	3.84136e+06	995528	803157	1.08185e+06	4.79894e+06	1.29758e+06	2.13312e+07	2.29218e+07	2.06663e+07	2.36157e+07	2.23062e+07	2.1107e+07	1.02838e+07	1.14225e+07	1.02827e+07	--	--	-	-	-	-
427	pme3186	DL-Glyceraldehyde-3-phosphate	Organic acids	[M-H]-	169	79	169.998	C3H7O6P	134652	121915	203887	187154	151838	175591	80561.3	78135.5	87432.8	70879.4	125431	58618.9	103505	116044	114649	--	--	-	-	-	-
428	Lmbn000198	3-Dehydro-L-Threonic Acid	Others	[M-H]-	133.014	71.0139	134.022	C4H6O5	4.36702e+07	5.47599e+07	5.01365e+07	4.79719e+07	4.64543e+07	5.03024e+07	4.69194e+07	4.53753e+07	4.11752e+07	4.44697e+07	4.04608e+07	3.91843e+07	4.57594e+07	5.14038e+07	5.05484e+07	--	--	C03064	ko00053//Ascorbate and aldarate metabolism	Carbohydrate metabolism	Metabolism
429	Lssp210281	1,5-dihydroxy ketone-6 murine O-β-D-glucoside(ISO1)	Others	[M+H]+	423.091	261.04	422.085	C19H18O11	2.2142e+06	3.0367e+06	2.80843e+06	2.28567e+06	2.40968e+06	2.03355e+06	2.65076e+06	3.10926e+06	2.92992e+06	2.73552e+06	2.59526e+06	2.47097e+06	2.37539e+06	2.64634e+06	2.65298e+06	--	--	-	-	-	-
430	pmf0139	D-Galactose	Others	[M-H]-	179.056	59	180.063	C6H12O6	540078	597063	563443	608870	773448	758116	485053	471559	432268	481205	506626	492460	593795	525361	571786	59-23-4	HMDB0000143	C00124	ko01100//Metabolic pathways;ko00052//Galactose metabolism	Carbohydrate metabolism;Global and overview maps	Metabolism
431	mws1198	Methyl 3-(4-hydroxyphenyl)propionate	Phenolic acids	[M-H]-	179.071	73.1	180.079	C10H12O3	574900	383269	336591	303647	273048	392373	206484	252352	274594	303830	309981	265505	281884	304954	319070	--	--	-	-	-	-
432	Hmqn004825	Rabdosia acid A	Lipids	[M-H]-	293.212	275.2	294.219	C18H30O3	13396	7962.43	15354.1	6562.35	9111.21	10896.3	11365.9	12940.8	13675.1	12632.9	11648.6	17672.2	13591.8	13000.2	12006	--	--	-	-	-	-
433	Hmcp005575	Quercetin-5,4'-di-O-glucoside	Flavonoids	[M+H]+	627.153	303.05	626.148	C27H30O17	23333.5	24480.1	50864.9	37359.1	22443.7	35379.7	64774.5	64535.1	67554.1	83579.2	24239.5	14971.7	21842.5	21751.9	19526.1	--	--	-	-	-	-
434	Hmhn007817	2α,3α-Dihydroxyursolic acid*	Terpenoids	[M-H]-	487.344	469.33	488.35	C30H48O5	1.11914e+06	1.27928e+06	1.4438e+06	1.26971e+06	1.11138e+06	1.26539e+06	979865	818505	647616	824847	852839	860741	1.40453e+06	1.36546e+06	1.24432e+06	--	--	-	-	-	-
435	pme0519	D-Sucrose	Others	[M-H]-	341.109	119.035	342.116	C12H22O11	2.73697e+06	3.05811e+06	3.37487e+06	2.77524e+06	2.33909e+06	2.60294e+06	1.53083e+06	1.1653e+06	1.70082e+06	1.72195e+06	1.57034e+06	1.26132e+06	1.86161e+06	2.10993e+06	1.99057e+06	-	HMDB0125600	C00089	ko01100//Metabolic pathways;ko02010//ABC transporters;ko00052//Galactose metabolism;ko00500//Starch and sucrose metabolism	Carbohydrate metabolism;Global and overview maps;Membrane transport	Environmental Information Processing;Metabolism
436	pmd0132	LysoPC 16:0(2n isomer)	Lipids	[M+H]+	496.34	184.073	495.332	C24H50NO7P	107495	100446	86044.6	67743.6	75120.7	71643.5	55943.8	66971.2	53768.9	77293.7	56133.9	74802.9	80691.9	87307	77251.9	--	--	-	-	-	-
437	pmb0069	Benzamide	Phenolic acids	[M+H]+	122	105	121.053	C7H7NO	431877	344275	506148	3.82495e+06	4.43458e+06	3.76432e+06	44205.2	39559.2	44975.3	37608.9	52972.7	44758	1.10777e+06	1.00053e+06	1.12545e+06	55-21-0	HMDB0004461	C09815	ko01120//Microbial metabolism in diverse environments	Global and overview maps	Metabolism
438	pme0278	2,6-Diaminooimelic acid	Organic acids	[M+H]+	191.103	128	190.095	C7H14N2O4	58955.4	52831.7	49395.1	38469.6	48395.3	38597.2	42998.5	50362.5	81523.5	47915.3	55880.5	55306.5	55211.5	52831.7	59751.6	--	--	C00666	ko01100//Metabolic pathways;ko01110//Biosynthesis of secondary metabolites;ko01120//Microbial metabolism in diverse environments;ko01130//Biosynthesis of antibiotics;ko01230//Biosynthesis of amino acids;ko00300//Lysine biosynthesis	Amino acid metabolism;Global and overview maps	Metabolism
439	MWS1983	Maltitol	Others	[M-H]-	343.125	89.0254	344.132	C12H24O11	113351	129871	119287	163370	134919	129872	117454	165919	95701.9	123304	132708	67037.7	103256	112461	116992	585-88-6	HMDB0002928	-	-	-	-
440	pmb2654	Anthranilate-1-O-Sophoroside	Phenolic acids	[M-H]-	460.1	117.9	461.153	C19H27NO12	159433	201030	230771	186998	152539	171838	113099	64790.5	105179	54446.2	45889.7	44180.7	108270	106206	96042	--	--	-	-	-	-
441	Hmln000297	Inositol	Others	[M-H]-	179.055	59.01	180.063	C6H12O6	524219	666185	597728	659310	652284	672479	624906	506189	629938	595263	551276	538846	556343	619093	555406	87-89-8	HMDB0000211	C00137	ko01100//Metabolic pathways;ko01120//Microbial metabolism in diverse environments;ko01130//Biosynthesis of antibiotics;ko02010//ABC transporters;ko00052//Galactose metabolism;ko00053//Ascorbate and aldarate metabolism;ko00562//Inositol phosphate metabolism;ko04070//Phosphatidylinositol signaling system	Carbohydrate metabolism;Global and overview maps;Membrane transport;Signal transduction	Environmental Information Processing;Metabolism
442	Lmmp003903	Kaempferol-3-O-(2''-O-acetyl)glucoside	Flavonoids	[M+H]+	491.118	287.05	490.111	C23H22O12	804177	401480	525342	343839	479308	440868	158721	254642	204973	237905	255765	270646	420832	435454	475246	--	--	-	-	-	-
443	mws1080	Galactinol	Others	[M-H]-	341.109	179.056	342.116	C12H22O11	3.05965e+06	4.07989e+06	4.0581e+06	3.29837e+06	3.36924e+06	2.4709e+06	1.82854e+06	1.66957e+06	1.67417e+06	2.00333e+06	1.71029e+06	1.42487e+06	2.54588e+06	2.78137e+06	2.46384e+06	-	HMDB0005826	C01235	ko00052//Galactose metabolism	Carbohydrate metabolism	Metabolism
444	pme0014	L-Glutamic acid	Amino acids and derivatives	[M+H]+	148.06	84	147.053	C5H9NO4	4.71958e+07	4.63287e+07	4.52236e+07	5.59745e+07	5.86269e+07	5.21591e+07	4.24441e+07	4.18988e+07	4.76163e+07	4.31035e+07	4.18823e+07	3.90329e+07	5.21269e+07	4.59423e+07	4.85894e+07	-	HMDB0060475	C00025	ko01100//Metabolic pathways;ko01110//Biosynthesis of secondary metabolites;ko01120//Microbial metabolism in diverse environments;ko01130//Biosynthesis of antibiotics;ko01230//Biosynthesis of amino acids;ko02010//ABC transporters;ko01210//2-Oxocarboxylic acid metabolism;ko01200//Carbon metabolism;ko00330//Arginine and proline metabolism;ko00970//Aminoacyl-tRNA biosynthesis;ko00630//Glyoxylate and …	Amino acid metabolism;Biosynthesis of other secondary metabolites;Carbohydrate metabolism;Energy metabolism;Global and overview maps;Membrane transport;Metabolism of cofactors and vitamins;Metabolism of other amino acids;Translation	Environmental Information Processing;Genetic Information Processing;Metabolism
445	mws0597	5-Hydroxyindole-3-acetic acid	Alkaloids	[M-H]-	190.051	146	191.058	C10H9NO3	63975.5	52014	46967.8	60109	62347.8	56587	38050.9	43811.6	41224.8	30100.1	37720.9	12620	43137.6	48892.9	45293.8	54-16-0	HMDB0000763	C05635	ko01100//Metabolic pathways;ko00380//Tryptophan metabolism	Amino acid metabolism;Global and overview maps	Metabolism
446	pme3200	1-Methylguanidine	Alkaloids	[M+H]+	74	57	73.064	C2H7N3	35026.2	27428.5	26127.6	36752.4	36385.9	23133.8	28284.5	40498.8	43028	35437	38588.4	25509.5	32486.3	35542.7	36808.8	471-29-4	HMDB0001522	-	-	-	-
447	pme1439	p-Coumaric acid	Phenolic acids	[M+H]+	165.055	119	164.047	C9H8O3	292285	246242	269023	346614	457238	358191	180127	189004	234625	566300	574441	552495	333528	373005	373847	-	HMDB0128076	C00811	ko01100//Metabolic pathways;ko01110//Biosynthesis of secondary metabolites;ko00940//Phenylpropanoid biosynthesis;ko00360//Phenylalanine metabolism;ko01220//Degradation of aromatic compounds;ko00350//Tyrosine metabolism;ko00950//Isoquinoline alkaloid biosynthesis;ko00130//Ubiquinone and other terpenoid-quinone biosynthesis	Amino acid metabolism;Biosynthesis of other secondary metabolites;Global and overview maps;Metabolism of cofactors and vitamins	Metabolism
448	Hmcn000192	Sedoheptulose	Others	[M-H]-	209.067	59.0139	210.073	C7H14O7	263889	253310	297133	371959	425436	393494	457960	407858	445104	426475	314573	341701	310265	344170	350033	3019-74-7	HMDB0003219	C02076	ko00710//Carbon fixation in photosynthetic organisms	Energy metabolism	Metabolism
449	Zmgp003335	Okanin-3',4'-di-O-glucoside	Flavonoids	[M+H]+	613.175	289.071	612.169	C27H32O16	147541	133239	196029	204893	247124	184600	133921	128773	115377	138450	122186	154081	180758	165194	159963	--	--	-	-	-	-
450	Zmgp002917	Okanin-4'-O-glucosyl-O-glucoside	Flavonoids	[M+H]+	613.174	289.07	612.169	C27H32O16	147541	133239	196029	204893	247124	184600	133921	128773	115377	138450	122186	154081	180758	165194	159963	--	--	-	-	-	-
451	pme1936	Creatinine	Organic acids	[M+H]+	114.066	86	113.059	C4H7N3O	89181	88692.1	94383.5	85978.7	84786.6	89872.8	100701	104924	105807	107242	100132	125797	95864.7	104208	91963.1	60-27-5	HMDB0000562	C00791	ko01100//Metabolic pathways;ko00330//Arginine and proline metabolism	Amino acid metabolism;Global and overview maps	Metabolism
452	mws0425	Citraconic acid	Organic acids	[M-H]-	129.019	85	130.027	C5H6O4	634418	630830	308532	9	9	9	156411	160767	152815	118112	143150	120848	291263	327801	296764	498-23-7	HMDB0000634	C02226	ko01100//Metabolic pathways;ko01210//2-Oxocarboxylic acid metabolism;ko00660//C5-Branched dibasic acid metabolism;ko00290//Valine, leucine and isoleucine biosynthesis	Amino acid metabolism;Carbohydrate metabolism;Global and overview maps	Metabolism
453	pma6460	4-O-p-Coumaroylquinic acid	Phenolic acids	[M-H]-	337.09	163.04	338.1	C16H18O8	2.19239e+07	2.28262e+07	2.37553e+07	2.74561e+07	2.76875e+07	2.75834e+07	2.38521e+07	2.48662e+07	2.29902e+07	2.62686e+07	2.67471e+07	2.46273e+07	2.33223e+07	2.40406e+07	2.63584e+07	--	--	-	-	-	-
454	mws0344	D-Xylonic acid	Others	[M-H]-	165.041	75.0091	166.048	C5H10O6	1.54912e+06	1.87014e+06	1.88257e+06	2.44823e+06	2.2082e+06	2.29413e+06	2.26665e+06	2.18777e+06	1.95714e+06	2.08132e+06	2.03865e+06	1.66875e+06	1.67192e+06	1.89884e+06	1.84039e+06	--	--	C00502	ko00040//Pentose and glucuronate interconversions	Carbohydrate metabolism	Metabolism
455	pmb0998	Guanosine 5'-monophosphate	Nucleotides and derivatives	[M+H]+	364.065	152.1	363.058	C10H14N5O8P	172222	55619.2	102498	116284	196856	177031	243230	195678	171930	202642	183634	210844	178368	165633	188815	85-32-5	HMDB0001397	C00144	ko01100//Metabolic pathways;ko00230//Purine metabolism	Global and overview maps;Nucleotide metabolism	Metabolism
456	MWS4309	Glycyl-tryptophan	Amino acids and derivatives	[M+H]+	262.119	188.071	261.111	C13H15N3O3	286983	253318	338084	243198	273083	237754	123456	154245	123162	147335	128077	168236	196111	223622	209978	-	HMDB0028852	-	-	-	-
457	pmp000273	Gambiriin B3	Tannins	[M+H]+	563.155	139.039	562.148	C30H26O11	253568	318098	264523	255850	249828	279814	229457	185821	181917	175038	233882	159472	266979	295105	261466	76236-90-3	HMDB0038358	-	-	-	-
458	pmp001310	6-Hydroxykaempferol-3,6-O-Diglucoside	Flavonoids	[M+H]+	627.156	303.1	626.148	C27H30O17	174068	194391	360405	420360	522981	447186	231757	238039	326964	284745	227099	375482	249720	234824	267763	--	--	-	-	-	-
459	Lmmp003783	Quercetin-3-O-glucuronide	Flavonoids	[M+H]+	479.09	303.05	478.075	C21H18O13	304033	347812	313688	500177	507809	374617	27677.7	27360.4	23340.1	33056.9	27259.8	34761.3	204456	179419	189719	--	--	-	-	-	-
460	Lmyn002403	Mandelic acid-β-glucoside	Phenolic acids	[M-H]-	313.093	101.024	314.1	C14H18O8	41247	42824.5	32869.4	29355.5	31222.8	35770.7	66019.1	73512	57883	57400.5	48796.5	40804.6	46230.4	52653.2	50679	--	--	-	-	-	-
461	Hmdn001667	Ellagic acid-4-O-glucoside	Tannins	[M-H]-	463.052	300.99	464.06	C20H16O13	9	9	9	9	9	9	525631	522804	390781	643168	572941	551000	476371	418460	438784	--	--	-	-	-	-
462	MWS20194	Cinnamic acid	Phenolic acids	[M+H]+	149.06	103.057	148.052	C9H8O2	191102	136263	161604	219587	279774	236629	99634.2	84790.2	93053.4	128703	95322.4	133525	170061	169962	151248	621-82-9	HMDB0000567	-	-	-	-
463	pmb0864	LysoPE 14:0	Lipids	[M+H]+	426.262	285.242	425.254	C19H40NO7P	25363.4	21121	17516.7	15130	19618.4	14548.8	23221.8	22113.2	16002.9	20290.1	23900.1	27136.8	18627.7	21126.8	20687.2	--	--	-	-	-	-
464	mws0046	Naringenin-7-O-Neohesperidoside(Naringin)	Flavonoids	[M-H]-	579.172	271.062	580.179	C27H32O14	168404	181871	150930	248254	195215	204902	183575	197713	208871	180284	196166	215135	200134	209626	227838	--	--	C09789	ko00941//Flavonoid biosynthesis	Biosynthesis of other secondary metabolites	Metabolism
465	mad2085	Caffeoyl-p-coumaroyltartaric acid	Phenolic acids	[M-H]-	457.078	295.045	458.085	C22H18O11	152767	237904	289417	665693	526353	400703	30939	41884.9	27613.2	38086.2	63842.2	32366.6	202272	201106	225756	--	--	-	-	-	-
466	pme1194	2'-Deoxycytidine	Nucleotides and derivatives	[M+H]+	228.098	112	227.091	C9H13N3O4	58057.9	43416.7	40458.4	19712.7	36140.5	38279.6	41824.5	41359.5	49147.1	30504.4	25101.2	43468.7	41636.6	39411.7	36448.7	951-77-9	HMDB0000014	C00881	ko00240//Pyrimidine metabolism	Nucleotide metabolism	Metabolism
467	pmb2657	Argininosuccinic acid	Organic acids	[M-H]-	289.1	97.1	290.123	C10H18N4O6	824264	797518	1.00227e+06	837895	778229	843812	9	9	9	541368	556250	415863	643982	589975	566026	2387-71-5	HMDB0000052	C03406	ko01100//Metabolic pathways;ko01110//Biosynthesis of secondary metabolites;ko01130//Biosynthesis of antibiotics;ko01230//Biosynthesis of amino acids;ko00220//Arginine biosynthesis;ko00250//Alanine, aspartate and glutamate metabolism	Amino acid metabolism;Global and overview maps	Metabolism
468	Zmsp004363	Quercetin-3-O-(6''-O-acetyl)glucoside	Flavonoids	[M+H]+	507.117	303.052	506.106	C23H22O13	1.70103e+06	893418	1.30924e+06	260442	383189	584501	41576.4	72263.3	90150	53554	50579.5	106987	486946	548776	493528	--	--	-	-	-	-
469	NK10251888	NG,NG-Dimethyl-L-arginine	Amino acids and derivatives	[M+H]+	203.15	70.0653	202.143	C8H18N4O2	378627	377597	405300	385875	373271	369936	247856	264541	294840	197687	172915	140994	304967	298206	337311	30315-93-6	HMDB0001539	-	-	-	-
470	Lmbn001162	Esculetin-7-O-glucoside	Lignans and Coumarins	[M-H]-	339.074	177.023	340.079	C15H16O9	234275	256536	210804	160430	126672	156712	306879	369975	420932	323373	392197	275649	263432	274252	299714	--	--	-	-	-	-
471	mws1050	O-Acetylserine	Amino acids and derivatives	[M+H]+	148.06	88	147.053	C5H9NO4	327936	288311	282008	311346	325085	367790	906744	735078	773481	628189	580825	591006	527818	582065	513462	5147-00-2	HMDB0003011	C00979	ko01100//Metabolic pathways;ko01110//Biosynthesis of secondary metabolites;ko01120//Microbial metabolism in diverse environments;ko01130//Biosynthesis of antibiotics;ko01230//Biosynthesis of amino acids;ko01200//Carbon metabolism;ko00270//Cysteine and methionine metabolism;ko00908//Zeatin biosynthesis;ko00920//Sulfur metabolism;ko04122//Sulfur relay system	Amino acid metabolism;Energy metabolism;Folding, sorting and degradation;Global and overview maps;Metabolism of terpenoids and polyketides	Genetic Information Processing;Metabolism
472	mws0193	L-Homocitrulline	Amino acids and derivatives	[M+H]+	190.119	127	189.111	C7H15N3O3	72537.1	55200.5	57738.5	44663.8	73263.5	91000.9	33804	49868.2	52181.4	42824.4	62588.8	53823.8	58268.9	63229.5	66662.9	1190-49-4	HMDB0000679	-	-	-	-
473	mws0889	D-Threonic Acid	Others	[M-H]-	135.03	75.01	136.037	C4H8O5	764041	858522	840265	933775	883083	962869	957458	871088	855139	1.0661e+06	1.03694e+06	835711	791126	893903	888041	--	--	-	-	-	-
474	pmb0464	L-Aspartic acid-O-diglucoside	Amino acids and derivatives	[M+H]+	458.1	116.3	457.143	C16H27NO14	112117	121451	111129	123996	124947	117008	95885.6	68677.4	76734.2	56113.8	66910.6	60587.1	105382	100137	92056.2	--	--	-	-	-	-
475	Lmgp000796	4-Hydroxymandelonitrile	Alkaloids	[M+H]+	150.057	61.01	149.048	C8H7NO2	2.5026e+06	2.18231e+06	2.40415e+06	1.10473e+06	1.43162e+06	1.2407e+06	1.35709e+06	1.26637e+06	1.29303e+06	732382	829868	1.04952e+06	1.27508e+06	1.30213e+06	1.44514e+06	--	--	-	-	-	-
476	pme1611	Isohemiphloin	Flavonoids	[M-H]-	433.114	313	434.121	C21H22O10	352145	355701	331394	377172	185801	204428	562844	500633	567496	308047	324590	256321	353012	368254	321615	--	--	-	-	-	-
477	Lmsp004670	Kaempferol-3-O-glucoside-7-O-rhamnoside*	Flavonoids	[M+H]+	595.166	287.057	594.159	C27H30O15	8.14934e+06	3.2325e+06	3.62896e+06	3.65529e+06	6.95649e+06	4.31372e+06	5.98385e+06	6.52427e+06	6.66623e+06	8.18365e+06	5.64471e+06	8.02958e+06	5.9715e+06	6.7898e+06	6.13984e+06	--	--	-	-	-	-
478	mws0884	Cyclic 3',5'-Adenylic acid	Nucleotides and derivatives	[M-H]-	328.045	134.2	329.053	C10H12N5O6P	151390	145923	97767	69526.9	82627.2	85084.9	139073	122011	148162	125764	52508	95043.5	112676	129054	119121	60-92-4	HMDB0000058	C00575	ko00230//Purine metabolism	Nucleotide metabolism	Metabolism
479	pmb0532	Inosine 5'-monophosphate	Nucleotides and derivatives	[M+H]+	349.054	137.3	348.047	C10H13N4O8P	732666	312071	457568	570970	1.07647e+06	876740	1.14701e+06	959250	764948	1.10062e+06	863161	1.18332e+06	737554	753874	837937	131-99-7	HMDB0000175	C00130	ko01100//Metabolic pathways;ko01110//Biosynthesis of secondary metabolites;ko01130//Biosynthesis of antibiotics;ko00230//Purine metabolism	Global and overview maps;Nucleotide metabolism	Metabolism
480	Lmhp008337	LysoPE 14:0(2n isomer)	Lipids	[M+H]+	426.262	285.242	425.254	C19H40NO7P	23506.1	18214.2	16163.4	17226	13830.7	10479.3	21533.2	20641.9	17099.2	19816.6	20801.5	26224.2	18353.3	21073.3	20103.3	--	--	-	-	-	-
481	pmb0789	Pyridoxine-5'-O-glucoside	Others	[M+H]+	332.134	152.072	331.127	C14H21NO8	1.88626e+06	1.95247e+06	2.25891e+06	3.14149e+06	2.87663e+06	2.98029e+06	2.41813e+06	2.24562e+06	2.24304e+06	1.71751e+06	1.61057e+06	1.7015e+06	1.91794e+06	2.04426e+06	2.20337e+06	--	--	-	-	-	-
482	mws1015	Esculin (6,7-Dihydroxycoumarin-6-O-glucoside)	Lignans and Coumarins	[M-H]-	339.072	177.019	340.079	C15H16O9	269476	263244	183146	125513	149524	185240	299814	328045	464102	346077	322895	303917	257331	255860	288829	--	--	-	-	-	-
483	Zmhn001703	5-O-Galloyl-D-hamamelose*	Phenolic acids	[M-H]-	331.068	169.016	332.074	C13H16O10	782216	858021	986181	1.16441e+06	463556	915551	3.00002e+06	1.08283e+06	1.18824e+06	1.13104e+06	929228	836083	911513	1.04775e+06	974252	--	--	-	-	-	-
484	Zmxn110201	2,6-Dimethoxy-4-hydroxyphenol-1-O-ß-D-glucopyranoside	Others	[M-H]-	331.102	108.021	332.111	C14H20O9	714194	603118	650529	703391	764291	844379	701460	721706	611511	652080	655203	642570	608387	699784	665127	--	--	-	-	-	-
485	Lmsn000363	Raspberryketone glucoside	Phenolic acids	[M-H]-	325.129	145.066	326.137	C16H22O7	63507.2	52196.2	53289.3	75044.9	96356.9	89501.5	21993.4	35589.8	39671.6	48527.8	52687.5	52170.4	52225.9	58977.6	59290.8	--	--	-	-	-	-
486	pmb0769	N-(p-Coumaroyl)serotonin Glucoside	Alkaloids	[M+H]+	485.1	323.1	484.185	C25H28N2O8	102877	115938	83017.7	99067.1	103025	88724.6	99361.8	79163.6	98544	114047	108627	114059	104682	120525	113848	--	--	-	-	-	-
487	pme0124	L-Glycyl-L-proline	Amino acids and derivatives	[M+H]+	173.092	115.5	172.085	C7H12N2O3	58284.7	88468.9	90369	71095.4	68628.1	74768.8	34190.1	29628.9	28101.4	33255.5	35840.9	20745.7	67370.8	61221.5	58762.2	--	--	-	-	-	-
488	Lmtn004049	Abscisic acid	Organic acids	[M-H]-	263.129	204.115	264.136	C15H20O4	201648	113211	160357	122963	164584	179049	104746	102877	95927.1	108950	131783	165776	136772	152619	133940	7773-56-0	HMDB0036093	C06082	ko01100//Metabolic pathways;ko01110//Biosynthesis of secondary metabolites;ko04075//Plant hormone signal transduction;ko00906//Carotenoid biosynthesis	Global and overview maps;Metabolism of terpenoids and polyketides;Signal transduction	Environmental Information Processing;Metabolism
489	pme0432	Procyanidin A2	Tannins	[M-H]-	575.12	285.01	576.127	C30H24O12	89030.1	73320.6	75500.2	85871.9	86387.7	103255	102233	137269	90740.8	79557.9	100356	142136	114912	105171	99870.8	41743-41-3	HMDB0037655	-	-	-	-
490	MWSslk138	2,3,4-Trihydroxybenzoic acid	Phenolic acids	[M-H]-	169.015	151.004	170.022	C7H6O5	77064.8	47304.2	44585	42199.3	41914.1	52989.9	9	9	9	37818.6	28887	20060.1	38191.9	43820.2	39750.6	610-02-6	HMDB0059964	-	-	-	-
491	Lmzn001894	Kaempferol-3-O-glucuronide	Flavonoids	[M-H]-	461.074	285.041	462.08	C21H18O12	260460	263265	223267	258469	235947	283880	168668	182561	196134	211371	177421	179823	231160	213101	246035	--	--	-	-	-	-
492	pma6640	3'-O-Methyltricetin-7-O-glucoside	Flavonoids	[M+H]+	479.3	317.1	478.111	C22H22O12	1.3467e+06	384621	267206	406315	1.02591e+06	336679	3.84106e+06	4.51789e+06	4.63383e+06	6.17997e+06	3.14803e+06	6.04552e+06	2.31095e+06	2.57184e+06	2.25016e+06	--	--	-	-	-	-
493	MWSslk144	p-Coumaric acid ethyl ester	Phenolic acids	[M+H]+	193.086	147.044	192.079	C11H12O3	12984.5	15314.5	11084.9	56141	64818.1	49132.4	9	9	9	37623.5	38002	38736.2	26354	22845.9	24295.3	--	--	-	-	-	-
494	MWSHY0029	Quercetin	Flavonoids	[M+H]+	303.05	229.05	302.043	C15H10O7	625399	461292	553507	406291	468328	525700	113427	149513	134315	169524	203471	189497	280279	321785	291526	117-39-5	HMDB0005794	C00389	ko01100//Metabolic pathways;ko01110//Biosynthesis of secondary metabolites;ko00941//Flavonoid biosynthesis;ko00944//Flavone and flavonol biosynthesis	Biosynthesis of other secondary metabolites;Global and overview maps	Metabolism
495	Lmsp003252	Isorhamnetin-3-O-sophoroside	Flavonoids	[M+H]+	641.171	317.066	640.164	C28H32O17	304447	293488	306724	306716	281508	299278	504334	472868	471363	622544	619422	621881	475899	413365	433962	--	--	-	-	-	-
496	pma0791	Naringenin-7-O-(6''-malonyl)glucoside	Flavonoids	[M+H]+	521	273	520.122	C24H24O13	9	9	9	9	9	9	19507.6	17128.6	12068	10677.7	10082.2	13753.9	12053.7	13876.8	13413.7	--	--	-	-	-	-
497	pme3163	D-Sedoheptuiose 7-phosphate	Others	[M-H]-	289	97	290.04	C7H15O10P	2.4402e+07	2.61192e+07	2.97887e+07	3.04219e+07	2.86881e+07	2.69389e+07	4.75166e+07	4.89661e+07	4.46332e+07	4.54729e+07	4.50553e+07	3.8242e+07	2.91747e+07	3.37296e+07	3.13321e+07	--	--	-	-	-	-
498	Lmmn002179	Methyl salicylate-2-O-glucoside	Phenolic acids	[M-H]-	313.093	107.05	314.1	C14H18O8	95024.2	105027	100078	88159.9	80605.4	80348.4	228108	243476	225444	169594	179238	144186	138016	148184	128077	--	--	-	-	-	-
499	pme0368	Apigenin-7-O-rutinoside (Isorhoifolin)*	Flavonoids	[M+H]+	579.171	271.01	578.164	C27H30O14	265089	238313	234512	348587	411991	286703	238407	251706	184253	175516	199341	204317	227778	235032	204021	--	--	-	-	-	-
500	mws0748	1-Caffeoylquinic acid	Phenolic acids	[M-H]-	353.088	191.055	354.095	C16H18O9	3.82874e+06	4.1963e+06	4.2153e+06	3.15884e+06	3.23507e+06	3.59276e+06	1.39358e+06	1.37238e+06	1.3084e+06	983928	989052	930529	2.15697e+06	2.49064e+06	2.27792e+06	1241-87-8	HMDB0030652	-	-	-	-
501	pme2117	Adenosine 5'-diphosphate	Nucleotides and derivatives	[M-H]-	426	159	427.029	C10H15N5O10P2	204184	154009	261435	244192	265896	219344	150555	138545	150975	249076	167503	235808	247892	214162	235091	58-64-0	HMDB0001341	C00008	ko01100//Metabolic pathways;ko01110//Biosynthesis of secondary metabolites;ko01130//Biosynthesis of antibiotics;ko00230//Purine metabolism;ko00908//Zeatin biosynthesis;ko00190//Oxidative phosphorylation;ko00195//Photosynthesis	Energy metabolism;Global and overview maps;Metabolism of terpenoids and polyketides;Nucleotide metabolism	Metabolism
502	pmp001285	Phthalic anhydride	Phenolic acids	[M+H]+	149.023	65.0406	148.016	C8H4O3	1.59335e+07	1.52141e+07	1.60349e+07	1.45518e+07	1.50095e+07	1.42901e+07	1.41213e+07	1.41141e+07	1.37466e+07	1.34694e+07	1.37418e+07	1.3721e+07	1.56337e+07	1.40917e+07	1.36048e+07	--	--	-	-	-	-
503	Cmcp006262	Roxburic Acid	Terpenoids	[M+H]+	505.35	423.328	504.345	C30H48O6	1643.01	3648.86	4263.78	6074.23	5671.73	6070.24	9	9	9	9	9	9	9090.86	9923.38	10529.5	--	--	-	-	-	-
504	Lmbp000123	L-Homomethionine	Amino acids and derivatives	[M+H]+	164.074	56.0495	163.067	C6H13NO2S	118525	104299	152252	9	30156.5	46563.4	77761	45955.9	9	17391.7	22013.2	22085.4	55719	62703.9	64053.5	--	--	C17213	ko01110//Biosynthesis of secondary metabolites;ko01210//2-Oxocarboxylic acid metabolism;ko00966//Glucosinolate biosynthesis	Biosynthesis of other secondary metabolites;Global and overview maps	Metabolism
505	Lmyn001269	Kaempferol-3-O-sophoroside	Flavonoids	[M-H]-	609.146	285.039	610.154	C27H30O16	2.56916e+06	1.94663e+06	2.0526e+06	1.39021e+06	1.53392e+06	1.5334e+06	524706	529775	482043	1.12485e+06	1.1584e+06	1.08609e+06	1.60521e+06	1.38795e+06	1.53717e+06	--	--	C12634	ko00944//Flavone and flavonol biosynthesis	Biosynthesis of other secondary metabolites	Metabolism
506	Lmqp003013	Citroside A	Terpenoids	[M+H]+	387.201	149.096	386.194	C19H30O8	2.15338e+06	2.63567e+06	2.5346e+06	3.01214e+06	2.67514e+06	2.47405e+06	3.77745e+06	2974706	3.45284e+06	3.55597e+06	3.38584e+06	3.10266e+06	2.58057e+06	2.77797e+06	2.99042e+06	120330-44-1	HMDB0030370	-	-	-	-
507	mws0120	Choline Alfoscerate	Lipids	[M+H]+	258.11	104.111	257.103	C8H20NO6P	817237	621331	547554	1.08993e+06	1.24426e+06	1.16021e+06	913463	878712	1.06878e+06	1.20048e+06	1.4159e+06	1.20246e+06	1.18953e+06	1.02874e+06	1.08902e+06	28319-77-9	HMDB0000086	C00670	ko00564//Glycerophospholipid metabolism;ko00565//Ether lipid metabolism	Lipid metabolism	Metabolism
508	MWS4525	6-O-methylguanine	Nucleotides and derivatives	[M+H]+	166.072	124.05	165.065	C6H7N5O	148913	99721.1	118948	32708.1	23021.4	44115.3	35499	38745.4	48953.7	30313.1	52910.6	57954.7	50641.4	49344	43962.5	--	--	-	-	-	-
509	Zmxp003107	Luteolin-7,3'-di-O-glucoside	Flavonoids	[M+H]+	611.161	287.057	610.153	C27H30O16	90717.3	38220.8	115774	84936	116033	85169.8	49463.3	41857.9	38303.2	9	9	9	59957.2	60093.3	52653.2	--	--	-	-	-	-
510	HJN003	1-O-Sinapoyl-β-D-glucose	Phenolic acids	[M-H]-	385.113	223.062	386.122	C17H22O10	438279	406826	455895	436207	425552	421019	920590	954452	890595	727917	651234	800642	883995	788353	772643	--	--	C01175	ko00940//Phenylpropanoid biosynthesis	Biosynthesis of other secondary metabolites	Metabolism
511	Lmjp003090	Isofraxidin-7-O-glucoside	Lignans and Coumarins	[M+H]+	385.113	223.06	384.106	C17H20O10	438279	406826	455895	436207	425552	421019	920590	954452	890595	727917	651234	800642	883995	788353	772643	--	--	-	-	-	-
512	Zmhn002227	4-O-Glucosyl-sinapate	Phenolic acids	[M-H]-	385.114	223.06	386.121	C17H22O10	438279	406826	455895	436207	425552	421019	920590	954452	890595	727917	651234	800642	883995	788353	772643	--	--	-	-	-	-
513	Hmmn002544	Ferulic acid-4-O-glucoside	Phenolic acids	[M-H]-	355.104	193.05	356.111	C16H20O9	73625	100692	92696	174621	166181	231623	110254	82691.3	111811	174620	180248	170819	123672	143549	134252	--	--	-	-	-	-
514	NK10256198	3,5,7,2'-Tetrahydroxyflavone; Datiscetin	Flavonoids	[M-H]-	285.041	257.047	286.048	C15H10O6	77093.7	43381.2	57137.4	45699.4	43303.3	44706.8	24500.3	43272	30336.4	43929.3	65789.5	77103.1	52001.4	56915.3	49174.2	--	--	-	-	-	-
515	mws4176	L-Alanyl-L-Phenylalanine	Amino acids and derivatives	[M+H]+	237.123	120.088	236.116	C12H16N2O3	42771.5	61385.4	46472.1	33574.4	31591.8	31207	38120.8	32957.1	23890.9	26409.4	40452.9	33101.8	30653.3	28165.2	32703.2	-	HMDB0028694	-	-	-	-
516	pmb0686	Eriodictyol-7-O-(6''-malonyl)glucoside	Flavonoids	[M+H]+	537.124	289	536.117	C24H24O14	38552	45115.1	31993.4	49504	57675.1	37779.9	87859.3	57146.3	75638.2	111558	92684.9	97147.9	90686.5	105282	97568.5	--	--	-	-	-	-
517	pme2651	NADP (Nicotinamide adenine dinucleotide phosphate)	Nucleotides and derivatives	[M-H]-	742.1	620.1	743.076	C21H28N7O17P3	577990	874175	842411	806597	698843	666181	402777	441572	447311	451378	637223	455393	502189	568126	498922	--	--	C00006	ko01100//Metabolic pathways;ko00760//Nicotinate and nicotinamide metabolism;ko00480//Glutathione metabolism;ko00195//Photosynthesis	Energy metabolism;Global and overview maps;Metabolism of cofactors and vitamins;Metabolism of other amino acids	Metabolism
518	Lmgn002250	Dicaffeoylquinic acid-O-glucoside	Phenolic acids	[M-H]-	677.171	191.055	678.18	C31H34O17	26308.6	39363.4	20475.7	9	9	9	86214.3	89292.6	76820.9	128203	101370	95519.4	65348.4	72862	63315.3	--	--	-	-	-	-
519	mws0473	2-Methylsuccinic acid	Organic acids	[M-H]-	131.035	87.045	132.042	C5H8O4	1.91679e+06	1.62329e+06	1.71934e+06	1.43363e+06	1.51538e+06	1.56089e+06	928189	953775	937185	1.1089e+06	1.08274e+06	1.1708e+06	1.23002e+06	1.41591e+06	1.27009e+06	498-21-5	HMDB0001844	-	-	-	-
520	Lmmn002164	Monomethyl succinate	Organic acids	[M-H]-	131.035	87.0452	132.042	C5H8O4	1.91679e+06	1.62329e+06	1.71934e+06	1.43363e+06	1.51538e+06	1.56089e+06	928189	953775	937185	1.1089e+06	1.08274e+06	1.1708e+06	1.23002e+06	1.41591e+06	1.27009e+06	--	--	-	-	-	-
521	Lmmn009932	Ambolic acid	Terpenoids	[M-H]-	469.369	469.369	470.376	C31H50O3	10410.4	7105.75	7060.66	6892.47	7681.3	8312.14	8410.18	10849.2	8829.21	9069.3	10775.7	7740.21	8965.79	9115.26	10261.1	13878-93-8	HMDB0035713	-	-	-	-
522	Zmcp002666	Quercetin-3,7-Di-O-glucoside	Flavonoids	[M+H]+	627.144	303.05	626.148	C27H30O17	367321	375774	478301	639332	710209	561904	462026	461538	484003	718334	631355	574780	575464	539543	494860	--	--	-	-	-	-
523	pme1119	Inosine	Nucleotides and derivatives	[M+H]+	269.088	137	268.081	C10H12N4O5	261021	262584	186818	229903	304189	321254	255139	208335	317706	200331	129134	181703	248473	288126	276992	58-63-9	HMDB0000195	C00294	ko01100//Metabolic pathways;ko00230//Purine metabolism	Global and overview maps;Nucleotide metabolism	Metabolism
524	Lmjp004702	2',4'-Dihydroxy-6'-methoxyacetophenone	Others	[M+H]+	183.065	137.06	182.058	C9H10O4	12868.1	24398.2	16437.9	9	9	9	21540.5	16861.8	12203.1	18891.8	16273.3	18193.7	19089.8	18148.2	16423.7	3602-54-8	HMDB0041270	-	-	-	-
525	MWSHY0189	Apigenin-7-O-glucoside(Cosmosiin)	Flavonoids	[M+H]+	433.113	271.066	432.106	C21H20O10	348863	280207	292254	190680	156472	164834	6.0432e+06	6.22169e+06	5.66079e+06	4.35208e+06	4.35563e+06	4.35553e+06	1.6952e+06	1.96482e+06	1.78033e+06	--	--	C04608	ko00944//Flavone and flavonol biosynthesis	Biosynthesis of other secondary metabolites	Metabolism
526	MWS2070	Propyl 4-hydroxybenzoate	Phenolic acids	[M-H]-	179.072	92.0265	180.079	C10H12O3	29574.1	25290	30621.8	355605	302787	246641	21016.4	20472.6	12645.7	256668	225545	268262	189276	178902	162598	94-13-3	HMDB0032574	-	-	-	-
527	pme0490	Nicotinic acid (Vitamin B3)	Others	[M+H]+	124.039	78	123.032	C6H5NO2	292684	283366	243663	289259	350313	264355	130591	159050	147046	182331	243712	270181	222294	244013	258856	--	--	C00253	ko01100//Metabolic pathways;ko01110//Biosynthesis of secondary metabolites;ko01120//Microbial metabolism in diverse environments;ko00760//Nicotinate and nicotinamide metabolism;ko00960//Tropane, piperidine and pyridine alkaloid biosynthesis	Biosynthesis of other secondary metabolites;Global and overview maps;Metabolism of cofactors and vitamins	Metabolism
528	MWS20192	Gallic acid	Phenolic acids	[M+H]+	171.029	107.013	170.022	C7H6O5	38907	45865.2	43903.1	41649.7	45644.1	31633.1	108699	130013	102435	59368.1	73853.4	58174	88180.7	76844.7	87761.2	149-91-7	HMDB0005807	C01424	ko01120//Microbial metabolism in diverse environments	Global and overview maps	Metabolism
529	pmb0855	LysoPC 16:0	Lipids	[M+H]+	496.34	184.073	495.332	C24H50NO7P	727212	644743	541174	442628	470490	492070	616894	617569	519171	551230	380914	491360	632316	542578	589562	--	--	-	-	-	-
530	pmn001423	Roseoside	Others	[M-H]-	385.187	223.13	386.194	C19H30O8	1.60159e+06	1.03043e+06	1.27298e+06	1.81896e+06	2.04412e+06	2.0259e+06	441477	408505	328622	574283	484374	628260	1.22701e+06	1.05381e+06	1.12918e+06	--	--	-	-	-	-
531	Jmwn002620	Vanillic Acid-4-O-Glucuronide	Phenolic acids	[M-H]-	341.086	161.02	342.095	C15H18O9	4.43193e+06	2.65138e+06	3.36154e+06	5.87763e+06	6.93207e+06	7.00807e+06	1.47884e+06	1.14159e+06	1.3424e+06	3.55239e+06	3.77177e+06	3.32265e+06	3.34822e+06	3.89499e+06	3.72015e+06	-	HMDB0060024	-	-	-	-
532	pme2268	Trigonelline	Alkaloids	[M+H]+	138.055	94.0651	137.048	C7H7NO2	4.58576e+06	5.6634e+06	4.16347e+06	2.74664e+06	3.0456e+06	2.59863e+06	4.25313e+06	4.70651e+06	5.59163e+06	3.52849e+06	4.71823e+06	3.96365e+06	4.63046e+06	3.98596e+06	4.21288e+06	535-83-1	HMDB0000875	C01004	ko00760//Nicotinate and nicotinamide metabolism	Metabolism of cofactors and vitamins	Metabolism
533	pme0006	L-Proline	Amino acids and derivatives	[M+H]+	116.071	70.1	115.063	C5H9NO2	5.11799e+06	4.40675e+06	4.07557e+06	5.66502e+06	6.10197e+06	5.35783e+06	4.25131e+06	3.78457e+06	4.80276e+06	3.60918e+06	3.61853e+06	3.40019e+06	5.33054e+06	4.57166e+06	5.02309e+06	147-85-3	HMDB0000162	C00148	ko01100//Metabolic pathways;ko01110//Biosynthesis of secondary metabolites;ko01130//Biosynthesis of antibiotics;ko01230//Biosynthesis of amino acids;ko02010//ABC transporters;ko00330//Arginine and proline metabolism;ko00970//Aminoacyl-tRNA biosynthesis;ko00332//Carbapenem biosynthesis	Amino acid metabolism;Biosynthesis of other secondary metabolites;Global and overview maps;Membrane transport;Translation	Environmental Information Processing;Genetic Information Processing;Metabolism
534	mws1051	S-Adenosylmethionine	Amino acids and derivatives	[M+H]+	400.14	251	399.145	C15H23N6O5S	601606	908518	721138	662790	843128	593078	600130	583543	435238	680442	550803	645113	705198	787174	820124	485-80-3	HMDB0001185	C00019	ko01100//Metabolic pathways;ko01110//Biosynthesis of secondary metabolites;ko01130//Biosynthesis of antibiotics;ko01230//Biosynthesis of amino acids;ko00270//Cysteine and methionine metabolism;ko00330//Arginine and proline metabolism;ko00908//Zeatin biosynthesis;ko00261//Monobactam biosynthesis;ko04122//Sulfur relay system	Amino acid metabolism;Biosynthesis of other secondary metabolites;Folding, sorting and degradation;Global and overview maps;Metabolism of terpenoids and polyketides	Genetic Information Processing;Metabolism
535	pmn001637	Kaempferol-3-O-arabinoside (Juglanin)	Flavonoids	[M-H]-	417.083	285	418.09	C20H18O10	5.61647e+06	5.67161e+06	7.34012e+06	7.12503e+06	8.21548e+06	8.05381e+06	9.7362e+06	7.99752e+06	8.51911e+06	1.28223e+07	9.91586e+06	1.09608e+07	8.92257e+06	7.65843e+06	8.48876e+06	--	--	-	-	-	-
536	Lmbn007891	Hydroxy ricinoleic acid	Lipids	[M-H]-	313.238	183.14	314.246	C18H34O4	31655	26409.3	29289.3	17585.4	21324.2	20371.4	25376.9	29473.9	23043.9	27257.8	27597.1	25440.8	29112.1	26352.7	30739.2	--	--	-	-	-	-
537	Lmmn004912	3-O-Methylquercetin	Flavonoids	[M-H]-	315.051	271.019	316.058	C16H12O7	97401	49310.1	61008.5	17415.2	21949.4	33729.7	22060.7	28732.2	46358.8	21192	39586.8	48094.6	41064.6	35173.9	38373.1	480-19-3	HMDB0002655	C04443	ko00944//Flavone and flavonol biosynthesis	Biosynthesis of other secondary metabolites	Metabolism
538	MWS1771	L-Tyrosine methyl ester	Amino acids and derivatives	[M+H]+	196.097	91.0546	195.089	C10H13NO3	357971	408336	456406	762776	629560	796404	457149	463143	379445	605181	544212	504269	494660	556906	574377	1080-06-4	HMDB0029217	-	-	-	-
539	Lmdp004267	Quercetin-3-O-(6''-O-p-Coumaroyl)glucoside*	Flavonoids	[M+H]+	611.139	147.044	610.132	C30H26O14	311676	401488	415365	735781	618015	661213	27737.3	50741.7	55408.2	29247.7	25570	21771.6	339906	322419	291174	--	--	-	-	-	-
540	Zmhn001883	Vanillic acid-4-O-glucoside	Phenolic acids	[M-H]-	329.088	209.042	330.095	C14H18O9	226793	252466	252969	326696	289927	340161	147352	108531	114038	96488.9	91429.8	72027.4	189343	166409	192367	--	--	-	-	-	-
541	Hmtp000776	4,5,6-Trihydroxy-2-cyclohexen-1-ylideneacetonitrile	Alkaloids	[M+H]+	168.066	105.034	167.059	C8H9NO3	256244	275541	256281	165183	187913	179832	216612	183448	202829	170180	185629	165876	180598	208767	186213	--	--	-	-	-	-
542	Lmhn003240	Benzoylmalic acid	Phenolic acids	[M-H]-	237.04	121.03	238.048	C11H10O6	54719.3	53973.2	101498	41520.4	36462.9	33467.9	64316.7	32969	47195	41889.1	51103.5	29765.2	42689.7	44005.1	49350.8	22138-51-8	HMDB0039494	-	-	-	-
543	pme3096	Aminomalonic acid	Organic acids	[M-H]-	118	74	119.022	C3H5NO4	238256	155662	249965	141333	198756	209150	353112	289770	331501	252846	240641	293949	189102	216574	217633	1068-84-4	HMDB0001147	-	-	-	-
544	pme0010	L-Serine	Amino acids and derivatives	[M+H]+	106	60	105.043	C3H7NO3	1.58935e+06	1.6497e+06	1.59745e+06	2.49858e+06	2.47029e+06	2.34269e+06	1.60553e+06	1.56954e+06	1.54977e+06	1.4746e+06	1.55751e+06	1.50432e+06	2.09688e+06	1.84806e+06	1.82789e+06	56-45-1	HMDB0000187	C00065	ko01100//Metabolic pathways;ko01110//Biosynthesis of secondary metabolites;ko01120//Microbial metabolism in diverse environments;ko01130//Biosynthesis of antibiotics;ko01230//Biosynthesis of amino acids;ko02010//ABC transporters;ko01200//Carbon metabolism;ko00270//Cysteine and methionine metabolism;ko00970//Aminoacyl-tRNA biosynthesis;ko00630//Glyoxylate and dicarboxylate metabolism;ko00260//Glyc…	Amino acid metabolism;Biosynthesis of other secondary metabolites;Carbohydrate metabolism;Drug resistance;Energy metabolism;Global and overview maps;Lipid metabolism;Membrane transport;Metabolism of other amino acids;Translation	Environmental Information Processing;Genetic Information Processing;Human Diseases;Metabolism
545	Zmhn002909	6-O-Glucosyl-caffeoylbenzoic acid	Phenolic acids	[M-H]-	445.115	323.075	446.122	C22H22O10	90786.9	105618	90963.9	80196	44898.2	102050	21652.9	16316.1	21648.5	25364.5	18679.1	17010.8	41457.6	35577.5	39828.6	--	--	-	-	-	-
546	Lmbn005287	7S,8S-DiHODE; (9Z,12Z)-(7S,8S)-Dihydroxyoctadeca-9,12-dienoic acid	Lipids	[M-H]-	311.223	249.225	312.23	C18H32O4	66712	51077	50049.7	33940.6	30704.5	35219.7	19335.1	25283.7	22883.5	24139.7	25559.6	27468	38960.6	33411	37374.2	--	--	C07354	ko00591//Linoleic acid metabolism	Lipid metabolism	Metabolism
547	Zmyn000108	D-Saccharic acid	Others	[M-H]-	209.031	85.0294	210.038	C6H10O8	505212	477394	526432	631465	723413	750422	796276	729544	947121	836170	834229	609406	594354	662627	693996	25525-21-7	HMDB0000663	C00818	ko01100//Metabolic pathways;ko00053//Ascorbate and aldarate metabolism	Carbohydrate metabolism;Global and overview maps	Metabolism
548	mws0277	Quinic Acid	Organic acids	[M-H]-	191.056	85.0296	192.063	C7H12O6	5.67576e+07	5.36193e+07	6.75781e+07	6.93076e+07	7.76754e+07	7.66934e+07	198244878	9.81125e+07	1.79372e+08	9.35113e+07	1.77849e+08	6.70874e+07	6.73982e+07	7.31163e+07	7.88623e+07	91-63-4	HMDB0042004	C00296	ko00400//Phenylalanine, tyrosine and tryptophan biosynthesis	Amino acid metabolism	Metabolism
549	pmn001375	1-Hydroxypinoresinol-1-O-Glucoside	Lignans and Coumarins	[M-H]-	535.182	373.129	536.189	C26H32O12	920035	933909	978977	1.22919e+06	1.22954e+06	1.50432e+06	3.29788e+06	3.33774e+06	2.83956e+06	2.10471e+06	2.02953e+06	2.02265e+06	2.0053e+06	2.01634e+06	1.74921e+06	--	--	-	-	-	-
550	Zmcn003729	1-Hydroxypinoresinol-4'-O-Glucoside	Lignans and Coumarins	[M-H]-	535.182	373.125	536.189	C26H32O12	920035	933909	978977	1.22919e+06	1.22954e+06	1.50432e+06	3.29788e+06	3.33774e+06	2.83956e+06	2.10471e+06	2.02953e+06	2.02265e+06	2.0053e+06	2.01634e+06	1.74921e+06	--	--	-	-	-	-
551	mws0863	2-Deoxyribose-5'-phosphate	Nucleotides and derivatives	[M-H]-	213.017	97	214.024	C5H11O7P	72462	62070	111213	81748.6	98542	96556.3	102799	133038	121327	119304	123179	119677	82481	94638	95107.2	--	--	C00673	ko00030//Pentose phosphate pathway	Carbohydrate metabolism	Metabolism
552	Lmmn003398	Kaempferol-3-O-(6''-O-acetyl)glucoside	Flavonoids	[M-H]-	489.107	285.04	490.111	C23H22O12	2.46114e+06	1.81378e+06	3.23858e+06	2.23388e+06	2.51104e+06	3.13331e+06	609642	555889	381665	728921	718524	651334	1.30287e+06	1.1335e+06	1.30536e+06	--	--	-	-	-	-
553	pme0256	Xanthine	Nucleotides and derivatives	[M-H]-	151.026	151	152.033	C5H4N4O2	56893.2	35788.6	53789.6	75592.6	67845.1	54517.8	49733.3	52181.9	10780.3	34987.1	55149.8	39876.7	41972.6	47068	40586.2	69-89-6	HMDB0000292	C00385	ko01100//Metabolic pathways;ko01110//Biosynthesis of secondary metabolites;ko01120//Microbial metabolism in diverse environments;ko00230//Purine metabolism;ko00232//Caffeine metabolism	Biosynthesis of other secondary metabolites;Global and overview maps;Nucleotide metabolism	Metabolism
554	HJN087	Naringenin-4'-O-glucoside	Flavonoids	[M-H]-	433.12	271.065	434.121	C21H22O10	1.28405e+07	1.43473e+07	1.29986e+07	19304070	1.87223e+07	1.81272e+07	1.75479e+07	1.49601e+07	1.53781e+07	1.39272e+07	1.60623e+07	1.30118e+07	1.45795e+07	1.38282e+07	1.24567e+07	--	--	-	-	-	-
555	Hmsn002272	Demethyl coniferin	Phenolic acids	[M-H]-	327.11	165.05	328.116	C15H20O8	100049	90317.1	93991.1	87592.3	101998	113606	190692	219147	211774	179057	212110	169521	163910	140302	157249	--	--	-	-	-	-
556	pmp000596	Quercetin-3-O-(2''-O-galactosyl)glucoside	Flavonoids	[M+H]+	627.156	465.1	626.148	C27H30O17	325222	369384	406629	614509	583354	502080	175427	150584	155241	232807	176935	187062	337198	348507	298895	--	--	-	-	-	-
557	mws0009	Coniferaldehyde	Phenolic acids	[M+H]+	179.07	91	178.063	C10H10O3	23854.1	23310	29960.8	9	23798.6	28171.9	32525.9	22575.9	21940.1	33831.6	39262.4	38716	23357	20415.8	23627.7	-	HMDB0141782	C02666	ko01100//Metabolic pathways;ko01110//Biosynthesis of secondary metabolites;ko00940//Phenylpropanoid biosynthesis	Biosynthesis of other secondary metabolites;Global and overview maps	Metabolism
558	mws2120	Brevifolin carboxylic acid	Phenolic acids	[M-H]-	291.015	247	292.022	C13H8O8	91593.8	71545	69156.9	89042.7	81329.9	100249	124630	118545	105785	91334.4	132804	117734	101556	105797	90529.7	--	--	-	-	-	-
559	pme2996	4-Hydroxycoumarin	Lignans and Coumarins	[M-H]-	161.024	116.6	162.032	C9H6O3	50112.5	45646.7	23206.3	25068.8	20271.2	36686.5	9226	8449.94	9583.67	9519.5	7347.21	16157.9	9952.42	10152.8	11491.4	1076-38-6	HMDB0003654	-	-	-	-
560	pmb3064	3-O-p-Coumaroylquinic acid-O-glucoside	Phenolic acids	[M-H]-	499.146	163.2	500.153	C22H28O13	266663	313387	266029	361004	341245	332211	411665	399464	383684	343968	386179	344411	304270	345015	354305	--	--	-	-	-	-
561	pmb0501	Agmatine	Alkaloids	[M+H]+	131.129	114.103	130.122	C5H14N4	171844	81451.9	63237.3	89796.4	198777	88425	95241	42597.5	79923.2	106229	75162.9	83178.5	113620	99012.7	114425	306-60-5	HMDB0001432	C00179	ko01100//Metabolic pathways;ko00330//Arginine and proline metabolism	Amino acid metabolism;Global and overview maps	Metabolism
562	MWSmce448	Imidazol-1-yl-acetic acid*	Alkaloids	[M+H]+	127.052	81.0449	126.043	C5H6N2O2	38173	43336	9	47757.6	76509	74208.5	106852	69119.8	62944.1	74782.7	103769	68659.7	78512.5	74080.1	86623	--	--	-	-	-	-
563	Lmhp009590	LysoPC 17:1	Lipids	[M+H]+	508.34	184.073	507.332	C25H50NO7P	40666.9	45034.1	42400.6	22183.4	28792	27916.1	47763.2	48395.5	33200	33228.7	22953.9	33577	45709.7	38957	42282.3	--	--	-	-	-	-
564	mws0749	4-Hydroxybenzoic acid	Phenolic acids	[M-H]-	137.024	93	138.032	C7H6O3	1.51718e+06	1.28793e+06	1.18076e+06	886265	902031	1.14735e+06	1.11545e+06	1.39701e+06	1.51034e+06	1.60175e+06	1.551e+06	1.51326e+06	1.20096e+06	1.30785e+06	1.40985e+06	99-96-7	HMDB0000500	C00156	ko01100//Metabolic pathways;ko01110//Biosynthesis of secondary metabolites;ko01120//Microbial metabolism in diverse environments;ko00360//Phenylalanine metabolism;ko01220//Degradation of aromatic compounds;ko00130//Ubiquinone and other terpenoid-quinone biosynthesis;ko00790//Folate biosynthesis	Amino acid metabolism;Global and overview maps;Metabolism of cofactors and vitamins	Metabolism
565	Lmhp008513	2-α-Linolenoyl-glycerol-1,3-di-O-glucoside	Lipids	[M+H]+	677.374	261.221	676.367	C33H56O14	8469.94	6647.59	8605.57	9230.96	10532.1	5655.54	7661.1	16577.8	5140	13171.8	8266.75	5920.4	11714.3	10701.4	12565.9	--	--	-	-	-	-
566	mws0677	N-Acetyl-5-hydroxytryptamine	Alkaloids	[M+H]+	219.113	160	218.106	C12H14N2O2	225796	168946	287995	341638	292246	313798	229725	245379	183350	263436	329723	250172	246846	288585	260762	1210-83-9	HMDB0001238	C00978	ko01100//Metabolic pathways;ko00380//Tryptophan metabolism	Amino acid metabolism;Global and overview maps	Metabolism
567	Wmyn000217	2,6-dimethoxy-hydroquinone-4-O-β-D-glucopyranoside	Phenolic acids	[M-H]-	331.103	169.014	332.111	C14H20O9	1.01142e+06	1.04866e+06	1.02129e+06	1.26316e+06	1.27631e+06	1.35171e+06	2.94107e+06	2.75423e+06	2.66176e+06	2.91991e+06	2.85079e+06	2.8913e+06	1.91622e+06	2.24226e+06	2.03213e+06	--	--	-	-	-	-
568	Hmcn002743	Lirioresinol A	Lignans and Coumarins	[M-H]-	417.155	181.04	418.162	C22H26O8	78646.7	73531.2	56919.4	90056.3	105054	105227	234031	197536	197082	102096	100194	123227	135543	122747	115859	21453-71-4	HMDB0038928	-	-	-	-
569	Qmyp010506	2,4,6-Trihydroxybenzophenone	Others	[M+H]+	231.066	153.024	230.058	C13H10O4	91622.8	72459.9	77895	94448.1	76023.8	79747.4	82130.9	63181.2	61588.1	67128	66899.2	81342	228245	194224	212799	--	--	-	-	-	-
570	pmf0085	Cycloartenol	Terpenoids	[M+H]+	427.393	345	426.386	C30H50O	53730.8	56857.1	57142.2	56907.5	58198.6	56611.6	51021.4	48461.8	47666.4	48614.3	50157.6	52093.8	64072.9	59943.6	54496	469-38-5	HMDB0036591	C01902	ko01100//Metabolic pathways;ko01110//Biosynthesis of secondary metabolites;ko00100//Steroid biosynthesis	Global and overview maps;Lipid metabolism	Metabolism
571	pme2755	N-Acetyl-D-glucosamine	Others	[M+H]+	222	144	221.09	C8H15NO6	923987	890261	949345	968687	791195	926040	842725	840752	896630	885006	783013	869903	984427	840801	948749	14131-68-1	HMDB0000803	C00140	ko01100//Metabolic pathways;ko02010//ABC transporters;ko00520//Amino sugar and nucleotide sugar metabolism	Carbohydrate metabolism;Global and overview maps;Membrane transport	Environmental Information Processing;Metabolism
572	Hmcp001658	Isorhamnetin-3-O-(6''-malonyl)glucoside-7-O-glucoside	Flavonoids	[M+H]+	727.171	479.11	726.164	C31H34O20	153626	143658	174743	80060.9	79531.9	68310.7	68860.6	60107.7	70832.3	69342.9	90715.7	62740.3	76980.5	83405.1	90510.9	--	--	-	-	-	-
573	Lmjp003655	6-C-MethylKaempferol-3-glucoside	Flavonoids	[M+H]+	463.123	301.078	462.116	C22H22O11	318478	319492	324304	282946	280113	273907	672524	837803	772622	612360	564882	759608	569727	550868	486214	--	--	-	-	-	-
574	Lmsn004162	1-O-Galloyl-2-O-p-Coumaroyl-β-D-glucose*	Phenolic acids	[M-H]-	477.104	169.014	478.111	C22H22O12	227764	227953	243915	321216	327195	317863	8748.81	11317.9	9649.73	9	5160.79	13891.8	118890	139898	132963	--	--	-	-	-	-
575	Lmsn004090	1-O-Galloyl-3-O-p-Coumaroyl-β-D-glucose*	Phenolic acids	[M-H]-	477.104	169.014	478.111	C22H22O12	227764	227953	243915	321216	327195	317863	8748.81	11317.9	9649.73	9	5160.79	13891.8	118890	139898	132963	--	--	-	-	-	-
576	mws5041	L-Glycyl-L-isoleucine	Amino acids and derivatives	[M+H]+	189.123	86.1038	188.116	C8H16N2O3	507828	469069	477251	389307	419809	352921	210334	243424	194072	238357	244232	253854	286334	335639	324667	-	HMDB0028844	-	-	-	-
577	ML10180524	Cytarabine	Nucleotides and derivatives	[M+H]+	244.095	112.054	243.085	C9H13N3O5	2.89794e+06	2.5005e+06	1.83008e+06	1.09632e+06	1.56399e+06	1.41294e+06	2.39358e+06	2.08476e+06	2.56809e+06	1.70104e+06	993723	1.9697e+06	1.76524e+06	1.84288e+06	2.06437e+06	147-94-4	HMDB0015122	-	-	-	-
578	Hmqn003268	5,7,3',4',5'-Pentahydroxydihydroflavone	Flavonoids	[M-H]-	303.052	151.03	304.059	C15H12O7	251363	168893	222214	133225	165834	152518	58669.5	65298.6	74039.7	60486.1	94271.1	80532.8	128428	126599	110262	--	--	-	-	-	-
579	Zmdn002049	Epicatechin-4'-O-β-D-glucopyranoside*	Flavonoids	[M-H]-	451.127	289.073	452.132	C21H24O11	37295.7	33471.4	48386.6	49052.9	36825.8	57925.9	185249	184799	152876	179854	192371	148889	106744	95434.2	91158.9	--	--	-	-	-	-
580	pme1286	S-(5'-Adenosy)-L-homocysteine	Amino acids and derivatives	[M+H]+	385.129	250	384.122	C14H20N6O5S	463840	375339	492619	354752	436660	437238	316028	304023	279505	346180	377163	384630	338830	363370	399043	--	--	C00021	ko01100//Metabolic pathways;ko01230//Biosynthesis of amino acids;ko00270//Cysteine and methionine metabolism	Amino acid metabolism;Global and overview maps	Metabolism
581	Zmpn000638	3-Guanidinopropionic acid	Organic acids	[M-H]-	130.05	88.0413	131.07	C4H9N3O2	9	9	9	47943.1	52750.5	46775	47541.1	14303.9	39586.3	32546.4	34510.9	30807.6	45620.3	53469.9	51922.9	-	HMDB0013222	-	-	-	-
582	pme2380	α-Ketoglutaric acid	Organic acids	[M-H]-	145.014	101	146.022	C5H6O5	1.53795e+06	1.308e+06	1.69304e+06	1.43843e+06	1.80174e+06	1.98393e+06	1.8504e+06	1.7234e+06	1.76842e+06	1.65665e+06	1.38013e+06	1.55156e+06	1.45807e+06	1.70028e+06	1.67538e+06	328-50-7	HMDB0000208	C00026	ko01100//Metabolic pathways;ko01110//Biosynthesis of secondary metabolites;ko01120//Microbial metabolism in diverse environments;ko01130//Biosynthesis of antibiotics;ko01230//Biosynthesis of amino acids;ko01210//2-Oxocarboxylic acid metabolism;ko01200//Carbon metabolism;ko00630//Glyoxylate and dicarboxylate metabolism;ko00053//Ascorbate and aldarate metabolism;ko00220//Arginine biosynthesis;ko002…	Amino acid metabolism;Carbohydrate metabolism;Global and overview maps;Metabolism of other amino acids	Metabolism
583	Zmfn000481	Uridine-5'-Diphosphate-D-Xylose	Nucleotides and derivatives	[M-H]-	535.037	323.026	536.044	C14H22N2O16P2	833854	1.17916e+06	1.50541e+06	1.54075e+06	1.23965e+06	1.1478e+06	873344	990872	956365	768015	1.46069e+06	820450	901119	1.02659e+06	1.05644e+06	--	--	C00190	ko01100//Metabolic pathways;ko00520//Amino sugar and nucleotide sugar metabolism;ko00908//Zeatin biosynthesis	Carbohydrate metabolism;Global and overview maps;Metabolism of terpenoids and polyketides	Metabolism
584	Lmxp000939	Zarzissine	Alkaloids	[M+H]+	136.062	119.035	135.054	C5H5N5	2.1781e+07	2.45683e+07	1.30495e+07	9.75125e+06	1.71525e+07	1.40224e+07	2.83878e+07	2.07835e+07	3.34531e+07	2.13256e+07	1.0999e+07	2.18513e+07	1.64022e+07	1.85605e+07	1.92877e+07	--	--	-	-	-	-
585	Zmpp000906	Norepinephrine	Alkaloids	[M+H]+	170.078	134	169.074	C8H11NO3	369253	395643	591333	692086	819894	719504	980170	781128	695714	694323	512981	717494	594428	636321	700724	51-41-2	HMDB0000216	C00547	ko01100//Metabolic pathways;ko00350//Tyrosine metabolism	Amino acid metabolism;Global and overview maps	Metabolism
586	pmp001287	N-Benzylmethylene isomethylamine	Alkaloids	[M+H]+	120.081	103.055	119.073	C8H9N	1.53019e+07	1.54061e+07	1.62445e+07	9.58173e+06	1.06792e+07	1.00942e+07	1.20687e+07	1.10978e+07	1.06813e+07	9.8154e+06	1.01542e+07	9.65538e+06	1.09484e+07	1.19769e+07	1.01441e+07	--	--	-	-	-	-
587	Lmmp003306	Quercetin-3-O-xylosyl(1→2)arabinoside	Flavonoids	[M+H]+	567.13	303.05	566.127	C25H26O15	345318	318391	377632	305252	276470	301698	9	9	9	9	60979.1	9	189106	207467	175757	--	--	-	-	-	-
588	pme1474	5'-Deoxy-5'-(methylthio)adenosine	Nucleotides and derivatives	[M+H]+	298.097	136	297.09	C11H15N5O3S	8.84359e+06	7.6648e+06	7.91926e+06	4.44544e+06	4.44689e+06	5.15756e+06	3.03805e+06	4.00855e+06	3.15381e+06	2.65041e+06	2.81736e+06	2.82508e+06	3.95449e+06	4.50916e+06	4.64336e+06	2457-80-9	HMDB0001173	C00170	ko01100//Metabolic pathways;ko00270//Cysteine and methionine metabolism;ko00908//Zeatin biosynthesis	Amino acid metabolism;Global and overview maps;Metabolism of terpenoids and polyketides	Metabolism
589	Lmsn009238	1β,2α,3α,19α-Tetrahydroxyurs-12-en-28-oic acid	Terpenoids	[M-H]-	503.338	441.337	504.345	C30H48O6	15555.9	17527.8	14968	34610.4	29990.6	34198.4	34349.5	9968.2	4110.37	14033.9	10875.6	12707	21193.8	17939.9	19328.7	--	--	-	-	-	-
590	pme1201	Phloretin	Flavonoids	[M-H]-	273.077	167	274.084	C15H14O5	4.0671e+07	3.74124e+07	4.59214e+07	4.48357e+07	45800156	3.60024e+07	5.31684e+07	4.13386e+07	5.81085e+07	5.53623e+07	5.25267e+07	5.71932e+07	5.72122e+07	5.85223e+07	4.99024e+07	60-82-2	HMDB0003306	C00774	ko01110//Biosynthesis of secondary metabolites;ko00941//Flavonoid biosynthesis	Biosynthesis of other secondary metabolites;Global and overview maps	Metabolism
591	Lmzp003012	3-Hydroxy-4',5,7-Trimethoxyflavanone	Flavonoids	[M+H]+	331.12	313.11	330.11	C18H18O6	9	9	9	9	9	9	96964.4	93065.3	93350.5	88191.9	93594.8	104148	80144.9	76515.4	89891.8	--	--	-	-	-	-
592	Zmgn000503	2,3-Dihydroxy-3-Methylbutanoic Acid	Organic acids	[M-H]-	133.048	71.0136	134.058	C5H10O4	1.84382e+07	2.03437e+07	2.47536e+07	1.79775e+07	1.76481e+07	1.977e+07	1.59833e+07	1.65288e+07	1.41996e+07	1.52957e+07	1.36054e+07	1.27027e+07	1.52591e+07	1.7808e+07	1.76279e+07	--	--	C04039	ko00770//Pantothenate and CoA biosynthesis	Metabolism of cofactors and vitamins	Metabolism
593	Zmyn004449	9-Hydroxy-12-oxo-10(E),15(Z)-octadecadienoic acid	Lipids	[M-H]-	309.208	171.103	310.214	C18H30O4	8196.77	5704.6	5893.08	5646.25	7205.8	6282.26	7871.42	9337.35	4796.76	6413.1	7444.91	5479.95	6760.79	7211.23	6089.85	--	--	C21923	ko01110//Biosynthesis of secondary metabolites	Global and overview maps	Metabolism
594	mws0572	5-Methylcytosine	Nucleotides and derivatives	[M+H]+	126.066	109	125.059	C5H7N3O	46024.1	43583.1	29100.6	77771.8	83082.8	134820	101394	87915.1	83156.5	99527.5	92777.5	108745	121026	140932	123424	554-01-8	HMDB0002894	C02376	ko00240//Pyrimidine metabolism	Nucleotide metabolism	Metabolism
595	Lmtp004044	Quercetin-3-O-apiosyl(1→2)galactoside*	Flavonoids	[M+H]+	597.145	303.043	596.138	C26H28O16	6.70472e+06	7.1105e+06	7.15022e+06	7.26795e+06	7.97195e+06	8.40778e+06	617443	607895	574475	1.16088e+06	1.20498e+06	1.69946e+06	3.7111e+06	3.60088e+06	4.21165e+06	--	--	-	-	-	-
596	Hmcp001919	Isorhamnetin-3-O-(6''-acetylglucosyl)(1→3)-glucoside	Flavonoids	[M+H]+	683.179	521.12	682.174	C30H34O18	53872	40544.2	70328.6	9	15267.4	17670	45959.1	31915.4	9	50833	38127.1	38722.5	43841.2	49851.4	42661	--	--	-	-	-	-
597	mws0376	Fumaric acid	Organic acids	[M-H]-	115.004	71	116.011	C4H4O4	626117	640297	853957	670385	724125	597290	488759	747209	369019	640241	621497	305628	462597	532707	460262	110-17-8	HMDB0000134	C00122	ko01100//Metabolic pathways;ko01110//Biosynthesis of secondary metabolites;ko01120//Microbial metabolism in diverse environments;ko01130//Biosynthesis of antibiotics;ko01200//Carbon metabolism;ko00360//Phenylalanine metabolism;ko01220//Degradation of aromatic compounds;ko00760//Nicotinate and nicotinamide metabolism;ko00350//Tyrosine metabolism;ko00220//Arginine biosynthesis;ko00250//Alanine, asp…	Amino acid metabolism;Carbohydrate metabolism;Energy metabolism;Global and overview maps;Metabolism of cofactors and vitamins	Metabolism
598	Lmhp009129	LysoPC 15:0(2n isomer)	Lipids	[M+H]+	482.324	184.073	481.317	C23H48NO7P	36206.3	32497.1	31261.1	25934	24324.5	22851	34023.9	29100.4	28386.4	25029.5	25458.3	26526.5	26675.1	31577.3	29961.6	--	--	-	-	-	-
599	mws0289	LysoPE 18:1	Lipids	[M+H]+	480.308	339.289	479.301	C23H46NO7P	70295.5	37988.3	43699.7	22073.8	26092.1	27729.1	27363.6	33442.9	28236.3	29527.9	22622.9	30222.6	42719.8	37085.4	36896.9	--	--	-	-	-	-
600	Lmhp001670	L-Valyl-L-Leucine	Amino acids and derivatives	[M+H]+	231.16	72.082	230.163	C11H22N2O3	234512	212222	239942	192497	219583	202724	148874	152440	145727	160306	171761	170517	202761	186020	171015	-	HMDB0029131	-	-	-	-
601	pme0513	Xylitol	Others	[M-H]-	151.061	59	152.069	C5H12O5	45869.7	53104.9	53553.2	73652.7	71554.1	90889.5	31478.6	29755.7	39254.7	67044.8	43205.4	49948.8	62095.2	56894.3	67478.3	87-99-0	HMDB0002917	C00379	ko01100//Metabolic pathways;ko02010//ABC transporters;ko00040//Pentose and glucuronate interconversions	Carbohydrate metabolism;Global and overview maps;Membrane transport	Environmental Information Processing;Metabolism
602	mws0567	4-Guanidinobutyric acid	Organic acids	[M+H]+	146.092	87	145.085	C5H11N3O2	587148	534885	427252	561099	551805	590828	825357	877378	953270	767468	893907	768916	800205	679124	776505	463-00-3	HMDB0003464	C01035	ko01100//Metabolic pathways;ko00330//Arginine and proline metabolism	Amino acid metabolism;Global and overview maps	Metabolism
603	pmb2640	Dodecanoic acid (Lauric acid)	Lipids	[M-H]-	199.17	199.17	200.178	C12H24O2	287294	250287	378837	305462	302099	263576	244109	255038	193821	219546	235179	232958	336008	292086	289445	--	--	C02679	ko01100//Metabolic pathways;ko01130//Biosynthesis of antibiotics;ko00061//Fatty acid biosynthesis	Global and overview maps;Lipid metabolism	Metabolism
604	MWSmce295	1-beta-D-Arabinofuranosyluracil	Nucleotides and derivatives	[M+H]+	245.072	113.032	244.07	C9H12N2O6	360130	300195	184449	143573	259935	278125	428914	346028	524831	364208	201371	346761	362192	359626	310010	--	--	-	-	-	-
605	Cmsp002787	3,4'-Dihydroxy-3',5'-dimethoxypropiophenone	Phenolic acids	[M+H]+	227.092	181.049	226.084	C11H14O5	747340	844745	768185	912412	791772	944897	4.60357e+06	4.7642e+06	4.38761e+06	3.48185e+06	3.21619e+06	3.05625e+06	2.26786e+06	2.17325e+06	2.55656e+06	--	--	-	-	-	-
606	Zmyn004676	17-Hydroxylinolenic acid	Lipids	[M-H]-	293.213	113.098	294.219	C18H30O3	43530.7	33227.2	35985.6	20872.7	25101.4	29020.6	26876.9	33550.8	29625.4	25412.2	16824.1	26634.8	35688.7	34672.7	30268.3	-	HMDB0011108	C16346	ko00592//alpha-Linolenic acid metabolism	Lipid metabolism	Metabolism
607	MWS2027	Barbituric acid;Malonylurea;2,4,6-Pyrimidinetrione	Nucleotides and derivatives	[M+H]+	129.03	68.9967	128.022	C4H4N2O3	547996	494586	424846	390522	466729	455874	289012	324388	276854	304390	370909	300670	463684	390491	436202	--	--	C00813	ko00240//Pyrimidine metabolism	Nucleotide metabolism	Metabolism
608	mws1422	Epiafzelechin	Flavonoids	[M+H]+	275.091	107	274.084	C15H14O5	1.2001e+06	934166	880605	1.08968e+06	1.13672e+06	1.0598e+06	8.85576e+06	8.54671e+06	9.09965e+06	9.21024e+06	8.20636e+06	9.67954e+06	5.26485e+06	4.8248e+06	5.73285e+06	--	--	C12128	ko01110//Biosynthesis of secondary metabolites;ko00941//Flavonoid biosynthesis	Biosynthesis of other secondary metabolites;Global and overview maps	Metabolism
609	Lmsn011201	Swinhoeic acid	Terpenoids	[M-H]-	485.327	455.317	486.334	C30H46O5	2999	2681.82	3319.77	10937.3	13120	12207.7	6633.74	8951.28	4188.65	7032.46	7074.39	9915.3	6898.7	7812.13	6643.88	--	--	-	-	-	-
610	Lmsn011015	1-Oxo-Siaresinolic acid	Terpenoids	[M-H]-	485.327	455.317	486.334	C30H46O5	2999	2681.82	3319.77	10937.3	13120	12207.7	6633.74	8951.28	4188.65	7032.46	7074.39	9915.3	6898.7	7812.13	6643.88	--	--	-	-	-	-
611	pmb0752	3-O-Feruloylquinic acid	Phenolic acids	[M+H]+	369.118	177.1	368.111	C17H20O9	529036	574487	548726	649594	684356	694113	973707	948933	945125	767327	750438	711849	626640	681198	744915	62929-69-5	HMDB0030669	-	-	-	-
612	pmb2795	4-Methoxycinnamic acid	Phenolic acids	[M-H]-	177	145	178.063	C10H10O3	5.48232e+06	4.57567e+06	5.29578e+06	7.84057e+06	8.10141e+06	8.41832e+06	509045	456038	462365	875899	815249	863453	2.29104e+06	2.02591e+06	2.40417e+06	830-09-1	HMDB0002040	-	-	-	-
613	Zmgn000217	Methylenesuccinic acid	Organic acids	[M-H]-	129.019	85.0298	130.027	C5H6O4	88690.8	82624.5	51465.9	59105.5	64161.7	58933.4	54600.9	37813.8	40823.7	48872.8	40768.4	35599.6	47136.3	51247.3	56069.5	97-65-4	HMDB0002092	C00490	ko00660//C5-Branched dibasic acid metabolism	Carbohydrate metabolism	Metabolism
614	pme2776	2'-Deoxyinosine	Nucleotides and derivatives	[M+H]+	253.093	137	252.086	C10H12N4O4	79136.6	53509.3	44469.9	35152.9	42084.6	41793.6	35442.8	34636.4	37934.9	37272.2	20909.2	43196.6	35808.4	42485.8	38277.3	890-38-0	HMDB0000071	C05512	ko01100//Metabolic pathways;ko00230//Purine metabolism	Global and overview maps;Nucleotide metabolism	Metabolism
615	pmb2928	Gallic acid-4-O-glucoside	Phenolic acids	[M-H]-	331	313.1	332.074	C13H16O10	734231	808516	859584	1.47343e+06	1.49529e+06	1.51993e+06	2.46136e+06	2.39412e+06	2.16077e+06	2.72817e+06	2.58769e+06	3.0698e+06	1.65372e+06	1.94346e+06	1.91572e+06	--	--	-	-	-	-
616	Lmsn004323	1-O-Galloyl-2-O-Feruloyl-β-D-glucose	Phenolic acids	[M-H]-	507.114	169.014	508.122	C23H24O13	135296	106440	112536	173074	135169	119040	3439.44	5055.91	4505.27	4460.9	1527.07	1057.69	92774.2	81501.3	96685.4	--	--	-	-	-	-
617	Hmcp001578	Isorhamnetin-3,7-O-diglucoside	Flavonoids	[M+H]+	641.172	479.11	640.163	C28H32O17	147600	150317	135230	173391	187676	149370	204009	214496	228175	286391	356707	308861	175482	206416	181398	--	--	-	-	-	-
618	Lmbn005443	13-KODE; (9Z,11E)-13-Oxooctadeca-9,11-dienoic acid	Lipids	[M-H]-	293.212	235.172	294.219	C18H30O3	7007.3	6188.68	5617.61	3098.35	5232.39	4328.8	8574.88	9386.08	7410.06	8980.01	7923.65	7764.01	9712.07	8762.23	8172.12	--	--	C14765	ko00591//Linoleic acid metabolism	Lipid metabolism	Metabolism
619	pme1975	Malonic acid	Organic acids	[M-H]-	103.004	59	104.06	C3H4O4	458057	427252	412849	283965	349327	256284	273675	293591	290482	290577	254355	282801	380446	324103	332850	141-82-2	HMDB0000691	C00383	ko00240//Pyrimidine metabolism;ko00410//beta-Alanine metabolism	Metabolism of other amino acids;Nucleotide metabolism	Metabolism
620	Lmxp001668	2-Methoxy-4-ethenylphenol	Phenolic acids	[M+H]+	151.075	91.0542	150.068	C9H10O2	90214.6	102338	107299	124494	120506	108122	105828	113760	89216.3	60632.5	90360.6	109958	91960.4	92905.1	79086.4	--	--	-	-	-	-
621	mws0976	β-Pseudouridine	Nucleotides and derivatives	[M-H]-	243.062	153	244.07	C9H12N2O6	61307.7	78881.6	78102.7	35763.5	41221.4	55580.5	94196.7	83821.3	56587	41537.9	42099.9	39988.5	54134.4	52829.3	45822.3	1445-07-4	HMDB0000767	C02067	ko00240//Pyrimidine metabolism	Nucleotide metabolism	Metabolism
622	Lmjp003731	3,4-O-Dicaffeoylquinic Acid Methyl Ester*	Phenolic acids	[M+H]+	531.15	177.055	530.142	C26H26O12	204642	250581	244830	172972	149919	145597	9	9	9	9	9	9	98661.6	90645.9	82734.8	--	--	-	-	-	-
623	Lmjp003822	3,5-O-Dicaffeoylquinic Acid Methyl Ester*	Phenolic acids	[M+H]+	531.15	177.055	530.142	C26H26O12	204642	250581	244830	172972	149919	145597	9	9	9	9	9	9	98661.6	90645.9	82734.8	--	--	-	-	-	-
624	pmf0420	Benzyl acetate	Organic acids	[M-H]-	149.061	74.9	150.068	C9H10O2	13871.8	24722.4	21814.4	20640.4	10093.5	10797.1	11891	20360.4	31952.4	12347.1	13758.1	18329.8	12385.8	13377	11212.1	140-11-4	HMDB0031310	-	-	-	-
625	ML10172161	Hydroxypyruvic acid	Organic acids	[M-H]-	103.004	59.0136	104.011	C3H4O4	53317.7	53201.1	32178.5	18434.9	32786.1	31066.2	16318.1	14068.1	9333.76	22393.5	16881.6	27366.6	28072.9	24931.8	23710.5	1113-60-6	HMDB0001352	C00168	ko01100//Metabolic pathways;ko01110//Biosynthesis of secondary metabolites;ko01120//Microbial metabolism in diverse environments;ko01130//Biosynthesis of antibiotics;ko01200//Carbon metabolism;ko00630//Glyoxylate and dicarboxylate metabolism;ko00260//Glycine, serine and threonine metabolism	Amino acid metabolism;Carbohydrate metabolism;Global and overview maps	Metabolism
626	mws0251	Thymine	Nucleotides and derivatives	[M+H]+	127.05	110	126.043	C5H6N2O2	86900.6	79545.8	53027.3	15448.3	7350	26852.7	36464.8	24384.5	61846.7	14052.3	52513.8	60714.8	47226.1	56002.4	54144.6	65-71-4	HMDB0000262	C00178	ko01100//Metabolic pathways;ko00240//Pyrimidine metabolism	Global and overview maps;Nucleotide metabolism	Metabolism
627	MWSHY0121	Luteolin-7-O-glucuronide	Flavonoids	[M+H]+	463.087	287.061	462.08	C21H18O12	858683	1.09418e+06	1.30188e+06	1.19598e+06	1.07009e+06	1.04357e+06	563804	634421	461537	463006	413653	398511	700446	752378	630349	--	--	C03515	ko00944//Flavone and flavonol biosynthesis	Biosynthesis of other secondary metabolites	Metabolism
628	pmb2871	1-O-Gentisoyl-β-D-glucoside	Phenolic acids	[M-H]-	315.072	153.019	316.079	C13H16O9	1.62579e+06	1.98339e+06	1.74693e+06	5.04172e+06	4.93356e+06	5.75804e+06	2.38763e+06	2.16326e+06	1.87771e+06	2.26798e+06	2.41e+06	2.38953e+06	2.66773e+06	3.13444e+06	3.10815e+06	--	--	-	-	-	-
629	Hmln000873	2-O-Galloyl-D-glucose	Phenolic acids	[M-H]-	331.067	169.01	332.075	C13H16O10	805027	855360	798827	1.10327e+06	1.02676e+06	1.15995e+06	2.53831e+06	2.42998e+06	2.44708e+06	2.53769e+06	2.41031e+06	2.57702e+06	1.67503e+06	1.98924e+06	1.77643e+06	--	--	-	-	-	-
630	MWSslk140	N-Acetyl-L-Methionine	Amino acids and derivatives	[M+H]+	192.069	56.0494	191.062	C7H13NO3S	17101.8	58519.4	36791.3	19969.2	12492.9	17735.9	18638.6	20880.4	14190.1	8900.78	12422	10665.5	20375	22253	18640.6	65-82-7	HMDB0011745	-	-	-	-
631	Rfmb091	9S-Hydroxy-10E,12Z-octadecadienoic acid*	Lipids	[M-H]-	295.228	195.139	296.235	C18H32O3	136171	129636	119023	90060.6	105909	99259.2	166900	204640	160389	161407	115295	129082	157845	143086	132369	--	--	C14767	ko00591//Linoleic acid metabolism	Lipid metabolism	Metabolism
632	Jmzn006005	3,4-Methylenedioxy cinnamyl alcohol	Lignans and Coumarins	[M-H]-	177.055	117.04	178.063	C10H10O3	1.5294e+07	1.25357e+07	1.44327e+07	2.02388e+07	2.21862e+07	2.22642e+07	1.41252e+06	1.32185e+06	1.4657e+06	2.43504e+06	2.45745e+06	2.47702e+06	6.29915e+06	6.15435e+06	7.22814e+06	--	--	-	-	-	-
633	pmb2497	4-Hydroxy-3-methoxymandelate	Phenolic acids	[M-H]-	197	153	198.053	C9H10O5	183667	208842	168133	88642.8	57088	81553.5	121264	99989.9	84743.4	86517	74491.4	73398.7	142239	120200	125569	1955-10-07	HMDB0000291	C05584	ko01100//Metabolic pathways;ko00350//Tyrosine metabolism	Amino acid metabolism;Global and overview maps	Metabolism
634	pmb3061	5-O-p-Coumaroylquinic acid O-glucoside	Phenolic acids	[M-H]-	499.146	163.1	500.153	C22H28O13	306336	349673	374948	349348	403215	382143	511131	416567	422475	412198	437186	364469	361187	425360	420979	--	--	-	-	-	-
635	pmn001378	Pinoresinol-4-O-glucoside	Lignans and Coumarins	[M-H]-	519.187	357.136	520.194	C26H32O11	1.9253e+06	2.94573e+06	3.63457e+06	2.82997e+06	2.15394e+06	2.46455e+06	6.6128e+06	7.09546e+06	7.48491e+06	7.18981e+06	7.94415e+06	6.99785e+06	4.36639e+06	4.244e+06	3.68094e+06	--	--	-	-	-	-
636	Lmnp102580	Apigenin-6-C-(2''-xylosyl)glucoside*	Flavonoids	[M+H]+	565.155	433.11	564.148	C26H28O14	7763.88	9396.7	9	7953.18	7681.77	5580.7	9	4683.01	9	9	9	17936.3	6991.66	8209.79	7136.88	--	--	-	-	-	-
637	Lmnp202580	Apigenin-8-C-(2''-xylosyl)glucoside*	Flavonoids	[M+H]+	565.155	433.11	564.148	C26H28O14	7763.88	9396.7	9	7953.18	7681.77	5580.7	9	4683.01	9	9	9	17936.3	6991.66	8209.79	7136.88	--	--	-	-	-	-
638	Zmjp003463	Vitexin-2''-O-xyloside	Flavonoids	[M+H]+	565.156	433.114	564.147	C26H28O14	7763.88	9396.7	9	7953.18	7681.77	5580.7	9	4683.01	9	9	9	17936.3	6991.66	8209.79	7136.88	--	--	-	-	-	-
639	pma6455	Ribulose-5-phosphate	Others	[M-H]-	229.012	96.97	230.02	C5H11O8P	254516	180356	309275	277613	276335	259474	358573	307583	466613	265231	318247	234353	234803	280497	254151	--	--	C00117	ko01100//Metabolic pathways;ko01110//Biosynthesis of secondary metabolites;ko01120//Microbial metabolism in diverse environments;ko01130//Biosynthesis of antibiotics;ko01230//Biosynthesis of amino acids;ko01200//Carbon metabolism;ko00230//Purine metabolism;ko00710//Carbon fixation in photosynthetic organisms;ko00030//Pentose phosphate pathway	Carbohydrate metabolism;Energy metabolism;Global and overview maps;Nucleotide metabolism	Metabolism
640	pme0170	N-Acetyl-L-Arginine	Amino acids and derivatives	[M+H]+	217.13	158	216.122	C8H16N4O3	159883	142290	196430	201828	196524	236191	175171	190477	189401	152594	152562	163187	166716	156534	186464	155-84-0	HMDB0004620	-	-	-	-
641	MWS20152	Syringaresinol	Lignans and Coumarins	[M-H]-	417.156	402.1	418.163	C22H26O8	14354.9	15881	13990.6	22019.7	16803	23179.7	60351.4	46891	49476.8	31377.6	19387.4	26489.2	31393.5	36770.4	31821	21453-71-4	HMDB0038928	-	-	-	-
642	pmb0874	LysoPE 18:2(2n isomer)	Lipids	[M+H]+	478.293	337.274	477.286	C23H44NO7P	3.01092e+06	2.50324e+06	2.20457e+06	1.68246e+06	1.73932e+06	1.56624e+06	2.09437e+06	1.97562e+06	1.65732e+06	1.73584e+06	1.91573e+06	2.07821e+06	2.41877e+06	2.3329e+06	2.03226e+06	--	--	-	-	-	-
643	mws0437	D-Arabitol	Others	[M-H]-	151.061	71	152.069	C5H12O5	60744.1	40953.6	65681.5	51305.4	58054.1	67494.2	42303.6	49047.2	40499.2	68073.2	55354.1	54903.2	46803.2	55803.6	49939.6	7643-75-6	HMDB0001851	C01904	ko01100//Metabolic pathways;ko00040//Pentose and glucuronate interconversions	Carbohydrate metabolism;Global and overview maps	Metabolism
644	Lmsp009245	3',5-Dihydroxy-4',6,7-Trimethoxyflavanone	Flavonoids	[M+H]+	347.113	197.055	346.105	C18H18O7	2493.02	3290.12	2771.53	2150.56	3647.57	9	2667.76	2966.02	2100.03	1600.86	2336.24	4529.95	3264.71	3420.21	3873.69	--	--	-	-	-	-
645	ML10176345	3-Dehydroshikimic acid	Organic acids	[M-H]-	171.03	109.029	172.037	C7H8O5	184035	158749	60263.5	47313.5	166292	200442	213330	226157	216962	223305	225184	229339	173896	189794	208239	--	--	C02637	ko01100//Metabolic pathways;ko01110//Biosynthesis of secondary metabolites;ko01130//Biosynthesis of antibiotics;ko01230//Biosynthesis of amino acids;ko00400//Phenylalanine, tyrosine and tryptophan biosynthesis	Amino acid metabolism;Global and overview maps	Metabolism
646	Lmgp005868	Chrysoeriol-7-O-(6''-feruloyl)glucoside	Flavonoids	[M+H]+	639.171	301.07	638.164	C32H30O14	13660.9	18493.8	14359.3	16321.2	13699.9	14966	9	9	9	9	9	9	8713.74	9389.47	7834.91	--	--	-	-	-	-
647	MWStz070	N-(2-Hydroxy-4-methoxyphenyl)acetamide	Alkaloids	[M+H]+	182.081	91.0548	181.074	C9H11NO3	9.08191e+06	8.12652e+06	9.0472e+06	1.05693e+07	1.08342e+07	1.04328e+07	6.89462e+06	6.11933e+06	6.74831e+06	7.63232e+06	8.59553e+06	8.87767e+06	8.09739e+06	8.09302e+06	9.43585e+06	--	--	-	-	-	-
648	Lmpn007255	Patuletin (Quercetagetin-6-methyl ether)	Flavonoids	[M-H]-	331.045	316.024	332.053	C16H12O8	9264.15	6395.91	4548.53	7831.28	2350.56	6941.87	109983	105701	105095	83231	66771.4	95592.8	54422.6	64546.9	63358.3	--	--	-	-	-	-
649	Zmdp000376	4-Guanidinobutanal	Others	[M+H]+	130.091	84.0806	129.09	C5H11N3O	6.16464e+06	5.24458e+06	4.6071e+06	7.53962e+06	9.78846e+06	8.0399e+06	1.04672e+07	9.8666e+06	1.16905e+07	9.77329e+06	9.20956e+06	9.28974e+06	9.80986e+06	8.17238e+06	9.16028e+06	--	--	C02647	ko01100//Metabolic pathways;ko00330//Arginine and proline metabolism	Amino acid metabolism;Global and overview maps	Metabolism
650	MWSslk094	Proanthocyanidins	Tannins	[M-H]-	593.126	125.026	594.137	C30H26O13	88591	91240.5	94453.3	77955.6	86359.7	69125.3	5810.7	19704.8	9	14648.6	20025.3	17088.8	40780.6	41941.7	35228.1	--	--	-	-	-	-
651	Lmyn004144	Prunasin	Alkaloids	[M-H]-	294.098	71.0139	295.106	C14H17NO6	10697.3	5275.25	5812.47	3362.34	4352.74	6780.2	5365.91	6826.08	9237.89	16472.7	22845	9261.77	167275	146760	140909	99-18-3	HMDB0034934	C00844	ko01110//Biosynthesis of secondary metabolites;ko00460//Cyanoamino acid metabolism	Global and overview maps;Metabolism of other amino acids	Metabolism
652	pmp001270	LysoPC 16:1	Lipids	[M+H]+	494.324	184.073	493.317	C24H48NO7P	67348.4	114767	45600.8	54144.7	41602.8	46751.8	63200.4	119106	38748.8	62079.3	54029.5	115665	53446.7	64108.6	58026.9	--	--	-	-	-	-
653	pmp001264	Hexadecylsphingosine	Lipids	[M+H]+	274.274	256.265	273.267	C16H35NO2	6.65328e+06	6.64194e+06	7.88224e+06	5.64555e+06	5.98855e+06	5.59152e+06	6.30354e+06	7.37397e+06	7.28716e+06	6.79794e+06	7.95756e+06	7.5237e+06	6.65605e+06	7.09067e+06	7.95486e+06	--	--	-	-	-	-
654	pmn001691	9,12,13-Trihydroxy-10,15-octadecadienoic acid	Lipids	[M-H]-	327.218	291.198	328.225	C18H32O5	263579	253185	265223	158242	173486	147612	75043.1	69154.5	62385.4	88395.7	74073.1	82056.2	116774	97218.9	110167	--	--	-	-	-	-
655	MWS3036	3-Hydroxyglutaric acid	Organic acids	[M-H]-	147.03	85.0297	148.037	C5H8O5	854186	849915	921372	1.23784e+06	1.44292e+06	1.37783e+06	1.17346e+06	1.09439e+06	853294	1.31631e+06	1.29126e+06	1.19192e+06	912588	1.0867e+06	1.06239e+06	638-18-6	HMDB0000428	-	-	-	-
656	Zmhn000892	4-O-Glucosyl-3,4-dihydroxybenzyl alcohol	Phenolic acids	[M-H]-	301.094	139.046	302.1	C13H18O8	110505	118152	137379	101555	102796	111860	267198	263708	219271	185413	212673	198154	176597	193679	160876	--	--	-	-	-	-
657	pmn001708	Asiatic acid	Terpenoids	[M-H]-	487.343	425.344	488.35	C30H48O5	69144	81288.6	90278.7	113491	100580	114404	163284	69637.5	42829.5	72191.8	69487.1	69891.2	222575	203889	184774	--	--	-	-	-	-
658	Lmbn005369	13(S)-HODE;13(S)-Hydroxyoctadeca-9Z,11E-dienoic acid*	Lipids	[M-H]-	295.228	195.141	296.235	C18H32O3	117089	110404	99327.9	78412.5	82923	91389.6	139077	166484	133178	145223	96026.6	119301	135608	127132	112609	--	--	C14762	ko00591//Linoleic acid metabolism	Lipid metabolism	Metabolism
659	Lmyn005006	Eriodictyol-7-O-(6''-O-p-coumaroyl)glucoside	Flavonoids	[M-H]-	595.146	287.055	596.153	C30H28O13	407993	368579	283603	611882	672388	1.40796e+06	5.738e+06	5.34459e+06	4.44486e+06	6.73163e+06	5.91051e+06	5.44471e+06	4.39653e+06	3.87854e+06	3.67688e+06	--	--	-	-	-	-
660	Lmbn000216	3-Methylmalic acid*	Organic acids	[M-H]-	147.03	57.0344	148.037	C5H8O5	4.75659e+06	5.25289e+06	4.653e+06	7.08363e+06	7.2897e+06	7.46689e+06	6.273e+06	5.63678e+06	5.76603e+06	7.49531e+06	8.71251e+06	7.60923e+06	6.12383e+06	6.82397e+06	7.38692e+06	--	--	C06032	ko01100//Metabolic pathways;ko01230//Biosynthesis of amino acids;ko01210//2-Oxocarboxylic acid metabolism;ko00660//C5-Branched dibasic acid metabolism;ko00290//Valine, leucine and isoleucine biosynthesis	Amino acid metabolism;Carbohydrate metabolism;Global and overview maps	Metabolism
661	Smhn005325	Fortuneanoside J	Phenolic acids	[M-H]-	437.1	275.05	438.116	C20H22O11	3.34337e+06	3.24716e+06	4.01282e+06	2.90315e+06	4.394e+06	3.60875e+06	3.9434e+06	3.99599e+06	3.93682e+06	3.46884e+06	4.11215e+06	4.07364e+06	4.09942e+06	4.41022e+06	3.65624e+06	--	--	-	-	-	-
662	MWSmce118	Imidazole-4-Acetic Acid*	Alkaloids	[M+H]+	127.047	81.044	126.043	C5H6N2O2	142289	40161.6	77495.9	55042.5	127435	129532	135834	160124	176758	130022	133930	54883.6	157620	147668	130749	--	--	C02835	ko00340//Histidine metabolism	Amino acid metabolism	Metabolism
663	pmf0138	D-Mannose	Others	[M-H]-	179.056	59	180.063	C6H12O6	441308	542449	451740	527480	457184	460817	485153	361937	653404	463900	388245	364208	492604	452690	408239	3458-28-4	HMDB0000169	C00159	ko01100//Metabolic pathways;ko02010//ABC transporters;ko00052//Galactose metabolism;ko00520//Amino sugar and nucleotide sugar metabolism;ko00051//Fructose and mannose metabolism	Carbohydrate metabolism;Global and overview maps;Membrane transport	Environmental Information Processing;Metabolism
664	pme3961	2'-Deoxyadenosine	Nucleotides and derivatives	[M+H]+	252.109	136	251.102	C10H13N5O3	806456	623555	481570	293952	361807	363305	306627	303597	344405	276180	191406	261681	361964	424415	362696	958-09-8	HMDB0000101	C00559	ko01100//Metabolic pathways;ko00230//Purine metabolism	Global and overview maps;Nucleotide metabolism	Metabolism
665	mws0336	Urocanic acid	Organic acids	[M-H]-	137.036	93.05	138.043	C6H6N2O2	71334.1	93936.8	85086.8	35598.5	67654.4	42448	88093.5	92949.5	98982.9	46959	61288.6	68173	45067.5	51253.6	54304.9	104-98-3	HMDB0000301	C00785	ko01100//Metabolic pathways;ko00340//Histidine metabolism	Amino acid metabolism;Global and overview maps	Metabolism
666	MWSmce339	2-Methoxycinnamic acid	Phenolic acids	[M-H]-	177.056	133.066	178.063	C10H10O3	22561.1	23212.6	24301.5	37994.6	39680.4	42424.3	9	9	9	9	9	9	14091.7	13054.9	11670.9	--	--	-	-	-	-
667	MWS2010	3-nitro-L-tyrosine	Amino acids and derivatives	[2M-H]-	451.11	163.05	226.059	C9H10N2O5	20360.9	16922.4	19559.4	21111.4	15276.9	16081.6	9	9	9	9	9	9	18629.5	22039.2	19012.8	--	--	-	-	-	-
668	pmb2979	Hesperetin-7-O-(6''-malonyl)glucoside	Flavonoids	[M-H]-	549.125	387.1	550.132	C25H26O14	220374	242679	303352	285897	265049	312711	558007	507932	492498	434511	465550	321477	336116	380251	317203	--	--	-	-	-	-
669	Lmgp004784	Apiferol	Flavonoids	[M+H]+	275.091	139.04	274.084	C15H14O5	315132	332626	245167	256380	283643	276835	302314	288167	225479	261282	317315	275812	273087	248140	299637	--	--	-	-	-	-
670	mws0027	Syringic acid	Phenolic acids	[M-H]-	197.046	123	198.053	C9H10O5	13855	14419.3	16544.4	18165.2	14367.6	15189.5	24929	41375.8	31084.1	28671.7	17604.2	16244	17507.1	20383.6	20962.9	530-57-4	HMDB0002085	C10833	ko01120//Microbial metabolism in diverse environments	Global and overview maps	Metabolism
671	Lmhn001386	Vnilloyltartaric acid	Phenolic acids	[M-H]-	299.04	167.03	300.048	C12H12O9	14245.2	12601.8	13658.9	13035.7	12298.3	16626.8	7444.78	8583.5	11663.4	15437.4	13529.5	14196.4	9113.13	10763.1	9244.16	--	--	-	-	-	-
672	mws1200	Trans-4-Hydroxycinnamic Acid Methyl Ester	Phenolic acids	[M-H]-	177	145	178.063	C10H10O3	9.91966e+06	8.08452e+06	9.01621e+06	1.34126e+07	1.43169e+07	1.47923e+07	880778	811794	888692	1.52832e+06	1.51592e+06	1.51154e+06	3.93287e+06	3.75506e+06	4.49033e+06	--	--	-	-	-	-
673	Zmgp004474	5-hydroxy-1,7-diphenyl-3-heptanone	Others	[M+H]+	283.171	117.07	282.162	C19H22O2	8759.95	11519.1	12376.8	8469.94	7910.03	7298.41	10925.1	14789.5	11238.9	7916.84	8135.62	8943.99	12919.7	12137.6	10691.7	--	--	-	-	-	-
674	mws0224	DL-Methionine	Amino acids and derivatives	[M+H]+	150.1	61	149.051	C5H11NO2S	1.35529e+06	1.24819e+06	1.25944e+06	699391	804259	680225	646422	637556	661802	534118	521315	517290	891597	762089	911542	59-51-8	HMDB0033951	-	-	-	-
675	pme0376	Naringenin (5,7,4'-Trihydroxyflavanone)	Flavonoids	[M-H]-	271.061	151	272.068	C15H12O5	2.14958e+06	1.11777e+06	2.03606e+06	2.65345e+06	3.35548e+06	3.0625e+06	1.7148e+06	1.52055e+06	1.53654e+06	2.34554e+06	2.79622e+06	2.53317e+06	2.20606e+06	2.14269e+06	1.83963e+06	--	--	C00509	ko01100//Metabolic pathways;ko01110//Biosynthesis of secondary metabolites;ko00941//Flavonoid biosynthesis;ko00943//Isoflavonoid biosynthesis	Biosynthesis of other secondary metabolites;Global and overview maps	Metabolism
676	pmb0863	LysoPC 16:2(2n isomer)	Lipids	[M+H]+	492.308	184.073	491.301	C24H46NO7P	20574.1	18573.7	15588.3	10826.9	10624.8	12720.1	18038.6	15330.9	13369.6	16638.6	17377.8	19666	17257.1	18912.2	15633	--	--	-	-	-	-
677	mws0874	3'-Adenylic Acid	Nucleotides and derivatives	[M-H]-	346.056	210.9	347.063	C10H14N5O7P	54403.2	31252.8	30542.2	45096	72073.6	64498.4	88380.6	70492.3	62713.2	80883.1	55284.2	72772.5	73017.2	65071.4	60573.3	84-21-9	HMDB0003540	C01367	ko00230//Purine metabolism	Nucleotide metabolism	Metabolism
678	pme0040	Adenine	Nucleotides and derivatives	[M+H]+	136.062	119	135.054	C5H5N5	1.03113e+07	1.06014e+07	5.72991e+06	4.18304e+06	7.76822e+06	6.75383e+06	1.3532e+07	9.92468e+06	1.60002e+07	9.8773e+06	4.84821e+06	1.01583e+07	8.51714e+06	8.32314e+06	9.87982e+06	73-24-5	HMDB0000034	C00147	ko01100//Metabolic pathways;ko00230//Purine metabolism;ko00908//Zeatin biosynthesis	Global and overview maps;Metabolism of terpenoids and polyketides;Nucleotide metabolism	Metabolism
679	Lmmn000806	Dimethylmalonic acid	Organic acids	[M-H]-	131.035	87.0459	132.042	C5H8O4	210231	160134	180981	130352	168068	148400	99973.6	106742	98061.4	130300	102466	103868	107883	130553	122142	595-46-0	HMDB0002001	-	-	-	-
680	Hmbp001276	Gallacetophenone	Phenolic acids	[M+H]+	169.05	65.03	168.042	C8H8O4	356962	374116	424567	503748	526446	574991	245502	203000	264926	260596	193603	201655	341537	402259	342928	--	--	-	-	-	-
681	mws0988	Rhamnetin; 3,5,3',4'-Tetrahydroxy-7-Methoxyflavone	Flavonoids	[M-H]-	315.051	165	316.058	C16H12O7	80452.5	60130.6	58318.1	17668.6	13272.8	30456.1	9	9	9	9971.12	8079.32	11167.1	27093.9	29901.2	24683.9	--	--	-	-	-	-
682	Cmjn004337	Benzyl-(2''-O-xylosyl)glucoside	Phenolic acids	[M-H]-	401.144	269.104	402.153	C18H26O10	1.01005e+06	874486	777904	1.21047e+06	1.15524e+06	1.1453e+06	90228.1	103508	112021	107629	125907	124131	638396	597870	526918	--	--	-	-	-	-
683	Hmcp001858	Kaempferol-3-O-arabinoside-7-O-rhamnoside	Flavonoids	[M+H]+	565.152	287.05	564.147	C26H28O14	346602	219443	361932	355257	341577	368908	195684	56332.7	46944.7	95066.1	118136	99002.7	156385	189223	179109	--	--	-	-	-	-
684	Zmyn004714	Ricinoleic acid	Lipids	[M-H]-	297.245	183.14	298.251	C18H34O3	53609.8	42639.8	49992.6	45432	44814.5	38236.5	34019	23716.5	33148.3	36047.9	36199.7	37508.1	44910.2	44662	37711.3	141-22-0	HMDB0034297	-	-	-	-
685	Lmsn002288	1-O-Caffeoyl-(6-O-glucosyl)-β-D-glucose	Phenolic acids	[M-H]-	503.141	341.088	504.148	C21H28O14	13796.1	18522.6	15822.6	40288	31439.4	39827	53482.8	73583.6	58990.1	170313	154421	129517	76239.8	78890.9	65511.4	--	--	-	-	-	-
686	MWS80007	13-Hydroperoxy-9Z,11E-octadecadienoic acid	Lipids	[M-H]-	311.223	249.221	312.23	C18H32O4	61792.2	49050.3	50503	27220	27217.5	34420.5	19633.8	25401.6	22124.4	22198.3	25636	24768.6	31927.8	34345.9	28306	--	--	-	-	-	-
687	pmp000275	Gambiriin A1	Tannins	[M+H]+	581.165	139.039	580.158	C30H28O12	7.25211e+06	5.47669e+06	7.37293e+06	6.22486e+06	6.11777e+06	6.90427e+06	2.19171e+06	2.38667e+06	1.78425e+06	1.39523e+06	1.65849e+06	1.74795e+06	3.26551e+06	3.75577e+06	3.95119e+06	76250-49-2	HMDB0038357	-	-	-	-
688	ML10181668	Cycloleucine	Amino acids and derivatives	[M+H]+	130.086	84.0809	129.079	C6H11NO2	110117	127478	177622	96528.4	90631.6	92066.8	64670.5	86661.3	65348.2	70420.8	59568	92122.9	92799.8	85958.2	103990	--	--	-	-	-	-
689	HJN083	Lariciresinol-4'-O-glucoside	Lignans and Coumarins	[M-H]-	521.202	359.15	522.211	C26H34O11	134928	183342	176106	209231	217018	225810	439063	430379	397501	352717	316887	300425	336173	297104	278672	--	--	-	-	-	-
690	Lmbn002644	4-Methylbenzaldehyde	Others	[M-H]-	119.05	93.0346	120.058	C8H8O	122320	79693.6	67616.9	83961.9	109648	100454	48800.9	51043.7	61444.2	151469	162952	137905	86626.4	94138	104944	104-87-0	HMDB0029638	C06758	ko01100//Metabolic pathways;ko01120//Microbial metabolism in diverse environments;ko01220//Degradation of aromatic compounds	Global and overview maps	Metabolism
691	Hmqp005455	15(R)-Hydroxylinoleic Acid	Lipids	[M+H]+	297.243	81.07	296.234	C18H32O3	9	9	9	16808.6	16703.2	14155	15145.3	9	7109.6	17254.7	18777.5	18763.2	9847.92	8113.26	8948.88	--	--	-	-	-	-
692	Lmgp002595	4'-Hydroxy-3'-methoxyacetophenone (Acetovanillone)	Phenolic acids	[M+H]+	167.07	121.027	166.063	C9H10O3	229121	175012	197470	214308	208531	213624	323562	280793	295263	340435	324202	300026	279265	272238	232386	--	--	-	-	-	-
693	pme3184	2'-Deoxyadenosine-5'-monophosphate	Nucleotides and derivatives	[M+H]+	332.075	136	331.068	C10H14N5O6P	557060	623529	703959	963827	1.023e+06	873651	990978	938806	1.05492e+06	828124	755333	966203	833326	764200	926734	653-63-4	HMDB0000905	C00360	ko01100//Metabolic pathways;ko00230//Purine metabolism	Global and overview maps;Nucleotide metabolism	Metabolism
694	MWSmce585	Methyl 3-aminopropanoate	Amino acids and derivatives	[M+H]+	104.071	59.0145	103.063	C4H9NO2	955382	865596	667847	561695	815184	703534	723692	820720	639416	726964	352305	687956	793040	858980	960643	--	--	-	-	-	-
695	MWS5206	4-Hydroxyphenyllactic Acid	Phenolic acids	[M-H]-	181.051	135.045	182.058	C9H10O4	9854.27	8625.95	5693.02	8103.81	4702.1	4705.52	9	9	9	14684.5	12959.2	13200.9	10548.4	12079	12788.6	306-23-0	HMDB0000755	C03672	ko01110//Biosynthesis of secondary metabolites;ko00350//Tyrosine metabolism;ko00130//Ubiquinone and other terpenoid-quinone biosynthesis	Amino acid metabolism;Global and overview maps;Metabolism of cofactors and vitamins	Metabolism
696	mws0058	Diosmetin (5,7,3'-Trihydroxy-4'-methoxyflavone)	Flavonoids	[M-H]-	299.056	284	300.063	C16H12O6	21139.6	17600.1	20954.2	29592.4	21885	24527.6	39663.7	44814.4	24764.3	34178.4	43854.6	43949.2	26013.8	31520.6	29906	--	--	-	-	-	-
697	pme0088	Luteolin (5,7,3',4'-Tetrahydroxyflavone)	Flavonoids	[M-H]-	285.041	151	286.048	C15H10O6	139034	153613	186732	221809	228869	208219	84171.3	125755	92436.4	119081	114650	125775	123848	146537	148051	--	--	C01514	ko01100//Metabolic pathways;ko01110//Biosynthesis of secondary metabolites;ko00941//Flavonoid biosynthesis;ko00944//Flavone and flavonol biosynthesis	Biosynthesis of other secondary metabolites;Global and overview maps	Metabolism
698	Lmyp004052	Quercetin-3-O-(6''-O-p-Coumaroyl)galactoside*	Flavonoids	[M+H]+	611.139	147.044	610.132	C30H26O14	396524	417454	479866	794283	756540	807742	21482	22790.9	29053.4	18111.4	21802	38266.3	322131	275651	271329	--	--	-	-	-	-
699	Jmwn002172	3,4-dihydroxyphenylethanol-β-D-glucopyranoside	Phenolic acids	[M-H]-	315.11	135.04	316.116	C14H20O8	9	9	9	132183	126416	141477	9	9	9	31351.7	30300	36863.1	63174.3	57922.7	70281.6	--	--	-	-	-	-
700	pmb0706	Quercetin-3-O-(6''-O-malonyl)glucosyl-5-O-glucoside	Flavonoids	[M+H]+	713.156	465.1	712.149	C30H32O20	271787	269556	330807	286936	283116	283963	28717	24640.8	27516.5	58202.1	62703.4	62690.6	122954	149066	133420	--	--	-	-	-	-
701	mws2623	11-Octadecanoic acid(Vaccenic acid)*	Lipids	[M-H]-	281.249	281.25	282.256	C18H34O2	858049	808689	873966	1.05161e+06	1.12515e+06	913857	601836	692043	581154	821815	893060	799705	833811	818416	973182	--	--	-	-	-	-
702	mws0396	Elaidic Acid*	Lipids	[M-H]-	281.249	281.248	282.256	C18H34O2	858049	808689	873966	1.05161e+06	1.12515e+06	913857	601836	692043	581154	821815	893060	799705	833811	818416	973182	--	--	-	-	-	-
703	Lmyn012331	Petroselinic acid*	Lipids	[M-H]-	281.249	281.249	282.256	C18H34O2	858049	808689	873966	1.05161e+06	1.12515e+06	913857	601836	692043	581154	821815	893060	799705	833811	818416	973182	--	--	-	-	-	-
704	MWS80006	9-Hydroperoxy-9Z,11E-Octadecadienoic Acid	Lipids	[M-H]-	311.223	293.214	312.23	C18H32O4	36455.8	27792	27224.2	16733.9	18368.9	20276.3	13271.4	14557	12587.4	16802.1	17342.6	13485.7	20224.4	19217	16685.9	--	--	-	-	-	-
705	pmn001697	Apigenin-7-O-glucuronide	Flavonoids	[M-H]-	445.078	269.051	446.085	C21H18O11	248363	300004	246193	250698	236337	270002	60983.3	40292.6	46090.6	76228.6	52268.4	52270.7	163495	141141	136745	--	--	-	-	-	-
706	Lmhp007840	LysoPC 19:2	Lipids	[M+H]+	534.355	184.073	533.348	C27H52NO7P	38901.4	46902	49344.6	13351.3	19429.1	17577.9	47131.4	55283.9	57663.1	41566.9	28263.1	33011.4	38376.6	32775.7	39493.8	--	--	-	-	-	-
707	Lmhp007598	LysoPC 19:2(2n isomer)	Lipids	[M+H]+	534.355	184.073	533.348	C27H52NO7P	38901.4	46902	49344.6	13351.3	19429.1	17577.9	47131.4	55283.9	57663.1	41566.9	28263.1	33011.4	38376.6	32775.7	39493.8	--	--	-	-	-	-
708	Lmsp004137	3,4,2',4',6'-Pentahydroxychalcone	Flavonoids	[M+H]+	289.071	163.039	288.063	C15H12O6	433821	346212	403451	503557	472244	443722	562656	379536	373954	632884	417180	426226	616773	506754	570288	--	--	C15525	ko00941//Flavonoid biosynthesis	Biosynthesis of other secondary metabolites	Metabolism
709	Cmzn004594	Dunalianoside C	Phenolic acids	[M-H]-	449.108	287.057	450.116	C21H22O11	2.12468e+06	1.86817e+06	1.02513e+06	1.702e+06	1.44373e+06	1.58128e+06	8.1403e+06	9.58899e+06	7.85225e+06	8.7248e+06	8.35378e+06	8.38342e+06	5.55493e+06	6.38924e+06	5.31749e+06	--	--	-	-	-	-
710	pmb0484	Choline	Alkaloids	[M]+	104.1	60.1	104.107	C5H14NO+	8.77992e+06	7.59516e+06	6.15958e+06	4.18404e+06	6.71238e+06	5.48638e+06	5.88898e+06	7.43928e+06	4.5967e+06	6.68461e+06	2.80547e+06	5.18933e+06	8.35515e+06	6.88655e+06	7.95781e+06	62-49-7	HMDB0000097	C00114	ko01100//Metabolic pathways;ko02010//ABC transporters;ko00260//Glycine, serine and threonine metabolism;ko00564//Glycerophospholipid metabolism	Amino acid metabolism;Global and overview maps;Lipid metabolism;Membrane transport	Environmental Information Processing;Metabolism
711	MWS1888	Phenyl-beta-D-glucoside	Phenolic acids	[M-H]-	255.089	93.0332	256.095	C12H16O6	52181.9	68238.8	43411.3	63137.2	60280.9	85914.6	9	9	9	9	9	9	95185.5	91666	110072	--	--	-	-	-	-
712	Lmfn004235	Myricetin-3,7,3'-trimethyl ether	Flavonoids	[M-H]-	359.077	161.024	360.084	C18H16O8	25119.8	24802.5	23221.6	28285.9	7465.73	22433.2	28496.1	33238.5	60437.5	24273	19953.4	21112.1	26385	21619.3	23727	--	--	-	-	-	-
713	MWS3020	N-Acetylcadaverine	Alkaloids	[M+H]+	145.133	86.0961	144.126	C7H16N2O	128270	149172	141866	154954	127457	119812	117409	182989	147105	139566	140625	141903	170298	142675	171064	32343-73-0	HMDB0002284	-	-	-	-
714	pme0183	Isoguanine	Nucleotides and derivatives	[M+H]+	152.057	135	151.049	C5H5N5O	265936	221279	163660	95109.9	152059	129459	166226	173776	252731	152602	188008	198983	185186	174615	211815	3373-53-3	HMDB0000403	-	-	-	-
715	Lmcp003788	Isotamarixin	Flavonoids	[M+H]+	479.118	317.062	478.111	C22H22O12	97617.4	121374	194676	322842	274944	296596	177830	175843	106039	9	9	9	185136	200720	163968	--	--	-	-	-	-
716	pme1216	2-Picolinic acid	Organic acids	[M-H]-	122.03	78	123.032	C6H5NO2	94650.4	80073.2	100709	97439	123720	99634.6	56824.9	60223.7	48204	78167.8	62683.2	71061.8	64347.8	78883.6	71778	98-98-6	HMDB0002243	C10164	ko01100//Metabolic pathways;ko00380//Tryptophan metabolism	Amino acid metabolism;Global and overview maps	Metabolism
717	pme3007	Uridine 5'-diphosphate	Nucleotides and derivatives	[M-H]-	402.995	159	404.002	C9H14N2O12P2	59625.9	55392.5	62232.4	54596.5	55368.7	53930	56678.7	49408.8	48729.7	50257.8	52071	67854.8	48540.3	57902.3	49026	58-98-0	HMDB0000295	C00015	ko01100//Metabolic pathways;ko00240//Pyrimidine metabolism;ko00908//Zeatin biosynthesis	Global and overview maps;Metabolism of terpenoids and polyketides;Nucleotide metabolism	Metabolism
718	MWSslk006	Ethyl Vanillate	Phenolic acids	[M+H]+	197.081	65.0391	196.074	C10H12O4	50199	62240.5	60379.2	34381.2	41758.4	28742.4	44382.5	41021.2	31678.1	33899.5	22976.6	37071.9	33761.7	40380.7	34288.1	--	--	-	-	-	-
719	Hmlp006030	4,4'-dihydroxy-2-methoxychalcone	Flavonoids	[M+H]+	271.098	151.04	270.089	C16H14O4	20713.5	17744.8	18172.7	14383.7	15930.5	9809.29	9991.98	8497.18	7817.58	14306.7	11332.6	13765.3	17205.1	15974	19498	--	--	-	-	-	-
720	Lmhp009187	LysoPE 15:0	Lipids	[M+H]+	440.277	299.258	439.27	C20H42NO7P	21678.7	18539.3	16811	12500.4	14617.8	16770.5	22194.7	22684.4	16714.6	14519.5	16959.2	21348.3	18922.5	18960.1	22505.2	--	--	-	-	-	-
721	MWS0933	1-Methylhistidine	Amino acids and derivatives	[M+H]+	170.092	124.087	169.085	C7H11N3O2	58962.8	97140.9	115171	82082.8	90424.7	115457	80583.5	92817.1	82080.3	50046.3	76740.7	80349.1	96654.8	78731.8	86937.5	332-80-9	HMDB0000001	C01152	ko00340//Histidine metabolism	Amino acid metabolism	Metabolism
722	ML10179289	2-Phenylethanol	Phenolic acids	[M-H2O+H]+	105.069	77.0382	122.073	C8H10O	498298	429016	554010	3.90112e+06	4.97615e+06	4.32532e+06	9	9	9	83500.1	87330.9	84835.6	1.33259e+06	1.10634e+06	1.13621e+06	56011-02-0	HMDB0041615	C05853	ko00360//Phenylalanine metabolism	Amino acid metabolism	Metabolism
723	Lmhn004756	Cinnamoylferuloyltartaric acid	Phenolic acids	[M-H]-	455.1	233.04	456.106	C23H20O10	25479	12626.3	36105.9	20177.2	14367	11704.6	91404.9	15790.4	70444	49544.3	43075.2	39335.7	38465.8	40625.9	33107.2	--	--	-	-	-	-
724	Lmpp005842	6-Methoxyquercetin-3-O-rhamnoside	Flavonoids	[M+H]+	479.108	333.07	478.101	C22H22O12	90144.2	93280.4	56566.8	81707.9	97265.6	136335	685157	664928	672354	451085	427647	706400	260736	237423	291776	--	--	-	-	-	-
725	pmn001384	Isochlorogenic acid C*	Phenolic acids	[M-H]-	515.12	353.088	516.127	C25H24O12	9	47561.3	32134.1	29244.1	28652.3	31226.2	159520	269886	217232	300957	216104	235588	134003	110220	131176	--	--	-	-	-	-
726	MWSmce190	4-Hydroxy-L-Isoleucine	Amino acids and derivatives	[M+H]+	148.093	74.0223	147.089	C6H13NO3	118420	109479	95604.2	161865	171110	140453	128650	134505	142390	116230	124807	108231	159736	130069	141525	--	--	-	-	-	-
727	pmn001370	Pinoresinol-4,4'-O-di-O-glucoside	Lignans and Coumarins	[M-H]-	681.24	519.188	682.247	C32H42O16	17501.3	8477.12	4052.7	13921.1	12916.2	17534.5	28372.7	29868.5	34334.8	30140.2	17392.7	42694.7	22241.7	21334.1	25886.5	--	--	-	-	-	-
728	pmb0981	Adenosine 5'-monophosphate	Nucleotides and derivatives	[M+H]+	348.07	136	347.063	C10H14N5O7P	1.37422e+07	5.27676e+06	8.42615e+06	9.24363e+06	1.48823e+07	1.38023e+07	1.76332e+07	1.53876e+07	1.33225e+07	1.68015e+07	1.32994e+07	1.84589e+07	1.10126e+07	1.33448e+07	1.3202e+07	61-19-8	HMDB0000045	C00020	ko01100//Metabolic pathways;ko01110//Biosynthesis of secondary metabolites;ko01130//Biosynthesis of antibiotics;ko00230//Purine metabolism;ko00908//Zeatin biosynthesis	Global and overview maps;Metabolism of terpenoids and polyketides;Nucleotide metabolism	Metabolism
729	MWS0811	L-Pipecolic Acid	Organic acids	[M+H]+	130.086	84.0818	129.079	C6H11NO2	1.10985e+06	633861	619776	471901	587781	589092	2.0929e+06	2.34919e+06	2.07092e+06	1.25566e+06	1.33314e+06	1.88595e+06	1.08975e+06	1.08598e+06	1.29762e+06	-	HMDB0062767	C00408	ko01100//Metabolic pathways;ko01110//Biosynthesis of secondary metabolites;ko00960//Tropane, piperidine and pyridine alkaloid biosynthesis;ko00310//Lysine degradation	Amino acid metabolism;Biosynthesis of other secondary metabolites;Global and overview maps	Metabolism
730	mws0628	4-Hydroxybenzaldehyde	Phenolic acids	[M-H]-	121.029	92	122.037	C7H6O2	2.18068e+06	1.94751e+06	2.0665e+06	1.13619e+06	1.07567e+06	1.39986e+06	1.81288e+06	1.86361e+06	2.51159e+06	1.38995e+06	2.13451e+06	2.0662e+06	1.68415e+06	1.85858e+06	2.07576e+06	123-08-0	HMDB0011718	C00633	ko01100//Metabolic pathways;ko01120//Microbial metabolism in diverse environments	Global and overview maps	Metabolism
731	pmb1754	O-Phosphocholine	Alkaloids	[M]+	184	125	184.073	C5H15NO4P+	125849	166725	93191.8	129972	103870	100582	251523	244372	330862	158497	165744	191084	217623	176744	193571	3616-04-04	HMDB0001565	C00588	ko01100//Metabolic pathways;ko00564//Glycerophospholipid metabolism	Global and overview maps;Lipid metabolism	Metabolism
732	HJAP155	Laricitrin-3-O-xyloside	Flavonoids	[M+H]+	465.103	333.072	464.095	C21H20O12	364626	326009	276748	770449	787093	891760	1.67709e+06	1.57601e+06	1.55016e+06	1.21662e+06	1.00724e+06	1.62612e+06	970457	1.10317e+06	898222	--	--	-	-	-	-
733	pmb2922	Uridine 5'-diphospho-D-glucose	Nucleotides and derivatives	[M-H]-	565.048	323.029	566.055	C15H24N2O17P2	6.24789e+06	6.95853e+06	8.50743e+06	8.25808e+06	7.79937e+06	7.19426e+06	5.37583e+06	5.52121e+06	5.35156e+06	4.8383e+06	7.8056e+06	4.76028e+06	5.01646e+06	6.04991e+06	6.05842e+06	--	--	C00029	ko01100//Metabolic pathways;ko01130//Biosynthesis of antibiotics;ko00240//Pyrimidine metabolism;ko00052//Galactose metabolism;ko00053//Ascorbate and aldarate metabolism;ko00520//Amino sugar and nucleotide sugar metabolism;ko00908//Zeatin biosynthesis;ko00040//Pentose and glucuronate interconversions;ko00500//Starch and sucrose metabolism;ko00561//Glycerolipid metabolism	Carbohydrate metabolism;Global and overview maps;Lipid metabolism;Metabolism of terpenoids and polyketides;Nucleotide metabolism	Metabolism
734	Zmgn002106	N-Acetyl-L-phenylalanine	Amino acids and derivatives	[M-H]-	206.084	58.0299	207.089	C11H13NO3	269612	255338	215497	268653	319423	365011	161013	159907	149436	186677	185631	201834	279719	229997	275373	2018-61-3	HMDB0000512	C03519	ko00360//Phenylalanine metabolism	Amino acid metabolism	Metabolism
735	Lmhp002031	L-Leucyl-L-Leucine	Amino acids and derivatives	[M+H]+	245.18	86.097	244.179	C12H24N2O3	103205	76149.7	76475.3	77479.8	71190.8	55681.6	68001.3	84642.1	42815.4	68500.9	55117.3	70951.7	71416	67517.8	57980.4	-	HMDB0028933	-	-	-	-
736	pmb3000	Chrysoeriol-7-O-(6''-acetyl)glucoside	Flavonoids	[M-H]-	503.12	341.1	504.127	C24H24O12	1.29134e+06	1.48155e+06	1.25364e+06	1.36118e+06	1.51718e+06	1.31598e+06	123433	154267	138976	179764	161222	150296	772567	796092	650693	--	--	-	-	-	-
737	zjbp110819	6,7-dimethoxy-2-[2-phenylethyl]chromone	Others	[M+H]+	311.128	251.106	310.12	C19H18O4	40913.7	47931.8	51319.2	53854.1	78832.8	48821.7	9	9	9	61160.4	49838.4	49607.8	46467	57476.1	51995.7	--	--	-	-	-	-
738	mws2628	N-Methyl-4-aminobutyric acid	Organic acids	[M+H]+	118.086	87.0457	117.07	C5H11NO2	27415.4	26840.7	37560.7	35322.1	17893.9	22130.6	61692.4	62865.9	69182.3	52842	63159.3	64282.5	59792	55509.3	48349.3	--	--	C15987	ko01120//Microbial metabolism in diverse environments;ko00760//Nicotinate and nicotinamide metabolism	Global and overview maps;Metabolism of cofactors and vitamins	Metabolism
739	Cmxp003975	Okanin-4'-O-glucoside(Marein)	Flavonoids	[M+H]+	451.124	289.072	450.116	C21H22O11	3.26998e+06	2.62592e+06	2.3894e+06	2.8865e+06	3.31668e+06	2.8766e+06	6.80437e+06	6.46037e+06	3.34094e+06	4.83084e+06	7.16673e+06	3.55181e+06	3.69372e+06	4.57118e+06	4.20963e+06	--	--	-	-	-	-
740	pmb2786	9-Hydroxy-10,12,15-octadecatrienoic acid	Lipids	[M-H]-	293.212	235.172	294.219	C18H30O3	5102.93	5519.14	5820.5	3068.3	4985.99	4245.52	6726.76	7608.81	6834.78	6944.6	8841.83	9636.76	7232.31	7669.49	6205.63	89886-42-0	HMDB0031934	C16326	ko00592//alpha-Linolenic acid metabolism	Lipid metabolism	Metabolism
741	Lmhn003074	Feruloylmalic acid	Phenolic acids	[M-H]-	309.06	193.05	310.069	C14H14O8	104456	91441.4	95845.5	110587	103355	103674	91543.7	83314.7	70352.4	84846.8	112137	95642.7	84252.6	95285.2	104452	--	--	-	-	-	-
742	mws0671	L-Homoserine	Amino acids and derivatives	[M+H]+	120.066	74.1	119.058	C4H9NO3	963048	918571	865681	1.00148e+06	1.02595e+06	930772	946718	912431	1.06922e+06	881305	818808	800018	1.06939e+06	946388	865055	672-15-1	HMDB0000719	C00263	ko01100//Metabolic pathways;ko01110//Biosynthesis of secondary metabolites;ko01120//Microbial metabolism in diverse environments;ko01130//Biosynthesis of antibiotics;ko01230//Biosynthesis of amino acids;ko00270//Cysteine and methionine metabolism;ko00260//Glycine, serine and threonine metabolism;ko00300//Lysine biosynthesis;ko00920//Sulfur metabolism	Amino acid metabolism;Energy metabolism;Global and overview maps	Metabolism
743	Zmyn000247	2-Hydroxyglutaric Acid*	Organic acids	[M-H]-	147.03	57.0346	148.037	C5H8O5	4.72491e+06	5.222e+06	4.82268e+06	6.99818e+06	7.82728e+06	7.60642e+06	6.20813e+06	5.60037e+06	5.70809e+06	7.98365e+06	8.90942e+06	7.61817e+06	6.06398e+06	7.06295e+06	7.51606e+06	--	--	C03196	ko01120//Microbial metabolism in diverse environments	Global and overview maps	Metabolism
744	Lmhp009034	LysoPE 16:1	Lipids	[M+H]+	452.277	311.258	451.27	C21H42NO7P	21231.9	29858.5	15410.1	11331.3	14021.9	13085.5	19983.3	20289.2	12802.7	20839	23676.8	23432.5	27949.8	23015.1	23624.1	--	--	-	-	-	-
745	pme1210	L-Methionine	Amino acids and derivatives	[M+H]+	150.058	61	149.051	C5H11NO2S	1.58054e+06	1.33804e+06	1.37906e+06	605873	861597	713377	716420	650712	692848	396980	417942	574183	805571	767238	940046	59-51-8	HMDB0033951	C00073	ko01100//Metabolic pathways;ko01110//Biosynthesis of secondary metabolites;ko01230//Biosynthesis of amino acids;ko01210//2-Oxocarboxylic acid metabolism;ko00270//Cysteine and methionine metabolism;ko00970//Aminoacyl-tRNA biosynthesis;ko00966//Glucosinolate biosynthesis	Amino acid metabolism;Biosynthesis of other secondary metabolites;Global and overview maps;Translation	Genetic Information Processing;Metabolism
746	MWSHY0165	Isosakuranetin-7-O-glucoside (Isosakuranin)	Flavonoids	[M+H]+	449.144	287.099	448.137	C22H24O10	9	9	9	9	9	9	167123	177987	158323	162267	200896	216562	134642	114499	110361	--	--	-	-	-	-
747	Lmsp003790	Isorhamnetin-3-O-sophoroside-7-O-rhamnoside*	Flavonoids	[M+H]+	787.229	317.067	786.222	C34H42O21	1633.26	2271.26	1632.38	1090.09	1675.51	548.016	42680.7	56338.4	59937.5	62793.5	76694.9	79867.3	32464.4	38498.3	31735.3	--	--	-	-	-	-
748	Zmjp003163	Jasmonic acid	Organic acids	[M+H]+	211.133	55.0542	210.126	C12H18O3	216529	213768	211165	148986	148187	126542	230297	209401	179012	257205	223105	258611	234035	193266	196890	59366-47-1	HMDB0032797	C08491	ko01100//Metabolic pathways;ko01110//Biosynthesis of secondary metabolites;ko00592//alpha-Linolenic acid metabolism;ko04075//Plant hormone signal transduction	Global and overview maps;Lipid metabolism;Signal transduction	Environmental Information Processing;Metabolism
749	Lmhp005784	p-Coumaroylferuloylcadaverine	Alkaloids	[M+H]+	425.207	177.055	424.2	C24H28N2O5	14660.1	19069.9	15755.2	9	9	9	9	9	9	6128.25	6455.12	9	9062.88	9384.59	11051.4	--	--	-	-	-	-
750	pmb3114	Epicatechin-epiafzelechin	Flavonoids	[M-H]-	561.14	289.2	562.148	C30H26O11	322586	269814	268978	511271	575467	634923	3.7669e+06	3.35716e+06	3.2549e+06	3.29483e+06	3.16248e+06	3.61782e+06	2.16234e+06	2.31529e+06	1.86316e+06	--	--	-	-	-	-
751	pmb2826	L-Citramalic acid	Organic acids	[M-H]-	147.03	87.0081	148.037	C5H8O5	8.50413e+06	9.5478e+06	8.57494e+06	9.00294e+06	1.35643e+07	1.41306e+07	1.14924e+07	1.03657e+07	1.10163e+07	1.45708e+07	1.55067e+07	1.38425e+07	1.1173e+07	1.34107e+07	1.37238e+07	--	--	C02614	ko01100//Metabolic pathways;ko00660//C5-Branched dibasic acid metabolism	Carbohydrate metabolism;Global and overview maps	Metabolism
752	pmc0066	2'-Deoxyinosine-5'-monophosphate	Nucleotides and derivatives	[M+H]+	333.052	137.05	332.052	C10H13N4O7P	2.23719e+06	3.70116e+06	2.96073e+06	3.7399e+06	4.29352e+06	4.01774e+06	2.65693e+06	2.13712e+06	3.06067e+06	1.29804e+06	1.41482e+06	1.73953e+06	2.74565e+06	3.41649e+06	3.07058e+06	--	--	C06196	ko00230//Purine metabolism	Nucleotide metabolism	Metabolism
753	Zmyn000155	N-α-Acetyl-L-ornithine	Amino acids and derivatives	[M-H]-	173.105	131.083	174.1	C7H14N2O3	145056	107395	195530	287611	294997	233878	108823	147801	157011	69185.6	51795.3	50252.6	167040	134810	145967	--	--	C00437	ko01100//Metabolic pathways;ko01110//Biosynthesis of secondary metabolites;ko01130//Biosynthesis of antibiotics;ko01230//Biosynthesis of amino acids;ko01210//2-Oxocarboxylic acid metabolism;ko00220//Arginine biosynthesis	Amino acid metabolism;Global and overview maps	Metabolism
754	MWSmce486	Manninotriose	Others	[M-H]-	503.162	383.12	504.169	C18H32O16	30787.8	32498.9	39339.4	40485.1	42333.1	42258	40483.8	45542.5	31786.3	28658.4	22352.5	31787.6	50625.1	45543.8	40622.1	-	HMDB0060468	C05404	ko00052//Galactose metabolism	Carbohydrate metabolism	Metabolism
755	Lmbn005487	12,13-DHOME; (9Z)-12,13-Dihydroxyoctadec-9-enoic acid	Lipids	[M-H]-	313.238	251.24	314.246	C18H34O4	27675.9	26548.2	26525.9	31739.7	30148.3	32522.9	21325.1	22363.4	21176.3	26639.7	28145.2	25037.5	29806.3	29966.8	24522.9	--	--	C14829	ko00591//Linoleic acid metabolism	Lipid metabolism	Metabolism
756	Lmhp002001	L-Valyl-L-Phenylalanine	Amino acids and derivatives	[M+H]+	265.15	72.0813	264.147	C14H20N2O3	80243	71298	77512.5	72216.1	69889.3	54030	51902.8	51560.9	63636.8	58660.3	44786.4	33100.4	54223.6	67632.2	62760.1	-	HMDB0029134	-	-	-	-
757	mws0914	3,5,7-Trihydroxyflavanone (Pinobanksin)	Flavonoids	[M-H]-	271.061	151.003	272.068	C15H12O5	2.2587e+06	1.07414e+06	1.93311e+06	2.88448e+06	3.32621e+06	3.0143e+06	1.66494e+06	1.45818e+06	1.41602e+06	2.28362e+06	2.81346e+06	2.64782e+06	2.28197e+06	2.02087e+06	1.83253e+06	--	--	C09826	ko00941//Flavonoid biosynthesis	Biosynthesis of other secondary metabolites	Metabolism
758	pme2122	Histamine	Alkaloids	[M+H]+	112.087	95	111.08	C5H9N3	358587	288055	203208	128225	179921	162164	225956	219531	303793	181891	165197	186175	252537	219923	203564	51-45-6	HMDB0000870	C00388	ko01100//Metabolic pathways;ko01110//Biosynthesis of secondary metabolites;ko00340//Histidine metabolism	Amino acid metabolism;Global and overview maps	Metabolism
759	mws0639	2,3-Dihydroxybenzoic Acid*	Phenolic acids	[M-H]-	153.019	109.029	154.027	C7H6O4	1.00482e+06	605502	658454	213374	418648	309491	340548	384269	510815	312323	348005	356372	510397	442435	553671	--	--	C00196	ko01110//Biosynthesis of secondary metabolites;ko01120//Microbial metabolism in diverse environments;ko01130//Biosynthesis of antibiotics	Global and overview maps	Metabolism
760	Zmpn000199	D-Galactaric acid	Others	[M-H]-	209.03	85.0297	210.038	C6H10O8	322427	592700	577518	765138	759697	796578	853712	660395	887720	801715	883728	613960	550042	667238	677632	87-73-0	HMDB0029881	C00879	ko00053//Ascorbate and aldarate metabolism	Carbohydrate metabolism	Metabolism
761	pmb3012	Chrysoeriol-7-O-glucoside	Flavonoids	[M-H]-	461.109	299.2	462.116	C22H22O11	215173	251341	9	375230	252332	303066	9	9	9	116642	9	83208.1	133234	161124	164515	--	--	-	-	-	-
762	Wmln002759	4-(Rhamnosyloxy)phenylacetonitrile	Alkaloids	[M-H]-	278.107	131.038	279.29	C14H17NO5	1146.04	1131.59	4565.32	1719.85	5754.71	2291.55	1689.37	4552.09	9	2257.84	1690.37	4007.92	4104.93	4502.6	5124.82	122001-32-5	HMDB0032807	-	-	-	-
763	Lmsn010075	Cecropiacic acid 3-methyl ester	Terpenoids	[M-H]-	531.333	441.301	532.34	C31H48O7	10681	9328.49	9898.51	18344.3	21494.6	18888.8	5512.03	4413.63	3419.94	7511.6	6531.06	6993.5	11957.8	10918.3	9537.37	--	--	-	-	-	-
764	Lmhn002321	Vnilloylcaffeoyltartaric acid	Phenolic acids	[M-H]-	461.07	167.04	462.08	C21H18O12	320360	256797	259025	222665	189213	213823	54783.9	64356	57543.7	26771.3	37591.7	51868.3	134565	162246	133988	--	--	-	-	-	-
765	MWSmce461	L-Azetidine-2-carboxylic acid	Alkaloids	[M+H]+	102.054	56.0497	101.048	C4H7NO2	542400	560378	600697	597840	574217	726992	449174	799269	467623	738150	425132	389024	578375	480573	475911	2133-34-8	HMDB0029615	-	-	-	-
766	MWSmce331	Azetidine-2-carboxylic acid	Alkaloids	[M+H]+	102.054	56.0498	101.048	C4H7NO2	542400	560378	600697	597840	574217	726992	449174	799269	467623	738150	425132	389024	578375	480573	475911	2133-34-8	HMDB0029615	-	-	-	-
767	Lmrj001698	L-Seryl-L-Isoleucine	Amino acids and derivatives	[M+H]+	219.135	60.04	218.127	C9H18N2O4	9	9	9	100200	97523	30642.6	9	9	9	36272.2	33840	50467.4	98670.4	80261.3	98022	--	--	-	-	-	-
768	Hmcp002316	Isorhamnetin-3-O-arabinoside	Flavonoids	[M+H]+	449.106	317.06	448.1	C21H20O11	4.12408e+06	3.80127e+06	4.02428e+06	4.36863e+06	4.47235e+06	4.11229e+06	3.53545e+06	3.41266e+06	3.56181e+06	3.45644e+06	4.60875e+06	3.61424e+06	3.27714e+06	4.09376e+06	3.57605e+06	--	--	-	-	-	-
769	pmf0314	cis-Abienol	Others	[M-H]-	289.254	157	290.261	C20H34O	4739.21	9620.45	12192.4	9619.75	4185.22	14942.9	7379.29	10487.6	6982.72	6008.05	12109.1	2766.5	10099.9	8475.01	8241.35	--	--	C20481	ko01110//Biosynthesis of secondary metabolites;ko00904//Diterpenoid biosynthesis	Global and overview maps;Metabolism of terpenoids and polyketides	Metabolism
770	pmb0964	Isopentenyladenine-7-N-glucoside	Nucleotides and derivatives	[M+H]+	366.2	204.1	365.17	C16H23N5O5	15016.8	97505.8	50673.6	242381	216951	299402	72681.3	51256.7	73805.8	336895	331607	241486	189849	160040	154392	--	--	-	-	-	-
771	pmb0503	N-(4'-O-glycosyl)-p-coumaroyl agmatine	Alkaloids	[M+H]+	439.219	147.044	438.211	C20H30N4O7	73395	87048.3	71054.3	142516	129963	137331	93950	103805	108234	61579.3	81856.4	88698.1	87694.1	98147	78172.3	--	--	-	-	-	-
772	Lmhp010190	LysoPC 18:1(2n isomer)	Lipids	[M+H]+	522.355	184.073	521.348	C26H52NO7P	194814	169197	174766	101996	93512.6	107085	147347	164811	148412	141917	104153	128313	165388	134975	138459	--	--	-	-	-	-
773	pme2816	4-Oxoretinol	Others	[M+H]+	301.2	209.2	300.209	C20H28O2	21736.9	32941.7	27112.4	16561	14613.4	13497.1	24871	25885	19382.1	22657.5	21991.4	33693.2	25519.2	22492.4	28290.6	62702-55-0	HMDB0012329	-	-	-	-
774	mws0987	6-MethylCoumarin	Lignans and Coumarins	[M+H]+	161.06	115	160.052	C10H8O2	27207.8	29308.3	26519.9	20173.2	19703.2	17205.6	21958	20020.5	13360.8	17950.5	25480.4	18489	19476.5	21951.9	17480.6	92-48-8	HMDB0032394	-	-	-	-
775	pme2914	3-Hydroxy-3-methylpentane-1,5-dioic acid	Amino acids and derivatives	[M-H]-	161.046	99.0501	162.053	C6H10O5	9	9	9	554156	1.65264e+06	1.97424e+06	1.6349e+06	4.66966e+06	5.01939e+06	5.25333e+06	6.58946e+06	5.24673e+06	2.58015e+06	2.9765e+06	3.24571e+06	--	--	-	-	-	-
776	pme0253	N-Acetyl-L-leucine	Amino acids and derivatives	[M+H]+	174.113	86	173.105	C8H15NO3	77574.1	138254	93257.5	80828.2	50735.5	83974	34013	50733.2	29839.3	32084	51757	19219.2	65095.2	53718.7	53718.7	1188-21-2	HMDB0011756	-	-	-	-
777	pmn001382	Isochlorogenic acid A*	Phenolic acids	[M-H]-	515.12	353.088	516.127	C25H24O12	485737	452985	362667	102917	123548	127121	106201	93509.8	146047	65800	221540	146268	139818	161919	175884	--	--	-	-	-	-
778	Hmyp002656	Methyl dioxindole-3-acetate	Alkaloids	[M+H]+	222.075	130.064	221.068	C11H11NO4	347544	354350	308567	301056	323541	245478	436721	392386	396528	432031	350147	340863	298211	370037	315439	-	HMDB0038991	-	-	-	-
779	mws0921	p-Coumaryl alcohol	Phenolic acids	[M-H]-	149.061	131	150.068	C9H10O2	87310.7	63035.1	82243.3	66602.9	74360.6	63139.2	43668.9	33489.5	39809.8	57893.1	74496.3	63035.1	64505	54269.9	67961.5	-	HMDB0135644	C02646	ko01100//Metabolic pathways;ko01110//Biosynthesis of secondary metabolites;ko00940//Phenylpropanoid biosynthesis	Biosynthesis of other secondary metabolites;Global and overview maps	Metabolism
780	mad2116	Bis(p-Coumaroyl)tartaric acid	Phenolic acids	[M-H]-	441.083	295.047	442.09	C22H18O10	132063	118299	149638	308037	272548	216315	62030.7	61510	56638.8	80794.7	93507.8	71590.1	126737	152757	125180	--	--	-	-	-	-
781	mws0920	Tricetin (5,7,3',4',5'-Pentahydroxyflavone)	Flavonoids	[M-H]-	301.035	151	302.043	C15H10O7	29117.1	41873.3	13550.5	23979.8	19806.4	31826	21616.5	10985.1	27718.5	27159.2	35790.9	48298	27493.3	32970.1	34386.9	--	--	C10192	ko00941//Flavonoid biosynthesis	Biosynthesis of other secondary metabolites	Metabolism
782	HJN086	Eriodictyol-3'-O-glucoside	Flavonoids	[M-H]-	449.11	287.057	450.116	C21H22O11	2.3917e+06	9	1.95278e+06	3.11467e+06	2.78446e+06	2.81271e+06	5.94008e+07	6.07953e+07	5.61621e+07	5.44602e+07	5.71598e+07	5.49638e+07	3.89816e+07	4.65774e+07	3.78461e+07	--	--	-	-	-	-
783	Hmln002199	Quercetin-3-O-(6''-O-acetyl)galactoside	Flavonoids	[M-H]-	505.101	300.033	506.107	C23H22O13	1.82523e+07	1.70486e+07	1.44573e+07	1.86622e+07	2.50594e+07	2.744e+07	1.82983e+06	1.61983e+06	1.25248e+06	2.04041e+06	1.90438e+06	2.13859e+06	1.08928e+07	8.75619e+06	9.26205e+06	--	--	-	-	-	-
784	Zmdp000292	Arginine methyl ester	Amino acids and derivatives	[M+H]+	189.135	70.0652	188.127	C7H16N4O2	890693	922350	963364	953835	969885	973858	415173	480082	471966	277503	277847	263611	686245	620823	781317	--	--	-	-	-	-
785	pme2828	4-Nitrophenol	Phenolic acids	[M+H]+	140	99	139.027	C6H5NO3	3.54439e+06	3.78944e+06	3.36919e+06	5.39319e+06	4.89072e+06	6.28204e+06	5.42718e+06	5.0636e+06	4.26797e+06	4.04976e+06	3.96536e+06	5.136e+06	5.4572e+06	4.52231e+06	4.45439e+06	98-95-3	HMDB0041950	C00870	ko01120//Microbial metabolism in diverse environments	Global and overview maps	Metabolism
786	pme0075	N-Acetyl-L-glutamic acid	Amino acids and derivatives	[M-H]-	188.056	128	189.064	C7H11NO5	571592	532800	691598	680221	606930	629087	686173	620477	483463	580764	653793	449085	478205	596921	508844	1188-37-0	HMDB0001138	C00624	ko01100//Metabolic pathways;ko01110//Biosynthesis of secondary metabolites;ko01130//Biosynthesis of antibiotics;ko01230//Biosynthesis of amino acids;ko01210//2-Oxocarboxylic acid metabolism;ko00220//Arginine biosynthesis	Amino acid metabolism;Global and overview maps	Metabolism
787	MWSmce706	Cyclo(Ala-Gly)	Amino acids and derivatives	[M+H]+	129.065	56.0494	128.059	C5H8N2O2	96864.7	114407	87569.4	85310.7	127494	131706	111114	105161	137610	119650	119854	113252	147972	117191	131045	4526-77-6	HMDB0031547	-	-	-	-
788	mws1000	Fustin	Flavonoids	[M-H]-	287.056	149	288.063	C15H12O6	373281	392836	336502	426639	397019	517756	704693	685763	695431	555526	577400	625772	714858	646310	565098	--	--	C01378	ko00941//Flavonoid biosynthesis	Biosynthesis of other secondary metabolites	Metabolism
789	mws5038	Isomaltulose	Others	[M-H]-	341.109	89.0249	342.116	C12H22O11	932270	1.02591e+06	1.20611e+06	840792	716595	714049	491168	530022	1.2217e+06	1.43843e+06	1.23998e+06	379624	760650	777148	623736	--	--	-	-	-	-
790	NK10253223	2-Amino-3-methoxybenzoic acid	Phenolic acids	[M+H]+	168.065	94.0645	167.058	C8H9NO3	143521	106217	117993	143717	174829	118656	336299	324726	285558	344445	272347	338384	164045	182507	207106	--	--	C05831	ko00380//Tryptophan metabolism	Amino acid metabolism	Metabolism
791	MWSmce573	3,4-Dimethylbenzoic acid	Phenolic acids	[M-H]-	149.061	105.071	150.068	C9H10O2	6592.9	4810.74	7149.21	4839.71	1996.21	4883.12	9015.31	5409.69	5405.1	5718.57	6776.64	2641.43	4492.7	5131.37	4065.31	619-04-5	HMDB0002237	-	-	-	-
792	MWSmce025	Fraxetin-8-O-glucoside (Fraxin)	Lignans and Coumarins	[M-H]-	369.086	207.032	370.09	C16H18O10	9	9	9	9888.76	8327.55	11028.9	14136.2	9	5024.23	7867.32	11492.6	8054.15	7593.13	8588.86	6787.71	--	--	-	-	-	-
793	mws0221	L-Cystine	Amino acids and derivatives	[M+H]+	241.031	152	240.024	C6H12N2O4S2	22234.4	17133.2	9423.12	25797	29729.8	22083.5	10268.4	30670.3	18806.4	21238.9	16333.6	15895.1	28357.8	23600.5	22965.3	56-89-3	HMDB0000192	C00491	ko01100//Metabolic pathways;ko02010//ABC transporters;ko00270//Cysteine and methionine metabolism	Amino acid metabolism;Global and overview maps;Membrane transport	Environmental Information Processing;Metabolism
794	Hmln003398	2α,3α,19α,23-Tetraydroxyurs-12-en-28-oic acid	Terpenoids	[M-H]-	503.34	485.329	504.346	C30H48O6	14800.8	13141.3	15651.9	18310.2	12901.9	19060.5	15710.1	15472	9708.81	8175.37	6953.41	12880	32458.7	35377.6	27898.8	--	--	-	-	-	-
795	mws0982	1-Methylhistamine	Alkaloids	[M+H]+	126.103	68	125.095	C6H11N3	28955.7	34939.1	23612.9	29589.1	27485.5	27915.1	26949.5	28198.9	30932.2	30323.6	26064.8	26635.9	32120.9	25324.8	29534.5	501-75-7	HMDB0000898	C05127	ko00340//Histidine metabolism	Amino acid metabolism	Metabolism
796	Zmyn000230	2-Dehydro-3-deoxy-L-arabinonate	Others	[M-H]-	147.029	57.0344	148.037	C5H8O5	4.82857e+06	5.31289e+06	5.08479e+06	6.96596e+06	7.07976e+06	7.3487e+06	6.22769e+06	5.61263e+06	5.76577e+06	7.99746e+06	8.75715e+06	7.05689e+06	6.06267e+06	7.28667e+06	7.64748e+06	--	--	C00684	ko01100//Metabolic pathways;ko00053//Ascorbate and aldarate metabolism	Carbohydrate metabolism;Global and overview maps	Metabolism
797	Lmhp009802	LysoPE 20:3(2n isomer)	Lipids	[M+H]+	504.308	363.289	503.301	C25H46NO7P	21566.9	12015.9	11697.9	10305.4	9122.01	10624.8	14467.8	20004	14527.5	16022.5	10992.6	15678.3	13991	11607.2	14627	--	--	-	-	-	-
798	Lmhp008763	LysoPE 16:1(2n isomer)	Lipids	[M+H]+	452.277	311.258	451.27	C21H42NO7P	53216.2	15426.9	18211.9	13636.2	10978.6	13614.6	17513	14994.5	15105	20135.7	21511.2	15009.9	26258.6	22966.2	20754.2	--	--	-	-	-	-
799	Lmmn002274	Isolariciresinol-9'-O-glucoside	Lignans and Coumarins	[M-H]-	521.203	359.149	522.21	C26H34O11	17003.1	24257.4	26417.1	44181.8	21448.4	30267.1	207586	175159	194246	187969	165293	147763	130248	104573	109274	--	--	-	-	-	-
800	pma0584	Caffeoylspermidine	Alkaloids	[M+H]+	308.197	163.039	307.19	C16H25N3O3	20970.5	27796.3	63428.2	84040.3	86621.6	66292.6	32249.6	37840.5	14872.1	6780.35	9036.35	19827.1	31643.6	38436.9	31251.7	--	--	-	-	-	-
801	pmb1587	4-Hydroxy-3,5-diisopropylbenzaldehyde	Phenolic acids	[M+H]+	207.138	165.2	206.131	C13H18O2	13570.4	12495.6	11015.6	10099.7	4638.3	8624.8	9152.28	12855.2	8254.73	8199.27	8750.68	2535.65	7003.45	8607.59	8759.17	--	--	-	-	-	-
802	pmb2319	LysoPC 15:0	Lipids	[M+H]+	482.324	184.073	481.317	C23H48NO7P	42342.6	31049.2	37811.9	26133.5	24425.1	32418.3	32770.7	31020.2	25868.4	29061.8	22403.5	32450.4	26059.6	31216.8	33063.6	--	--	-	-	-	-
803	MWS5235	12-Hydroxyoctadecanoic acid	Lipids	[M-H]-	299.261	253.254	300.266	C18H36O3	6460.99	4890.9	5506.34	14974.5	6129.92	4424.96	4330.21	5247.57	5123.04	4198.93	5561.3	5914.53	5863.65	6224.78	4901.53	106-14-9	HMDB0061706	-	-	-	-
804	pme1383	Pyridoxine	Others	[M+H]+	170.081	134.1	169.074	C8H11NO3	305592	361257	527626	654822	724275	671302	670135	647120	569648	542493	484522	605165	481516	543054	613619	65-23-6	HMDB0000239	C00314	ko01100//Metabolic pathways;ko01120//Microbial metabolism in diverse environments;ko00750//Vitamin B6 metabolism	Global and overview maps;Metabolism of cofactors and vitamins	Metabolism
805	pmb0856	LysoPE 18:1(2n isomer)	Lipids	[M+H]+	480.308	339.289	479.301	C23H46NO7P	65594	39317.5	43960	20566.3	27203.9	22295.8	25163	31489.2	29305.5	25490.4	23830.2	30568.7	39799.2	32870.4	32109.6	--	--	-	-	-	-
806	pmp000237	Apigenin-6-C-(2''-glucuronyl)xyloside	Flavonoids	[M+H]+	579.135	283.06	578.127	C26H26O15	79519.5	80216.4	61965.1	112040	114458	114367	96161	89729.9	66717.1	65128	61158.8	67609.7	80858.5	64321.1	68275.2	--	--	-	-	-	-
807	mws0752	Undecylic Acid	Lipids	[M-H]-	185.155	185.156	186.162	C11H22O2	874933	776844	838861	791380	762493	842160	649590	688666	683460	605072	738663	636156	782181	845578	662530	112-37-8	HMDB0000947	-	-	-	-
808	Zmhp003514	6,7,8-Tetrahydroxy-5-methoxyflavone	Flavonoids	[M+H]+	301.072	286.054	300.063	C16H12O6	14971.4	9781.68	8282.81	13044.8	11607.6	9724.42	21601.7	17834.9	21709	29802.5	21911	26380.7	16198.1	20590	19566.3	--	--	-	-	-	-
809	pme1228	5-Hydroxy-L-tryptophan	Amino acids and derivatives	[M+H]+	221.092	204	220.085	C11H12N2O3	64357	65915.3	49688.1	35688.8	94961.1	75446.1	57128.7	53770.2	43876.5	43447.7	22943	44544.8	50838.4	64206.3	62382.2	4350-09-08	HMDB0000472	C00643	ko01100//Metabolic pathways;ko00380//Tryptophan metabolism	Amino acid metabolism;Global and overview maps	Metabolism
810	Lmyp004889	Kaempferol-3-O-(2''-p-Coumaroyl)glucoside	Flavonoids	[M+H]+	595.145	287.053	594.137	C30H26O13	9	9	9	9	9	9	120575	133339	92689.5	60014.9	71624.6	71495.5	77289	62758.5	79329	--	--	-	-	-	-
811	pma0149	Sinapoyl malate	Phenolic acids	[M+H]+	341.079	207.066	340.079	C15H16O9	46213.1	56849.8	65324.2	72418.8	52003.9	60385.5	70649.1	58731.3	55103.7	40438.3	32441.8	28464.9	45753.5	56399.5	45780.8	--	--	C02887	ko00940//Phenylpropanoid biosynthesis	Biosynthesis of other secondary metabolites	Metabolism
812	Cmcp007058	1α,2β,3β,19α-Tetrahydroxyurs-12-en-28-oic acid	Terpenoids	[M+H]+	505.351	451.32	504.345	C30H48O6	1325.26	2416.01	1736.9	4409.46	4017.15	2182.99	9	9	9	9	9	9	5283.98	6519.92	5296.17	--	--	-	-	-	-
813	MWStz103	S-(5'-Adenosyl)-L-methionine	Amino acids and derivatives	[M+H]+	399.145	250.094	398.137	C15H22N6O5S	2.71416e+06	3.11001e+06	3.13204e+06	2.61394e+06	2.73444e+06	2.51876e+06	2.02505e+06	1.75207e+06	1.89464e+06	2.06165e+06	1.86724e+06	2.01317e+06	2.10672e+06	2.19067e+06	2.64414e+06	485-80-3	HMDB0001185	C00019	ko01100//Metabolic pathways;ko01110//Biosynthesis of secondary metabolites;ko01130//Biosynthesis of antibiotics;ko01230//Biosynthesis of amino acids;ko00270//Cysteine and methionine metabolism;ko00330//Arginine and proline metabolism;ko00908//Zeatin biosynthesis;ko00261//Monobactam biosynthesis;ko04122//Sulfur relay system	Amino acid metabolism;Biosynthesis of other secondary metabolites;Folding, sorting and degradation;Global and overview maps;Metabolism of terpenoids and polyketides	Genetic Information Processing;Metabolism
814	mws0458	Vanillin; 4-Hydroxy-3-Methoxybenzaldehyde	Phenolic acids	[M-H]-	151.04	136	152.047	C8H8O3	86113.7	70818.2	78525.8	47466.8	44179.1	46457.5	113872	115446	148582	88379.1	122621	103109	87219.9	107671	110681	--	--	C00755	ko01100//Metabolic pathways;ko01110//Biosynthesis of secondary metabolites;ko01120//Microbial metabolism in diverse environments;ko00360//Phenylalanine metabolism	Amino acid metabolism;Global and overview maps	Metabolism
815	MWS1846	Phenoxyacetic acid	Phenolic acids	[M-H]-	151.04	93.0347	152.047	C8H8O3	10312.3	5279.22	3273.9	1969.26	1139.31	3248.66	6195.49	2613.76	2585.4	3658.18	9	9	6868.05	5353.04	6442.44	122-59-8	HMDB0031609	-	-	-	-
816	Hmmp004965	Diosmetin-7-O-glucoside*	Flavonoids	[M+H]+	463.124	301.07	462.116	C22H22O11	299710	371131	344383	380023	287929	310985	885163	908953	778183	725993	781941	768910	508137	575365	653525	--	--	-	-	-	-
817	pmp000579	Diosmetin-7-O-galactoside*	Flavonoids	[M+H]+	463.123	301.07	462.116	C22H22O11	309093	326111	313875	346156	298599	356548	766785	916741	890429	666778	776902	691425	506963	524552	635909	--	--	-	-	-	-
818	Lmzp002365	Hesperetin-7-O-glucoside	Flavonoids	[M+H]+	465.139	303.09	464.131	C22H24O11	2.98996e+06	2.24543e+06	3.20861e+06	3.34252e+06	3.3321e+06	3.29915e+06	2.16946e+06	2.22815e+06	1.69836e+06	1.93533e+06	2.3356e+06	2.59421e+06	2.82945e+06	2.28194e+06	2.89875e+06	--	--	C16422	ko00941//Flavonoid biosynthesis	Biosynthesis of other secondary metabolites	Metabolism
819	pmn001519	Galloyl Methyl gallate	Phenolic acids	[M-H]-	335.041	124	336.048	C15H12O9	5323.33	3676.86	2066.79	4326.33	1545.08	5272.64	3089.09	1631.38	3611.04	1546.09	2282.18	2573.6	2615.32	2066.79	2578.73	--	--	-	-	-	-
820	mws0133	Nicotinamide	Others	[M+H]+	123.055	80.05	122.048	C6H6N2O	981373	622495	847890	256497	341760	424569	467713	445709	434187	335708	477184	600367	430108	548657	530167	98-92-0	HMDB0001406	C00153	ko01100//Metabolic pathways;ko00760//Nicotinate and nicotinamide metabolism	Global and overview maps;Metabolism of cofactors and vitamins	Metabolism
821	Zmgn003633	12-Oxo-10E-Dodecenoic Acid	Lipids	[M-H]-	211.135	183.14	212.141	C12H20O3	34914.9	49308.4	94576	63811.5	80023.5	84804.2	74341.5	83664.2	71142.4	33589.4	44953.2	60712.2	68471.1	67802.3	54162.5	65410-38-0	HMDB0037326	C16309	ko01110//Biosynthesis of secondary metabolites;ko00592//alpha-Linolenic acid metabolism	Global and overview maps;Lipid metabolism	Metabolism
822	Jmwn002494	(2E)-3-[4-(β-D-glucopyranoside)-phenylacrylic]-acid	Phenolic acids	[M-H]-	325.092	119.05	326.1	C15H18O8	109476	69021.7	71538.1	144586	170656	139068	130430	141435	126296	377464	333058	340089	205716	239481	186538	--	--	-	-	-	-
823	Cmsn005615	3,3',5-Trihydroxybibenzyl	Phenolic acids	[M-H]-	229.089	123.044	230.094	C14H14O3	45138.2	21772.7	24496.6	9	10191.1	20973.6	37122.4	20367	20956.6	10196.4	13825.5	20613.4	16210.8	15698.8	12702	--	--	-	-	-	-
824	Lmbn005662	9(10)-EpOME;(9R,10S)-(12Z)-9,10-Epoxyoctadecenoic acid	Lipids	[M-H]-	295.228	171.103	296.235	C18H32O3	4209.1	4175.18	4287.27	2529	3833.4	2168.6	4722.07	6814.96	4414.73	5659.55	4478.56	5784.86	5184.85	4011.64	4609.19	--	--	C14825	ko01100//Metabolic pathways;ko00591//Linoleic acid metabolism	Global and overview maps;Lipid metabolism	Metabolism
825	MA10039641	Lactobiose	Others	[M-H]-	341.109	89.0246	342.116	C12H22O11	1.2942e+06	1.25015e+06	1.32039e+06	1.2564e+06	1.03696e+06	734840	349187	864961	867330	989758	860683	667779	870431	991820	1.1248e+06	63-42-3	HMDB0000186	C00243	ko01100//Metabolic pathways;ko02010//ABC transporters;ko00052//Galactose metabolism	Carbohydrate metabolism;Global and overview maps;Membrane transport	Environmental Information Processing;Metabolism
826	mws4002	Dopamine	Alkaloids	[M+H]+	154.086	137	153.079	C8H11NO2	18809.6	10914.1	18438.1	16325	31628.2	40535.7	9	9	9	13574.7	21289.7	9612.68	11776.8	14817	14857.1	62-31-7	HMDB0000073	C03758	ko01100//Metabolic pathways;ko01110//Biosynthesis of secondary metabolites;ko00350//Tyrosine metabolism;ko00950//Isoquinoline alkaloid biosynthesis;ko00965//Betalain biosynthesis	Amino acid metabolism;Biosynthesis of other secondary metabolites;Global and overview maps	Metabolism
827	Lmpn006208	8-Methoxykaempferol-7-O-rhamnoside	Flavonoids	[M-H]-	461.11	315.052	462.116	C22H22O11	714553	629090	708774	604161	669681	551517	117347	130371	117730	104435	133856	120607	244300	302697	244197	--	--	-	-	-	-
828	pmb2591	N-Acetyl-L-Tryptophan	Amino acids and derivatives	[M-H]-	245.093	203.084	246.101	C13H14N2O3	2.62725e+06	1.51296e+06	1.83299e+06	1.84489e+06	2.31479e+06	2.20343e+06	726646	745600	686878	1.05848e+06	788857	1.02957e+06	1.11826e+06	1.41491e+06	1.40416e+06	1218-34-4	HMDB0013713	-	-	-	-
829	Lmbn005172	2,6-Dimethoxybenzaldehyde	Phenolic acids	[M-H]-	165.056	119.05	166.063	C9H10O3	131323	117127	128776	61858.6	70081.3	71594.4	148647	123871	149365	156800	142627	209809	142163	113375	116059	--	--	-	-	-	-
830	mws0089	Kaempferol-7-O-glucoside*	Flavonoids	[M-H]-	447.093	285.041	448.101	C21H20O11	632065	732864	922592	1.15943e+06	752164	657372	1.57052e+06	2.38048e+06	2.15963e+06	2.40562e+06	3.05494e+06	2.44696e+06	1.29771e+06	1.51751e+06	1.17712e+06	--	--	-	-	-	-
831	mws4175	D-Glucurono-6,3-lactone	Others	[M-H]-	175.025	85.0288	176.032	C6H8O6	34110.4	32383.9	284789	364750	259698	61459.7	21839.2	24349.2	24172	29564	21508.9	28929.1	25062.4	31624.2	31753.7	32449-92-6	HMDB0006355	C02670	ko01100//Metabolic pathways;ko00053//Ascorbate and aldarate metabolism	Carbohydrate metabolism;Global and overview maps	Metabolism
832	mws0609	Guanosine 3',5'-cyclic monophosphate	Nucleotides and derivatives	[M-H]-	344.04	150	345.047	C10H12N5O7P	228033	113813	148180	34530.7	33740.8	69824.3	59327.9	92381.8	60732.3	51033.5	55378	52626.6	74828	91633.9	96560.2	7665-99-8	HMDB0001314	C00942	ko00230//Purine metabolism	Nucleotide metabolism	Metabolism
833	Zmhn002750	4-O-(6'-O-Glucosylcaffeoyl)-4-hydroxybenzoic acid	Phenolic acids	[M-H]-	461.11	323.075	462.117	C22H22O11	152507	153115	157744	177516	144950	168614	91734.8	105231	78981.3	110465	98339	97003.6	152301	132021	117582	--	--	-	-	-	-
834	Wmmn002441	(E)-Linalool-1-oic acid	Lipids	[M-H]-	183.03	124.017	184.11	C10H16O3	10012.9	3814	7691.84	9	5288.86	5246.67	6248.17	9	4285.28	6194.72	9	9106.94	7676.15	8726.91	6716.9	--	--	-	-	-	-
835	HJN037	4-O-Methylgallic Acid	Phenolic acids	[M-H]-	183.03	124.02	184.037	C8H8O5	10012.9	3814	7691.84	9	5288.86	5246.67	6248.17	9	4285.28	6194.72	9	9106.94	7676.15	8726.91	6716.9	-	HMDB0013198	-	-	-	-
836	MWSmce230	Methyl gallate	Phenolic acids	[M-H]-	183.035	124.021	184.037	C8H8O5	10012.9	3814	7691.84	9	5288.86	5246.67	6248.17	9	4285.28	6194.72	9	9106.94	7676.15	8726.91	6716.9	--	--	-	-	-	-
837	pmp000263	Sanguisorbigenin	Terpenoids	[M+H]+	455.352	409.346	454.345	C30H46O3	23446.4	14635.5	15751.8	15104.9	21003.5	15272.3	42320.3	28356.6	21135.2	19744.3	22504.5	25797.5	21337.7	16875.2	21420.6	6812-98-2	HMDB0035808	-	-	-	-
838	Lmgn002555	2-Propylglutaric acid	Organic acids	[M-H]-	173.082	59.0139	174.089	C8H14O4	46609.6	31613	30155.6	31981.7	36212.6	35766.1	23562.5	24141.2	25516	16672.8	17060.2	23562.5	22314.9	22741.3	28040.1	-	HMDB0060684	-	-	-	-
839	pmb0296	1-Oleoyl-Sn-Glycerol	Lipids	[M+H]+	357.3	265.4	356.293	C21H40O4	40245.4	48259.6	33038.3	43125.6	33571.6	41681	32701.7	32863.7	27023.6	29356	46372.4	35347.5	41845.8	37905.7	32088.2	--	--	-	-	-	-
840	Hmgp001986	5,7,8,3',4'-Pentahydroxy-6-methoxyxanthone	Flavonoids	[M+H]+	349.058	303.05	348.05	C16H12O9	36132.5	34062.3	36425.4	21638.7	7946.35	13975	13982.6	17859.6	21213.6	16500.9	18631.6	18129.5	17327.4	18071.8	13983.3	--	--	-	-	-	-
841	Hmmp002447	Apigenin-7-O-rutinoside-4'-O-rhamnoside	Flavonoids	[M+H]+	725.201	433.11	724.193	C33H40O18	32050.6	31133.4	37466.6	28350.4	26584.3	22941.9	26776.8	27534.9	22939.2	16057.9	18230.8	21482	21673.5	25999.1	28292.6	--	--	-	-	-	-
842	Lmtn002324	Benzyl-(2''-O-glucosyl)glucoside*	Phenolic acids	[M-H]-	431.15	269.1	432.163	C19H28O11	43498.3	31246.6	28976.2	27005.6	28653.5	16774.3	94663.2	90664.2	110508	105903	83453.3	107997	60076.3	77191.6	64079.9	--	--	-	-	-	-
843	Rfmb320	1-Methylpiperidine-2-carboxylic acid	Organic acids	[M+H]+	144.102	84.0813	143.095	C7H13NO2	95339.5	67128.1	339154	290135	47194.3	216761	260193	259485	282409	215246	285665	204659	232233	204966	267528	--	--	-	-	-	-
844	Rfmb318	D-Proline betaine	Amino acids and derivatives	[M]+	144.102	84.0813	144.092	C7H14NO2+	95339.5	67128.1	339154	290135	47194.3	216761	260193	259485	282409	215246	285665	204659	232233	204966	267528	--	--	-	-	-	-
845	pmn001416	Catechin-(7,8-bc)-4α-(3,4-dihydroxyphenyl)-dihydro-2-(3H)-one	Flavonoids	[M-H]-	451.103	341.06	452.111	C24H20O9	9	9	9	9	44384.7	8091.83	386450	402849	340613	427224	408375	350923	174430	138351	140381	--	--	-	-	-	-
846	Lmhp011388	2-α-Linolenoyl-glycerol*	Lipids	[M+H]+	353.269	261.221	352.261	C21H36O4	49547.5	27982.1	37779.7	54434.6	52944.8	53501.7	35201.2	45255	29977.2	45843.9	36326.4	49240.2	47380	41718.7	36143.5	--	--	-	-	-	-
847	pme3154	Mevalonic acid	Organic acids	[M-H]-	147.066	59.0139	148.074	C6H12O4	525027	481608	526938	963000	598720	943706	857076	492439	409121	515797	414159	897780	527792	647210	507071	150-97-0	HMDB0000227	C00418	ko01100//Metabolic pathways;ko01110//Biosynthesis of secondary metabolites;ko01130//Biosynthesis of antibiotics;ko00900//Terpenoid backbone biosynthesis	Global and overview maps;Metabolism of terpenoids and polyketides	Metabolism
848	Lmpp005784	6-Methoxyquercetin-3-O-Xyloside	Flavonoids	[M+H]+	465.103	333.072	464.096	C21H20O12	242392	347971	212160	578020	669174	804883	1.81182e+06	1.66133e+06	1.62177e+06	970394	852052	1.36104e+06	745564	862409	978202	--	--	-	-	-	-
849	Hmln002321	Quercetin-3-O-(6''-O-malonyl)glucoside	Flavonoids	[M-H]-	549.091	300	550.096	C24H22O15	1.07958e+06	1.13266e+06	1.19676e+06	1.38751e+06	1.41082e+06	1.23835e+06	68898.9	98344.5	85374.7	86249.8	83651.1	91510.8	693601	551609	714169	--	--	C12638	ko00944//Flavone and flavonol biosynthesis	Biosynthesis of other secondary metabolites	Metabolism
850	Zmdn002400	Epicatechin-3'-O-β-D-glucopyranoside*	Flavonoids	[M-H]-	451.125	289.073	452.132	C21H24O11	12578.6	10528.5	13258.1	77143.1	19375.3	98724.5	326934	355028	362882	492829	439608	451453	169551	208156	162874	--	--	-	-	-	-
851	MWSmce682	DL-Xylose	Others	[M-H]-	149.046	59.0141	150.053	C5H10O5	35182.3	57539.6	54294.2	29024.8	104697	30466.6	35366.9	68247.5	81415.8	84515.8	21328.7	11519	26718.2	23958.4	20285.8	9000-69-5	HMDB0003402	-	-	-	-
852	mws0264	D-Trehalose	Others	[M-H]-	341.109	119.035	342.116	C12H22O11	530540	639490	721315	676165	495536	501833	417144	265101	250859	292668	339301	239970	373565	433757	330365	--	--	C01083	ko01100//Metabolic pathways;ko01110//Biosynthesis of secondary metabolites;ko02010//ABC transporters;ko00500//Starch and sucrose metabolism	Carbohydrate metabolism;Global and overview maps;Membrane transport	Environmental Information Processing;Metabolism
853	MA10039492	Dehydroascorbic acid	Others	[M-H]-	173.009	71.0341	174.016	C6H6O6	186517	170357	425947	423220	507931	451957	224581	128483	170186	162347	132342	187569	186793	215469	245985	490-83-5	HMDB0001264	C05422	ko01100//Metabolic pathways;ko00053//Ascorbate and aldarate metabolism;ko00480//Glutathione metabolism	Carbohydrate metabolism;Global and overview maps;Metabolism of other amino acids	Metabolism
854	Smhn005674	Fortuneanoside C	Phenolic acids	[M-H]-	407.13	245.08	408.142	C20H24O9	5101.16	9	9	9	8263.22	9	6131.46	16340.9	12104	9295.69	5686.95	6039.67	7662.79	8158.49	6220.66	--	--	-	-	-	-
855	Zmgn004894	Methyl 4-hydroxybenzoate	Phenolic acids	[M-H]-	151.04	136.017	152.047	C8H8O3	14734.7	13532.5	10739.1	5626.15	4569.33	13601.1	17000.1	13127.6	23286.8	21968.1	22067.8	21532.7	19729.8	15420.4	15980.3	99-76-3	HMDB0032572	-	-	-	-
856	pmp000008	5-Hydroxy-6,7,3',4'-tetramethoxyflavone	Flavonoids	[M+H]+	359.113	344.08	358.105	C19H18O7	2276.21	3424.86	1511.85	1675.14	9	9	514.494	2022.6	4091.95	2371.17	1349.64	3026.59	3268.47	2696.22	2524.2	--	--	-	-	-	-
857	ML10171848	D-Arabinono-1,4-lactone	Others	[M-H]-	147.03	85.0291	148.037	C5H8O5	911382	963179	1.01227e+06	1.45772e+06	1.31024e+06	1.31217e+06	1.10698e+06	1.16734e+06	934590	1.3997e+06	1.28273e+06	1.12523e+06	857295	1.10794e+06	1.09216e+06	--	--	-	-	-	-
858	Lmtn002997	Mearnsetin-3-O-glucoside	Flavonoids	[M-H]-	493.099	331.046	494.106	C22H22O13	606578	590925	193703	673543	655893	738205	199036	214595	167950	277288	172456	191356	345223	456132	407800	--	--	-	-	-	-
859	Cmsp004086	Dihydrokaempferide	Flavonoids	[M+H]+	303.087	229.083	302.079	C16H14O6	1.13415e+07	1.39451e+07	1.18441e+07	1.39999e+07	1.4042e+07	1.30166e+07	7.31306e+06	7.24532e+06	7.62592e+06	7.95651e+06	9.60064e+06	8.70565e+06	1.16636e+07	1.36869e+07	1.04145e+07	--	--	-	-	-	-
860	pma0948	Phenylethanolamine	Alkaloids	[M+H]+	138.091	121.1	137.084	C8H11NO	47353.9	53190	34472.2	28566.1	36120.8	34224.3	51983.7	39808	60245	38343.8	23219.9	47138.2	25736.5	31687.2	33900.3	-	HMDB0062626	-	-	-	-
861	Lmtn002916	Mearnsetin-3-O-glucuronide	Flavonoids	[M-H]-	507.078	331.046	508.085	C22H20O14	208206	232228	261644	231323	248607	213318	5801.37	18548.6	10357.8	7431.98	7434.07	11714.3	124069	146807	111942	--	--	-	-	-	-
862	Lssp210280	1,5-dihydroxy ketone-6 murine O-β-D-glucoside	Others	[M+H]+	423.091	261.039	422.085	C19H18O11	23523.4	20945.5	39901.6	16243.9	17104.8	19145.2	20418.4	22074.3	26532.1	23013.5	23131.6	28062.3	19977.3	21271.3	25887.7	--	--	-	-	-	-
863	mws0183	3,4-Dihydroxybenzoic acid (Protocatechuic acid)*	Phenolic acids	[M-H]-	153.019	109.029	154.027	C7H6O4	9	9	9	9	9	9	126036	100270	23847.9	335030	41836.6	347226	90872.4	118468	98512.9	--	--	C00230	ko01100//Metabolic pathways;ko01110//Biosynthesis of secondary metabolites;ko01120//Microbial metabolism in diverse environments;ko01130//Biosynthesis of antibiotics;ko01220//Degradation of aromatic compounds;ko00400//Phenylalanine, tyrosine and tryptophan biosynthesis	Amino acid metabolism;Global and overview maps	Metabolism
864	Lmgn000219	Succinic semialdehyde	Organic acids	[M-H]-	101.024	55.0184	102.032	C4H6O3	8653.95	10098.3	11708.5	9	9	9	9519.68	9574.46	16587.8	4246.38	3877.96	8653.95	9686.2	9191.68	11876.6	692-29-5	HMDB0001259	C00232	ko01100//Metabolic pathways;ko01120//Microbial metabolism in diverse environments;ko01200//Carbon metabolism;ko00760//Nicotinate and nicotinamide metabolism;ko00350//Tyrosine metabolism;ko00250//Alanine, aspartate and glutamate metabolism;ko00650//Butanoate metabolism;ko00750//Vitamin B6 metabolism	Amino acid metabolism;Carbohydrate metabolism;Global and overview maps;Metabolism of cofactors and vitamins	Metabolism
865	Zmjp000624	Pyridoxal	Others	[M+H]+	168.065	150.054	167.058	C8H9NO3	199808	106012	112985	147827	170993	165996	405412	368326	387017	380256	281276	406901	204952	193778	250787	66-72-8	HMDB0001545	C00250	ko01100//Metabolic pathways;ko01120//Microbial metabolism in diverse environments;ko00750//Vitamin B6 metabolism	Global and overview maps;Metabolism of cofactors and vitamins	Metabolism
866	Lmsn006093	Phloretin-2'-O-(2''-Galloyl)glucoside*	Flavonoids	[M-H]-	587.141	273.077	588.148	C28H28O14	294681	240777	259629	356399	365584	384646	77693.2	103596	80048.6	107952	143520	102234	135052	162757	124615	--	--	-	-	-	-
867	Lmsn005788	Phloretin-4'-O-(6''-Galloyl)glucoside*	Flavonoids	[M-H]-	587.141	273.077	588.148	C28H28O14	294681	240777	259629	356399	365584	384646	77693.2	103596	80048.6	107952	143520	102234	135052	162757	124615	--	--	-	-	-	-
868	Cmxp003531	Okanin-4'-O-gentiobioside	Flavonoids	[M+H]+	613.175	289.072	612.169	C27H32O16	137578	171724	214150	223453	220892	211399	179538	200436	134329	149743	145407	161449	184358	197991	149779	--	--	-	-	-	-
869	pmf0289	Riboprine	Nucleotides and derivatives	[M+H]+	336.167	148	335.159	C15H21N5O4	48230.5	29651.5	31596.4	48254.7	55843.5	46859.2	32260	34540.5	25933.2	31008.9	29651.5	30532	39062.1	37442.3	48278.9	--	--	C16427	ko01110//Biosynthesis of secondary metabolites;ko00908//Zeatin biosynthesis	Global and overview maps;Metabolism of terpenoids and polyketides	Metabolism
870	pme1730	D-Erythronolactone	Organic acids	[M-H]-	117	59	118.027	C4H6O4	104832	64493.3	70397.9	56493.6	42221.4	76654.4	87853.6	74083.5	100846	99431.5	104165	91132.8	64429.8	77333.5	59024.8	17675-99-9	HMDB0000349	-	-	-	-
871	Lmmp000897	Gallocatechin-(4α→8)-gallocatechin	Flavonoids	[M+H]+	611.143	287.054	610.132	C30H26O14	137992	108718	151172	276818	326753	292729	126777	133181	140907	151463	234481	163625	150862	195764	194023	--	--	-	-	-	-
872	pme2266	Biotin	Others	[M+H]+	245.095	227	244.088	C10H16N2O3S	194429	149759	180085	122828	104334	97285	90759.4	58098.3	58070	58070	85484.6	73725	99878.1	132907	116186	58-85-5	HMDB0000030	C00120	ko01100//Metabolic pathways;ko02010//ABC transporters;ko00780//Biotin metabolism	Global and overview maps;Membrane transport;Metabolism of cofactors and vitamins	Environmental Information Processing;Metabolism
873	MWSmce429	2',6'-Dihydroxyacetophenone	Phenolic acids	[M+H]+	153.054	107.049	152.047	C8H8O3	52655.3	70966.9	36485	50799.6	64804.4	60476.2	9	9	9	9	9	9	39826.9	45450.4	52868.5	699-83-2	HMDB0029660	-	-	-	-
874	pme1419	L-Methionine methyl ester	Amino acids and derivatives	[M+H]+	164.074	104	163.067	C6H13NO2S	133037	115410	136240	179378	149683	121531	91717.1	73838.4	66993.7	104814	101453	98222.6	98815.8	112852	131271	--	--	-	-	-	-
875	Hmhn007023	2α,3α,19α-Trihydroxyursolic acid	Terpenoids	[M-H]-	503.338	485.33	504.345	C30H48O6	18459.8	18204.9	24098.6	17906.2	12997.9	19638.9	14553.9	11854.9	6558.75	12749.2	7660.11	10174.9	37508.2	41725.2	31281.2	--	--	-	-	-	-
876	Lmmn004625	Dihydrokaempferol-7-O-glucoside	Flavonoids	[M-H]-	449.109	287.056	450.116	C21H22O11	2.38402e+06	2.2146e+06	2.18389e+06	3.14172e+06	2.87867e+06	3.03757e+06	6.05817e+07	5.94216e+07	5.28306e+07	6.1948e+07	5.68151e+07	5.3104e+07	4.60512e+07	4.13187e+07	3.45212e+07	--	--	-	-	-	-
877	Qmjp110216	N-[7'-(4'-Methoxyphenyl)ethyl]-2-methoxybenzamide	Alkaloids	[M+H]+	286.144	107.049	285.137	C17H19NO3	181454	161687	75025.5	28195.7	23890.1	45625.5	58112.4	17424.8	30036.8	147149	213337	181419	82772.4	106652	107823	--	--	-	-	-	-
878	MWSHY0128	5,7,8,4'-Tetramethoxyflavone*	Flavonoids	[M+H]+	343.118	313.079	342.11	C19H18O6	4267.25	4948.99	5463.02	5283.82	2551.89	1892.81	2266.19	4170.57	5327.29	32504.1	39447	40589.6	20581.3	19475.2	15545.7	--	--	-	-	-	-
879	Lmsn010659	Annurcoic acid	Terpenoids	[M-H]-	485.327	439.322	486.334	C30H46O5	1578.39	1101.62	2230.31	9	9	9	9	9	9	9	9	9	6067.52	5171.46	6899.91	--	--	-	-	-	-
880	Zmpp002571	Robinetin	Flavonoids	[M+H]+	303.052	257.046	302.043	C15H10O7	7.80612e+06	7.57597e+06	7.08956e+06	9.84227e+06	9.35765e+06	8.74617e+06	5.59557e+06	4.50016e+06	3.88047e+06	6.3202e+06	6.13301e+06	4.94318e+06	6.8976e+06	9.18334e+06	7.91965e+06	--	--	-	-	-	-
881	pmb2620	3,4-Dimethoxycinnamic acid	Phenolic acids	[M-H]-	207.066	133.1	208.074	C11H12O4	308855	221542	303078	323415	277236	309197	64589.2	50156.8	55928.9	76746.2	91984	77823.7	162155	174802	212753	14737-89-4	HMDB0034315	-	-	-	-
882	pmp000682	Matairesinol-4'-O-glucoside (Matairesinoside)	Lignans and Coumarins	[M+NH4]+	538.22	359.14	520.168	C26H32O11	9	9	9	23410.8	34456.6	36363.4	102755	111871	81182.2	103867	78582.6	54596.3	56992.2	75506.9	71754.7	--	--	-	-	-	-
883	pmb2804	13S-Hydroperoxy-9Z,11E-octadecadienoic acid	Lipids	[M-H]-	311.1	171.3	312.23	C18H32O4	22879.9	26233.6	28786.8	15222.9	13462.5	14451.7	23250.2	33246.7	20682.9	22262.7	14597	20137.6	29846.4	23102.7	23898.6	33964-75-9	HMDB0003871	C04717	ko01100//Metabolic pathways;ko00591//Linoleic acid metabolism	Global and overview maps;Lipid metabolism	Metabolism
884	Hmln003529	Benzyl β-primeveroside	Phenolic acids	[M-H]-	401.146	269.11	402.152	C18H26O10	33977.9	44560.3	55672.7	55672.7	62992.4	64362.4	77876.1	90020.9	9	100892	61340.5	81073.5	57452.2	54723.3	71170.2	--	--	-	-	-	-
885	Lmsn009589	2α,3β,19α,23-Tetrahydroxyurs-12-en-28-oic acid	Terpenoids	[M-H]-	503.338	421.311	504.345	C30H48O6	10344.7	5045.07	5795.73	9	9	9	3810.01	4037.22	4756.95	3316.01	5621.2	6454.09	9582.28	10118.7	7610.69	--	--	-	-	-	-
886	pme3017	2-Aminoisobutyric acid	Organic acids	[M+H]+	104.071	58	103.063	C4H9NO2	1.64278e+06	1.43225e+06	1.25963e+06	927690	1.12428e+06	1.16941e+06	1.34999e+06	1.40338e+06	1.02648e+06	1.20207e+06	597805	954183	1.50073e+06	1.12935e+06	1.24717e+06	62-57-7	HMDB0001906	-	-	-	-
887	Lmrn001951	(S)-2-Hydroxy-3-(4-Hydroxyphenyl)Propanoic Acid	Phenolic acids	[M-H]-	181.051	135.043	182.058	C9H10O4	9	9	9	19759.6	13141	13352.8	30549.7	33424.9	18036.8	29596.6	4498.49	15571.4	17012.5	22854	19789.9	--	--	-	-	-	-
888	pme2563	γ-Glu-Cys	Amino acids and derivatives	[M-H]-	249.055	128	250.062	C8H14N2O5S	15634.3	23442.1	40996.5	27906.2	35404.5	35902.9	27524.8	36087.4	10250.4	2023.03	5315.51	15200.4	18825.2	23428.8	17923	636-58-8	HMDB0001049	C00669	ko01100//Metabolic pathways;ko00480//Glutathione metabolism	Global and overview maps;Metabolism of other amino acids	Metabolism
889	pmn001368	Olivil-4,4'-Di-O-glucoside	Lignans and Coumarins	[M-H]-	699.251	537.197	700.258	C32H44O17	34078.6	27414.3	23780.8	61065.1	50209.4	47840.4	90197.3	62977.5	93689.4	141694	57087.9	130147	84200.9	63004.1	70864.8	--	--	-	-	-	-
890	pmb3079	N-Acetyl-D-glucosamine-1-phosphate	Others	[M-H]-	300.049	96.9	301.056	C8H16NO9P	99044.8	121563	119439	136539	179919	151820	69192.8	47877.1	55277	66450.9	119196	53165.5	96718.1	129326	121959	--	--	-	-	-	-
891	MWS20145	Eriodictyol-7-O-glucoside	Flavonoids	[M+H]+	451.123	289.074	450.116	C21H22O11	3.2209e+06	2.28047e+06	2.36741e+06	3.05915e+06	3.11152e+06	2.55758e+06	4.08762e+06	4.27481e+06	4.35966e+06	3.63801e+06	7.55774e+06	7.95228e+06	4.08497e+06	3.14818e+06	4.14707e+06	38965-51-4	HMDB0029544	-	-	-	-
892	Lmhn001477	2-Caffeoyl-L-tartaric acid (Caftaric acid)	Phenolic acids	[M-H]-	311.04	179.04	312.048	C13H12O9	6209.22	3838.57	9	4921.78	9	4280.1	33845.9	23848.4	31019.2	27197	24699	26214.9	19428.2	19136.7	24674	--	--	-	-	-	-
893	pmp000238	Luteolin-6-C-arabinoside-7-O-glucoside	Flavonoids	[M+H]+	581.15	383.07	580.143	C26H28O15	29976.7	17217.6	18571.5	21459	19144.3	18025.9	9	9	16090.3	9	9	9528.21	23895.6	20016.3	17861.7	--	--	-	-	-	-
894	Hmcp001589	Isorhamnetin-3-O-rutinoside-4'-O-glucoside*	Flavonoids	[M+H]+	787.227	317.06	786.221	C34H42O21	2232.46	1147.04	3933.26	9	561.288	1672	46509.7	65016.1	81223.5	88678.5	108595	80487.5	47314.5	48964.7	36790.7	--	--	-	-	-	-
895	Lmsn003297	3,4,2',4',6'-Pentahydroxychalcone-4'-O-glucoside	Flavonoids	[M-H]-	449.109	287.056	450.116	C21H22O11	340304	253835	142467	175865	164891	220132	288536	265861	286925	255580	380058	299637	338343	276323	255266	--	--	C16408	ko00941//Flavonoid biosynthesis	Biosynthesis of other secondary metabolites	Metabolism
896	Smhn003633	Pyrafortunoside A	Phenolic acids	[M-H]-	475.14	167.03	476.153	C20H28O13	88707.4	65157.1	60209.1	56450.5	68949.3	56960.7	17594	21660.5	17031.7	7523.76	9903.66	13434.5	43705.5	38240.5	32352.9	--	--	-	-	-	-
897	Smhp004365	Garcimangosone D	Phenolic acids	[M+H]+	393.11	231.06	392.111	C19H20O9	9	9	9	14690.7	24956.2	12907.3	27504.4	47788.3	40375.9	39642.6	42597.2	53577.9	22599.7	28287.6	30426.3	-	HMDB0038066	-	-	-	-
898	pme1841	Cadaverine	Alkaloids	[M+H]+	103.123	86.0964	102.116	C5H14N2	28011.2	23555.1	17109.6	22935.5	19774.3	19525.4	8573.66	9200.72	3564.55	9	9	9	16868.8	21531.3	16700.2	462-94-2	HMDB0002322	C01672	ko01100//Metabolic pathways;ko01110//Biosynthesis of secondary metabolites;ko01120//Microbial metabolism in diverse environments;ko00480//Glutathione metabolism;ko00960//Tropane, piperidine and pyridine alkaloid biosynthesis;ko00310//Lysine degradation	Amino acid metabolism;Biosynthesis of other secondary metabolites;Global and overview maps;Metabolism of other amino acids	Metabolism
899	pme3382	N-Acetyl-L-threonine	Amino acids and derivatives	[M-H]-	160.061	98	161.069	C6H11NO4	31030.8	35670.1	54025.3	56505.5	42670.2	43013.3	56880.3	31594.1	36405	50493.3	35023	38467.5	31480.5	40465.5	31601.8	17093-74-2	HMDB0062557	-	-	-	-
900	pmp000262	3β-Hydroxy-28-norurs-17,19,21-trien	Terpenoids	[M+H]+	409.346	187.147	408.339	C29H44O	5352.49	9405.75	7641.43	9	9	9	11845.7	11521.7	12127.7	10341.3	11402.1	15339.7	14427.8	12563.8	10676.1	--	--	-	-	-	-
901	mws4183	Quercetin-3-O-arabinoside	Flavonoids	[M-H]-	433.078	300.033	434.085	C20H18O11	8.93309e+06	8.95381e+06	1.0215e+07	1.05395e+07	1.02986e+07	1.19073e+07	8.94078e+06	9.9272e+06	9.7547e+06	9.10803e+06	8.9364e+06	8.26167e+06	1.01648e+07	9.5593e+06	7.56401e+06	--	--	-	-	-	-
902	Lmdn004974	Syringalide A	Phenolic acids	[M-H]-	461.145	307.084	462.153	C23H26O10	163807	174972	125175	299889	244076	319977	12765.2	15936.6	18088.5	27360.7	9	22797.2	108796	127519	94085	--	--	-	-	-	-
903	Lmsn004321	1-O-Caffeoyl-3-O-galloyl-β-D-glucose	Phenolic acids	[M-H]-	493.099	169.014	494.106	C22H22O13	39553.2	37496.4	43095	25060.7	29385	43750.2	4697.25	8137.38	5454.33	6271.13	11253.1	18534.8	28391.4	30281.3	37674	--	--	-	-	-	-
904	Li512115	Isochlorogenic acid B*	Phenolic acids	[M-H]-	515.12	353.088	516.127	C25H24O12	24746.6	26935	38898.1	54680.2	40308.3	16621	278732	224048	210461	241229	238107	259999	140247	107751	109589	--	--	-	-	-	-
905	Lmhp008885	LysoPE 15:0(2n isomer)	Lipids	[M+H]+	440.277	299.258	439.27	C20H42NO7P	19780.3	15353.2	15421.8	15189.8	13855.1	9513.61	22289.8	21643.9	15595.8	16781.7	14884.9	21793.8	20670.2	16780.7	22866.3	--	--	-	-	-	-
906	Lmrj002793	Cyclo(Phe-Glu)	Amino acids and derivatives	[M+H]+	277.119	120.08	276.112	C14H16N2O4	30074.4	34784.9	29805	22409.7	26556.9	29800.4	19484.4	14811.1	22359	18863.2	24331.5	27243.6	16624.4	21488.5	22427.7	--	--	-	-	-	-
907	Lmsn009900	1β-Hydroxy-2-oxopomolic acid	Terpenoids	[M-H]-	501.322	453.301	502.329	C30H46O6	788.938	2417.8	2072.41	13725.2	12976.6	10033.2	77960.6	6418.33	2065.18	4414.82	4633.9	2676.82	13939.2	14939.4	10992.1	--	--	-	-	-	-
908	pmb2586	Gallocatechin-(4α→8)-catechin	Flavonoids	[M-H]-	593.13	285.6	594.137	C30H26O13	16611.9	10954.8	10415.9	15580.8	13692.1	13302.9	5922.17	14219.9	4452.89	7761.71	12228.8	9	10640.2	8153.43	10952.1	--	--	-	-	-	-
909	pmb0681	Apigenin-8-C-Arabinoside	Flavonoids	[M+H]+	403.102	367.08	402.095	C20H18O9	15042.6	4983.98	12885.2	9	14425.1	14049.2	10262.4	3201.2	9036.93	10910.9	11203.6	12546.9	8544.31	11039.3	11563.6	--	--	-	-	-	-
910	mws0596	3-Hydroxyanthranilic acid	Alkaloids	[M+H]+	154.05	136.04	153.043	C7H7NO3	79111.9	71649.8	64525.8	85318.2	52375.9	9	35953.3	79069	77472.8	66719.3	93583.7	72377.1	56239.7	76956.3	66509.3	548-93-6	HMDB0001476	C00632	ko01100//Metabolic pathways;ko01120//Microbial metabolism in diverse environments;ko00380//Tryptophan metabolism	Amino acid metabolism;Global and overview maps	Metabolism
911	mws0789	Pinocembrin (Dihydrochrysin)	Flavonoids	[M-H]-	255.066	151	256.074	C15H12O4	9	9	9	9	9	9	37615.9	41931.3	37751.1	35383.1	35496.7	30542.7	31303.3	39242.4	29469.9	--	--	C09827	ko00941//Flavonoid biosynthesis	Biosynthesis of other secondary metabolites	Metabolism
912	Hmmp002124	Indole-3-carboxaldehyde	Alkaloids	[M+H]+	146.06	118.06	145.053	C9H7NO	170227	198723	211407	120162	133564	118515	75963.9	79057.4	87605.9	154729	155913	150359	118731	133009	161038	58-63-9	HMDB0000195	-	-	-	-
913	Cmyp003257	Icariside B1	Others	[M+H]+	387.2	225.145	386.194	C19H30O8	40491.9	46275.9	72450.5	52377.4	59111.8	65014.8	103635	79996.6	86686.3	66232.2	103704	92183.7	87216.2	64913.8	85453.7	--	--	-	-	-	-
914	pmn001702	Tetahydroxyflavone-7-O-glucuronide	Flavonoids	[M-H]-	461.073	285.048	462.08	C21H18O12	284089	249024	223101	243234	254621	248262	176778	162419	210416	190834	203726	176553	221101	273135	203035	--	--	-	-	-	-
915	pmb0492	N',N'',N'''-p-Coumaroyl-cinnamoyl-caffeoyl spermidine	Alkaloids	[M+H]+	584.275	325	583.268	C34H37N3O6	58951.2	58415.1	44079	35342.8	33808.6	37831.4	43588.2	32589.1	34884.1	41122.4	31684.4	40317.2	38533.1	35039.6	47289.9	--	--	-	-	-	-
916	pmb1283	L-Glutaminyl-L-valyl-L-valyl-L-cysteine	Amino acids and derivatives	[M+H]+	448.1	163.5	447.215	C18H33N5O6S	250024	245417	226632	173109	172151	162956	300232	322561	302699	251257	237631	219280	186015	233555	254902	--	--	-	-	-	-
917	Smhn005081	Fortuneanoside A	Phenolic acids	[M-H]-	393.11	231.06	394.126	C19H22O9	32747.5	27383.5	36178.5	39047.6	41294	27433.6	225472	35570	40506	40579.1	36002.5	33922.5	70989.3	83019.6	60562.4	--	--	-	-	-	-
918	Wmhn001495	1,4-Di-O-Galloyl-D-glucose	Phenolic acids	[M-H]-	483.077	169.014	484.077	C20H20O14	1538.03	8130.92	36898.8	2908.32	6543.18	7223.21	9	9	9	6737.25	2842.63	18834.4	8446.56	6346.89	6670.27	--	--	-	-	-	-
919	Lmsn009824	2α,3β,19α,23-Tetrahydroxyolean-12-en-28-oic acid	Terpenoids	[M-H]-	503.338	441.337	504.345	C30H48O6	2766.32	3446.19	5178.36	5889.85	7179.7	6828.4	6483.58	2951.83	981.807	2259.22	2921.39	2566.72	3623.23	2930.79	4037.78	--	--	-	-	-	-
920	Lmsn010222	1β,2α,3α-Trihydroxy-19-oxo-18,19-seco-urs-11,13(18)-dien-28-oic acid	Terpenoids	[M-H]-	503.338	441.337	504.345	C30H48O6	2766.32	3446.19	5178.36	5889.85	7179.7	6828.4	6483.58	2951.83	981.807	2259.22	2921.39	2566.72	3623.23	2930.79	4037.78	--	--	-	-	-	-
921	pme3011	γ-Aminobutyric acid	Organic acids	[M+H]+	104.071	68.8	103.063	C4H9NO2	127019	112973	87460.1	105941	121423	103070	124379	109773	99175.6	109845	84494.3	107333	152069	124269	112032	1956-12-02	HMDB0000112	C00334	ko01100//Metabolic pathways;ko01120//Microbial metabolism in diverse environments;ko00330//Arginine and proline metabolism;ko00760//Nicotinate and nicotinamide metabolism;ko00250//Alanine, aspartate and glutamate metabolism;ko00410//beta-Alanine metabolism;ko00650//Butanoate metabolism	Amino acid metabolism;Carbohydrate metabolism;Global and overview maps;Metabolism of cofactors and vitamins;Metabolism of other amino acids	Metabolism
922	pmb2507	2-Deoxyribose-1-phosphate	Nucleotides and derivatives	[M-H]-	213.1	97	214.024	C5H11O7P	188075	162802	157152	123846	130388	152537	334445	259915	318554	310101	380362	380410	241955	190985	262688	--	--	C00672	ko00240//Pyrimidine metabolism;ko00030//Pentose phosphate pathway	Carbohydrate metabolism;Nucleotide metabolism	Metabolism
923	pma6218	O-MethylNaringenin-8-C-arabinoside	Flavonoids	[M+H]+	419.1	383.1	418.126	C21H22O9	85053.4	97509.9	77163.4	83645.7	55296.4	50445.4	95084.1	102881	63119.5	111976	111790	125632	89917.5	108058	78956.3	--	--	-	-	-	-
924	MWSslk100	Diphenylamine	Alkaloids	[M+H]+	170.096	93.0578	169.089	C12H11N	4654.95	4423.26	4988.78	9	9	9	5468.18	6360.6	5206.64	9	9	9	3688.31	4727.88	5060.75	122-39-4	HMDB0032562	-	-	-	-
925	pmb0571	Apigenin-7-O-(2''-glucosyl)arabinoside	Flavonoids	[M+H]+	565.155	271.6	564.148	C26H28O14	2293.58	9875.24	11539.2	4602.89	3804.26	2328.28	10778.3	1517.29	5439.38	4563.65	2271.53	6917.21	4633.94	5293.44	3830.14	--	--	-	-	-	-
926	mws1014	Fraxetin (7,8-Dihydroxy-6-methoxycoumarin)	Lignans and Coumarins	[M+H]+	209.044	149.1	208.037	C10H8O5	22584.5	9	9	32342	9	28591.7	263228	149172	234197	264578	179752	247624	142759	148394	108899	--	--	-	-	-	-
927	pma1303	LysoPC 16:2	Lipids	[M+H]+	492.308	184.073	491.301	C24H46NO7P	22880.5	18287.4	18828	8334.72	13649.8	4713.89	19011.2	22637.2	22198.2	21204.4	22102	18926.2	17266.4	13202.3	18043.3	--	--	-	-	-	-
928	pmp000113	5-Hydroxy-6,7,8,3',4'-pentamethoxyflavone	Flavonoids	[M+H]+	389.123	359.077	388.116	C20H20O8	12938.7	19432	5436.86	15666	2901.62	2034.41	5828.47	11072	7799.94	20963.4	2920.68	20274.3	14543.6	10940.3	11335	2174-59-6	HMDB0037571	-	-	-	-
929	MWS4471	N-Alpha-Acetyl-L-Asparagine	Amino acids and derivatives	[M-H]-	173.057	58.0297	174.064	C6H10N2O4	32106.4	10180.9	37682.3	23557.6	35704.6	30560.3	38849.9	48581.9	37682.3	40911.8	35803.9	37299.4	39886.1	32661.1	29178.1	--	--	-	-	-	-
930	mws0373	4-Methyl-2-oxovalerate	Organic acids	[M-H]-	129.056	83.0509	130.063	C6H10O3	2984.24	5889.42	1695.38	2985.13	9	2494.98	2963.41	4263.41	1281.56	9	9	9	2557.55	2158.39	2986.69	816-66-0	HMDB0000695	C00233	ko01100//Metabolic pathways;ko01110//Biosynthesis of secondary metabolites;ko01230//Biosynthesis of amino acids;ko01210//2-Oxocarboxylic acid metabolism;ko00290//Valine, leucine and isoleucine biosynthesis;ko00966//Glucosinolate biosynthesis;ko00280//Valine, leucine and isoleucine degradation	Amino acid metabolism;Biosynthesis of other secondary metabolites;Global and overview maps	Metabolism
931	MWS0550	Cinnamaldehyde	Phenolic acids	[M+H]+	133.065	55.0176	132.058	C9H8O	17363.5	11949.7	12475.6	13613.7	12638.6	10272.2	13203.1	9	24518.3	22345.7	11854.7	15010	9676.84	11849.6	13427	104-55-2	HMDB0003441	C00903	ko01100//Metabolic pathways;ko01110//Biosynthesis of secondary metabolites;ko00940//Phenylpropanoid biosynthesis	Biosynthesis of other secondary metabolites;Global and overview maps	Metabolism
932	Li512113	Maleoyl-caffeoylquinic acid	Phenolic acids	[M-H]-	451.088	391.037	452.096	C20H20O12	137852	151686	138476	128946	115431	121801	67582.7	82458.4	73914.4	54581.4	66930.9	73377.5	93292.3	93906.6	69615.8	--	--	-	-	-	-
933	MWSmce689	Methyl linolenate	Lipids	[M+H]+	293.248	95.0855	292.24	C19H32O2	11960.6	12733	8892.35	10014.7	7711.48	9020.77	8241.87	9558.47	8137.06	10542.1	9960.76	8769.86	8833.23	6375.8	7551.41	--	--	-	-	-	-
934	mws1519	Eriodictyol-7-O-Rutinoside (Eriocitrin)	Flavonoids	[M-H]-	595.167	287.055	596.174	C27H32O15	9	9	9	9	9	9	63432.9	90944.4	69955.2	107383	109614	98982.3	77417.6	92790.1	107399	--	--	-	-	-	-
935	mws1333	Melibiose	Others	[M-H]-	341.109	113.022	342.116	C12H22O11	455303	580269	677669	509518	419470	463154	330800	245803	247426	289451	243966	204093	324861	450298	385052	585-99-9	HMDB0000048	C05402	ko02010//ABC transporters;ko00052//Galactose metabolism	Carbohydrate metabolism;Membrane transport	Environmental Information Processing;Metabolism
936	Zmdn002353	Epicatechin-6-C-β-D-glucopyranoside*	Flavonoids	[M-H]-	451.126	289.073	452.132	C21H24O11	24118.5	21725.7	23409	35341.7	20660.8	30082	165149	136868	151663	131128	83357.8	108215	91313.3	112206	82054.2	--	--	-	-	-	-
937	Lmhp008440	LysoPE 15:1	Lipids	[M+H]+	438.262	297.242	437.254	C20H40NO7P	7169.99	4506.33	3427.68	3008.47	4861.4	1589.12	6248.3	5325.24	3285.96	12609.6	3270	5231.01	4931.56	5228.65	3796.78	--	--	-	-	-	-
938	Lmbp002309	Sinapaldehyde-4-O-Glucoside	Phenolic acids	[M+H]+	371.102	209.048	370.126	C17H22O9	124848	147761	134191	180707	131588	153701	201800	185568	205507	177249	159204	155043	136507	175149	188828	--	--	-	-	-	-
939	MWS0274	DL-3-Phenyllactic acid	Organic acids	[M-H]-	165.056	119.05	166.063	C9H10O3	61916	38778.3	27687.4	24535.2	13159.5	20749.5	17712	20921.9	45304.5	18874.1	39055	14919.3	26730.6	37028.2	34186.8	828-01-3	HMDB0000779	C01479	ko01110//Biosynthesis of secondary metabolites;ko00960//Tropane, piperidine and pyridine alkaloid biosynthesis	Biosynthesis of other secondary metabolites;Global and overview maps	Metabolism
940	mws2608	N-Acetyl-D-galactosamine	Others	[M+H]+	222.097	84.0451	221.09	C8H15NO6	59677.3	27945.6	36590.1	32782.6	29110	53102.6	66295.6	46031.8	67175.2	67173.6	59166.6	59733.9	55135	58013.1	42169.1	14131-60-3	HMDB0000853	C01132	ko00052//Galactose metabolism	Carbohydrate metabolism	Metabolism
941	pme0257	Uracil	Nucleotides and derivatives	[M-H]-	111.02	67	112.027	C4H4N2O2	153701	182832	178815	166256	144674	179474	75860.6	99962.3	75852.8	91923.8	94435.6	63660.8	98454.1	116546	136659	66-22-8	HMDB0000300	C00106	ko01100//Metabolic pathways;ko00240//Pyrimidine metabolism;ko00410//beta-Alanine metabolism;ko00770//Pantothenate and CoA biosynthesis	Global and overview maps;Metabolism of cofactors and vitamins;Metabolism of other amino acids;Nucleotide metabolism	Metabolism
942	Lmgp002593	3-hydroxybenzaldehyde	Phenolic acids	[M+H]+	123.044	77.04	122.037	C7H6O2	454910	271442	365127	313810	435500	506965	877407	860320	823284	1.39274e+06	1.38385e+06	1.40965e+06	706334	968375	787888	--	--	C03067	ko01120//Microbial metabolism in diverse environments;ko01220//Degradation of aromatic compounds	Global and overview maps	Metabolism
943	mws0248	Uridine	Nucleotides and derivatives	[M-H]-	243.062	110	244.07	C9H12N2O6	472104	394978	361086	244158	356030	283586	523922	481437	416965	275835	121017	211061	251698	349192	295182	58-96-8	HMDB0000296	C00299	ko01100//Metabolic pathways;ko00240//Pyrimidine metabolism	Global and overview maps;Nucleotide metabolism	Metabolism
944	Lmnp002584	Hispidulin-8-C-(2''-O-glucosyl)glucoside	Flavonoids	[M+H]+	625.18	463.13	624.169	C28H32O16	57199.1	70941	98864.3	100077	106607	49942.8	62592.3	69348.6	46915.2	42889.8	49422	34936.6	63329.3	45483.7	54994.9	--	--	-	-	-	-
945	HJAP026	Chrysoeriol-6-C-glucoside-4'-O-glucoside	Flavonoids	[M+H]+	625.176	463.13	624.17	C28H32O16	57199.1	70941	98864.3	100077	106607	49942.8	62592.3	69348.6	46915.2	42889.8	49422	34936.6	63329.3	45483.7	54994.9	--	--	-	-	-	-
946	pmb2653	DMelezitose O-rhamnoside	Others	[M-H]-	649.1	145	650.227	C24H42O20	11056.3	1432.86	2440.05	13830.8	12351.3	5818.91	5119.23	7045.56	5482.98	6906.69	8166.82	5128.04	8749.1	6291.18	7974.65	--	--	-	-	-	-
947	Lmcp007240	5,6,7,4'-Tetramethoxyflavone*	Flavonoids	[M+H]+	343.118	313.077	342.11	C19H18O6	4141.93	7104.38	5247.26	4766.8	2148.24	1313.11	5032.63	4323.32	4612.55	33037	37578.7	40757.6	20161.8	16707.8	14589.8	--	--	-	-	-	-
948	Lmbn000193	Tartronate semialdehyde	Organic acids	[M-H]-	103.004	59.0139	104.011	C3H4O4	68798.3	34186.7	46862.6	15266.1	23155.6	13261	27192.6	21485.8	23474.5	12025	24227.2	24482	45449	37874.1	32816.2	-	HMDB0006938	C01146	ko01100//Metabolic pathways;ko00630//Glyoxylate and dicarboxylate metabolism;ko00053//Ascorbate and aldarate metabolism	Carbohydrate metabolism;Global and overview maps	Metabolism
949	Hmqp005411	9-Oxo-12Z-Octadecenoic acid	Lipids	[M+H]+	297.243	81.07	296.234	C18H32O3	2762.82	9	8413.3	17395.9	15073.7	13678.4	9	9	9	18734.6	22860.7	15008	19282	14085.3	15546.6	--	--	-	-	-	-
950	Lmgp004167	3',4,4',5,7-Pentahydroxyflavan (Luteoforol)	Flavonoids	[M+H]+	291.086	139.04	290.079	C15H14O6	82794.2	59464.4	66990.3	78211	108948	130630	140738	124946	154352	161937	111398	118122	114514	150470	114411	--	--	C05907	ko00941//Flavonoid biosynthesis	Biosynthesis of other secondary metabolites	Metabolism
951	MWSmce283	4'-Hydroxypropiophenone	Phenolic acids	[M-H]-	149.069	92.032	150.068	C9H10O2	13615.6	6868.59	13312.4	7118.3	12847.2	11732	16742.8	16473.6	7318.88	12395.4	12981.2	14832.2	12504.6	17317.2	14407.2	--	--	-	-	-	-
952	mws4174	N-Acetyl-D-mannosamine	Others	[M+H]+	222.097	138	221.09	C8H15NO6	56156.9	51114	36143.6	54434.4	61024.4	65122.7	79231.2	113222	98123.5	93859.7	99222	81811.1	60041.7	82619.5	67406.1	7772-94-3	HMDB0001129	C00645	ko01100//Metabolic pathways;ko00520//Amino sugar and nucleotide sugar metabolism	Carbohydrate metabolism;Global and overview maps	Metabolism
953	MWSCX015	Caffeic aldehyde	Phenolic acids	[M+H]+	165.055	91.0526	164.047	C9H8O3	412993	377562	373847	404129	438336	429222	198076	218935	229427	547726	636274	579377	415558	354088	492384	-	HMDB0141767	C10945	ko01110//Biosynthesis of secondary metabolites;ko00940//Phenylpropanoid biosynthesis	Biosynthesis of other secondary metabolites;Global and overview maps	Metabolism
954	MWS20151	Apigenin; 4',5,7-Trihydroxyflavone	Flavonoids	[M+H]+	271.06	153.019	270.053	C15H10O5	9	9	9	9	9	9	44173.3	55866.3	41231.6	52100.8	40101.3	56370	26337.3	27447.2	35316	--	--	C01477	ko01100//Metabolic pathways;ko01110//Biosynthesis of secondary metabolites;ko00941//Flavonoid biosynthesis;ko00944//Flavone and flavonol biosynthesis;ko00943//Isoflavonoid biosynthesis	Biosynthesis of other secondary metabolites;Global and overview maps	Metabolism
955	pmp001119	3,5-Dihydroxy-2,4-dimethoxy-9H-fluoren-9-one	Others	[M+H]+	273.076	213.088	272.068	C15H12O5	18864.9	17961.6	14518	10825.5	15428.2	10380.1	18511	16686.7	9	77290.1	12821.7	11434.8	16332.6	16395.5	12071.8	--	--	-	-	-	-
956	Lmtn002796	Aromadendrin-7-O-glucoside	Flavonoids	[M-H]-	449.108	287.057	450.116	C21H22O11	1.63006e+06	1.49437e+06	865389	1.31998e+06	1.16856e+06	1.50072e+06	7.75195e+06	7.98043e+06	7.24347e+06	7.75036e+06	8.23436e+06	8.94846e+06	4.88415e+06	6.01085e+06	4.34964e+06	--	--	-	-	-	-
957	pmf0348	2,6-Dimethyl-7-octene-2,3,6-triol	Others	[M-H]-	187.134	97	188.141	C10H20O3	39801.7	37777.3	41044.5	29119	37743.3	34189	12972.8	28382.7	23455.6	18222	24728.1	21612.5	33682.7	25548.3	35426.3	73815-21-1	HMDB0038186	-	-	-	-
958	mws2368	Tyrosol; 4-Hydroxyphenylethanol	Phenolic acids	[M-H]-	137.061	119.05	138.068	C8H10O2	62219.2	36959.6	26399.4	13825.2	23798.2	23244.3	28186.3	44324.6	52934.8	36890.8	31577.6	34135.1	29418.2	29232.3	38729.7	--	--	C06044	ko00350//Tyrosine metabolism	Amino acid metabolism	Metabolism
959	Lmbp102601	7-Hydroxycoumarin	Lignans and Coumarins	[M+H]+	163.04	89.0378	162.032	C9H6O3	791970	589611	864641	913577	1.02253e+06	882310	186549	178979	166949	577576	242552	239007	449050	512991	364966	93-35-6	HMDB0029865	C09315	ko01110//Biosynthesis of secondary metabolites	Global and overview maps	Metabolism
960	Lmqp006559	2-Amino-1,3-eicosanediol	Others	[M+H]+	330.337	312.326	329.327	C20H43NO2	1.03707e+06	1.00583e+06	1.24526e+06	976937	1.24155e+06	893954	1.32944e+06	1.36085e+06	1.5762e+06	1.28884e+06	1.39128e+06	892873	1.11839e+06	1.436e+06	1.56842e+06	--	--	-	-	-	-
961	pme2601	3-Hydroxypropanoic acid	Organic acids	[M-H]-	89	59	90.0317	C3H6O3	9	9	9	27573.1	9598.49	10299.3	10204.1	9155.25	11718	9	9	9	12911.7	16791.3	12496.8	503-66-2	HMDB0000700	C01013	ko01100//Metabolic pathways;ko01120//Microbial metabolism in diverse environments;ko01200//Carbon metabolism;ko00240//Pyrimidine metabolism;ko00410//beta-Alanine metabolism;ko00640//Propanoate metabolism	Carbohydrate metabolism;Global and overview maps;Metabolism of other amino acids;Nucleotide metabolism	Metabolism
962	Lmbp003208	Fraxidin-8-O-glucoside	Lignans and Coumarins	[M+H]+	385.116	223.063	384.106	C17H20O10	93960.8	109569	114467	119915	131342	145264	208076	182079	215854	207280	180725	165558	163394	127653	179231	--	--	-	-	-	-
963	mws0704	O-Phosphorylethanolamine	Alkaloids	[M-H]-	140.012	78.9591	141.019	C2H8NO4P	21006.1	16954.7	21368.4	12313.9	13270.6	12102.3	9052.75	9054	10143.9	7816.3	8849.17	8738.18	12677.4	12014.2	9106	1071-23-4	HMDB0000224	C00346	ko01100//Metabolic pathways;ko00564//Glycerophospholipid metabolism;ko00600//Sphingolipid metabolism	Global and overview maps;Lipid metabolism	Metabolism
964	Lmtn003441	2-Acetyl-3-hydroxyphenyl-1-O-glucoside	Phenolic acids	[M-H]-	311.114	149.061	312.121	C15H20O7	12876	8630.21	8607.06	11685.5	9295.74	7068.87	16658.5	39562	35998	19548.3	24071.1	17038.5	28116	23779	19982.6	--	--	-	-	-	-
965	pme2253	L-Gulono-1,4-Lactone	Others	[M-H]-	177.041	59	178.048	C6H10O6	119568	143100	23751.1	109668	95930.3	91319.5	110318	125773	125591	151884	114660	123245	65488.9	79603.5	92546.1	1128-23-0	HMDB0003466	C01040	ko01100//Metabolic pathways;ko00053//Ascorbate and aldarate metabolism	Carbohydrate metabolism;Global and overview maps	Metabolism
966	pmc1990	4'-Hydroxy-5,7-dimethoxyflavanone	Flavonoids	[M-H]-	299.1	223.1	300.1	C17H16O5	2.35114e+07	2.49821e+07	2.42021e+07	2.61281e+07	2.38202e+07	2.5313e+07	2.00181e+07	2.00972e+07	1.90388e+07	1.87392e+07	1.79391e+07	1.94955e+07	1.74391e+07	1.80459e+07	2.35511e+07	--	--	-	-	-	-
967	HJAP112	Quercetin-3-O-(2''-O-acetyl)rhamnoside	Flavonoids	[M+H]+	491.11	303.057	490.111	C23H22O12	24625.9	27753.1	22238.7	29833.4	26649.2	22621.9	9	9	9	9833.69	8928.06	6777.17	16119.3	12625.5	17844.1	--	--	-	-	-	-
968	Lmcn003163	Epitheaflavic acid-3-O-Gallate	Flavonoids	[M-H]-	579.078	289.073	580.085	C28H20O14	1.76858e+06	1.83188e+06	1.55043e+06	3.05334e+06	3.2496e+06	3.22816e+06	5.73075e+06	5.80077e+06	5.54739e+06	4.63843e+06	3.97743e+06	5.35469e+06	5.1362e+06	4.64621e+06	3.63277e+06	--	--	-	-	-	-
969	mws0847	1-Methyladenine	Nucleotides and derivatives	[M+H]+	150.077	133	149.07	C6H7N5	176511	153469	154061	96196.3	124869	110275	106609	158474	171927	129598	165819	196769	117147	112486	152449	5142-22-3	HMDB0011599	-	-	-	-
970	pmb0608	Chrysoeriol-7-O-(6''-malonyl)glucoside	Flavonoids	[M+H]+	549.124	301.4	548.117	C25H24O14	9	9	9	9	9	9	7202.25	9918.27	10818.7	4505.59	3684.6	4055.7	4362.57	3713.86	3081.18	--	--	-	-	-	-
971	pme1184	2'-Deoxyguanosine	Nucleotides and derivatives	[M+H]+	268.104	152	267.097	C10H13N5O4	239268	133136	148728	106514	122207	103051	149516	133882	150533	140474	118220	137647	120637	127646	164788	961-07-9	HMDB0000085	C00330	ko01100//Metabolic pathways;ko00230//Purine metabolism	Global and overview maps;Nucleotide metabolism	Metabolism
972	Zmjp004610	5,4'-Dihydroxy-3,6,7,3'-tetramethoxyflavone-4'-O-glucoside	Flavonoids	[M+H]+	537.16	375.108	536.153	C25H28O13	89297.7	91959.6	56060	48027.2	115321	123001	139726	144457	146022	140624	154069	132745	118760	117755	86061.8	--	--	-	-	-	-
973	pme3968	7-Methylguanine	Nucleotides and derivatives	[M+H]+	166.072	149.05	165.065	C6H7N5O	72052	38884.9	46653.6	9942.32	18532.1	23674.2	9269.05	11107.5	23813.3	16583.4	20229.5	21793.8	28958.2	25702.2	35942	10030-78-1	HMDB0006040	-	-	-	-
974	pme2527	L-Ornithine	Amino acids and derivatives	[M+H]+	133	116	132.09	C5H12N2O2	9	9	9	9	9	9	2.05553e+06	2.32325e+06	2.30642e+06	1.07286e+06	1.01131e+06	1.07734e+06	2.40826e+06	1.92524e+06	1.72495e+06	3184-13-2	HMDB0000214	C00077	ko01100//Metabolic pathways;ko01110//Biosynthesis of secondary metabolites;ko01130//Biosynthesis of antibiotics;ko01230//Biosynthesis of amino acids;ko02010//ABC transporters;ko01210//2-Oxocarboxylic acid metabolism;ko00330//Arginine and proline metabolism;ko00220//Arginine biosynthesis;ko00480//Glutathione metabolism;ko00472//D-Arginine and D-ornithine metabolism	Amino acid metabolism;Global and overview maps;Membrane transport;Metabolism of other amino acids	Environmental Information Processing;Metabolism
975	Lmgn003073	5-O-Feruloylquinic acid	Phenolic acids	[2M-H]-	735.221	367.107	368.111	C17H20O9	222001	218705	160039	156349	155172	121916	248379	288057	319926	319681	290323	240857	199705	186105	256459	--	--	-	-	-	-
976	pmp000004	4',5,7-Trihydroxy-3',6-dimethoxyflavone (Jaceosidin)	Flavonoids	[M+H]+	331.081	316.06	330.074	C17H14O7	9	9	9	9	9	9	15982.7	9644.7	11942.4	10353.3	8562.55	16440.5	8625.25	7598.14	6041.52	--	--	-	-	-	-
977	pmn001513	Digallic Acid	Phenolic acids	[M-H]-	321	125	322.021	C14H10O9	34690.4	45418.4	39149.9	75428.8	59728.3	41380.3	29700.1	28654.3	24801.6	35525.6	27477.9	32922.8	47480.4	33548.8	44490.6	--	--	-	-	-	-
978	ML10197929	Creatine	Organic acids	[M-H]-	130.087	88.0403	131.07	C4H9N3O2	155373	194513	158114	91779.4	77055.2	77045.2	83978.3	75386.7	97314.1	50261.7	85158.8	77049.4	68066.1	90127.9	96412	57-00-1	HMDB0000064	C00300	ko01100//Metabolic pathways;ko00330//Arginine and proline metabolism;ko00260//Glycine, serine and threonine metabolism	Amino acid metabolism;Global and overview maps	Metabolism
979	Lmyn003028	Benzyl-β-gentiobioside*	Phenolic acids	[M-H]-	431.156	269.103	432.163	C19H28O11	47314	23086.2	28533.9	35786.3	24518.3	41900.3	85275	121356	113802	100824	82773.9	118132	62831.2	70533.6	88203.8	--	--	-	-	-	-
980	Zmdn003480	Cycloolivil-6-O-glucoside	Lignans and Coumarins	[M-H]-	537.198	375.152	538.205	C26H34O12	47516.6	44747.7	41066	59518.9	65238.1	65705	126851	125500	122260	154987	104711	124546	121393	109785	84537.7	--	--	-	-	-	-
981	Lmtn003096	Secoisolariciresinol 4-O-glucoside	Lignans and Coumarins	[M-H]-	523.21	361.14	524.226	C26H36O11	23986.7	9	9	24770.1	22546.3	9	28886.5	60602.1	60631.3	66362.2	70715.6	63669.4	47342.8	34181	47820.5	--	--	-	-	-	-
982	Hmtn001288	Methyl 2,4-dihydroxyphenylacetate	Phenolic acids	[M-H]-	181.051	135.045	182.059	C9H10O4	9	9	9	9	9	9	8101.34	11246.9	18417.5	7835.26	15967.1	12435	10224.1	8431.6	12114.7	--	--	-	-	-	-
983	pmb0803	Pyridoxine-5'-O-(6''-feruloyl)glucoside	Others	[M+H]+	508.181	152.4	507.174	C24H29NO11	302956	311132	409396	413306	351074	377897	8288.75	10816.8	7505.36	10757.6	10178.2	2714.75	125512	178406	170875	--	--	-	-	-	-
984	Lmhp010514	LysoPE 20:2(2n isomer)	Lipids	[M+H]+	506.324	365.305	505.317	C25H48NO7P	1710.76	1715.65	1823.22	9	9	9	9	9	9	1327.1	633.021	1031.46	1055.33	911.869	730.488	--	--	-	-	-	-
985	Lmhp010757	LysoPE 20:2	Lipids	[M+H]+	506.324	365.305	505.317	C25H48NO7P	1710.76	1715.65	1823.22	9	9	9	9	9	9	1327.1	633.021	1031.46	1055.33	911.869	730.488	--	--	-	-	-	-
986	pme1605	Kaempferol-3-O-robinobioside(Biorobin)	Flavonoids	[M-H]-	593.151	285	594.159	C27H30O15	9	9	9	9	9	9	2.85011e+06	2.51694e+06	2.46416e+06	4.17439e+06	4.32303e+06	4.26753e+06	3.35508e+06	3.34003e+06	4.52058e+06	--	--	-	-	-	-
987	Lmcp007155	3',4',5',5,7-Pentamethoxyflavone	Flavonoids	[M+H]+	373.13	343.083	372.121	C20H20O7	1803.45	5856.51	6144.95	3683.77	3032.81	1295.32	9	9	9	2530.53	1169.98	3852.89	3524.88	3038.03	4346.74	--	--	-	-	-	-
988	MWSmce584	L-Tyramine	Alkaloids	[M+H]+	138.091	77.0387	137.084	C8H11NO	95749.5	103909	80843.4	48203.8	57734.4	43257.1	90488.5	91394.6	108341	65111.5	81539.4	80032.2	97426.7	68258.9	77960.5	--	--	C00483	ko01110//Biosynthesis of secondary metabolites;ko00350//Tyrosine metabolism;ko00950//Isoquinoline alkaloid biosynthesis	Amino acid metabolism;Biosynthesis of other secondary metabolites;Global and overview maps	Metabolism
989	Lmyn003971	Dihydrodehydrodiconiferyl alcohol-4-O-glucoside	Lignans and Coumarins	[M-H]-	521.203	359.149	522.21	C26H34O11	18563.9	31611.1	17898.3	33708.1	35669.6	33017.9	182951	170668	168133	184600	183506	138333	128001	88399	107543	--	--	-	-	-	-
990	MWSHY0051	Kaempferol (3,5,7,4'-Tetrahydroxyflavone)	Flavonoids	[M+H]+	287.055	153.018	286.048	C15H10O6	57706.1	38542.6	57681.4	35410.1	41937.7	45481.2	41553.3	45905.2	40319.4	68796.9	83349.6	88614.6	49874.9	55580.7	70743.3	--	--	C05903	ko01100//Metabolic pathways;ko01110//Biosynthesis of secondary metabolites;ko00941//Flavonoid biosynthesis;ko00944//Flavone and flavonol biosynthesis	Biosynthesis of other secondary metabolites;Global and overview maps	Metabolism
991	MWS1882	Iminodiacetic acid	Organic acids	[M-H]-	132.03	88.0403	133.037	C4H7NO4	275868	294088	316548	259340	242392	260613	162115	147047	146200	66536	44789.6	69851.4	184560	131368	184336	142-73-4	HMDB0011753	-	-	-	-
992	MWSmce466	4-Hydroxyacetophenone	Phenolic acids	[M-H]-	135.046	92.0293	136.052	C8H8O2	51161.7	31552.3	39919.5	20503.2	30434.1	26839.2	45689.1	43399.4	75116.5	57720.5	51211	57108	38323.6	53859.9	41300.6	--	--	C10700	ko01100//Metabolic pathways;ko01120//Microbial metabolism in diverse environments	Global and overview maps	Metabolism
993	MWSmce016	Nicotinic Acid Methyl Ester(Methyl Nicotinate)	Alkaloids	[M+H]+	138.052	78.0328	137.048	C7H7NO2	394388	374307	367643	474596	497370	431460	118784	119559	104416	214102	270449	251168	235426	270853	338469	--	--	-	-	-	-
994	Wmzn002116	3,5-Dicaffeoylquinic acid	Phenolic acids	[M-H]-	515.118	353.089	516.127	C25H24O12	39438.3	29767.8	31392.2	38251.1	48265.9	38696.1	16714.9	17518.6	11871.7	18538.1	9	10789.7	25652.6	27468.8	18948.2	2450-53-5	HMDB0030706	-	-	-	-
995	Lmhp009773	1-α-Linolenoyl-glycerol-3-O-glucoside*	Lipids	[M+H]+	515.322	261.221	514.314	C27H46O9	21168.6	18989	13096.2	16122.2	12242.7	11644.1	9497.06	11441.6	6805.5	8911.95	10411.8	8116.04	12662.2	18054.8	14091.7	--	--	-	-	-	-
996	pme1662	5,4'-Dihydroxy-7-methoxyflavanone (Sakuranetin)	Flavonoids	[M+H]+	287.084	167	286.084	C16H14O5	11321	6527.02	4895.45	9	9	9	9	9	9	9	9	9	4600.58	4540.12	6234.84	--	--	C09833	ko01110//Biosynthesis of secondary metabolites	Global and overview maps	Metabolism
997	Lssp210087	Matairesinol	Lignans and Coumarins	[M+H]+	359.15	137.062	358.142	C20H22O6	94706.1	141142	186008	111598	142093	197417	258212	204273	175928	360981	418726	340397	167361	215594	245196	-	HMDB0035789	C10682	ko01110//Biosynthesis of secondary metabolites	Global and overview maps	Metabolism
998	mws1608	Luteolin-6-C-glucoside (Isoorientin)	Flavonoids	[M-H]-	447.093	357.1	448.101	C21H20O11	6381.95	22667.7	9	34214.7	29432	36293.1	36468.9	35686.6	105676	238899	231796	76924.5	69116.6	86751.4	60151.7	--	--	-	-	-	-
999	Lmmp002334	Quercetin-3-O-rutinoside-7-O-glucoside	Flavonoids	[M+H]+	773.21	303.05	772.206	C33H40O21	5261.35	4692.35	8696.69	8190.81	7134.04	5710.95	9756.94	7501.01	11618.2	36172.6	2814.81	14842	10557.9	7242.63	8671.78	--	--	-	-	-	-
1000	Lmbn004240	9,10-Dihydroxy-12,13-epoxyoctadecanoic acid	Lipids	[M-H]-	329.233	199.135	330.241	C18H34O5	115726	144604	122647	54944.9	54682.8	37422.4	24586	24554.7	20542	20934.8	25970.3	22272.6	50793.5	36832.4	53310	--	--	C14837	ko00591//Linoleic acid metabolism	Lipid metabolism	Metabolism
1001	pma0702	N1,N8-Bis(sinapoyl)spermidine	Alkaloids	[M+H]+	558.281	207.065	557.274	C29H39N3O8	12650.1	9	17120.1	8952.71	12689.5	11112.1	64705.9	121516	96966.5	172204	114079	69219.9	97825.3	90953.9	67088.9	--	--	-	-	-	-
1002	mws1584	1,3-O-Dicaffeoylquinic Acid (Cynarin)	Phenolic acids	[M-H]-	515.12	191.05	516.127	C25H24O12	9	9	9	9	9	9	20654.4	17141.9	18237	15474.4	26044.4	32598	24820.2	20981.7	16860.2	--	--	-	-	-	-
1003	Zmgn000447	3-Phospho-D-glyceric acid	Others	[M-H]-	184.98	78.9583	185.993	C3H7O7P	912299	828818	1.25292e+06	853194	860855	788828	422567	491495	467489	342659	564578	355039	460664	637253	669366	-	HMDB0060180	C00197	ko01100//Metabolic pathways;ko01110//Biosynthesis of secondary metabolites;ko01120//Microbial metabolism in diverse environments;ko01130//Biosynthesis of antibiotics;ko01230//Biosynthesis of amino acids;ko01200//Carbon metabolism;ko00630//Glyoxylate and dicarboxylate metabolism;ko00260//Glycine, serine and threonine metabolism;ko00710//Carbon fixation in photosynthetic organisms;ko00030//Pentose …	Amino acid metabolism;Carbohydrate metabolism;Energy metabolism;Global and overview maps;Lipid metabolism	Metabolism
1004	pme2529	1,5-Anhydro-D-glucitol	Others	[M-H]-	163.2	101	164.069	C6H12O5	142889	168468	207274	205951	225357	225415	202471	126573	135832	170232	166661	118194	125248	185225	156560	154-58-5	HMDB0002712	-	-	-	-
1005	pme2244	3-Indolepropionic acid	Alkaloids	[M+H]+	190.086	118.065	189.071	C11H11NO2	23091	25038	30311.4	21930.4	22081.2	19608.8	10393.3	11680.8	12889	13769.5	21668.2	14085.6	21538.1	14549.1	18360.5	830-96-6	HMDB0002302	-	-	-	-
1006	HJN049	2α,3α-Epoxy-5,7,3',4'-tetrahydroxyflavan-(4β-8-catechin)	Tannins	[M-H]-	575.12	449.088	576.126	C30H24O12	71076.9	82270.8	75567.8	83233.6	73015.8	92597.2	138875	136659	137582	105923	106580	112688	113723	98460.1	76715.3	--	--	-	-	-	-
1007	Zmgn000173	D-Ribose	Others	[M-H]-	149.046	75.0088	150.053	C5H10O5	19278.8	16406.6	24665.7	22968.4	19546.7	34606.6	36093.7	44714.3	28090.9	39561.2	45331.7	43565.5	23656.9	34116.1	26209.5	613-83-2	HMDB0000283	-	-	-	-
1008	Lmhp011562	1-α-Linolenoyl-glycerol*	Lipids	[M+H]+	353.269	261.221	352.261	C21H36O4	22170.8	12680.6	18721.2	22856.9	25365.9	21098.9	14238.9	18233.9	13469.2	18686.7	15441.7	18022	22752.5	16981.5	16058.5	--	--	-	-	-	-
1009	Hmcp001598	Isorhamnetin-3-O-(2''-O-xylosyl)glucoside	Flavonoids	[M+H]+	611.16	317.06	610.153	C27H30O16	171924	98663.7	105716	56235	70928.2	111678	27433.4	28938.9	45039.4	51122.6	44173.4	60324.9	59181	72975.6	87808	--	--	-	-	-	-
1010	Zmhn004909	3,4-Digalloylshikimic acid	Phenolic acids	[M-H]-	477.058	169.015	478.075	C21H18O13	208868	250181	239456	348282	349940	302946	15434.6	7718.09	10667.1	9	9	7713.08	109586	159299	123649	--	--	-	-	-	-
1011	mws2125	Phosphoenolpyruvate	Organic acids	[M-H]-	166.975	78.7	167.982	C3H5O6P	901220	1.05136e+06	1.30039e+06	790434	739326	610004	136131	125941	105769	101213	288089	123415	428567	488933	625335	138-08-9	HMDB0000263	C00074	ko01100//Metabolic pathways;ko01110//Biosynthesis of secondary metabolites;ko01120//Microbial metabolism in diverse environments;ko01130//Biosynthesis of antibiotics;ko01230//Biosynthesis of amino acids;ko01200//Carbon metabolism;ko00400//Phenylalanine, tyrosine and tryptophan biosynthesis;ko00710//Carbon fixation in photosynthetic organisms;ko00020//Citrate cycle (TCA cycle);ko00010//Glycolysis …	Amino acid metabolism;Carbohydrate metabolism;Energy metabolism;Global and overview maps	Metabolism
1012	Lmyp003951	3-Hydroxy-1-(4-hydroxy-3,5-dimethoxyphenyl)propan-1-one	Phenolic acids	[M+H]+	227.091	181.086	226.084	C11H14O5	27827.7	13930.9	22031.6	23080.3	39633.6	16156.1	103498	81499.1	56523.1	62398.1	39658.4	90268.1	49431.8	41851.9	61676.6	--	--	-	-	-	-
1013	MWSHY0178	5,6,7,3',4'-pentamethoxyflavone	Flavonoids	[M+H]+	373.129	312.107	372.121	C20H20O7	4703.54	9	4337.5	3953.57	2255.39	1698.58	9	1703.98	4242.34	9	1972.63	7976.89	4624.03	3944.49	3098.91	2306-27-6	HMDB0036633	-	-	-	-
1014	Hmcp001829	Quercetin-3,7-Di-O-rhamnoside	Flavonoids	[M+H]+	595.163	303.04	594.158	C27H30O15	86813.9	87604.6	111282	119643	131467	74994.6	22264.9	17773.7	8448.34	16572.6	38851.8	26055.1	50107.6	52556.6	71019.5	--	--	-	-	-	-
1015	pmf0297	1-Eicosanol	Lipids	[M-H]-	297.324	183.1	298.324	C20H42O	47277.7	42510.9	51840.6	47183.6	39301.1	40937.2	29212.7	36053.9	25785.9	40223.3	34075	39096.8	45644.2	41705.7	30657.5	629-96-9	HMDB0011619	-	-	-	-
1016	Lmsn004970	3,6-Di-O-caffeoyl glucose*	Phenolic acids	[M-H]-	503.12	179.036	504.127	C24H24O12	124999	187237	118278	156923	200034	204757	22711.5	30653	39121.9	9	58862.3	36325.8	104244	137449	94807.3	--	--	-	-	-	-
1017	Hmhn000927	Phloroglucinol-1-O-β-D-glucopyranoside	Phenolic acids	[M-H]-	287.077	125.02	288.084	C12H16O8	61515.7	25117.9	57133.6	30194.9	36167.2	42076.6	93613.2	112090	72040.5	67631.3	13363.5	70636.6	45691.9	51630.9	66951.7	--	--	-	-	-	-
1018	mws4085	Sinapic acid	Phenolic acids	[M-H]-	223.061	193	224.069	C11H12O5	5657.98	7361.59	5089.76	4511.94	568.176	6765.43	5714.57	10579.5	5058.37	12799.6	9589.93	7836.26	6767.07	5619.48	8395.03	-	HMDB0127488	C00482	ko01100//Metabolic pathways;ko01110//Biosynthesis of secondary metabolites;ko00940//Phenylpropanoid biosynthesis	Biosynthesis of other secondary metabolites;Global and overview maps	Metabolism
1019	MWSmce174	Raspberry ketone	Others	[M+H]+	165.086	107.047	164.084	C10H12O2	118369	80234.3	75234.7	29677.9	32594.5	41877.3	20873.6	23072.6	17257.5	16912	18347.9	21318.2	28272.3	18768.8	25272.6	5471-51-2	HMDB0033723	-	-	-	-
1020	pmp000086	1-Feruloyl-sn-glycerol*	Phenolic acids	[M+H]+	269.102	177.05	268.095	C13H16O6	21671.5	16476.1	17832.1	14403.1	13090.2	9	10968.8	9	18373.8	16752.4	22160.1	9	15844.3	17621.8	11659.1	--	--	-	-	-	-
1021	pmp000087	2-Feruloyl-sn-glycerol*	Phenolic acids	[M+H]+	269.102	177.05	268.095	C13H16O6	21671.5	16476.1	17832.1	14403.1	13090.2	9	10968.8	9	18373.8	16752.4	22160.1	9	15844.3	17621.8	11659.1	--	--	-	-	-	-
1022	Lmbn001467	5-Acetamidopentanoic Acid	Organic acids	[M-H]-	158.082	116.072	159.089	C7H13NO3	37906.5	33354.7	32102.6	16796.7	20976.9	12520	11460.9	12304.8	14977.1	9	8402.69	12395.2	21345.9	17763.8	14120.7	-	HMDB0012175	C03087	ko00310//Lysine degradation	Amino acid metabolism	Metabolism
1023	Lmjp004941	3,5,4'-Trihydroxy-7-methoxyflavone (Rhamnocitrin)	Flavonoids	[M+H]+	301.071	286.047	300.063	C16H12O6	2996.93	3268.95	2836.53	9	9	9	5655.9	9240.76	4772.27	5653.95	7583.74	7601.3	5881.58	3893.41	5365.45	--	--	-	-	-	-
1024	Lman004552	Robustaside A;[6'-p-Coumarylarbutin]	Phenolic acids	[M-H]-	417.119	145.03	418.126	C21H22O9	56082.7	64398.9	53173.2	57243.5	63190.7	87419.3	10356.5	2972.97	2264.16	5466.06	9	4600.13	44254.3	47415.1	31526	--	--	-	-	-	-
1025	MWS20202	1,6-Di-O-galloyl-β-D-glucose	Phenolic acids	[M+H]+	485.093	153.017	484.085	C20H20O14	16190.1	21430.5	16561.2	18009.9	18221.3	19658.2	4582.58	1531.08	2496.65	2778.88	4459.9	12580.5	12899.1	14318.5	18938.3	--	--	-	-	-	-
1026	Lhwp110126	3-Epialphitolic acid	Terpenoids	[M+H]+	473.362	409.348	472.355	C30H48O4	3088.72	9	9	9	3554.14	3919.77	6829.62	4219.52	3485.46	5438.95	9	5557.84	6356.67	7491.14	4920.41	--	--	-	-	-	-
1027	Lmfn000604	6-O-Galloyl-β-D-glucose*	Phenolic acids	[M-H]-	331.067	169.014	332.074	C13H16O10	1.69859e+06	1.90364e+06	2.07308e+06	2.33001e+06	2.38954e+06	586529	2.55071e+06	2.39967e+06	2.22458e+06	2.32459e+06	765862	533149	495345	754901	666183	--	--	-	-	-	-
1028	pmp001281	LysoPC 18:1	Lipids	[M+H]+	522.355	184.073	521.348	C26H52NO7P	72383.9	52361.2	69323.3	29252	40591.1	45028.2	38080	55184.6	46006.1	61570.3	35494.2	63102.8	58182.3	78575.6	53929.5	--	--	-	-	-	-
1029	Zmjp003291	Vitexin-2''-O-galactoside	Flavonoids	[M+H]+	595.168	433.116	594.158	C27H30O15	9	9	9	23615.9	41608.9	29126.4	39355.9	45269.9	44603.2	93629	9	66256.1	38285.3	29283.9	25783	--	--	-	-	-	-
1030	Lmtp004722	Mearnsetin	Flavonoids	[M+H]+	333.06	153.018	332.053	C16H12O8	24272.2	13356.2	17317.1	23761.1	40402.9	12837.8	25559.4	28720.9	32652.9	56128.5	40651.4	43199.2	36423.2	34741.6	24255.5	--	--	-	-	-	-
1031	Hmgp003641	Chrysoeriol-6-C-rhamnoside-7-O-rhamnoside	Flavonoids	[M+H]+	593.185	447.128	592.177	C28H32O14	235630	100715	5547.12	9	9	9	2087.49	4278.64	107122	189951	111540	69333.6	11190.9	15304.5	17071.8	--	--	-	-	-	-
1032	pme3193	N-Acetyl-L-glycine	Amino acids and derivatives	[M-H]-	116.035	74	117.043	C4H7NO3	7584.67	5439.42	3734.02	13428.3	11761.2	10177.1	8606.09	15470.7	8624.31	10235.3	12913.8	10535.4	7321.81	7776.4	5125.81	--	--	-	-	-	-
1033	mws0885	2,4-Dihydroxybenzoic acid*	Phenolic acids	[M-H]-	153.019	109.029	154.027	C7H6O4	9	9	9	9	9	9	115064	131200	125458	265107	289444	284742	128536	92903.8	88862.4	--	--	-	-	-	-
1034	MWS4296	Glycylphenylalanine	Amino acids and derivatives	[M+H]+	223.108	120.082	222.1	C11H14N2O3	372502	384487	577788	205591	279452	266100	185206	205144	272075	197044	185105	215388	357275	241776	265775	-	HMDB0028848	-	-	-	-
1035	Lmdn001925	Olivil-4'-O-glucoside	Lignans and Coumarins	[M-H]-	537.198	375.152	538.205	C26H34O12	13973.8	16816.7	18322.7	32876	24133.8	15099.7	31753.8	9	17179.2	38088.8	34432.3	26924.8	29693.3	19843.5	29247	--	--	-	-	-	-
1036	Zmln000899	Syringaldehyde-4-O-glucoside	Phenolic acids	[M-H]-	343.11	181.052	344.111	C15H20O9	105529	118091	131251	149361	110780	117884	66512.8	116202	79103.1	123056	85777	54146.4	88875.8	129864	94647.4	--	--	-	-	-	-
1037	Hmlp005803	4,4'-dihydroxy-2'-methoxychalcone	Flavonoids	[M+H]+	271.096	121.03	270.089	C16H14O4	9	9	9	37239.3	26756.5	25450.8	32680.5	25630.1	18061.7	9	9	9	16342	23787.5	24890.6	51828-10-5	HMDB0037319	-	-	-	-
1038	MWSmce203	D-Cellobiose	Others	[M-H]-	341.117	73.0319	342.116	C12H22O11	16756	19410.3	21874.2	9	9	9	36532.9	32586.5	23307.5	9	9	9	14703.8	17471.6	11252.1	528-50-7	HMDB0000055	-	-	-	-
1039	Smhn105325	Fortuneanoside K	Phenolic acids	[M-H]-	437.1	275.05	438.116	C20H22O11	6.33753e+06	9.63833e+06	5.54863e+06	9	5.90738e+06	5.1889e+06	6.44693e+06	6.02529e+06	6.62298e+06	5.14743e+06	5.00165e+06	6.67759e+06	8.58975e+06	6.88843e+06	5.56026e+06	--	--	-	-	-	-
1040	pmb0312	5-Methoxyindole-3-carbaldehyde	Alkaloids	[M+H]+	176.1	91.2	175.063	C10H9NO2	20341.1	16736.7	18189.4	18094	12046	6696.68	46065.4	32800.7	32819	39650.2	34962.9	28748.8	18975.4	28116	28770.3	--	--	-	-	-	-
1041	MWSHY0142	Quercetin-3-O-(2''-O-galloyl)galactoside	Flavonoids	[M+H]+	617.114	315.071	616.106	C28H24O16	181056	218900	203550	172818	181328	206255	19112.8	18579.9	18894	21233.9	32345.3	24384.1	60445.1	90310.4	92805.3	--	--	-	-	-	-
1042	MWS1900	Undecanedioic acid	Lipids	[M-H]-	215.129	153.127	216.136	C11H20O4	8274.25	7816.89	7106.91	9	9	9	9	9	9	9	9	9	5635.14	5080.05	3589.79	1852-04-6	HMDB0000888	-	-	-	-
1043	Smhn004467	Pyrafortunoside C	Phenolic acids	[M-H]-	523.14	229.05	524.153	C24H28O13	23601.7	28832	16374.9	13338.4	6714.64	14309.3	7721.42	10120.8	11500.3	11579.8	14932.1	16821.8	16974	10971.9	13099.4	--	--	-	-	-	-
1044	Lmfp003403	Quercetagetin-7-O-glucoside(Quercetagitrin)	Flavonoids	[M+H]+	481.098	319.048	480.09	C21H20O13	155994	226571	680929	726786	346545	802354	9	9	9	9	9	9	234913	370943	327937	--	--	-	-	-	-
1045	pmp001176	Dihydrocaffeoyltyramine	Alkaloids	[M+H]+	302.139	103.1	301.131	C17H19NO4	11472.2	15586.9	25622.3	27897.2	16513.6	23222.3	5924.73	8632.44	21585.1	8572.27	4118.17	12078	12769.9	17540.3	20255.3	--	--	-	-	-	-
1046	pmb0197	N7-Methylguanosine	Nucleotides and derivatives	[M+H]+	298.1	166.3	297.107	C11H15N5O5	27390.9	28611.8	20734.5	20242.6	26353.1	28655.6	19915.8	20331.6	25275	12916.6	16618.5	21775.9	32397.7	26142.7	20471.7	--	--	-	-	-	-
1047	MWSCX017	4-hydroxyphenyl acrylaldehyde	Others	[M+H]+	165.053	119.051	164.047	C9H8O3	747837	880169	809970	532188	548485	1.12888e+06	197844	185512	190166	285741	398095	348507	363902	516233	578130	--	--	-	-	-	-
1048	pme2743	N-Phenylacetylglycine	Amino acids and derivatives	[M+H]+	194.081	91	193.074	C10H11NO3	11145.7	31449.8	10354.5	26583.4	18016.5	9	13892.1	11651.8	9	15148.6	18569.6	14785.8	16364.7	21345.8	13585.8	500-98-1	HMDB0000821	C05598	ko00360//Phenylalanine metabolism	Amino acid metabolism	Metabolism
1049	Lmtn003032	Sambunigrin	Alkaloids	[M-H]-	294.1	161.04	295.106	C14H17NO6	3840.69	6312.53	9	4349.89	1918.43	1419.99	2905.35	961.252	3407.35	5826.37	1947.8	4391.89	23394.9	26134.4	35885.4	99-19-4	HMDB0034981	-	-	-	-
1050	Hmhn003067	Phenylpropionic acid-O-β-D-glucopyranoside	Phenolic acids	[M-H]-	325.093	119.05	326.1	C15H18O8	2.68734e+06	2.59063e+06	2.78748e+06	2.96529e+06	3.12856e+06	2.7303e+06	3.37498e+06	3.28061e+06	3.10404e+06	3.32829e+06	3.77158e+06	3.28589e+06	4.12566e+06	2.72039e+06	4.28004e+06	--	--	-	-	-	-
1051	mws0028	Vanillic acid	Phenolic acids	[M-H]-	167.035	108.021	168.042	C8H8O4	32788.7	27418.5	30242.5	24932.2	19080.3	28186.7	25173.9	25516.9	21202.4	20681.8	23359.7	22663.4	33901	21758.9	33472	3943-74-6	HMDB0240266	C06672	ko01120//Microbial metabolism in diverse environments	Global and overview maps	Metabolism
1052	MWS20182	Dihydroferulic Acid	Phenolic acids	[M-H]-	195.066	136.054	196.074	C10H12O4	18165.6	27985.3	20463.8	14194.1	9	17265.2	109351	113063	128293	164023	86257.2	115679	59857.8	59301.3	87323	--	--	-	-	-	-
1053	MWSHY0038	Naringin Dihydrochalcone	Flavonoids	[M+H]+	583.202	275.092	582.195	C27H34O14	97286.9	113084	131299	113943	129415	117315	52475.2	60985.5	51044.2	105289	111993	156020	123897	91196.7	147201	10236-47-2	HMDB0002927	-	-	-	-
1054	Lmyp004081	Isovitexin-2''-O-rhamnoside	Flavonoids	[M+H]+	579.171	313.073	578.164	C27H30O14	19864.7	25421.3	19071.1	52395.6	53892.8	32568.8	33478.8	24620.4	19898	29443.6	18273.8	24659.3	35300.8	24620.4	39699.6	--	--	-	-	-	-
1055	Lmsp003161	Kaempferol-3-O-sophoroside-7-O-rhamnoside*	Flavonoids	[M+H]+	757.219	287.056	756.211	C33H40O20	9	8679	6043.19	9	9	9	7525.7	18443.7	10275	13505.9	11346.5	11912	9594.2	5929.1	8118.25	--	--	-	-	-	-
1056	pmp001105	Kaempferol-3-O-neohesperidoside-7-O-glucoside*	Flavonoids	[M+H]+	757.219	287.055	756.211	C33H40O20	9	8679	6043.19	9	9	9	7525.7	18443.7	10275	13505.9	11346.5	11912	9594.2	5929.1	8118.25	--	--	-	-	-	-
1057	Lmpp003268	Kaempferol-3-O-rutinoside-7-O-glucoside	Flavonoids	[M+H]+	757.219	287.055	756.211	C33H40O20	9	8679	6043.19	9	9	9	7525.7	18443.7	10275	13505.9	11346.5	11912	9594.2	5929.1	8118.25	--	--	-	-	-	-
1058	HJN025	4-Hydroxybenzyl Alcohol	Phenolic acids	[M-H]-	123.043	122.037	124.052	C7H8O2	92486.2	50650.2	43174.2	17232.6	7630.86	25319.7	19610.5	37191.7	42478.2	11983.8	36562.7	29412.5	38270.1	30715.3	23778	623-05-2	HMDB0011724	-	-	-	-
1059	zjgp122320	6-hydroxycoumarin	Others	[M+H]+	163.038	89.0417	162.032	C9H6O3	109927	133598	89940	115386	132521	116411	89900.8	62199.2	53533.8	52127.5	58846.2	61768.4	72745.7	112268	114331	--	--	-	-	-	-
1060	pmp001141	Cimicifugamide	Alkaloids	[M+H]+	506.202	145	505.195	C25H31NO10	15358.8	13738.6	17481.5	12319.6	8360.26	9	66965.3	74503.9	73091.1	105422	90487.2	79752	47765.5	31345.3	49703.8	--	--	-	-	-	-
1061	pme3827	3,4-Dihydroxy-L-phenylalanine (L-Dopa)	Amino acids and derivatives	[M+H]+	198.076	152.2	197.069	C9H11NO4	13684.5	24515.3	30550.1	18865.7	21404.5	25706.7	29277.6	25174	19442.3	24166.9	24164.3	24024.7	23577.1	21956.2	14711.6	--	--	C00355	ko01100//Metabolic pathways;ko01110//Biosynthesis of secondary metabolites;ko00350//Tyrosine metabolism;ko00950//Isoquinoline alkaloid biosynthesis;ko00965//Betalain biosynthesis	Amino acid metabolism;Biosynthesis of other secondary metabolites;Global and overview maps	Metabolism
1062	MWSmce690	Erythorbic Acid; Isoascorbic Acid	Others	[M-H]-	175.025	59.0137	176.032	C6H8O6	181343	176887	1.87907e+06	2.2101e+06	1.96539e+06	498624	238635	210966	250336	251534	265269	250472	188302	229518	300070	--	--	-	-	-	-
1063	mws0213	Ribitol	Others	[M-H]-	151.061	71	152.069	C5H12O5	39154.1	47192.7	44104.5	71543.5	70193.7	74243	66505.1	47703.6	60415.5	73212.2	70180.7	62994.2	61645.8	75157.2	46311.6	488-81-3	HMDB0000508	C00474	ko01100//Metabolic pathways;ko00040//Pentose and glucuronate interconversions;ko00740//Riboflavin metabolism	Carbohydrate metabolism;Global and overview maps;Metabolism of cofactors and vitamins	Metabolism
1064	pme2507	Lithospermic acid	Organic acids	[M-H]-	537.104	294.5	538.111	C27H22O12	31399	17555.6	17532.9	15194.7	18335.9	12671.1	13604.8	24094.5	12920.8	17554.1	21625.7	19617.9	13278.2	21627.2	19029.8	--	--	-	-	-	-
1065	mws1078	Anthranilic Acid	Phenolic acids	[M+H]+	138.055	92.1	137.048	C7H7NO2	93994.4	64873.5	60737.4	51320.6	54168.4	61291.6	61428.4	77014.2	72723.6	81138.5	67726.3	72740.8	86808	95361.4	58605.1	118-92-3	HMDB0001123	C00108	ko01100//Metabolic pathways;ko01110//Biosynthesis of secondary metabolites;ko01120//Microbial metabolism in diverse environments;ko01130//Biosynthesis of antibiotics;ko01230//Biosynthesis of amino acids;ko00380//Tryptophan metabolism;ko01220//Degradation of aromatic compounds;ko00400//Phenylalanine, tyrosine and tryptophan biosynthesis;ko01058//Acridone alkaloid biosynthesis	Amino acid metabolism;Biosynthesis of other secondary metabolites;Global and overview maps	Metabolism
1066	Zmgn000216	2-Hydroxyethylphosphonic acid	Organic acids	[M-H]-	125.001	78.96	126.008	C2H7O4P	9	9	9	9	9	9	18373	6388.43	16119.2	15380.8	9369.04	24230.5	17910.9	10938.7	14790.9	--	--	C06451	ko01130//Biosynthesis of antibiotics	Global and overview maps	Metabolism
1067	Lmxn006423	2(3H)-Benzothiazolone	Alkaloids	[M-H]-	150.002	122.007	151.009	C7H5NOS	24911.5	15776	24484.4	17354.7	15044.1	16175.3	19455.2	21388.4	18803	11540	24136.6	15987.8	17159.4	22328.6	13842	--	--	-	-	-	-
1068	mws0875	L-Cysteinyl-L-glycine	Amino acids and derivatives	[M+H]+	179.048	76	178.041	C5H10N2O3S	3970	20325.6	29477.6	42082.8	39628.6	38090.3	14855.9	10674.1	8570.39	1956.57	4123.81	9659.7	23886.3	14548.5	19582.3	--	--	C01419	ko01100//Metabolic pathways;ko00480//Glutathione metabolism	Global and overview maps;Metabolism of other amino acids	Metabolism
1069	pmn001644	Quercetin-3-O-(2''-O-acetyl)glucuronide	Flavonoids	[M-H]-	519.078	300	520.085	C23H20O14	301873	336721	578698	278882	384434	521325	66620.5	64284.7	58492.6	76712.9	80556.2	70339.8	165940	228404	144697	--	--	-	-	-	-
1070	Lmcp000611	2-Amino-4,5-dihydro-1H-imidazole-4-acetic acid	Alkaloids	[M+H]+	144.077	84.0556	143.07	C5H9N3O2	289487	238258	258071	191175	183084	145557	155590	250404	193004	165888	166594	174030	283472	188274	192846	--	--	-	-	-	-
1071	Lmwp003442	Amoenin	Flavonoids	[M+H]+	449.108	287.055	448.101	C21H20O11	397367	350435	416004	722517	617012	484123	1.05253e+06	971709	1.12529e+06	1.09729e+06	280684	1.00067e+06	645592	855331	1.06248e+06	--	--	-	-	-	-
1072	MWSmce697	4-Ethoxyphenol	Phenolic acids	[M+H]+	139.075	65.0388	138.068	C8H10O2	31286.6	64200.5	45455.1	64643.5	77847.2	63930.9	9	9	9	48818	54711.2	26418	48176.4	64896.2	40446.8	622-62-8	HMDB0032036	-	-	-	-
1073	pme3443	Sinapinaldehyde	Phenolic acids	[M-H]-	207.066	192	208.074	C11H12O4	118779	79185.2	56019.2	91118.9	90725.6	99204.7	9	9	9	2991.95	3688.5	1869.83	13675.1	8272.6	11143.6	--	--	C05610	ko01100//Metabolic pathways;ko01110//Biosynthesis of secondary metabolites;ko00940//Phenylpropanoid biosynthesis	Biosynthesis of other secondary metabolites;Global and overview maps	Metabolism
1074	Lmjp004404	Quercetagetin-3-Methyl Ether	Flavonoids	[M+H]+	333.06	318.037	332.053	C16H12O8	3433.6	7873.9	3623.65	4833.22	6483.41	5017.2	76370	77255.6	76646.4	60702.8	51001.4	68696.8	30625.6	27661.9	43300.9	--	--	-	-	-	-
1075	Lmsp009971	Rubuminatus B	Terpenoids	[M+H]+	473.326	203.143	472.319	C29H44O5	11595.5	15489.4	14604.5	16484.1	13201.3	13796.6	15769.3	12053.6	5863.79	9985.24	11030.9	4811.77	15872.1	21986.2	13841.9	--	--	-	-	-	-
1076	Lmhp009464	LysoPE 17:1(2n isomer)	Lipids	[M+H]+	466.293	325.274	465.286	C22H44NO7P	9570.05	4082.48	6292.37	5023.78	3612.42	2689.42	7864.12	6244.51	5350.67	3766.17	2659.32	5716.63	8476.54	5273.56	8411.55	--	--	-	-	-	-
1077	MWS2910	5-Methyl-2'-Deoxycytidine	Nucleotides and derivatives	[M+H]+	242.113	126.066	241.106	C10H15N3O4	25742	24168.3	26540.6	20195.7	29285.1	20508.5	24603.9	23485.1	24171.8	22851.5	26252.8	26517.1	35287.6	21152.8	29329.7	838-07-3	HMDB0002224	-	-	-	-
1078	MWS5173	Isocytosine	Nucleotides and derivatives	[M+H]+	112.05	70.0284	111.043	C4H5N3O	28718.1	23747.4	24145.5	22983.5	27083	23828.3	16567.7	36602.3	35124.8	33148.6	32202.4	29700.9	44024.3	28847.5	29703.8	--	--	-	-	-	-
1079	mws1397	Epicatechin gallate	Flavonoids	[M-H]-	441.083	169	442.09	C22H18O10	31728.1	32145.1	48343.6	37262.5	35204.6	47776.3	36736.6	33770.3	19144.2	32398.2	22501	26433.3	38267.1	34231.7	22890.1	1257-08-5	HMDB0037944	-	-	-	-
1080	Lmyn005812	Gingerglycolipid A	Lipids	[M-H]-	675.36	397.136	676.367	C33H56O14	54797.9	57863.1	41946.7	53896.7	44875.9	50564.6	24969.6	39088.8	15177.5	50396	65240.4	43674.1	54816.7	39440	34119.9	145937-22-0	HMDB0041093	-	-	-	-
1081	Zmdn001564	γ-Glutamylphenylalanine	Amino acids and derivatives	[M-H]-	293.115	164.072	294.122	C14H18N2O5	10206.8	10601.6	9840.66	10495.2	6553.75	13091.3	7305.6	9831.55	10104.5	15958.8	9208.22	11386.5	8510.72	14231.8	11358.9	7432-24-8	HMDB0000594	-	-	-	-
1082	Lmmp003112	Caffeoyl-dihydrocaffeoyl spermidine	Alkaloids	[M+H]+	472.244	222.113	471.237	C25H33N3O6	11009.5	5615.41	11147	5708.78	4072.89	5679.61	7339.68	7243.16	9	7721.17	6431.9	2440.28	11611.9	7576.06	7810.3	--	--	-	-	-	-
1083	pme2890	L-Homocystine	Amino acids and derivatives	[M+H]+	269.062	136	268.055	C8H16N2O4S2	89540	98902.5	42059.5	62573.7	103363	82099.9	121929	97789.6	122660	76786.5	38135	78799.5	69809.7	117704	104908	626-72-2	HMDB0000676	C01817	ko00270//Cysteine and methionine metabolism	Amino acid metabolism	Metabolism
1084	Hmcp001769	Quercetin-3-O-rhamnosyl(1→2)arabinoside	Flavonoids	[M+H]+	581.148	303.04	580.142	C26H28O15	74724.9	74419.5	91782.9	100981	90036.7	87322.7	44501.7	33046.2	9	45958.9	14898.5	46385.4	49780.2	79299.6	82158.1	--	--	-	-	-	-
1085	Xmyp005599	Kaempferol-3-O-galactoside-4'-O-glucoside	Flavonoids	[M+H]+	611.159	287.056	610.153	C27H30O16	98234.4	74853.9	95338.9	129509	137553	145759	137676	145544	129910	248459	157543	200556	155112	143393	92490.9	--	--	-	-	-	-
1086	Lmsp002982	Quercetin-3-O-sophoroside-7-O-rhamnoside	Flavonoids	[M+H]+	773.213	303.051	772.206	C33H40O21	9	7631.91	4337.78	5364.08	4215.51	6820.24	14867.4	10008.4	17388.1	29379.2	23966.7	11476.3	14640.3	16737.2	9876.27	--	--	-	-	-	-
1087	Lmyp005932	Apigenin-6-C-fucoside	Flavonoids	[M+H]+	417.118	381.098	416.111	C21H20O9	7948.27	19616	30238.5	14347.2	19672.9	20446.7	9	9	9	71894.1	15007.6	29649.3	24788.4	41377.6	38978.3	--	--	-	-	-	-
1088	MWSmce490	2',4',6'-Trihydroxyacetophenone	Phenolic acids	[M-H]-	167.037	123.045	168.042	C8H8O4	18343.8	18053.5	19759.9	9	6190.09	16099.9	9	9	9	9	5813.23	13988	8723.44	12996.6	14794.2	480-66-0	HMDB0029644	-	-	-	-
1089	Lmbp003825	Skimmin (7-Hydroxycoumarin-7-O-glucoside)	Lignans and Coumarins	[M+H]+	325.092	163.041	324.084	C15H16O8	154850	201191	221898	164635	216845	161654	65047.8	78179.3	56654.1	75308.9	62225.2	59834.6	62352.8	100534	102764	--	--	-	-	-	-
1090	MWSmce040	Isovanillin	Phenolic acids	[M+H]+	153.05	65.0376	152.047	C8H8O3	13918	10046.5	9	16555.1	15884.4	12171.4	24156.9	9	16226	15971.6	21295.4	23171.9	20597.3	15096.5	25654.1	--	--	-	-	-	-
1091	Lmhp008273	LysoPE 15:1(2n isomer)	Lipids	[M+H]+	438.262	297.242	437.254	C20H40NO7P	4579.32	2227.47	1731.92	9	9	9	3379.33	3024.3	3705.47	2563.95	4244.09	11071.8	3060.98	4660.56	3048.43	--	--	-	-	-	-
1092	MWS2066	1-Naphthol*	Phenolic acids	[M-H]-	143.051	115.055	144.058	C10H8O	7726.87	8610.6	10665.3	3458.59	6298.68	12574.6	4493.81	6374.8	3631.63	3857.57	4783.14	5012.45	7111.83	7183.44	4364.01	--	--	-	-	-	-
1093	Zmtn001464	4,8-Dihydroxyquinoline-2-carboxylic acid	Organic acids	[M-H]-	204.031	160.039	205.037	C10H7NO4	40857.3	41671.3	29191.3	9	9	9	47360.3	71492.8	32559.3	31317.5	31411.7	34674.4	45227.4	44915.7	27436.2	59-00-7	HMDB0000881	C02470	ko00380//Tryptophan metabolism	Amino acid metabolism	Metabolism
1094	Zmzn000079	D-Erythrose-4-phosphate	Others	[M-H]-	199.002	78.9585	200.009	C4H9O7P	35841.3	42955.8	49051.8	34570.4	31688.2	35651.2	28449.4	18592.5	23774.7	13940.3	17157.2	22688.7	44901.8	27367.4	32225.2	585-18-2	HMDB0001321	C00279	ko01100//Metabolic pathways;ko01110//Biosynthesis of secondary metabolites;ko01120//Microbial metabolism in diverse environments;ko01130//Biosynthesis of antibiotics;ko01230//Biosynthesis of amino acids;ko01200//Carbon metabolism;ko00400//Phenylalanine, tyrosine and tryptophan biosynthesis;ko00710//Carbon fixation in photosynthetic organisms;ko00030//Pentose phosphate pathway;ko00750//Vitamin B6 …	Amino acid metabolism;Carbohydrate metabolism;Energy metabolism;Global and overview maps;Metabolism of cofactors and vitamins	Metabolism
1095	Lmqp006281	Kaempferol-3-O-(4''-O-acetyl)rhamnoside	Flavonoids	[M+H]+	475.123	287.056	474.116	C23H22O11	31938.9	30063.4	27908	21813.1	15944.5	21311.6	35290.8	20967.6	24266	14754.7	14778.1	11267.9	21559.9	18464.8	30207.9	--	--	-	-	-	-
1096	Zmzn000078	Dihydroxyacetone phosphate	Others	[M-H]-	168.988	78.9583	169.998	C3H7O6P	46329.5	48349.9	48861.6	53565	34024.8	40538.6	15107.2	18828.1	18550.3	10308.2	28597.3	19279.2	23169.9	28768.8	38838.8	1957-04-05	HMDB0001473	C00111	ko01100//Metabolic pathways;ko01110//Biosynthesis of secondary metabolites;ko01120//Microbial metabolism in diverse environments;ko01130//Biosynthesis of antibiotics;ko01230//Biosynthesis of amino acids;ko01200//Carbon metabolism;ko00052//Galactose metabolism;ko00760//Nicotinate and nicotinamide metabolism;ko00040//Pentose and glucuronate interconversions;ko00710//Carbon fixation in photosyntheti…	Carbohydrate metabolism;Energy metabolism;Global and overview maps;Lipid metabolism;Metabolism of cofactors and vitamins	Metabolism
1097	Smnn002510	Hydroxytyrosol	Phenolic acids	[M-H]-	153.05	123.04	154.063	C8H10O3	12439.6	7801.65	11875.9	9	9	9	16499.5	15062.9	14786.9	9250.64	12772.5	5867.16	6940.82	11255.6	7834.27	10597-60-1	HMDB0005784	-	-	-	-
1098	Jmwp002208	3,4-dihydroxy phenylethanol	Phenolic acids	[M+H]+	155.069	91.05	154.063	C8H10O3	38103.8	60169.6	53407.5	45706.1	50901.4	49406.8	49592.7	39487.9	53972.8	60350.1	58339	42198.3	45629.7	62317.1	37312.4	--	--	-	-	-	-
1099	Hmjn008136	Camaldulenic acid	Terpenoids	[M-H]-	469.333	469.333	470.34	C30H46O4	10849.1	9483.3	10945.8	7214.16	6801.15	9417.55	9490.89	11091.9	9391.4	12006.2	8682.84	11500	8235.33	7274.22	4780.66	--	--	-	-	-	-
1100	Rfmb26201	Syringaresinol-4'-O-(6''-acetyl)glucoside	Lignans and Coumarins	[M-H]-	621.219	417.156	622.226	C30H38O14	9	9	9	9	1518.04	1587.25	32522.5	18892.1	18354.1	16522.9	14472.4	15544.7	9298.79	15801.8	14916.6	--	--	-	-	-	-
1101	pme0057	L-Homocysteine	Amino acids and derivatives	[M+H]+	136.043	118.1	135.035	C4H9NO2S	9	9	9	21081	18338.4	23089	9915.33	5868.4	15119.1	4448.96	21008.5	6030.53	17070.9	12543	21590.9	454-29-5	HMDB0000742	C00155	ko01100//Metabolic pathways;ko01110//Biosynthesis of secondary metabolites;ko01230//Biosynthesis of amino acids;ko00270//Cysteine and methionine metabolism;ko00920//Sulfur metabolism	Amino acid metabolism;Energy metabolism;Global and overview maps	Metabolism
1102	pmp000001	Hispidulin (5,7,4'-Trihydroxy-6-methoxyflavone)	Flavonoids	[M+H]+	301.071	286.05	300.063	C16H12O6	9477.19	11402.7	9037.49	12019.1	10783.6	10432.8	22664.3	20665.6	20044.8	27705.6	20683.5	26984.5	16456.6	23731.8	14542.6	--	--	-	-	-	-
1103	Lmnp102682	Hispidulin-8-C-(2''-O-xylosyl)glucoside	Flavonoids	[M+H]+	595.17	463.13	594.159	C27H30O15	86737.5	98282	74458.2	89466.7	83888.7	97052.6	15256.6	19396.9	21953	15145.4	12973.4	9985.81	33574.7	44537.7	26095.5	--	--	-	-	-	-
1104	mws1094	Aromadendrin (Dihydrokaempferol)	Flavonoids	[M-H]-	287.056	259	288.063	C15H12O6	217526	204557	202495	326229	305858	327751	16555.8	21463	18385.9	41629.8	41118.8	35045.1	49928.4	77192	49677.5	--	--	C00974	ko01100//Metabolic pathways;ko01110//Biosynthesis of secondary metabolites;ko00941//Flavonoid biosynthesis	Biosynthesis of other secondary metabolites;Global and overview maps	Metabolism
1105	Zmdp000917	δ-Guanidinovaleric acid	Organic acids	[M+H]+	160.107	114.036	159.101	C6H13N3O2	41556	87414	109609	46210.1	48396.7	41902.9	56918.2	55159.9	64744.6	50183.8	54947	57153.1	66067.9	46249	39950.5	--	--	-	-	-	-
1106	MWSslk154	Triethyl citrate	Organic acids	[M+H]+	277.129	115.041	276.121	C12H20O7	46736.9	65122.5	56670.7	56136	62913.5	58129	64749.6	39939.8	64668.5	57404.9	61713.1	61853.6	65883.6	73448.9	42083.8	77-93-0	HMDB0034263	-	-	-	-
1107	Jmbn003202	Butyl Beta-D-Fructopyranoside	Others	[M-H]-	235.119	59.01	236.126	C10H20O6	9	9	9	64775.6	76625.6	59666.4	9	9	9	9	9	9	48193.8	40052.1	27366.8	--	--	-	-	-	-
1108	Lmsn011830	2α,19α-Dihydroxy-3-oxours-12-en-28-oic acid	Terpenoids	[M-H]-	485.327	485.327	486.334	C30H46O5	867556	539445	489358	3.49081e+06	3.05641e+06	2.31338e+06	1.30217e+06	1.01037e+06	541450	693491	617886	895912	2.72735e+06	2.47604e+06	1.55592e+06	--	--	-	-	-	-
1109	Zmdp002216	L-γ-Glutamyl-L-leucine	Amino acids and derivatives	[M+H]+	261.145	86.0968	260.137	C11H20N2O5	39542.6	48054.4	29877.7	44070.2	48936.5	45851.1	25141	32208.7	30851.5	28658.6	26023.4	20290.9	48771.1	35121.8	61721.1	2566-39-4	HMDB0011171	-	-	-	-
1110	Lmbn002160	8-Hydroxypinoresinol	Lignans and Coumarins	[M-H]-	373.13	343.116	374.137	C20H22O7	15165.1	24630.3	24184.7	27693.5	23171.1	32386.3	55145.4	63031	42542.1	31725.7	42538.8	30540.4	34135.3	19334	29859.1	81426-17-7	HMDB0033279	-	-	-	-
1111	pmb3075	3-O-p-Coumaroylshikimic acid	Phenolic acids	[M-H]-	319	145.1	320.09	C16H16O7	106494	90246.9	103554	83269.7	121204	103365	143763	113835	148775	231383	160739	310694	93808.6	166524	140616	--	--	-	-	-	-
1112	Zmjn003358	Epicatechin-3-(3''-O-methyl)gallate	Flavonoids	[M-H]-	455.098	289.07	455.098	C23H20O10	9	10687.1	7326.64	9	9	9	10579.5	13584.5	6806.8	5567.78	6182.27	11192.3	6679.34	10716.1	11751	--	--	-	-	-	-
1113	Lmfn004093	Phloretin-4'-O-glucoside (Trilobatin)	Flavonoids	[M-H]-	435.13	315.088	436.137	C21H24O10	1.80585e+06	759398	1.15951e+06	408578	411937	781131	1.54738e+06	2.76693e+06	3.0618e+06	1.50672e+06	3.39608e+06	2.73288e+06	1.25517e+06	1.47445e+06	2.11416e+06	--	--	-	-	-	-
1114	Hmjp003123	Quercetin-5-O-glucuronide	Flavonoids	[M+H]+	479.082	303.064	478.075	C21H18O13	6802.53	9	13606.5	9	8405.68	3825.35	12166.1	7096.73	11649.5	13876.9	13976.6	17649.8	7740.53	8365.76	4760.84	--	--	-	-	-	-
1115	MWSslk146	4'-O-Glucosylvitexin	Flavonoids	[M+H]+	595.167	433.122	594.159	C27H30O15	9	40744.7	50546.5	9	9	9	56244	51816.2	50692.4	9	9	9	43094.7	75406.8	71639.8	--	--	-	-	-	-
1116	HJAP134	Pinocembrin-7-O-sophoroside	Flavonoids	[M+H]+	581.177	257.08	580.179	C27H32O14	28557.9	26522.3	34884.8	20598.3	30174.1	19866	9	9	9	16520.8	9898.35	22280.6	23172.7	41223.9	32552.3	--	--	-	-	-	-
1117	Zmjp009119	5,4'-Dihydroxy-3,6,7,3'-tetramethoxyflavone*	Flavonoids	[M+H]+	375.107	345.061	374.1	C19H18O8	9	9	9	9	9	9	1625.85	4348.43	1554.57	1235.66	1588.07	3570.07	2391.27	1337.43	1904.97	--	--	-	-	-	-
1118	Hmmp007513	5,7-Dihydroxy-6,3',4',5'-tetramethoxyflavone (Arteanoflavone)*	Flavonoids	[M+H]+	375.107	345.06	374.1	C19H18O8	9	9	9	9	9	9	1625.85	4348.43	1554.57	1235.66	1588.07	3570.07	2391.27	1337.43	1904.97	--	--	-	-	-	-
1119	mws1589	D-Panose	Others	[M-H]-	503.162	179	504.169	C18H32O16	2160.14	4505.47	9	10577	6097.82	1271.54	3878.06	5692.35	7136.41	6649.89	3816.67	4361.91	4761.88	3850.14	2651.29	--	--	-	-	-	-
1120	pme2125	Raffinose	Others	[M-H]-	503.162	179	504.169	C18H32O16	2160.14	4505.47	9	10577	6097.82	1271.54	3878.06	5692.35	7136.41	6649.89	3816.67	4361.91	4761.88	3850.14	2651.29	512-69-6	HMDB0003213	C00492	ko02010//ABC transporters;ko00052//Galactose metabolism	Carbohydrate metabolism;Membrane transport	Environmental Information Processing;Metabolism
1121	Zmyn000083	D-Glucose 1,6-bisphosphate	Others	[M-H]-	338.99	78.9582	339.996	C6H14O12P2	5966.28	4942	3504.19	3194.94	4613.81	6386.14	2485.51	4213.82	2841.47	5680.34	2453.67	3514.32	3505.42	4259.09	6036.33	--	--	C01231	ko00500//Starch and sucrose metabolism	Carbohydrate metabolism	Metabolism
1122	Lmyp003371	3,5-Dihydroxytoluene	Phenolic acids	[M+H]+	125.06	110.036	124.052	C7H8O2	9	21018.4	16284.3	15473.8	18153.1	7596.39	14332	25401.7	13493.7	9	20202.4	18289.1	14850.6	24494.2	26503.7	--	--	-	-	-	-
1123	Zmsp007375	3,5,7,3'4'-Pentamethoxyflavone	Flavonoids	[M+H]+	373.13	343.083	372.121	C20H20O7	5154.82	3828.17	3924.85	1983.37	1398.77	939.645	2354.06	1312.6	2338.32	1316.74	9	5919.93	5561.63	3178.81	4011.29	--	--	-	-	-	-
1124	pmb0764	4-Methyl-5-thiazoleethanol	Others	[M+H]+	144.048	113.2	143.041	C6H9NOS	38748.2	18950.1	25873.9	9246.6	6592.64	10483.9	8813.29	18607	17576.8	8373.29	10147.4	27731.9	13491.1	22886.2	23879.6	137-00-8	HMDB0032985	C04294	ko01100//Metabolic pathways;ko00730//Thiamine metabolism	Global and overview maps;Metabolism of cofactors and vitamins	Metabolism
1125	pmn001646	Procyanidin C1	Tannins	[M-H]-	865.198	577.138	866.206	C45H38O18	146020	136608	169670	235910	238008	246574	179435	187605	173800	174508	163736	192159	192618	219222	120950	37064-30-5	HMDB0038370	-	-	-	-
1126	Zmjn001813	Pimelic acid	Organic acids	[M-H]-	159.066	97.0649	160.074	C7H12O4	18242.8	7335.62	11331.7	8946.8	9678.15	13824.1	9169.88	5071.94	12215.6	9	9	9	7879.91	14421.3	12181.2	111-16-0	HMDB0000857	C02656	ko01100//Metabolic pathways;ko00780//Biotin metabolism	Global and overview maps;Metabolism of cofactors and vitamins	Metabolism
1127	pmb2947	Catechin-catechin-catechin	Flavonoids	[M-H]-	865.198	407.1	866.206	C45H38O18	274776	293698	277476	564245	482542	529855	329128	353346	320436	345383	323372	411564	403851	423173	235543	--	--	-	-	-	-
1128	pme3174	Cytidine 5'-monophosphate(Cytidylic acid)	Nucleotides and derivatives	[M+H]+	324.059	112	323.052	C9H14N3O8P	61936.7	42041.8	49957.3	37787.6	25589.5	54902.9	72152.9	77153.6	80130.6	79624.2	58448.9	78799.5	83691.6	57746.7	47894.4	--	--	C00055	ko01100//Metabolic pathways;ko00240//Pyrimidine metabolism	Global and overview maps;Nucleotide metabolism	Metabolism
1129	pme2993	Scopoletin (7-Hydroxy-6-methoxycoumarin)	Lignans and Coumarins	[M+H]+	193.049	133	192.042	C10H8O4	78440.7	86049.6	86469.9	54900.8	72742.7	64206.8	100777	88997.9	81587	101031	75542.1	92595.5	56557.9	66611.8	98465.2	--	--	C01752	ko01110//Biosynthesis of secondary metabolites;ko00940//Phenylpropanoid biosynthesis	Biosynthesis of other secondary metabolites;Global and overview maps	Metabolism
1130	pmp001106	Vitexin-2''-O-glucoside	Flavonoids	[M+H]+	595.166	577.156	594.159	C27H30O15	36928.8	26490.6	25677.6	19494.7	30237.3	9	6937.6	9	9	9	9	9	19859.9	14448.6	10987.1	--	--	C04024	ko00944//Flavone and flavonol biosynthesis	Biosynthesis of other secondary metabolites	Metabolism
1131	pme2831	1,1-Dimethylbiguanide	Alkaloids	[M+H]+	130	71.9	129.101	C4H11N5	7954.96	9251.59	3812.74	12662.1	9	8682.25	7375.31	9	8916.59	9	9	9	3376.43	6109.1	5969.63	1115-70-4	HMDB0001921	-	-	-	-
1132	Smhn005465	Fortuneanoside I	Phenolic acids	[M-H]-	421.11	259.05	422.121	C20H22O10	6683.34	5807.77	9233.22	6631.36	8544.91	8588.84	17522.7	6641.39	15294.6	17631	16134.9	9	14649.8	9079.56	16970.9	--	--	-	-	-	-
1133	MWS1848	Phenyl acetate	Phenolic acids	[M-H]-	135.045	92.0274	136.052	C8H8O2	51728	34268.6	37513	28979.9	18848.8	36342	56342.9	48537.6	58615	50254.3	48913.6	48541.3	29871.1	44911.2	55810.9	122-79-2	HMDB0040733	-	-	-	-
1134	pme1712	L-Saccharopine	Amino acids and derivatives	[M-H]-	275	257	276.132	C11H20N2O6	9	35614.9	15400.7	30683.5	33327	30627.3	23570.8	31961.9	32461.1	39631.3	20016.5	24572.8	20274.7	37915.7	30621.3	-	HMDB0062698	C00449	ko01100//Metabolic pathways;ko01110//Biosynthesis of secondary metabolites;ko01130//Biosynthesis of antibiotics;ko01230//Biosynthesis of amino acids;ko00310//Lysine degradation;ko00300//Lysine biosynthesis	Amino acid metabolism;Global and overview maps	Metabolism
1135	MWS20158	Pinoresinol-4,4'-O-β-D-bisglucopyranoside	Lignans and Coumarins	[M+H]+	683.255	341.138	682.247	C32H42O16	9	3736.89	3039.53	2237.47	9	5226.8	9	10679.7	6778.52	9221.81	9988.25	10573.1	3726.88	6110.36	3730.65	--	--	-	-	-	-
1136	pme3351	Allysine(6-Oxo DL-Norleucine)	Amino acids and derivatives	[M-H]-	144.1	126	145.074	C6H11NO3	13575.8	25042.7	19285.3	23766.6	28678.7	47228.5	46028	41527.9	30688.1	31045.4	33243.3	24041.7	21296.9	39190.8	37847.3	--	--	C04076	ko01100//Metabolic pathways;ko01110//Biosynthesis of secondary metabolites;ko01130//Biosynthesis of antibiotics;ko01230//Biosynthesis of amino acids;ko00960//Tropane, piperidine and pyridine alkaloid biosynthesis;ko00310//Lysine degradation;ko00300//Lysine biosynthesis	Amino acid metabolism;Biosynthesis of other secondary metabolites;Global and overview maps	Metabolism
1137	Lmzn006169	Pomolic acid	Terpenoids	[M-H]-	471.35	471.35	472.355	C30H48O4	1.05377e+06	648652	986441	978975	1.04982e+06	1.18241e+06	1.29729e+06	1.37229e+06	1.18551e+06	1.11762e+06	1.36487e+06	1.2279e+06	1.66387e+06	1.35289e+06	878072	13849-91-7	HMDB0035106	-	-	-	-
1138	Wmzn000227	2,2-Dimethylsuccinic acid	Organic acids	[M-H]-	145.062	109.041	146.058	C6H10O4	10785.7	7133.48	15397.1	14824.4	17767.5	16568.6	7850.23	11774	4708.67	6543.98	5920.29	7274	7853.04	14233.9	9838.05	597-43-3	HMDB0002074	-	-	-	-
1139	pmb0660	Isoorientin-7-O-(6''-p-coumaroyl)glucoside	Flavonoids	[M+H]+	757.197	147.1	756.19	C36H36O18	76224	20524.9	12912.5	24332.1	21237.3	28454.9	9154.51	17028.8	29607	21471.8	31674.9	15543.6	11704.9	16294.4	8816.61	--	--	-	-	-	-
1140	MWSmce549	1-Monomyristin	Lipids	[M+H]+	303.252	57.0702	302.246	C17H34O4	1032.02	2043.75	1970.4	1257.3	1112.81	1833.74	1464.64	1493.33	1283.46	1395	1477.77	1794.82	1913.95	1700.59	1002.08	--	--	-	-	-	-
1141	MWS0552	Cis-10-Pentadecenoic Acid(C15: 1)	Lipids	[M-H]-	239.202	223.026	240.209	C15H28O2	692686	682093	655670	602560	606163	619483	515516	503798	493365	557385	731463	555776	740285	627268	385561	--	--	-	-	-	-
1142	Hmcp001618	Quercetin-3-O-(2''-O-Xylosyl)rutinoside	Flavonoids	[M+H]+	743.201	449.1	742.195	C32H38O20	8139.8	3377.37	3938.5	2253.83	7100.34	1635.89	6174.93	2808.93	6857.52	3371.05	6185.93	3939.14	8031.01	11382.8	6129.06	--	--	C10175	ko00944//Flavone and flavonol biosynthesis	Biosynthesis of other secondary metabolites	Metabolism
1143	MWSmce455	Vanillic acid methyl ester	Phenolic acids	[M-H]-	181.051	107.015	182.058	C9H10O4	7491.2	11537.2	6201.52	8340.25	7271.98	10905.1	3636.72	6626.76	7768.25	2333.8	2997.32	4066.29	7266.79	4064.62	7698.9	--	--	-	-	-	-
1144	MWSslk165	Diosmetin-7-O-Neohesperidoside (Neodiosmin)	Flavonoids	[M+H]+	609.183	301.081	608.174	C28H32O15	7315.66	6003	3745.74	9	9	9	9	9	9	9745.01	11812.2	10173.9	5361.57	10361.9	8933.57	--	--	-	-	-	-
1145	MWS3139	10-Hydroxy-2-Decenoic Acid	Lipids	[M-H]-	185.118	139.113	186.126	C10H18O3	13690.9	11633.4	11954.3	9	9	9	12395.3	9906.47	6637.91	7136.78	7829.74	7673.48	6767.41	13031.9	11577.9	--	--	-	-	-	-
1146	mws0117	Homovanillic acid; 4-Hydroxy-3-methoxyphenylacetic acid	Phenolic acids	[M-H]-	181.051	122	182.058	C9H10O4	2076.66	9	2099.19	9	9	9	6776.72	2852.26	5811.66	4847.39	5920.59	6254.28	5014.51	4940.72	2685.25	--	--	C05582	ko01100//Metabolic pathways;ko00350//Tyrosine metabolism	Amino acid metabolism;Global and overview maps	Metabolism
1147	pmb2873	3-(2-Naphthyl)-L-alanine	Amino acids and derivatives	[M-H]-	214.1	134	215.095	C13H13NO2	46373.3	42305.1	47157.8	9	9	9	9	9	9	31096.8	28517.4	28024.3	40438.5	29639.3	21336.8	--	--	-	-	-	-
1148	pmb0801	4-Pyridoxic acid-O-glucoside	Others	[M+H]+	346.113	184.1	345.106	C14H19NO9	33626.1	17634.9	35896.3	19233.2	16496.6	11058.4	9	9	9	29364.7	19605.9	15625	35527.8	20080.5	38553.5	--	--	-	-	-	-
1149	Zmjp004928	Vanillyl-O-Vitexin	Flavonoids	[M+H]+	583.148	463.105	582.137	C29H26O13	10967.9	11684.9	12852.1	17720.8	14990.5	17442.8	4045.05	4484.99	7472.99	15374.7	5982.99	9342.43	10373.4	17944.5	11111.9	--	--	-	-	-	-
1150	Lmdp002969	Myricetin-3-O-galactoside*	Flavonoids	[M+H]+	481.097	319.057	480.09	C21H20O13	149818	233287	899688	432604	566692	398314	9	9	9	134547	195253	261061	493776	589876	300074	--	--	-	-	-	-
1151	pme3227	Vitexin-2''-O-rhamnoside	Flavonoids	[M+H]+	579.171	433	578.164	C27H30O14	371089	180120	17819.2	18698.3	29609.3	17213.1	16750.3	18972.8	86026.5	294030	205989	148235	18733.2	22726.9	11521.4	--	--	C12628	ko00944//Flavone and flavonol biosynthesis	Biosynthesis of other secondary metabolites	Metabolism
1152	Lmhp002153	N-p-Coumaroylhydroxyputrescine	Alkaloids	[M+H]+	251.139	147.044	250.132	C13H18N2O3	10503.4	19311.9	12124.1	23162.3	25961.2	18112.8	9	9	9	29374.5	67751	56650.7	66173	45898.5	34906.5	--	--	-	-	-	-
1153	HJAP154	Galloylisorhamnetin	Flavonoids	[M+H]+	469.131	317.085	468.069	C23H16O11	12515.9	16885.5	15328.7	45290.5	66206.6	83150.2	11915.3	16294.4	11131.7	25971.6	27977.6	42176.8	15588.7	30920.8	24556.5	--	--	-	-	-	-
1154	Lmsn004322	1,6-Di-O-caffeoyl-β-D-glucose*	Phenolic acids	[M-H]-	503.12	179.035	504.127	C24H24O12	17755.5	17215.6	17487.5	20305.6	9	20921.9	37458.8	51630.9	30724.1	22445.1	22842.1	17623.4	14178.2	25978	16840.1	--	--	-	-	-	-
1155	pmb1562	1-Stearidonoyl-Glycerol	Lipids	[M+H]+	351.253	146.9	350.246	C21H34O4	25493.9	43341.4	28172.8	17688.1	21194.9	27132.7	52303.5	57663.9	19994.7	54768.2	21231.8	27414	28469	23089.4	43129.2	--	--	-	-	-	-
1156	Lmmp002995	Quercetin-7-O-(2''-malonyl)glucosyl-5-O-glucoside	Flavonoids	[M+H]+	713.15	303.06	712.149	C30H32O20	31593.4	25650.3	28427.8	11060.1	33429.9	27642.2	4662.66	4685.35	3189.03	6991.66	3187.98	2963.25	6216.1	10269.8	12472.9	--	--	-	-	-	-
1157	Lmqn008288	3-Hydroxyoctadecanoic Acid	Lipids	[M-H]-	299.259	299.256	300.267	C18H36O3	96017.9	94557.1	86843.2	102096	93866.8	96698	59669.3	65845.9	54816	61106.3	70169.4	59608.6	91622.4	82038.1	45973.5	--	--	-	-	-	-
1158	Lmyn006011	Gingerglycolipid B	Lipids	[M-H]-	677.375	397.134	678.383	C33H58O14	1245.4	1531.61	1277.93	1802.88	2203.33	1117.02	1696.06	2609.27	1583.59	2536.57	1598.64	1965.49	2179.15	2567.47	1267.27	88168-90-5	HMDB0041094	-	-	-	-
1159	mws0566	4-Methylcatechol	Phenolic acids	[M-H]-	123.045	108	124.052	C7H8O2	27218	16715.6	16693.3	4267.73	6475.08	6544.17	4435.88	11865.3	18822.4	9261	7536.38	20154.5	11443.8	17432.9	9244.93	452-86-8	HMDB0000873	C06730	ko01100//Metabolic pathways;ko01120//Microbial metabolism in diverse environments;ko01220//Degradation of aromatic compounds	Global and overview maps	Metabolism
1160	Lmyp003301	4-O-Methyl-DIBOA-Glucoside	Alkaloids	[M+H]+	358.113	178.05	357.106	C15H19NO9	54258	37123.7	37451.7	59427.7	62523.3	42058.7	30277.9	24128.1	25233.6	43173.1	54523.8	56396.5	26995.9	53331.7	37875.7	--	--	-	-	-	-
1161	pmp001269	Hexadecyl ethanolamine	Alkaloids	[M+H]+	286.31	268.301	285.303	C18H39NO	27612.5	23853.5	48426.6	48061.4	57454.3	46093.7	14278	32770.5	18934.4	9	9	9	33350.5	67806.9	59795.2	--	--	-	-	-	-
1162	Hmqp000191	Planteose	Others	[M+H]+	505.176	127.03	504.17	C18H32O16	7564.07	1934.41	3055.05	5952.86	1020.04	1934.41	1529.05	4523.28	2970.48	5605.31	1452.9	1937.2	2947.71	4038.9	2010.68	--	--	-	-	-	-
1163	pmb0566	Luteolin-7-O-glucoside-5-O-arabinoside	Flavonoids	[M+H]+	581.15	383.2	580.143	C26H28O15	9516.76	12528.9	18167.3	6410.67	6432.29	22137.7	34002.6	55046.2	50688.4	41493.7	34306	43083.6	15273.7	31321.8	27129.4	--	--	-	-	-	-
1164	Hmbn002692	6'-O-Feruloyl-D-sucrose	Phenolic acids	[M-H]-	517.158	175.04	518.164	C22H30O14	52144.6	66337.8	74908.5	77926.4	51118.1	59904.3	43585.7	49504.8	32050.7	14173.4	36491.1	23435.7	28642.3	54732.6	35889.8	--	--	-	-	-	-
1165	Hmjp003008	Luteolin-7-O-glucuronide-5-O-rhamnoside	Flavonoids	[M+H]+	609.145	287.061	608.138	C27H28O16	9	9	9	8085.55	3121.56	11032.1	26155.8	25351.3	9	36199.8	16860.8	41336.2	20736.1	10098.7	16445.4	--	--	-	-	-	-
1166	mws0474	Dodecanedioic aicd	Lipids	[M-H]-	229.144	211	230.152	C12H22O4	9725.13	9523.89	8474.44	4652.03	4826.19	3947.5	4954.11	9011.52	8752.97	9231.48	6112.28	8745.41	7304.71	11399.7	6030.17	--	--	-	-	-	-
1167	Lmbp002592	Kaempferol-3,7-O-diglucoside	Flavonoids	[M+H]+	611.161	287.054	610.153	C27H30O16	57287.1	59998.4	25313.3	84029.1	85647.4	60196.1	91762.2	81418.8	56244	92509.6	106593	101358	63149	54471.4	101317	--	--	-	-	-	-
1168	Lmsp004450	Dehydrodiconiferyl alcohol	Lignans and Coumarins	[M+H]+	359.149	131.049	358.142	C20H22O6	19687.5	19669.7	15831.2	24524.8	23970.6	15731.2	57013.3	9	34010.7	40284.4	26724.3	34013.1	28561.9	30855	15109.8	--	--	-	-	-	-
1169	Lmhp002772	p-Coumaroylcadaverine	Alkaloids	[M+H]+	249.16	147.044	248.153	C14H20N2O2	9	9	9	9	9	9	9	9	9	11145.6	12366.8	14483.2	21378.7	13891.9	11142.2	--	--	-	-	-	-
1170	Zmhn003082	5-O-Galloyl-methyl quinine ester	Phenolic acids	[M-H]-	357.079	173.044	358.09	C15H18O10	14829.9	13625.2	16538.4	15790	12083	20022.1	9	9	9	35956.3	24000.9	26841.9	6833.33	13089.1	13877.1	--	--	-	-	-	-
1171	MWSHY0056	Naringenin-7-O-Rutinoside(Narirutin)	Flavonoids	[M+H]+	581.186	273.076	580.179	C27H32O14	9	9183.01	9	9	5613.74	12006.7	30370.5	27263.6	35324	20108	34757.8	32212.1	47559.5	37786.1	22942.7	--	--	-	-	-	-
1172	pme2773	L-Cystathionine	Amino acids and derivatives	[M+H]+	223.075	134	222.067	C7H14N2O4S	22190.2	22998	28741.3	17238	24672.3	14579.3	22668.4	6113.63	22297.4	17777.8	18357.1	17258.6	14811.8	10553.5	21155.8	56-88-2	HMDB0000099	C02291	ko01100//Metabolic pathways;ko01110//Biosynthesis of secondary metabolites;ko01130//Biosynthesis of antibiotics;ko01230//Biosynthesis of amino acids;ko00270//Cysteine and methionine metabolism;ko00260//Glycine, serine and threonine metabolism	Amino acid metabolism;Global and overview maps	Metabolism
1173	MWSmce454	3,5-Dihydroxyacetophenone	Phenolic acids	[M-H]-	151.041	65.0403	152.047	C8H8O3	8404.19	15421	12514.3	5352.68	3579.81	5809.52	9	9	9	3092.63	2686.68	1312.62	3956.64	7541.1	4809.01	51863-60-6	HMDB0029662	-	-	-	-
1174	Hmln000659	3-O-Galloyl-D-glucose*	Phenolic acids	[M-H]-	331.069	169.01	332.075	C13H16O10	816596	1.11337e+06	905352	1.14928e+06	1.8598e+06	1.60203e+06	9	9	9	1.48249e+06	1.89021e+06	2.41923e+06	2.20542e+06	1.22629e+06	2.56933e+06	--	--	-	-	-	-
1175	Zmdp001928	γ-L-Glutamyl-S-(trans-1-propenyl)-L-cysteine	Amino acids and derivatives	[M+H]+	291.103	130.052	290.094	C11H18N2O5S	9	9	9	18913	12619.1	21033.4	9	9	9	9	9	9	11444.4	16241.5	8013.91	--	--	-	-	-	-
1176	Lmtp004126	Myricetin-3-O-(6''-malony)glucoside	Flavonoids	[M+H]+	567.098	319.045	566.091	C24H22O16	17854.3	14407	65467.7	45440.2	38050.5	36320.8	5377.47	3701.84	9	3734.39	4440.44	9	14943	27532.2	16372.9	--	--	-	-	-	-
1177	pmp001252	p-Coumaroyltyramine	Alkaloids	[M+H]+	284.128	147.043	283.121	C17H17NO3	11006.3	13794.5	10975.6	9293.64	13342.2	13243.9	9	9	9	9	9	9	14083.6	11748.7	6642.58	36417-86-4	HMDB0039521	-	-	-	-
1178	pmn001706	2-Hydroxyoleanolic acid	Terpenoids	[M-H]-	471.348	471.35	472.355	C30H48O4	415805	218392	383782	364961	9	366625	374895	410852	368901	336741	347733	315875	478259	384312	225425	--	--	-	-	-	-
1179	pmc0682	4-Aminoindole	Alkaloids	[M+H]+	133.1	105.1	132.069	C8H8N2	104393	95120.3	86159.4	88537.5	138743	89035.6	76787.3	57445	119834	158587	37336.4	70984.9	35201.9	73240.3	69651.7	--	--	-	-	-	-
1180	mws0629	L-Aspartyl-L-Phenylalanine	Amino acids and derivatives	[M+H]+	281.113	166	280.106	C13H16N2O5	156902	138872	129274	88957.5	97784.4	115782	42849.2	73404.9	73108.1	75460.8	45012.9	55265.3	49989.4	96119.4	106142	--	--	-	-	-	-
1181	Lmmn000214	Solatriose	Others	[M-H]-	487.167	341.108	488.174	C18H32O15	54612.4	35934.8	51753.6	99585.3	118400	118400	38237.2	43140.6	39154.1	40054.5	28455.7	37174.1	36903.6	59404.1	78456.5	--	--	-	-	-	-
1182	mws2523	Trehalose 6-phosphate	Others	[M-H]-	421.075	241.1	422.083	C12H23O14P	34920.7	16463.1	39949	15177.8	23791.1	22636.9	13634.1	14406	14802.9	17235	19299.8	16977.7	30972.6	15435.1	20328.1	4484-88-2	HMDB0001124	C00689	ko01100//Metabolic pathways;ko00500//Starch and sucrose metabolism	Carbohydrate metabolism;Global and overview maps	Metabolism
1183	Hmmp002121	Isorhamnetin-3-O-gallate	Flavonoids	[M+H]+	469.121	317.08	468.113	C23H16O11	1483.17	9	2176.34	19095.7	31639.2	20845.1	6574.94	11169.5	3554.97	5191.18	11918.4	17662.2	10395.4	17071.2	8932.46	--	--	-	-	-	-
1184	Lmqp008175	Methyl Cinnamate	Phenolic acids	[M+H]+	163.075	103.054	162.068	C10H10O2	47149.6	33824.6	20222.5	31022.9	33214.4	40639	9	9	9	19685.5	16302.2	16251.6	12234.2	26234.8	22952.6	103-26-4	HMDB0033833	-	-	-	-
1185	pmb0709	Quercetin-7-O-(6''-malonyl)glucosyl-5-O-glucoside	Flavonoids	[M+H]+	713.156	465.2	712.149	C30H32O20	5484.93	13831	13062.1	15998.9	9919.32	9032.51	3848.94	751.8	3883.1	4615.51	4614.21	2375.1	4470.47	9159.82	6188.71	--	--	-	-	-	-
1186	Lmmn002484	Cycloolivil-4''-O-glucoside	Lignans and Coumarins	[M-H]-	537.198	215.1	538.205	C26H34O12	9	9	9	9444.96	5683.01	5197.35	1873.07	1925.84	2322.14	6060.89	8007.45	6672	8006.03	8007.45	3880.73	--	--	-	-	-	-
1187	Zmjp004875	5,6,3',4'-Tetrahydroxy-3,7-dimethoxyflavone	Flavonoids	[M+H]+	347.074	315.057	346.069	C17H14O8	40288.6	33170.7	27165.4	15798.9	14218.7	13972.7	11852.1	9	13429.4	9	9	9	10122.6	20956.7	21323.6	--	--	-	-	-	-
1188	Lmmp002755	Quercetin-7-O-rutinoside-4'-O-glucoside	Flavonoids	[M+H]+	773.21	303.05	772.206	C33H40O21	12059.8	20705.9	19743.8	35264.2	30414.3	30797.6	20536.9	21328.1	10285.9	10263.9	11952.2	16065.6	20788.3	16063.2	9478.74	--	--	-	-	-	-
1189	pme0181	3-Methyl-L-Histidine	Amino acids and derivatives	[M+H]+	170.092	124	169.085	C7H11N3O2	66160.6	79826.8	25704	102429	73420.3	122714	138849	173887	246470	203505	212468	173770	75731.5	127177	165859	368-16-1	HMDB0000479	C01152	ko00340//Histidine metabolism	Amino acid metabolism	Metabolism
1190	pmn001705	3,24-Dihydroxy-17,21-semiacetal-12(13)oleanolic fruit	Terpenoids	[M-H]-	471.348	471.35	472.355	C30H48O4	965907	693769	804877	933168	909725	1.21165e+06	1.32515e+06	1.26747e+06	1.16726e+06	945213	1.11608e+06	1.19664e+06	1.94314e+06	1.35681e+06	908122	--	--	-	-	-	-
1191	Lmhp009769	LysoPE 17:1	Lipids	[M+H]+	466.293	325.274	465.286	C22H44NO7P	12212	7140.7	6094.05	3165.97	4615.46	4489.49	5694.75	6877.42	6308.04	5293.22	6439.87	7159.76	10850	4977.79	10348.8	--	--	-	-	-	-
1192	Smnn011202	2ɑ-hydroxyoleanolic acid	Terpenoids	[M-H]-	471.34	427.35	472.355	C30H48O4	2529.13	887.438	3423.5	3571.05	2619.14	3116.1	3397.68	4097.21	3648.35	3003.7	3999.62	3620.3	3006.93	4153.19	1891.98	--	--	-	-	-	-
1193	mws1550	S-Allyl-L-cysteine	Amino acids and derivatives	[M+H]+	162.058	73.1	161.051	C6H11NO2S	16502.5	15581.7	12088.7	13086.2	17568.3	15512.5	13950.5	14428.3	12662	16744.2	15298	19089.4	10613.3	11164.2	19905.7	--	--	-	-	-	-
1194	mws0636	L-Phenylalanyl-L-phenylalanine	Amino acids and derivatives	[M+H]+	313.155	166	312.147	C18H20N2O3	4616.51	10690.9	6921.31	9218.21	3075.47	6002.58	11439.7	6196.72	3189.03	5377.47	9983.64	15098.3	3897.78	7051.7	8755.52	2577-40-4	HMDB0013302	-	-	-	-
1195	mws1038	Pantetheine	Alkaloids	[M-H]-	277.123	146	278.13	C11H22N2O4S	54329.2	42187.8	84599.5	77238.6	72810.8	68719.4	35564.7	38083	32373.7	15522	14066.1	34790.6	72810.8	59515.7	32237.6	496-65-1	HMDB0003426	C00831	ko01130//Biosynthesis of antibiotics;ko00770//Pantothenate and CoA biosynthesis;ko00332//Carbapenem biosynthesis	Biosynthesis of other secondary metabolites;Global and overview maps;Metabolism of cofactors and vitamins	Metabolism
1196	Cmbp005523	1,3-O-Dicaffeoylglycerol	Phenolic acids	[M+H]+	417.116	163.039	416.111	C21H20O9	12882	9603	11585.4	17763.8	9	25249.4	22936.3	16121.5	18425.4	12882	23474.7	24161.4	10719.6	15842.6	23186.1	--	--	-	-	-	-
1197	Lnrp102163	Quercetin-3-O-rutinoside-7-O-rhamnoside	Flavonoids	[M+H]+	757.208	303.05	756.211	C33H40O20	3136.93	9	2375.61	5655.46	9609.2	3164.32	1558.1	7045.69	5460.4	9	3163.95	11784.4	4662.66	7903.68	3993.92	--	--	-	-	-	-
1198	mws0853	Sinapyl alcohol	Phenolic acids	[M-H]-	209.082	179	210.089	C11H14O4	32649.8	8209.84	10131.4	2048.28	11789.7	21824.2	19823.1	16696.2	13705.7	20607.8	21227.4	16076.4	11390.4	17679.8	25176.5	537-33-7	HMDB0013070	C02325	ko01100//Metabolic pathways;ko01110//Biosynthesis of secondary metabolites;ko00940//Phenylpropanoid biosynthesis	Biosynthesis of other secondary metabolites;Global and overview maps	Metabolism
1199	Hmbn005207	Hederagenin	Terpenoids	[M-H]-	471.351	471.351	472.355	C30H48O4	608663	436817	627741	600111	670059	772613	721595	818258	764061	583297	722715	779320	1.09659e+06	951592	480544	--	--	-	-	-	-
1200	Lmpp003465	Myricetin-3-O-β-D-glucoside*	Flavonoids	[M+H]+	481.098	319.045	480.09	C21H20O13	120979	213075	653333	829429	757024	271935	9	9	9	9	9	9	273788	142780	327721	--	--	-	-	-	-
1201	mws1358	Pyrocatechol	Phenolic acids	[M-H]-	109.029	81	110.037	C6H6O2	40293.2	20319.2	27781.7	4105.58	7519.93	16396.1	10499	22451.6	16039.8	4637.04	12757.1	18711	21564.1	10195.6	23050.3	120-80-9	HMDB0000957	C00090	ko01100//Metabolic pathways;ko01120//Microbial metabolism in diverse environments;ko01220//Degradation of aromatic compounds	Global and overview maps	Metabolism
1202	Lmrj002698	Cyclo(Pro-Val)	Amino acids and derivatives	[M+H]+	197.129	72.08	196.122	C10H16N2O2	5332.66	3150.29	9	5877.53	3201.2	3130.92	10129.7	10560.1	10675.5	3727.09	9044.89	13632.1	6798.85	11700.9	5865.13	--	--	-	-	-	-
1203	mws0055	4',5,6,7,8-Pentamethoxyflavone	Flavonoids	[M+H]+	373.128	343.09	372.121	C20H20O7	55412.5	56406.2	56464.3	70540	25335.9	17982.7	18490.7	20149.1	12352.3	24300.7	16229.9	22470.6	51146.9	29329.3	25823.3	481-53-8	HMDB0030539	-	-	-	-
1204	pmf0248	Delta-Tocopherol	Others	[M+H]+	403.357	373.1	402.35	C27H46O2	3102.65	2576.84	3209.82	2409.78	851.332	1238.32	760.131	506.088	580.58	743.484	729.498	1219.4	2325.35	1830.03	1002.6	119-13-1	HMDB0002902	C14151	ko01100//Metabolic pathways;ko01110//Biosynthesis of secondary metabolites;ko00130//Ubiquinone and other terpenoid-quinone biosynthesis	Global and overview maps;Metabolism of cofactors and vitamins	Metabolism
1205	mws0056	Myricetin-3-O-rhamnoside (Myricitrin)	Flavonoids	[M-H]-	463.088	316.025	464.096	C21H20O12	667094	893257	3.09716e+06	3.24232e+06	2.93278e+06	3.39576e+06	361886	253479	92427.2	147287	255669	246258	948573	944739	425226	--	--	-	-	-	-
1206	mws1434	Apigenin-6-C-glucoside (Isovitexin)*	Flavonoids	[M-H]-	431.098	311	432.106	C21H20O10	9	9	9	11832.1	11045.8	10949.2	9	9	9	9	15826.3	7748	13174.3	6795.54	7280.48	--	--	C01714	ko00944//Flavone and flavonol biosynthesis	Biosynthesis of other secondary metabolites	Metabolism
1207	mws0048	Apigenin-8-C-Glucoside (Vitexin)*	Flavonoids	[M-H]-	431.098	311	432.106	C21H20O10	9	9	9	11832.1	11045.8	10949.2	9	9	9	9	15826.3	7748	13174.3	6795.54	7280.48	--	--	C01460	ko00941//Flavonoid biosynthesis;ko00944//Flavone and flavonol biosynthesis	Biosynthesis of other secondary metabolites	Metabolism
1208	Lmzn106284	Alphitolic acid	Terpenoids	[M-H]-	471.348	471.348	472.355	C30H48O4	145706	143439	160240	148562	152693	192380	162378	164000	160734	164694	139049	117312	243441	183188	105106	--	--	-	-	-	-
1209	Lmbn002072	2-Propylsuccinic acid	Organic acids	[M-H]-	159.066	97.0659	160.074	C7H12O4	19175.4	5241.57	12122.1	4638.98	7924.77	14503.9	9	9	9	9	9	9	8526.35	8844.37	16335.2	--	--	-	-	-	-
1210	pmn001573	Desmethylagrimonolide-6-O-glucoside	Phenolic acids	[M-H]-	461.145	299.09	462.153	C23H26O10	103363	104671	168769	9	9	9	69619.7	128118	102524	143674	30965.6	38272.3	112481	217369	118263	--	--	-	-	-	-
1211	Zmpn008194	Corosolic acid	Terpenoids	[M-H]-	471.348	471.348	472.355	C30H48O4	781242	602880	813953	742481	770481	954202	943320	1.08083e+06	864488	898602	994880	684187	1.43305e+06	1.42505e+06	631681	--	--	-	-	-	-
1212	mws0367	α-Linolenic Acid*	Lipids	[M-H]-	277.217	277.217	278.225	C18H30O2	2.42163e+06	2.03469e+06	1.61928e+06	1.45756e+06	1.64748e+06	1.78842e+06	1.21433e+06	1.80857e+06	1.10778e+06	1.74674e+06	1.50357e+06	1.3775e+06	2.21307e+06	1.59189e+06	944684	--	--	C06427	ko01100//Metabolic pathways;ko01110//Biosynthesis of secondary metabolites;ko00592//alpha-Linolenic acid metabolism;ko01040//Biosynthesis of unsaturated fatty acids	Global and overview maps;Lipid metabolism	Metabolism
1213	MWSmce220	D-Glucono-1,5-lactone	Others	[M-H]-	177.045	59.016	178.048	C6H10O6	241907	347412	339108	356067	299819	437300	359171	464176	403120	481335	324281	461510	126677	247741	304619	90-80-2	HMDB0000150	C00198	ko01100//Metabolic pathways;ko01110//Biosynthesis of secondary metabolites;ko01120//Microbial metabolism in diverse environments;ko01130//Biosynthesis of antibiotics;ko01200//Carbon metabolism;ko00030//Pentose phosphate pathway	Carbohydrate metabolism;Global and overview maps	Metabolism
1214	mws0655	Pyridoxal-5'-phosphate	Others	[M-H]-	246.017	96.9	247.025	C8H10NO6P	84025.9	147319	182114	106045	32275.8	93193.9	54422.5	42388.1	29794.7	9	9	9	72804.7	31782.3	48936.1	54-47-7	HMDB0001491	C00018	ko01100//Metabolic pathways;ko00750//Vitamin B6 metabolism;ko00730//Thiamine metabolism	Global and overview maps;Metabolism of cofactors and vitamins	Metabolism
1215	Smpn011792	2,3-Dihydroxy-12-ursen-28-oic acid	Terpenoids	[M-H]-	471.34	471.34	472.355	C30H48O4	762446	567155	739472	699355	858916	1.00425e+06	812830	1.04017e+06	1.01199e+06	855432	1.01447e+06	909512	814809	1.29952e+06	586598	--	--	-	-	-	-
1216	Lmhp001732	L-Prolyl-L-Phenylalanine	Amino acids and derivatives	[M+H]+	263.13	70.066	262.132	C14H18N2O3	47157.9	31785.2	56997.5	35638.7	46286.2	49051.5	32111.4	16443	23062.8	37575.5	48225	39892.3	25990.6	44666.4	61649.2	--	--	-	-	-	-
1217	Zmhp002640	6-Hydroxykaempferol-3-O-Rutinoside-6-O-glucoside	Flavonoids	[M+H]+	773.214	303.05	772.206	C33H40O21	7180.92	5249.53	8669.78	7605.23	5300.7	9	16138.2	17555.7	17858.7	28201.3	25615	27037.5	10439.7	22950.9	14161.1	--	--	-	-	-	-
1218	Zmhn002643	4-O-(6'-O-Glucosyl-4''-hydroxybenzoyl)-4-hydroxybenzyl alcohol	Phenolic acids	[M-H]-	405.119	281.071	406.127	C20H22O9	26780.1	38984.2	52808.5	60215.3	31205.3	34461.9	54186.3	37547.4	43620.9	9	39763.2	59930.6	30878.3	18038.8	42960.3	--	--	-	-	-	-
1219	Lmbn004847	4-Methoxyphenylpropionic acid	Phenolic acids	[M-H]-	179.071	146.038	180.079	C10H12O3	28752.1	18655.6	23427.5	12498.6	11309	23013.4	26926.7	22044.9	24807	44088.1	52882.5	33915.1	14129.5	32697.2	21623.1	--	--	-	-	-	-
1220	HJN079	Pinocembrin-7-O-rutinoside	Flavonoids	[M-H]-	563.18	255.066	564.184	C27H32O13	16377.1	7955.64	9	4532.71	6823.23	7201.32	9367.68	9757.87	8419.22	11053.6	8314.89	7625	8101.53	8041.01	3427.17	--	--	-	-	-	-
1221	Hmqp002870	Luteolin-7-O-Sophoroside-5-O-arabinoside	Flavonoids	[M+H]+	743.203	287.057	742.196	C32H38O20	9	2381.75	9	9	9	5536.97	17379	31610.8	21303.7	9483.11	16706.9	11029.1	19800.4	11032.9	26817.2	--	--	-	-	-	-
1222	pme0137	N-Acetyl-L-Glutamine	Amino acids and derivatives	[M-H]-	187.072	125	188.08	C7H12N2O4	9	9	9	9	9	9	68149.5	88161.4	34761	44632.5	48363.5	54184.9	11604.8	28930.5	23202	2490-97-3	HMDB0006029	-	-	-	-
1223	MWSslk066	3-Hydroxy-4-methoxybenzoic acid; Isovanillic Acid	Phenolic acids	[M+H]+	169.05	65.0388	168.042	C8H8O4	9	9	9	6614.11	8763.42	9	10444.6	15669.2	8956.71	14137.8	9673.62	11939.3	4514.76	11191.7	8282.34	--	--	-	-	-	-
1224	mws0034	Epigallocatechin-3-gallate	Flavonoids	[M-H]-	457.078	169.014	458.085	C22H18O11	9520.31	5738.3	13912.3	15288.7	12531.3	15372.1	9	9	9	9	9	9	4708.82	11802.5	10383	989-51-5	HMDB0003153	-	-	-	-
1225	Lmgn000242	4,5,6-Trihydroxy-2-oxohexanoic acid	Organic acids	[M-H]-	177.041	113.024	178.048	C6H10O6	1046.88	3058.1	5013.34	3872.95	5016.34	6878.83	10521.5	11584.6	13318.3	15611.9	12091.9	5119.23	8412.92	7169.25	3338.14	--	--	C01216	ko01100//Metabolic pathways;ko01120//Microbial metabolism in diverse environments;ko00052//Galactose metabolism	Carbohydrate metabolism;Global and overview maps	Metabolism
1226	mws0366	γ-Linolenic Acid*	Lipids	[M-H]-	277.217	277.219	278.225	C18H30O2	1.57372e+06	1.32362e+06	1.10273e+06	1.00595e+06	1.09646e+06	1.20061e+06	907533	1147491	898327	1.16689e+06	1.03208e+06	1.00821e+06	1.4739e+06	1.23086e+06	584061	--	--	C06426	ko01100//Metabolic pathways;ko00591//Linoleic acid metabolism;ko01040//Biosynthesis of unsaturated fatty acids	Global and overview maps;Lipid metabolism	Metabolism
1227	pme0309	3-O-Methylgallic Acid	Phenolic acids	[M-H]-	183.03	124	184.037	C8H8O5	14946.1	16800.5	11318.7	9213.91	5043.5	13709.5	8271.65	12532.9	11627.2	9903.26	12589.2	10385.2	10296.4	13158.6	23004.6	--	--	C05616	ko01120//Microbial metabolism in diverse environments	Global and overview maps	Metabolism
1228	NK10246260	2,4-Dihydroxyquinoline	Alkaloids	[M+H]+	162.055	116.049	161.048	C9H7NO2	9036.52	9640.17	19401.2	7592.74	3737.46	14914.1	28274.4	22925.2	9610.69	8876.44	19227.8	11089.4	7559.38	17910.7	11094.4	--	--	-	-	-	-
1229	Lmgp001898	4,6-Dihydroxyquinoline	Alkaloids	[M+H]+	162.055	116.049	161.048	C9H7NO2	9036.52	9640.17	19401.2	7592.74	3737.46	14914.1	28274.4	22925.2	9610.69	8876.44	19227.8	11089.4	7559.38	17910.7	11094.4	3517-61-1	HMDB0004077	C05639	ko00380//Tryptophan metabolism	Amino acid metabolism	Metabolism
1230	MWS1852	4-Methoxybenzaldehyde	Phenolic acids	[M+H]+	137.06	94.0418	136.052	C8H8O2	97829.8	110808	221973	153004	113132	148429	405974	517274	304835	398052	189225	172385	122042	303989	307968	123-11-5	HMDB0029686	-	-	-	-
1231	Lmqp000873	Succinic anhydride	Organic acids	[M+H]+	101.022	55.0171	100.017	C4H4O3	9	9	9	9	9	9	85937.2	39397.6	59017.9	65511	30037.2	84568.6	66174.6	31969	34143.7	108-30-5	HMDB0032523	-	-	-	-
1232	Lmzn006284	2α-Hydroxyursolic acid	Terpenoids	[M-H]-	471.35	471.35	472.355	C30H48O4	177639	141522	216071	158859	159943	142788	147655	237219	172279	206166	141440	230564	283546	274955	111214	--	--	-	-	-	-
1233	HJN076	Pinocembrin-7-O-neohesperidoside	Flavonoids	[M-H]-	563.179	255.066	564.184	C27H32O13	14732.6	8925.3	8121.56	7983.67	4237.14	5565.34	8193.78	6222.07	6029.54	1917.53	7720.5	9135.02	11463.2	5850.82	15246.5	--	--	-	-	-	-
1234	mws0159	Phenylpyruvic acid	Organic acids	[M-H]-	163.04	91	164.047	C9H8O3	1.93856e+06	1.79579e+06	1.91565e+06	1.1425e+06	1.14412e+06	1.18054e+06	2.27104e+06	2.00279e+06	2.06617e+06	2.24432e+06	2.32066e+06	2.25812e+06	1.85227e+06	1.93702e+06	754141	156-06-9	HMDB0000205	C00166	ko01100//Metabolic pathways;ko01110//Biosynthesis of secondary metabolites;ko01130//Biosynthesis of antibiotics;ko01230//Biosynthesis of amino acids;ko01210//2-Oxocarboxylic acid metabolism;ko00360//Phenylalanine metabolism;ko00400//Phenylalanine, tyrosine and tryptophan biosynthesis;ko00960//Tropane, piperidine and pyridine alkaloid biosynthesis	Amino acid metabolism;Biosynthesis of other secondary metabolites;Global and overview maps	Metabolism
1235	pma6298	3-Hydroxypyridine	Alkaloids	[M+H]+	96.04	68.05	95.0371	C5H5NO	46243.7	25537	18349	4314.16	6521.63	21028.3	16259.4	17683.9	27241.1	14415.3	6969.74	17304.3	46062.7	21175.1	24979.8	--	--	-	-	-	-
1236	pmf0291	4-Hydroxypyridine	Alkaloids	[M+H]+	96.04	68.05	95.0371	C5H5NO	46243.7	25537	18349	4314.16	6521.63	21028.3	16259.4	17683.9	27241.1	14415.3	6969.74	17304.3	46062.7	21175.1	24979.8	--	--	-	-	-	-
1237	pme0428	3,4,5-Trimethoxycinnamic acid	Phenolic acids	[M-H]-	237.084	103	238.084	C12H14O5	2902.83	2620.32	4108.88	3830.39	3867.45	2350.88	2151.04	502.74	9	9	9	9	3143.57	1654.02	1479.87	90-50-6	HMDB0002511	-	-	-	-
1238	MWSmce251	N-Benzoyl-(2R,3S)-3-phenylisoserine	Amino acids and derivatives	[M+H]+	286.101	105.032	285.1	C16H15NO4	54049.7	49211.2	39601.5	32263.1	27377.1	27162.8	30466.4	31465.4	34812.7	30007	22666.4	40528.3	14616.2	32849.9	38834.1	--	--	-	-	-	-
1239	pmp000127	Chrysoeriol-6,8-di-C-glucoside	Flavonoids	[M+H]+	625.176	607.2	624.169	C28H32O16	45467.3	16789.5	21443.6	9	30932	23687	44833.9	40050.6	16414.3	33814.8	19074.6	46958.9	30206.4	30508.3	61245.4	--	--	-	-	-	-
1240	MWSmce581	2,4-Dihydroxybenzaldehyde	Others	[M-H]-	137.026	91.0193	138.032	C7H6O3	7429.65	9708.58	5452.69	6194.28	7564.03	3222.83	3600.57	7515.64	9549.45	4759.66	2229.45	6978.23	5168.06	6811.26	2573.6	--	--	-	-	-	-
1241	pme2879	5-Hydroxymethyluracil	Nucleotides and derivatives	[M-H]-	141	123	142.038	C5H6N2O3	10522.7	9362.01	6217.49	9	9	9	9	9	9	9	9	9	4712.88	11838	12215.9	4433-40-3	HMDB0000469	-	-	-	-
1242	Lmhn003494	Caffeoylbenzoyltartaric acid	Phenolic acids	[M-H]-	415.07	179.03	416.074	C20H16O10	5682.39	11962.1	9698.53	9	3441.44	4104.93	14054.6	11724.1	11356.9	6868.29	10210.2	7977.59	13065	5047.75	9121.61	--	--	-	-	-	-
1243	Zmhn000563	Syringic acid 4-O-rhamnoside	Lignans and Coumarins	[M-H]-	343.104	197.047	344.111	C15H20O9	10992.7	9	11994.6	9	9	9	9	9	9	18539.3	14826.3	12603.6	7003.35	9392.91	16321.6	--	--	-	-	-	-
1244	Zmyn002323	2-Hydroxyphenylacetic acid	Organic acids	[M-H]-	151.039	107.05	152.047	C8H8O3	15647.7	5569.54	13627.6	12184.6	5067.79	7489.64	9	9	9	7713.08	6549.53	10123.5	6636.25	6092.94	12939.5	614-75-5	HMDB0000669	C05852	ko01100//Metabolic pathways;ko01120//Microbial metabolism in diverse environments;ko00360//Phenylalanine metabolism	Amino acid metabolism;Global and overview maps	Metabolism
1245	Lmyp003500	Kaempferol-3-O-(2''-galloyl)galactoside*	Flavonoids	[M+H]+	601.119	287.055	600.112	C28H24O15	21712.2	30424.2	40145.3	28971.7	25836.8	28621.1	19034.3	25165.6	26772.9	25175.1	25547	29791.2	30450.5	11499.2	21177.3	--	--	-	-	-	-
1246	Lmyp003348	Kaempferol-3-O-(6''-galloyl)galactoside*	Flavonoids	[M+H]+	601.119	287.056	600.112	C28H24O15	21712.2	30424.2	40145.3	28971.7	25836.8	28621.1	19034.3	25165.6	26772.9	25175.1	25547	29791.2	30450.5	11499.2	21177.3	--	--	-	-	-	-
1247	Lmyp003599	Kaempferol-3-O-(6''-galloyl)glucoside*	Flavonoids	[M+H]+	601.119	287.056	600.112	C28H24O15	21712.2	30424.2	40145.3	28971.7	25836.8	28621.1	19034.3	25165.6	26772.9	25175.1	25547	29791.2	30450.5	11499.2	21177.3	--	--	-	-	-	-
1248	Lmyp004022	Kaempferol-3-O-(2''-galloyl)glucoside	Flavonoids	[M+H]+	601.119	287.056	600.112	C28H24O15	21712.2	30424.2	40145.3	28971.7	25836.8	28621.1	19034.3	25165.6	26772.9	25175.1	25547	29791.2	30450.5	11499.2	21177.3	--	--	-	-	-	-
1249	pme1086	Glutathione reduced form	Amino acids and derivatives	[M-H]-	306.077	143	307.084	C10H17N3O6S	148018	297726	752680	1.07658e+06	1.10157e+06	933524	410083	277820	126828	34321.8	78578.8	131334	395038	405906	150040	--	--	C00051	ko01100//Metabolic pathways;ko02010//ABC transporters;ko00270//Cysteine and methionine metabolism;ko00480//Glutathione metabolism	Amino acid metabolism;Global and overview maps;Membrane transport;Metabolism of other amino acids	Environmental Information Processing;Metabolism
1250	Lmbn004790	Methyl 3-(3-hydroxy-4-methoxyphenyl)propanoate	Phenolic acids	[M-H]-	209.082	179.035	210.089	C11H14O4	22350.5	9111.41	12538.8	8175.77	8576.39	12861.4	23571.4	10592.1	20163.2	12651.2	12741	18884.9	25774.8	16293.1	10015.6	--	--	-	-	-	-
1251	Smgp009046	Pinoresinol dimethy ether	Lignans and Coumarins	[M+H]+	387.17	151.07	386.173	C22H26O6	491765	247834	211430	155905	69070.6	71528.7	52291.9	37753.2	234898	38655.1	56022.2	64049.1	210833	106269	96980.1	--	--	-	-	-	-
1252	pma0724	Naringenin-6-C-Glucoside	Flavonoids	[M+H]+	435.129	285.1	434.121	C21H22O10	130373	156004	129365	211904	121412	83035.1	9	42250.7	39903.7	9	9	9	54582.9	58467.2	117487	--	--	-	-	-	-
1253	MWSmce541	Cinnamoylglycine	Amino acids and derivatives	[M+H]+	206.081	131.051	205.074	C11H11NO3	1352.03	2144.92	2746.2	9	9	9	2058.66	7540.02	9	2028.05	9	5633.55	3983.92	10716.1	7251.78	16534-24-0	HMDB0011621	-	-	-	-
1254	Hmbp003234	1-O-Caffeoylglycerol	Phenolic acids	[M+H]+	255.086	163.03	254.079	C12H14O6	12154.6	5251.26	6696.68	9	9	9	3907.9	11535.4	4596.08	9	9	9	2608.54	6521.61	3859.86	--	--	-	-	-	-
1255	pmn001641	Kaempferide-3-O-glucuronide	Flavonoids	[M-H]-	475.088	300	476.096	C22H20O12	72974.1	52490.4	117895	74471.9	78645.1	121821	5144.11	4039.53	4054.39	8231.91	5670.49	5554.87	23284.1	42602.1	17777.3	--	--	-	-	-	-
1256	pme1453	Melatonin (N-Acetyl-5-methoxytryptamine)	Alkaloids	[M+H]+	233.129	159	232.121	C13H16N2O2	5278.59	9	9	5127.52	9	10419.2	8004.94	19319	5554.78	11638.5	9	8903.86	13111.3	12981.8	4566.56	--	--	C01598	ko01100//Metabolic pathways;ko00380//Tryptophan metabolism	Amino acid metabolism;Global and overview maps	Metabolism
1257	MWS1855	2,5-Dimethyl pyrazine	Alkaloids	[M+H]+	109.076	67.0413	108.069	C6H8N2	12692.2	16153.7	16875.1	10855.4	9	12506.5	9	9	9	20525.4	11397.4	32216.6	37860.1	15619.1	20057.5	123-32-0	HMDB0035289	-	-	-	-
1258	MWStz261	Cyclo(D-Leu-L-Pro)	Amino acids and derivatives	[M+H]+	211.145	70.0652	210.137	C11H18N2O2	9	6880.58	4588.58	9	9	9	5405.43	2287.34	9	9	9	9	2299.59	6933.23	5522.3	--	--	-	-	-	-
1259	Hmqn003158	Sanguiin H1	Tannins	[M-H]-	785.092	301.007	786.092	C34H26O22	3186.63	1535.25	4380.42	2006.7	1937.76	1630.04	5592.35	5810.98	5036.26	3069.35	4722.72	3971.93	8414.63	3497.33	4364.99	82202-99-1	HMDB0039272	-	-	-	-
1260	Lmhp007836	LysoPE 16:3	Lipids	[M+H]+	448.246	307.227	447.239	C21H38NO7P	3453.45	3657.08	1651.73	878.693	681.248	1906.13	3189.29	3527.13	2417.91	3897.46	2429.26	3750.83	2915.32	1430.13	4190.65	--	--	-	-	-	-
1261	Lmsn003805	1-O-Galloyl-4-O-Feruloyl-β-D-glucose*	Phenolic acids	[M-H]-	507.114	169.014	508.122	C23H24O13	17524.5	12050.2	4438.21	11803.7	9434.58	12460.9	8525.63	12143	3133.57	4890.78	5787.27	2639.95	7426.39	12130.5	4405.81	--	--	-	-	-	-
1262	Lmsn003644	1-O-Galloyl-6-O-Feruloyl-β-D-glucose*	Phenolic acids	[M-H]-	507.114	169.014	508.122	C23H24O13	17524.5	12050.2	4438.21	11803.7	9434.58	12460.9	8525.63	12143	3133.57	4890.78	5787.27	2639.95	7426.39	12130.5	4405.81	--	--	-	-	-	-
1263	pmp000583	Diosmetin-7-O-glucuronide	Flavonoids	[M+H]+	477.103	301.07	476.096	C22H20O12	14965.1	9598.84	20450.9	25664.2	14303.9	9375.35	19712.8	8849.65	5358.57	14545.7	5122.56	8767.65	10785	9751.54	22516.9	--	--	-	-	-	-
1264	Zmln002252	Sideretin (5,7,8-Trihydroxy-6-methoxycoumarin)	Lignans and Coumarins	[M-H]-	223.029	149.025	224.032	C10H8O6	9	9	9	9085.39	9	9	9	9	19836.1	9	9	9	22498	21453.5	7360.64	--	--	-	-	-	-
Note: Q1, molecular formula of parent ion. Q2, characteristic daughter ion.
