# Supplementary material for: Transcriptome and Metabolome Analysis Reveals Salt-Tolerance Pathways in the Leaves and Roots of ZM-4 (Malus zumi) in the Early Stages of Salt Stress
Source: Int J Mol Sci. 2023 Feb 11;24(4):3638. doi: 10.3390/ijms24043638 (PMC9960305; doi:10.3390/ijms24043638)
Supplement: Supplementary file 1 [file ijms-24-03638-s001.zip › ijms-2193630-supplementary/Table S8.xlsx]

## Sheet: Sheet1
Table S8 All metabolites of roots in ZM-4 and M9T337 under salt stress
No.	ID	Compounds	Class	Ion mode	Q1 (Da)	Q3 (Da)	Molecular Weight (Da)	Formula	M-CKR-1	M-CKR-2	M-CKR-3	M-TR-1	M-TR-2	M-TR-3	Z-CKR-1	Z-CKR-2	Z-CKR-3	Z-TR-1	Z-TR-2	Z-TR-3	QC01	QC02	QC03	CAS	HMDB	C_ID	Pathway	KEGG_B_class	KEGG_A_class
1	Lmhn003240	Benzoylmalic acid	Phenolic acids	[M-H]-	237.04	121.03	238.048	C11H10O6	977707	727451	765424	294257	244652	221221	650619	2.36731e+06	1.71455e+06	505799	491403	440253	754166	753703	753460	22138-51-8	HMDB0039494	-	-	-	-
2	Jmwn002117	2-(3,4-dihydroxyphenyl)ethanediol 1-O-β-D-glucopyranoside	Phenolic acids	[M-H]-	331.103	153.02	332.111	C14H20O9	2.64225e+06	2.38162e+06	2.55613e+06	2.37661e+06	2.60391e+06	2.26707e+06	2.21609e+06	2.44737e+06	2.53258e+06	2.15776e+06	2.25317e+06	2.41553e+06	2.29232e+06	2.29534e+06	2.29328e+06	--	--	-	-	-	-
3	pmb0856	LysoPE 18:1(2n isomer)	Lipids	[M+H]+	480.308	339.289	479.301	C23H46NO7P	881046	1.01227e+06	756358	1.01986e+06	779252	797607	1.10997e+06	1.23519e+06	1.06271e+06	1.07466e+06	944113	1.0806e+06	952322	950052	950519	--	--	-	-	-	-
4	Hmgp002327	3-amino-2-naphthoic acid	Alkaloids	[M+H]+	188.071	118.06	187.063	C11H9O2N	5.24058e+07	4.2848e+07	4.75713e+07	2.90779e+07	4.12455e+07	3.49605e+07	4.05303e+07	4.39122e+07	2.70737e+07	2.92871e+07	2.44366e+07	2.43916e+07	3.54649e+07	3.55956e+07	3.54696e+07	--	--	-	-	-	-
5	pmp001273	LysoPC 18:2	Lipids	[M+H]+	520.34	184.073	519.332	C26H50NO7P	3.21848e+07	2.97417e+07	2.39643e+07	3.21924e+07	2.62171e+07	2.90568e+07	3.31005e+07	2.59338e+07	4.25185e+07	3.42193e+07	2.95048e+07	2.87889e+07	3.05227e+07	3.06318e+07	3.04941e+07	--	--	-	-	-	-
6	Lmqp006559	2-Amino-1,3-eicosanediol	Others	[M+H]+	330.337	312.326	329.327	C20H43NO2	1.34731e+06	1.71045e+06	1.74922e+06	1.54903e+06	1.56909e+06	1.47286e+06	2.06561e+06	2.07155e+06	1.40278e+06	1.39545e+06	1.58179e+06	1.60665e+06	1.80028e+06	1.79186e+06	1.80196e+06	--	--	-	-	-	-
7	Lmjp002906	Rhamnetin-3-O-Glucoside*	Flavonoids	[M+H]+	479.118	317.065	478.111	C22H22O12	3.5935e+06	6.30975e+06	7.41158e+06	5.96389e+06	5.22095e+06	5.60584e+06	7.79206e+06	9.52207e+06	9.14614e+06	1.1838e+07	1.0326e+07	1.12696e+07	8.0934e+06	8.12808e+06	8.14295e+06	--	--	-	-	-	-
8	mws2186	Avicularin(Quercetin-3-O-α-L-arabinofuranoside)	Flavonoids	[M+H]+	435.092	303	434.085	C20H18O11	5.33315e+07	4.08567e+07	4.43467e+07	5.56985e+07	6.52472e+07	6.86451e+07	5.70599e+07	6.18432e+07	6.21332e+07	54688252	5.72462e+07	5.94994e+07	5.79502e+07	5.76269e+07	5.80383e+07	--	--	-	-	-	-
9	Lmhp011388	2-α-Linolenoyl-glycerol*	Lipids	[M+H]+	353.269	261.221	352.261	C21H36O4	417756	369863	355019	415163	327761	355268	320451	206370	259929	367601	288779	296338	346882	343143	345445	--	--	-	-	-	-
10	pmb1096	Indole	Alkaloids	[M+H]+	118.065	91	117.058	C8H7N	244129	262509	262954	154642	205694	197845	321757	321747	200502	251817	162158	201525	237342	239112	236461	109-97-7	HMDB0035924	C00463	ko01100//Metabolic pathways;ko01110//Biosynthesis of secondary metabolites;ko00380//Tryptophan metabolism;ko00400//Phenylalanine, tyrosine and tryptophan biosynthesis;ko00402//Benzoxazinoid biosynthesis	Amino acid metabolism;Biosynthesis of other secondary metabolites;Global and overview maps	Metabolism
11	Zmdn003480	Cycloolivil-6-O-glucoside	Lignans and Coumarins	[M-H]-	537.198	375.152	538.205	C26H34O12	277456	211562	213124	184537	154390	188568	215456	201430	149862	182377	169101	172355	189066	188810	190851	--	--	-	-	-	-
12	mws0275	L-Malic acid	Organic acids	[M-H]-	133.014	71.0145	134.022	C4H6O5	5.09323e+07	4.80898e+07	4.87188e+07	5.35653e+07	5.36835e+07	5.28467e+07	5.77355e+07	5.93998e+07	5.17674e+07	4.64537e+07	4.88808e+07	4.82325e+07	5.39103e+07	5.45463e+07	5.40355e+07	97-67-6	HMDB0000156	C00149	ko01100//Metabolic pathways;ko01110//Biosynthesis of secondary metabolites;ko01120//Microbial metabolism in diverse environments;ko01130//Biosynthesis of antibiotics;ko01200//Carbon metabolism;ko00630//Glyoxylate and dicarboxylate metabolism;ko00710//Carbon fixation in photosynthetic organisms;ko00020//Citrate cycle (TCA cycle);ko00620//Pyruvate metabolism	Carbohydrate metabolism;Energy metabolism;Global and overview maps	Metabolism
13	Lmsn011201	Swinhoeic acid	Terpenoids	[M-H]-	485.327	455.317	486.334	C30H46O5	83554.4	63560.4	84003.6	83196.2	76760.6	89451.3	268494	227403	174708	205666	218170	164324	142590	144379	143731	--	--	-	-	-	-
14	mws0281	Citric Acid	Organic acids	[M-H]-	191.02	111.009	192.027	C6H8O7	1.64026e+08	1.55158e+08	149788940	1.67543e+08	1.6952e+08	1.7076e+08	1.76694e+08	177587982	1.77701e+08	1.68259e+08	1.71287e+08	1.74369e+08	1.70163e+08	1.71247e+08	1.72418e+08	77-92-9	HMDB0000094	C00158	ko01100//Metabolic pathways;ko01110//Biosynthesis of secondary metabolites;ko01120//Microbial metabolism in diverse environments;ko01130//Biosynthesis of antibiotics;ko01230//Biosynthesis of amino acids;ko01200//Carbon metabolism;ko01210//2-Oxocarboxylic acid metabolism;ko00630//Glyoxylate and dicarboxylate metabolism;ko00250//Alanine, aspartate and glutamate metabolism;ko00020//Citrate cycle (TC…	Amino acid metabolism;Carbohydrate metabolism;Global and overview maps	Metabolism
15	Lmsn000363	Raspberryketone glucoside	Phenolic acids	[M-H]-	325.129	145.066	326.137	C16H22O7	77461.8	57794.4	60546.5	146767	115991	119014	90016.9	80562.1	70673.2	100162	122935	106505	102015	102470	103367	--	--	-	-	-	-
16	Lhwp110301	Coleonolic acid	Terpenoids	[M+H]+	471.347	205.159	470.34	C30H46O4	1.02798e+07	9.56893e+06	1.03458e+07	1.10445e+07	1.26526e+07	1.19415e+07	7.91847e+06	8.51175e+06	6.93715e+06	7.2886e+06	7.37962e+06	7.30492e+06	1.00874e+07	9.95259e+06	1.00214e+07	--	--	-	-	-	-
17	Lmyn012331	Petroselinic acid*	Lipids	[M-H]-	281.249	281.249	282.256	C18H34O2	2.25724e+06	2.5576e+06	2.67454e+06	2.23974e+06	2.38349e+06	2.42687e+06	2.53848e+06	1.53499e+06	1.7649e+06	1.69023e+06	2.11979e+06	2.30239e+06	2.51605e+06	2.49823e+06	2.48236e+06	--	--	-	-	-	-
18	mws0396	Elaidic Acid*	Lipids	[M-H]-	281.249	281.248	282.256	C18H34O2	2.25724e+06	2.5576e+06	2.67454e+06	2.23974e+06	2.38349e+06	2.42687e+06	2.53848e+06	1.53499e+06	1.7649e+06	1.69023e+06	2.11979e+06	2.30239e+06	2.51605e+06	2.49823e+06	2.48236e+06	--	--	-	-	-	-
19	mws2623	11-Octadecanoic acid(Vaccenic acid)*	Lipids	[M-H]-	281.249	281.25	282.256	C18H34O2	2.25724e+06	2.5576e+06	2.67454e+06	2.23974e+06	2.38349e+06	2.42687e+06	2.53848e+06	1.53499e+06	1.7649e+06	1.69023e+06	2.11979e+06	2.30239e+06	2.51605e+06	2.49823e+06	2.48236e+06	--	--	-	-	-	-
20	pme1201	Phloretin	Flavonoids	[M-H]-	273.077	167	274.084	C15H14O5	1.56485e+08	1.5832e+08	156653932	1.49112e+08	1.52657e+08	149004723	1.45491e+08	8.92642e+07	1.54308e+08	1.16511e+08	1.3538e+08	1.40005e+08	1.47016e+08	1.49068e+08	1.4783e+08	60-82-2	HMDB0003306	C00774	ko01110//Biosynthesis of secondary metabolites;ko00941//Flavonoid biosynthesis	Biosynthesis of other secondary metabolites;Global and overview maps	Metabolism
21	pme2960	Naringenin chalcone; 2',4,4',6'-Tetrahydroxychalcone	Flavonoids	[M+H]+	273.076	153	272.068	C15H12O5	848967	1.03712e+06	896161	802986	876278	1.01482e+06	6.99245e+06	2.63572e+06	3.88715e+06	2.20387e+06	4.96598e+06	5.67366e+06	4.0317e+06	3.98319e+06	4.03565e+06	--	--	C06561	ko01100//Metabolic pathways;ko01110//Biosynthesis of secondary metabolites;ko00941//Flavonoid biosynthesis	Biosynthesis of other secondary metabolites;Global and overview maps	Metabolism
22	Hmhn007023	2α,3α,19α-Trihydroxyursolic acid	Terpenoids	[M-H]-	503.338	485.33	504.345	C30H48O6	3.4403e+06	3.19889e+06	3.57641e+06	3.20169e+06	3.6284e+06	3.69126e+06	2.16901e+06	2.67488e+06	1.8175e+06	1.87656e+06	1.70937e+06	1.59217e+06	2.68082e+06	2.71822e+06	2.68712e+06	--	--	-	-	-	-
23	Lmxn006423	2(3H)-Benzothiazolone	Alkaloids	[M-H]-	150.002	122.007	151.009	C7H5NOS	109567	142929	132399	99803.6	96635.7	96836.8	129751	76539.7	100304	119262	120805	95943.2	109328	110555	108966	--	--	-	-	-	-
24	pmp001251	LysoPC 18:2(2n isomer)	Lipids	[M+H]+	520.34	184.073	519.332	C26H50NO7P	1.99424e+07	2.36338e+07	1.72115e+07	2.11472e+07	1.65336e+07	1.94824e+07	2.17874e+07	1.96644e+07	3.01347e+07	2.11203e+07	2.22569e+07	2.0817e+07	1.99255e+07	2.00936e+07	2.02352e+07	--	--	-	-	-	-
25	mws0042	Epigallocatechin	Flavonoids	[M-H]-	305.067	125	306.074	C15H14O7	519639	493838	532115	902348	942062	934508	1.41878e+06	1.28469e+06	1.14029e+06	1.3325e+06	1.39051e+06	1.44853e+06	1.01665e+06	1.0103e+06	1.02623e+06	-	HMDB0141542	C12136	ko01110//Biosynthesis of secondary metabolites;ko00941//Flavonoid biosynthesis	Biosynthesis of other secondary metabolites;Global and overview maps	Metabolism
26	pmb0865	LysoPC 18:3(2n isomer)	Lipids	[M+H]+	518.324	184.073	517.317	C26H48NO7P	113417916	1.12536e+08	1.03574e+08	1.15874e+08	1.00904e+08	1.07507e+08	9.87041e+07	8.23825e+07	1.00144e+08	1.21689e+08	1.09692e+08	1.09748e+08	1.06552e+08	1.06124e+08	1.04872e+08	--	--	-	-	-	-
27	pmb1650	Octadeca-11E,13E,15Z-trienoic acid	Lipids	[M+H]+	279.2	149.4	278.225	C18H30O2	8.76681e+07	8.93918e+07	8.88306e+07	8.94253e+07	8.9664e+07	9.05017e+07	8.48733e+07	8.41064e+07	8.62128e+07	9.07634e+07	8.78331e+07	8.971e+07	9.09237e+07	8.96072e+07	8.95006e+07	--	--	-	-	-	-
28	Lmln010063	2,6-Di-tert-butylphenol*	Phenolic acids	[M-H]-	205.158	189.129	206.167	C14H22O	162906	144143	155935	191198	216548	209784	149080	164386	133916	184251	148098	167654	155488	154158	156924	--	--	-	-	-	-
29	MWSHY0174	Epicatechin	Flavonoids	[M+H]+	291.086	139.04	290.079	C15H14O6	104742966	1.10369e+08	1.1248e+08	1.24031e+08	1.22227e+08	1.1794e+08	1.25084e+08	1.30999e+08	1.23256e+08	1.29816e+08	1.17839e+08	1.30601e+08	1.19361e+08	1.1844e+08	1.20691e+08	18829-70-4	HMDB0037953	C09727	ko01110//Biosynthesis of secondary metabolites;ko00941//Flavonoid biosynthesis	Biosynthesis of other secondary metabolites;Global and overview maps	Metabolism
30	Hmhp001812	2'-O-Methyladenosine	Nucleotides and derivatives	[M+H]+	282.12	136.06	281.112	C11H15N5O4	324950	302506	386738	378314	384566	381990	513808	416958	541700	286808	373248	377206	410376	418422	413250	2140-79-6	HMDB0004326	-	-	-	-
31	mws0097	Pinoresinol	Lignans and Coumarins	[M-H]-	357.134	151	358.142	C20H22O6	414839	399310	435209	433566	519116	460151	342681	390254	475030	440093	451277	458553	425425	417353	423428	--	--	C05366	ko01110//Biosynthesis of secondary metabolites	Global and overview maps	Metabolism
32	pmb3107	Glucosyringic Acid	Phenolic acids	[M-H]-	359.098	182.1	360.106	C15H20O10	8.94881e+06	8.28791e+06	8.41982e+06	8.16482e+06	8.88149e+06	9.78389e+06	5.12678e+06	5.14726e+06	5.11136e+06	4.84779e+06	4.96057e+06	4.37192e+06	6.30049e+06	6.29613e+06	6.40867e+06	--	--	-	-	-	-
33	pmn001516	5-Galloylshikimic acid	Phenolic acids	[M-H]-	325.057	125	326.064	C14H14O9	14357.1	11125	14716.2	18151.7	22486.2	11509.4	20569.3	28268.6	19927.9	20896.3	22567.8	24206.6	19530.1	19926.9	19703.7	--	--	-	-	-	-
34	pma2987	Histidinol	Alkaloids	[M+H]+	142.097	124.087	141.09	C6H11N3O	1.83062e+07	1.80128e+07	1.87877e+07	1.28624e+07	1.4094e+07	1.3834e+07	1.57151e+07	1.47204e+07	1.96654e+07	1.47359e+07	1.44573e+07	1.46682e+07	1.55945e+07	1.53532e+07	1.56627e+07	4836-52-6	HMDB0003431	C00860	ko01100//Metabolic pathways;ko01110//Biosynthesis of secondary metabolites;ko01230//Biosynthesis of amino acids;ko00340//Histidine metabolism	Amino acid metabolism;Global and overview maps	Metabolism
35	pmp000269	Arjunic Acid	Terpenoids	[M+H]+	489.358	407.33	488.35	C30H48O5	2.62373e+06	2.37884e+06	2.59985e+06	2.73984e+06	3.1415e+06	2.76038e+06	2.00381e+06	2.07902e+06	1.77636e+06	1.77455e+06	1.99824e+06	1.81163e+06	2.51148e+06	2.5126e+06	2.46666e+06	--	--	-	-	-	-
36	Zmtn001661	Vanilloloside	Phenolic acids	[M-H]-	315.106	153.019	316.116	C14H20O8	2.78698e+07	2.81266e+07	3.01446e+07	2.22056e+07	1.93143e+07	2.07018e+07	1.87395e+07	2.13995e+07	1.66099e+07	2.45943e+07	2.06254e+07	2.16934e+07	2.1599e+07	2.12589e+07	2.16908e+07	74950-96-2	HMDB0032013	-	-	-	-
37	mws1589	D-Panose	Others	[M-H]-	503.162	179	504.169	C18H32O16	5362.52	4397.89	1364.08	2316.85	9	3890.61	2163.86	4059.74	2780.78	912.205	8538.68	2398.35	2445.72	2491.82	2491.82	--	--	-	-	-	-
38	pme2125	Raffinose	Others	[M-H]-	503.162	179	504.169	C18H32O16	5362.52	4397.89	1364.08	2316.85	9	3890.61	2163.86	4059.74	2780.78	912.205	8538.68	2398.35	2445.72	2491.82	2491.82	512-69-6	HMDB0003213	C00492	ko02010//ABC transporters;ko00052//Galactose metabolism	Carbohydrate metabolism;Membrane transport	Environmental Information Processing;Metabolism
39	Zmjp000966	Vidarabine	Nucleotides and derivatives	[M+H]+	268.106	136.062	267.097	C10H13N5O4	1.20011e+08	116432489	1.11629e+08	122964496	1.06864e+08	1.17404e+08	1.23258e+08	1.3675e+08	1.34098e+08	117087117	8.84204e+07	1.2457e+08	1.23631e+08	1.24458e+08	1.2186e+08	24356-66-9	HMDB0014340	-	-	-	-
40	mws0093	Coniferyl alcohol	Phenolic acids	[M-H]-	179.071	146	180.079	C10H12O3	1.7695e+06	2.11387e+06	1.75725e+06	894463	1.59776e+06	1.08231e+06	1.98169e+06	529321	2.71054e+06	541977	1.05731e+06	1.17008e+06	1.43303e+06	1.40707e+06	1.43467e+06	458-35-5	HMDB0012915	C00590	ko01100//Metabolic pathways;ko01110//Biosynthesis of secondary metabolites;ko00940//Phenylpropanoid biosynthesis	Biosynthesis of other secondary metabolites;Global and overview maps	Metabolism
41	Lmmn001294	Koaburaside	Phenolic acids	[M-H]-	331.103	153.02	332.111	C14H20O9	2.50502e+06	2.31507e+06	2.66993e+06	2.33938e+06	2.49901e+06	2.35207e+06	2.06086e+06	2.25999e+06	2.56473e+06	2.21702e+06	2.16103e+06	2.24505e+06	2.23295e+06	2.27281e+06	2.27935e+06	--	--	-	-	-	-
42	Lmcn003163	Epitheaflavic acid-3-O-Gallate	Flavonoids	[M-H]-	579.078	289.073	580.085	C28H20O14	9.56444e+07	1.07434e+08	1.02337e+08	1.03751e+08	1.04557e+08	1.04466e+08	1.20498e+08	1.19017e+08	1.15587e+08	1.21866e+08	1.18993e+08	1.11516e+08	112860377	110871183	1.10578e+08	--	--	-	-	-	-
43	Lmyn002403	Mandelic acid-β-glucoside	Phenolic acids	[M-H]-	313.093	101.024	314.1	C14H18O8	211126	160061	203127	147806	184499	176018	467095	514260	568137	649003	502197	545013	334337	327195	332777	--	--	-	-	-	-
44	MWS0132	Oxiglutatione	Amino acids and derivatives	[M-H]-	611.148	306.074	612.152	C20H32N6O12S2	59086.7	40862.4	58735.8	96890.8	91857.8	82990.6	117675	113178	63032.1	53527.9	86014.3	108308	67500	68754.5	67321.9	27025-41-8	HMDB0003337	C00127	ko00480//Glutathione metabolism	Metabolism of other amino acids	Metabolism
45	Hmqn003054	9,10,11-Trihydroxy-12-octadecenoic acid	Lipids	[M-H]-	329.235	311.221	330.24	C18H34O5	110562	102383	140041	76289	86047.2	80019.2	88108.5	56347.4	77620.6	62785.3	53224.6	51704.2	85248.2	85227.7	86994.2	--	--	-	-	-	-
46	Lmyp004052	Quercetin-3-O-(6''-O-p-Coumaroyl)galactoside	Flavonoids	[M+H]+	611.139	147.044	610.132	C30H26O14	208999	199709	255611	653543	592336	811281	9	9	9	7225.81	7795.28	11151.5	237971	242984	237998	--	--	-	-	-	-
47	Lmmn000806	Dimethylmalonic acid	Organic acids	[M-H]-	131.035	87.0459	132.042	C5H8O4	181771	152631	141230	71059.5	96259.1	107211	50467.9	45104.3	38210.9	41739.9	45954.8	41289.5	75940.6	74759.4	76578.2	595-46-0	HMDB0002001	-	-	-	-
48	Hmln008019	Nonivamide	Alkaloids	[M-H]-	292.192	156.139	293.199	C17H27NO3	22909.2	24654.5	36517.6	10797.2	21408.6	18038.5	21104.4	5726.56	23437.7	6779.31	12661.4	14376.8	16546.8	16957.6	16730.1	2444-46-4	HMDB0029846	-	-	-	-
49	pmn001367	Protocatechuic acid-4-O-glucoside	Phenolic acids	[M-H]-	315.072	153.017	316.079	C13H16O9	2.92981e+07	3.08594e+07	3.05415e+07	2.2763e+07	2.00799e+07	2.06021e+07	1.88962e+07	2.13279e+07	1.62337e+07	2.5821e+07	2.10107e+07	2.16637e+07	2.19645e+07	2.21768e+07	2.25154e+07	--	--	-	-	-	-
50	Smhn004467	Pyrafortunoside C	Phenolic acids	[M-H]-	523.14	229.05	524.153	C24H28O13	423524	336881	402695	458863	528027	527550	810643	929316	713672	914568	921573	767207	605883	618708	604660	--	--	-	-	-	-
51	mws4052	1-Aminocyclopropane-1-carboxylic acid	Organic acids	[M+H]+	102.055	56.05	101.048	C4H7NO2	240475	252929	217961	405770	425197	426172	342065	464921	483068	391022	435902	415016	455849	446636	445144	22059-21-8	HMDB0036458	C01234	ko01100//Metabolic pathways;ko01110//Biosynthesis of secondary metabolites;ko00270//Cysteine and methionine metabolism	Amino acid metabolism;Global and overview maps	Metabolism
52	pmp000271	1β,2α,3α,19α-Tetrahydroxyurs-12-en-28-oic acid	Terpenoids	[M+H]+	505.352	423.325	504.345	C30H48O6	1.59506e+06	1.24161e+06	1.47521e+06	2.6991e+06	2.72584e+06	3.00117e+06	905649	710709	609230	806180	1.00038e+06	647991	1.70708e+06	1.6657e+06	1.69852e+06	--	--	-	-	-	-
53	pmb0874	LysoPE 18:2(2n isomer)	Lipids	[M+H]+	478.293	337.274	477.286	C23H44NO7P	1.37851e+07	1.45827e+07	1.10125e+07	1.40285e+07	1.11929e+07	1.67566e+07	1.22303e+07	1.03189e+07	1.56557e+07	1.54321e+07	1.69178e+07	1.38239e+07	1.259e+07	1.28533e+07	1.2551e+07	--	--	-	-	-	-
54	mws1077	Scopoletin-7-O-glucoside (Scopolin)	Lignans and Coumarins	[M+H]+	355.102	193.049	354.095	C16H18O9	320608	299848	263388	523554	480414	396173	682812	658654	774293	748862	705427	797428	598624	591548	607197	--	--	C01527	ko01110//Biosynthesis of secondary metabolites;ko00940//Phenylpropanoid biosynthesis	Biosynthesis of other secondary metabolites;Global and overview maps	Metabolism
55	mws0289	LysoPE 18:1	Lipids	[M+H]+	480.308	339.289	479.301	C23H46NO7P	1.43442e+06	1.18236e+06	1.10179e+06	1.24299e+06	1.12004e+06	1.1208e+06	1.4754e+06	1.29305e+06	1.28622e+06	1.30788e+06	1.34371e+06	1.33331e+06	1.31391e+06	1.34478e+06	1.34506e+06	--	--	-	-	-	-
56	Hmmn002544	Ferulic acid-4-O-glucoside	Phenolic acids	[M-H]-	355.104	193.05	356.111	C16H20O9	257143	313271	281653	451298	474649	437995	948272	886949	759517	2.12625e+06	1.01015e+06	1.14895e+06	686449	700977	704025	--	--	-	-	-	-
57	mws4176	L-Alanyl-L-Phenylalanine	Amino acids and derivatives	[M+H]+	237.123	120.088	236.116	C12H16N2O3	92640.1	69190.8	65579.1	62393	66496.1	71444.5	97142.7	77174.6	102765	78924.6	75469.9	68563.8	76315.4	77901.5	78292.9	-	HMDB0028694	-	-	-	-
58	Lmhp007598	LysoPC 19:2(2n isomer)	Lipids	[M+H]+	534.355	184.073	533.348	C27H52NO7P	220984	176698	250744	157900	168228	218918	204348	177328	189595	218070	144292	231144	220743	226714	224649	--	--	-	-	-	-
59	Lmmn002260	5'-Methoxyisolariciresinol-9'-O-glucoside	Lignans and Coumarins	[M-H]-	551.213	389.167	552.221	C27H36O12	1.1103e+06	952719	1.03525e+06	785319	717411	754273	1.058e+06	1.38126e+06	875651	1.21743e+06	1.21986e+06	1.11753e+06	998716	984333	971638	--	--	-	-	-	-
60	Lmhp009187	LysoPE 15:0	Lipids	[M+H]+	440.277	299.258	439.27	C20H42NO7P	173666	193278	151973	155563	128947	136067	195390	211090	219691	185361	164861	177444	172420	168727	167944	--	--	-	-	-	-
61	Lmsn009589	2α,3β,19α,23-Tetrahydroxyurs-12-en-28-oic acid	Terpenoids	[M-H]-	503.338	421.311	504.345	C30H48O6	291190	217484	256035	460058	463239	473992	134698	115230	95523.3	120052	145354	101753	283897	277868	276374	--	--	-	-	-	-
62	MWStz040	Pterolactam	Alkaloids	[M+H]+	116.07	70.0668	115.063	C5H9NO2	7.90628e+06	7.85309e+06	7.71526e+06	9.84768e+06	1.0142e+07	1.07206e+07	1.02572e+07	1.05018e+07	1.0601e+07	8.09763e+06	9.10668e+06	7.68392e+06	9.6965e+06	9.4124e+06	9.55289e+06	38072-88-7	HMDB0034208	-	-	-	-
63	pmp000266	3β,19α-Dihydroxyolean-12-en-28-oic acid	Terpenoids	[M+H]+	473.363	207.173	472.355	C30H48O4	569070	195006	566217	226515	236396	661392	649539	700825	608306	631381	626194	579248	627020	610276	611981	--	--	-	-	-	-
64	mws1073	Apigenin-6,8-di-C-glucoside (Vicenin-2)	Flavonoids	[M+H]+	595.166	457.2	594.159	C27H30O15	138011	117881	151411	266666	239942	261200	219710	218078	175204	250850	305807	229555	214332	220603	219212	--	--	-	-	-	-
65	Hmhn003518	4-O-β-D-glucopyranosylferulic acid*	Phenolic acids	[M-H]-	355.104	175.04	356.111	C16H20O9	4.73764e+07	5.09691e+07	4.98482e+07	5.99279e+07	6.08624e+07	6.23561e+07	2.38057e+07	2.48211e+07	2.16853e+07	2.55694e+07	2.44628e+07	2.44154e+07	4.3089e+07	4.20257e+07	4.19204e+07	--	--	-	-	-	-
66	mws0230	L-Threonine	Amino acids and derivatives	[M+H]+	120.066	74	119.058	C4H9NO3	1.3286e+06	1.30231e+06	1.21255e+06	1.46471e+06	1.60248e+06	1.59917e+06	2.0855e+06	2.16344e+06	2.02135e+06	1.35266e+06	1.65648e+06	1.58169e+06	1.64184e+06	1.63613e+06	1.59554e+06	72-19-5	HMDB0000167	C00188	ko01100//Metabolic pathways;ko01110//Biosynthesis of secondary metabolites;ko01120//Microbial metabolism in diverse environments;ko01130//Biosynthesis of antibiotics;ko01230//Biosynthesis of amino acids;ko02010//ABC transporters;ko00970//Aminoacyl-tRNA biosynthesis;ko00260//Glycine, serine and threonine metabolism;ko00290//Valine, leucine and isoleucine biosynthesis;ko00261//Monobactam biosynthes…	Amino acid metabolism;Biosynthesis of other secondary metabolites;Global and overview maps;Membrane transport;Metabolism of cofactors and vitamins;Translation	Environmental Information Processing;Genetic Information Processing;Metabolism
67	mws0601	Pyrrole-2-carboxylic acid	Organic acids	[M-H]-	110.025	66	111.032	C5H5NO2	92011.8	102147	93955.7	51298.1	89796.8	63417.6	53450.1	16930.2	89151.2	20243	29776.3	40996.6	57818	56860.5	56027	634-97-9	HMDB0004230	C05942	ko00330//Arginine and proline metabolism	Amino acid metabolism	Metabolism
68	Lmhp009890	LysoPC 20:3	Lipids	[M+H]+	546.355	184.073	545.348	C28H52NO7P	1.34243e+06	1.03278e+06	815454	596572	477746	551575	401596	382478	557025	476337	407663	454764	606702	626130	617858	--	--	-	-	-	-
69	zjmp120216	11α-Hydroxy-3-oxours-12-en-28-oic acid	Terpenoids	[M+H]+	471.345	435.326	470.34	C30H46O4	231146	193112	149634	204019	239333	220357	198713	200990	172279	189880	169764	146136	212174	212603	218245	--	--	-	-	-	-
70	mws1474	5,7-Dihydroxy-3',4',5'-trimethoxyflavone	Flavonoids	[M+H]+	345.097	284	344.09	C18H16O7	15322.7	19988.8	7988.84	8908.99	4507.52	7426.74	73823.6	17197.7	11325.6	2076.98	14741.5	12281.1	16072.2	15653	16111	18103-42-9	HMDB0037692	-	-	-	-
71	MWSHY0071	Chrysin	Flavonoids	[M+H]+	255.064	153.018	254.058	C15H10O4	81568.3	101126	82493	61982.8	88484.5	67803.4	482473	74761.7	583880	161685	255484	320116	192196	198214	193821	480-40-0	HMDB0036619	C10028	ko00941//Flavonoid biosynthesis	Biosynthesis of other secondary metabolites	Metabolism
72	Zmzn000078	Dihydroxyacetone phosphate	Others	[M-H]-	168.988	78.9583	169.998	C3H7O6P	54180.1	40728.9	49300.5	73728.9	91030.7	78721.8	69339.6	64621.4	35382.4	82396	69867.5	69229.5	50399.5	49322	50927.4	1957-04-05	HMDB0001473	C00111	ko01100//Metabolic pathways;ko01110//Biosynthesis of secondary metabolites;ko01120//Microbial metabolism in diverse environments;ko01130//Biosynthesis of antibiotics;ko01230//Biosynthesis of amino acids;ko01200//Carbon metabolism;ko00052//Galactose metabolism;ko00760//Nicotinate and nicotinamide metabolism;ko00040//Pentose and glucuronate interconversions;ko00710//Carbon fixation in photosyntheti…	Carbohydrate metabolism;Energy metabolism;Global and overview maps;Lipid metabolism;Metabolism of cofactors and vitamins	Metabolism
73	pme2693	N-Acetylputrescine	Alkaloids	[M+H]+	131.118	114.091	130.111	C6H14N2O	166076	162141	167118	115974	122485	139756	136090	75328	126071	60923	109993	84112.1	139858	141458	136919	18233-70-0	HMDB0002064	C02714	ko01100//Metabolic pathways;ko00330//Arginine and proline metabolism	Amino acid metabolism;Global and overview maps	Metabolism
74	pmc0960	LysoPC 20:4	Lipids	[M+H]+	544.34	184.073	543.332	C28H50NO7P	3.68712e+06	2.92343e+06	2.04855e+06	1.11541e+06	907173	996305	1.05791e+06	1.15569e+06	1.6148e+06	801832	1.13711e+06	968372	1.57646e+06	1.52547e+06	1.54596e+06	--	--	-	-	-	-
75	Lmjp003295	6-Methoxykaempferol-3-O-glucoside	Flavonoids	[M+H]+	479.118	317.073	478.111	C22H22O12	5.70329e+06	5.47391e+06	6.82202e+06	6.47699e+06	5.73915e+06	6.99169e+06	1.98585e+06	8.11977e+06	2.71865e+06	8.99356e+06	8.8173e+06	9.4151e+06	6.72011e+06	6.86015e+06	6.9452e+06	--	--	-	-	-	-
76	mws0836	Procyanidin B1	Tannins	[M-H]-	577.135	425.1	578.142	C30H26O12	3.90217e+06	3.55409e+06	4.03496e+06	2.97932e+06	3.21115e+06	2.90859e+06	5.28323e+06	3.80011e+06	4.83807e+06	4.43774e+06	4.71508e+06	4.20891e+06	3.90093e+06	4.03536e+06	3.96691e+06	20315-25-7	HMDB0029754	-	-	-	-
77	Lmmn003663	5-Glucosyloxy-2-Hydroxybenzoic acid methyl ester	Phenolic acids	[M-H]-	329.088	167.036	330.095	C14H18O9	8.67132e+06	8.3099e+06	8.10408e+06	9.12395e+06	9.49245e+06	8.03464e+06	6.02996e+06	6.72668e+06	7.01478e+06	5.81821e+06	6.7503e+06	6.12227e+06	6.94563e+06	7.14514e+06	7.16381e+06	--	--	-	-	-	-
78	Lmtn003598	3-Prenyl-4-O-glucosyloxy-4-hydroxybenzoic acid	Phenolic acids	[M-H]-	367.14	205.08	368.147	C18H24O8	422524	474088	637830	567563	673771	703644	843087	959006	670180	711514	620394	744143	619631	622023	602768	--	--	-	-	-	-
79	mws0055	Tangeretin (4',5,6,7,8-Pentamethoxyflavone)	Flavonoids	[M+H]+	373.128	343.09	372.121	C20H20O7	318147	293009	361427	214070	237528	185524	307827	352529	227211	206788	173632	179896	248365	240955	248185	--	--	-	-	-	-
80	Lmsp013456	3β-Hydroxytaraxastan-28,20β-olide	Terpenoids	[M+H]+	455.352	203.179	454.345	C30H46O3	11573.4	10149.8	9034.18	11038	8588.68	10007.8	10625.7	10188	10028.6	10625.7	9981.5	12637.4	9466.42	9790.19	9697.66	--	--	-	-	-	-
81	Lhwp110124	Betulinic acid	Terpenoids	[M+H]+	457.367	411.366	456.36	C30H48O3	1.51284e+06	1.29169e+06	1.43201e+06	1.5521e+06	1.67181e+06	1.70288e+06	2.13568e+06	2.16847e+06	1.78948e+06	2.01596e+06	1.91303e+06	1.78621e+06	1.77143e+06	1.82847e+06	1.77894e+06	472-15-1	HMDB0030094	-	-	-	-
82	pma6298	3-Hydroxypyridine	Alkaloids	[M+H]+	96.04	68.05	95.0371	C5H5NO	83858.9	54270.6	105187	42479.7	110190	95393.7	108116	15973.8	134079	29530.3	44897.8	66623.8	66938.6	64972.9	64942.9	--	--	-	-	-	-
83	pmf0291	4-Hydroxypyridine	Alkaloids	[M+H]+	96.04	68.05	95.0371	C5H5NO	83858.9	54270.6	105187	42479.7	110190	95393.7	108116	15973.8	134079	29530.3	44897.8	66623.8	66938.6	64972.9	64942.9	--	--	-	-	-	-
84	Zmyn004449	9-Hydroxy-12-oxo-10(E),15(Z)-octadecadienoic acid	Lipids	[M-H]-	309.208	171.103	310.214	C18H30O4	24716.9	28879.2	25605.8	14694.2	16388.6	16621.5	25394.3	13654.3	15590.4	15724.2	11982.1	11846.6	19110.6	18461.4	18869.6	--	--	C21923	ko01110//Biosynthesis of secondary metabolites	Global and overview maps	Metabolism
85	Lmyn003835	4-(3,4,5-Trihydroxybenzoxy)benzoic acid	Phenolic acids	[M-H]-	289.035	137.024	290.043	C14H10O7	1.38945e+06	1.70869e+06	1.60946e+06	1.61028e+06	2.10338e+06	1.71601e+06	2.57504e+06	1.47412e+06	2.24154e+06	1.32967e+06	1.90459e+06	2.05777e+06	1.83788e+06	1.79632e+06	1.77616e+06	--	--	-	-	-	-
86	mws1350	Syringaldehyde; 4-Hydroxy-3,5-Dimethoxybenzaldehyde	Phenolic acids	[M-H]-	181.051	151	182.058	C9H10O4	448767	715388	614911	224456	429978	284774	588564	402550	728014	118296	237603	272206	364810	371624	377820	--	--	-	-	-	-
87	pme1598	Hesperetin-5-O-glucoside	Flavonoids	[M-H]-	463.125	301	464.132	C22H24O11	2.26282e+07	2.27577e+07	2.2651e+07	2.33278e+07	2.33216e+07	2.30853e+07	7.47606e+06	9.67139e+06	7.70777e+06	9.11593e+06	1.08691e+07	1.04862e+07	1.71422e+07	1.66672e+07	1.66024e+07	--	--	-	-	-	-
88	MWSHY0046	Quercetin-3-O-glucoside (Isoquercitrin)*	Flavonoids	[M+H]+	465.103	303.051	464.096	C21H20O12	6.3119e+07	6.23818e+07	7.24533e+07	7.4163e+07	6.99036e+07	7.7199e+07	2.51203e+07	3.23695e+07	2.47589e+07	3.26805e+07	3.40543e+07	3.53015e+07	5.3192e+07	5.29946e+07	5.47155e+07	--	--	C05623	ko01100//Metabolic pathways;ko01110//Biosynthesis of secondary metabolites;ko00944//Flavone and flavonol biosynthesis	Biosynthesis of other secondary metabolites;Global and overview maps	Metabolism
89	pmb2871	1-O-Gentisoyl-β-D-glucoside	Phenolic acids	[M-H]-	315.072	153.019	316.079	C13H16O9	2.0246e+07	2.0446e+07	2.23434e+07	7.87441e+06	1.51048e+07	1.59532e+07	5.39452e+06	16219483	1.23999e+07	1.89956e+07	7.0264e+06	7.70842e+06	1.61815e+07	1.65016e+07	1.67641e+07	--	--	-	-	-	-
90	mws0914	3,5,7-Trihydroxyflavanone (Pinobanksin)	Flavonoids	[M-H]-	271.061	151.003	272.068	C15H12O5	646119	620126	633370	421519	437829	387556	654734	529290	1.73175e+06	508272	707307	664043	647628	668059	648108	--	--	C09826	ko00941//Flavonoid biosynthesis	Biosynthesis of other secondary metabolites	Metabolism
91	Lmhp008742	LysoPC 20:5	Lipids	[M+H]+	542.324	184.073	541.317	C28H48NO7P	468049	347205	309848	192067	171987	208752	87013.8	138478	109696	102204	78203.4	97829.3	204243	203831	210399	--	--	-	-	-	-
92	mws2118	Phloretin-2'-O-glucoside (Phlorizin)	Flavonoids	[M-H]-	435.13	166.7	436.137	C21H24O10	2.14586e+08	2.26738e+08	2.18232e+08	2.16648e+08	2.12553e+08	2.11714e+08	218549021	2.25686e+08	2.36713e+08	2.14404e+08	2.30633e+08	2.17912e+08	2.17511e+08	2.18736e+08	2.11518e+08	--	--	C01604	ko01110//Biosynthesis of secondary metabolites;ko00941//Flavonoid biosynthesis	Biosynthesis of other secondary metabolites;Global and overview maps	Metabolism
93	mws0906	Coniferin	Phenolic acids	[M-H]-	341.124	179	342.132	C16H22O8	5.22402e+06	4.43006e+06	4.94152e+06	4.44744e+06	4.42447e+06	4.76902e+06	5.99168e+06	6.84704e+06	5.00069e+06	7.16794e+06	6.87537e+06	6.32235e+06	5.56182e+06	5.57717e+06	5.3972e+06	531-29-3	HMDB0013682	C00761	ko00940//Phenylpropanoid biosynthesis	Biosynthesis of other secondary metabolites	Metabolism
94	Ymjm000116	6-O-Acetylarbutin	Phenolic acids	[M-H]-	313.092	151.039	314.1	C14H18O8	990879	907495	1.18012e+06	969341	1.03695e+06	1.02161e+06	968340	1.18729e+06	763108	1.14214e+06	1.0349e+06	1.15955e+06	1.05637e+06	1.08078e+06	1.09496e+06	10338-88-2	HMDB0034060	-	-	-	-
95	pmb0854	LysoPC 18:3	Lipids	[M+H]+	518.324	184.073	517.317	C26H48NO7P	9	9	9	1.09578e+07	8.7495e+06	8.37512e+06	9.45191e+06	1.69903e+07	2.31027e+07	1.11331e+07	8.61922e+06	1.02927e+07	9.56682e+06	9.789e+06	9.918e+06	--	--	-	-	-	-
96	Lmdp004267	Quercetin-3-O-(6''-O-p-Coumaroyl)glucoside	Flavonoids	[M+H]+	611.139	147.044	610.132	C30H26O14	217868	158168	234087	673359	587467	773777	9	9	9	27824.8	14105.4	12123	215049	210070	217798	--	--	-	-	-	-
97	Lmyp004516	Quercetin-3-O-(2''-O-p-Coumaroyl)galactoside	Flavonoids	[M+H]+	611.139	147.044	610.132	C30H26O14	217868	158168	234087	673359	587467	773777	9	9	9	27824.8	14105.4	12123	215049	210070	217798	--	--	-	-	-	-
98	Lmbn005287	7S,8S-DiHODE; (9Z,12Z)-(7S,8S)-Dihydroxyoctadeca-9,12-dienoic acid	Lipids	[M-H]-	311.223	249.225	312.23	C18H32O4	279715	265977	257144	189179	179401	198732	194557	154916	208184	146944	130618	132871	175133	181671	177631	--	--	C07354	ko00591//Linoleic acid metabolism	Lipid metabolism	Metabolism
99	mws1179	Naringenin-7-O-glucoside (Prunin)	Flavonoids	[M-H]-	433.114	271	434.121	C21H22O10	2.07188e+06	2.1722e+06	2.11658e+06	2.64321e+06	2.46688e+06	2.37034e+06	3.91867e+06	4.09308e+06	3.80164e+06	3.13171e+06	3.6246e+06	3.73223e+06	2.85517e+06	2.82342e+06	2.92719e+06	--	--	C09099	ko00941//Flavonoid biosynthesis	Biosynthesis of other secondary metabolites	Metabolism
100	pme0432	Procyanidin A2	Tannins	[M-H]-	575.12	285.01	576.127	C30H24O12	399316	382396	392361	391752	393445	301590	571924	590708	511485	526079	476760	534256	449559	465877	453736	41743-41-3	HMDB0037655	-	-	-	-
101	pme0274	6-Aminocaproic acid	Organic acids	[M+H]+	132.102	69	131.095	C6H13NO2	8.36933e+06	6.33626e+06	9.78143e+06	9.0436e+06	11092500	1.10683e+07	1.33748e+07	1.05233e+07	9.70334e+06	7.49478e+06	7.88044e+06	7.55482e+06	8.28237e+06	8.14761e+06	8.45623e+06	60-32-2	HMDB0001901	C02378	ko01100//Metabolic pathways;ko01120//Microbial metabolism in diverse environments	Global and overview maps	Metabolism
102	pmb0855	LysoPC 16:0	Lipids	[M+H]+	496.34	184.073	495.332	C24H50NO7P	2.2263e+07	2.24991e+07	1.83319e+07	2.08345e+07	1.74054e+07	1.87264e+07	2.18341e+07	1.81833e+07	2.27965e+07	2.19669e+07	1.83354e+07	1.93152e+07	1.99118e+07	1.95208e+07	1.91784e+07	--	--	-	-	-	-
103	Lmlp012720	Dibutyl phthalate*	Phenolic acids	[M+H]+	279.158	149.023	278.152	C16H22O4	1.39497e+08	1.41995e+08	1.43611e+08	1.44826e+08	1.45884e+08	1.51592e+08	1.39409e+08	1.3774e+08	140423547	1.49077e+08	1.47919e+08	1.4389e+08	1.43661e+08	146704730	1.49169e+08	--	--	-	-	-	-
104	Lmsp010222	Rubuminatus A	Terpenoids	[M+H]+	457.331	203.143	456.324	C29H44O4	1.55374e+06	1.29593e+06	1.38647e+06	1.40636e+06	1.62731e+06	1.64248e+06	2.0162e+06	2.13096e+06	1.60261e+06	1.90624e+06	1.80796e+06	1.59314e+06	1.69087e+06	1.7529e+06	1.70576e+06	--	--	-	-	-	-
105	Lmsp004851	3-Hydroxyphloretin	Flavonoids	[M+H]+	291.086	123.044	290.079	C15H14O6	8.82137e+07	7.07329e+07	7.12632e+07	9.32816e+07	7.04476e+07	8.79987e+07	5.81306e+07	4.41858e+07	7.24038e+07	9.17143e+07	9.54052e+07	8.67348e+07	7.63867e+07	7.90884e+07	7.87678e+07	-	HMDB0029253	-	-	-	-
106	pmb0484	Choline	Alkaloids	[M]+	104.1	60.1	104.107	C5H14NO+	1.03686e+07	7.13456e+06	1.01192e+07	9.10078e+06	9.3192e+06	1.20131e+07	9.06242e+06	9.78259e+06	8.61386e+06	6.92043e+06	8.58369e+06	1.06354e+07	9.0014e+06	9.33719e+06	9.25133e+06	62-49-7	HMDB0000097	C00114	ko01100//Metabolic pathways;ko02010//ABC transporters;ko00260//Glycine, serine and threonine metabolism;ko00564//Glycerophospholipid metabolism	Amino acid metabolism;Global and overview maps;Lipid metabolism;Membrane transport	Environmental Information Processing;Metabolism
107	pme3009	Trans-Citridic acid	Organic acids	[M+H]+	175.024	99	174.016	C6H6O6	68190.8	64021.1	67814.5	68277.9	83487.9	85731.7	78969.3	82533.8	88630.2	90750.8	84631.7	81700.2	68266.8	66911.8	69510.7	--	--	C02341	ko00660//C5-Branched dibasic acid metabolism	Carbohydrate metabolism	Metabolism
108	mws0044	Taxifolin(Dihydroquercetin)	Flavonoids	[M-H]-	303.051	125.024	304.058	C15H12O7	662766	717885	748691	1.19906e+06	1.22841e+06	1.15176e+06	2.79537e+06	2.53503e+06	1.93357e+06	1.64561e+06	2.09705e+06	2.03919e+06	1.47748e+06	1.53017e+06	1.52443e+06	--	--	C01617	ko01100//Metabolic pathways;ko01110//Biosynthesis of secondary metabolites;ko00941//Flavonoid biosynthesis	Biosynthesis of other secondary metabolites;Global and overview maps	Metabolism
109	Rfmb091	9S-Hydroxy-10E,12Z-octadecadienoic acid*	Lipids	[M-H]-	295.228	195.139	296.235	C18H32O3	940669	906318	1.34697e+06	620830	588560	663112	870257	784803	716510	768425	552264	560368	763209	782356	753507	--	--	C14767	ko00591//Linoleic acid metabolism	Lipid metabolism	Metabolism
110	Zmhn002334	6-O-Feruloyl-β-D-glucose	Phenolic acids	[M-H]-	355.104	193.049	356.111	C16H20O9	5.6494e+06	5.64036e+06	6.20321e+06	7.99884e+06	7.94407e+06	8.51336e+06	2.55268e+06	2.61218e+06	2.38647e+06	2.70494e+06	2.63913e+06	2.64892e+06	4.67129e+06	4.85423e+06	4.77203e+06	--	--	-	-	-	-
111	Cmsp002787	3,4'-Dihydroxy-3',5'-dimethoxypropiophenone	Phenolic acids	[M+H]+	227.092	181.049	226.084	C11H14O5	697915	627700	552702	541752	614915	448807	409805	557191	516244	506263	617479	541147	573425	556011	576691	--	--	-	-	-	-
112	pmn001694	9,10,13-Trihydroxy-11-Octadecenoic Acid	Lipids	[M-H]-	329.233	229.146	330.241	C18H34O5	1.32807e+06	1.20456e+06	1.93253e+06	860402	897279	867383	1.12159e+06	769274	605447	812647	515889	584632	939762	975926	966743	29907-57-1	HMDB0004710	C14835	ko00591//Linoleic acid metabolism	Lipid metabolism	Metabolism
113	pmp000268	Rosamultic acid	Terpenoids	[M+H]+	487.342	405.314	486.334	C30H46O5	7.91302e+06	7.19794e+06	6.31318e+06	7.24497e+06	8.2353e+06	8.16089e+06	5.51201e+06	5.45152e+06	5.92824e+06	5.89318e+06	6.08106e+06	5.3894e+06	6.85445e+06	7.05558e+06	7.11729e+06	--	--	-	-	-	-
114	mws2105	Benzyl salicylate	Phenolic acids	[M+H]+	229.086	211.1	228.079	C14H12O3	9	12059.3	13397.5	12877.3	13897.9	14082.7	20029.2	18322	14976.4	22030	18871.6	21408.3	16149.5	16558.2	15923.2	118-58-1	HMDB0029818	-	-	-	-
115	mws0255	Cytosine	Nucleotides and derivatives	[M+H]+	112.05	95	111.043	C4H5N3O	446313	488594	380160	469898	529233	557363	695404	590594	1.22973e+06	516716	710584	641428	638810	614156	629719	71-30-7	HMDB0000630	C00380	ko01100//Metabolic pathways;ko00240//Pyrimidine metabolism	Global and overview maps;Nucleotide metabolism	Metabolism
116	MWS1709	D-Malic acid	Organic acids	[M-H]-	133.014	71.0097	134.022	C4H6O5	1.8429e+07	1.73487e+07	1.70433e+07	1.76283e+07	1.82141e+07	1.765e+07	2.02343e+07	2.04577e+07	1.71548e+07	1.46614e+07	1.5668e+07	1.58119e+07	1.76332e+07	1.83395e+07	1.80909e+07	636-61-3	HMDB0031518	C00497	ko00650//Butanoate metabolism	Carbohydrate metabolism	Metabolism
117	mws0853	Sinapyl alcohol	Phenolic acids	[M-H]-	209.082	179	210.089	C11H14O4	854726	965994	950746	432110	788508	503054	1.19772e+06	463991	1.93442e+06	396640	785052	848444	812991	807173	782940	537-33-7	HMDB0013070	C02325	ko01100//Metabolic pathways;ko01110//Biosynthesis of secondary metabolites;ko00940//Phenylpropanoid biosynthesis	Biosynthesis of other secondary metabolites;Global and overview maps	Metabolism
118	Lmhp008763	LysoPE 16:1(2n isomer)	Lipids	[M+H]+	452.277	311.258	451.27	C21H42NO7P	1.29629e+06	1.01225e+06	870781	837659	713498	767744	829076	681382	901423	1.08222e+06	836027	1.03808e+06	929115	954151	966459	--	--	-	-	-	-
119	pmp001005	1-Hydroxy-3,7-dimethoxyxanthone	Flavonoids	[M+H]+	273.076	258.1	272.068	C15H12O5	9	9	9	17377.6	18465.5	14274	21578.8	27785.1	18434.7	42228.3	24676.2	26043.4	19207.2	18449.3	18879.3	13379-35-6	HMDB0030873	-	-	-	-
120	pmn001423	Roseoside	Others	[M-H]-	385.187	223.13	386.194	C19H30O8	1.15574e+07	1.34778e+07	1.27034e+07	2.28204e+07	2.22937e+07	2.22145e+07	9.35168e+06	9.71454e+06	7.46583e+06	1.15716e+07	1.14891e+07	1.13433e+07	1.3732e+07	1.35595e+07	1.31961e+07	--	--	-	-	-	-
121	mws0884	Cyclic 3',5'-Adenylic acid	Nucleotides and derivatives	[M-H]-	328.045	134.2	329.053	C10H12N5O6P	386987	379083	348239	474899	262564	303916	379181	661060	767446	270603	462112	351675	446762	462270	446062	60-92-4	HMDB0000058	C00575	ko00230//Purine metabolism	Nucleotide metabolism	Metabolism
122	pmb3114	Epicatechin-epiafzelechin	Flavonoids	[M-H]-	561.14	289.2	562.148	C30H26O11	2.5518e+06	2.33074e+06	2.14976e+06	2.3406e+06	2.93219e+06	2.56566e+06	3.6105e+06	4.15837e+06	4.71827e+06	3.67744e+06	3.76192e+06	3.8501e+06	3.1834e+06	3.15012e+06	3.27633e+06	--	--	-	-	-	-
123	Lmhp011562	1-α-Linolenoyl-glycerol*	Lipids	[M+H]+	353.269	261.221	352.261	C21H36O4	191617	186905	196548	186785	148857	145059	224929	188883	185632	163926	171636	157909	188077	189058	195268	--	--	-	-	-	-
124	pmb2804	13S-Hydroperoxy-9Z,11E-octadecadienoic acid	Lipids	[M-H]-	311.1	171.3	312.23	C18H32O4	366299	410986	362972	207459	209808	233793	255918	305722	204830	233881	146349	176434	249334	239837	241825	33964-75-9	HMDB0003871	C04717	ko01100//Metabolic pathways;ko00591//Linoleic acid metabolism	Global and overview maps;Lipid metabolism	Metabolism
125	mws0473	2-Methylsuccinic acid	Organic acids	[M-H]-	131.035	87.045	132.042	C5H8O4	1.70504e+06	1.4585e+06	1.57341e+06	723181	827360	987501	496919	456758	431552	429120	439908	416410	833166	820102	799756	498-21-5	HMDB0001844	-	-	-	-
126	Lmmn002164	Monomethyl succinate	Organic acids	[M-H]-	131.035	87.0452	132.042	C5H8O4	1.70504e+06	1.4585e+06	1.57341e+06	723181	827360	987501	496919	456758	431552	429120	439908	416410	833166	820102	799756	--	--	-	-	-	-
127	pmp000275	Gambiriin A1	Tannins	[M+H]+	581.165	139.039	580.158	C30H28O12	743955	758988	730170	904974	912013	936864	1.06696e+06	774008	1.06042e+06	1.19085e+06	1.06952e+06	1.20101e+06	976002	991939	952095	76250-49-2	HMDB0038357	-	-	-	-
128	Lmsn010604	2α,3α,19α-Trihydroxyurs-12-en-23-formyl-28-oic Acid	Terpenoids	[M-H]-	501.322	421.311	502.329	C30H46O6	100428	82733.5	69835.4	165318	197374	190672	94886.9	62617.8	63925.4	86892.1	115588	65801.8	113074	117871	116009	--	--	-	-	-	-
129	Hmmn003584	Luteolin-7-O-rutinoside-5-O-rhamnoside	Flavonoids	[M-H]-	739.194	593.14	740.209	C33H40O19	8190.93	8504.62	5367.82	6852.61	9638.34	14401.8	3641.84	5720.12	2426.09	9	9	9	7255.74	7207.61	7495.18	--	--	-	-	-	-
130	Lhdp102528	Pomonic acid	Terpenoids	[M+H]+	471.346	205.157	470.34	C30H46O4	9.65493e+06	9.56855e+06	1.00593e+07	1.07334e+07	1.17451e+07	1.15323e+07	7.40405e+06	8.22794e+06	6.8178e+06	7.20885e+06	7.10489e+06	7.08663e+06	9.4084e+06	9.81306e+06	9.65313e+06	13849-90-6	HMDB0035912	-	-	-	-
131	Lmpp005842	6-Methoxyquercetin-3-O-rhamnoside	Flavonoids	[M+H]+	479.108	333.07	478.101	C22H22O12	4.45651e+06	4.47571e+06	4.25313e+06	4.0417e+06	5.19784e+06	3.71971e+06	3.50186e+06	5.16071e+06	5.63062e+06	5.18137e+06	6.4617e+06	6.47635e+06	4.56908e+06	4.69162e+06	4.76506e+06	--	--	-	-	-	-
132	MWS1962	cis-Citral	Organic acids	[M+H]+	153.127	83.0474	152.12	C10H16O	109918	108295	148847	85524.5	77160.5	89308.5	116061	117036	105444	94442.2	85849	92976.1	104548	100284	101697	5392-40-5	HMDB0035092	C09847	ko01110//Biosynthesis of secondary metabolites	Global and overview maps	Metabolism
133	pmn001646	Procyanidin C1	Tannins	[M-H]-	865.198	577.138	866.206	C45H38O18	1.31063e+06	1.37086e+06	1.08947e+06	1.24359e+06	1.24073e+06	1.21193e+06	1.67275e+06	1.92006e+06	1.49612e+06	1.68926e+06	1.34572e+06	2.24081e+06	1.31597e+06	1.27396e+06	1.26421e+06	37064-30-5	HMDB0038370	-	-	-	-
134	Lmsn009824	2α,3β,19α,23-Tetrahydroxyolean-12-en-28-oic acid	Terpenoids	[M-H]-	503.338	441.337	504.345	C30H48O6	204868	143291	173319	301839	325338	312588	133572	100817	94990.7	108530	121607	80037.1	197377	201938	193446	--	--	-	-	-	-
135	MWS80006	9-Hydroperoxy-9Z,11E-Octadecadienoic Acid	Lipids	[M-H]-	311.223	293.214	312.23	C18H32O4	135096	131150	133387	93289	90046.8	95676.2	96878	74693.1	90104.4	73264.9	68397.3	60680.6	87568.6	91340.9	90216.2	--	--	-	-	-	-
136	mws1329	Quercetin-7-O-glucoside	Flavonoids	[M-H]-	463.088	301.036	464.096	C21H20O12	2.04668e+07	2.08938e+07	2.31413e+07	2.24233e+07	2.22393e+07	2.43615e+07	7.3269e+06	9.59263e+06	7.58835e+06	9.30803e+06	1.04097e+07	9.83338e+06	1.61852e+07	1.65236e+07	1.69044e+07	--	--	-	-	-	-
137	pme2074	Jasmonoyl-L-Isoleucine	Amino acids and derivatives	[M-H]-	322.401	129.7	323.21	C18H29NO4	611907	587587	477801	170957	208750	223610	257501	173102	123216	66793.3	39697.4	39831.2	237601	231966	227504	--	--	C18699	ko04075//Plant hormone signal transduction	Signal transduction	Environmental Information Processing
138	Smhn005081	Fortuneanoside A	Phenolic acids	[M-H]-	393.11	231.06	394.126	C19H22O9	1.61937e+06	870533	1.77092e+06	2.70238e+06	2.66922e+06	3.59297e+06	3.56937e+06	2.80181e+06	1.79236e+06	2.43741e+06	2.82496e+06	2.203e+06	2.56591e+06	2.67997e+06	2.63757e+06	--	--	-	-	-	-
139	Lmhp009129	LysoPC 15:0(2n isomer)	Lipids	[M+H]+	482.324	184.073	481.317	C23H48NO7P	196806	157709	128015	131425	107045	117822	121421	81994	144640	144636	97494.5	110553	128355	130911	125265	--	--	-	-	-	-
140	MWSslk100	Diphenylamine	Alkaloids	[M+H]+	170.096	93.0578	169.089	C12H11N	24842.8	23039.3	15205.9	13583.4	16068.7	14880.2	16464.1	11873.6	10033.4	20314.6	9141.99	14565.9	17179.1	16667.9	17407.1	122-39-4	HMDB0032562	-	-	-	-
141	pme2827	Palmitaldehyde	Lipids	[M-H]-	239	223	240.245	C16H32O	1.14652e+08	1.15032e+08	116651520	1.10078e+08	1.10247e+08	114569016	1.1069e+08	112520379	1.14459e+08	1.15368e+08	1.12553e+08	1.15924e+08	1.06992e+08	1.07191e+08	1.11277e+08	629-80-1	HMDB0001551	C00517	ko00071//Fatty acid degradation	Lipid metabolism	Metabolism
142	Zmdp002216	L-γ-Glutamyl-L-leucine	Amino acids and derivatives	[M+H]+	261.145	86.0968	260.137	C11H20N2O5	2.90666e+06	2.73444e+06	1.87624e+06	1.87593e+06	1.66047e+06	1.59852e+06	1.2452e+06	1.22473e+06	1.36104e+06	2.21867e+06	2.04138e+06	2.37532e+06	1.92693e+06	1.96844e+06	1.88238e+06	2566-39-4	HMDB0011171	-	-	-	-
143	pmb2928	Gallic acid-4-O-glucoside	Phenolic acids	[M-H]-	331	313.1	332.074	C13H16O10	5.04522e+06	4.64204e+06	5.41134e+06	3.95586e+06	3.99117e+06	4.07397e+06	3.51234e+06	3.87087e+06	3.42146e+06	5.06753e+06	4.17358e+06	4.32777e+06	3.75859e+06	3.87878e+06	3.92685e+06	--	--	-	-	-	-
144	pmb2221	4-Hydroxysphinganine	Lipids	[M+H]+	318.3	60.1	317.293	C18H39NO3	1.52741e+06	1.81416e+06	1.96796e+06	1.80693e+06	1.67384e+06	1.62488e+06	1.66061e+06	1.83022e+06	1.47273e+06	1.74595e+06	1.79918e+06	1.89759e+06	1.89497e+06	1.90024e+06	1.82405e+06	--	--	C12144	ko01100//Metabolic pathways;ko00600//Sphingolipid metabolism	Global and overview maps;Lipid metabolism	Metabolism
145	Lmbn005369	13(S)-HODE;13(S)-Hydroxyoctadeca-9Z,11E-dienoic acid*	Lipids	[M-H]-	295.228	195.141	296.235	C18H32O3	865981	864798	1.24075e+06	563527	531236	611785	792758	693780	654170	683282	515593	542270	706280	710420	680958	--	--	C14762	ko00591//Linoleic acid metabolism	Lipid metabolism	Metabolism
146	Zmhn001446	Syringaresinol-4'-O-glucoside	Lignans and Coumarins	[M-H]-	579.208	417.156	580.216	C28H36O13	605649	668864	757077	530080	511580	544214	1.23956e+06	1.76338e+06	926152	1.41354e+06	1.21713e+06	1.32003e+06	982711	966939	939264	--	--	-	-	-	-
147	Zmbp002538	1-Methoxy-indole-3-acetamide	Alkaloids	[M+H]+	205.097	146.061	204.09	C11H12N2O2	5.49375e+07	4.5036e+07	5.02581e+07	2.84264e+07	3.99494e+07	3.34933e+07	4.15893e+07	4.48935e+07	2.96661e+07	3.22322e+07	2.27111e+07	2.2158e+07	3.17935e+07	3.09436e+07	3.23873e+07	--	--	-	-	-	-
148	Lmmn004625	Dihydrokaempferol-7-O-glucoside	Flavonoids	[M-H]-	449.109	287.056	450.116	C21H22O11	3.77249e+06	3.65445e+06	3.09588e+06	4.6233e+06	4.1427e+06	4.11863e+06	7.45465e+06	6.29619e+06	5.95901e+06	6.29832e+06	6.5748e+06	5.05479e+06	4.7776e+06	4.99909e+06	4.92417e+06	--	--	-	-	-	-
149	Hmqp006235	LysoPC 18:4	Lipids	[M+H]+	516.304	184.073	515.297	C26H46NO7P	556513	482838	447674	291162	341232	528341	176997	173692	217194	258875	175868	200096	325700	328429	340053	--	--	-	-	-	-
150	MWS4354	N6-methyladenosine	Nucleotides and derivatives	[M+H]+	282.12	150.079	281.112	C11H15N5O4	465345	510978	550452	370228	558131	458804	531475	147383	599560	195508	295248	337564	445282	425575	438796	1867-73-8	HMDB0004044	-	-	-	-
151	pmp000906	Dihydroylindesteolene	Others	[M+H]+	213.127	195.117	212.12	C15H16O	34013.4	29710	18855.5	20040	25469.7	20520.8	16087.5	10908.2	15673.7	34063.8	16168	25899.1	24247	23568.5	24679.6	--	--	-	-	-	-
152	MWSHY0132	Quercetin-3-O-rhamnoside(Quercitrin)	Flavonoids	[M+H]+	449.108	303.05	448.101	C21H20O11	1.10473e+07	9.26619e+06	8.7661e+06	8.74173e+06	9.44118e+06	8.18628e+06	8.05643e+06	9.42195e+06	1.14094e+07	1.08146e+07	1.23077e+07	1.21866e+07	1.02276e+07	9.77886e+06	9.90241e+06	--	--	C01750	ko00944//Flavone and flavonol biosynthesis	Biosynthesis of other secondary metabolites	Metabolism
153	mws0054	Catechin	Flavonoids	[M-H]-	289.072	245.083	290.079	C15H14O6	7.83702e+06	9.15623e+06	9.22352e+06	8.93744e+06	1.25144e+07	1.07035e+07	1.32242e+07	8.01382e+06	13394427	7.75374e+06	1.0461e+07	1.10509e+07	1.06953e+07	1.02139e+07	1.03993e+07	35323-91-2	HMDB0037954	-	-	-	-
154	pmb0530	Nicotinic acid adenine dinucleotide	Nucleotides and derivatives	[M+H]+	664.116	136.2	663.109	C21H27N7O14P2	232573	253242	340454	488574	851491	776163	726360	548998	369965	1.43861e+06	617562	800035	508243	524627	531997	6450-77-7	HMDB0001179	C00857	ko01100//Metabolic pathways;ko00760//Nicotinate and nicotinamide metabolism	Global and overview maps;Metabolism of cofactors and vitamins	Metabolism
155	MWSmce341	Butyl isobutyl phthalate*	Phenolic acids	[M+H]+	279.159	149.033	278.152	C16H22O4	1.56468e+08	1.59597e+08	1.55464e+08	168374482	1.61817e+08	1.69357e+08	1.51012e+08	149997676	1.57831e+08	1.61448e+08	1.59657e+08	1.58014e+08	1.55541e+08	1.58836e+08	1.62947e+08	--	--	-	-	-	-
156	mws0061	Quercetin-3-O-galactoside (Hyperin)	Flavonoids	[M-H]-	463.088	300	464.096	C21H20O12	3.46892e+07	3.53778e+07	4.09725e+07	3.5541e+07	3.83477e+07	3.92438e+07	1.33121e+07	1.64176e+07	1.26062e+07	1.64434e+07	1.70368e+07	1.59632e+07	2.80992e+07	2.71541e+07	2.68635e+07	--	--	-	-	-	-
157	Lmjp003044	Isorhamnetin-3-O-Glucoside*	Flavonoids	[M+H]+	479.118	317.062	478.111	C22H22O12	5.60799e+06	5.76479e+06	6.23657e+06	6.91655e+06	6.58936e+06	7.1775e+06	7.18362e+06	8.57377e+06	7.68481e+06	1.06539e+07	9.86975e+06	1.05054e+07	7.36704e+06	7.52025e+06	7.72374e+06	--	--	-	-	-	-
158	Lmsp003655	Dehydrodiconiferyl alcohol-gamma'-O-glucoside	Phenolic acids	[M+H]+	521.202	131.049	520.194	C26H32O11	332686	301249	300493	128018	114040	104205	157118	155022	149354	178220	173588	157118	163453	155869	159671	--	--	-	-	-	-
159	Lmsn006905	Phloretin-4'-O-(6''-Feruloyl)glucoside	Flavonoids	[M-H]-	611.177	273.077	612.184	C31H32O13	2.09783e+07	2.33144e+07	1.68325e+07	1.59435e+07	1.43039e+07	1.30298e+07	1.33196e+07	1.76588e+07	1.77927e+07	2.01058e+07	1.93155e+07	1.7253e+07	1.77839e+07	1.69543e+07	1.73488e+07	--	--	-	-	-	-
160	Zmhp003514	6,7,8-Tetrahydroxy-5-methoxyflavone	Flavonoids	[M+H]+	301.072	286.054	300.063	C16H12O6	16667.8	13286.6	16619.8	13765.8	15257	20428.3	65716.6	49751	52902.4	79289.6	62478	71138.3	38609.8	36917.2	38383.3	--	--	-	-	-	-
161	MWSmce549	1-Monomyristin	Lipids	[M+H]+	303.252	57.0702	302.246	C17H34O4	13540.8	14996.7	13956.9	13136.9	13355.2	12944	13272.3	12038.4	10742	9168.6	11019.7	10618	15462.9	15511.6	16145.8	--	--	-	-	-	-
162	Lmhn104620	p-Coumaroylcinnamoyltartaric acid	Phenolic acids	[M-H]-	425.09	277.03	426.095	C22H18O9	9	9	9	9	9	9	12072.6	791.981	12937.8	2436.03	5787.75	4754.69	5457.09	5506.2	5713.03	--	--	-	-	-	-
163	Lmhn204620	Bis(p-Coumaroyl)malic acid	Phenolic acids	[M-H]-	425.09	277.03	426.095	C22H18O9	9	9	9	9	9	9	12072.6	791.981	12937.8	2436.03	5787.75	4754.69	5457.09	5506.2	5713.03	--	--	-	-	-	-
164	Lmsp009971	Rubuminatus B	Terpenoids	[M+H]+	473.326	203.143	472.319	C29H44O5	162614	132885	159170	156149	165705	168617	259717	302961	240983	249004	249244	261755	203728	199128	209116	--	--	-	-	-	-
165	Zmdp001857	γ-Glutamyltyrosine	Amino acids and derivatives	[M+H]+	311.124	165.055	310.116	C14H18N2O6	181062	170428	126969	133866	119420	113707	159719	145779	171048	172597	182048	191992	141734	145079	148865	7432-23-7	HMDB0011741	-	-	-	-
166	Lmwp003442	Amoenin	Flavonoids	[M+H]+	449.108	287.055	448.101	C21H20O11	3.01453e+06	3.02852e+06	4.49667e+06	5.59926e+06	4.2146e+06	5.58621e+06	1.28588e+06	1.32633e+06	1.09466e+06	997484	1.06614e+06	1.34815e+06	2.61709e+06	2.7125e+06	2.74443e+06	--	--	-	-	-	-
167	pme2617	L-Methionine Sulfoxide	Amino acids and derivatives	[M+H]+	166.053	102	165.046	C5H11NO3S	441522	470356	503711	361187	374454	398789	537532	338202	470356	413690	401471	400705	435150	455060	437084	62697-73-8	HMDB0002005	C02989	ko00270//Cysteine and methionine metabolism	Amino acid metabolism	Metabolism
168	zjgp122004	Okanin-3'-O-β-D-glucoside	Flavonoids	[M+H]+	451.123	289.072	450.116	C21H22O11	2.77048e+06	2.46218e+06	2.38028e+06	3.14999e+06	2.04796e+06	2.81503e+06	1.36148e+06	887338	1.99894e+06	2.69799e+06	2.37696e+06	2.25173e+06	2.40423e+06	2.52545e+06	2.45113e+06	--	--	-	-	-	-
169	MWSmce083	Ferulic acid methyl ester	Phenolic acids	[M-H]-	207.072	133.033	208.074	C11H12O4	361667	341981	271186	769886	734059	756590	7.81477e+06	9.38175e+06	5.52397e+06	8.01651e+06	6.89697e+06	7.74594e+06	3.79745e+06	3.99183e+06	3.90945e+06	--	--	-	-	-	-
170	Hmcp002207	Isorhamnetin-7-O-glucoside (Brassicin)*	Flavonoids	[M+H]+	479.118	317.06	478.111	C22H22O12	6.7313e+06	6.2528e+06	7.14048e+06	7.49811e+06	6.92883e+06	7.72609e+06	7.26679e+06	8.85283e+06	8.5158e+06	1.09648e+07	1.0972e+07	1.0309e+07	8.10737e+06	8.26984e+06	8.52299e+06	--	--	-	-	-	-
171	mws0064	Eriodictyol (5,7,3',4'-Tetrahydroxyflavanone)	Flavonoids	[M-H]-	287.056	135	288.063	C15H12O6	2.43167e+07	2.49232e+07	1.37676e+07	1.81128e+07	1.50543e+07	1.41993e+07	3.52709e+06	1.21396e+06	7.96516e+06	5.37655e+06	4.27073e+06	6.58544e+06	1.12334e+07	1.08459e+07	1.06954e+07	--	--	C05631	ko01110//Biosynthesis of secondary metabolites;ko00941//Flavonoid biosynthesis	Biosynthesis of other secondary metabolites;Global and overview maps	Metabolism
172	pme0436	Procyanidin B3	Tannins	[M-H]-	577.135	407.076	578.142	C30H26O12	6.99203e+07	66653410	7.28448e+07	7.41447e+07	7.32703e+07	7.33628e+07	7.61937e+07	7.32165e+07	6.99782e+07	8.02142e+07	7.55457e+07	7.75338e+07	7.09094e+07	7.46353e+07	7.27906e+07	23567-23-9	HMDB0033974	-	-	-	-
173	pmb0863	LysoPC 16:2(2n isomer)	Lipids	[M+H]+	492.308	184.073	491.301	C24H46NO7P	190273	178044	155560	77430.6	89240.3	49701.7	93121.7	149229	624385	166412	179420	173080	132057	135868	139009	--	--	-	-	-	-
174	pmp001264	Hexadecylsphingosine	Lipids	[M+H]+	274.274	256.265	273.267	C16H35NO2	8.24727e+06	1.03432e+07	1.39488e+07	1.05992e+07	1.10877e+07	1.06628e+07	1.82563e+07	1.48393e+07	1.33203e+07	1.03114e+07	1.08682e+07	1.09668e+07	1.15049e+07	1.1416e+07	1.19765e+07	--	--	-	-	-	-
175	Lmyn007883	9,16-Dihydroxypalmitic acid	Lipids	[M-H]-	287.223	287.223	288.23	C16H32O4	146021	169352	151688	69063.7	143169	101289	189011	19287.8	317212	36462.5	85998.8	110022	126504	131242	133034	--	--	-	-	-	-
176	Lmhp008589	LysoPE 18:3(2n isomer)	Lipids	[M+H]+	476.277	335.258	475.27	C23H42NO7P	4.48832e+07	4.63614e+07	4.05853e+07	5.34235e+07	4.33004e+07	4.38359e+07	3.68732e+07	3.47049e+07	3.98737e+07	5.47739e+07	4.93823e+07	5.08713e+07	4.27267e+07	4.43749e+07	4.49233e+07	--	--	-	-	-	-
177	Smhn005676	Fortuneanoside G	Phenolic acids	[M-H]-	421.11	243.03	422.121	C20H22O10	1.24722e+06	1.12039e+06	1.2551e+06	2.84372e+06	2.56197e+06	3.04462e+06	934602	807487	601110	862352	903526	784321	1.33384e+06	1.40031e+06	1.39069e+06	--	--	-	-	-	-
178	pme0376	Naringenin (5,7,4'-Trihydroxyflavanone)	Flavonoids	[M-H]-	271.061	151	272.068	C15H12O5	610022	578217	673608	411944	499071	404303	657888	497148	1.77802e+06	492493	702339	703846	652751	628625	661534	--	--	C00509	ko01100//Metabolic pathways;ko01110//Biosynthesis of secondary metabolites;ko00941//Flavonoid biosynthesis;ko00943//Isoflavonoid biosynthesis	Biosynthesis of other secondary metabolites;Global and overview maps	Metabolism
179	pmp001270	LysoPC 16:1	Lipids	[M+H]+	494.324	184.073	493.317	C24H48NO7P	1.98572e+06	1.60226e+06	1.46802e+06	1.45364e+06	1.16446e+06	1.33478e+06	1.37015e+06	1.22471e+06	1.6003e+06	1.8104e+06	1.44568e+06	1.74742e+06	1.45697e+06	1.53167e+06	1.51673e+06	--	--	-	-	-	-
180	mws0258	L-Isoleucine	Amino acids and derivatives	[M+H]+	132.102	86	131.095	C6H13NO2	5.26755e+07	4.63572e+07	9.47644e+07	9.57329e+07	6.62084e+07	6.60109e+07	7.88239e+07	1.192e+08	6.46287e+07	5.76316e+07	8.98211e+07	9.45009e+07	5.55027e+07	5.84307e+07	5.64423e+07	1509-34-8	HMDB0000557	C00407	ko01100//Metabolic pathways;ko01110//Biosynthesis of secondary metabolites;ko01130//Biosynthesis of antibiotics;ko01230//Biosynthesis of amino acids;ko02010//ABC transporters;ko01210//2-Oxocarboxylic acid metabolism;ko00970//Aminoacyl-tRNA biosynthesis;ko00460//Cyanoamino acid metabolism;ko00960//Tropane, piperidine and pyridine alkaloid biosynthesis;ko00290//Valine, leucine and isoleucine biosyn…	Amino acid metabolism;Biosynthesis of other secondary metabolites;Global and overview maps;Membrane transport;Metabolism of other amino acids;Translation	Environmental Information Processing;Genetic Information Processing;Metabolism
181	Lmxp011770	Diisobutyl phthalate*	Phenolic acids	[M+H]+	279.159	149.023	278.152	C16H22O4	1.59223e+08	1.61997e+08	1.64714e+08	1.65013e+08	1.7085e+08	1.72573e+08	165933691	1.64449e+08	1.6613e+08	1.69651e+08	1.68402e+08	1.71248e+08	1.64465e+08	1.72409e+08	172012440	--	--	-	-	-	-
182	MWSCX013	Euscaphic acid	Terpenoids	[M+H]+	489.346	201.16	488.35	C30H48O5	3.90966e+06	3.73733e+06	3.65413e+06	4.29098e+06	4.56546e+06	4.51848e+06	2.97504e+06	3.18856e+06	2.78748e+06	2.96153e+06	2.75832e+06	2.77383e+06	3.77748e+06	3.58073e+06	3.6763e+06	53155-25-2	HMDB0036651	-	-	-	-
183	Lmsn006267	Phloretin-4'-O-(6''-Caffeoyl)glucoside	Flavonoids	[M-H]-	597.161	273.077	598.169	C30H30O13	1.97501e+06	3.42828e+06	1.36408e+06	758787	580343	537297	465866	487532	776619	657773	685642	623766	1.12892e+06	1.16568e+06	1.10532e+06	--	--	-	-	-	-
184	Lmsp013116	Ent-16α,17-Dihydroxykauran-2-one	Terpenoids	[M+H]+	321.242	123.08	320.235	C20H32O3	17142.8	17449	21712.8	20382.3	18133	16762.8	7667.11	8459.07	6965.15	11398.5	7246.13	8916.83	13797.4	13258.3	13106.8	--	--	-	-	-	-
185	pme0088	Luteolin (5,7,3',4'-Tetrahydroxyflavone)	Flavonoids	[M-H]-	285.041	151	286.048	C15H10O6	168005	196912	103125	146659	105603	127084	58272.3	34853	74848.6	42734.3	46697.7	37951.3	108744	108062	103410	--	--	C01514	ko01100//Metabolic pathways;ko01110//Biosynthesis of secondary metabolites;ko00941//Flavonoid biosynthesis;ko00944//Flavone and flavonol biosynthesis	Biosynthesis of other secondary metabolites;Global and overview maps	Metabolism
186	mws0639	2,3-Dihydroxybenzoic Acid	Phenolic acids	[M-H]-	153.019	109.029	154.027	C7H6O4	3.82059e+06	4.66824e+06	4.30591e+06	3.6123e+06	4.98856e+06	4.26701e+06	3.85652e+06	1.73616e+06	4.89776e+06	1.47968e+06	2.41853e+06	2.77795e+06	3.59881e+06	3.66877e+06	3.47534e+06	303-38-8	HMDB0000397	C00196	ko01110//Biosynthesis of secondary metabolites;ko01120//Microbial metabolism in diverse environments;ko01130//Biosynthesis of antibiotics	Global and overview maps	Metabolism
187	mws0262	L-Tartaric acid	Organic acids	[M-H]-	149.009	87	150.016	C4H6O6	9	9	9	54346.7	77876.1	79582.9	66030.6	78188.8	91889.9	57643	43085.9	74983.1	53336.2	51482	54352.4	-	HMDB0062642	C00898	ko00630//Glyoxylate and dicarboxylate metabolism	Carbohydrate metabolism	Metabolism
188	Lmsn005788	Phloretin-4'-O-(6''-Galloyl)glucoside	Flavonoids	[M-H]-	587.141	273.077	588.148	C28H28O14	458004	434360	430036	271595	285668	297503	424247	712263	570221	250565	335486	303479	359673	367972	379842	--	--	-	-	-	-
189	pme1109	Guanine	Nucleotides and derivatives	[M+H]+	152.057	135	151.049	C5H5N5O	3.58548e+06	3.54516e+06	4.8634e+06	2.40282e+06	4.16748e+06	4.47855e+06	6.10198e+06	1.60153e+06	6.56939e+06	1.70625e+06	2.85363e+06	3.10022e+06	3.18347e+06	3.3452e+06	3.33401e+06	73-40-5	HMDB0000132	C00242	ko01100//Metabolic pathways;ko00230//Purine metabolism	Global and overview maps;Nucleotide metabolism	Metabolism
190	Zmgn000217	Methylenesuccinic acid	Organic acids	[M-H]-	129.019	85.0298	130.027	C5H6O4	45735.1	43323.1	26996.5	54631.4	69679.9	79687.4	77420	60222.9	62150.7	60128.7	62293	58893	51876.6	49208.3	49894.5	97-65-4	HMDB0002092	C00490	ko00660//C5-Branched dibasic acid metabolism	Carbohydrate metabolism	Metabolism
191	pme1474	5'-Deoxy-5'-(methylthio)adenosine	Nucleotides and derivatives	[M+H]+	298.097	136	297.09	C11H15N5O3S	1.00524e+07	1.28878e+07	1.31155e+07	1.77166e+07	1.69411e+07	1.48414e+07	2.56174e+07	1.75597e+07	2.6892e+07	1.6062e+07	1.22308e+07	1.44251e+07	1.45379e+07	1.41585e+07	1.49651e+07	2457-80-9	HMDB0001173	C00170	ko01100//Metabolic pathways;ko00270//Cysteine and methionine metabolism;ko00908//Zeatin biosynthesis	Amino acid metabolism;Global and overview maps;Metabolism of terpenoids and polyketides	Metabolism
192	Lmgn001670	Salicylic acid	Phenolic acids	[M-H]-	137.027	108.023	138.032	C7H6O3	3.01603e+06	3.29019e+06	2.80793e+06	1.73532e+06	2.88247e+06	2.4096e+06	3.46805e+06	839826	4.06787e+06	937362	1.59249e+06	1.93644e+06	2.42291e+06	2.38159e+06	2.29426e+06	69-72-7	HMDB0001895	C00805	ko01100//Metabolic pathways;ko01110//Biosynthesis of secondary metabolites;ko01120//Microbial metabolism in diverse environments;ko01130//Biosynthesis of antibiotics;ko01220//Degradation of aromatic compounds;ko00360//Phenylalanine metabolism;ko04075//Plant hormone signal transduction	Amino acid metabolism;Global and overview maps;Signal transduction	Environmental Information Processing;Metabolism
193	MWSmce461	L-Azetidine-2-carboxylic acid	Alkaloids	[M+H]+	102.054	56.0497	101.048	C4H7NO2	203408	181919	77422.6	110800	113198	161145	173778	194133	58597.6	54787.1	74419.6	42911.9	86621.4	90486.4	91285.4	2133-34-8	HMDB0029615	-	-	-	-
194	MWSmce331	Azetidine-2-carboxylic acid	Alkaloids	[M+H]+	102.054	56.0498	101.048	C4H7NO2	203408	181919	77422.6	110800	113198	161145	173778	194133	58597.6	54787.1	74419.6	42911.9	86621.4	90486.4	91285.4	2133-34-8	HMDB0029615	-	-	-	-
195	Lmtp003677	Quercetin-3-O-sophoroside (Baimaside)	Flavonoids	[M+H]+	627.156	303.043	626.148	C27H30O17	77564.9	84794.6	106252	111546	149774	115157	41991.3	41454.9	33971.6	10509.9	13504.5	24423.6	79961	83464.8	84343.6	--	--	C12667	ko00944//Flavone and flavonol biosynthesis	Biosynthesis of other secondary metabolites	Metabolism
196	Zmjp003291	Vitexin-2''-O-galactoside	Flavonoids	[M+H]+	595.168	433.116	594.158	C27H30O15	9	9	9	9	9	9	24426.9	18690.4	23002.4	19408.3	9	26874	29780.1	31044.1	29440.9	--	--	-	-	-	-
197	MWSslk146	4'-O-Glucosylvitexin	Flavonoids	[M+H]+	595.167	433.122	594.159	C27H30O15	9	9	9	9	9	9	24426.9	18690.4	23002.4	19408.3	9	26874	29780.1	31044.1	29440.9	--	--	-	-	-	-
198	pmb3059	Quinic acid O-di-glucuronic acid	Organic acids	[M-H]-	543.1	191.2	544.128	C19H28O18	45161.2	40228.8	44475.1	63052.7	62855.2	54874.4	54753.3	49700	58684.4	49151	47289.5	62969.6	46887.4	47835.9	45237.8	--	--	-	-	-	-
199	Zmzp000145	Trimethyllysine	Amino acids and derivatives	[M+H]+	189.16	84.0803	188.153	C9H20N2O2	4.0794e+06	2.08043e+06	2.58351e+06	1.53515e+06	1.67333e+06	2.05746e+06	3.19317e+06	3.2474e+06	2.19252e+06	2.74779e+06	2.68861e+06	2.0227e+06	2.06778e+06	2.17865e+06	2.16812e+06	19253-88-4	HMDB0001325	C03793	ko00310//Lysine degradation	Amino acid metabolism	Metabolism
200	MWSmce573	3,4-Dimethylbenzoic acid	Phenolic acids	[M-H]-	149.061	105.071	150.068	C9H10O2	88616.4	131870	86953.1	109217	104425	93021.1	72274.8	42453.3	64930.3	119178	95554.7	86828.8	94987.7	91779.4	89739.6	619-04-5	HMDB0002237	-	-	-	-
201	Hmln003398	2α,3α,19α,23-Tetraydroxyurs-12-en-28-oic acid	Terpenoids	[M-H]-	503.34	485.329	504.346	C30H48O6	3.18272e+06	2.77244e+06	3.29941e+06	2.9883e+06	3.38172e+06	3.4749e+06	2.05038e+06	2.28091e+06	1.55989e+06	1.67113e+06	1.59546e+06	1.51009e+06	2.47715e+06	2.47263e+06	2.35315e+06	--	--	-	-	-	-
202	HJN003	1-O-Sinapoyl-β-D-glucose	Phenolic acids	[M-H]-	385.113	223.062	386.122	C17H22O10	4.00318e+06	4.63791e+06	4.59643e+06	7.93959e+06	8.0669e+06	8.575e+06	3.4238e+06	3.46766e+06	2.78219e+06	3.93194e+06	3.90153e+06	4.03823e+06	4.85879e+06	5.10613e+06	4.85595e+06	--	--	C01175	ko00940//Phenylpropanoid biosynthesis	Biosynthesis of other secondary metabolites	Metabolism
203	HJN055	Dihydrocharcone-4'-O-glucoside	Flavonoids	[M-H]-	435.13	273.077	436.136	C21H24O10	2.43083e+08	2.56327e+08	2.45423e+08	2.31516e+08	2.51642e+08	2.43658e+08	2.69344e+08	2.79566e+08	2.64761e+08	2.40482e+08	2.80206e+08	2.44544e+08	2.45038e+08	2.57796e+08	2.58173e+08	--	--	-	-	-	-
204	Hmmp001310	3-Indoleacrylic acid	Alkaloids	[M+H]+	188.071	118.065	187.063	C11H9NO2	4.53775e+07	3.86151e+07	4.03735e+07	2.52788e+07	3.45469e+07	2.91643e+07	3.53888e+07	3.54086e+07	2.60586e+07	2.65958e+07	2.35207e+07	1.99412e+07	3.24444e+07	3.10085e+07	3.0709e+07	1204-06-4	HMDB0000734	-	-	-	-
205	pme1184	2'-Deoxyguanosine	Nucleotides and derivatives	[M+H]+	268.104	152	267.097	C10H13N5O4	655603	527621	461108	534280	297910	478559	430609	401988	586244	325321	356692	397890	423847	435235	449599	961-07-9	HMDB0000085	C00330	ko01100//Metabolic pathways;ko00230//Purine metabolism	Global and overview maps;Nucleotide metabolism	Metabolism
206	MWSHY0050	Kaempferol-3-O-rutinoside(Nicotiflorin)*	Flavonoids	[M+H]+	595.166	287.053	594.159	C27H30O15	315958	288172	304834	177165	174568	228192	35876.5	31179	69714.4	64624.8	48299.2	80136.2	138139	146537	143101	--	--	C21833	ko01110//Biosynthesis of secondary metabolites;ko00944//Flavone and flavonol biosynthesis	Biosynthesis of other secondary metabolites;Global and overview maps	Metabolism
207	MWSmce690	Erythorbic Acid; Isoascorbic Acid	Others	[M-H]-	175.025	59.0137	176.032	C6H8O6	92760	77769.3	71872.5	87698.7	96148.1	122954	104854	239417	215297	200025	174005	225341	158915	156123	165408	--	--	-	-	-	-
208	Lmhp008885	LysoPE 15:0(2n isomer)	Lipids	[M+H]+	440.277	299.258	439.27	C20H42NO7P	1.306e+06	922191	827709	1.08746e+06	629026	711383	860924	991399	1.29145e+06	1.4658e+06	1.25469e+06	1.11726e+06	865970	919136	893872	--	--	-	-	-	-
209	Lhwp110126	3-Epialphitolic acid	Terpenoids	[M+H]+	473.362	409.348	472.355	C30H48O4	3.37666e+06	1.12449e+06	3.46252e+06	3.73174e+06	3.73402e+06	3.87088e+06	4.08927e+06	4.07335e+06	3.61153e+06	3.96577e+06	3.78481e+06	3.64682e+06	3.67594e+06	3.90193e+06	3.78971e+06	--	--	-	-	-	-
210	Zmyn004676	17-Hydroxylinolenic acid	Lipids	[M-H]-	293.213	113.098	294.219	C18H30O3	775409	807122	818795	502339	518698	626788	675945	600469	748749	714942	515357	440243	625418	594768	593524	-	HMDB0011108	C16346	ko00592//alpha-Linolenic acid metabolism	Lipid metabolism	Metabolism
211	Lmcp002302	N6-(2-Hydroxyethyl)adenosine	Nucleotides and derivatives	[M+H]+	312.13	180.088	311.123	C12H17N5O5	619524	609401	703734	842158	866668	886740	3.03676e+06	3.38395e+06	3.21735e+06	2.21446e+06	2.27162e+06	2.24445e+06	1.74561e+06	1.79715e+06	1.85308e+06	--	--	-	-	-	-
212	pmb0786	D-Glucosamine	Others	[M+H]+	180.087	163.06	179.079	C6H13NO5	2.96565e+06	3.36688e+06	3.55734e+06	3.29144e+06	3.89112e+06	3.22166e+06	6.76833e+06	2.80403e+06	2.73054e+06	3.92029e+06	3.23742e+06	3.91572e+06	3.59969e+06	3.54235e+06	3.39608e+06	14257-69-3	HMDB0030091	C00329	ko01100//Metabolic pathways;ko00520//Amino sugar and nucleotide sugar metabolism	Carbohydrate metabolism;Global and overview maps	Metabolism
213	Lmmn001643	2-Hydroxycinnamic acid	Phenolic acids	[M-H]-	163.04	119.046	164.047	C9H8O3	2.44559e+06	3.01363e+06	2.16587e+06	2.37384e+06	3.31214e+06	2.53186e+06	2.0405e+06	1.21228e+06	2.78514e+06	1.47297e+06	1.70504e+06	1.88454e+06	2.18541e+06	2.22188e+06	2.09552e+06	-	HMDB0134028	C01772	ko01110//Biosynthesis of secondary metabolites;ko01120//Microbial metabolism in diverse environments;ko00940//Phenylpropanoid biosynthesis;ko00360//Phenylalanine metabolism	Amino acid metabolism;Biosynthesis of other secondary metabolites;Global and overview maps	Metabolism
214	Hmbp001276	Gallacetophenone	Phenolic acids	[M+H]+	169.05	65.03	168.042	C8H8O4	3.43522e+06	3.741e+06	3.58167e+06	5.15821e+06	4.38609e+06	4.8498e+06	1.02518e+06	1.262e+06	849627	1.13825e+06	999032	1.09838e+06	2.56219e+06	2.71789e+06	2.67126e+06	--	--	-	-	-	-
215	mws0126	LysoPC 18:0	Lipids	[M+H]+	524.371	184.073	523.364	C26H54NO7P	26404.4	25683.6	21829.3	22863.5	18756.2	19728.8	24620.4	14936.7	20445.7	16761.5	13949.7	15605.9	21911.2	20625.4	21251.1	--	--	-	-	-	-
216	pmd0136	LysoPC 18:0(2n isomer)	Lipids	[M+H]+	524.371	184.073	523.364	C26H54NO7P	26404.4	25683.6	21829.3	22863.5	18756.2	19728.8	24620.4	14936.7	20445.7	16761.5	13949.7	15605.9	21911.2	20625.4	21251.1	--	--	-	-	-	-
217	mws0671	L-Homoserine	Amino acids and derivatives	[M+H]+	120.066	74.1	119.058	C4H9NO3	690893	761689	1.01118e+06	1.15655e+06	1.26865e+06	1.27362e+06	1.70357e+06	1.75077e+06	1.78534e+06	1.22197e+06	1.29553e+06	1.27645e+06	1.32823e+06	1.40288e+06	1.39796e+06	672-15-1	HMDB0000719	C00263	ko01100//Metabolic pathways;ko01110//Biosynthesis of secondary metabolites;ko01120//Microbial metabolism in diverse environments;ko01130//Biosynthesis of antibiotics;ko01230//Biosynthesis of amino acids;ko00270//Cysteine and methionine metabolism;ko00260//Glycine, serine and threonine metabolism;ko00300//Lysine biosynthesis;ko00920//Sulfur metabolism	Amino acid metabolism;Energy metabolism;Global and overview maps	Metabolism
218	Zmgp004297	1-phenyl-7-(4-hydroxyphenyl)-4-ene-3-heptanone	Others	[M+H]+	281.155	107.052	280.146	C19H20O2	152151	129525	137068	168984	158296	145541	129919	137243	172220	135621	182404	190346	159474	164414	169498	--	--	-	-	-	-
219	HJAP155	Laricitrin-3-O-xyloside	Flavonoids	[M+H]+	465.103	333.072	464.095	C21H20O12	8.61321e+06	6.64473e+06	9.17577e+06	9.08033e+06	1.05124e+07	8.21352e+06	4.40525e+06	7.18483e+06	1.001e+07	5.90013e+06	6.2484e+06	8.28387e+06	7.08336e+06	7.47509e+06	7.46835e+06	--	--	-	-	-	-
220	Lmbn000198	3-Dehydro-L-Threonic Acid	Others	[M-H]-	133.014	71.0139	134.022	C4H6O5	1.69121e+07	1.49958e+07	1.5516e+07	1.64749e+07	1.6802e+07	1.61327e+07	1.8085e+07	1.88157e+07	1.6107e+07	1.36902e+07	1.4681e+07	1.47885e+07	1.63954e+07	1.72658e+07	1.73268e+07	--	--	C03064	ko00053//Ascorbate and aldarate metabolism	Carbohydrate metabolism	Metabolism
221	pmn001421	3-O-p-Coumaroylquinic acid	Phenolic acids	[M-H]-	337.093	191.05	338.1	C16H18O8	2.70673e+07	2.46303e+07	2.73673e+07	4.11727e+07	4.65018e+07	5.00703e+07	5.32779e+07	5.45863e+07	5.40979e+07	3.53154e+07	4.0939e+07	3.72439e+07	4.27833e+07	4.41115e+07	4.14756e+07	-	HMDB0029681	-	-	-	-
222	pme2292	Putrescine	Alkaloids	[M+H]+	89.1073	72.0808	88.1	C4H12N2	587208	619933	534084	576522	614771	586532	506915	541238	532017	610705	618899	580353	604618	605663	638021	110-60-1	HMDB0001414	C00134	ko01100//Metabolic pathways;ko01110//Biosynthesis of secondary metabolites;ko01130//Biosynthesis of antibiotics;ko02010//ABC transporters;ko00330//Arginine and proline metabolism;ko00960//Tropane, piperidine and pyridine alkaloid biosynthesis;ko00480//Glutathione metabolism	Amino acid metabolism;Biosynthesis of other secondary metabolites;Global and overview maps;Membrane transport;Metabolism of other amino acids	Environmental Information Processing;Metabolism
223	Hmcp002187	Limocitrin-3-O-galactoside	Flavonoids	[M+H]+	509.128	347.07	508.121	C23H24O13	389422	400704	472949	360566	372086	344182	159360	181963	147104	175942	189686	187400	260817	274733	275753	--	--	-	-	-	-
224	Zmpn003368	13S-Hydroxy-9Z,11E,15Z-octadecatrienoic acid	Lipids	[M-H]-	293.214	195.139	294.219	C18H30O3	448344	472836	563315	514680	407399	411095	384756	341344	308030	348909	303906	285595	401536	399051	379381	--	--	C16316	ko00592//alpha-Linolenic acid metabolism	Lipid metabolism	Metabolism
225	pmd0146	LysoPC 20:2(2n isomer)	Lipids	[M+H]+	548.371	184.073	547.364	C28H54NO7P	104955	67998.4	63302.1	57971.3	56074.3	65726	40718.2	30883.4	50387.4	49709.9	38024.4	45873.2	57681.5	56953.6	54372.1	--	--	-	-	-	-
226	Rfmb26201	Syringaresinol-4'-O-(6''-acetyl)glucoside	Lignans and Coumarins	[M-H]-	621.219	417.156	622.226	C30H38O14	361788	369043	282468	500461	387215	417411	41601.6	44263.1	45671	43112	55157.9	59054.3	222492	236573	228148	--	--	-	-	-	-
227	pmn001691	9,12,13-Trihydroxy-10,15-octadecadienoic acid	Lipids	[M-H]-	327.218	291.198	328.225	C18H32O5	90713.8	87551.1	125107	94822.2	87196.9	84407.2	113114	130455	59264	94485.7	62469.8	61012	84008.9	88785.9	88584.1	--	--	-	-	-	-
228	Lmdp003509	Quercetin-3-O-xyloside (Reynoutrin)	Flavonoids	[M+H]+	435.092	303.061	434.085	C20H18O11	5.31965e+07	4.61027e+07	4.7188e+07	6.75979e+07	6.46992e+07	6.5994e+07	5.75199e+07	5.70384e+07	6.53124e+07	5.57545e+07	5.63643e+07	5.9826e+07	5.52157e+07	5.55109e+07	5.83832e+07	--	--	-	-	-	-
229	Lmpp005784	6-Methoxyquercetin-3-O-Xyloside	Flavonoids	[M+H]+	465.103	333.072	464.096	C21H20O12	7.23976e+06	5.85927e+06	7.93496e+06	7.46675e+06	9.30901e+06	7.34548e+06	4.09635e+06	6.16992e+06	8.9184e+06	5.4034e+06	6.0209e+06	7.60565e+06	6.40443e+06	6.78984e+06	6.72395e+06	--	--	-	-	-	-
230	Zmln002252	Sideretin (5,7,8-Trihydroxy-6-methoxycoumarin)	Lignans and Coumarins	[M-H]-	223.029	149.025	224.032	C10H8O6	622775	869687	732139	1.01669e+06	1.5335e+06	1.12994e+06	1.10538e+06	415809	857573	551602	757688	856621	797321	824863	775322	--	--	-	-	-	-
231	pmb0883	LysoPE 18:0	Lipids	[M+H]+	482.324	341.305	481.317	C23H48NO7P	118138	107544	86785.6	88111.9	74944.7	75704	82729.9	69351.8	69367.1	78468.3	68228.7	70874.5	81209.1	85518	80928.6	--	--	-	-	-	-
232	Cmxp005429	Okanin	Flavonoids	[M+H]+	289.07	153.019	288.063	C15H12O6	1.8536e+07	1.54429e+07	1.13596e+07	1.55819e+07	1.2547e+07	1.35227e+07	3.43276e+06	838781	5.25404e+06	2.97986e+06	3.87995e+06	4.20359e+06	9.54625e+06	9.21786e+06	9.81537e+06	--	--	-	-	-	-
233	Lmbn003970	9,12,13-TriHOME; 9(S),12(S),13(S)-Trihydroxy-10(E)-octadecenoic acid	Lipids	[M-H]-	329.233	211.136	330.241	C18H34O5	117935	131234	136964	91875.8	82055.7	88103.5	60528.1	45142.7	44630.7	51974.6	35778.8	38129.5	81517.9	84444	86816.9	--	--	C14833	ko00591//Linoleic acid metabolism	Lipid metabolism	Metabolism
234	Zmhn001926	1-O-Salicyloyl-β-D-glucose	Phenolic acids	[M-H]-	299.077	137.025	300.084	C13H16O8	7.85129e+06	8.13766e+06	6.66198e+06	2.30014e+06	1.9568e+06	1.95225e+06	1.24064e+06	1.64291e+06	1.23607e+06	1.95108e+06	1.63058e+06	1.66464e+06	3.12068e+06	3.30326e+06	3.29373e+06	--	--	-	-	-	-
235	Hmqp005455	15(R)-Hydroxylinoleic Acid	Lipids	[M+H]+	297.243	81.07	296.234	C18H32O3	126044	129677	176950	83619.9	102196	100059	109041	107022	100474	85030	76077.8	77811	107324	103123	109836	--	--	-	-	-	-
236	MWS5083	Flavin Single Nucleotide(FMN)	Nucleotides and derivatives	[M-H]-	455.097	96.9685	456.105	C17H21N4O9P	523903	507994	551011	852378	752049	889020	690726	751910	621373	688772	779062	719568	682835	643457	650709	--	--	C00061	ko01100//Metabolic pathways;ko01110//Biosynthesis of secondary metabolites;ko00190//Oxidative phosphorylation;ko00740//Riboflavin metabolism	Energy metabolism;Global and overview maps;Metabolism of cofactors and vitamins	Metabolism
237	pme2679	L-Allo-isoleucine	Amino acids and derivatives	[M+H]+	132	86	131.095	C6H13NO2	9.73489e+06	9.25256e+06	8.2686e+06	8.77113e+06	1.20402e+07	1.14288e+07	1.67858e+07	1.53458e+07	1.39098e+07	8.92524e+06	1.02932e+07	9.9261e+06	1.24108e+07	1.30694e+07	1.2343e+07	1509-34-8	HMDB0000557	-	-	-	-
238	Lmsn007010	Phloretin-4'-O-(6''-Galloyl)glucoside+Salicyloyl	Flavonoids	[M-H]-	707.162	273.077	708.169	C35H32O16	428271	397550	377750	557935	675550	618325	1.86264e+06	818700	2.32039e+06	977365	1.28246e+06	1.47961e+06	1.16385e+06	1.23203e+06	1.22875e+06	--	--	-	-	-	-
239	Lmhp008688	LysoPE 20:5	Lipids	[M+H]+	500.277	359.258	499.27	C25H42NO7P	273136	185990	160798	111728	135423	134543	26598.4	130049	26940.7	36789.1	30224.1	28668.8	103135	108377	109570	--	--	-	-	-	-
240	pmb0998	Guanosine 5'-monophosphate	Nucleotides and derivatives	[M+H]+	364.065	152.1	363.058	C10H14N5O8P	111420	106210	135696	227366	178144	199313	221890	158346	135097	207879	276900	225560	162949	172330	163245	85-32-5	HMDB0001397	C00144	ko01100//Metabolic pathways;ko00230//Purine metabolism	Global and overview maps;Nucleotide metabolism	Metabolism
241	Lmbn001162	Esculetin-7-O-glucoside*	Lignans and Coumarins	[M-H]-	339.074	177.023	340.079	C15H16O9	1.0983e+06	1.08287e+06	1.08376e+06	607800	636857	493412	2.09593e+06	4.16739e+06	2.1123e+06	877593	1.19595e+06	900406	1.31933e+06	1.40396e+06	1.34401e+06	--	--	-	-	-	-
242	MWSslk132	Hexadecanedioic acid	Lipids	[M-H]-	285.208	223.211	286.214	C16H30O4	322016	294218	302207	209634	209621	209605	213930	184153	225302	161337	154326	142846	209435	223286	218100	42150-38-9	HMDB0000712	C19615	ko01100//Metabolic pathways;ko00073//Cutin, suberine and wax biosynthesis	Global and overview maps;Lipid metabolism	Metabolism
243	pmd0132	LysoPC 16:0(2n isomer)	Lipids	[M+H]+	496.34	184.073	495.332	C24H50NO7P	1.6662e+06	1.39941e+06	1.32507e+06	1.26297e+06	979604	1.23316e+06	1.18753e+06	730070	1.40275e+06	1.34251e+06	1.01994e+06	1.19293e+06	1.28423e+06	1.22535e+06	1.20759e+06	--	--	-	-	-	-
244	pme0021	L-Phenylalanine	Amino acids and derivatives	[M+H]+	166.086	120.081	165.071	C9H11NO2	6.03368e+07	5.48392e+07	6.56789e+07	7.49866e+07	7.92382e+07	7.19756e+07	8.94346e+07	8.45193e+07	8.60485e+07	7.29965e+07	7.21517e+07	8.27211e+07	7.03193e+07	7.21988e+07	7.49856e+07	63-91-2	HMDB0000159	C00079	ko01100//Metabolic pathways;ko01110//Biosynthesis of secondary metabolites;ko01130//Biosynthesis of antibiotics;ko01230//Biosynthesis of amino acids;ko02010//ABC transporters;ko01210//2-Oxocarboxylic acid metabolism;ko00940//Phenylpropanoid biosynthesis;ko00970//Aminoacyl-tRNA biosynthesis;ko00360//Phenylalanine metabolism;ko00400//Phenylalanine, tyrosine and tryptophan biosynthesis;ko00460//Cyan…	Amino acid metabolism;Biosynthesis of other secondary metabolites;Global and overview maps;Membrane transport;Metabolism of other amino acids;Translation	Environmental Information Processing;Genetic Information Processing;Metabolism
245	MWS1839	Ethylparaben	Phenolic acids	[M-H]-	165.056	92.0272	166.063	C9H10O3	79786.9	86258.9	85354.3	145831	98573.6	118352	61357.6	81468.1	46836.5	65565.9	59848.4	41612	77375.5	74640.8	72519	120-47-8	HMDB0032573	-	-	-	-
246	pme0243	Glutaric acid	Organic acids	[M-H]-	131.035	87.045	132.042	C5H8O4	252820	249272	342887	231180	266424	226489	406459	455373	406151	261330	225776	229175	326778	316491	306162	110-94-1	HMDB0000661	C00489	ko01120//Microbial metabolism in diverse environments;ko00310//Lysine degradation;ko00071//Fatty acid degradation	Amino acid metabolism;Global and overview maps;Lipid metabolism	Metabolism
247	Lmsn003111	1-O-p-Coumaroyl-β-D-glucose	Phenolic acids	[M-H]-	325.093	145.03	326.1	C15H18O8	6.05708e+06	6.11797e+06	6.83312e+06	8.80694e+06	7.56083e+06	8.11719e+06	6.96442e+06	7.99307e+06	8.79732e+06	6.91307e+06	7.37553e+06	6.80676e+06	7.74724e+06	7.25645e+06	7.49793e+06	--	--	-	-	-	-
248	mws0005	Tryptamine	Alkaloids	[M+H]+	161.107	144	160.1	C10H12N2	303897	295068	266291	105110	220082	183939	372475	257557	313131	180357	220126	227570	237431	230182	245800	61-54-1	HMDB0000303	C00398	ko01100//Metabolic pathways;ko01110//Biosynthesis of secondary metabolites;ko00380//Tryptophan metabolism;ko00901//Indole alkaloid biosynthesis	Amino acid metabolism;Biosynthesis of other secondary metabolites;Global and overview maps	Metabolism
249	Zmyn004714	Ricinoleic acid	Lipids	[M-H]-	297.245	183.14	298.251	C18H34O3	51336.3	47341.8	58596.3	43516.6	43420.2	41349.8	66074.3	38967.4	69952.1	32179.4	32490.3	32884.9	45068.9	42569.2	42623.9	141-22-0	HMDB0034297	-	-	-	-
250	MWS2442	D-Fructose 6-Phosphate	Others	[M-H]-	259.022	96.9688	260.03	C6H13O9P	2.94848e+06	2.64574e+06	2.66546e+06	3.57063e+06	3.48999e+06	3.82541e+06	4.99311e+06	5.0339e+06	4.12872e+06	3.73897e+06	3.79316e+06	3.76461e+06	3.65794e+06	3.44106e+06	3.62867e+06	643-13-0	HMDB0000124	C00085	ko01100//Metabolic pathways;ko01120//Microbial metabolism in diverse environments;ko01200//Carbon metabolism;ko00052//Galactose metabolism;ko00710//Carbon fixation in photosynthetic organisms;ko00500//Starch and sucrose metabolism;ko04931//Insulin resistance	Carbohydrate metabolism;Endocrine and metabolic diseases;Energy metabolism;Global and overview maps	Human Diseases;Metabolism
251	mws0219	L-Aspartic Acid	Amino acids and derivatives	[M-H]-	132.03	88	133.037	C4H7NO4	6.59474e+06	5.98612e+06	6.7302e+06	5.40604e+06	6.19297e+06	5.26816e+06	8.88746e+06	9.47608e+06	7.73886e+06	5.60916e+06	6.49276e+06	5.81291e+06	6.06649e+06	6.26775e+06	6.48233e+06	56-84-8	HMDB0000191	C00049	ko01100//Metabolic pathways;ko01110//Biosynthesis of secondary metabolites;ko01120//Microbial metabolism in diverse environments;ko01130//Biosynthesis of antibiotics;ko01230//Biosynthesis of amino acids;ko02010//ABC transporters;ko01200//Carbon metabolism;ko01210//2-Oxocarboxylic acid metabolism;ko00970//Aminoacyl-tRNA biosynthesis;ko00760//Nicotinate and nicotinamide metabolism;ko00270//Cysteine…	Amino acid metabolism;Biosynthesis of other secondary metabolites;Energy metabolism;Global and overview maps;Membrane transport;Metabolism of cofactors and vitamins;Metabolism of other amino acids;Translation	Environmental Information Processing;Genetic Information Processing;Metabolism
252	mws0282	L-Tryptophan	Amino acids and derivatives	[M-H]-	203.083	116.051	204.09	C11H12N2O2	1.28389e+07	1.10559e+07	1.23538e+07	7.2108e+06	1.10427e+07	8.41308e+06	1.08434e+07	1.09215e+07	6.82245e+06	7.7998e+06	6.5307e+06	5.72006e+06	8.54614e+06	8.98487e+06	9.10657e+06	73-22-3	HMDB0000929	C00078	ko01100//Metabolic pathways;ko01110//Biosynthesis of secondary metabolites;ko01130//Biosynthesis of antibiotics;ko01230//Biosynthesis of amino acids;ko01210//2-Oxocarboxylic acid metabolism;ko00970//Aminoacyl-tRNA biosynthesis;ko00260//Glycine, serine and threonine metabolism;ko00380//Tryptophan metabolism;ko00400//Phenylalanine, tyrosine and tryptophan biosynthesis;ko00966//Glucosinolate biosynt…	Amino acid metabolism;Biosynthesis of other secondary metabolites;Global and overview maps;Translation	Genetic Information Processing;Metabolism
253	Lmhp008513	2-α-Linolenoyl-glycerol-1,3-di-O-glucoside	Lipids	[M+H]+	677.374	261.221	676.367	C33H56O14	30074.6	18228.2	35863.5	22173.9	13768.6	19502.3	16310.1	12408.1	24420.3	20799.9	21443.6	17094.4	21440.6	20899.6	20068.4	--	--	-	-	-	-
254	Lmhp008744	1-α-Linolenoyl-glycerol-2,3-di-O-glucoside	Lipids	[M+H]+	677.374	261.221	676.367	C33H56O14	30074.6	18228.2	35863.5	22173.9	13768.6	19502.3	16310.1	12408.1	24420.3	20799.9	21443.6	17094.4	21440.6	20899.6	20068.4	--	--	-	-	-	-
255	Zmyp000878	Crotonoside; 2-Hydroxyadenosine	Nucleotides and derivatives	[M+H]+	284.099	152.057	283.092	C10H13N5O5	883331	754876	837342	359348	482409	456686	584795	594899	606213	400774	326105	439558	510332	537294	543710	--	--	-	-	-	-
256	MWS3020	N-Acetylcadaverine	Alkaloids	[M+H]+	145.133	86.0961	144.126	C7H16N2O	186024	200906	158061	101076	168946	166931	208880	185222	202883	133636	196363	149541	169416	161672	172607	32343-73-0	HMDB0002284	-	-	-	-
257	pme0368	Apigenin-7-O-rutinoside (Isorhoifolin)	Flavonoids	[M+H]+	579.171	271.01	578.164	C27H30O14	2.30136e+06	2.42353e+06	2.61214e+06	3.16815e+06	2.82326e+06	2.86321e+06	4.09633e+06	4.53735e+06	3.0832e+06	4.35505e+06	3.59657e+06	4.65823e+06	3.52266e+06	3.29167e+06	3.42022e+06	--	--	-	-	-	-
258	MWS20172	5-Hydroxymethylfurfural	Others	[M+H]+	127.039	53.041	126.032	C6H6O3	170684	167754	152248	193739	150142	162226	155390	117863	147880	159677	162241	175101	181240	170318	171784	67-47-0	HMDB0034355	C11101	ko01120//Microbial metabolism in diverse environments	Global and overview maps	Metabolism
259	MWSmce394	Tormentic acid	Terpenoids	[M-H]-	487.341	469.332	488.35	C30H48O5	3.54147e+06	3.28179e+06	3.83363e+06	4.28276e+06	4.24867e+06	4.1394e+06	3.41808e+06	3.05877e+06	3.75774e+06	3.23384e+06	3.23356e+06	3.22946e+06	3.90811e+06	3.7809e+06	3.65091e+06	53155-25-2	HMDB0036651	-	-	-	-
260	Cmzn005999	Dunalianoside B	Phenolic acids	[M-H]-	449.108	287.057	450.116	C21H22O11	2.96072e+06	2.85424e+06	2.3491e+06	3.71106e+06	3.14491e+06	2.77386e+06	6.23383e+06	6.0375e+06	4.73153e+06	4.9369e+06	5.46804e+06	4.38422e+06	4.1039e+06	3.8682e+06	3.87245e+06	--	--	-	-	-	-
261	Lskp211455	Maslinic acid	Terpenoids	[M+H]+	473.361	409.347	472.355	C30H48O4	2.82372e+06	1.11788e+06	1.12463e+06	3.10023e+06	3.03613e+06	3.43584e+06	3.48146e+06	3.53346e+06	3.03716e+06	3.34458e+06	3.27702e+06	1.22256e+06	3.20444e+06	3.08566e+06	3.30388e+06	4373-41-5	HMDB0002392	-	-	-	-
262	mws0232	Riboflavin (Vitamin B2)	Others	[M+H]+	377.146	243	376.138	C17H20N4O6	916485	692268	1.03848e+06	1325346	976481	1.21217e+06	865351	334570	1.04268e+06	1434012	1.09252e+06	1.26963e+06	1.05614e+06	1.04361e+06	989730	--	--	C00255	ko01100//Metabolic pathways;ko01110//Biosynthesis of secondary metabolites;ko00740//Riboflavin metabolism	Global and overview maps;Metabolism of cofactors and vitamins	Metabolism
263	Hmpn005101	Sieboldin	Flavonoids	[M-H]-	451.123	289.07	452.131	C21H24O11	1.02503e+08	9.01786e+07	8.87137e+07	1.11347e+08	8.89939e+07	100433339	74597565	6.18756e+07	8.83686e+07	9.91767e+07	9.75869e+07	9.746e+07	9.32617e+07	9.49297e+07	8.87881e+07	--	--	-	-	-	-
264	mws1587	L-Norleucine	Amino acids and derivatives	[M+H]+	132.102	86	131.095	C6H13NO2	8.91027e+07	7.71328e+07	9.74747e+07	9.84641e+07	1.08982e+08	1.06612e+08	1.24178e+08	1.12389e+08	1.05044e+08	8.56727e+07	8.94436e+07	9.01823e+07	9.319e+07	9.87152e+07	9.2918e+07	327-57-1	HMDB0001645	-	-	-	-
265	pme1439	p-Coumaric acid	Phenolic acids	[M+H]+	165.055	119	164.047	C9H8O3	106173	128109	115272	118985	176916	134610	116178	55897.7	164669	87662.6	93843.7	103865	111557	107712	115407	-	HMDB0128076	C00811	ko01100//Metabolic pathways;ko01110//Biosynthesis of secondary metabolites;ko00940//Phenylpropanoid biosynthesis;ko01220//Degradation of aromatic compounds;ko00350//Tyrosine metabolism;ko00360//Phenylalanine metabolism;ko00950//Isoquinoline alkaloid biosynthesis;ko00130//Ubiquinone and other terpenoid-quinone biosynthesis	Amino acid metabolism;Biosynthesis of other secondary metabolites;Global and overview maps;Metabolism of cofactors and vitamins	Metabolism
266	pmp000267	3,11-Dioxo-19α-hydroxyurs-12-en-28-oic acid	Terpenoids	[M+H]+	485.326	233.154	484.319	C30H44O5	41229.6	63840.5	36803.3	36155.4	32817.1	39893.6	43416.8	37823.6	37336.4	36157.5	35213.7	31085.4	33559	35877	35298	--	--	-	-	-	-
267	Jmwn002172	3,4-dihydroxyphenylethanol-β-D-glucopyranoside	Phenolic acids	[M-H]-	315.11	135.04	316.116	C14H20O8	366319	376763	418704	334864	273253	301905	269078	315048	261458	361001	294934	146866	322389	301316	316400	--	--	-	-	-	-
268	pme3184	2'-Deoxyadenosine-5'-monophosphate	Nucleotides and derivatives	[M+H]+	332.075	136	331.068	C10H14N5O6P	129837	109959	141826	173663	253766	285157	467440	349393	742592	516100	490648	557079	280936	282715	299081	653-63-4	HMDB0000905	C00360	ko01100//Metabolic pathways;ko00230//Purine metabolism	Global and overview maps;Nucleotide metabolism	Metabolism
269	Lmhp010334	2-Linoleoylglycerol-1-O-glucoside*	Lipids	[M+H]+	517.337	263.237	516.33	C27H48O9	9226.09	6669.31	8334.38	8108.56	6041.72	6676.31	3808.29	3472.35	6152.82	4478.41	3980.18	4255.34	4979.98	5094.36	4755.8	--	--	-	-	-	-
270	pmf0174	1-Decanol*	Others	[M-H]-	157.16	157.2	158.167	C10H22O	6.08494e+06	6.60286e+06	5.48551e+06	4.43193e+06	4.30479e+06	3.77768e+06	3.9849e+06	3.02628e+06	4.82854e+06	5.49732e+06	3.95292e+06	5.02347e+06	4.67215e+06	4.6969e+06	4.40675e+06	--	--	-	-	-	-
271	Lmhp010190	LysoPC 18:1(2n isomer)	Lipids	[M+H]+	522.355	184.073	521.348	C26H52NO7P	5.22355e+07	4.27599e+07	4.22703e+07	4.62072e+07	3.74834e+07	4.03442e+07	3.12323e+07	2.19453e+07	4.37375e+07	6.21914e+07	4.63783e+07	5.44828e+07	4.29309e+07	4.04776e+07	4.03592e+07	--	--	-	-	-	-
272	Smpn009074	2α,3α,19α,23-tetrahydroxy-12-ursen-28-oic acid	Terpenoids	[M-H]-	503.34	503.34	504.345	C30H48O6	3.79903e+07	3.19481e+07	3.34866e+07	5.65732e+07	5.82384e+07	5.8741e+07	1.95648e+07	1.53102e+07	1.32646e+07	1.69589e+07	1.89737e+07	1.47812e+07	3.91668e+07	3.74043e+07	3.65617e+07	--	--	-	-	-	-
273	pme3017	2-Aminoisobutyric acid	Organic acids	[M+H]+	104.071	58	103.063	C4H9NO2	1.6352e+06	1.36454e+06	1.815e+06	1.65452e+06	1.5833e+06	1.89455e+06	1.54623e+06	1.61706e+06	1.55662e+06	1.22241e+06	1.40062e+06	1.82296e+06	1.60424e+06	1.70529e+06	1.70763e+06	62-57-7	HMDB0001906	-	-	-	-
274	Lmsn006452	Phloretin-4'-O-(6''-Salicyloyl)glucoside	Flavonoids	[M-H]-	555.151	273.077	556.158	C28H28O12	293533	541464	206722	143064	101482	94886	88459.9	86508.1	193146	117526	128521	112704	172178	184457	175918	--	--	-	-	-	-
275	Cmcp006262	Roxburic Acid	Terpenoids	[M+H]+	505.35	423.328	504.345	C30H48O6	1.51341e+06	1.13286e+06	1.34533e+06	2.44064e+06	2.5413e+06	2.5526e+06	771723	638077	542446	730925	842320	598182	1.5187e+06	1.54023e+06	1623583	--	--	-	-	-	-
276	Lmhp010099	LysoPC 22:5	Lipids	[M+H]+	570.355	184.073	569.348	C30H52NO7P	328854	276745	209783	104155	101564	136352	73324.3	83281	116773	108113	84191.7	112145	140934	146791	136757	--	--	-	-	-	-
277	mws0214	D-Sorbitol	Others	[M-H]-	181.072	71	182.079	C6H14O6	3.67041e+06	3.06224e+06	1.86689e+06	3.67665e+06	3.5656e+06	2.99014e+06	3.26681e+06	2.58884e+06	4.71408e+06	2.89826e+06	3.44414e+06	3.35276e+06	2.99187e+06	3.19667e+06	3.02741e+06	50-70-4	HMDB0000247	C00794	ko01100//Metabolic pathways;ko02010//ABC transporters;ko00052//Galactose metabolism;ko00051//Fructose and mannose metabolism	Carbohydrate metabolism;Global and overview maps;Membrane transport	Environmental Information Processing;Metabolism
278	Lmjp004941	3,5,4'-Trihydroxy-7-methoxyflavone (Rhamnocitrin)	Flavonoids	[M+H]+	301.071	286.047	300.063	C16H12O6	10187.4	8440.31	5065.96	5606.06	11876.8	3934.22	33969.4	18418.9	24119.3	30943.3	13243.5	26429.5	13807.7	14435.6	13456.2	--	--	-	-	-	-
279	pmb0426	N,N-Dimethyl-5-methoxytryptamine	Alkaloids	[M+H]+	219.1	174.4	218.142	C13H18N2O	18972.7	21552.2	28477.7	16071.8	24290.3	17460.8	21255.7	27708.9	10783	22701.3	17538.7	23470.8	22013.8	20495.3	21255.7	1019-45-0	HMDB0002004	-	-	-	-
280	pmb0889	Punicic acid (9Z,11E,13Z-octadecatrienoic acid)	Lipids	[M+H]+	279.232	95.1	278.225	C18H30O2	1.70713e+06	1.74946e+06	2.67487e+06	1.1176e+06	1.05563e+06	1.23659e+06	1.61348e+06	1.44408e+06	1.30472e+06	1.50727e+06	1.11163e+06	1.06327e+06	1.48892e+06	1.40581e+06	1.50253e+06	--	--	-	-	-	-
281	Zmln000899	Syringaldehyde-4-O-glucoside	Phenolic acids	[M-H]-	343.11	181.052	344.111	C15H20O9	920048	1.00786e+06	1.156e+06	1.45092e+06	1.43478e+06	1.60242e+06	481630	480086	373326	373001	406278	389634	805682	790912	751549	--	--	-	-	-	-
282	Lmbn013410	2,4-Di-Tert-Butylphenol*	Phenolic acids	[M-H]-	205.16	189.127	206.167	C14H22O	169969	141265	156226	198875	201759	208778	151797	151988	133489	185752	165700	172481	162971	157214	151687	--	--	-	-	-	-
283	Lmjp003655	6-C-MethylKaempferol-3-glucoside	Flavonoids	[M+H]+	463.123	301.078	462.116	C22H22O11	559575	500891	590805	602873	547483	607398	2.97489e+06	3.38596e+06	2.6575e+06	3.17424e+06	2.74802e+06	3.00849e+06	1.6907e+06	1.8131e+06	1.7797e+06	--	--	-	-	-	-
284	HJN104	Dihydromyricetin-3-O-glucoside	Flavonoids	[M-H]-	481.135	319.084	482.106	C21H22O13	3.8347e+07	4.05952e+07	3.11845e+07	1.92396e+07	1.48631e+07	1.65818e+07	4.06119e+07	4.93744e+07	3.29472e+07	3.15407e+07	2.32999e+07	2.09687e+07	2.92868e+07	2.7495e+07	2.75528e+07	--	--	-	-	-	-
285	pmc1990	4'-Hydroxy-5,7-dimethoxyflavanone	Flavonoids	[M-H]-	299.1	223.1	300.1	C17H16O5	2.74851e+07	2.73483e+07	2.89932e+07	2.41551e+07	2.50103e+07	2.62125e+07	2.48307e+07	2.71846e+07	2.66638e+07	2.38359e+07	2.56046e+07	2.74398e+07	2.45289e+07	2.34663e+07	2.28267e+07	--	--	-	-	-	-
286	mws1361	Taxifolin-3-O-rhamnoside (Astilbin)	Flavonoids	[M-H]-	449.109	303.05	450.116	C21H22O11	301965	310273	272117	250349	262608	197215	194633	247809	259637	209089	274092	250390	264327	255034	274343	--	--	-	-	-	-
287	pme3154	Mevalonic acid	Organic acids	[M-H]-	147.066	59.0139	148.074	C6H12O4	9	9	9	219932	185250	223361	265966	266806	351845	209394	189265	178187	172907	186020	179933	150-97-0	HMDB0000227	C00418	ko01100//Metabolic pathways;ko01110//Biosynthesis of secondary metabolites;ko01130//Biosynthesis of antibiotics;ko00900//Terpenoid backbone biosynthesis	Global and overview maps;Metabolism of terpenoids and polyketides	Metabolism
288	MWSHY0135	Isorhamnetin-3-O-rutinoside (Narcissin)	Flavonoids	[M+H]+	625.176	317.075	624.169	C28H32O16	461501	433420	312180	485298	446337	488418	362602	134866	358224	318231	290379	339486	378790	394490	366792	--	--	-	-	-	-
289	Lmbn001754	3-Isopropylmalic Acid	Organic acids	[M-H]-	175.061	115.04	176.069	C7H12O5	1.26252e+06	1.02747e+06	1.46192e+06	11519055	1.22637e+07	1.07112e+07	1.67949e+06	1.59576e+06	1.27981e+06	7.72945e+06	7.02446e+06	8.15764e+06	5.25266e+06	5.56041e+06	5.19881e+06	921-28-8	HMDB0012156	C04411	ko01100//Metabolic pathways;ko01110//Biosynthesis of secondary metabolites;ko01230//Biosynthesis of amino acids;ko01210//2-Oxocarboxylic acid metabolism;ko00290//Valine, leucine and isoleucine biosynthesis	Amino acid metabolism;Global and overview maps	Metabolism
290	Zmgn001448	2-Propylmalic Acid	Organic acids	[M-H]-	175.061	115.04	176.069	C7H12O5	1.26252e+06	1.02747e+06	1.46192e+06	11519055	1.22637e+07	1.07112e+07	1.67949e+06	1.59576e+06	1.27981e+06	7.72945e+06	7.02446e+06	8.15764e+06	5.25266e+06	5.56041e+06	5.19881e+06	--	--	C05994	ko00620//Pyruvate metabolism	Carbohydrate metabolism	Metabolism
291	Cmcp007058	1α,2β,3β,19α-Tetrahydroxyurs-12-en-28-oic acid	Terpenoids	[M+H]+	505.351	451.32	504.345	C30H48O6	676489	542163	567596	1.30809e+06	1.29216e+06	1.31682e+06	305777	263745	246327	321502	345929	272539	766486	713656	751619	--	--	-	-	-	-
292	Lmmn000774	Dihydrocaffeoylglucose	Phenolic acids	[M-H]-	343.103	181.051	344.111	C15H20O9	3.13677e+06	2.94972e+06	2.87749e+06	2.82743e+06	2.87853e+06	2.63698e+06	3.85668e+06	4.46855e+06	3.97805e+06	4.68325e+06	4.24378e+06	4.27845e+06	3.63108e+06	3.84619e+06	3.59613e+06	--	--	-	-	-	-
293	Zmhn001883	Vanillic acid-4-O-glucoside	Phenolic acids	[M-H]-	329.088	209.042	330.095	C14H18O9	2.62145e+06	2.85801e+06	2.86907e+06	4.41488e+06	3.8209e+06	4.22416e+06	950328	1.06239e+06	740110	962735	819837	956285	2.07281e+06	2.2249e+06	2.18801e+06	--	--	-	-	-	-
294	Lmqp002784	Salicylamide	Alkaloids	[M+H]+	138.055	77.0386	137.048	C7H7NO2	50624.9	61985.3	59021.1	56226.6	99484.1	69097	317553	216679	277480	211085	238985	231953	167594	155678	161391	65-45-2	HMDB0015687	-	-	-	-
295	pme0120	5-Aminovaleric acid	Organic acids	[M+H]+	118.086	101	117.079	C5H11NO2	30174	30239	34307	8117.55	31563.6	37479.1	18643.4	9	62713.8	17739.2	34519.9	9135.07	35101.2	36912	34371.3	660-88-8	HMDB0003355	C00431	ko01120//Microbial metabolism in diverse environments;ko00330//Arginine and proline metabolism;ko00310//Lysine degradation	Amino acid metabolism;Global and overview maps	Metabolism
296	pmb3066	5-O-p-Coumaroylshikimic acid O-glucoside	Phenolic acids	[M-H]-	481.135	319.2	482.142	C22H26O12	8.61159e+07	7.43076e+07	3.42245e+07	4.62717e+07	3.72579e+07	3.94658e+07	9.11734e+07	9.16246e+07	7.21585e+07	7.14357e+07	5.82977e+07	5.22278e+07	6.11822e+07	6.58719e+07	6.34233e+07	--	--	-	-	-	-
297	pma0461	14,15-Dehydrocrepenynic acid	Lipids	[M+H]+	277.216	93.1	276.209	C18H28O2	662093	757112	824247	799368	587117	584210	660483	517898	489690	547094	519424	474032	607361	572269	613145	--	--	-	-	-	-
298	pmb3101	2-Isopropylmalic Acid	Organic acids	[M-H]-	175.061	115.044	176.069	C7H12O5	1.31481e+06	999654	1.57746e+06	1.22002e+07	1.27636e+07	1.08661e+07	1.63746e+06	1.70551e+06	1.35083e+06	7.77241e+06	6.73983e+06	8.2508e+06	5.43856e+06	5.51952e+06	5.14208e+06	3237-44-3	HMDB0000402	C02504	ko01100//Metabolic pathways;ko01110//Biosynthesis of secondary metabolites;ko01230//Biosynthesis of amino acids;ko01210//2-Oxocarboxylic acid metabolism;ko00290//Valine, leucine and isoleucine biosynthesis;ko00620//Pyruvate metabolism	Amino acid metabolism;Carbohydrate metabolism;Global and overview maps	Metabolism
299	pme2237	Dulcitol	Others	[M-H]-	181.072	101	182.079	C6H14O6	6.31071e+06	5.07077e+06	3.76243e+06	6.36482e+06	6.33673e+06	5.54042e+06	5.80698e+06	5.24061e+06	8.13707e+06	5.17958e+06	6222671	6.28857e+06	5.84822e+06	6.1274e+06	5.69521e+06	488-45-9	HMDB0011632	C01697	ko01100//Metabolic pathways;ko00052//Galactose metabolism	Carbohydrate metabolism;Global and overview maps	Metabolism
300	MWSslk237	Hispidulin-7-O-glucoside(Homoplantaginin)	Flavonoids	[M+H]+	463.125	301.086	462.116	C22H22O11	607947	560465	628871	617834	582661	597482	3.38877e+06	3.83318e+06	2.77279e+06	3.49014e+06	2.92249e+06	3.22747e+06	1.79298e+06	1.90867e+06	1.7863e+06	--	--	-	-	-	-
301	MWSHY0149	5-Hydroxyflavone	Flavonoids	[M+H]+	239.07	137.025	238.063	C15H10O3	10809.2	9258.98	9394.95	8591.11	9802.15	11010	24598.7	22992.2	22611.8	22830.6	20562.8	20165.7	17488.6	16216.5	16921.3	71802-04-5	HMDB0040556	-	-	-	-
302	Hmln002806	5-O-Caffeoylshikimic acid	Phenolic acids	[M-H]-	335.077	179.03	336.085	C16H16O8	1.65175e+07	1.71981e+07	1.91327e+07	2.98391e+07	3.39811e+07	3.16315e+07	8.03832e+06	7.26959e+06	5.41466e+06	6.39371e+06	5.58304e+06	6.12298e+06	1.63111e+07	1.55681e+07	16783862	--	--	C10434	ko01100//Metabolic pathways;ko01110//Biosynthesis of secondary metabolites;ko00941//Flavonoid biosynthesis;ko00940//Phenylpropanoid biosynthesis;ko00945//Stilbenoid, diarylheptanoid and gingerol biosynthesis	Biosynthesis of other secondary metabolites;Global and overview maps	Metabolism
303	pma3649	5-Aminolevulinic Acid	Alkaloids	[M+H]+	132.1	86.1	131.058	C5H9NO3	4.75215e+07	3.37312e+07	5.06879e+07	4.43546e+07	5.07683e+07	5.95995e+07	5.86828e+07	5.56546e+07	1.15443e+08	4.31015e+07	6.11175e+07	6.28068e+07	4.54629e+07	4.47673e+07	4.22442e+07	106-60-5	HMDB0001149	C00430	ko01100//Metabolic pathways;ko01110//Biosynthesis of secondary metabolites;ko01120//Microbial metabolism in diverse environments;ko02010//ABC transporters;ko00260//Glycine, serine and threonine metabolism;ko00860//Porphyrin and chlorophyll metabolism	Amino acid metabolism;Global and overview maps;Membrane transport;Metabolism of cofactors and vitamins	Environmental Information Processing;Metabolism
304	MWSmce339	2-Methoxycinnamic acid	Phenolic acids	[M-H]-	177.056	133.066	178.063	C10H10O3	33345.6	109268	139282	85041.4	104688	96673.3	93452.4	95264.7	59607.1	9	9	9	82526.6	84356.1	78246.5	--	--	-	-	-	-
305	Zmdn002353	Epicatechin-6-C-β-D-glucopyranoside*	Flavonoids	[M-H]-	451.126	289.073	452.132	C21H24O11	1.61771e+06	1.59152e+06	1.65849e+06	1.67066e+06	1.51259e+06	1.41331e+06	4.14095e+06	3.35638e+06	3.46095e+06	3.04503e+06	2.78709e+06	3.07722e+06	2.29064e+06	2.37057e+06	2.47322e+06	--	--	-	-	-	-
306	Lmrj001698	L-Seryl-L-Isoleucine	Amino acids and derivatives	[M+H]+	219.135	60.04	218.127	C9H18N2O4	150157	117714	136950	137654	137405	137157	105423	115764	143808	101164	106550	89994.4	115625	122096	124661	--	--	-	-	-	-
307	Lmmn000214	Solatriose	Others	[M-H]-	487.167	341.108	488.174	C18H32O15	9121.06	4792.4	4628.98	33723	42533.3	14515.2	19957.2	21286.4	20837.8	36983.8	40680.6	51179	29199.2	29634.3	31389.9	--	--	-	-	-	-
308	Lmsn003628	6'-O-Sinapoylsucrose	Phenolic acids	[M-H]-	547.167	223.06	548.174	C23H32O15	89674.5	79271.9	62529.7	111090	95444.9	95579.2	207354	277268	215519	291973	222173	223461	149137	153613	142231	--	--	-	-	-	-
309	Lmbn007891	Hydroxy ricinoleic acid	Lipids	[M-H]-	313.238	183.14	314.246	C18H34O4	120026	145451	183241	109005	79318.5	84319.1	21475.3	26571.1	32786.4	41135.3	26890	41727.2	64443.2	69508.5	68019.8	--	--	-	-	-	-
310	Hmgn001653	Protocatechualdehyde	Phenolic acids	[M-H]-	137.024	93.0354	138.032	C7H6O3	2.29285e+06	2.54187e+06	2.19162e+06	2.18886e+06	2.61743e+06	2.2886e+06	1.48462e+06	1.04243e+06	1.71192e+06	1.03903e+06	1.02651e+06	1.21539e+06	1.79368e+06	1.68954e+06	1.66984e+06	139-85-5	HMDB0059965	C16700	ko00950//Isoquinoline alkaloid biosynthesis	Biosynthesis of other secondary metabolites	Metabolism
311	pmp001106	Vitexin-2''-O-glucoside	Flavonoids	[M+H]+	595.166	577.156	594.159	C27H30O15	105698	115258	126585	205763	166339	239126	190298	220865	146525	205723	228670	222793	178828	193283	186145	--	--	C04024	ko00944//Flavone and flavonol biosynthesis	Biosynthesis of other secondary metabolites	Metabolism
312	Lmbp102601	7-Hydroxycoumarin	Lignans and Coumarins	[M+H]+	163.04	89.0378	162.032	C9H6O3	206141	203866	224628	268734	261540	252746	389309	380353	397344	336566	330036	382757	312741	316306	294037	93-35-6	HMDB0029865	C09315	ko01110//Biosynthesis of secondary metabolites	Global and overview maps	Metabolism
313	pmc0274	6-Methylmercaptopurine	Nucleotides and derivatives	[M+H]+	167.1	121.1	166.031	C6H6N4S	1.01727e+07	8.74986e+06	1.10346e+07	1.35592e+07	1.44815e+07	1.44234e+07	1.70841e+07	1.6815e+07	1.55085e+07	1.32206e+07	1.36778e+07	1.48151e+07	1.24875e+07	1.34986e+07	1.30725e+07	-	HMDB0060412	-	-	-	-
314	pmb3142	Salicylic acid-2-O-glucoside	Phenolic acids	[M-H]-	299.1	137.1	300.084	C13H16O8	7.24164e+06	7.33501e+06	8.28137e+06	9.85761e+06	9.7349e+06	9.59514e+06	8.93077e+06	8.91567e+06	7.84754e+06	9.69224e+06	8.24502e+06	8.36288e+06	9.40554e+06	9.43983e+06	8.7976e+06	--	--	-	-	-	-
315	mws0629	L-Aspartyl-L-Phenylalanine	Amino acids and derivatives	[M+H]+	281.113	166	280.106	C13H16N2O5	244972	243279	146609	277481	332848	297032	321797	305712	347174	247772	278458	274897	319501	296590	301857	--	--	-	-	-	-
316	mws0180	2,5-Dihydroxybenzoic acid; Gentisic Acid	Phenolic acids	[M-H]-	153.019	109.029	154.027	C7H6O4	1.59535e+06	1.93428e+06	1.82114e+06	1.39136e+06	2.07429e+06	1.63389e+06	1.60814e+06	661977	1.85082e+06	637780	927063	1.10441e+06	1.41623e+06	1.52761e+06	1.44741e+06	--	--	C00628	ko01100//Metabolic pathways;ko01120//Microbial metabolism in diverse environments;ko00350//Tyrosine metabolism	Amino acid metabolism;Global and overview maps	Metabolism
317	pmb2792	13-Hydroxy-6,9,11-octadecatrienoic acid	Lipids	[M-H]-	293.212	193.1	294.219	C18H30O3	28507.9	38695.6	42871.9	34379.5	33287.7	34583	22392.2	19770.5	25962.9	24345.5	22756.8	25255.1	26422.7	26750.6	24837.3	--	--	-	-	-	-
318	HJAP165	N-Isobutyl-2,4-tetradecanedienamide	Alkaloids	[M+H]+	280.263	149.022	279.256	C18H33NO	297499	690699	689440	695844	653182	716357	525016	644670	719141	718971	647469	694154	739445	683418	714013	--	--	-	-	-	-
319	mws0183	3,4-Dihydroxybenzoic acid (Protocatechuic acid)	Phenolic acids	[M-H]-	153.019	109.029	154.027	C7H6O4	4.26164e+06	4.9919e+06	4.68015e+06	3.49156e+06	5.33053e+06	4.20182e+06	4.37339e+06	1.88017e+06	5.45113e+06	1.75848e+06	2.49896e+06	3.00487e+06	3.71443e+06	3.96535e+06	3.69893e+06	--	--	C00230	ko01100//Metabolic pathways;ko01110//Biosynthesis of secondary metabolites;ko01120//Microbial metabolism in diverse environments;ko01130//Biosynthesis of antibiotics;ko01220//Degradation of aromatic compounds;ko00400//Phenylalanine, tyrosine and tryptophan biosynthesis	Amino acid metabolism;Global and overview maps	Metabolism
320	Hmcp009963	Candicine	Alkaloids	[M]+	180.137	123.07	180.138	C11H18NO+	759659	905932	646145	748835	710888	822621	651297	323868	669513	877813	875602	795688	694644	747363	703628	--	--	-	-	-	-
321	mws0043	Nobiletin (5,6,7,8,3',4'-Hexamethoxyflavone)	Flavonoids	[M+H]+	403.139	373.096	402.132	C21H22O8	519452	492892	640337	327468	389576	301693	516324	634570	383155	281354	266625	287146	427874	413626	447470	--	--	-	-	-	-
322	pme0193	L-Glutamine	Amino acids and derivatives	[M+H]+	147.076	84	146.069	C5H10N2O3	4.4949e+06	3.9714e+06	4.37071e+06	3.61391e+06	4.27781e+06	4.24184e+06	7.00632e+06	6.64438e+06	4.71674e+06	3.75227e+06	3.91536e+06	3.47128e+06	4.45384e+06	4.77435e+06	4.469e+06	5959-95-5	HMDB0003423	C00064	ko01100//Metabolic pathways;ko01120//Microbial metabolism in diverse environments;ko01230//Biosynthesis of amino acids;ko02010//ABC transporters;ko00230//Purine metabolism;ko00240//Pyrimidine metabolism;ko00970//Aminoacyl-tRNA biosynthesis;ko00630//Glyoxylate and dicarboxylate metabolism;ko00250//Alanine, aspartate and glutamate metabolism;ko00220//Arginine biosynthesis;ko00910//Nitrogen metaboli…	Amino acid metabolism;Carbohydrate metabolism;Energy metabolism;Global and overview maps;Membrane transport;Nucleotide metabolism;Translation	Environmental Information Processing;Genetic Information Processing;Metabolism
323	Hmcn002743	Lirioresinol A	Lignans and Coumarins	[M-H]-	417.155	181.04	418.162	C22H26O8	401441	359768	360163	376201	454079	326314	361013	390652	534124	464601	488008	418203	423129	409877	390803	21453-71-4	HMDB0038928	-	-	-	-
324	Lmyp004617	Pinocembrin-7-O-glucoside (Pinocembroside)	Flavonoids	[M+H]+	419.134	257.081	418.127	C21H22O9	424278	394812	390007	938597	864198	967369	3.65754e+06	2.32749e+06	3.33923e+06	2.12499e+06	2.53967e+06	3.13421e+06	1.70303e+06	1.71262e+06	1.82847e+06	--	--	-	-	-	-
325	Lmsn003318	1-O-Feruloyl-β-D-glucose*	Phenolic acids	[M-H]-	355.103	175.04	356.111	C16H20O9	5.24081e+07	5.00364e+07	4.98508e+07	6.1506e+07	6.24281e+07	6.35179e+07	2.42908e+07	2.50446e+07	2.07571e+07	2.5347e+07	2.44383e+07	2.44284e+07	3.95479e+07	4.27181e+07	4.19511e+07	--	--	-	-	-	-
326	pmf0175	2-Decanol*	Others	[M-H]-	157.16	157.2	158.167	C10H22O	5.69354e+06	6.60065e+06	5.33064e+06	4392671	3.93212e+06	3.74471e+06	3.73242e+06	3.06143e+06	4.40094e+06	5.57858e+06	4.15421e+06	5.01404e+06	4.69775e+06	4.93733e+06	4.56416e+06	--	--	-	-	-	-
327	Lmbn005487	12,13-DHOME; (9Z)-12,13-Dihydroxyoctadec-9-enoic acid	Lipids	[M-H]-	313.238	251.24	314.246	C18H34O4	131964	120533	156447	91516.6	96750.4	98020.2	93224.6	78448.2	81578.9	69455.3	62735.5	57685.7	90898.8	91324.3	84920.8	--	--	C14829	ko00591//Linoleic acid metabolism	Lipid metabolism	Metabolism
328	Zmyn000230	2-Dehydro-3-deoxy-L-arabinonate	Others	[M-H]-	147.029	57.0344	148.037	C5H8O5	655064	463970	566974	950329	1.13073e+06	1.251e+06	1.20264e+06	1.24691e+06	1.47283e+06	945000	971607	1.11669e+06	961772	1.04171e+06	992091	--	--	C00684	ko01100//Metabolic pathways;ko00053//Ascorbate and aldarate metabolism	Carbohydrate metabolism;Global and overview maps	Metabolism
329	pmb2620	3,4-Dimethoxycinnamic acid	Phenolic acids	[M-H]-	207.066	133.1	208.074	C11H12O4	208629	198283	156443	431457	389667	454045	4.4133e+06	5.40211e+06	3.08358e+06	4.54556e+06	3.9698e+06	4.32615e+06	2.11792e+06	2.27045e+06	2.11926e+06	14737-89-4	HMDB0034315	-	-	-	-
330	pme0241	Benzoic acid	Phenolic acids	[M+H]+	123.044	79	122.037	C7H6O2	6.53099e+06	6.39855e+06	6.96858e+06	4.97191e+06	4.4598e+06	4.28688e+06	7.41025e+06	1.00772e+07	7.59181e+06	7.80176e+06	6.50578e+06	6.32682e+06	6.80002e+06	6.52304e+06	7.07342e+06	1999-10-05	HMDB0013677	C00180	ko01100//Metabolic pathways;ko01110//Biosynthesis of secondary metabolites;ko01120//Microbial metabolism in diverse environments;ko01220//Degradation of aromatic compounds;ko00360//Phenylalanine metabolism	Amino acid metabolism;Global and overview maps	Metabolism
331	Lmtn003096	Secoisolariciresinol 4-O-glucoside	Lignans and Coumarins	[M-H]-	523.21	361.14	524.226	C26H36O11	1.56626e+06	1.58945e+06	1.99962e+06	2.11587e+06	2.00883e+06	2.30347e+06	1.19672e+06	1.4429e+06	1.02275e+06	818240	967878	897918	1.47627e+06	1.46704e+06	1.37096e+06	--	--	-	-	-	-
332	mws4085	Sinapic acid	Phenolic acids	[M-H]-	223.061	193	224.069	C11H12O5	540377	854001	729201	915932	1.50815e+06	1.06072e+06	1.14357e+06	402178	812621	579787	686258	877711	808334	869871	814923	-	HMDB0127488	C00482	ko01100//Metabolic pathways;ko01110//Biosynthesis of secondary metabolites;ko00940//Phenylpropanoid biosynthesis	Biosynthesis of other secondary metabolites;Global and overview maps	Metabolism
333	Smnp110489	3-O-trans-p-Coumaroyltormentic acid	Terpenoids	[M+H]+	635.39	453.33	634.387	C39H54O7	68371.7	89705	63658.6	58342.9	70632.4	51799.1	15731.2	22706.2	17380.4	26072.2	26765.2	21692.9	49783	53442.8	49908	--	--	-	-	-	-
334	Smnp010489	3-O-cis-Coumaroyltormentic acid	Terpenoids	[M+H]+	635.39	453.33	634.387	C39H54O7	68371.7	89705	63658.6	58342.9	70632.4	51799.1	15731.2	22706.2	17380.4	26072.2	26765.2	21692.9	49783	53442.8	49908	--	--	-	-	-	-
335	Lmpp003930	Apigenin-7-O-(6''-p-Coumaryl)glucoside	Flavonoids	[M+H]+	579.15	271.061	578.142	C30H26O12	2.51083e+06	2.14296e+06	2.47257e+06	2.61073e+06	2.67722e+06	2.68524e+06	3.51429e+06	3.64447e+06	3.15844e+06	3.64203e+06	3.47243e+06	3.922e+06	3.52353e+06	3.31149e+06	3.5796e+06	--	--	-	-	-	-
336	Lmsn006753	Phloretin-4'-O-(6''-p-Coumaroyl)glucoside	Flavonoids	[M-H]-	581.166	273.077	582.174	C30H30O12	6.05288e+06	7.66912e+06	5.07029e+06	4.13296e+06	3.67926e+06	3.50649e+06	5.16875e+06	5.8762e+06	8.81e+06	6.98265e+06	7.42024e+06	7.442e+06	6.03811e+06	6.02369e+06	5.61524e+06	--	--	-	-	-	-
337	MWSmce220	D-Glucono-1,5-lactone	Others	[M-H]-	177.045	59.016	178.048	C6H10O6	9	9	9	115619	68209.4	76752.1	236354	382876	395180	101972	136857	140957	130403	139943	130578	90-80-2	HMDB0000150	C00198	ko01100//Metabolic pathways;ko01110//Biosynthesis of secondary metabolites;ko01120//Microbial metabolism in diverse environments;ko01130//Biosynthesis of antibiotics;ko01200//Carbon metabolism;ko00030//Pentose phosphate pathway	Carbohydrate metabolism;Global and overview maps	Metabolism
338	mws0856	Quercetin-4'-O-glucoside (Spiraeoside)	Flavonoids	[M-H]-	463.088	301	464.096	C21H20O12	2.37518e+07	2.471e+07	2.66525e+07	2.36209e+07	2.56183e+07	2.72379e+07	8.3022e+06	9.61742e+06	8.02127e+06	1.0353e+07	1.13658e+07	1.12254e+07	1.72023e+07	1.86764e+07	1.79715e+07	--	--	-	-	-	-
339	Lmsn004970	3,6-Di-O-caffeoyl glucose*	Phenolic acids	[M-H]-	503.12	179.036	504.127	C24H24O12	123139	94859.7	115372	118465	92565.7	110153	146033	149704	143434	210945	153861	176173	148080	136651	144995	--	--	-	-	-	-
340	MWS1900	Undecanedioic acid	Lipids	[M-H]-	215.129	153.127	216.136	C11H20O4	45729.3	37466.3	49123.4	32531.1	36542.8	27525.8	35480.5	46153.4	19656.2	28579	25834.8	23727.7	35335.3	33786	32538.8	1852-04-6	HMDB0000888	-	-	-	-
341	mws0072	Apigenin-5-O-glucoside	Flavonoids	[M+H]+	433.113	271.01	432.106	C21H20O10	3.84871e+06	3.36938e+06	4.29485e+06	3.15918e+06	3.10405e+06	3.42476e+06	5.86856e+06	6.71735e+06	5.18234e+06	7.9849e+06	5.85091e+06	7.30425e+06	4.96952e+06	4.80087e+06	5.21174e+06	--	--	-	-	-	-
342	Zmzn000113	L-threo-3-Methylaspartate	Amino acids and derivatives	[M-H]-	146.047	102.056	147.053	C5H9NO4	1.3374e+06	1.01257e+06	1.00864e+06	1.66891e+06	1.68222e+06	1.7082e+06	2.59811e+06	2.46977e+06	2.24372e+06	1.67774e+06	1.90132e+06	2.0164e+06	1.74008e+06	1.88895e+06	1.83459e+06	--	--	C03618	ko01100//Metabolic pathways;ko01120//Microbial metabolism in diverse environments;ko01200//Carbon metabolism;ko00630//Glyoxylate and dicarboxylate metabolism;ko00660//C5-Branched dibasic acid metabolism	Carbohydrate metabolism;Global and overview maps	Metabolism
343	Hmcp002399	Limocitrin-3-O-glucoside	Flavonoids	[M+H]+	509.129	347.07	508.121	C23H24O13	480583	490996	500366	569578	481342	529005	135757	116709	111869	124267	102468	140310	314133	296245	321283	--	--	-	-	-	-
344	pme0008	L-Citrulline	Amino acids and derivatives	[M+H]+	176.103	113	175.096	C6H13N3O3	1710200	1.82849e+06	2.01198e+06	1.25719e+06	1.51303e+06	1.60538e+06	2.01162e+06	2.09045e+06	1.87323e+06	1.87946e+06	1.88865e+06	1.67893e+06	1.69218e+06	1.76885e+06	1.83889e+06	372-75-8	HMDB0000904	C00327	ko01100//Metabolic pathways;ko01110//Biosynthesis of secondary metabolites;ko01130//Biosynthesis of antibiotics;ko01230//Biosynthesis of amino acids;ko00220//Arginine biosynthesis	Amino acid metabolism;Global and overview maps	Metabolism
345	mws0224	DL-Methionine	Amino acids and derivatives	[M+H]+	150.1	61	149.051	C5H11NO2S	650835	590594	536450	896243	843087	918820	897828	775630	984572	706752	817160	770593	769095	803993	835790	59-51-8	HMDB0033951	-	-	-	-
346	Lmbn002648	α-Hydroxycinnamic Acid	Phenolic acids	[M-H]-	163.04	119.05	164.047	C9H8O3	2.31624e+06	2.63035e+06	1.79982e+06	2.30236e+06	2.93755e+06	2.29986e+06	2.03815e+06	1.15568e+06	2.61385e+06	1.35212e+06	1.65176e+06	1.72918e+06	1.93839e+06	2.00113e+06	1.84196e+06	--	--	C02763	ko00360//Phenylalanine metabolism	Amino acid metabolism	Metabolism
347	pmb0881	LysoPE 18:2	Lipids	[M+H]+	478.293	337.274	477.286	C23H44NO7P	1.74661e+07	1.77934e+07	1.17162e+07	1.7017e+07	1.25973e+07	1.21083e+07	1.43028e+07	1.22579e+07	1.22997e+07	1.73073e+07	1.50334e+07	1.59746e+07	1.38912e+07	1.50626e+07	1.47572e+07	--	--	-	-	-	-
348	Lmsn010896	Pinfaensic acid	Terpenoids	[M-H]-	501.322	421.311	502.329	C30H46O6	95513.8	82021.5	74251.8	162914	206881	195655	94266.3	58641.9	72643.9	92982.3	107941	67567.6	113053	122003	114257	--	--	-	-	-	-
349	Hmqn004825	Rabdosia acid A	Lipids	[M-H]-	293.212	275.2	294.219	C18H30O3	32670	32025.2	38789.3	19984.1	21786.9	27327.2	28907.1	24344	32646.4	28922.6	18825.6	20693.7	27663.3	29553.7	27391.8	--	--	-	-	-	-
350	mws0147	β-Hydroxyisovaleric acid	Organic acids	[M-H]-	117.056	59	118.063	C5H10O3	232804	235108	238508	215086	210004	227939	222289	235897	253788	169111	238106	244656	219194	202904	205521	625-08-1	HMDB0000754	C20827	ko00280//Valine, leucine and isoleucine degradation	Amino acid metabolism	Metabolism
351	Lmln001951	Quercetin-3-O-(6''-O-arabinosyl)glucoside	Flavonoids	[M-H]-	595.135	300.028	596.138	C26H28O16	629623	567950	730530	1.44326e+06	1.39148e+06	1.6876e+06	89369.1	67488.2	64722.6	85301.5	65708.5	64391.3	529947	576352	555048	--	--	-	-	-	-
352	Lmhp009368	LysoPC 22:6	Lipids	[M+H]+	568.34	184.073	567.332	C30H50NO7P	80156.1	69210.9	61478.8	38079	38194.1	64747.1	35550.2	44213	50377.7	56129.3	40793.5	73662.4	55251.8	50784.4	53109.9	--	--	-	-	-	-
353	MWSmce346	1,3-O-Dicaffeoylquinic Acid (Cynarin)	Phenolic acids	[M+H]+	517.133	163.039	516.127	C25H24O12	32787.6	25960.1	25039	31450.6	25838.9	32016.4	64684.5	73191.8	75173.2	77122.1	61367.6	69861.7	48315.9	50434.8	46355.7	--	--	-	-	-	-
354	pmb3032	Tricin-7-O-(2''-Malonyl)rhamnoside	Flavonoids	[M-H]-	561.125	329.1	562.132	C26H26O14	428602	440414	304226	207820	216065	157054	9	9	9	19833.2	9914.52	9190.7	158654	161054	148637	--	--	-	-	-	-
355	mws0458	Vanillin; 4-Hydroxy-3-Methoxybenzaldehyde	Phenolic acids	[M-H]-	151.04	136	152.047	C8H8O3	8.08496e+06	9.93828e+06	8.61352e+06	4.30718e+06	6.1723e+06	4.7465e+06	6.81153e+06	6.07191e+06	6.49862e+06	2.55554e+06	3.78253e+06	3.80243e+06	5.74942e+06	6.07947e+06	5.60036e+06	--	--	C00755	ko01100//Metabolic pathways;ko01110//Biosynthesis of secondary metabolites;ko01120//Microbial metabolism in diverse environments;ko00360//Phenylalanine metabolism	Amino acid metabolism;Global and overview maps	Metabolism
356	mws0748	1-Caffeoylquinic acid	Phenolic acids	[M-H]-	353.088	191.055	354.095	C16H18O9	250642	218425	188868	236260	327888	273157	262442	166111	280093	250569	245103	240373	196296	213292	201614	1241-87-8	HMDB0030652	-	-	-	-
357	Jmwp002208	3,4-dihydroxy phenylethanol	Phenolic acids	[M+H]+	155.069	91.05	154.063	C8H10O3	63874.7	51969.6	51982.7	52873.8	43442.3	56210.1	51552.7	39121.3	47878.1	45598	43161.4	38419.8	50836.6	54636.3	50634.6	--	--	-	-	-	-
358	Lmpp003465	Myricetin-3-O-β-D-glucoside	Flavonoids	[M+H]+	481.098	319.045	480.09	C21H20O13	1.90402e+06	1.05262e+06	777989	2.33287e+06	1.17515e+06	1.89948e+06	1.85932e+06	2.2583e+06	9	4.1856e+06	1.88508e+06	1.16908e+06	1.86235e+06	1.78052e+06	1.94266e+06	--	--	-	-	-	-
359	pme3337	Succinyladenosine	Nucleotides and derivatives	[M+H]+	384.115	252	383.108	C14H17N5O8	4.13353e+06	3.30741e+06	4.40478e+06	4.68133e+06	4.14724e+06	4.11912e+06	4.71447e+06	4.13875e+06	4.52929e+06	4.20679e+06	4.35199e+06	4.70741e+06	4.0686e+06	4.03838e+06	4.36877e+06	4542-23-8	HMDB0000912	-	-	-	-
360	MWSmce040	Isovanillin	Phenolic acids	[M+H]+	153.05	65.0376	152.047	C8H8O3	755766	865189	744065	491279	668248	474781	585923	512346	682524	319678	418309	362022	511759	529676	558482	--	--	-	-	-	-
361	MWS1846	Phenoxyacetic acid	Phenolic acids	[M-H]-	151.04	93.0347	152.047	C8H8O3	713839	692856	877416	1.22528e+06	1.27007e+06	1.13191e+06	318906	298106	189268	543047	385917	370272	650145	676581	619214	122-59-8	HMDB0031609	-	-	-	-
362	MWSmce498	Apigenin-7-O-neohesperidoside (Rhoifolin)	Flavonoids	[M+H]+	579.169	271.07	578.164	C27H30O14	2.24125e+06	1.80349e+06	2.19929e+06	2.41175e+06	2.44017e+06	2.63956e+06	3.56248e+06	3.76197e+06	2.7494e+06	3.48507e+06	3.11199e+06	3.68347e+06	2.96947e+06	2.72078e+06	2.81403e+06	--	--	C12627	ko00944//Flavone and flavonol biosynthesis	Biosynthesis of other secondary metabolites	Metabolism
363	pmp001161	5-Hydroxyauranetin	Flavonoids	[M+H]+	389.123	328.1	388.116	C20H20O8	1970.17	15022.5	4805.26	6146.9	5212.28	3380.43	67113.2	28769.6	15019	1094.85	12693.6	11883.1	13401.5	12543.3	13664.5	50439-46-8	HMDB0033275	-	-	-	-
364	pme0490	Nicotinic acid (Vitamin B3)	Others	[M+H]+	124.039	78	123.032	C6H5NO2	372256	299160	444857	396375	395830	519885	534750	305668	486550	533958	406733	476773	367463	397149	397412	--	--	C00253	ko01100//Metabolic pathways;ko01110//Biosynthesis of secondary metabolites;ko01120//Microbial metabolism in diverse environments;ko00760//Nicotinate and nicotinamide metabolism;ko00960//Tropane, piperidine and pyridine alkaloid biosynthesis	Biosynthesis of other secondary metabolites;Global and overview maps;Metabolism of cofactors and vitamins	Metabolism
365	MWS5173	Isocytosine	Nucleotides and derivatives	[M+H]+	112.05	70.0284	111.043	C4H5N3O	190450	218548	142475	72976.8	125224	96707.2	120919	74380.1	136755	91437.9	74451	34047.2	137444	147749	136462	--	--	-	-	-	-
366	pmb0782	Piperidine	Alkaloids	[M+H]+	86.1	69.2	85.0891	C5H11N	489283	298210	589174	545614	623785	680427	894050	638482	696910	431925	518098	481596	509987	532226	486794	110-89-4	HMDB0034301	C01746	ko00960//Tropane, piperidine and pyridine alkaloid biosynthesis	Biosynthesis of other secondary metabolites	Metabolism
367	Hmgp002036	Nepetin-7-O-glucoside(Nepitrin)*	Flavonoids	[M+H]+	479.12	317.06	478.112	C22H22O12	5.80898e+06	5.80874e+06	6.66609e+06	6.8639e+06	5.99279e+06	7.05945e+06	7.49713e+06	8.38509e+06	2.76577e+06	9.47035e+06	8.92544e+06	9.7448e+06	6.59897e+06	7.19283e+06	7.05647e+06	--	--	-	-	-	-
368	Jmwn002620	Vanillic Acid-4-O-Glucuronide	Phenolic acids	[M-H]-	341.086	161.02	342.095	C15H18O9	4.89441e+06	4.94346e+06	6.6715e+06	5.97427e+06	6.59096e+06	7.05498e+06	1.63758e+06	1.5891e+06	1.48783e+06	2.19275e+06	2.02292e+06	1.9243e+06	3.68978e+06	3.94264e+06	4.02331e+06	-	HMDB0060024	-	-	-	-
369	Lmhn002573	Sinapoylglucuronic acid	Phenolic acids	[M-H]-	399.09	205.04	400.101	C17H20O11	166154	123939	146143	203430	196135	216155	164312	122647	310649	131557	122986	141305	183747	180906	168708	--	--	-	-	-	-
370	pme2266	Biotin	Others	[M+H]+	245.095	227	244.088	C10H16N2O3S	748182	619469	956290	1.33262e+06	1.22784e+06	1.42297e+06	1.37076e+06	1.59894e+06	1.12599e+06	1.37928e+06	1.17303e+06	1.16841e+06	1.16898e+06	1.09157e+06	1.07539e+06	58-85-5	HMDB0000030	C00120	ko01100//Metabolic pathways;ko02010//ABC transporters;ko00780//Biotin metabolism	Global and overview maps;Membrane transport;Metabolism of cofactors and vitamins	Environmental Information Processing;Metabolism
371	Lmtn000940	1-O-(3,4-Dihydroxy-5-methoxy-benzoyl)-glucoside	Phenolic acids	[M-H]-	345.083	139.04	346.09	C14H18O10	583186	484015	701316	822070	764588	836801	136701	147527	132060	147840	135959	170787	422924	424397	457593	--	--	-	-	-	-
372	pma6460	4-O-p-Coumaroylquinic acid	Phenolic acids	[M-H]-	337.09	163.04	338.1	C16H18O8	2.17915e+06	1.8349e+06	1.62921e+06	2.93605e+06	2.79718e+06	2.32901e+06	2.37681e+06	2.10972e+06	2.33424e+06	1.9306e+06	2.20495e+06	1.69154e+06	2.00641e+06	2.13883e+06	1.96224e+06	--	--	-	-	-	-
373	pmb3068	1-O-p-Coumaroylquinic acid	Phenolic acids	[M-H]-	337.093	173.1	338.1	C16H18O8	106799	102976	84869.8	112899	122298	88230.8	121964	112114	152979	152912	123273	125568	117689	126541	116614	--	--	-	-	-	-
374	pme0026	L-Lysine	Amino acids and derivatives	[M+H]+	147.113	84	146.106	C6H14N2O2	4.18635e+06	3.98021e+06	4.20962e+06	3.58627e+06	3.99343e+06	4.16014e+06	6.65453e+06	6.29269e+06	4.77193e+06	3.63366e+06	3.78964e+06	3.48365e+06	4.21128e+06	4.59945e+06	4.33181e+06	-	HMDB0062809	C00047	ko01100//Metabolic pathways;ko01110//Biosynthesis of secondary metabolites;ko01120//Microbial metabolism in diverse environments;ko01130//Biosynthesis of antibiotics;ko01230//Biosynthesis of amino acids;ko02010//ABC transporters;ko01210//2-Oxocarboxylic acid metabolism;ko00970//Aminoacyl-tRNA biosynthesis;ko00310//Lysine degradation;ko00960//Tropane, piperidine and pyridine alkaloid biosynthesis;…	Amino acid metabolism;Biosynthesis of other secondary metabolites;Global and overview maps;Membrane transport;Metabolism of cofactors and vitamins;Translation	Environmental Information Processing;Genetic Information Processing;Metabolism
375	Lmsn004797	3-Hydroxyphloretin-4'-O-glucoside	Flavonoids	[M-H]-	451.125	167.035	452.132	C21H24O11	9.75274e+07	8.65071e+07	8.23851e+07	1.04117e+08	8.15402e+07	9.82886e+07	7.18478e+07	5.45911e+07	8.52437e+07	9.56319e+07	9.14874e+07	9.31763e+07	9.01759e+07	9.22749e+07	8.4465e+07	--	--	-	-	-	-
376	HJN041	Epicatechin glucoside	Flavonoids	[M-H]-	451.124	289.072	452.131	C21H24O11	3.83319e+06	3.41832e+06	2.55055e+06	3.36064e+06	3.32914e+06	3.35388e+06	5.22069e+06	3.63281e+06	4.73153e+06	5.80128e+06	4.65022e+06	4.99925e+06	3.73801e+06	4.03504e+06	4.06047e+06	--	--	-	-	-	-
377	mws2108	Cryptochlorogenic acid (4-O-Caffeoylquinic acid)*	Phenolic acids	[M-H]-	353.088	191.05	354.095	C16H18O9	3.74426e+07	2.92716e+07	3.4916e+07	6.10599e+07	5.51052e+07	6.2347e+07	5.63116e+07	3.68113e+07	5.20825e+07	4.48893e+07	4.72551e+07	3.60358e+07	4.08946e+07	4.40124e+07	4.45165e+07	--	--	-	-	-	-
378	MWS5231	Tridecanedioic acid	Lipids	[M-H]-	243.161	181.158	244.167	C13H24O4	101034	97845.9	135829	80388	90392.4	81151.7	74980.3	70992.1	65721	52921.8	47654.3	56808.1	87785	80362.4	82551.5	505-52-2	HMDB0002327	-	-	-	-
379	Cmsn005615	3,3',5-Trihydroxybibenzyl	Phenolic acids	[M-H]-	229.089	123.044	230.094	C14H14O3	29609.3	41312.8	41279.3	20273.7	40987.9	28246.4	49855.4	3198.52	68518.5	9343.3	21653.1	27059.1	33640.7	36840.8	35620.3	--	--	-	-	-	-
380	MWS2417	3-Hydroxymandelate	Organic acids	[M-H]-	167.035	121.029	168.042	C8H8O4	59280.4	92031.4	56940.3	30266.5	45609.6	53011.4	69343.7	14645.6	82930.3	22177.5	35976.5	30691.8	55176.2	53642.5	50423.6	17119-15-2	HMDB0000750	-	-	-	-
381	Hmln000659	3-O-Galloyl-D-glucose*	Phenolic acids	[M-H]-	331.069	169.01	332.075	C13H16O10	329747	202756	660024	917189	1.0027e+06	873763	538367	329462	354942	314661	648129	325752	632741	613880	671276	--	--	-	-	-	-
382	HJN074	Procyanidin A6	Tannins	[M-H]-	591.153	289.071	592.158	C31H28O12	9	9	9	9	9	9	86194.7	29675.1	90684	62430.5	48029.1	75517.9	52283.3	56087.2	57058.1	--	--	-	-	-	-
383	MWSmce467	4-Allylcatechol	Phenolic acids	[M-H]-	149.062	108.022	150.068	C9H10O2	13080.4	17953.3	13903.2	5171.38	7267.5	6623.85	12338.2	3042.82	16700.6	2791.06	6126.26	5447.99	8461.82	9032.45	8278.36	--	--	-	-	-	-
384	pmp000782	Caffeoylhawthorn acid	Terpenoids	[M+H]+	635.394	435.32	634.387	C39H54O7	408999	509011	377382	358850	384954	286639	97106.4	125943	91848.2	128849	137571	121083	263837	244435	243486	--	--	-	-	-	-
385	pmb2643	Myristoleic acid	Lipids	[M-H]-	225.186	207	226.193	C14H26O2	11522	9520.39	11346.8	9738.16	7841.41	9225.37	9817.11	8469.06	8673.29	8245.55	9588.56	10610.2	9305.19	10124.4	9426.77	544-64-9	HMDB0002000	-	-	-	-
386	pmb2999	Chrysoeriol-5-O-glucoside	Flavonoids	[M-H]-	461.109	299.1	462.116	C22H22O11	2.23041e+06	2.26965e+06	2.24587e+06	2.00527e+06	1.83198e+06	2.15697e+06	636208	708840	620439	604631	736689	698002	1.432e+06	1.4756e+06	1.34704e+06	--	--	-	-	-	-
387	pmc0281	Ribosyladenosine	Nucleotides and derivatives	[M+H]+	400.146	136.11	399.139	C15H21N5O8	916384	774807	987160	1.29804e+06	1.21916e+06	1.34759e+06	1.56356e+06	1.68182e+06	1.35746e+06	886259	1.25096e+06	1.52724e+06	1.13508e+06	1.21691e+06	1.24127e+06	--	--	-	-	-	-
388	pme3007	Uridine 5'-diphosphate	Nucleotides and derivatives	[M-H]-	402.995	159	404.002	C9H14N2O12P2	32058.3	14205.8	39824.3	38508.3	35063.2	27461.1	30527.8	41798.1	38627.5	32507	12386.6	83729	37848.9	34558.9	35667.1	58-98-0	HMDB0000295	C00015	ko01100//Metabolic pathways;ko00240//Pyrimidine metabolism;ko00908//Zeatin biosynthesis	Global and overview maps;Metabolism of terpenoids and polyketides;Nucleotide metabolism	Metabolism
389	Xmyp005654	Kaempferol-4'-O-glucoside*	Flavonoids	[M+H]+	449.106	287.056	448.101	C21H20O11	1.96129e+07	1.72652e+07	2.0404e+07	1.48847e+07	1.52565e+07	1.89325e+07	3.03241e+06	3.38799e+06	4.47223e+06	5.02659e+06	5.56379e+06	6.02892e+06	1.15733e+07	1.09414e+07	1.20079e+07	--	--	-	-	-	-
390	Lmhp112042	1-Linoleoylglycerol*	Lipids	[M+H]+	355.284	263.237	354.277	C21H38O4	19651.3	19460.7	18071.2	17138.6	16304.1	15760.1	22177.1	17195.8	22964.1	15542	18894.8	16807	22278.2	21881.1	23887.7	--	--	-	-	-	-
391	Zmpn000199	D-Galactaric acid	Others	[M-H]-	209.03	85.0297	210.038	C6H10O8	465782	463417	510317	286190	324549	277948	320111	285796	306028	269868	301483	266044	285734	313244	294926	87-73-0	HMDB0029881	C00879	ko00053//Ascorbate and aldarate metabolism	Carbohydrate metabolism	Metabolism
392	pmb0876	LysoPE 16:0	Lipids	[M+H]+	454.293	313.274	453.286	C21H44NO7P	1.09256e+07	9.74945e+06	8.14667e+06	9.74714e+06	7.66883e+06	7.65357e+06	1.00549e+07	7.47007e+06	8.47201e+06	8.38753e+06	8.45559e+06	8.37532e+06	8.19321e+06	8.9131e+06	8.88427e+06	--	--	-	-	-	-
393	Lmtp004044	Quercetin-3-O-apiosyl(1→2)galactoside*	Flavonoids	[M+H]+	597.145	303.043	596.138	C26H28O16	1.48829e+06	1.30466e+06	1.62892e+06	3.58932e+06	3.0139e+06	3.54934e+06	96441.2	52249.7	90739.2	93065.8	107402	125573	1.14164e+06	1.15295e+06	1.24332e+06	--	--	-	-	-	-
394	pme1216	2-Picolinic acid	Organic acids	[M-H]-	122.03	78	123.032	C6H5NO2	143442	117789	131907	109764	122904	126433	128577	96471.8	89180.7	143810	140453	140960	115560	121768	127061	98-98-6	HMDB0002243	C10164	ko01100//Metabolic pathways;ko00380//Tryptophan metabolism	Amino acid metabolism;Global and overview maps	Metabolism
395	pmb3072	3-O-p-Coumaroylshikimic acid-O-glucoside	Phenolic acids	[M-H]-	481.135	319.3	482.142	C22H26O12	739071	536055	392746	296423	263554	259882	663680	615743	440637	501081	326758	450654	415514	456231	430389	--	--	-	-	-	-
396	pme3207	Muconic acid	Organic acids	[M-H]-	141.019	59	142.027	C6H6O4	1.16404e+06	1.41922e+06	1.00445e+06	1.70561e+07	1.7884e+07	1.63276e+07	445822	453561	651971	1.40266e+07	1.41515e+07	1.32271e+07	1.00765e+07	1.08296e+07	1.10411e+07	1119-72-8	HMDB0006331	C02480	ko01100//Metabolic pathways;ko01120//Microbial metabolism in diverse environments;ko01220//Degradation of aromatic compounds	Global and overview maps	Metabolism
397	pmf0138	D-Mannose	Others	[M-H]-	179.056	59	180.063	C6H12O6	160172	121803	153953	203001	182261	189439	161664	167826	183536	132497	134367	140961	153910	156161	142739	3458-28-4	HMDB0000169	C00159	ko01100//Metabolic pathways;ko02010//ABC transporters;ko00052//Galactose metabolism;ko00520//Amino sugar and nucleotide sugar metabolism;ko00051//Fructose and mannose metabolism	Carbohydrate metabolism;Global and overview maps;Membrane transport	Environmental Information Processing;Metabolism
398	Lmtn003441	2-Acetyl-3-hydroxyphenyl-1-O-glucoside	Phenolic acids	[M-H]-	311.114	149.061	312.121	C15H20O7	3.04742e+06	2.95495e+06	3.4668e+06	3.09446e+06	2.65347e+06	3.37752e+06	3.35908e+06	3.66696e+06	2.91688e+06	2.4478e+06	2.28593e+06	2.6455e+06	3.08911e+06	3.18917e+06	2.90044e+06	--	--	-	-	-	-
399	MWSHY0128	5,7,8,4'-Tetramethoxyflavone	Flavonoids	[M+H]+	343.118	313.079	342.11	C19H18O6	11558.3	16475.8	15407.5	10457.8	14699.2	8073.22	12844	17383.2	9682.36	8818.52	7818.05	8783.69	11468.1	11543	12485.7	--	--	-	-	-	-
400	Lmhp009034	LysoPE 16:1	Lipids	[M+H]+	452.277	311.258	451.27	C21H42NO7P	1.86952e+06	1.61189e+06	1.34715e+06	1.30593e+06	1.03844e+06	1.13605e+06	1.17671e+06	1.01479e+06	1.28155e+06	1.63671e+06	1.24453e+06	1.51326e+06	1.30593e+06	1425932	1.41501e+06	--	--	-	-	-	-
401	mws1090	Glucose-1-phosphate	Others	[M-H]-	259.022	97	260.03	C6H13O9P	4.36667e+06	4.02449e+06	4.40254e+06	5.46962e+06	5.11908e+06	5.39435e+06	8.08872e+06	7.77449e+06	6.48333e+06	5.39019e+06	5.74115e+06	5.76545e+06	5.07615e+06	5.17226e+06	5.55438e+06	59-56-3	HMDB0001586	C00103	ko01100//Metabolic pathways;ko01110//Biosynthesis of secondary metabolites;ko01120//Microbial metabolism in diverse environments;ko01130//Biosynthesis of antibiotics;ko00052//Galactose metabolism;ko00520//Amino sugar and nucleotide sugar metabolism;ko00040//Pentose and glucuronate interconversions;ko00500//Starch and sucrose metabolism;ko00010//Glycolysis / Gluconeogenesis	Carbohydrate metabolism;Global and overview maps	Metabolism
402	Lmhp009682	LysoPC 22:5(2n isomer)	Lipids	[M+H]+	570.355	184.073	569.348	C30H52NO7P	411584	312094	347876	118546	117136	130107	41152.1	27431.9	38951.9	26324.1	21848	25812.9	133697	123718	122593	--	--	-	-	-	-
403	pme2828	4-Nitrophenol	Phenolic acids	[M+H]+	140	99	139.027	C6H5NO3	1.69301e+06	1.48871e+06	2.31659e+06	1.40779e+06	958433	926106	1.11055e+06	667583	1.19816e+06	731438	645558	620871	961719	1.05861e+06	1.02282e+06	98-95-3	HMDB0041950	C00870	ko01120//Microbial metabolism in diverse environments	Global and overview maps	Metabolism
404	pme0534	Gluconic acid	Others	[M-H]-	195.051	75.0095	196.058	C6H12O7	350628	387358	332844	288438	333730	391907	613395	645206	520309	386640	414018	466325	402139	440420	434355	526-95-4	HMDB0000625	C00257	ko01100//Metabolic pathways;ko01110//Biosynthesis of secondary metabolites;ko01120//Microbial metabolism in diverse environments;ko01130//Biosynthesis of antibiotics;ko01200//Carbon metabolism;ko00030//Pentose phosphate pathway	Carbohydrate metabolism;Global and overview maps	Metabolism
405	Hmqp005411	9-Oxo-12Z-Octadecenoic acid	Lipids	[M+H]+	297.243	81.07	296.234	C18H32O3	120076	127800	174574	82555	100756	88970.2	109590	101850	92152.2	77498.3	73940.5	76039.5	96784.8	99938.2	106374	--	--	-	-	-	-
406	Lmhp012042	2-Linoleoylglycerol*	Lipids	[M+H]+	355.284	263.237	354.277	C21H38O4	30218.4	28059.8	32760.5	26664.4	23413.5	26260.3	25440.4	15187.6	25347.2	29446.2	20266.4	23464.2	25006.2	27460.1	26867	--	--	-	-	-	-
407	pmp000263	Sanguisorbigenin	Terpenoids	[M+H]+	455.352	409.346	454.345	C30H46O3	9	9	9	9	9	9	9	9	9	893575	758061	839403	189528	207985	203987	6812-98-2	HMDB0035808	-	-	-	-
408	Lmxn007456	Acerosin	Flavonoids	[M-H]-	359.077	329.029	360.084	C18H16O8	10890.4	47577.7	12542.8	8761.35	17274.2	7753.76	111808	29909.7	29893.9	9	57077.6	33421.3	28170.4	27216.7	25580.5	15835-74-2	HMDB0030812	-	-	-	-
409	Lmxn007955	Sudachitin	Flavonoids	[M-H]-	359.077	329.031	360.084	C18H16O8	10890.4	47577.7	12542.8	8761.35	17274.2	7753.76	111808	29909.7	29893.9	9	57077.6	33421.3	28170.4	27216.7	25580.5	4281-28-1	HMDB0037335	-	-	-	-
410	MWSmce632	Vanillin acetate	Phenolic acids	[M+H]+	195.065	93.0339	194.058	C10H10O4	118312	112037	124048	36831.6	63738.6	58959.7	61558.4	72641.4	47877.5	55933.8	32129.8	70408.4	75976.8	80868	83676.3	881-68-5	HMDB0029663	-	-	-	-
411	pme0010	L-Serine	Amino acids and derivatives	[M+H]+	106	60	105.043	C3H7NO3	684493	606678	639519	1.0268e+06	1.03662e+06	1.04202e+06	1.83078e+06	1.82671e+06	1.83598e+06	1.26232e+06	1.30303e+06	1.46804e+06	1.40161e+06	1.40325e+06	1.28742e+06	56-45-1	HMDB0000187	C00065	ko01100//Metabolic pathways;ko01110//Biosynthesis of secondary metabolites;ko01120//Microbial metabolism in diverse environments;ko01130//Biosynthesis of antibiotics;ko01230//Biosynthesis of amino acids;ko02010//ABC transporters;ko01200//Carbon metabolism;ko00970//Aminoacyl-tRNA biosynthesis;ko00270//Cysteine and methionine metabolism;ko00630//Glyoxylate and dicarboxylate metabolism;ko00260//Glyc…	Amino acid metabolism;Biosynthesis of other secondary metabolites;Carbohydrate metabolism;Drug resistance;Energy metabolism;Global and overview maps;Lipid metabolism;Membrane transport;Metabolism of other amino acids;Translation	Environmental Information Processing;Genetic Information Processing;Human Diseases;Metabolism
412	pmb0711	Quercetin-7-O-rutinoside	Flavonoids	[M+H]+	611.161	303.1	610.153	C27H30O16	1.13344e+06	1.22704e+06	1.30841e+06	862069	748577	844591	49637.7	82990.1	34650.1	9	43130	9	590485	554112	610255	--	--	-	-	-	-
413	mws0866	D-Glucose 6-phosphate	Others	[M-H]-	259.022	96.9702	260.03	C6H13O9P	4.67148e+06	4.31048e+06	4.48244e+06	5.83315e+06	5.67154e+06	6.11238e+06	7.98204e+06	8.45161e+06	7.0316e+06	5.77363e+06	6.36227e+06	6.57231e+06	5.51274e+06	5.82721e+06	6.0773e+06	56-73-5	HMDB0001401	C00092	ko01100//Metabolic pathways;ko01130//Biosynthesis of antibiotics;ko00500//Starch and sucrose metabolism;ko04931//Insulin resistance;ko00562//Inositol phosphate metabolism	Carbohydrate metabolism;Endocrine and metabolic diseases;Global and overview maps	Human Diseases;Metabolism
414	pme0519	D-Sucrose	Others	[M-H]-	341.109	119.035	342.116	C12H22O11	191222	178257	1.01817e+06	1.315e+06	1.49069e+06	345401	458835	398359	393090	570386	2.06215e+06	641750	321788	339845	354916	-	HMDB0125600	C00089	ko01100//Metabolic pathways;ko02010//ABC transporters;ko00052//Galactose metabolism;ko00500//Starch and sucrose metabolism	Carbohydrate metabolism;Global and overview maps;Membrane transport	Environmental Information Processing;Metabolism
415	mws0178	Chlorogenic acid (3-O-Caffeoylquinic acid)*	Phenolic acids	[M-H]-	353.088	191.055	354.095	C16H18O9	4.80197e+07	3.90056e+07	4.69131e+07	7.71405e+07	75909014	8.18063e+07	76118029	4.8476e+07	6.92707e+07	6.16612e+07	6.18858e+07	5.05236e+07	5.60425e+07	6.17966e+07	5.94827e+07	--	--	C00852	ko01110//Biosynthesis of secondary metabolites;ko00941//Flavonoid biosynthesis;ko00940//Phenylpropanoid biosynthesis;ko00945//Stilbenoid, diarylheptanoid and gingerol biosynthesis	Biosynthesis of other secondary metabolites;Global and overview maps	Metabolism
416	pmn001511	3-Hydroxy-5-Methylphenol-1-O-Glucoside	Phenolic acids	[M-H]-	285.098	123	286.105	C13H18O7	641721	572828	677001	1.06677e+06	1.17538e+06	1.0591e+06	1.30588e+06	1.24207e+06	890618	1.18589e+06	1.1843e+06	940912	1.00347e+06	1.01208e+06	924795	--	--	-	-	-	-
417	pme0006	L-Proline	Amino acids and derivatives	[M+H]+	116.071	70.1	115.063	C5H9NO2	7.5115e+06	8.35205e+06	8.24826e+06	1.02425e+07	1.06603e+07	1.08017e+07	1.05596e+07	1.03453e+07	1.15851e+07	8.35941e+06	9.32537e+06	7.93292e+06	9.86248e+06	9.68437e+06	1.06143e+07	147-85-3	HMDB0000162	C00148	ko01100//Metabolic pathways;ko01110//Biosynthesis of secondary metabolites;ko01130//Biosynthesis of antibiotics;ko01230//Biosynthesis of amino acids;ko02010//ABC transporters;ko00970//Aminoacyl-tRNA biosynthesis;ko00330//Arginine and proline metabolism;ko00332//Carbapenem biosynthesis	Amino acid metabolism;Biosynthesis of other secondary metabolites;Global and overview maps;Membrane transport;Translation	Environmental Information Processing;Genetic Information Processing;Metabolism
418	MWSmce707	Ethyl 3-hydroxybutyrate	Organic acids	[M+H]+	133.085	73.0645	132.079	C6H12O3	9	9	9	18622.6	9753.75	30390.8	27852.2	14784.1	9	23587.8	9	24836	16887.1	17628.4	15977.8	35608-64-1	HMDB0040409	-	-	-	-
419	MWS20148	Apigenin-4'-O-glucoside*	Flavonoids	[M+H]+	433.113	271.074	432.106	C21H20O10	402363	408604	482136	442558	364416	378268	657752	656404	681825	714004	857446	649920	472494	505964	520420	--	--	-	-	-	-
420	Lmdn004974	Syringalide A	Phenolic acids	[M-H]-	461.145	307.084	462.153	C23H26O10	66300.5	38747.2	18855.7	43129.6	49303.1	60365.5	26623.3	29973.3	26146.5	21983	16150.6	32563.9	50279.6	45568.4	47811.7	--	--	-	-	-	-
421	mws0789	Pinocembrin (Dihydrochrysin)	Flavonoids	[M-H]-	255.066	151	256.074	C15H12O4	29167.9	37975.6	42396.1	40979	47194.7	40741	261245	182903	249323	99620.2	120293	151266	102447	107223	113086	--	--	C09827	ko00941//Flavonoid biosynthesis	Biosynthesis of other secondary metabolites	Metabolism
422	Lmbn004790	Methyl 3-(3-hydroxy-4-methoxyphenyl)propanoate	Phenolic acids	[M-H]-	209.082	179.035	210.089	C11H14O4	803691	1.10522e+06	820147	482096	804578	494454	1.09832e+06	457560	1.88122e+06	372389	796334	770335	831798	761972	766328	--	--	-	-	-	-
423	mws0668	Xanthosine	Nucleotides and derivatives	[M-H]-	283.068	151	284.076	C10H12N4O6	901176	960274	1.09067e+06	2.22338e+06	1.8672e+06	1.96245e+06	1.91209e+06	2.28791e+06	2.04932e+06	1.52436e+06	1.42771e+06	1.69773e+06	1.61146e+06	1.74505e+06	1.59427e+06	146-80-5	HMDB0000299	C01762	ko01100//Metabolic pathways;ko01110//Biosynthesis of secondary metabolites;ko00230//Purine metabolism;ko00232//Caffeine metabolism	Biosynthesis of other secondary metabolites;Global and overview maps;Nucleotide metabolism	Metabolism
424	Lmyp005841	Chrysin-7-O-glucoside	Flavonoids	[M+H]+	417.118	255.059	416.111	C21H20O9	3.10391e+06	2.84962e+06	2.16892e+06	3.53959e+06	3.17554e+06	3.32436e+06	1.21488e+07	1.102e+07	1.08528e+07	1.16209e+07	1.01888e+07	1.07853e+07	6.77742e+06	7.30503e+06	7.46474e+06	--	--	-	-	-	-
425	Lmrn003000	2-Hydroxy-3-phenylpropanoic acid	Phenolic acids	[M-H]-	165.056	103.056	166.063	C9H10O3	89587.5	126807	96140.6	79419.3	74200.3	72120.9	256785	235602	174869	118111	105144	127380	122649	118412	111024	--	--	C01479	ko01110//Biosynthesis of secondary metabolites;ko00960//Tropane, piperidine and pyridine alkaloid biosynthesis	Biosynthesis of other secondary metabolites;Global and overview maps	Metabolism
426	mws1015	Esculin (6,7-Dihydroxycoumarin-6-O-glucoside)*	Lignans and Coumarins	[M-H]-	339.072	177.019	340.079	C15H16O9	1.08621e+06	1.16303e+06	1.15363e+06	609060	704264	572505	1.92029e+06	4.18141e+06	1.97031e+06	809375	1.10182e+06	792937	1.3762e+06	1.47517e+06	1.33953e+06	--	--	-	-	-	-
427	Lmsn009900	1β-Hydroxy-2-oxopomolic acid	Terpenoids	[M-H]-	501.322	453.301	502.329	C30H46O6	389478	263702	273205	355766	440658	436151	126816	60680.3	51821	9	9	9	254843	267064	241439	--	--	-	-	-	-
428	Hmbn004734	30-Norhederagenin	Terpenoids	[M-H]-	455.318	455.318	456.325	C29H44O4	124211	86346	115684	123912	91475.1	169938	212497	317935	232879	232638	202437	163764	136757	132615	123807	--	--	-	-	-	-
429	Xmsn002700	Taxifolin-3'-O-glucoside	Flavonoids	[M-H]-	465.125	303.051	466.111	C21H22O12	2.38576e+06	1.87897e+06	2.16084e+06	1.87224e+06	1.95141e+06	1.85327e+06	1.43902e+06	1.29861e+06	1.36479e+06	2.05883e+06	1.54764e+06	1.77252e+06	1.5821e+06	1.70706e+06	1.74447e+06	--	--	-	-	-	-
430	Lmtn002997	Mearnsetin-3-O-glucoside	Flavonoids	[M-H]-	493.099	331.046	494.106	C22H22O13	1.88953e+06	2.11653e+06	2.56433e+06	1.35931e+06	1.77412e+06	1.43833e+06	881130	1.15124e+06	1.12504e+06	1.03393e+06	1.20265e+06	1.25257e+06	1.35738e+06	1.50278e+06	1.43697e+06	--	--	-	-	-	-
431	mws1333	Melibiose	Others	[M-H]-	341.109	113.022	342.116	C12H22O11	73705.8	79001.8	50756.9	210400	236489	81953.8	165565	464801	146271	313914	274053	85231.2	126800	117241	115477	585-99-9	HMDB0000048	C05402	ko02010//ABC transporters;ko00052//Galactose metabolism	Carbohydrate metabolism;Membrane transport	Environmental Information Processing;Metabolism
432	Zmdn002400	Epicatechin-3'-O-β-D-glucopyranoside*	Flavonoids	[M-H]-	451.125	289.073	452.132	C21H24O11	1.64217e+06	1.75039e+06	1.62626e+06	1.66691e+06	1.57225e+06	1.57434e+06	3.90393e+06	3.35413e+06	3.23992e+06	3.17164e+06	3.23264e+06	3.16677e+06	2.30793e+06	2.54396e+06	2.49539e+06	--	--	-	-	-	-
433	mws1050	O-Acetylserine	Amino acids and derivatives	[M+H]+	148.06	88	147.053	C5H9NO4	544421	612176	584432	507843	703467	657872	805240	472736	997301	573913	729648	640124	680952	707939	753085	5147-00-2	HMDB0003011	C00979	ko01100//Metabolic pathways;ko01110//Biosynthesis of secondary metabolites;ko01120//Microbial metabolism in diverse environments;ko01130//Biosynthesis of antibiotics;ko01230//Biosynthesis of amino acids;ko01200//Carbon metabolism;ko00270//Cysteine and methionine metabolism;ko00908//Zeatin biosynthesis;ko00920//Sulfur metabolism;ko04122//Sulfur relay system	Amino acid metabolism;Energy metabolism;Folding, sorting and degradation;Global and overview maps;Metabolism of terpenoids and polyketides	Genetic Information Processing;Metabolism
434	Lmmp004257	6-C-Methylquercetin-3-O-rhamnoside	Flavonoids	[M+H]+	463.12	317.06	462.116	C22H22O11	1.32464e+06	1.01719e+06	1.08725e+06	1.20044e+06	1.35706e+06	1.0598e+06	1.36302e+06	1.92717e+06	2.47045e+06	2.08891e+06	2.15641e+06	2.62309e+06	1.55869e+06	1.6639e+06	1.72554e+06	--	--	-	-	-	-
435	Hmcp002539	Isorhamnetin-3-O-rhamnoside	Flavonoids	[M+H]+	463.122	317.06	462.116	C22H22O11	1.32464e+06	1.01719e+06	1.08725e+06	1.20044e+06	1.35706e+06	1.0598e+06	1.36302e+06	1.92717e+06	2.47045e+06	2.08891e+06	2.15641e+06	2.62309e+06	1.55869e+06	1.6639e+06	1.72554e+06	--	--	-	-	-	-
436	MWSHY0104	Luteolin-7-O-glucoside (Cynaroside)	Flavonoids	[M+H]+	449.108	287.062	448.101	C21H20O11	1.80699e+07	1.70544e+07	2.1147e+07	1.73575e+07	1.46772e+07	1.75602e+07	9	9	9	9	9	9	1.06357e+07	1.16547e+07	1.16236e+07	--	--	C03951	ko00944//Flavone and flavonol biosynthesis	Biosynthesis of other secondary metabolites	Metabolism
437	pme3163	D-Sedoheptuiose 7-phosphate	Others	[M-H]-	289	97	290.04	C7H15O10P	1.21452e+07	1.08401e+07	1.01646e+07	1.19059e+07	1.24931e+07	1.15484e+07	1.02373e+07	9.37254e+06	1.26191e+07	1.25042e+07	1.20389e+07	1.29855e+07	1.04501e+07	1.15009e+07	1.06519e+07	--	--	-	-	-	-
438	HJAP135	Pinocembrin-7-O-(6''-O-malonyl)glucoside	Flavonoids	[M+H]+	505.123	257.08	504.126	C24H24O12	9	9	9	9	9	9	103912	86868.1	95559.2	19455.3	90227.5	29506.7	56683.7	59819.2	62825.5	--	--	-	-	-	-
439	HJAP005	Laricitrin-3-O-glucoside	Flavonoids	[M+H]+	495.113	333.068	494.106	C22H22O13	7.80456e+06	7.37925e+06	9.53058e+06	5.61583e+06	7.185e+06	6.55787e+06	2.58255e+06	3.67508e+06	3.15918e+06	3.17969e+06	3.73733e+06	4.02272e+06	5.57546e+06	5.25691e+06	5.83052e+06	--	--	-	-	-	-
440	pmn001518	1-O-Galloyl-β-D-glucose	Phenolic acids	[M-H]-	331.067	169.014	332.074	C13H16O10	1.67658e+06	2.29029e+06	2.48286e+06	2.3737e+06	1.46941e+06	2.42282e+06	1.28642e+06	2.28297e+06	2.03591e+06	2.09335e+06	1.89583e+06	1.45992e+06	2.13254e+06	2.29664e+06	2.36047e+06	--	--	-	-	-	-
441	mws0752	Undecylic Acid	Lipids	[M-H]-	185.155	185.156	186.162	C11H22O2	1.95219e+06	2.4217e+06	1.99856e+06	1.75376e+06	1.71648e+06	1.65275e+06	1603112	1.11884e+06	1.65584e+06	1.77995e+06	1.69956e+06	1.48554e+06	1.7822e+06	1.67575e+06	1.60815e+06	112-37-8	HMDB0000947	-	-	-	-
442	Lmhp002001	L-Valyl-L-Phenylalanine	Amino acids and derivatives	[M+H]+	265.15	72.0813	264.147	C14H20N2O3	185750	156267	170334	123592	112584	114606	130361	156497	158901	142017	95473.8	118285	136810	126359	139663	-	HMDB0029134	-	-	-	-
443	Hmcn000192	Sedoheptulose	Others	[M-H]-	209.067	59.0139	210.073	C7H14O7	258222	257776	256886	166273	149218	165648	144146	176595	194410	189682	186216	187049	184980	203415	202143	3019-74-7	HMDB0003219	C02076	ko00710//Carbon fixation in photosynthetic organisms	Energy metabolism	Metabolism
444	pmp000237	Apigenin-6-C-(2''-glucuronyl)xyloside	Flavonoids	[M+H]+	579.135	283.06	578.127	C26H26O15	882445	860004	790822	974564	990623	883236	1.50292e+06	1.40754e+06	1.20545e+06	1.52429e+06	1.48826e+06	1.6467e+06	1.31546e+06	1.24046e+06	1.37741e+06	--	--	-	-	-	-
445	pmf0348	2,6-Dimethyl-7-octene-2,3,6-triol	Others	[M-H]-	187.134	97	188.141	C10H20O3	214563	184706	189593	142024	156589	129458	93167.6	77212.1	73163.2	80993.8	59401.2	62775.9	127005	120486	114375	73815-21-1	HMDB0038186	-	-	-	-
446	pme3083	2-(Formylamino)benzoic acid	Phenolic acids	[M-H]-	164.04	120	165.043	C8H7NO3	454169	566496	424377	472179	591688	545060	390220	316329	541074	302610	341562	351040	433652	396492	396599	3342-77-6	HMDB0004089	C05653	ko00380//Tryptophan metabolism	Amino acid metabolism	Metabolism
447	Lmyp003951	3-Hydroxy-1-(4-hydroxy-3,5-dimethoxyphenyl)propan-1-one	Phenolic acids	[M+H]+	227.091	181.086	226.084	C11H14O5	87234.2	89159.3	66514.4	36227.3	50633.4	30265.4	43187	62806.7	105658	22176.7	40209.7	43627.6	53598.7	58821.5	58808.3	--	--	-	-	-	-
448	pmn001637	Kaempferol-3-O-arabinoside (Juglanin)	Flavonoids	[M-H]-	417.083	285	418.09	C20H18O10	426664	271811	381543	400568	417125	377829	274259	304449	470564	245611	316207	309410	333669	362227	328871	--	--	-	-	-	-
449	Lmjp003231	Patuletin-3-O-glucoside	Flavonoids	[M+H]+	495.113	333.071	494.106	C22H22O13	7.14945e+06	7.70264e+06	9.45104e+06	5.53729e+06	6.82558e+06	6.71975e+06	2.42758e+06	3.54499e+06	3.05067e+06	3.11029e+06	3.25802e+06	3.93254e+06	5.68378e+06	5.12742e+06	5.30556e+06	--	--	-	-	-	-
450	pmb3075	3-O-p-Coumaroylshikimic acid	Phenolic acids	[M-H]-	319	145.1	320.09	C16H16O7	98615.8	136216	116679	269945	297428	319896	137319	134668	101299	91221.6	108598	118875	163348	160166	147590	--	--	-	-	-	-
451	Lmsn011830	2α,19α-Dihydroxy-3-oxours-12-en-28-oic acid	Terpenoids	[M-H]-	485.327	485.327	486.334	C30H46O5	3.82822e+07	3.3423e+07	3.32182e+07	3.51617e+07	3.54428e+07	3.47382e+07	3.43039e+07	2.56887e+07	2.68509e+07	2.93325e+07	2.77571e+07	2.54489e+07	3.24053e+07	3.34179e+07	3.01058e+07	--	--	-	-	-	-
452	pmp000441	11-Keto-ursolic acid	Terpenoids	[M+H]+	471.347	453.336	470.34	C30H46O4	223479	135353	206824	244529	243721	222624	163206	153175	141520	176885	162651	147377	195823	194006	213332	--	--	-	-	-	-
453	MWSslk254	Kaempferol-3-O-glucorhamnoside*	Flavonoids	[M+H]+	595.166	287.06	594.159	C27H30O15	322487	285473	320117	193549	210451	211724	47411.3	56950.7	78735.9	28116	33396.3	66785.7	187741	168815	179493	--	--	-	-	-	-
454	pmb2260	LysoPC 15:1	Lipids	[M+H]+	480.308	184.073	479.301	C23H46NO7P	145305	153879	116677	127320	120129	117807	337021	186466	390984	148933	279331	158934	147558	135920	150499	--	--	-	-	-	-
455	Lmsn010222	1β,2α,3α-Trihydroxy-19-oxo-18,19-seco-urs-11,13(18)-dien-28-oic acid	Terpenoids	[M-H]-	503.338	441.337	504.345	C30H48O6	49780.7	36750.2	28897.1	31033.2	34525	30228.5	15820.8	21297.4	14985.6	12208.3	15945.9	9	24192.4	25421	26910.2	--	--	-	-	-	-
456	Lmsn004322	1,6-Di-O-caffeoyl-β-D-glucose*	Phenolic acids	[M-H]-	503.12	179.035	504.127	C24H24O12	89370.8	85529.7	132001	94046.8	113365	127296	135639	129950	127843	185488	155405	198161	152237	138209	139910	--	--	-	-	-	-
457	pmp000579	Diosmetin-7-O-galactoside*	Flavonoids	[M+H]+	463.123	301.07	462.116	C22H22O11	535963	552805	566629	619389	540331	500995	3.32403e+06	3.43576e+06	2.70044e+06	3.35384e+06	2.87547e+06	3.05455e+06	1.69611e+06	1.88776e+06	1.80345e+06	--	--	-	-	-	-
458	mws0179	Chlorogenic acid methyl ester	Phenolic acids	[M-H]-	367.103	190.9	368.111	C17H20O9	2.56186e+06	1.67314e+06	2.45583e+06	5.71806e+06	5.91576e+06	6.38493e+06	1.95947e+07	1.71136e+07	1.95245e+07	1.63354e+07	1.80683e+07	1.62542e+07	1.09204e+07	1.1267e+07	1.01382e+07	--	--	-	-	-	-
459	Cmxp003531	Okanin-4'-O-gentiobioside	Flavonoids	[M+H]+	613.175	289.072	612.169	C27H32O16	150395	123325	193132	91662.6	125278	129895	40000.4	25866.6	26584.4	30463.5	13407.7	37976.2	83018.6	87857	78905.3	--	--	-	-	-	-
460	MWS80007	13-Hydroperoxy-9Z,11E-octadecadienoic acid	Lipids	[M-H]-	311.223	249.221	312.23	C18H32O4	263944	253681	271258	182681	187524	191510	198570	145175	195466	157177	136898	126705	176564	186549	167399	--	--	-	-	-	-
461	pmd0147	LysoPC 20:2	Lipids	[M+H]+	548.371	184.073	547.364	C28H54NO7P	89324.5	78874.4	66486.6	63469.2	66431.7	60775.8	53064.1	50472.9	64283.5	54109	47311.3	44402.3	62929.7	60177.8	67002.9	--	--	-	-	-	-
462	YC512118	Oleamide (9-Octadecenamide)	Lipids	[M+H]+	282.279	247.243	281.272	C18H35NO	3458.91	3242.66	3328.74	1578.9	1363.99	2129.24	3055.25	2343.57	1702.25	2476.37	2930.58	2137.31	2858.69	2774.12	3079.68	--	--	-	-	-	-
463	pmn001672	Furanofructosyl-α-D-(3-mustard acyl)glucoside	Phenolic acids	[M-H]-	547.167	223.1	548.174	C23H32O15	61523.5	72173	69052.3	82538.8	71510.6	83740.3	174391	205541	197462	186816	181062	196400	124807	133394	119837	--	--	-	-	-	-
464	Cmzn005251	6-O-Caffeoylarbutin	Phenolic acids	[M-H]-	433.113	271.062	434.121	C21H22O10	4.35642e+06	4.98529e+06	3.62775e+06	3.20985e+06	3.44029e+06	2.43138e+06	3.02974e+06	6.55267e+06	5.40905e+06	3.14014e+06	4.02671e+06	3.88558e+06	4.02582e+06	4.34795e+06	3.91915e+06	--	--	-	-	-	-
465	mws0749	4-Hydroxybenzoic acid	Phenolic acids	[M-H]-	137.024	93	138.032	C7H6O3	2.66709e+06	3.26153e+06	2.90179e+06	2.90113e+06	2.98568e+06	2.88723e+06	1.85355e+06	1.36008e+06	2.10712e+06	1.22659e+06	1.43875e+06	1.65581e+06	2.32392e+06	2.20663e+06	2.08337e+06	99-96-7	HMDB0000500	C00156	ko01100//Metabolic pathways;ko01110//Biosynthesis of secondary metabolites;ko01120//Microbial metabolism in diverse environments;ko01220//Degradation of aromatic compounds;ko00360//Phenylalanine metabolism;ko00130//Ubiquinone and other terpenoid-quinone biosynthesis;ko00790//Folate biosynthesis	Amino acid metabolism;Global and overview maps;Metabolism of cofactors and vitamins	Metabolism
466	Smgp004575	Quercetin-5-O-β-D-glucoside*	Flavonoids	[M+H]+	465.1	303.05	464.096	C21H20O12	3.69775e+07	3.2201e+07	4.15085e+07	4.28259e+07	4.2332e+07	4.88099e+07	1.45912e+07	1.45018e+07	1.16874e+07	1.58482e+07	1.59642e+07	1.68945e+07	2.88734e+07	2.62531e+07	2.89423e+07	--	--	-	-	-	-
467	pmn001681	1-(4-Methoxyphenyl)-1-propanol	Phenolic acids	[M-H]-	165.092	149.061	166.099	C10H14O2	306736	293544	342471	276818	263907	288741	295882	263113	283674	263053	255278	276299	254522	229242	235623	--	--	-	-	-	-
468	mws2212	Caffeic acid	Phenolic acids	[M-H]-	179.035	135.046	180.042	C9H8O4	1.50839e+06	2.06196e+06	1.66134e+06	1.19226e+06	1.48923e+06	1.38661e+06	1.19924e+06	629484	1.709e+06	596667	984514	1.02065e+06	1.26446e+06	1.24078e+06	1.13887e+06	331-39-5	HMDB0001964	-	-	-	-
469	Lmhp008833	LysoPC 16:1(2n isomer)	Lipids	[M+H]+	494.324	184.073	493.317	C24H48NO7P	1.29295e+06	1.05175e+06	1.00369e+06	1.03581e+06	888014	924736	1.99555e+06	959922	1.80455e+06	2.79724e+06	1.0658e+06	1.18011e+06	996566	1.08686e+06	1.10593e+06	--	--	-	-	-	-
470	mws1155	D-Mannitol	Others	[M-H]-	181.072	101.02	182.079	C6H14O6	1.12319e+06	892182	549230	1.20133e+06	1.00995e+06	1.00248e+06	1.02675e+06	873127	1.50169e+06	914956	1.1835e+06	933667	976063	984585	890160	69-65-8	HMDB0000765	C00392	ko02010//ABC transporters;ko00051//Fructose and mannose metabolism	Carbohydrate metabolism;Membrane transport	Environmental Information Processing;Metabolism
471	mws0582	S-(Methyl)glutathione	Amino acids and derivatives	[M+H]+	322.107	130	321.099	C11H19N3O6S	101234	86304.8	107135	135615	164634	146544	139305	146022	128410	165229	180947	184388	109503	120633	120645	--	--	-	-	-	-
472	pme0422	Isoferulic Acid*	Phenolic acids	[M-H]-	193.058	134	194.058	C10H10O4	7.20137e+06	9.17892e+06	7.03577e+06	7.15721e+06	1.02087e+07	8.16874e+06	4.84513e+06	3.07992e+06	3.76127e+06	2.10255e+06	2.64786e+06	2.77722e+06	5.26898e+06	5.55611e+06	4.97681e+06	--	--	-	-	-	-
473	mws0566	4-Methylcatechol	Phenolic acids	[M-H]-	123.045	108	124.052	C7H8O2	130989	167213	160621	42955.1	123773	84510.1	232463	14235.8	264645	10632.1	67303.6	96210.4	101961	96670	107915	452-86-8	HMDB0000873	C06730	ko01100//Metabolic pathways;ko01120//Microbial metabolism in diverse environments;ko01220//Degradation of aromatic compounds	Global and overview maps	Metabolism
474	Hmqn003158	Sanguiin H1	Tannins	[M-H]-	785.092	301.007	786.092	C34H26O22	26541.1	48313	40860.3	46766.3	44360.5	61843.9	49093.8	32323	49575.5	42861.9	43911.3	31831.4	27786.5	28651.7	25707.8	82202-99-1	HMDB0039272	-	-	-	-
475	MWS3149	3-Methoxybenzoic acid	Phenolic acids	[M-H]-	151.041	107.052	152.047	C8H8O3	21385	18758.1	25245.7	24031.8	22171.6	25812.4	36057	29604.4	29314.6	22697	35797.8	23573.7	23002.5	25414.8	25315.3	586-38-9	HMDB0032606	-	-	-	-
476	Lmmp003091	Quercetin-3-O-(4''-O-glucosyl)rhamnoside	Flavonoids	[M+H]+	611.16	303.05	610.153	C27H30O16	1.15622e+06	1.03045e+06	1.2312e+06	799227	809602	1.00488e+06	135531	189335	31425.8	159389	33366	49619.8	471740	527261	499597	--	--	-	-	-	-
477	Lmhp010514	LysoPE 20:2(2n isomer)	Lipids	[M+H]+	506.324	365.305	505.317	C25H48NO7P	90098.9	76113.7	79050.2	80290.6	70324.8	81980.3	129131	134417	107816	81334.9	85091	84070.8	97031.6	86795.5	92023.9	--	--	-	-	-	-
478	pme0230	Adenosine	Nucleotides and derivatives	[M+H]+	268.104	136.062	267.097	C10H13N5O4	119867291	1.1405e+08	111091072	1.1982e+08	104998461	117826851	1.23908e+08	131901029	8.96782e+07	112149435	7.34151e+07	1.22946e+08	1.22299e+08	1.27819e+08	1.14355e+08	58-61-7	HMDB0000050	C00212	ko01100//Metabolic pathways;ko00230//Purine metabolism	Global and overview maps;Nucleotide metabolism	Metabolism
479	MWSslk154	Triethyl citrate	Organic acids	[M+H]+	277.129	115.041	276.121	C12H20O7	60770.5	66368.6	78662.6	66137.4	53810.3	81192.8	73067.9	40483.1	66053.3	66001.4	50616	65052.9	71618.3	64061	67499	77-93-0	HMDB0034263	-	-	-	-
480	Lmxp000939	Zarzissine	Alkaloids	[M+H]+	136.062	119.035	135.054	C5H5N5	9.72676e+06	6.79792e+06	9.54804e+06	7.31693e+06	8.06602e+06	8.60231e+06	1.35942e+07	8.33968e+06	3.40231e+07	7.04869e+06	1.0506e+07	8.45974e+06	8.27931e+06	9.17177e+06	8.40961e+06	--	--	-	-	-	-
481	pmn001375	1-Hydroxypinoresinol-1-O-Glucoside	Lignans and Coumarins	[M-H]-	535.182	373.129	536.189	C26H32O12	2.27399e+06	2.39201e+06	2.2893e+06	3.59813e+06	4.11027e+06	4.10445e+06	3.61939e+06	4.09936e+06	2.34069e+06	3.3394e+06	3.50426e+06	3.19872e+06	3.01386e+06	3.28619e+06	2.96518e+06	--	--	-	-	-	-
482	mws0145	O-Anisic acid (2-Methoxybenzoic acid)	Phenolic acids	[M-H]-	151.04	93	152.047	C8H8O3	541703	508356	631063	1.01487e+06	1.00922e+06	973922	237242	247250	156517	397448	311499	277677	477994	531825	491205	--	--	-	-	-	-
483	mws0028	Vanillic acid	Phenolic acids	[M-H]-	167.035	108.021	168.042	C8H8O4	625716	754476	599814	429047	528447	497858	189736	117785	265018	150045	155163	147637	343488	329766	307144	3943-74-6	HMDB0240266	C06672	ko01120//Microbial metabolism in diverse environments	Global and overview maps	Metabolism
484	Lmhp001732	L-Prolyl-L-Phenylalanine	Amino acids and derivatives	[M+H]+	263.13	70.066	262.132	C14H18N2O3	91069.3	90481.5	94223.1	78885.3	86192	86340.3	118009	87352.9	102057	92436.2	75290.1	75077.1	81750	89749	81306.2	--	--	-	-	-	-
485	MWS5206	4-Hydroxyphenyllactic Acid	Phenolic acids	[M-H]-	181.051	135.045	182.058	C9H10O4	43156.8	37047.3	51133.4	47433.9	52720.7	63838.7	47605.5	24107.7	45500.5	15823	21457.3	20211.9	43671.9	42530.5	47344.5	306-23-0	HMDB0000755	C03672	ko01110//Biosynthesis of secondary metabolites;ko00350//Tyrosine metabolism;ko00130//Ubiquinone and other terpenoid-quinone biosynthesis	Amino acid metabolism;Global and overview maps;Metabolism of cofactors and vitamins	Metabolism
486	mws0216	Trans-4-Hydroxy-L-proline	Amino acids and derivatives	[M+H]+	132.065	86	131.058	C5H9NO3	4.98135e+06	4.76049e+06	4.04825e+06	4.80813e+06	6.42928e+06	6.5695e+06	1.03808e+07	1.00874e+07	8.4784e+06	5.24742e+06	6.44537e+06	5.91998e+06	6.20749e+06	6.76909e+06	6.92253e+06	-	HMDB0036576	C01157	ko01100//Metabolic pathways;ko00330//Arginine and proline metabolism	Amino acid metabolism;Global and overview maps	Metabolism
487	pme1014	Menatetrenone (Vitamin K2)	Others	[M+H]+	445.3	341.3	444.303	C31H40O2	136567	151311	135819	132013	137817	126255	133386	116260	140686	122692	148587	132014	120982	117945	131345	--	--	-	-	-	-
488	Lmdp003808	Azaleatin (5-O-Methylquercetin)	Flavonoids	[M+H]+	317.067	302.043	316.058	C16H12O7	712284	500505	625631	735846	844263	646795	772265	1.08145e+06	1.65092e+06	979136	1.02396e+06	1.38803e+06	831302	897726	930354	--	--	-	-	-	-
489	MWSmce706	Cyclo(Ala-Gly)	Amino acids and derivatives	[M+H]+	129.065	56.0494	128.059	C5H8N2O2	129152	135926	127616	144463	222337	208042	160731	156600	189386	139836	151351	155113	158757	173765	156774	4526-77-6	HMDB0031547	-	-	-	-
490	MWS20145	Eriodictyol-7-O-glucoside	Flavonoids	[M+H]+	451.123	289.074	450.116	C21H22O11	510841	503367	654994	803537	817805	894350	724757	737182	646525	547001	525460	526229	590082	567773	634705	38965-51-4	HMDB0029544	-	-	-	-
491	pme3459	Cafestol	Terpenoids	[M+H]+	317.211	299	316.204	C20H28O3	9	9	9	96174.6	113514	107088	156290	139117	151723	163091	130661	155264	123298	124137	136347	469-83-0	HMDB0035710	-	-	-	-
492	MWS20152	Syringaresinol	Lignans and Coumarins	[M-H]-	417.156	402.1	418.163	C22H26O8	108653	103022	92623.2	100929	111657	97179.5	96484.6	107411	143827	130745	111954	104727	109641	117044	104405	21453-71-4	HMDB0038928	-	-	-	-
493	Lmhp010515	LysoPC 17:0(2n isomer)	Lipids	[M+H]+	510.355	184.073	509.348	C25H52NO7P	81980.7	75590.6	51785.9	21559.9	12983.1	17288.8	20918.3	17307.4	38016.9	32018	23665.8	27825.8	29051.1	30882.5	32603.8	--	--	-	-	-	-
494	Lmbn001467	5-Acetamidopentanoic Acid	Organic acids	[M-H]-	158.082	116.072	159.089	C7H13NO3	209277	201112	254362	245624	288291	240020	268414	302266	260045	323227	283100	289898	267689	265101	240577	-	HMDB0012175	C03087	ko00310//Lysine degradation	Amino acid metabolism	Metabolism
495	MWSmce248	3-Hydroxycinnamic Acid	Phenolic acids	[M-H]-	163.045	119.054	164.047	C9H8O3	2.55497e+06	2.86851e+06	2.09002e+06	2.29387e+06	3.37134e+06	2.35959e+06	2.02725e+06	1.24433e+06	2.95838e+06	1.5197e+06	1.75123e+06	1.86901e+06	2.12936e+06	2.24223e+06	1.99521e+06	-	HMDB0125104	C12621	ko01120//Microbial metabolism in diverse environments;ko01220//Degradation of aromatic compounds;ko00360//Phenylalanine metabolism	Amino acid metabolism;Global and overview maps	Metabolism
496	Lmqn000432	1-(sn-Glycero-3-phospho)-1D-myo-inositol	Others	[M-H]-	333.058	333.056	334.067	C9H19O11P	772667	593467	498606	610873	764883	870365	867322	919668	732134	830341	1.07859e+06	1.06326e+06	812388	902975	897322	-	HMDB0011649	-	-	-	-
497	mws0193	L-Homocitrulline	Amino acids and derivatives	[M+H]+	190.119	127	189.111	C7H15N3O3	86280	62840.2	46778.1	78175.4	84640.6	77105.8	81522.1	79822.4	102124	58883.2	78087	87696.7	77116.3	74247.6	83174.5	1190-49-4	HMDB0000679	-	-	-	-
498	Hmln001836	Kaempferol-3-O-(6''-Acetyl)glucosyl-(1→3)-Galactoside	Flavonoids	[M-H]-	651.159	489.118	652.164	C29H32O17	36906.8	32892.5	47813.9	35412.5	44461.5	48793.1	30567.2	29281.8	28391	9	9	9	39899.7	40831.8	36492.6	--	--	-	-	-	-
499	Hmgp002148	Nepetin-7-O-alloside*	Flavonoids	[M+H]+	479.12	317.06	478.112	C22H22O12	6.04989e+06	5.67621e+06	6.40982e+06	6.63185e+06	6.46859e+06	7.61622e+06	7.26692e+06	8.38854e+06	7.31395e+06	1.11615e+07	9.58452e+06	1.06179e+07	6.65613e+06	7.44628e+06	7.28698e+06	--	--	-	-	-	-
500	mws0014	Ferulic acid*	Phenolic acids	[M-H]-	193.051	134.01	194.058	C10H10O4	6.39972e+06	8.13802e+06	6.49119e+06	6.99718e+06	9.38052e+06	8.19494e+06	4.35646e+06	2.91781e+06	3.30868e+06	1.98277e+06	2.1679e+06	2.5706e+06	5.071e+06	5.33106e+06	4.73979e+06	--	--	C01494	ko01100//Metabolic pathways;ko01110//Biosynthesis of secondary metabolites;ko00940//Phenylpropanoid biosynthesis	Biosynthesis of other secondary metabolites;Global and overview maps	Metabolism
501	pme3443	Sinapinaldehyde	Phenolic acids	[M-H]-	207.066	192	208.074	C11H12O4	3.83848e+06	3.76e+06	3.70547e+06	3.30619e+06	4.30435e+06	3.35416e+06	3.77192e+06	2.79479e+06	4.93727e+06	2.77952e+06	3.31371e+06	3.12418e+06	3.49955e+06	3.75829e+06	3.34749e+06	--	--	C05610	ko01100//Metabolic pathways;ko01110//Biosynthesis of secondary metabolites;ko00940//Phenylpropanoid biosynthesis	Biosynthesis of other secondary metabolites;Global and overview maps	Metabolism
502	pmb2640	Dodecanoic acid (Lauric acid)	Lipids	[M-H]-	199.17	199.17	200.178	C12H24O2	1.37401e+06	1.44093e+06	1.73436e+06	956152	945254	935658	1.14344e+06	780089	844230	761057	795564	665501	1.10723e+06	1.04269e+06	984100	--	--	C02679	ko01100//Metabolic pathways;ko01130//Biosynthesis of antibiotics;ko00061//Fatty acid biosynthesis	Global and overview maps;Lipid metabolism	Metabolism
503	Zmhn002227	4-O-Glucosyl-sinapate	Phenolic acids	[M-H]-	385.114	223.06	386.121	C17H22O10	1.48661e+07	1.32819e+07	1.46499e+07	1.80225e+07	1.67823e+07	1.78767e+07	3.27614e+07	3.2549e+07	2.85568e+07	2.90435e+07	2.74889e+07	3.03563e+07	2.65259e+07	2.70095e+07	2.41555e+07	--	--	-	-	-	-
504	Lmmn002179	Methyl salicylate-2-O-glucoside	Phenolic acids	[M-H]-	313.093	107.05	314.1	C14H18O8	70686.8	73644.9	81352.3	51842.6	67703.8	71059	56306.1	45622.8	61747.7	64411.5	47625.3	52275	65556.5	62681.3	58258.4	--	--	-	-	-	-
505	mws0256	L-Valine	Amino acids and derivatives	[M+H]+	118.086	72.1	117.079	C5H11NO2	2.8647e+07	2.58382e+07	2.68426e+07	4.23344e+07	4.64209e+07	4.34193e+07	3.94321e+07	3.885e+07	3.55941e+07	2.61491e+07	2.94189e+07	2.84435e+07	3.75542e+07	3.41553e+07	3.37734e+07	72-18-4	HMDB0000883	C00183	ko01100//Metabolic pathways;ko01110//Biosynthesis of secondary metabolites;ko01130//Biosynthesis of antibiotics;ko01230//Biosynthesis of amino acids;ko02010//ABC transporters;ko01210//2-Oxocarboxylic acid metabolism;ko00970//Aminoacyl-tRNA biosynthesis;ko00460//Cyanoamino acid metabolism;ko00770//Pantothenate and CoA biosynthesis;ko00290//Valine, leucine and isoleucine biosynthesis;ko00966//Gluco…	Amino acid metabolism;Biosynthesis of other secondary metabolites;Global and overview maps;Membrane transport;Metabolism of cofactors and vitamins;Metabolism of other amino acids;Translation	Environmental Information Processing;Genetic Information Processing;Metabolism
506	Lmhp001670	L-Valyl-L-Leucine	Amino acids and derivatives	[M+H]+	231.16	72.082	230.163	C11H22N2O3	466521	420801	458318	309494	286815	295162	344215	346581	372963	283170	259401	272182	323863	342373	364500	-	HMDB0029131	-	-	-	-
507	Lmsp004137	3,4,2',4',6'-Pentahydroxychalcone	Flavonoids	[M+H]+	289.071	163.039	288.063	C15H12O6	2.42245e+06	2.26564e+06	2.59406e+06	2.79096e+06	2.07617e+06	2.94487e+06	2.71477e+06	2.32283e+06	3.34467e+06	4.02244e+06	2.3653e+06	2.5749e+06	3.73935e+06	3.53534e+06	3.31986e+06	--	--	C15525	ko00941//Flavonoid biosynthesis	Biosynthesis of other secondary metabolites	Metabolism
508	mws1337	D-Pantothenic Acid	Others	[M+H]+	220.118	202.1	219.111	C9H17NO5	9.28123e+06	7.57161e+06	9.72569e+06	1.35811e+07	1.22012e+07	1.2498e+07	1.22716e+07	1.23213e+07	1.14191e+07	1.43088e+07	1.3083e+07	1.53851e+07	1.13098e+07	1.23352e+07	1.26979e+07	79-83-4	HMDB0000210	C00864	ko01100//Metabolic pathways;ko01110//Biosynthesis of secondary metabolites;ko00770//Pantothenate and CoA biosynthesis;ko00410//beta-Alanine metabolism	Global and overview maps;Metabolism of cofactors and vitamins;Metabolism of other amino acids	Metabolism
509	Lmlp002765	Stilbostemin B	Phenolic acids	[M+H]+	229.123	201.128	228.115	C15H16O2	186969	146496	185063	417433	512198	528366	126794	133226	89429.5	143684	114939	108629	217030	232518	244518	--	--	-	-	-	-
510	pme2493	Kaempferol-3,7-O-dirhamnoside (Kaempferitrin)	Flavonoids	[M+H]+	579.171	287.05	578.164	C27H30O14	4.98077e+06	4.76453e+06	5.0305e+06	5.64149e+06	6.11032e+06	6.10212e+06	7.96882e+06	7.57051e+06	6.61363e+06	8.53665e+06	8.72047e+06	7.95899e+06	6.45731e+06	6.49743e+06	7.16996e+06	--	--	-	-	-	-
511	mws0120	Choline Alfoscerate	Lipids	[M+H]+	258.11	104.111	257.103	C8H20NO6P	1.09904e+06	976251	900559	1.77876e+06	1.90021e+06	2.01868e+06	1.72208e+06	1.74303e+06	1.72182e+06	2.67581e+06	2.80604e+06	1.7001e+06	1.64184e+06	1.77629e+06	1.84847e+06	28319-77-9	HMDB0000086	C00670	ko00564//Glycerophospholipid metabolism;ko00565//Ether lipid metabolism	Lipid metabolism	Metabolism
512	Lmgn000160	3-Ureidopropionic Acid	Organic acids	[M-H]-	131.046	70.0297	132.054	C4H8N2O3	1.82058e+06	1.82184e+06	1.8238e+06	1.45009e+06	1.74771e+06	1.40611e+06	1.80243e+06	1.85287e+06	1.7866e+06	1.68372e+06	1.89914e+06	1.73101e+06	1.67093e+06	1.87925e+06	1.81673e+06	-	HMDB0062812	C02642	ko01100//Metabolic pathways;ko00240//Pyrimidine metabolism;ko00770//Pantothenate and CoA biosynthesis;ko00410//beta-Alanine metabolism	Global and overview maps;Metabolism of cofactors and vitamins;Metabolism of other amino acids;Nucleotide metabolism	Metabolism
513	Cmsp003083	Dehydrodiconiferyl alcohol-4-O-glucoside	Lignans and Coumarins	[M+H]+	521.201	131.049	520.194	C26H32O11	298823	301918	261053	123852	115180	111956	158757	141722	136161	175590	176189	173076	181792	172452	194242	--	--	-	-	-	-
514	mws2120	Brevifolin carboxylic acid	Phenolic acids	[M-H]-	291.015	247	292.022	C13H8O8	169086	199076	197951	190408	233926	205907	301366	183330	313879	187350	187888	247911	242875	217198	222260	--	--	-	-	-	-
515	pme1383	Pyridoxine	Others	[M+H]+	170.081	134.1	169.074	C8H11NO3	360602	224218	369937	365389	350586	491547	197463	159211	157941	172166	132986	151077	202190	226719	221884	65-23-6	HMDB0000239	C00314	ko01100//Metabolic pathways;ko01120//Microbial metabolism in diverse environments;ko00750//Vitamin B6 metabolism	Global and overview maps;Metabolism of cofactors and vitamins	Metabolism
516	Zmhn001358	4-O-Glucosyl-4-hydroxybenzoic acid	Phenolic acids	[M-H]-	299.077	137.025	300.084	C13H16O8	906989	796229	986885	920386	1.02836e+06	1.05993e+06	443567	483637	370562	454499	429310	409876	696934	675598	619636	--	--	-	-	-	-
517	Lmyn001269	Kaempferol-3-O-sophoroside	Flavonoids	[M-H]-	609.146	285.039	610.154	C27H30O16	305967	284591	281521	713811	561201	703515	1.51672e+06	1.4928e+06	1.2476e+06	1.05175e+06	1.21918e+06	1.40517e+06	1.01577e+06	901220	948423	--	--	C12634	ko00944//Flavone and flavonol biosynthesis	Biosynthesis of other secondary metabolites	Metabolism
518	MWSmce119	L-Arginine	Amino acids and derivatives	[M+H]+	175.115	70.064	174.112	C6H14N4O2	1.75212e+08	1.82396e+08	1.84543e+08	1.10659e+08	1.32949e+08	1.26784e+08	1.16742e+08	1.15306e+08	1.13243e+08	1.29971e+08	1.24739e+08	1.05233e+08	1.28991e+08	1.41808e+08	1.4467e+08	-	HMDB0062762	C00062	ko01100//Metabolic pathways;ko01110//Biosynthesis of secondary metabolites;ko01130//Biosynthesis of antibiotics;ko01230//Biosynthesis of amino acids;ko02010//ABC transporters;ko00970//Aminoacyl-tRNA biosynthesis;ko00330//Arginine and proline metabolism;ko00220//Arginine biosynthesis;ko00261//Monobactam biosynthesis;ko00472//D-Arginine and D-ornithine metabolism	Amino acid metabolism;Biosynthesis of other secondary metabolites;Global and overview maps;Membrane transport;Metabolism of other amino acids;Translation	Environmental Information Processing;Genetic Information Processing;Metabolism
519	pme3827	3,4-Dihydroxy-L-phenylalanine (L-Dopa)	Amino acids and derivatives	[M+H]+	198.076	152.2	197.069	C9H11NO4	46794.3	53981.7	64762.5	17194.1	46560.9	61899.5	88736.3	42190.6	42465.5	65327	51345.9	47657.3	50214.9	47967.9	44517	--	--	C00355	ko01100//Metabolic pathways;ko01110//Biosynthesis of secondary metabolites;ko00350//Tyrosine metabolism;ko00950//Isoquinoline alkaloid biosynthesis;ko00965//Betalain biosynthesis	Amino acid metabolism;Biosynthesis of other secondary metabolites;Global and overview maps	Metabolism
520	pmb2826	L-Citramalic acid	Organic acids	[M-H]-	147.03	87.0081	148.037	C5H8O5	1.16172e+06	729168	869111	1.60155e+06	1.97242e+06	2.19688e+06	2.23841e+06	2.27785e+06	2.49752e+06	1.60926e+06	1.64307e+06	1.95681e+06	1.609e+06	1.71156e+06	1.816e+06	--	--	C02614	ko01100//Metabolic pathways;ko00660//C5-Branched dibasic acid metabolism	Carbohydrate metabolism;Global and overview maps	Metabolism
521	pme2244	3-Indolepropionic acid	Alkaloids	[M+H]+	190.086	118.065	189.071	C11H11NO2	91703.6	51135.6	73960.2	41819.7	47399.6	54407.4	53980.3	53661.9	35840.1	34912.3	35428.1	30279.2	44062	49245	48812.2	830-96-6	HMDB0002302	-	-	-	-
522	mws1198	Methyl 3-(4-hydroxyphenyl)propionate	Phenolic acids	[M-H]-	179.071	73.1	180.079	C10H12O3	103509	115152	84957.1	52801.6	94004.8	65928.8	125091	57048.4	207944	26568.9	65230.1	87411.9	95710.6	84990.2	88640.1	--	--	-	-	-	-
523	mws0242	Suberic Acid	Organic acids	[M-H]-	173.082	111	174.089	C8H14O4	139966	122568	126307	98895.7	105533	52676.5	75770.4	78765.8	60462.8	62065.4	55888	45707.6	101576	95853.6	108263	505-48-6	HMDB0000893	-	-	-	-
524	mws0919	Kaempferol-3-O-rhamnoside (Afzelin)(Kaempferin)	Flavonoids	[M-H]-	431.098	285	432.106	C21H20O10	275617	260960	221016	194044	223222	198084	183385	190254	270797	196626	264098	257849	229748	219393	203324	--	--	C16911	ko00944//Flavone and flavonol biosynthesis	Biosynthesis of other secondary metabolites	Metabolism
525	mws0628	4-Hydroxybenzaldehyde	Phenolic acids	[M-H]-	121.029	92	122.037	C7H6O2	2.33057e+06	2.82305e+06	2.72513e+06	1.71986e+06	3.00287e+06	2.17607e+06	2.99542e+06	2.96036e+06	4.35786e+06	1.08387e+06	1.72765e+06	1.99821e+06	2.46852e+06	2.47619e+06	2.21862e+06	123-08-0	HMDB0011718	C00633	ko01100//Metabolic pathways;ko01120//Microbial metabolism in diverse environments	Global and overview maps	Metabolism
526	pmf0139	D-Galactose	Others	[M-H]-	179.056	59	180.063	C6H12O6	143353	282737	252419	197161	348275	347022	248847	344987	197870	137982	147513	277745	321115	324658	289841	59-23-4	HMDB0000143	C00124	ko01100//Metabolic pathways;ko00052//Galactose metabolism	Carbohydrate metabolism;Global and overview maps	Metabolism
527	pmp000270	Lup-12-en-15α,19β-diol-3,11-dioxo-28-oic acid	Terpenoids	[M+H]+	501.321	233.155	500.314	C30H44O6	189465	172948	136411	103855	105828	106444	92650.9	105812	79740.1	71647.9	76390.9	63847.2	112193	100848	112635	--	--	-	-	-	-
528	Rfmb087	9-Hydroxy-13-oxo-10-octadecenoic Acid	Lipids	[M-H]-	311.223	293.213	312.23	C18H32O4	61169.8	57859.3	51756.3	38963.3	40018.7	34603.1	83365.5	88491	60999.5	76570.3	52200.9	60527.1	54169.3	59784.9	60840.9	--	--	-	-	-	-
529	Lmsn007789	Phloretin-4'-O-(6''-Cinnamoyl)glucoside	Flavonoids	[M-H]-	565.172	273.077	566.179	C30H30O11	5.43396e+06	5.77898e+06	4.88009e+06	6.61796e+06	5.92175e+06	5.97022e+06	7.78738e+06	6.5501e+06	1.05931e+07	7.36846e+06	8.69881e+06	1.0546e+07	6.91578e+06	7.37263e+06	6.51933e+06	--	--	-	-	-	-
530	pmb2507	2-Deoxyribose-1-phosphate	Nucleotides and derivatives	[M-H]-	213.1	97	214.024	C5H11O7P	2.68095e+06	2.46127e+06	1.75585e+06	522777	577545	405604	371877	491964	581332	841890	879395	526316	790729	811818	720375	--	--	C00672	ko00240//Pyrimidine metabolism;ko00030//Pentose phosphate pathway	Carbohydrate metabolism;Nucleotide metabolism	Metabolism
531	pmn001378	Pinoresinol-4-O-glucoside	Lignans and Coumarins	[M-H]-	519.187	357.136	520.194	C26H32O11	577004	650816	756100	717013	879933	807048	685250	857060	522242	437293	470392	536383	605584	678791	671483	--	--	-	-	-	-
532	Zmhn001793	6-O-Caffeoyl-D-glucose*	Phenolic acids	[M-H]-	341.089	179.034	342.096	C15H18O9	5.27982e+06	4.73928e+06	5.17669e+06	4.39475e+06	4.42169e+06	4.96742e+06	5.15888e+06	6.56915e+06	5.26847e+06	7.21942e+06	6.45217e+06	6.47308e+06	5.28788e+06	5.98648e+06	5.62739e+06	--	--	-	-	-	-
533	MWSmce177	Ethyl ferulate	Phenolic acids	[M-H]-	221.088	133.034	222.089	C12H14O4	77228.1	60513.1	64260.4	40431.5	49331.6	56097.4	63891	61174.3	57224.9	49102.1	58920.7	64274.9	52993.2	59026	53219.7	--	--	-	-	-	-
534	Lmtp003575	Prupersin F	Phenolic acids	[M+H]+	418.14	134.06	417.142	C21H23NO8	35850.7	37729.1	28142.3	21109	19386.1	15555.4	58602.2	51604	90051.3	107658	92120.8	86725.7	56073.3	59012.8	52111.8	--	--	-	-	-	-
535	pme1654	Jasmonic acid	Organic acids	[M-H]-	209.119	59.0151	210.126	C12H18O3	4.05617e+06	3.70275e+06	3.50769e+06	2.02054e+06	1.94914e+06	2.10486e+06	1.79371e+06	1.35072e+06	1.11009e+06	1.04481e+06	701449	743011	2.09075e+06	1.91932e+06	1.85572e+06	59366-47-1	HMDB0032797	C08491	ko01100//Metabolic pathways;ko01110//Biosynthesis of secondary metabolites;ko00592//alpha-Linolenic acid metabolism;ko04075//Plant hormone signal transduction	Global and overview maps;Lipid metabolism;Signal transduction	Environmental Information Processing;Metabolism
536	Zmgn004894	Methyl 4-hydroxybenzoate	Phenolic acids	[M-H]-	151.04	136.017	152.047	C8H8O3	1.23576e+06	1.5538e+06	1.35858e+06	685025	912223	698618	970995	894454	1.0099e+06	447987	554510	622859	857086	953394	858109	99-76-3	HMDB0032572	-	-	-	-
537	Lmmn004912	3-O-Methylquercetin	Flavonoids	[M-H]-	315.051	271.019	316.058	C16H12O7	120048	143678	129166	66033.1	134057	89642.1	175358	9662.58	258632	49005.5	99686.8	104994	128403	113893	117970	480-19-3	HMDB0002655	C04443	ko00944//Flavone and flavonol biosynthesis	Biosynthesis of other secondary metabolites	Metabolism
538	pmb0108	Feruloyl syringic acid	Phenolic acids	[M+H]+	375.2	137.1	374.1	C19H18O8	40632.8	39921.7	9	37901.9	39465.9	39658.4	1.18015e+06	1.57169e+06	1.53508e+06	1.24556e+06	1.29316e+06	1.2691e+06	767524	725853	677361	--	--	-	-	-	-
539	pmb0686	Eriodictyol-7-O-(6''-malonyl)glucoside	Flavonoids	[M+H]+	537.124	289	536.117	C24H24O14	44753.6	42786.1	37445.4	56331.9	31242.3	53921.9	76365.4	67666.3	60322.8	87109.8	70235.2	77424.2	58544.5	60171.8	53314	--	--	-	-	-	-
540	MWSmce466	4-Hydroxyacetophenone	Phenolic acids	[M-H]-	135.046	92.0293	136.052	C8H8O2	297178	324574	271838	147782	229639	183765	186407	149340	351322	84820.2	134319	130564	202754	197933	179789	--	--	C10700	ko01100//Metabolic pathways;ko01120//Microbial metabolism in diverse environments	Global and overview maps	Metabolism
541	pme1119	Inosine	Nucleotides and derivatives	[M+H]+	269.088	137	268.081	C10H12N4O5	331917	438159	312703	475689	372855	479466	349999	497372	499880	275589	436179	427927	418145	472769	457619	58-63-9	HMDB0000195	C00294	ko01100//Metabolic pathways;ko00230//Purine metabolism	Global and overview maps;Nucleotide metabolism	Metabolism
542	mws4170	D-Glucose	Others	[M-H]-	179.056	59.0139	180.063	C6H12O6	132388	228644	77653.7	249339	235675	230974	207224	217766	208160	84824.4	165658	104617	215787	190322	201900	492-62-6	HMDB0003345	C00031	ko01100//Metabolic pathways;ko01110//Biosynthesis of secondary metabolites;ko01130//Biosynthesis of antibiotics;ko02010//ABC transporters;ko00052//Galactose metabolism;ko00520//Amino sugar and nucleotide sugar metabolism;ko00500//Starch and sucrose metabolism;ko00030//Pentose phosphate pathway;ko00010//Glycolysis / Gluconeogenesis;ko04931//Insulin resistance;ko00901//Indole alkaloid biosynthesis;…	Biosynthesis of other secondary metabolites;Carbohydrate metabolism;Endocrine and metabolic diseases;Global and overview maps;Membrane transport	Environmental Information Processing;Human Diseases;Metabolism
543	pmb3042	Tricin-5-O-Glucoside	Flavonoids	[M-H]-	491.12	329.1	492.127	C23H24O12	107580	106500	94722.4	68856.9	34242.2	64879.6	103803	144317	98955	74104.4	93269.2	78942.7	82173.1	84886.8	75052.6	--	--	-	-	-	-
544	Hmtn001302	Glucosyloxybenzoic acid	Phenolic acids	[M-H]-	299.078	137.024	300.085	C13H16O8	7.99647e+06	7.60906e+06	7.03436e+06	2.42044e+06	1.95131e+06	2.02502e+06	1.20033e+06	1.54072e+06	1.28842e+06	2.06914e+06	1.68833e+06	1.61866e+06	3.20769e+06	3.35035e+06	2.95575e+06	--	--	-	-	-	-
545	MWSslk140	N-Acetyl-L-Methionine	Amino acids and derivatives	[M+H]+	192.069	56.0494	191.062	C7H13NO3S	35594.3	23464.1	32129.3	53432.9	38871.3	54790.4	62276.9	50153.1	65646.7	53474.4	57610.4	50577.8	48713.4	55262.9	52453.4	65-82-7	HMDB0011745	-	-	-	-
546	Lmhp008440	LysoPE 15:1	Lipids	[M+H]+	438.262	297.242	437.254	C20H40NO7P	989461	926007	590222	398521	284858	270354	266057	217977	382725	575710	437072	436361	442242	425094	480417	--	--	-	-	-	-
547	Lmhp008233	LysoPE 18:4	Lipids	[M+H]+	474.262	333.242	473.254	C23H40NO7P	153955	143908	120989	75423	64469.7	59400.3	48929.4	47301.3	60067.3	80030.5	60290.8	75180.5	73082.9	82946.7	78348	--	--	-	-	-	-
548	pmn001583	Quercetin-3-O-robinobioside	Flavonoids	[M-H]-	609.146	300.029	610.153	C27H30O16	466904	522547	512528	725164	582277	880214	197138	168173	171599	327806	230078	274333	401988	378438	429490	--	--	-	-	-	-
549	Zmsp007375	3,5,7,3'4'-Pentamethoxyflavone	Flavonoids	[M+H]+	373.13	343.083	372.121	C20H20O7	36418.2	30744.3	38394.8	16531.9	16941	15286.7	30789	25609.1	21262	15261.5	12457.9	13853.3	21985.5	24811.3	22708.2	--	--	-	-	-	-
550	MWS4309	Glycyl-tryptophan	Amino acids and derivatives	[M+H]+	262.119	188.071	261.111	C13H15N3O3	177034	193593	192516	274157	269714	237818	295828	315499	321086	231802	260361	276280	236437	252854	268629	-	HMDB0028852	-	-	-	-
551	Cmxp003975	Okanin-4'-O-glucoside(Marein)	Flavonoids	[M+H]+	451.124	289.072	450.116	C21H22O11	673740	509522	477968	784296	978133	848981	720061	634705	722722	526999	605469	531615	567773	583160	640089	--	--	-	-	-	-
552	Lmpn007255	Patuletin (Quercetagetin-6-methyl ether)	Flavonoids	[M-H]-	331.045	316.024	332.053	C16H12O8	110725	135051	190428	51378.7	156139	81203	82049.5	12135.7	189308	28931.8	73427.6	103420	102223	92264.2	104266	--	--	-	-	-	-
553	MWSslk235	Allitol	Others	[M-H]-	181.072	59.0142	182.079	C6H14O6	5.75895e+06	4.42972e+06	3.42244e+06	5.87509e+06	6.08283e+06	5.10193e+06	5.41791e+06	4.96136e+06	7.79719e+06	4.62292e+06	6.15081e+06	6.05249e+06	5.43396e+06	6.04745e+06	5.40218e+06	--	--	-	-	-	-
554	Hmqn003268	5,7,3',4',5'-Pentahydroxydihydroflavone	Flavonoids	[M-H]-	303.052	151.03	304.059	C15H12O7	198217	176567	197762	301450	354442	288593	694879	626218	628664	492554	552897	574594	416107	472894	437294	--	--	-	-	-	-
555	Zmhn000892	4-O-Glucosyl-3,4-dihydroxybenzyl alcohol	Phenolic acids	[M-H]-	301.094	139.046	302.1	C13H18O8	401339	418618	518434	413741	456410	405744	442889	351557	357624	374138	355402	408173	457798	429213	401696	--	--	-	-	-	-
556	mws0058	Diosmetin (5,7,3'-Trihydroxy-4'-methoxyflavone)	Flavonoids	[M-H]-	299.056	284	300.063	C16H12O6	31277.4	32814.7	29434.7	30392.4	31008.2	36217	130604	103165	115830	153996	124889	126721	81973.3	79046.5	72080.5	--	--	-	-	-	-
557	pmp001287	N-Benzylmethylene isomethylamine	Alkaloids	[M+H]+	120.081	103.055	119.073	C8H9N	7.52055e+06	6.44336e+06	8.46883e+06	1.01296e+07	9.98626e+06	9.92241e+06	1.30083e+07	1.21503e+07	1.16704e+07	9.30275e+06	8.59052e+06	1.00603e+07	9.7831e+06	8.7363e+06	8.76888e+06	--	--	-	-	-	-
558	pmn001420	1-O-Caffeoyl-β-D-glucose*	Phenolic acids	[M-H]-	341.088	179.036	342.095	C15H18O9	5.71689e+06	4.73468e+06	5.09778e+06	4.63415e+06	4.67615e+06	4.81033e+06	5.9235e+06	6.74342e+06	5.16503e+06	7.23663e+06	7.12457e+06	6.90151e+06	5.8684e+06	6.53819e+06	5.83056e+06	--	--	-	-	-	-
559	Lmgp004167	3',4,4',5,7-Pentahydroxyflavan (Luteoforol)	Flavonoids	[M+H]+	291.086	139.04	290.079	C15H14O6	3.2012e+06	3.05983e+06	3.98973e+06	4.44617e+06	4.47589e+06	4.79013e+06	6.35636e+06	7.11926e+06	4.37247e+06	6.36646e+06	5.79544e+06	8.03385e+06	4.66144e+06	4.89026e+06	5.30324e+06	--	--	C05907	ko00941//Flavonoid biosynthesis	Biosynthesis of other secondary metabolites	Metabolism
560	MWSHY0136	Kaempferol-3-O-glucoside (Astragalin)*	Flavonoids	[M+H]+	449.108	287.055	448.101	C21H20O11	1.49413e+07	1.38244e+07	1.6241e+07	1.29223e+07	1.11355e+07	1.36493e+07	7.55105e+06	4.41356e+06	6.26991e+06	6.50385e+06	6.89183e+06	6.86438e+06	7.77416e+06	8.4623e+06	8.86044e+06	--	--	C12249	ko01110//Biosynthesis of secondary metabolites;ko00944//Flavone and flavonol biosynthesis	Biosynthesis of other secondary metabolites;Global and overview maps	Metabolism
561	pmb2636	8,15-Dihydroxy-5,9,11,13-eicosatetraenoic acid	Lipids	[M-H]-	335.1	253.1	336.23	C20H32O4	51456.9	66497.3	53587.4	28909.1	34353.9	29871.1	170917	51209.1	262438	98172.6	121128	169415	96773.8	87231.8	85897.8	77667-08-4	HMDB0010219	-	-	-	-
562	pmn001667	Procyanidin B4	Tannins	[M-H]-	577.135	407.076	578.142	C30H26O12	1.31328e+07	1.2948e+07	1.34137e+07	1.46329e+07	1.34472e+07	1.35816e+07	2.07507e+07	2.37995e+07	2.04075e+07	2.32677e+07	2.21526e+07	2.43587e+07	1.74125e+07	1.9476e+07	1.74016e+07	4852-22-6	HMDB0013690	-	-	-	-
563	Lmmp003042	Protocatechuic Acid Methyl Ester	Phenolic acids	[M+H]+	169.049	123.044	168.042	C8H8O4	1.09747e+06	976984	1.02436e+06	1.2793e+06	1.33945e+06	1.20188e+06	935575	1.16141e+06	1.04158e+06	940549	1.00024e+06	1.01714e+06	954286	1.03506e+06	1.08951e+06	--	--	-	-	-	-
564	mws0018	Spermine	Alkaloids	[M+H]+	203.223	83	202.216	C10H26N4	2.93293e+07	2.97157e+07	3.05044e+07	2.36458e+07	2.32374e+07	2.52768e+07	3.38657e+07	3.29461e+07	3.26194e+07	2.50569e+07	2.57099e+07	2.68633e+07	2.49912e+07	2.84677e+07	2.62168e+07	71-44-3	HMDB0001256	C00750	ko01100//Metabolic pathways;ko00330//Arginine and proline metabolism;ko00410//beta-Alanine metabolism;ko00480//Glutathione metabolism	Amino acid metabolism;Global and overview maps;Metabolism of other amino acids	Metabolism
565	MWS1882	Iminodiacetic acid	Organic acids	[M-H]-	132.03	88.0403	133.037	C4H7NO4	645412	584725	643829	531760	615045	538592	959830	989622	802110	526770	634313	605222	601805	684664	664590	142-73-4	HMDB0011753	-	-	-	-
566	pme0195	L-Cysteine	Amino acids and derivatives	[M-H]-	120.02	62	121.02	C3H7NO2S	19294.2	25123.6	24276.9	1.45859e+06	1.50905e+06	1.46974e+06	9	9	9	1.04207e+06	759337	800029	456186	508667	516869	52-90-4	HMDB0000574	C00097	ko01100//Metabolic pathways;ko01110//Biosynthesis of secondary metabolites;ko01120//Microbial metabolism in diverse environments;ko01130//Biosynthesis of antibiotics;ko01230//Biosynthesis of amino acids;ko01200//Carbon metabolism;ko00970//Aminoacyl-tRNA biosynthesis;ko00270//Cysteine and methionine metabolism;ko00260//Glycine, serine and threonine metabolism;ko00460//Cyanoamino acid metabolism;ko…	Amino acid metabolism;Biosynthesis of other secondary metabolites;Energy metabolism;Folding, sorting and degradation;Global and overview maps;Metabolism of cofactors and vitamins;Metabolism of other amino acids;Translation	Genetic Information Processing;Metabolism
567	mws0027	Syringic acid	Phenolic acids	[M-H]-	197.046	123	198.053	C9H10O5	374074	403901	435877	177480	279278	256423	198850	58400.1	287924	67532	112291	115860	224007	204487	196944	530-57-4	HMDB0002085	C10833	ko01120//Microbial metabolism in diverse environments	Global and overview maps	Metabolism
568	Zmdp000292	Arginine methyl ester	Amino acids and derivatives	[M+H]+	189.135	70.0652	188.127	C7H16N4O2	2.98015e+06	3.29447e+06	3.38358e+06	2.6332e+06	3.48816e+06	2.82048e+06	2.60116e+06	2.46872e+06	2.39444e+06	2.70502e+06	3.02968e+06	2.58414e+06	2.7255e+06	2.7903e+06	3.08805e+06	--	--	-	-	-	-
569	Lmmp007480	2,4,4'-trihydroxychalcone	Flavonoids	[M+H]+	257.081	137.02	256.074	C15H12O4	33168.7	37180.8	32094.8	18447.1	64042.2	20201.4	37607.1	13654.4	61233.1	34434.3	25809.2	23120.8	34226.4	34700.2	38638	--	--	-	-	-	-
570	Lmmp002080	N-(4-Aminobutyl)benzamide	Alkaloids	[M+H]+	193.133	105.033	192.126	C11H16N2O	204573	182733	237551	116762	79871.3	96926.4	255447	323530	261142	172899	149686	176799	150164	165629	171384	--	--	-	-	-	-
571	Zmpn004068	Phloretin-2'-O-(6''-O-xylosyl)glucoside	Flavonoids	[M-H]-	567.173	273.08	568.179	C26H32O14	1.14435e+07	1.19405e+07	9.54481e+06	7.91714e+06	1.11041e+07	7.58172e+06	6.785e+06	8.47543e+06	1.05834e+07	8.46897e+06	8.9863e+06	8.28165e+06	8.65571e+06	9.8434e+06	8.94809e+06	--	--	-	-	-	-
572	Hmsn002272	Demethyl coniferin	Phenolic acids	[M-H]-	327.11	165.05	328.116	C15H20O8	189745	165761	171665	158309	155976	112364	393101	513055	406475	554533	509568	465146	306049	281859	267859	--	--	-	-	-	-
573	pmd0130	LysoPC 14:0	Lipids	[M+H]+	468.308	184.073	467.301	C22H46NO7P	236354	270694	221834	215180	191233	213294	259290	209387	239826	215672	196310	199537	212792	237987	241450	--	--	-	-	-	-
574	pme0278	2,6-Diaminooimelic acid	Organic acids	[M+H]+	191.103	128	190.095	C7H14N2O4	132557	138267	157003	155824	233744	190925	441153	391519	355178	375042	379941	319200	257925	265125	292855	--	--	C00666	ko01100//Metabolic pathways;ko01110//Biosynthesis of secondary metabolites;ko01120//Microbial metabolism in diverse environments;ko01130//Biosynthesis of antibiotics;ko01230//Biosynthesis of amino acids;ko00300//Lysine biosynthesis	Amino acid metabolism;Global and overview maps	Metabolism
575	mws0227	L-Leucine	Amino acids and derivatives	[M+H]+	132.102	86.2	131.095	C6H13NO2	5.03643e+07	4.15999e+07	5.91034e+07	6.14115e+07	7.05175e+07	7.07277e+07	8.71596e+07	7.44217e+07	7.29853e+07	5.49543e+07	5.78511e+07	5.93542e+07	5.45758e+07	6.21067e+07	6.07403e+07	61-90-5	HMDB0000687	C00123	ko01100//Metabolic pathways;ko01110//Biosynthesis of secondary metabolites;ko01230//Biosynthesis of amino acids;ko02010//ABC transporters;ko01210//2-Oxocarboxylic acid metabolism;ko00970//Aminoacyl-tRNA biosynthesis;ko00290//Valine, leucine and isoleucine biosynthesis;ko00966//Glucosinolate biosynthesis;ko00280//Valine, leucine and isoleucine degradation	Amino acid metabolism;Biosynthesis of other secondary metabolites;Global and overview maps;Membrane transport;Translation	Environmental Information Processing;Genetic Information Processing;Metabolism
576	Hmbp006861	1,2-O-Diferuloylglycerol*	Phenolic acids	[M+H]+	445.149	177.05	444.142	C23H24O9	16549.3	14729.5	21656	24074.9	26298.4	26449.9	12921.9	10098.2	10773.2	10191.1	10783.3	5202.84	18388.4	20510	20905.7	--	--	-	-	-	-
577	pmp000091	1,3-O-Diferuloylglycerol*	Phenolic acids	[M+H]+	445.149	177.05	444.142	C23H24O9	16549.3	14729.5	21656	24074.9	26298.4	26449.9	12921.9	10098.2	10773.2	10191.1	10783.3	5202.84	18388.4	20510	20905.7	--	--	-	-	-	-
578	MWS1844	2-Pentyl-3-phenyl-2-propenal	Others	[M+H]+	203.143	129.069	202.136	C14H18O	12584.8	10844.6	12027.9	6912.68	12471.2	10528.4	8413.88	8624.11	7429.24	10993.7	8226.92	8869.88	7437.28	7951.91	8522.01	122-40-7	HMDB0031313	-	-	-	-
579	mws0736	N-Glycyl-L-leucine	Amino acids and derivatives	[M+H]+	189.123	86	188.116	C8H16N2O3	496858	442060	520528	538719	525042	520878	556472	467754	546644	441414	419468	438971	455396	509415	517376	869-19-2	HMDB0000759	-	-	-	-
580	Lman004552	Robustaside A;[6'-p-Coumarylarbutin]	Phenolic acids	[M-H]-	417.119	145.03	418.126	C21H22O9	28152.3	49479.5	30987.7	26071.9	24435.1	14979.5	6688.28	6139.07	6631.27	9453.02	8520.48	8553.85	11383.9	10802.1	9928.51	--	--	-	-	-	-
581	Hmyn007168	LysoPG 16:0	Lipids	[M-H]-	483.272	255.232	484.278	C22H45O9P	2.3098e+06	2.31722e+06	1.94709e+06	2.69864e+06	2.33112e+06	2.07562e+06	1.29212e+06	1.13061e+06	1.7302e+06	1.9298e+06	1.9201e+06	2.0091e+06	1.95514e+06	1.879e+06	1.70778e+06	--	--	-	-	-	-
582	Cmpp007319	7-Methoxy-5-Prenyloxycoumarin	Lignans and Coumarins	[M+H]+	261.112	189.055	260.105	C15H16O4	292445	238104	395190	17274.2	19388.9	17267.2	119082	86250.9	86238.1	8183.56	6684.4	5771.57	120708	110373	105652	35590-41-1	HMDB0032953	-	-	-	-
583	Lmsp004301	3',5,5',7-Tetrahydroxyflavanone-7-O-glucoside	Flavonoids	[M+H]+	451.123	289.071	450.116	C21H22O11	500072	519530	623733	1.00444e+06	800112	848981	562386	725747	605732	517767	590084	516228	689330	600855	652400	--	--	-	-	-	-
584	Lmhp002031	L-Leucyl-L-Leucine	Amino acids and derivatives	[M+H]+	245.18	86.097	244.179	C12H24N2O3	317801	289746	230682	194849	178897	192974	282070	250790	351057	188177	183191	197090	253417	270162	290731	-	HMDB0028933	-	-	-	-
585	Zmyn000155	N-α-Acetyl-L-ornithine	Amino acids and derivatives	[M-H]-	173.105	131.083	174.1	C7H14N2O3	3.70118e+06	4.10167e+06	2.54273e+06	1.11888e+06	1.4824e+06	1.11681e+06	972414	865379	1.05044e+06	991989	963288	865168	1.74441e+06	1.7388e+06	1.54159e+06	--	--	C00437	ko01100//Metabolic pathways;ko01110//Biosynthesis of secondary metabolites;ko01130//Biosynthesis of antibiotics;ko01230//Biosynthesis of amino acids;ko01210//2-Oxocarboxylic acid metabolism;ko00220//Arginine biosynthesis	Amino acid metabolism;Global and overview maps	Metabolism
586	MWSmce580	2,5-Dihydroxybenzaldehyde	Phenolic acids	[M-H]-	137.025	108.022	138.032	C7H6O3	87896.3	76257.6	82175.7	31993	63777.5	56343.7	61947.7	26843.6	91435	32305.6	59509.6	41821.3	58744.2	67425.8	63985.5	1194-98-5	HMDB0004062	C05585	ko01100//Metabolic pathways;ko01120//Microbial metabolism in diverse environments;ko00350//Tyrosine metabolism	Amino acid metabolism;Global and overview maps	Metabolism
587	MWSHY0118	5,6,7,4'-Tetramethoxyflavone	Flavonoids	[M+H]+	343.118	282.094	342.11	C19H18O6	42100.2	37435.8	54155.4	20751.2	23814.1	21994.9	35014.8	31688.9	21886.1	21114.4	23297.9	19931.2	29804.4	33485.2	33838.9	1168-42-9	HMDB0030575	-	-	-	-
588	pmb0578	Luteolin-7-O-(6''-sinapoyl)glucoside	Flavonoids	[M+H]+	655.166	207	654.159	C32H30O15	15304.7	22186	23123	24998.2	30262.6	32569.9	58109	37379.2	37750.2	34648.4	44304	44038.1	36917.4	38610	42221.8	--	--	-	-	-	-
589	mws0001	L-Asparagine	Amino acids and derivatives	[M+H]+	133.061	74	132.054	C4H8N2O3	5.23036e+07	5.53862e+07	5.24696e+07	4.46763e+07	5.15584e+07	4.68765e+07	6.2501e+07	7.07193e+07	6.74757e+07	55549626	61035942	5.74892e+07	5.34623e+07	5.96378e+07	6.09771e+07	70-47-3	HMDB0000168	C00152	ko01100//Metabolic pathways;ko01110//Biosynthesis of secondary metabolites;ko01230//Biosynthesis of amino acids;ko00970//Aminoacyl-tRNA biosynthesis;ko00250//Alanine, aspartate and glutamate metabolism;ko00460//Cyanoamino acid metabolism	Amino acid metabolism;Global and overview maps;Metabolism of other amino acids;Translation	Genetic Information Processing;Metabolism
590	MWSmce607	DL-Threonine	Amino acids and derivatives	[M+H]+	120.065	56.0499	119.058	C4H9NO3	682827	628843	616712	691844	666895	775463	1.10487e+06	1.09951e+06	1.08435e+06	749565	852818	758496	842601	803208	919951	--	--	-	-	-	-
591	Lmrj002087	L-Isoleucyl-L-Aspartate	Amino acids and derivatives	[M+H]+	247.129	86.09	246.121	C10H18N2O5	258573	490346	187962	584289	200966	574550	793393	717946	679677	580522	166296	637134	580488	608644	664956	-	HMDB0028903	-	-	-	-
592	Lmzn001925	3,4'-Dihydroxy-3'-methoxybenzenepentanoic acid	Phenolic acids	[M-H]-	239.093	195.104	240.1	C12H16O5	21856.8	13918.3	19938.9	14700.2	9929.6	16559.5	17388.3	21544.3	20375.1	9661.5	19193.9	17202.6	20474.5	19388.7	17809.9	--	--	-	-	-	-
593	Zmyn000247	2-Hydroxyglutaric Acid	Organic acids	[M-H]-	147.03	57.0346	148.037	C5H8O5	710513	508103	256603	953021	1.11683e+06	1.23393e+06	1.29132e+06	1.27205e+06	1.48718e+06	931649	953665	937387	928171	1.05222e+06	1.04835e+06	-	HMDB0059655	C03196	ko01120//Microbial metabolism in diverse environments	Global and overview maps	Metabolism
594	Lmsn000381	D-Maltose	Others	[M-H]-	341.109	89.0244	342.116	C12H22O11	128117	466131	361420	147375	140857	133809	242012	198106	153255	177234	200843	173965	151142	161557	173803	69-79-4	HMDB0000163	C00208	ko01100//Metabolic pathways;ko02010//ABC transporters;ko00500//Starch and sucrose metabolism	Carbohydrate metabolism;Global and overview maps;Membrane transport	Environmental Information Processing;Metabolism
595	Lmlp006175	Isosalipurposide (Phlorizin Chalcone)	Flavonoids	[M+H]+	435.129	273.089	434.121	C21H22O10	9.48131e+06	9.56921e+06	9.50559e+06	9.72203e+06	1.00286e+07	9.76387e+06	1.58767e+07	2.21407e+07	1.83582e+07	9.86015e+06	1.26624e+07	1.18812e+07	1.15458e+07	1.32814e+07	1.2611e+07	--	--	C16406	ko00941//Flavonoid biosynthesis	Biosynthesis of other secondary metabolites	Metabolism
596	MWSmce517	Olivetol	Phenolic acids	[M-H]-	179.108	137.097	180.115	C11H16O2	55097.7	43816.1	62990.6	484767	416552	441448	46552.5	42569.4	35227.7	203259	189474	185046	194635	182683	168963	--	--	-	-	-	-
597	mws5035	L-Leucyl-L-phenylalanine	Amino acids and derivatives	[M+H]+	279.17	120.085	278.163	C15H22N2O3	365246	315222	342404	210074	214373	210309	275118	297590	304641	202952	220557	238334	294740	269057	256839	--	--	-	-	-	-
598	HJN086	Eriodictyol-3'-O-glucoside	Flavonoids	[M-H]-	449.11	287.057	450.116	C21H22O11	4.50633e+06	3.40227e+06	3.09227e+06	4.11655e+06	3.82479e+06	3.28445e+06	7.36668e+06	7.0528e+06	5.95337e+06	5.72612e+06	6.39483e+06	5.89788e+06	4.7815e+06	5.35087e+06	4.71341e+06	--	--	-	-	-	-
599	Lmtn002565	1-O-Vanilloyl-D-Glucose	Phenolic acids	[M-H]-	329.11	167.03	330.095	C14H18O9	8.39832e+06	7.87131e+06	8.4346e+06	8.89262e+06	8.52166e+06	8.57586e+06	5.71872e+06	6.46803e+06	6.78163e+06	5.52361e+06	5.91002e+06	5.41396e+06	7.47532e+06	7.10984e+06	6.49167e+06	--	--	-	-	-	-
600	pme0033	Hypoxanthine	Nucleotides and derivatives	[M+H]+	137.046	119	136.038	C5H4N4O	120262	89808	129295	77747.4	69859.8	119767	105551	64800	183424	51930.5	68710.8	67869	84337.8	95980.5	86041.1	68-94-0	HMDB0000157	C00262	ko01100//Metabolic pathways;ko00230//Purine metabolism	Global and overview maps;Nucleotide metabolism	Metabolism
601	mws1454	Persicoside	Flavonoids	[M-H]-	477.14	315	478.147	C23H26O11	354580	316278	269169	226696	408418	245001	356589	121515	573715	113007	258008	274999	269635	310608	295037	28978-03-2	HMDB0037482	-	-	-	-
602	pme3011	γ-Aminobutyric acid	Organic acids	[M+H]+	104.071	68.8	103.063	C4H9NO2	211960	190952	247304	373673	379960	417827	569444	543149	618457	290149	400513	331030	419228	421138	370572	1956-12-02	HMDB0000112	C00334	ko01100//Metabolic pathways;ko01120//Microbial metabolism in diverse environments;ko00330//Arginine and proline metabolism;ko00760//Nicotinate and nicotinamide metabolism;ko00250//Alanine, aspartate and glutamate metabolism;ko00650//Butanoate metabolism;ko00410//beta-Alanine metabolism	Amino acid metabolism;Carbohydrate metabolism;Global and overview maps;Metabolism of cofactors and vitamins;Metabolism of other amino acids	Metabolism
603	pme1816	Neochlorogenic acid (5-O-Caffeoylquinic acid)	Phenolic acids	[M-H]-	353.088	191	354.095	C16H18O9	2.53584e+07	1.95995e+07	2.63232e+07	4.24848e+07	3.87837e+07	4.55324e+07	4.1689e+07	2.73384e+07	3.61153e+07	3.30037e+07	3.41996e+07	2.47211e+07	2.86142e+07	3.27888e+07	2.97455e+07	--	--	-	-	-	-
604	Smhn005674	Fortuneanoside C	Phenolic acids	[M-H]-	407.13	245.08	408.142	C20H24O9	1.58599e+06	1.43085e+06	1.49108e+06	2.00232e+06	2.2775e+06	2.35814e+06	1.54131e+06	1.5854e+06	873740	1.12605e+06	1.16223e+06	849216	1.43962e+06	1.63752e+06	1.46512e+06	--	--	-	-	-	-
605	Lmsn006550	Phloretin-4'-O-(6''-Galloyl)glucoside+Galloyl	Flavonoids	[M-H]-	739.152	273.077	740.159	C35H32O18	51833.1	51407.7	51430.4	46380.1	47861	48392.3	64148.2	71877.8	55022.4	78469.2	64528.5	67011.4	58775.5	50971.9	55672.3	--	--	-	-	-	-
606	Lmhp010757	LysoPE 20:2	Lipids	[M+H]+	506.324	365.305	505.317	C25H48NO7P	63688.1	56419.3	53835.4	46741.5	27083.5	44448.4	36799.9	26153.1	36285	30519.4	29641.6	23635.7	39328	35041	40090.1	--	--	-	-	-	-
607	Zmcn009787	Hederagonic acid (23-Hydroxy-3-oxoolean-12-en-28-oic acid)	Terpenoids	[M-H]-	469.33	439.317	470.34	C30H46O4	9	9	9	9	9	2455.1	5296.26	3344.7	4034.75	2790.57	4264.69	3262.48	3711.21	3562.59	3223.65	--	--	-	-	-	-
608	MWS1912	Methyl dihydrojasmonate	Organic acids	[M+H]+	227.164	153.127	226.157	C13H22O3	7191.52	6696.91	6911.98	3150.44	6944.66	5778.92	4391.14	3476.05	5014.43	9	9	9	3821.96	3879.92	3394.94	24851-98-7	HMDB0031740	-	-	-	-
609	pmn001669	Methyl sinapate	Phenolic acids	[M-H]-	237.077	147	238.084	C12H14O5	9	9	9	34060.1	24968.3	31995.4	14475.1	38243.9	13147.1	31319.3	32146.2	21401.2	21604.9	20376.3	23480.6	--	--	-	-	-	-
610	Lmtn002233	Androsin	Phenolic acids	[M-H]-	327.11	165.05	328.116	C15H20O8	1.66876e+06	1.63683e+06	1.59838e+06	1.29311e+06	1.31688e+06	1.34299e+06	2.01518e+06	1.9159e+06	1.82208e+06	2.0965e+06	1.98774e+06	1.89619e+06	1.58436e+06	1.81064e+06	1.62805e+06	--	--	-	-	-	-
611	Zmdp001663	γ-glutamylmethionine	Amino acids and derivatives	[M+H]+	279.101	133.032	278.094	C10H18N2O5S	123816	130313	102492	123528	23464.1	87736.8	71446.1	69252.9	92914.1	118462	93644.1	119684	101086	102345	114856	17663-87-5	HMDB0034367	-	-	-	-
612	mws5041	L-Glycyl-L-isoleucine	Amino acids and derivatives	[M+H]+	189.123	86.1038	188.116	C8H16N2O3	424141	420535	469059	501917	486841	509691	469695	471858	488453	400355	362872	406031	387437	447496	419935	-	HMDB0028844	-	-	-	-
613	pme2433	Diethanolamine	Alkaloids	[M+H]+	106.086	88	105.079	C4H11NO2	54741.9	41246.5	37293	64114.8	58183.8	66509.8	84714.6	31124.1	105464	65801.7	88225.1	88469.5	78621.2	89632.2	80193.3	111-42-2	HMDB0004437	C06772	ko00564//Glycerophospholipid metabolism	Lipid metabolism	Metabolism
614	Cmsp008121	7-O-Methylnaringenin	Flavonoids	[M+H]+	287.092	167.034	286.084	C16H14O5	11190.1	15188.9	12097.7	3990.87	8951.79	7837.94	13967	10092.8	20708.9	8089.91	9053.4	9167.41	10132	11137.4	11694	2957-21-3	HMDB0030090	C09833	ko01110//Biosynthesis of secondary metabolites	Global and overview maps	Metabolism
615	Smpp009685	3-O-trans-cafeoyltormentic acid	Terpenoids	[M+H]+	651.38	163.03	650.382	C39H54O8	339377	308511	182727	263093	295056	261331	226046	185615	231031	228500	262687	207884	331067	306358	286552	--	--	-	-	-	-
616	Lmhn003802	Sinapoylsinapoyltartaric acid	Phenolic acids	[M-H]-	561.13	337.06	562.132	C26H26O14	74280.6	72521.3	74756	91476.6	73567.3	64935.2	84117.4	85582.3	138226	91024.9	89182.5	71869.4	71217.5	77724.8	67391.9	--	--	-	-	-	-
617	Hmcp002316	Isorhamnetin-3-O-arabinoside	Flavonoids	[M+H]+	449.106	317.06	448.1	C21H20O11	1.00492e+06	627660	3.89546e+06	2.49549e+06	5.77257e+06	989739	820736	7.26702e+06	2.4441e+06	1.05717e+06	1.27816e+06	1.65058e+06	1.06665e+06	1.1914e+06	1.04305e+06	--	--	-	-	-	-
618	pmb1912	10-Formyltetrahydrofolic Acid	Alkaloids	[M+H]+	474.173	327	473.166	C20H23N7O7	3.7325e+06	4.02173e+06	4.18258e+06	7.46585e+06	6.63998e+06	6.44948e+06	5.739e+06	6.06454e+06	4.85622e+06	6.18361e+06	5.91194e+06	5.80193e+06	5.00391e+06	5.56666e+06	5.76433e+06	2800-34-2	HMDB0000972	C00234	ko01100//Metabolic pathways;ko01120//Microbial metabolism in diverse environments;ko01200//Carbon metabolism;ko00970//Aminoacyl-tRNA biosynthesis;ko00670//One carbon pool by folate	Global and overview maps;Metabolism of cofactors and vitamins;Translation	Genetic Information Processing;Metabolism
619	Zmxn003874	7,8-Dihydro-Buddlenol B(threo)	Phenolic acids	[M-H]-	585.234	537.212	586.241	C31H38O11	179104	136518	177305	162262	154198	158972	214013	251099	200233	274138	223299	238009	210170	181761	195373	--	--	-	-	-	-
620	Zmyn000108	D-Saccharic acid	Others	[M-H]-	209.031	85.0294	210.038	C6H10O8	94001.6	71033.6	635285	371555	436643	417278	332356	359880	358986	467297	448456	395999	427789	392078	453655	25525-21-7	HMDB0000663	C00818	ko01100//Metabolic pathways;ko00053//Ascorbate and aldarate metabolism	Carbohydrate metabolism;Global and overview maps	Metabolism
621	pmn001695	Trihydroxycinnamoylquinic acid	Phenolic acids	[M-H]-	371.098	249.063	372.106	C16H20O10	2.4433e+07	2.14981e+07	2.03713e+07	1.73658e+07	1.7637e+07	1.49469e+07	1.0211e+07	8.24776e+06	1.37469e+07	1.21602e+07	1.28539e+07	1.43487e+07	1.61554e+07	1.51879e+07	1.39526e+07	--	--	-	-	-	-
622	pmb0501	Agmatine	Alkaloids	[M+H]+	131.129	114.103	130.122	C5H14N4	120219	144728	168970	95929.7	166622	133757	118693	54628.7	134455	57601.8	89058.5	92511.3	121236	111285	128886	306-60-5	HMDB0001432	C00179	ko01100//Metabolic pathways;ko00330//Arginine and proline metabolism	Amino acid metabolism;Global and overview maps	Metabolism
623	Lmsn002288	1-O-Caffeoyl-(6-O-glucosyl)-β-D-glucose	Phenolic acids	[M-H]-	503.141	341.088	504.148	C21H28O14	172500	115697	164598	176542	148201	161319	114989	145710	119657	182032	147887	145883	126011	131344	145174	--	--	-	-	-	-
624	Lmyp004022	Kaempferol-3-O-(2''-galloyl)glucoside	Flavonoids	[M+H]+	601.119	287.056	600.112	C28H24O15	323156	320315	298415	209880	154239	151456	121286	111671	159552	108390	132567	106913	218688	193678	192171	--	--	-	-	-	-
625	Lmyp003599	Kaempferol-3-O-(6''-galloyl)glucoside	Flavonoids	[M+H]+	601.119	287.056	600.112	C28H24O15	323156	320315	298415	209880	154239	151456	121286	111671	159552	108390	132567	106913	218688	193678	192171	--	--	-	-	-	-
626	HJAP156	Laricitrin-3-O-rhamnoside	Flavonoids	[M+H]+	479.118	333.072	478.111	C22H22O12	5.19502e+06	4.82666e+06	4.69543e+06	4.37343e+06	5.64806e+06	4.26528e+06	3.65075e+06	5.53926e+06	6.58144e+06	5.60985e+06	7.41231e+06	6.98332e+06	5.11197e+06	5.20515e+06	5.84586e+06	--	--	-	-	-	-
627	pmb0981	Adenosine 5'-monophosphate	Nucleotides and derivatives	[M+H]+	348.07	136	347.063	C10H14N5O7P	2.17456e+06	1.71657e+06	2.44041e+06	8.12027e+06	6.67466e+06	7.88961e+06	6.68129e+06	4.25142e+06	3.94096e+06	1.03082e+07	8.96121e+06	9.46495e+06	4.51291e+06	5.23571e+06	4.94906e+06	61-19-8	HMDB0000045	C00020	ko01100//Metabolic pathways;ko01110//Biosynthesis of secondary metabolites;ko01130//Biosynthesis of antibiotics;ko00230//Purine metabolism;ko00908//Zeatin biosynthesis	Global and overview maps;Metabolism of terpenoids and polyketides;Nucleotide metabolism	Metabolism
628	MWStz282	3-Hydroxy-3-acetonyloxindole	Alkaloids	[M+H]+	206.081	118.065	205.074	C11H11NO3	225029	212924	239672	280532	250030	262118	192553	245103	149367	218966	185420	205097	202456	186821	216853	--	--	-	-	-	-
629	Lmtp003663	Pyridylcarbonylprunasin	Alkaloids	[M+H]+	401.13	250.07	400.127	C20H20N2O7	34010.2	36477.2	70491.1	37274.2	31617.1	37120.6	37153.2	46500	31095.7	58717.4	42666.8	51276.9	37310	36460	32384.4	--	--	-	-	-	-
630	pmb0751	Trans-5-O-(p-Coumaroyl)shikimate	Phenolic acids	[M+H]+	321.1	147.3	320.09	C16H16O7	577492	315975	352762	822108	1.68894e+06	1.69356e+06	752151	402487	322994	289385	505367	683132	913185	863885	1.00082e+06	--	--	C02947	ko01100//Metabolic pathways;ko01110//Biosynthesis of secondary metabolites;ko00941//Flavonoid biosynthesis;ko00940//Phenylpropanoid biosynthesis;ko00945//Stilbenoid, diarylheptanoid and gingerol biosynthesis	Biosynthesis of other secondary metabolites;Global and overview maps	Metabolism
631	pmn001647	Procyanidin C2	Tannins	[M-H]-	865.198	713.155	866.206	C45H38O18	298301	201044	292292	236396	238332	224596	356688	359549	313794	297366	272149	310586	268004	259197	231472	--	--	-	-	-	-
632	Lmhp008273	LysoPE 15:1(2n isomer)	Lipids	[M+H]+	438.262	297.242	437.254	C20H40NO7P	784815	764788	487014	320394	226345	206696	212085	186962	353384	460531	353976	376078	355862	345433	397854	--	--	-	-	-	-
633	MWSslk133	1,14-Tetradecanedioic Acid	Lipids	[M-H]-	257.177	195.178	258.183	C14H26O4	51540.8	51532.5	49840.7	36216	45174.6	32481.6	39605.9	42843.9	38191.3	29225	30031.1	34683.8	44884.2	42455.1	38580.1	821-38-5	HMDB0000872	-	-	-	-
634	pme0040	Adenine	Nucleotides and derivatives	[M+H]+	136.062	119	135.054	C5H5N5	3.44551e+06	2.36516e+06	4.06406e+06	2.58307e+06	3.53029e+06	3.89629e+06	5.49818e+06	3.5005e+06	1.58564e+07	2.41832e+06	4.1738e+06	3.67488e+06	3.28327e+06	3.81476e+06	3.49309e+06	73-24-5	HMDB0000034	C00147	ko01100//Metabolic pathways;ko00230//Purine metabolism;ko00908//Zeatin biosynthesis	Global and overview maps;Metabolism of terpenoids and polyketides;Nucleotide metabolism	Metabolism
635	Zmcp003989	Kaempferol-3-O-rhamnosyl(1→2)glucoside	Flavonoids	[M+H]+	595.163	287.054	594.159	C27H30O15	292284	255811	206741	1.08092e+06	1.32769e+06	1.17629e+06	525885	469566	909125	784085	1.14593e+06	1.28155e+06	608534	585202	676559	--	--	-	-	-	-
636	mws0277	Quinic Acid	Organic acids	[M-H]-	191.056	85.0296	192.063	C7H12O6	1.21626e+07	1.04275e+07	1.04027e+07	1.28392e+07	1.38451e+07	1.76503e+07	1.52724e+07	1.35812e+07	1.63033e+07	1.73156e+07	1.41624e+07	1.6384e+07	1.06413e+07	1.2389e+07	1.17765e+07	91-63-4	HMDB0042004	C00296	ko00400//Phenylalanine, tyrosine and tryptophan biosynthesis	Amino acid metabolism	Metabolism
637	Lmyn000160	Mucic acid Dimethyl Ester	Phenolic acids	[M-H]-	237.062	87.0085	238.069	C8H14O8	976195	836647	1.16414e+06	876172	986306	951304	1.74307e+06	1.83725e+06	1.559e+06	1.21861e+06	1.3061e+06	1.17169e+06	1.09147e+06	1.23424e+06	1.26316e+06	--	--	-	-	-	-
638	Hmmp001541	(E)-3-(3',5'-Dimethoxy-4'-hydroxy-benzylidene')-2-indolinone	Alkaloids	[M+H]+	298.113	136.06	297.1	C17H15NO4	221035	164114	152660	159015	138820	130212	287780	286460	207875	331089	225852	268537	202307	199809	229090	--	--	-	-	-	-
639	pmf0297	1-Eicosanol	Lipids	[M-H]-	297.324	183.1	298.324	C20H42O	48774.2	41146.1	60358.7	44318.3	45313	37838.2	58092.3	42527.4	65553.2	33801.7	28259.7	32479.6	41444.1	46327.5	40059.9	629-96-9	HMDB0011619	-	-	-	-
640	Zmcn003729	1-Hydroxypinoresinol-4'-O-Glucoside	Lignans and Coumarins	[M-H]-	535.182	373.125	536.189	C26H32O12	912384	1.05875e+06	987985	1.20287e+06	1.40094e+06	1.50314e+06	1.36111e+06	1.39028e+06	899501	1.30926e+06	1.3426e+06	1.26777e+06	1.14996e+06	1.23212e+06	1.3415e+06	--	--	-	-	-	-
641	HJAP064	Isorhamnetin-3-O-(6''-malonyl)glucoside	Flavonoids	[M+H]+	565.118	317.076	564.088	C25H24O15	9	32360	83908.7	311980	734913	393077	179323	86346.7	25873	89904.8	86771.2	100084	213869	196712	229810	--	--	-	-	-	-
642	pmp001285	Phthalic anhydride	Phenolic acids	[M+H]+	149.023	65.0406	148.016	C8H4O3	3.28234e+07	3.43185e+07	3.25841e+07	3.41e+07	3.22224e+07	3.31931e+07	2.84747e+07	2.6516e+07	2.68582e+07	3.10721e+07	2.82413e+07	2.96096e+07	3.49685e+07	3.17612e+07	3.00323e+07	--	--	-	-	-	-
643	Rfmb318	D-Proline betaine	Amino acids and derivatives	[M]+	144.102	84.0813	144.092	C7H14NO2+	85388.1	169708	304279	58216.3	280040	94332.7	291056	70307	78854.4	86104	71242.4	80858.9	116314	99569	107617	--	--	-	-	-	-
644	Rfmb320	1-Methylpiperidine-2-carboxylic acid	Organic acids	[M+H]+	144.102	84.0813	143.095	C7H13NO2	85388.1	169708	304279	58216.3	280040	94332.7	291056	70307	78854.4	86104	71242.4	80858.9	116314	99569	107617	--	--	-	-	-	-
645	pmf0440	4-MethoxycinnaMaldehyde	Phenolic acids	[M+H]+	163.075	91.1	162.068	C10H10O2	60296.7	58730	62907.5	69908.9	52738.1	63139.5	64739.8	63743.7	68537.5	72094.2	55951.9	60321.9	62964.8	54378.2	56350	24680-50-0	HMDB0032611	-	-	-	-
646	NK10246260	2,4-Dihydroxyquinoline	Alkaloids	[M+H]+	162.055	116.049	161.048	C9H7NO2	48582.1	36916.2	46558.2	41082.8	24754.5	33625.9	18254.8	28025.8	19022.8	18012.5	22018.6	30372.7	23542.5	26578.4	27336.8	--	--	-	-	-	-
647	Lmyp004318	Kaempferol-3-O-(6''-p-Coumaroyl)galactoside	Flavonoids	[M+H]+	595.145	287.056	594.137	C30H26O13	70666.6	66833.8	86055.6	84204	75538.4	103338	19990.8	30149.6	32645.4	27659.4	29550.3	28604	53897.3	53460.9	61246.6	--	--	-	-	-	-
648	pmb2947	Catechin-catechin-catechin	Flavonoids	[M-H]-	865.198	407.1	866.206	C45H38O18	3.06671e+06	2.93343e+06	3.55654e+06	3.16452e+06	2.80369e+06	2.92286e+06	4.1632e+06	4.53175e+06	3.18456e+06	5.01876e+06	3.59278e+06	4.73511e+06	3.69938e+06	3.74121e+06	3.24085e+06	--	--	-	-	-	-
649	MWS20192	Gallic acid	Phenolic acids	[M+H]+	171.029	107.013	170.022	C7H6O5	70437.9	75323.2	73557.3	67510	68419.8	56037.7	97706.2	102702	88069.6	141565	104424	112756	79607.3	74687.3	87198.5	149-91-7	HMDB0005807	C01424	ko01120//Microbial metabolism in diverse environments	Global and overview maps	Metabolism
650	mws0924	2-Methylglutaric acid	Organic acids	[M-H]-	145.051	101	146.058	C6H10O4	201034	194253	150674	197412	204351	228625	209881	237608	177815	192454	171179	201774	176690	206850	193281	617-62-9	HMDB0000422	-	-	-	-
651	mws0208	Adipic Acid	Organic acids	[M-H]-	145.051	101	146.058	C6H10O4	201034	194253	150674	197412	204351	228625	209881	237608	177815	192454	171179	201774	176690	206850	193281	124-04-9	HMDB0000448	C06104	ko01100//Metabolic pathways;ko01120//Microbial metabolism in diverse environments;ko01220//Degradation of aromatic compounds	Global and overview maps	Metabolism
652	pma6455	Ribulose-5-phosphate	Others	[M-H]-	229.012	96.97	230.02	C5H11O8P	832877	815754	533165	692333	987102	881632	1.0728e+06	1.30408e+06	213359	880351	1.13952e+06	1.03957e+06	901689	942809	1.04876e+06	--	--	C00117	ko01100//Metabolic pathways;ko01110//Biosynthesis of secondary metabolites;ko01120//Microbial metabolism in diverse environments;ko01130//Biosynthesis of antibiotics;ko01230//Biosynthesis of amino acids;ko01200//Carbon metabolism;ko00230//Purine metabolism;ko00710//Carbon fixation in photosynthetic organisms;ko00030//Pentose phosphate pathway	Carbohydrate metabolism;Energy metabolism;Global and overview maps;Nucleotide metabolism	Metabolism
653	Zmyn000453	Isocitric Acid	Organic acids	[M-H]-	191.02	111.009	192.027	C6H8O7	3.61851e+07	2.90453e+07	3.3096e+07	3.3554e+07	3.68483e+07	3.64654e+07	4.05707e+07	3.99355e+07	3.88867e+07	3.62049e+07	3.55222e+07	4.10966e+07	3.26608e+07	3.81947e+07	3.6284e+07	30810-51-6	HMDB0033717	C00311	ko01100//Metabolic pathways;ko01110//Biosynthesis of secondary metabolites;ko01120//Microbial metabolism in diverse environments;ko01130//Biosynthesis of antibiotics;ko01230//Biosynthesis of amino acids;ko01200//Carbon metabolism;ko01210//2-Oxocarboxylic acid metabolism;ko00630//Glyoxylate and dicarboxylate metabolism;ko00020//Citrate cycle (TCA cycle)	Carbohydrate metabolism;Global and overview maps	Metabolism
654	pma3724	1-O-Feruloylquinic acid	Phenolic acids	[M+H]+	369.1	177.1	368.111	C17H20O9	569194	351735	501060	1.26753e+06	1.3259e+06	1.36619e+06	3.78719e+06	3.65876e+06	3.7183e+06	3.1114e+06	3.62762e+06	3.10835e+06	2.33744e+06	2.11421e+06	2.47551e+06	--	--	-	-	-	-
655	Zmhp002814	5,7,8-Tetrahydroxy-6-methoxyflavone*	Flavonoids	[M+H]+	301.073	286.048	300.063	C16H12O6	20139.2	12735	19155.8	9	9	9	34143.6	28016.3	15987.8	28365.2	20794	19867.9	15300.1	15330.9	17512.5	--	--	-	-	-	-
656	Lmbn004685	5S,8R-DiHODE; (5S,8R,9Z,12Z)-5,8-Dihydroxyoctadeca-9,12-dienoate	Lipids	[M-H]-	311.223	223.171	312.23	C18H32O4	20398.4	25029.9	27068.8	32587.8	27303.2	39173.5	24633.2	16059.7	20816	20128.4	31409.2	23964.6	22394.9	26249.7	24446.7	--	--	C20186	ko00591//Linoleic acid metabolism	Lipid metabolism	Metabolism
657	Lmyp003301	4-O-Methyl-DIBOA-Glucoside	Alkaloids	[M+H]+	358.113	178.05	357.106	C15H19NO9	226852	309024	264787	349412	345657	402555	162906	113588	109167	103225	168020	133890	242026	257518	219535	--	--	-	-	-	-
658	mws2368	Tyrosol; 4-Hydroxyphenylethanol	Phenolic acids	[M-H]-	137.061	119.05	138.068	C8H10O2	371653	417301	379573	218198	364569	271314	408503	105101	480860	138212	194993	266267	329150	311215	280743	--	--	C06044	ko00350//Tyrosine metabolism	Amino acid metabolism	Metabolism
659	mws0066	Isorhamnetin; 3'-Methoxy-3,4',5,7-Tetrahydroxyflavone	Flavonoids	[M-H]-	315.051	151	316.058	C16H12O7	26153	19310.6	22052	18295.2	37452.1	23153.1	29462.6	21978.1	31630.4	19522.4	20542.6	27858.5	26555.8	31080.6	29738.2	--	--	-	-	-	-
660	Zmyn004548	12-Oxo-phytodienoic acid	Lipids	[M-H]-	291.197	235.174	292.204	C18H28O3	6040.82	7682.91	11332.5	5910.62	5559.82	5851.15	7671.1	6829.8	6883.65	5139.33	4851.33	4686.85	5812.33	5810.11	5043.02	--	--	C01226	ko01100//Metabolic pathways;ko01110//Biosynthesis of secondary metabolites;ko00592//alpha-Linolenic acid metabolism	Global and overview maps;Lipid metabolism	Metabolism
661	MWS2027	Barbituric acid;Malonylurea;2,4,6-Pyrimidinetrione	Nucleotides and derivatives	[M+H]+	129.03	68.9967	128.022	C4H4N2O3	443524	587781	439129	502009	505419	559961	589181	577517	640404	521082	568731	509806	502941	545387	590174	--	--	C00813	ko00240//Pyrimidine metabolism	Nucleotide metabolism	Metabolism
662	Zmjn004133	9S-Hydroperoxy-10E,12Z-octadecadienoic acid	Lipids	[M-H]-	311.223	293.214	312.23	C18H32O4	127926	121109	143493	69486.5	59602.6	76720.4	111992	87400	99394.7	77052	64210.6	57824.6	94021.9	85867	80192.2	--	--	C14827	ko01100//Metabolic pathways;ko00591//Linoleic acid metabolism	Global and overview maps;Lipid metabolism	Metabolism
663	MWS2070	Propyl 4-hydroxybenzoate	Phenolic acids	[M-H]-	179.072	92.0265	180.079	C10H12O3	976730	772876	1.11005e+06	8.85895e+06	7.85835e+06	8.12789e+06	880485	696238	568505	3.72909e+06	3.48486e+06	3.41162e+06	3534036	3.44518e+06	3.03178e+06	94-13-3	HMDB0032574	-	-	-	-
664	HJN087	Naringenin-4'-O-glucoside	Flavonoids	[M-H]-	433.12	271.065	434.121	C21H22O10	8.72738e+06	8.43585e+06	1.00432e+07	9.89938e+06	9.72506e+06	9.69126e+06	1.55103e+07	1.90225e+07	1.56657e+07	9.39531e+06	1.16788e+07	1.20769e+07	1.26446e+07	1.19398e+07	1.07658e+07	--	--	-	-	-	-
665	pmn001527	Di-O-galloyl Methyl gallate	Flavonoids	[M-H]-	487.182	124	488.189	C22H32O12	68690.3	60350.8	77286	30183.5	18169.6	20605.2	33086.9	33675.2	31013.3	32813	42728.4	40765	42052.6	39291.4	35775	--	--	-	-	-	-
666	pme3961	2'-Deoxyadenosine	Nucleotides and derivatives	[M+H]+	252.109	136	251.102	C10H13N5O3	2.0492e+06	1.69211e+06	1.36289e+06	1.42958e+06	1.29393e+06	1.29964e+06	1196465	1.25945e+06	2.13017e+06	949477	1.21992e+06	1.16908e+06	1.30665e+06	1.44421e+06	1.5354e+06	958-09-8	HMDB0000101	C00559	ko01100//Metabolic pathways;ko00230//Purine metabolism	Global and overview maps;Nucleotide metabolism	Metabolism
667	Lmhp010908	LysoPC 19:1	Lipids	[M+H]+	536.371	184.073	535.364	C27H54NO7P	280678	236389	146003	104339	79332.4	82228.2	82945.2	26185.6	94291.9	110737	81991.9	105622	144717	133104	123168	--	--	-	-	-	-
668	Lmqp006281	Kaempferol-3-O-(4''-O-acetyl)rhamnoside	Flavonoids	[M+H]+	475.123	287.056	474.116	C23H22O11	16661	11510.6	16821.3	13817.9	14507.3	17712.3	13212.6	864.616	15988.3	7336.33	8852.5	9226.31	12508.5	14663.6	14037.9	--	--	-	-	-	-
669	mws0609	Guanosine 3',5'-cyclic monophosphate	Nucleotides and derivatives	[M-H]-	344.04	150	345.047	C10H12N5O7P	292533	369755	339264	234579	385899	249353	523866	257951	617227	235267	353112	397886	289840	330234	286281	7665-99-8	HMDB0001314	C00942	ko00230//Purine metabolism	Nucleotide metabolism	Metabolism
670	MWS1848	Phenyl acetate	Phenolic acids	[M-H]-	135.045	92.0274	136.052	C8H8O2	280242	314825	196595	153764	209703	184191	214129	157522	360519	78885.6	150540	136444	213094	199526	234168	122-79-2	HMDB0040733	-	-	-	-
671	pmp000476	N-Isobutyl-4,5-epoxy-2E-decaenamide	Alkaloids	[M+H]+	240.196	57.1	239.189	C14H25NO2	32662.6	36868	43342.5	20640.6	22499.2	20268.8	35375	28276.4	25041.6	19192.4	15168.5	15271.6	24972.2	26711.6	29318.9	--	--	-	-	-	-
672	Hmmp004965	Diosmetin-7-O-glucoside*	Flavonoids	[M+H]+	463.124	301.07	462.116	C22H22O11	668409	571498	605148	605148	572218	677752	3.34529e+06	3.49836e+06	2.73313e+06	3.65678e+06	3.08662e+06	3.26455e+06	1.6754e+06	1.96782e+06	1.87094e+06	--	--	-	-	-	-
673	pmb2799	12,13-Epoxy-9-Octadecenoic Acid	Lipids	[M-H]-	295.228	195.2	296.235	C18H32O3	22299.6	23973.2	29707.7	18128.1	20783.7	20686	23794.8	22088.6	21788.4	18401.2	18181.4	19124.4	22303.6	19370.1	19512.6	--	--	C14826	ko01100//Metabolic pathways;ko00591//Linoleic acid metabolism	Global and overview maps;Lipid metabolism	Metabolism
674	Lmgn002253	Syringoylcaffeoylquinic acid-D-glucose	Phenolic acids	[M-H]-	695.202	353.088	696.19	C31H36O18	389522	276949	340503	414274	464851	528623	554037	451609	474945	486080	499360	417373	379968	427302	445657	--	--	-	-	-	-
675	Lmhp008718	LysoPC 17:2	Lipids	[M+H]+	506.324	184.073	505.317	C25H48NO7P	130658	102217	102850	103569	73506.1	75596.8	146050	158326	188650	104979	106250	115612	95460.8	110395	110221	--	--	-	-	-	-
676	Lmmp003306	Quercetin-3-O-xylosyl(1→2)arabinoside	Flavonoids	[M+H]+	567.13	303.05	566.127	C25H26O15	238649	238307	317853	539359	488534	523915	7832.93	10927.8	9	14236.7	9	9	190479	167204	195339	--	--	-	-	-	-
677	MWSmce675	Arbutin	Phenolic acids	[M-H]-	271.083	108.022	272.09	C12H16O7	690672	745748	717089	519241	532591	440814	193351	188016	123413	206147	190535	231731	342806	403768	374557	497-76-7	HMDB0029943	C06186	ko00010//Glycolysis / Gluconeogenesis	Carbohydrate metabolism	Metabolism
678	Lmfn001258	Maplexin D (2,4-Di-O-Galloyl-1,5-Anhydro-D-Glucitol)*	Phenolic acids	[M-H]-	467.083	169.014	468.09	C20H20O13	9	9	9	10356	3944.78	9747.38	9	9	9	9	9	9	6827.44	7341.08	6230.23	--	--	-	-	-	-
679	Lmxp010913	1-(9Z-Octadecenoyl)-2-(9-oxo-nonanoyl)-sn-glycero-3-phosphocholine	Lipids	[M+H]+	676.455	184.076	675.447	C35H66NO9P	9	9	9	1750.48	2200.13	1617.54	1532.95	2401.35	1424.33	1929.96	1736.07	2078.6	1928.96	1776.26	1637.8	--	--	-	-	-	-
680	MWSslk110	Helecin	Phenolic acids	[M+H]+	285.097	123.043	284.09	C13H16O7	1.17393e+06	1.01129e+06	1.33201e+06	952287	1.06598e+06	1.09229e+06	2.1544e+06	2.36799e+06	1.56327e+06	2.35319e+06	2.09015e+06	1.87828e+06	1.57982e+06	1.78922e+06	1.85197e+06	--	--	-	-	-	-
681	Lmzp003012	3-Hydroxy-4',5,7-Trimethoxyflavanone	Flavonoids	[M+H]+	331.12	313.11	330.11	C18H18O6	37171.7	33027.7	35315.9	32787.9	24108.3	25726.9	30289.2	33228.7	27077.7	30167.8	23967.6	28923.6	32435.6	28518.9	33373.7	--	--	-	-	-	-
682	Lmgn003073	5-O-Feruloylquinic acid	Phenolic acids	[2M-H]-	735.221	367.107	368.111	C17H20O9	15114.5	8347.71	15202.7	95819.2	60006	59633	449389	390006	601335	530209	471594	398777	194613	170248	199049	--	--	-	-	-	-
683	MWS5235	12-Hydroxyoctadecanoic acid	Lipids	[M-H]-	299.261	253.254	300.266	C18H36O3	6087.48	6318.73	7076.43	6684.28	102915	8706.85	6320.22	5587.6	6935.45	9123.66	4521.84	5529.29	15101.4	14891.1	12958.3	106-14-9	HMDB0061706	-	-	-	-
684	pmp000172	5,2'-Dihydroxy-7,8-dimethoxyflavone glycosides	Flavonoids	[M+H]+	477.139	315.08	476.132	C23H24O11	45704.5	46491.8	48389.8	50769.1	41108.4	32233.6	37560	41115.5	38552.5	37035.3	34962	30795.4	33799	37144	39922.1	--	--	-	-	-	-
685	mws0425	Citraconic acid	Organic acids	[M-H]-	129.019	85	130.027	C5H6O4	1.80156e+06	2.30604e+06	1.95755e+06	1.07012e+06	1.97123e+06	1.45511e+06	2.12032e+06	106209	3.25125e+06	375582	969069	1.13243e+06	1.44004e+06	1.52485e+06	1.69326e+06	498-23-7	HMDB0000634	C02226	ko01100//Metabolic pathways;ko01210//2-Oxocarboxylic acid metabolism;ko00660//C5-Branched dibasic acid metabolism;ko00290//Valine, leucine and isoleucine biosynthesis	Amino acid metabolism;Carbohydrate metabolism;Global and overview maps	Metabolism
686	Lmhp010394	LysoPC 22:4	Lipids	[M+H]+	572.371	184.073	571.364	C30H54NO7P	102089	87439.6	74891.6	40588.7	32380.1	38344.3	28189.5	24458.1	31150.4	32466	21968.3	24986.5	44146	38591.9	45185.6	--	--	-	-	-	-
687	MWSHY0069	Hispidulin (5,7,4'-Trihydroxy-6-methoxyflavone)	Flavonoids	[M+H]+	301.07	286.049	300.063	C16H12O6	11685.6	10480.5	16103.9	9182.11	12527.5	17365.5	61771.1	52875.5	53829.6	71209.4	55359.3	70218.2	32516.1	35902.2	38429.9	--	--	-	-	-	-
688	MWSHY0053	3,7,4'-Trihydroxyflavone	Flavonoids	[M+H]+	271.06	137.022	270.053	C15H10O5	26426.5	43073.2	29512.3	9	9	9	30336.8	13073.1	43325.1	13193.8	13727.9	16484.7	23191.9	24523.8	27287.2	2034-65-3	HMDB0034004	-	-	-	-
689	pme2122	Histamine	Alkaloids	[M+H]+	112.087	95	111.08	C5H9N3	631174	708260	571786	541485	711478	682310	842816	685327	1.49495e+06	547896	850722	769975	815500	749594	886136	51-45-6	HMDB0000870	C00388	ko01100//Metabolic pathways;ko01110//Biosynthesis of secondary metabolites;ko00340//Histidine metabolism	Amino acid metabolism;Global and overview maps	Metabolism
690	pmp001281	LysoPC 18:1	Lipids	[M+H]+	522.355	184.073	521.348	C26H52NO7P	9	9	9	5.90643e+06	5.18231e+06	5.49687e+06	6.66794e+06	4.52596e+06	8.65824e+06	8.42646e+06	6.89568e+06	7.94644e+06	5.93886e+06	6.77371e+06	5.82814e+06	--	--	-	-	-	-
691	Lmbn004847	4-Methoxyphenylpropionic acid	Phenolic acids	[M-H]-	179.071	146.038	180.079	C10H12O3	414296	468924	385955	203717	348708	259761	500332	122154	527732	103848	223634	220384	310721	292506	262853	--	--	-	-	-	-
692	pmb2936	Disinapoyl glucoside	Phenolic acids	[M-H]-	591.172	367.2	592.179	C28H32O14	93219.3	103476	116058	159954	113480	133147	15198	17112.1	17744.5	16743.7	12388.7	14200.2	62313.9	73446.3	66261	--	--	-	-	-	-
693	Zmjp000624	Pyridoxal	Others	[M+H]+	168.065	150.054	167.058	C8H9NO3	59021.1	63465	109477	176516	152920	227319	119669	71621	106321	96946.2	96471.1	96428	90730.9	105488	92453.9	66-72-8	HMDB0001545	C00250	ko01100//Metabolic pathways;ko01120//Microbial metabolism in diverse environments;ko00750//Vitamin B6 metabolism	Global and overview maps;Metabolism of cofactors and vitamins	Metabolism
694	Lmbp000123	L-Homomethionine	Amino acids and derivatives	[M+H]+	164.074	56.0495	163.067	C6H13NO2S	382218	366692	487101	700306	854080	1.11872e+06	774573	812443	446275	378087	461506	339309	514435	590588	602392	--	--	C17213	ko01110//Biosynthesis of secondary metabolites;ko01210//2-Oxocarboxylic acid metabolism;ko00966//Glucosinolate biosynthesis	Biosynthesis of other secondary metabolites;Global and overview maps	Metabolism
695	Lmzn001983	D-Threo-guaiacylglycerol-7-O-β-D-glucoside	Phenolic acids	[M-H]-	375.13	135.045	376.137	C16H24O10	53490.2	56845.7	59046.7	46312.1	49757	51333.2	31556.5	28064.6	29486.3	28469.3	30244.7	33186.5	31088.8	34701.5	36754.9	--	--	-	-	-	-
696	Lmgp002593	3-hydroxybenzaldehyde	Phenolic acids	[M+H]+	123.044	77.04	122.037	C7H6O2	394914	402459	304775	221119	282570	234745	386880	241746	722691	159247	241391	294776	418842	372386	357104	--	--	C03067	ko01120//Microbial metabolism in diverse environments;ko01220//Degradation of aromatic compounds	Global and overview maps	Metabolism
697	Lsjp211240	Nicotinamide	Others	[M+H]+	123.052	80.0504	122.048	C6H6N2O	4.83089e+06	4.81208e+06	5.14381e+06	5.36744e+06	8.43663e+06	6.52773e+06	8.06168e+06	3.0912e+06	9.64642e+06	4.476e+06	7.23132e+06	7.26202e+06	5.18663e+06	4.42047e+06	4.61109e+06	98-92-0	HMDB0001406	C00153	ko01100//Metabolic pathways;ko00760//Nicotinate and nicotinamide metabolism	Global and overview maps;Metabolism of cofactors and vitamins	Metabolism
698	Hmhn007817	2α,3α-Dihydroxyursolic acid	Terpenoids	[M-H]-	487.344	469.33	488.35	C30H48O5	3.97365e+06	3.83156e+06	3.31763e+06	4.46024e+06	3.97394e+06	4.73454e+06	2.90173e+06	2.99719e+06	3.29308e+06	2.8607e+06	3.14233e+06	3.63633e+06	3.69664e+06	4.32673e+06	4.25458e+06	--	--	-	-	-	-
699	Smpn011792	2,3-Dihydroxy-12-ursen-28-oic acid	Terpenoids	[M-H]-	471.34	471.34	472.355	C30H48O4	4.20319e+06	3.31287e+06	4.29815e+06	4.30572e+06	3.80855e+06	5.1269e+06	5.56555e+06	4.80693e+06	4.22005e+06	4.36733e+06	3.94217e+06	3.72133e+06	3.96805e+06	4.02598e+06	3.44158e+06	--	--	-	-	-	-
700	HJN076	Pinocembrin-7-O-neohesperidoside	Flavonoids	[M-H]-	563.179	255.066	564.184	C27H32O13	19616.2	23515.3	20138	19880.1	18720.1	23196.4	20706.8	11032.8	18452.8	10038.8	11456.8	18663.7	14806	17199.2	15019.8	--	--	-	-	-	-
701	HJN079	Pinocembrin-7-O-rutinoside	Flavonoids	[M-H]-	563.18	255.066	564.184	C27H32O13	19616.2	23515.3	20138	19880.1	18720.1	23196.4	20706.8	11032.8	18452.8	10038.8	11456.8	18663.7	14806	17199.2	15019.8	--	--	-	-	-	-
702	pmb3074	5-O-p-Coumaroylquinic acid	Phenolic acids	[M-H]-	337.093	191.05	338.1	C16H18O8	3.21884e+07	2.5453e+07	3.31766e+07	4.96224e+07	5.09033e+07	6.09167e+07	6.0108e+07	5.94619e+07	5.55619e+07	4.41133e+07	4.1733e+07	4.40345e+07	4.46476e+07	4.58719e+07	5.21425e+07	--	--	C12208	ko01110//Biosynthesis of secondary metabolites;ko00941//Flavonoid biosynthesis;ko00940//Phenylpropanoid biosynthesis;ko00945//Stilbenoid, diarylheptanoid and gingerol biosynthesis	Biosynthesis of other secondary metabolites;Global and overview maps	Metabolism
703	HJAP120	Rhamnetin-3-O-Rutinoside	Flavonoids	[M+H]+	625.166	317.066	624.168	C28H32O16	126424	106387	95206.6	76630.6	85544	93871.8	104471	80464.4	164552	45456.1	39673.8	9	99928.5	86302.5	100729	--	--	-	-	-	-
704	pme3705	D-Glucoronic acid	Others	[M-H]-	193.035	73	194.043	C6H10O7	122499	117888	106928	73585.6	80390.6	65503.5	132224	109772	116080	109172	104635	124199	112500	122499	103359	--	--	C00191	ko01100//Metabolic pathways;ko00053//Ascorbate and aldarate metabolism;ko00520//Amino sugar and nucleotide sugar metabolism;ko00040//Pentose and glucuronate interconversions;ko00562//Inositol phosphate metabolism	Carbohydrate metabolism;Global and overview maps	Metabolism
705	MWS4525	6-O-methylguanine	Nucleotides and derivatives	[M+H]+	166.072	124.05	165.065	C6H7N5O	163919	175328	187583	197794	333195	231845	309162	45532.7	426069	127790	196141	221168	176746	209495	191414	--	--	-	-	-	-
706	MA10074217	4-Hydroxyquinoline	Alkaloids	[M-H]-	144.046	115.043	145.053	C9H7NO	53578.5	48058.1	5966.4	33593	52916.7	37751.8	9	9	9	18899.7	31826.6	38979.3	45043.6	46069.7	39190.6	--	--	-	-	-	-
707	pmp000113	5-Hydroxy-6,7,8,3',4'-pentamethoxyflavone	Flavonoids	[M+H]+	389.123	359.077	388.116	C20H20O8	14783.5	104122	15114.2	31234	38984.6	12257	444998	205908	85031	12388.8	105263	90789.5	81648.2	84407.4	95739.8	2174-59-6	HMDB0037571	-	-	-	-
708	Smhp004365	Garcimangosone D	Phenolic acids	[M+H]+	393.11	231.06	392.111	C19H20O9	8.49265e+06	6.56433e+06	8.00476e+06	1.05365e+07	1.06649e+07	1.20155e+07	1.1682e+07	1.15666e+07	9.37638e+06	1.14679e+07	1.10212e+07	1.07722e+07	9.21804e+06	1.05884e+07	1.08474e+07	-	HMDB0038066	-	-	-	-
709	Lmbn001288	2-Hydroxy-2-methyl-3-oxobutanoic acid	Organic acids	[M-H]-	131.035	87.0443	132.042	C5H8O4	211651	154999	159230	77296.5	104646	110198	45482.1	38741.6	40019.5	47559.4	51192.2	42355.8	85969.1	100175	87423.1	--	--	C06010	ko01100//Metabolic pathways;ko01110//Biosynthesis of secondary metabolites;ko01130//Biosynthesis of antibiotics;ko01230//Biosynthesis of amino acids;ko01210//2-Oxocarboxylic acid metabolism;ko00650//Butanoate metabolism;ko00660//C5-Branched dibasic acid metabolism;ko00290//Valine, leucine and isoleucine biosynthesis	Amino acid metabolism;Carbohydrate metabolism;Global and overview maps	Metabolism
710	MWS2984	8-Azaguanine	Nucleotides and derivatives	[M+H]+	153.052	136.026	152.045	C4H4N6O	360116	236779	453719	279208	461612	466524	527457	159199	554209	195085	267563	300574	283864	331399	329972	--	--	-	-	-	-
711	Cmzn004594	Dunalianoside C	Phenolic acids	[M-H]-	449.108	287.057	450.116	C21H22O11	2.02974e+06	1.80945e+06	2.08634e+06	1.91341e+06	1.86102e+06	1.92475e+06	2.79023e+06	5.39421e+06	4.94869e+06	1.9141e+06	4.44003e+06	3.15188e+06	3.51652e+06	3.40907e+06	2.98017e+06	--	--	-	-	-	-
712	mws1715	Cordycepin (3'-Deoxyadenosine)	Nucleotides and derivatives	[M+H]+	252.109	69	251.102	C10H13N5O3	23554.6	13831	17063.1	18610.4	13587.6	15638.1	17900.2	15043.4	19771.4	7856.15	16159.4	12698	17687.4	20764.1	18285	--	--	-	-	-	-
713	Cmsp004086	Dihydrokaempferide	Flavonoids	[M+H]+	303.087	229.083	302.079	C16H14O6	1.02014e+06	1.06676e+06	1.34541e+06	1.22377e+06	1.14785e+06	1.42419e+06	356974	419292	355591	416984	423906	483147	806265	694713	698560	--	--	-	-	-	-
714	Lmqn000780	Uridine 5'-diphospho-N-acetylglucosamine	Nucleotides and derivatives	[M-H]-	606.076	384.985	607.082	C17H27N3O17P2	288682	293686	352501	435265	609687	608894	509454	314071	163905	583394	421140	546528	375526	435261	440356	528-04-1	HMDB0000290	C00043	ko01100//Metabolic pathways;ko01130//Biosynthesis of antibiotics;ko00520//Amino sugar and nucleotide sugar metabolism;ko04931//Insulin resistance;ko01502//Vancomycin resistance	Carbohydrate metabolism;Drug resistance;Endocrine and metabolic diseases;Global and overview maps	Human Diseases;Metabolism
715	pme0264	Thymidine	Nucleotides and derivatives	[M+H]+	243.098	127	242.09	C10H14N2O5	126890	135635	144109	203821	156556	186317	184315	218387	214909	156308	184879	170300	140044	150228	166142	50-89-5	HMDB0000273	C00214	ko01100//Metabolic pathways;ko00240//Pyrimidine metabolism	Global and overview maps;Nucleotide metabolism	Metabolism
716	mws0983	N-Oleoylethanolamine	Alkaloids	[M+H]+	326.305	62.065	325.298	C20H39NO2	29070.7	29261.5	32097	20455.6	24312.5	25679.4	19575.6	14086.7	23879.8	17014.5	16308.5	16108	24881.9	24095.9	21056.6	111-58-0	HMDB0002088	-	-	-	-
717	Lmsn011015	1-Oxo-Siaresinolic acid	Terpenoids	[M-H]-	485.327	455.317	486.334	C30H46O5	179166	161616	132544	143071	150976	145214	137261	138896	106189	150245	128839	110118	129124	140564	118073	--	--	-	-	-	-
718	Lmhp010041	LysoPE 22:5	Lipids	[M+H]+	528.308	387.289	527.301	C27H46NO7P	177693	139694	120609	42984.2	43079.9	49518	35850.7	38758.4	51578.7	51730.2	46137.2	50187.5	62932	70139.1	74943	--	--	-	-	-	-
719	Lmgn002679	Phenol	Phenolic acids	[M-H]-	93.0346	75.0244	94.0419	C6H6O	25879.3	23953	17496.7	26468	10814.5	18268	21305.6	30426.3	27700.6	30944.4	22715.9	26243.4	28793.8	26652.3	24145.1	87-66-1	HMDB0013674	-	-	-	-
720	Zmjp000182	N-Monomethyl-L-arginine	Amino acids and derivatives	[M+H]+	189.134	70.0652	188.127	C7H16N4O2	3.07235e+06	3.34825e+06	3.93652e+06	2.7774e+06	3.44866e+06	2.79647e+06	2.66721e+06	2.59322e+06	2.67272e+06	2.85364e+06	3.40683e+06	2.41009e+06	2.66887e+06	3.09547e+06	3.1408e+06	17035-90-4	HMDB0029416	-	-	-	-
721	Lmhp008337	LysoPE 14:0(2n isomer)	Lipids	[M+H]+	426.262	285.242	425.254	C19H40NO7P	746023	639487	486584	371892	274474	277911	174731	43189	249153	391659	278695	362245	321264	350191	382893	--	--	-	-	-	-
722	pme0014	L-Glutamic acid	Amino acids and derivatives	[M+H]+	148.06	84	147.053	C5H9NO4	3.70877e+07	3.79143e+07	3.09065e+07	5.87085e+07	6.07068e+07	6.20886e+07	7.75105e+07	7.94409e+07	7.77271e+07	69259388	7.10996e+07	7.20122e+07	5.73406e+07	6.72972e+07	6.6839e+07	-	HMDB0060475	C00025	ko01100//Metabolic pathways;ko01110//Biosynthesis of secondary metabolites;ko01120//Microbial metabolism in diverse environments;ko01130//Biosynthesis of antibiotics;ko01230//Biosynthesis of amino acids;ko02010//ABC transporters;ko01200//Carbon metabolism;ko01210//2-Oxocarboxylic acid metabolism;ko00970//Aminoacyl-tRNA biosynthesis;ko00330//Arginine and proline metabolism;ko00630//Glyoxylate and …	Amino acid metabolism;Biosynthesis of other secondary metabolites;Carbohydrate metabolism;Energy metabolism;Global and overview maps;Membrane transport;Metabolism of cofactors and vitamins;Metabolism of other amino acids;Translation	Environmental Information Processing;Genetic Information Processing;Metabolism
723	pme3732	Cytidine	Nucleotides and derivatives	[M+H]+	244.093	112	243.085	C9H13N3O5	3.76189e+06	3.6149e+06	3.22662e+06	4.8495e+06	3.83932e+06	4.22341e+06	5.20281e+06	8.42043e+06	1.26272e+07	5.73187e+06	7.41916e+06	6.89703e+06	5.83904e+06	5.44294e+06	6.47674e+06	65-46-3	HMDB0000089	C00475	ko01100//Metabolic pathways;ko00240//Pyrimidine metabolism	Global and overview maps;Nucleotide metabolism	Metabolism
724	Lmmp003817	Kaempferol-3-O-(6''-malonyl)glucoside*	Flavonoids	[M+H]+	535.108	287.055	534.101	C24H22O14	379837	363538	364556	682513	1.44453e+06	1.26865e+06	477070	234034	96973.5	217803	245716	252803	387589	413967	460858	--	--	-	-	-	-
725	MWSmce342	2-Caffeoyl-L-tartaric acid (Caftaric acid)	Phenolic acids	[M-H]-	311.041	135.046	312.048	C13H12O9	63378.5	59838.8	77595	70404.3	74603.2	82102.1	16023.2	26928.4	24442.6	9	9	9	48658.8	47838.5	41269.4	--	--	-	-	-	-
726	pme1712	L-Saccharopine	Amino acids and derivatives	[M-H]-	275	257	276.132	C11H20N2O6	46705.3	55469	62735.7	40752.9	66160.3	50089.8	77791	74758	56869.5	37769.4	33584.3	36603.3	45280.1	48201.3	53806.1	-	HMDB0062698	C00449	ko01100//Metabolic pathways;ko01110//Biosynthesis of secondary metabolites;ko01130//Biosynthesis of antibiotics;ko01230//Biosynthesis of amino acids;ko00310//Lysine degradation;ko00300//Lysine biosynthesis	Amino acid metabolism;Global and overview maps	Metabolism
727	pme3388	Homoarginine	Amino acids and derivatives	[M+H]+	189.135	144	188.127	C7H16N4O2	913723	802600	1.02518e+06	766280	972842	877593	805414	787668	784517	857995	975816	694978	794057	753585	893198	156-86-5	HMDB0000670	-	-	-	-
728	pmp000589	Quercetin-7-O-(6''-malonyl)glucoside	Flavonoids	[M+H]+	551.103	303.051	550.096	C24H22O15	426699	430163	562771	1.3207e+06	1.16706e+06	1.43052e+06	23993.4	12074.3	24173.1	31984.5	26138.9	17714	436236	520391	489464	--	--	-	-	-	-
729	MWSmce585	Methyl 3-aminopropanoate	Amino acids and derivatives	[M+H]+	104.071	59.0145	103.063	C4H9NO2	1.16466e+06	820584	1.19744e+06	1.06946e+06	1.06186e+06	1.17194e+06	1.02717e+06	1.05557e+06	1.00149e+06	737000	985623	1.21037e+06	1.01143e+06	1.06651e+06	1.19924e+06	--	--	-	-	-	-
730	Lmjp002596	Quercetin-3-O-sambubioside*	Flavonoids	[M+H]+	597.145	303.049	596.138	C26H28O16	1.4128e+06	1.19046e+06	1.6641e+06	3.25307e+06	2.39625e+06	3.36632e+06	91675.1	84088.4	102472	102092	108517	133275	1.1324e+06	985052	1.16783e+06	--	--	C12637	ko00944//Flavone and flavonol biosynthesis	Biosynthesis of other secondary metabolites	Metabolism
731	mws1060	9-(Arabinosyl)hypoxanthine	Nucleotides and derivatives	[M-H]-	267.074	135	268.081	C10H12N4O5	1.24775e+06	1.55054e+06	1.29787e+06	2.24903e+06	1.80208e+06	1.91972e+06	925560	1.02046e+06	960456	839884	1.0811e+06	1.19301e+06	1.10305e+06	1.27106e+06	1.30654e+06	--	--	-	-	-	-
732	Zmdp000376	4-Guanidinobutanal	Others	[M+H]+	130.091	84.0806	129.09	C5H11N3O	7.06168e+06	7.34069e+06	6.63367e+06	1.32299e+07	1.43881e+07	1.39463e+07	2.47664e+07	2.85941e+07	2.20383e+07	2.62104e+07	3.20081e+07	2.47063e+07	1.75106e+07	1.87653e+07	2.08516e+07	--	--	C02647	ko01100//Metabolic pathways;ko00330//Arginine and proline metabolism	Amino acid metabolism;Global and overview maps	Metabolism
733	MWSslk166	4',5-Dihydroxyflavone	Flavonoids	[M+H]+	255.066	137.024	254.058	C15H10O4	29827.9	33440.1	24060	13685.2	20049.1	17296.3	45447.2	30795.4	52991.4	38712.4	33167	39666.8	30473.9	36312.4	34565.8	--	--	-	-	-	-
734	mws0987	6-MethylCoumarin	Lignans and Coumarins	[M+H]+	161.06	115	160.052	C10H8O2	25728	42339	36829	9	9	9	34575.6	14812.2	43275.7	13245.4	16641.5	29296.3	23455.4	27662.5	24268.3	92-48-8	HMDB0032394	-	-	-	-
735	Zmhn001420	5,7-Dihydroxy-1(3H)-isobenzofuranone	Phenolic acids	[M-H]-	165.02	121.034	166.027	C8H6O4	1.05271e+06	1.01306e+06	1.09171e+06	1.30684e+06	1.32689e+06	1.40269e+06	783024	964180	568598	676740	645294	790736	1.02268e+06	930415	856106	--	--	-	-	-	-
736	Lhwp110120	Hydroxypomolic Acid	Terpenoids	[M+H]+	489.357	425.342	488.35	C30H48O5	35280.9	32294.8	31067.1	34097.4	36303.9	39193	35468.1	47848.3	26882.6	32986	22704.4	24063.4	33415.8	29548.2	28191.8	--	--	-	-	-	-
737	mad2085	Caffeoyl-p-coumaroyltartaric acid	Phenolic acids	[M-H]-	457.078	295.045	458.085	C22H18O11	9	16233.2	27372.4	9	9	13002.6	9	11490.3	10281.7	14078.5	20766.1	20218.7	17482.8	16206.8	14610.2	--	--	-	-	-	-
738	Lmlp003531	Luteolin-3'-O-glucoside	Flavonoids	[M+H]+	449.108	287.058	448.101	C21H20O11	1.0576e+06	819738	1.22999e+06	1.06187e+06	1.27319e+06	1.0704e+06	924493	847470	562670	1.01067e+06	1.0639e+06	677447	842669	994047	869859	--	--	-	-	-	-
739	pmf0248	Delta-Tocopherol	Others	[M+H]+	403.357	373.1	402.35	C27H46O2	9751.24	10835.4	13204.8	6410.31	10646.8	4844.47	10457.6	14037.7	9618.08	5710.08	4570.63	5713.83	8685.75	9347.23	10367.6	119-13-1	HMDB0002902	C14151	ko01100//Metabolic pathways;ko01110//Biosynthesis of secondary metabolites;ko00130//Ubiquinone and other terpenoid-quinone biosynthesis	Global and overview maps;Metabolism of cofactors and vitamins	Metabolism
740	pmb3041	Tricin-7-O-saccharic acid	Flavonoids	[M-H]-	521.094	329.2	522.101	C23H22O14	115221	156438	150402	110050	114727	104543	112242	136615	117748	157632	147481	147391	133560	145491	121560	--	--	-	-	-	-
741	mws0715	Phenylacetyl-L-glutamine	Amino acids and derivatives	[M-H]-	263.104	145	264.111	C13H16N2O4	55664	51815.8	47884.3	26961.4	36550.2	32977.3	22559.8	19151.3	16112.7	14151.9	6362.06	8172.36	28307.1	32742.3	33562.9	28047-15-6	HMDB0006344	C04148	ko00360//Phenylalanine metabolism	Amino acid metabolism	Metabolism
742	MWStz070	N-(2-Hydroxy-4-methoxyphenyl)acetamide	Alkaloids	[M+H]+	182.081	91.0548	181.074	C9H11NO3	7.49473e+06	5.77058e+06	9.55888e+06	8.21154e+06	9.74584e+06	1.07747e+07	1.70585e+07	1.48988e+07	1.12622e+07	8.36951e+06	8.21574e+06	8.35502e+06	7.7493e+06	9.27314e+06	8.71392e+06	--	--	-	-	-	-
743	Hmsp000364	L-Cyclopentylglycine	Amino acids and derivatives	[M+H]+	144.098	98.09	143.095	C7H13NO2	102847	120749	161585	91709.8	72857.5	83305.1	197989	149057	237595	232158	197460	185872	156295	139533	167125	--	--	-	-	-	-
744	pme1611	Isohemiphloin	Flavonoids	[M-H]-	433.114	313	434.121	C21H22O10	223173	306729	213137	171665	175315	155722	239688	287415	275292	180165	220576	186356	223193	209427	186392	--	--	-	-	-	-
745	Cmyn001328	Daphnin	Lignans and Coumarins	[M-H]-	339.069	177.018	340.079	C15H16O9	105856	9	125016	141481	154393	124056	457367	314872	9	625924	436945	334683	248101	294343	259461	--	--	-	-	-	-
746	Lmzn006169	Pomolic acid	Terpenoids	[M-H]-	471.35	471.35	472.355	C30H48O4	6.54197e+06	4.61917e+06	5.7803e+06	6.43088e+06	6.29268e+06	7.28614e+06	7.71532e+06	6.01187e+06	6.43613e+06	6.66102e+06	5.63153e+06	5.32926e+06	6.0951e+06	5.68991e+06	5.08534e+06	13849-91-7	HMDB0035106	-	-	-	-
747	Qmyp010506	2,4,6-Trihydroxybenzophenone	Others	[M+H]+	231.066	153.024	230.058	C13H10O4	2.38163e+07	1.8791e+07	2.09033e+07	2.92019e+07	2.86395e+07	3.03629e+07	2.78328e+07	2.50277e+07	2.07742e+07	2.44834e+07	2.54403e+07	2.26215e+07	2.35165e+07	2.57488e+07	2.8186e+07	--	--	-	-	-	-
748	MWSslk106	2-Phenylethylamine	Alkaloids	[M+H]+	122.096	105.071	121.089	C8H11N	244318	227746	250375	75240.4	228308	171552	199699	53496.9	205822	46570.8	90089	108738	154870	158231	182278	-	HMDB0060276	C05332	ko00360//Phenylalanine metabolism	Amino acid metabolism	Metabolism
749	pmb0500	N-p-Coumaroyl-N'-feruloylputrescine	Alkaloids	[M+H]+	411.192	177.055	410.184	C23H26N2O5	10750.8	7851	11033.5	11996.2	24893.6	16957.6	11484.8	12423.5	7739.79	10431	8739.22	11107.6	9708.53	8254.19	8412.58	--	--	-	-	-	-
750	Zmdp000972	S-Methyl-L-cysteine	Amino acids and derivatives	[M+H]+	136.042	91.0537	135.035	C4H9NO2S	1.54155e+06	1.07935e+06	1.66896e+06	1.50153e+06	1.67381e+06	1.85488e+06	2.8531e+06	2.2567e+06	1.78368e+06	1.28049e+06	1.36706e+06	1.2784e+06	1.62343e+06	1.47537e+06	1.35395e+06	1187-84-4	HMDB0002108	-	-	-	-
751	mws1051	S-Adenosylmethionine	Amino acids and derivatives	[M+H]+	400.14	251	399.145	C15H23N6O5S	91637.2	79526.5	101422	292410	298713	323524	386326	473036	282080	259233	359039	287060	211605	221381	251526	485-80-3	HMDB0001185	C00019	ko01100//Metabolic pathways;ko01110//Biosynthesis of secondary metabolites;ko01130//Biosynthesis of antibiotics;ko01230//Biosynthesis of amino acids;ko00330//Arginine and proline metabolism;ko00270//Cysteine and methionine metabolism;ko00908//Zeatin biosynthesis;ko00261//Monobactam biosynthesis;ko04122//Sulfur relay system	Amino acid metabolism;Biosynthesis of other secondary metabolites;Folding, sorting and degradation;Global and overview maps;Metabolism of terpenoids and polyketides	Genetic Information Processing;Metabolism
752	Lmbp003825	Skimmin (7-Hydroxycoumarin-7-O-glucoside)	Lignans and Coumarins	[M+H]+	325.092	163.041	324.084	C15H16O8	131394	88946	106758	41566.6	74938.8	36916.6	9	23640.7	28874.7	29240.1	16160.6	29933.3	51551.5	43088.1	46173	--	--	-	-	-	-
753	MWS5164	N,N'-Dimethylarginine;SDMA	Amino acids and derivatives	[M+H]+	203.15	70.0653	202.143	C8H18N4O2	605079	548342	592518	565287	700889	748055	753946	806686	595221	800011	812703	607071	642607	752527	759988	--	--	-	-	-	-
754	pmp001284	Monopalmitin	Lipids	[M+H]+	331.284	313.273	330.277	C19H38O4	3743.76	3582.4	4183.23	4212.89	3150.2	3611.01	3832.13	2989.61	2925.24	2552.79	2995.3	2915.84	3598.98	3150.71	3773.09	32899-41-5	HMDB0011564	-	-	-	-
755	Zmdn001564	γ-Glutamylphenylalanine	Amino acids and derivatives	[M-H]-	293.115	164.072	294.122	C14H18N2O5	188274	175686	133417	129317	134255	112696	141481	146452	160962	148876	160195	154192	158520	139047	133394	7432-24-8	HMDB0000594	-	-	-	-
756	Lmhp009590	LysoPC 17:1	Lipids	[M+H]+	508.34	184.073	507.332	C25H50NO7P	222925	239571	138895	154676	143869	132539	344966	114821	156596	181727	189622	225762	192409	230943	218568	--	--	-	-	-	-
757	HJKP000649	N-benzylformamide	Alkaloids	[M+H]+	136.071	91.0544	135.068	C8H9NO	626470	405185	747214	610964	793720	919101	1.3628e+06	1.01541e+06	940598	586370	590375	604123	652591	722403	601534	--	--	-	-	-	-
758	Lmtn001569	2-Glucosyl-glucosyloxy-2-phenylacetic acid amide	Alkaloids	[M-H]-	474.16	312.1	475.169	C20H29NO12	9	9	9	84147.2	57600.7	73588.6	9	9	9	111948	102197	154878	78041.6	93932.4	86751	--	--	-	-	-	-
759	Hmbn005207	Hederagenin	Terpenoids	[M-H]-	471.351	471.351	472.355	C30H48O4	4.83731e+06	3.62421e+06	4.42416e+06	4.83092e+06	4.88369e+06	5.37315e+06	6.15605e+06	4.20902e+06	4.06353e+06	4.92048e+06	3.77768e+06	3.70685e+06	5.09986e+06	4.36141e+06	4.36439e+06	--	--	-	-	-	-
760	pmn001710	Rosmarinic acid-3'-O-glucoside	Phenolic acids	[M-H]-	521.13	359.08	522.137	C24H26O13	441477	464897	468786	264257	259216	231089	202433	181808	178430	252884	66988.2	234170	293025	321596	267305	--	--	-	-	-	-
761	MWSmce387	3-O-Methylgallic acid	Phenolic acids	[M-H]-	183.03	124.017	184.037	C8H8O5	35467.1	36481.3	30471.3	10554.6	32779.8	26603.1	32163.6	11126.7	24466.3	11696.9	11073.5	20068	26400	31783.7	29350.3	--	--	C05616	ko01120//Microbial metabolism in diverse environments	Global and overview maps	Metabolism
762	pmp001269	Hexadecyl ethanolamine	Alkaloids	[M+H]+	286.31	268.301	285.303	C18H39NO	62205.5	77392	78801.1	9	9	9	67410.8	72234.5	10727	58332.5	56036.2	71162.6	72947.2	81586.2	87819	--	--	-	-	-	-
763	mws1422	Epiafzelechin	Flavonoids	[M+H]+	275.091	107	274.084	C15H14O5	602336	620848	635212	663143	795527	570889	968818	954810	1.17067e+06	1.03139e+06	1.05989e+06	974459	727316	762798	867259	--	--	C12128	ko01110//Biosynthesis of secondary metabolites;ko00941//Flavonoid biosynthesis	Biosynthesis of other secondary metabolites;Global and overview maps	Metabolism
764	mws0920	Tricetin (5,7,3',4',5'-Pentahydroxyflavone)	Flavonoids	[M-H]-	301.035	151	302.043	C15H10O7	27110.5	36334.4	29380.1	42226.6	41074.1	42155.6	69732.9	75953.2	69048.3	34291.8	46405.4	69091.4	57713.6	57297.1	48756.9	--	--	C10192	ko00941//Flavonoid biosynthesis	Biosynthesis of other secondary metabolites	Metabolism
765	Jmgn004021	6-C-Glucosyl-2-Hydroxynaringenin	Flavonoids	[M-H]-	449.109	269.05	450.116	C21H22O11	1.6062e+06	1.5478e+06	2.00675e+06	1.48207e+06	1.71875e+06	2.17818e+06	2.85777e+06	4.63899e+06	3.54435e+06	2.69953e+06	2.9335e+06	2.84335e+06	2.42928e+06	2.84365e+06	2.43205e+06	--	--	-	-	-	-
766	mws2184	Ethyl caffeate	Phenolic acids	[M-H]-	207.066	135.1	208.074	C11H12O4	20828.9	23059.5	27599.2	9	9	9	29849.5	21156.5	18826.6	18364.7	25822.8	29249.5	24887.1	28325.1	23749.9	--	--	-	-	-	-
767	pmb2591	N-Acetyl-L-Tryptophan	Amino acids and derivatives	[M-H]-	245.093	203.084	246.101	C13H14N2O3	602978	588488	749904	856243	837830	956207	810605	850242	478147	480580	547191	493006	615516	712707	736413	1218-34-4	HMDB0013713	-	-	-	-
768	pma0702	N1,N8-Bis(sinapoyl)spermidine	Alkaloids	[M+H]+	558.281	207.065	557.274	C29H39N3O8	26382.6	21536.1	13997	11309.7	26382.6	12462.9	104939	65841	135888	56643.7	102205	78703.9	67632	56408.2	64993.5	--	--	-	-	-	-
769	Hmmp007513	5,7-Dihydroxy-6,3',4',5'-tetramethoxyflavone (Arteanoflavone)*	Flavonoids	[M+H]+	375.107	345.06	374.1	C19H18O8	5429.2	16131.6	1449.9	5137.23	1744	2475.4	66261.8	21649.2	13069.6	1105.04	8905.54	11110.9	15692.7	14096.6	13051.7	--	--	-	-	-	-
770	pme0170	N-Acetyl-L-Arginine	Amino acids and derivatives	[M+H]+	217.13	158	216.122	C8H16N4O3	76667.7	57396.1	49329.3	43485	47719.1	57319.9	65712.6	52840.3	81246.4	56271	77647.9	75938.1	49686.3	59860	56190.8	155-84-0	HMDB0004620	-	-	-	-
771	pme3967	2-(Dimethylamino)guanosine	Nucleotides and derivatives	[M+H]+	312.13	180	311.123	C12H17N5O5	577852	446975	680906	836412	820807	909965	3.13041e+06	3.17575e+06	3.20448e+06	2.15291e+06	2.0994e+06	2.13765e+06	1.53964e+06	1.64593e+06	1.84877e+06	--	--	-	-	-	-
772	Zmgp004436	Okanin-4'-(6''-O-acetyl)glucoside	Flavonoids	[M+H]+	509.125	347.076	508.122	C23H24O13	245092	277608	261457	224516	231825	264063	86774.3	113731	135534	150520	115916	93773.8	182150	200718	220056	--	--	-	-	-	-
773	pmb3081	Glucarate O-Phosphoric acid	Others	[M-H]-	288.997	97	290.004	C6H11PO11	1.49926e+07	1.24154e+07	1.13013e+07	1.37126e+07	1.47459e+07	1.27552e+07	1.15083e+07	1.06969e+07	1.40311e+07	1.54455e+07	1.45012e+07	1.57147e+07	1.14986e+07	1.38039e+07	1.22023e+07	--	--	-	-	-	-
774	pmp000571	Apigenin; 4',5,7-Trihydroxyflavone	Flavonoids	[M+H]+	271.06	153.01	270.053	C15H10O5	16423.1	14634.9	20591.9	9	9	9	27176.1	20187.1	36523.5	11617.2	18594.4	20283.4	19248.7	21311.2	17649.7	--	--	C01477	ko01100//Metabolic pathways;ko01110//Biosynthesis of secondary metabolites;ko00941//Flavonoid biosynthesis;ko00944//Flavone and flavonol biosynthesis;ko00943//Isoflavonoid biosynthesis	Biosynthesis of other secondary metabolites;Global and overview maps	Metabolism
775	Zmgn000216	2-Hydroxyethylphosphonic acid	Organic acids	[M-H]-	125.001	78.96	126.008	C2H7O4P	61841.2	49391	28429.8	9	9	9	30581.8	50756.8	80203.3	12970.8	105312	97362.6	60215.8	49935.2	57341.8	--	--	C06451	ko01130//Biosynthesis of antibiotics	Global and overview maps	Metabolism
776	pma0134	D-Threose	Others	[M+H]+	121.042	93.058	120.042	C4H8O4	152326	109308	189605	221801	206824	299605	160845	115993	124975	150539	133559	135044	116102	137510	118260	--	--	-	-	-	-
777	pmb0818	Methoxyindoleacetic acid	Alkaloids	[M+H]+	206.1	147.5	205.074	C11H11NO3	541533	434804	546603	324514	397374	350582	443395	463238	267248	324544	232696	248002	331673	386650	397830	3471-31-6	HMDB0004096	C05660	ko00380//Tryptophan metabolism	Amino acid metabolism	Metabolism
778	mws0677	N-Acetyl-5-hydroxytryptamine	Alkaloids	[M+H]+	219.113	160	218.106	C12H14N2O2	219554	175710	182850	167884	217572	197487	224104	138618	204993	152337	136573	163346	191155	158133	171855	1210-83-9	HMDB0001238	C00978	ko01100//Metabolic pathways;ko00380//Tryptophan metabolism	Amino acid metabolism;Global and overview maps	Metabolism
779	pme0183	Isoguanine	Nucleotides and derivatives	[M+H]+	152.057	135	151.049	C5H5N5O	794597	972687	805459	588761	832119	722182	1.20567e+06	663476	1.59213e+06	377501	710204	635945	831121	794680	951760	3373-53-3	HMDB0000403	-	-	-	-
780	pma0680	N1-Caffeoyl-N10-Feruloylspermidine	Alkaloids	[M+H]+	484.244	220.1	483.237	C26H33N3O6	13647.7	15487.8	14381.6	5507.74	15372	38845.5	2747.2	4995.49	2842.27	3242.86	3856.74	2211.08	8849.91	9241.46	10595.2	101164-74-3	HMDB0038843	-	-	-	-
781	Hmtn001288	Methyl 2,4-dihydroxyphenylacetate	Phenolic acids	[M-H]-	181.051	135.045	182.059	C9H10O4	34235.9	39226.5	34589.2	46831.1	59109.2	58793.9	39899.2	28726.4	32274.2	19258.1	20610.7	19031.5	32329.3	28523.6	26864.7	--	--	-	-	-	-
782	mws0675	β-Nicotinamide mononucleotide	Nucleotides and derivatives	[M+H]+	335.064	123	334.057	C11H15N2O8P	764780	657571	426328	1.16096e+06	432449	825384	1.45429e+06	2.04962e+06	1.79561e+06	1.2637e+06	1.89442e+06	1.67549e+06	1.03412e+06	1.23131e+06	1.22263e+06	1094-61-7	HMDB0000229	C00455	ko01100//Metabolic pathways;ko00760//Nicotinate and nicotinamide metabolism	Global and overview maps;Metabolism of cofactors and vitamins	Metabolism
783	MWS4296	Glycylphenylalanine	Amino acids and derivatives	[M+H]+	223.108	120.082	222.1	C11H14N2O3	412543	363133	475804	423131	470738	464621	507894	453764	473327	362305	379633	408572	384246	442718	464213	-	HMDB0028848	-	-	-	-
784	pmb2787	9-Oxo-10E,12Z-octadecadienoic acid	Lipids	[M-H]-	293.212	275.1	294.219	C18H30O3	28936.7	32100.3	32210.3	20896	19522.5	21996.8	27740.8	20519.7	32238.6	25275	18961.1	18441.7	25217.8	23407	20790.4	-	HMDB0004669	C14766	ko00591//Linoleic acid metabolism	Lipid metabolism	Metabolism
785	Zmxn110201	2,6-Dimethoxy-4-hydroxyphenol-1-O-ß-D-glucopyranoside	Others	[M-H]-	331.102	108.021	332.111	C14H20O9	1.72112e+06	1.86187e+06	1.81756e+06	1.20991e+06	1.33685e+06	1.14985e+06	486178	522069	510053	558975	513048	578403	838840	975000	1.011e+06	--	--	-	-	-	-
786	MWS1837	Tranexamic Acid	Organic acids	[M+H]+	158.118	95.0861	157.11	C8H15NO2	85520.9	97730.4	109635	48560.9	60701.2	48255.1	76692.5	31164.7	59821.9	15331.4	49535.1	26569.2	61568.7	65317	74179.5	1197-18-8	HMDB0014447	-	-	-	-
787	pme2755	N-Acetyl-D-glucosamine	Others	[M+H]+	222	144	221.09	C8H15NO6	1.59341e+06	1.44479e+06	1.63756e+06	1.12503e+06	1.29142e+06	1.18998e+06	1.60453e+06	1.50828e+06	1.6749e+06	1.53953e+06	1.47426e+06	1.24682e+06	1.38824e+06	1.2145e+06	1.47284e+06	14131-68-1	HMDB0000803	C00140	ko01100//Metabolic pathways;ko02010//ABC transporters;ko00520//Amino sugar and nucleotide sugar metabolism	Carbohydrate metabolism;Global and overview maps;Membrane transport	Environmental Information Processing;Metabolism
788	MWSslk149	5-Methoxysalicylic acid	Phenolic acids	[M+H]+	169.049	95.0494	168.042	C8H8O4	530689	479135	487572	481988	482060	473057	521941	558927	561697	559127	485546	562938	439099	523853	520503	2612-02-04	HMDB0001868	-	-	-	-
789	ML10180524	Cytarabine	Nucleotides and derivatives	[M+H]+	244.095	112.054	243.085	C9H13N3O5	1.76364e+06	1.36399e+06	1.9051e+06	3.33398e+06	2.20186e+06	2.99251e+06	3.58597e+06	5.1242e+06	5.77378e+06	3.29237e+06	3.89829e+06	4.28886e+06	2.43781e+06	2.9523e+06	2.80744e+06	147-94-4	HMDB0015122	-	-	-	-
790	pmn001690	3-Hydroxy-4-isopropylbenzylalcohol-3-O-glucoside	Phenolic acids	[M-H]-	327.145	165.093	328.152	C16H24O7	200890	231760	199946	9	9	262221	217812	227052	296360	289882	276570	323724	248493	256487	212752	--	--	-	-	-	-
791	pmn001382	Isochlorogenic acid A	Phenolic acids	[M-H]-	515.12	353.088	516.127	C25H24O12	357122	410108	385093	224850	969123	436899	1.16839e+06	724583	855340	226982	564474	496903	492199	586907	503885	2450-53-5	HMDB0030706	-	-	-	-
792	pmn001610	Eicosadienoic acid	Lipids	[M-H]-	307.264	307.3	308.272	C20H36O2	62915.2	74709	77217.2	59813.6	61197	51310.4	41786.8	54064	40118.8	55255.4	60966.9	49139.3	49141.4	44903.1	40353.7	2091-39-6	HMDB0005060	C16525	ko01040//Biosynthesis of unsaturated fatty acids	Lipid metabolism	Metabolism
793	Lmlp007435	Isosalipurposide-6''-O-p-coumaric acid	Flavonoids	[M+H]+	581.165	147.043	580.158	C30H28O12	43700.9	13687.9	46476.9	53400.9	43266	47840.9	9	9	9	9	9	9	59654.4	48957.4	54407.8	--	--	-	-	-	-
794	pma1751	N-(beta-D-Glucosyl)nicotinate	Others	[M+H]+	286.092	124	285.085	C12H15NO7	731712	482543	753295	452301	572906	508378	916637	1.03479e+06	559332	789556	646766	1.00561e+06	598903	702360	723254	--	--	-	-	-	-
795	mws0059	Quercetin-3-O-rutinoside (Rutin)	Flavonoids	[M-H]-	609.146	301.037	610.153	C27H30O16	351963	362238	374738	253826	199778	232144	9	33686	9	13953.1	9	15036.9	164574	150743	183614	--	--	C05625	ko01100//Metabolic pathways;ko01110//Biosynthesis of secondary metabolites;ko00944//Flavone and flavonol biosynthesis	Biosynthesis of other secondary metabolites;Global and overview maps	Metabolism
796	pmb0862	LysoPC 12:0	Lipids	[M+H]+	440.277	184.074	439.27	C20H42NO7P	13129.1	9873.43	9753.33	6690.33	7025.02	5080.53	8755.15	7371.63	7738.63	3261.97	1350.44	2002.84	7332.13	6247.47	6158.97	--	--	-	-	-	-
797	Lmsp004166	Quercetin-3-O-glucoside-7-O-rhamnoside	Flavonoids	[M+H]+	611.161	303.052	610.153	C27H30O16	194972	232436	9	272237	256046	297419	124954	93088.6	49357.6	115202	158734	125153	142511	170627	169915	--	--	-	-	-	-
798	Lmfn002823	Cinchonain Ib	Flavonoids	[M-H]-	451.103	121.028	452.111	C24H20O9	112152	149168	115633	99922.2	94013.2	82718.6	225206	246518	264013	590042	509593	449002	331808	286589	275835	--	--	-	-	-	-
799	pmb2791	9-Hydroperoxy-10E,12,15Z-octadecatrienoic acid	Lipids	[M-H]-	309.207	209.1	310.1	C18H30O4	41489.3	42712.1	59461.7	42365.5	64886.5	55024.9	43956.5	76726.9	39489.6	52346.2	32762.1	48460.6	54774	57344.3	47132.6	--	--	C16321	ko01110//Biosynthesis of secondary metabolites;ko00592//alpha-Linolenic acid metabolism	Global and overview maps;Lipid metabolism	Metabolism
800	Lmmp003266	Quercetin-3-O-(2''-O-malonyl)glucoside-7-O-arabinoside	Flavonoids	[M+H]+	683.15	303.05	682.138	C29H30O19	21161	19023.1	23046	106181	91570.6	93156	5648.45	9	9	1596.94	2433.78	9	28957.6	35396.2	32937.9	--	--	-	-	-	-
801	Lmdp004892	Kaempferol-3-O-(6''-malonyl)galactoside*	Flavonoids	[M+H]+	535.108	287.055	534.101	C24H22O14	386010	297644	389679	614655	1.1468e+06	1.15496e+06	400472	180558	87456.8	198651	227249	179393	342230	400506	415458	--	--	-	-	-	-
802	Lmsn003297	3,4,2',4',6'-Pentahydroxychalcone-4'-O-glucoside	Flavonoids	[M-H]-	449.109	287.056	450.116	C21H22O11	150838	176935	187804	177908	142823	157466	154801	126199	189752	112683	68555.3	116346	153612	146083	125943	--	--	C16408	ko00941//Flavonoid biosynthesis	Biosynthesis of other secondary metabolites	Metabolism
803	pmb2319	LysoPC 15:0	Lipids	[M+H]+	482.324	184.073	481.317	C23H48NO7P	480492	447485	360101	383850	323674	352186	414201	364280	407454	362130	305197	357505	344531	365852	418415	--	--	-	-	-	-
804	Jmgn005927	2-hydroxynaringenin	Flavonoids	[M-H]-	287.055	125.03	288.063	C15H12O6	1.17715e+06	1.04015e+06	905463	1.12104e+06	1.04375e+06	974149	562413	163799	716996	430974	596148	552028	701658	845825	834869	58124-18-8	HMDB0040314	-	-	-	-
805	Lmgp000796	4-Hydroxymandelonitrile	Alkaloids	[M+H]+	150.057	61.01	149.048	C8H7NO2	496016	386356	632952	953933	884595	1.04819e+06	935418	711652	856265	758306	840251	880058	638750	781739	702452	--	--	-	-	-	-
806	MWSmce583	Piperonylic acid	Organic acids	[M-H]-	165.02	91.0192	166.027	C8H6O4	109213	156195	152490	148380	121526	222159	121180	100157	82159.8	129614	168689	87996.1	115040	135213	139834	94-53-1	HMDB0032613	-	-	-	-
807	pme1936	Creatinine	Organic acids	[M+H]+	114.066	86	113.059	C4H7N3O	62146.1	71812.5	73426.6	57016.4	55031.1	64589	73292.5	76300.1	81143.4	67383.3	72398.1	66739.4	62022.2	74544.6	63779.9	60-27-5	HMDB0000562	C00791	ko01100//Metabolic pathways;ko00330//Arginine and proline metabolism	Amino acid metabolism;Global and overview maps	Metabolism
808	Lmyp004081	Isovitexin-2''-O-rhamnoside	Flavonoids	[M+H]+	579.171	313.073	578.164	C27H30O14	261261	271329	380348	383468	335417	338254	409896	496506	340095	527463	383924	603343	379054	455452	389135	--	--	-	-	-	-
809	pme0122	N6-Acetyl-L-lysine	Amino acids and derivatives	[M+H]+	189.123	126	188.116	C8H16N2O3	654067	615373	533358	705522	831414	824002	977633	864279	975764	695424	857593	677359	722813	744555	869943	692-04-6	HMDB0000206	C02727	ko00310//Lysine degradation	Amino acid metabolism	Metabolism
810	Jmwn002494	(2E)-3-[4-(β-D-glucopyranoside)-phenylacrylic]-acid	Phenolic acids	[M-H]-	325.092	119.05	326.1	C15H18O8	41356.7	28075.9	38595	32399.2	57122.9	36070.7	64671	81931.2	129579	95503.2	84045.8	98139.3	56493.6	68631.8	66831.5	--	--	-	-	-	-
811	MWSHY0171	Procyanidin B2	Tannins	[M+H]+	579.15	409.092	578.142	C30H26O12	5.03078e+06	4.36509e+06	6.61569e+06	5.522e+06	5.05499e+06	5.25e+06	8.0196e+06	7.70932e+06	6.42557e+06	7.71606e+06	7.54668e+06	7.80778e+06	6.70569e+06	5.78924e+06	7.09152e+06	29106-49-8	HMDB0033973	-	-	-	-
812	mws1409	Uridine-5'-diphosphoglucuronic acid	Nucleotides and derivatives	[M-H]-	578.9	402.6	580.034	C15H22N2O18P2	30540.9	81467.2	26723.5	9	16424.3	6608.2	14189.6	8366.85	9	8928.93	9	12795.9	12496.2	14630.6	12135.2	--	--	-	-	-	-
813	Lmbp003668	Kaempferol-3-O-arabinoside	Flavonoids	[M+H]+	419.097	287.054	418.09	C20H18O10	1.48968e+07	1.14708e+07	1.47987e+07	1.57065e+07	1.74163e+07	1.61648e+07	1.17875e+07	1.30315e+07	2.31454e+07	1.19892e+07	1.30318e+07	1.5116e+07	1.31078e+07	1.55978e+07	1.59003e+07	--	--	-	-	-	-
814	Lmfn000604	6-O-Galloyl-β-D-glucose*	Phenolic acids	[M-H]-	331.067	169.014	332.074	C13H16O10	597715	584719	706465	911919	1.04943e+06	871018	464867	478523	595962	496465	639538	619988	571018	572688	680466	--	--	-	-	-	-
815	Zmdp001647	γ-Glutamyl-L-valine	Amino acids and derivatives	[M+H]+	247.129	184.097	246.122	C10H18N2O5	392754	372175	348384	459298	463809	420290	156364	183105	196320	210713	191809	227719	268266	303399	330092	--	--	-	-	-	-
816	mws0237	Azelaic acid	Organic acids	[M-H]-	187.098	125	188.105	C9H16O4	1.67302e+06	1.3869e+06	1.6642e+06	911121	1.07931e+06	980919	663786	688111	524037	543338	521081	533850	924875	907804	762416	123-99-9	HMDB0000784	-	-	-	-
817	Hmdn001667	Ellagic acid-4-O-glucoside	Tannins	[M-H]-	463.052	300.99	464.06	C20H16O13	90572	77193.8	90683.4	100500	102705	80139.8	304000	308861	217420	221863	277589	256036	241343	202988	202369	--	--	-	-	-	-
818	MWS2910	5-Methyl-2'-Deoxycytidine	Nucleotides and derivatives	[M+H]+	242.113	126.066	241.106	C10H15N3O4	13327.3	11938.6	14972	13632.5	20349.9	20918.8	18756.4	8972.48	18110.6	11656.2	10985.8	10167.9	11730.8	11863.1	14049.8	838-07-3	HMDB0002224	-	-	-	-
819	mws0009	Coniferaldehyde	Phenolic acids	[M+H]+	179.07	91	178.063	C10H10O3	91598.6	92674.3	85783.4	34457	65767.4	59091.6	68525.2	56100.5	90500	36026.1	47062.9	56605.7	71329.5	70212.9	84268.7	-	HMDB0141782	C02666	ko01100//Metabolic pathways;ko01110//Biosynthesis of secondary metabolites;ko00940//Phenylpropanoid biosynthesis	Biosynthesis of other secondary metabolites;Global and overview maps	Metabolism
820	Lmhn003689	p-Coumaroylferuloyltartaric acid	Phenolic acids	[M-H]-	471.09	277.04	472.101	C23H20O11	81990.2	71543.7	83888.3	51872.8	65680.5	50824.4	71297.3	72349.7	21582.6	77251.9	39869.8	61299.1	67250.9	72371.4	58757.1	--	--	-	-	-	-
821	MWS1771	L-Tyrosine methyl ester	Amino acids and derivatives	[M+H]+	196.097	91.0546	195.089	C10H13NO3	126782	137358	168724	177822	221770	169582	167011	87898.2	179537	93337.4	89959.7	134679	152138	129348	158305	1080-06-4	HMDB0029217	-	-	-	-
822	Zmpp000906	Norepinephrine	Alkaloids	[M+H]+	170.078	134	169.074	C8H11NO3	354301	275482	375439	336911	350164	468989	196719	149330	162294	167044	158780	161910	214373	262405	229494	51-41-2	HMDB0000216	C00547	ko01100//Metabolic pathways;ko00350//Tyrosine metabolism	Amino acid metabolism;Global and overview maps	Metabolism
823	pmb0880	LysoPE 18:0(2n isomer)	Lipids	[M+H]+	482.324	341.305	481.317	C23H48NO7P	14448.1	16969.4	11546.4	12139.9	14157.9	14313	17152	16228.8	17496.5	16798.7	12931.3	18866.7	14749	18009.4	15635.2	--	--	-	-	-	-
824	pme3186	DL-Glyceraldehyde-3-phosphate	Organic acids	[M-H]-	169	79	169.998	C3H7O6P	188437	174543	116499	281358	356089	345148	281746	230495	156522	298630	262807	285372	227059	254600	280177	--	--	-	-	-	-
825	MWS4471	N-Alpha-Acetyl-L-Asparagine	Amino acids and derivatives	[M-H]-	173.057	58.0297	174.064	C6H10N2O4	84669	117908	80677.5	46099.8	56332.3	24661.7	46280.6	19511.2	66713.1	35816.5	29698.9	17943.8	58067.5	58043.7	48115.8	--	--	-	-	-	-
826	MWS1840	Triethylamine	Alkaloids	[M+H]+	102.128	58.0683	101.12	C6H15N	33862	38649.4	30856.5	13621.2	36081	32573	22258.9	20800.4	39015.8	26588.8	24544.2	10704.7	33404.9	39260.9	32448.4	121-44-8	HMDB0032539	-	-	-	-
827	pma0724	Naringenin-6-C-Glucoside	Flavonoids	[M+H]+	435.129	285.1	434.121	C21H22O10	99760	114139	77427.7	55866.4	79638.7	49111.4	107924	144414	134962	62342	97429.7	82866.6	95210.2	78061.5	82074.3	--	--	-	-	-	-
828	pmb0197	N7-Methylguanosine	Nucleotides and derivatives	[M+H]+	298.1	166.3	297.107	C11H15N5O5	9619.83	14502.2	13345.6	15392.8	14606.7	26540.2	25138.3	27375.7	29836.3	12992	11542.3	16621.7	24604	20199.8	21152.6	--	--	-	-	-	-
829	Hmgn003332	1,3,6,8-Tetrahydroxy-2-methoxyxanthone	Flavonoids	[M-H]-	289.037	274.01	290.045	C14H10O7	30507.2	34733.5	38628.1	89906	97384.4	106217	51827.6	50501.1	34141.3	79789.6	56096.8	51654.6	58331.8	48251.9	58252.5	--	--	-	-	-	-
830	Lmhp009464	LysoPE 17:1(2n isomer)	Lipids	[M+H]+	466.293	325.274	465.286	C22H44NO7P	298775	333425	303149	322534	319645	293236	373655	415829	392021	579441	370382	381820	305458	366446	371373	--	--	-	-	-	-
831	Hmbn002692	6'-O-Feruloyl-D-sucrose	Phenolic acids	[M-H]-	517.158	175.04	518.164	C22H30O14	20935.1	21427.3	27802.5	65581.2	101912	96082.7	29102.1	35125.8	24623.3	62860	47667	107292	53738.6	52987.9	63758.1	--	--	-	-	-	-
832	Zmtn001624	N-Acetylisatin	Alkaloids	[M-H]-	188.035	144.046	189.043	C10H7NO3	82846.9	75279.2	86473.8	95417.7	98117.5	90849	54352.5	41721.1	44492.1	32363.4	28141.2	25051.3	65122.1	62187.8	52937.6	--	--	C02172	ko00380//Tryptophan metabolism	Amino acid metabolism	Metabolism
833	Hmgp003664	Apigenin-6-C-rhamnoside	Flavonoids	[M+H]+	417.118	381.1	416.111	C21H20O9	10054	12774.3	12003	8693.3	12859.5	7970.24	9	9	9	27245.7	24518.1	35772.9	13835.9	17122.2	15911.7	--	--	-	-	-	-
834	Lmqp004241	Kaempferol-3-O-(2''-O-galloyl)glucuronide	Flavonoids	[M+H]+	615.098	153.018	614.091	C28H22O16	35740.2	30172.2	19429.4	19940.1	13012.2	16525	20530.8	21480.6	20457.4	26074.1	28039.3	33224.5	24667.4	29197.4	24164.5	--	--	-	-	-	-
835	pmn001689	9-Hydroxy-12-oxo-15(Z)-octadecenoic acid	Lipids	[M-H]-	311.223	223.172	312.23	C18H32O4	44756.5	43367	98237.8	43633	42127.8	43191.7	34397.7	20220.5	24851.1	28827	29465.1	19228.5	34325.9	42454.5	39893.6	--	--	C21924	ko01110//Biosynthesis of secondary metabolites	Global and overview maps	Metabolism
836	pme1841	Cadaverine	Alkaloids	[M+H]+	103.123	86.0964	102.116	C5H14N2	25076.8	22100.7	28310.8	48452.8	57553.1	57551.7	34452.8	22388.2	38369.2	21385.8	34078.1	32151.5	32103.4	37365.7	39704.2	462-94-2	HMDB0002322	C01672	ko01100//Metabolic pathways;ko01110//Biosynthesis of secondary metabolites;ko01120//Microbial metabolism in diverse environments;ko00310//Lysine degradation;ko00960//Tropane, piperidine and pyridine alkaloid biosynthesis;ko00480//Glutathione metabolism	Amino acid metabolism;Biosynthesis of other secondary metabolites;Global and overview maps;Metabolism of other amino acids	Metabolism
837	mws0154	Shikimic acid	Organic acids	[M-H]-	173.046	93	174.053	C7H10O5	71036.5	64788.9	61602.9	77643.3	69102.4	74358.6	106547	92268.3	110078	90976.2	101703	101962	87107.8	70652.6	83389.1	138-59-0	HMDB0003070	C00493	ko01100//Metabolic pathways;ko01110//Biosynthesis of secondary metabolites;ko01130//Biosynthesis of antibiotics;ko01230//Biosynthesis of amino acids;ko00400//Phenylalanine, tyrosine and tryptophan biosynthesis	Amino acid metabolism;Global and overview maps	Metabolism
838	MWSmce165	L-Fucitol	Others	[M-H]-	165.082	59.0159	166.084	C6H14O5	81125.1	80258.4	86787.3	82775.8	93843.5	81887.3	122955	135194	72929.5	76645.1	83259.2	95320.7	89369.7	106109	87713.5	--	--	-	-	-	-
839	pmb2497	4-Hydroxy-3-methoxymandelate	Phenolic acids	[M-H]-	197	153	198.053	C9H10O5	335107	302914	289608	274486	285100	231302	254163	247772	329644	237984	270202	203122	259116	237064	208528	1955-10-07	HMDB0000291	C05584	ko01100//Metabolic pathways;ko00350//Tyrosine metabolism	Amino acid metabolism;Global and overview maps	Metabolism
840	Rfmb25702	Pinoresinol-4-O-(6''-acetyl)glucoside	Lignans and Coumarins	[M-H]-	561.198	357.134	562.205	C28H34O12	22873.2	19784.8	13272.5	17285.5	13644.4	18490.4	9	9	9	5257.68	4742.12	9	7675.12	8059.9	9404.7	--	--	-	-	-	-
841	pmb0382	O-Feruloyl 4-hydroxycoumarin	Lignans and Coumarins	[M+H]+	339.086	177.2	338.079	C19H14O6	9	30792.8	30327.2	34009.5	28471.5	26152.2	45400.9	72557.9	52490.9	63187	57986.8	72781.9	81005.8	73361.2	91090	--	--	-	-	-	-
842	MWSmce608	4-Hydroxy-L-Isoleucine	Amino acids and derivatives	[M+H]+	148.096	74.024	147.089	C6H13NO3	150464	154122	154308	220877	281492	287140	320926	280934	352689	308720	352972	379519	225312	277571	269170	--	--	-	-	-	-
843	Lmdn001925	Olivil-4'-O-glucoside	Lignans and Coumarins	[M-H]-	537.198	375.152	538.205	C26H34O12	9	9	9	39182.6	46761	31341.3	65714.6	81262.7	60017.3	71922.4	82285.1	69124.3	52651.3	64683.8	55457.3	--	--	-	-	-	-
844	pmb0069	Benzamide	Phenolic acids	[M+H]+	122	105	121.053	C7H7NO	153705	150719	150661	85352.8	118223	78189.6	128182	37655.2	141212	36610	32716.8	76912.8	105584	93725.9	116791	55-21-0	HMDB0004461	C09815	ko01120//Microbial metabolism in diverse environments	Global and overview maps	Metabolism
845	mws1089	Sucrose-6-phosphate	Others	[M-H]-	421.1	241	422.082	C12H23O14P	9	9	9	83699.5	123864	25715.2	164148	97388.3	169940	150402	157112	213494	110201	136173	131385	--	--	-	-	-	-
846	Zmpp001726	Epinephrine	Alkaloids	[M+H]+	184.096	124.07	183.089	C9H13NO3	64655.3	53278.6	57083.1	117423	93810.3	71310.4	86313.9	61905.8	95034.7	95984.6	74862.5	96776.7	95569.9	103724	83180.1	114-07-8	HMDB0014344	C00788	ko01100//Metabolic pathways;ko00350//Tyrosine metabolism	Amino acid metabolism;Global and overview maps	Metabolism
847	MWSslk257	Cytidine 5'-monophosphate(Cytidylic acid)	Nucleotides and derivatives	[M+H]+	324.06	112.052	323.052	C9H14N3O8P	107525	122560	107586	129100	131505	135388	73230.7	143979	139708	261010	159373	190450	174641	198357	217899	--	--	C00055	ko01100//Metabolic pathways;ko00240//Pyrimidine metabolism	Global and overview maps;Nucleotide metabolism	Metabolism
848	Lmhp008924	LysoPC 19:3	Lipids	[M+H]+	532.34	184.073	531.332	C27H50NO7P	56263.4	45795	62270.2	44546.3	46245	21413.4	50505.2	48187.7	62347.4	38936.5	39939.4	26103	55053.7	55333.6	66468	--	--	-	-	-	-
849	MWS1983	Maltitol	Others	[M-H]-	343.125	89.0254	344.132	C12H24O11	29394.4	15755.9	15309.9	28858	17886.8	26015.2	28973.3	24862.8	47047.7	25791.1	30706.3	24424	28491.5	26408.8	22830.3	585-88-6	HMDB0002928	-	-	-	-
850	pmb2657	Argininosuccinic acid	Organic acids	[M-H]-	289.1	97.1	290.123	C10H18N4O6	157486	114222	132072	98552	119481	111545	186267	154861	226977	115308	132602	131514	114997	134940	143174	2387-71-5	HMDB0000052	C03406	ko01100//Metabolic pathways;ko01110//Biosynthesis of secondary metabolites;ko01130//Biosynthesis of antibiotics;ko01230//Biosynthesis of amino acids;ko00250//Alanine, aspartate and glutamate metabolism;ko00220//Arginine biosynthesis	Amino acid metabolism;Global and overview maps	Metabolism
851	Lmbp000668	Isonicotinic acid	Others	[M+H]+	124.039	78.0336	123.032	C6H5NO2	25667.7	28403	26851.8	26215.7	29970.3	14239.2	29151.5	22650.3	36993.1	24048.9	40163.7	42455.1	31559.2	31068.1	25687.7	55-22-1	HMDB0060665	-	-	-	-
852	Smhn005465	Fortuneanoside I	Phenolic acids	[M-H]-	421.11	259.05	422.121	C20H22O10	717310	628289	652297	1.31245e+06	1.21758e+06	1.32449e+06	412275	380805	282639	497446	338817	333649	678591	747797	598333	--	--	-	-	-	-
853	pme3188	Uridine 5'-monophosphate	Nucleotides and derivatives	[M-H]-	323.029	211	324.036	C9H13N2O9P	294334	282280	282033	316744	327636	350278	556889	463813	353300	389582	484794	437923	329249	392698	407980	58-97-9	HMDB0000288	C00105	ko01100//Metabolic pathways;ko00240//Pyrimidine metabolism	Global and overview maps;Nucleotide metabolism	Metabolism
854	Lmcp007155	3',4',5',5,7-Pentamethoxyflavone	Flavonoids	[M+H]+	373.13	343.083	372.121	C20H20O7	8594.24	13177.4	14128.9	10075.8	7756.63	7239.05	11097.3	16484.9	8316.44	6646.02	6168.68	8170.99	7834.16	7821.34	9433.49	--	--	-	-	-	-
855	MWSCX015	Caffeic aldehyde	Phenolic acids	[M+H]+	165.055	91.0526	164.047	C9H8O3	156182	149456	128869	111842	237679	163069	150027	67227.7	214985	95218.5	122304	119250	114638	143103	127715	-	HMDB0141767	C10945	ko01110//Biosynthesis of secondary metabolites;ko00940//Phenylpropanoid biosynthesis	Biosynthesis of other secondary metabolites;Global and overview maps	Metabolism
856	mws0250	L-Tyrosine	Amino acids and derivatives	[M+H]+	182.081	136.1	181.074	C9H11NO3	1.50357e+07	1.11645e+07	1.85363e+07	1.68542e+07	1.81705e+07	2.03194e+07	2.97024e+07	2.84256e+07	1.96316e+07	1.47268e+07	1.50151e+07	1.53912e+07	1.44678e+07	1.80109e+07	1.70523e+07	60-18-4	HMDB0000158	C00082	ko01100//Metabolic pathways;ko01110//Biosynthesis of secondary metabolites;ko01130//Biosynthesis of antibiotics;ko01230//Biosynthesis of amino acids;ko01210//2-Oxocarboxylic acid metabolism;ko00940//Phenylpropanoid biosynthesis;ko00970//Aminoacyl-tRNA biosynthesis;ko00350//Tyrosine metabolism;ko00360//Phenylalanine metabolism;ko00400//Phenylalanine, tyrosine and tryptophan biosynthesis;ko00460//C…	Amino acid metabolism;Biosynthesis of other secondary metabolites;Global and overview maps;Metabolism of cofactors and vitamins;Metabolism of other amino acids;Translation	Genetic Information Processing;Metabolism
857	mws2125	Phosphoenolpyruvate	Organic acids	[M-H]-	166.975	78.7	167.982	C3H5O6P	329363	236833	255752	369635	488453	476996	531667	629535	369703	475000	471263	487027	331072	407203	400622	138-08-9	HMDB0000263	C00074	ko01100//Metabolic pathways;ko01110//Biosynthesis of secondary metabolites;ko01120//Microbial metabolism in diverse environments;ko01130//Biosynthesis of antibiotics;ko01230//Biosynthesis of amino acids;ko01200//Carbon metabolism;ko00400//Phenylalanine, tyrosine and tryptophan biosynthesis;ko00710//Carbon fixation in photosynthetic organisms;ko00020//Citrate cycle (TCA cycle);ko00010//Glycolysis …	Amino acid metabolism;Carbohydrate metabolism;Energy metabolism;Global and overview maps	Metabolism
858	Lmrn002746	2-Hydroxy-4-methylpentanoic acid	Organic acids	[M-H]-	131.071	85.0654	132.079	C6H12O3	19557.8	15383.7	21773.1	33865.4	34260.5	35380.8	76715.4	77708.6	62213	62612.5	55505.1	42475.4	55723.6	52066.3	44605.2	498-36-2	HMDB0000665	-	-	-	-
859	pme2380	α-Ketoglutaric acid	Organic acids	[M-H]-	145.014	101	146.022	C5H6O5	1.16307e+06	1.1778e+06	967132	1.648e+06	1.50312e+06	1.54386e+06	1.33548e+06	1.33267e+06	1.02935e+06	1.28304e+06	1.3026e+06	1.41939e+06	1.04738e+06	1.30233e+06	1.24688e+06	328-50-7	HMDB0000208	C00026	ko01100//Metabolic pathways;ko01110//Biosynthesis of secondary metabolites;ko01120//Microbial metabolism in diverse environments;ko01130//Biosynthesis of antibiotics;ko01230//Biosynthesis of amino acids;ko01200//Carbon metabolism;ko01210//2-Oxocarboxylic acid metabolism;ko00630//Glyoxylate and dicarboxylate metabolism;ko00053//Ascorbate and aldarate metabolism;ko00250//Alanine, aspartate and glut…	Amino acid metabolism;Carbohydrate metabolism;Global and overview maps;Metabolism of other amino acids	Metabolism
860	Hmmp002447	Apigenin-7-O-rutinoside-4'-O-rhamnoside	Flavonoids	[M+H]+	725.201	433.11	724.193	C33H40O18	32554.8	44865	26010.9	31179	31798.5	34347.1	43653	51248.5	25818.9	44393.2	39682.1	38166	46939.3	40453.2	37869.7	--	--	-	-	-	-
861	Hmgp002121	Hispidulin-7-O-(6''-O-p-Coumaroyl)Glucoside	Flavonoids	[M+H]+	609.184	463.08	608.176	C31H28O13	9034.67	9	9	5571.71	9	9454.73	15209.2	9492.08	8140.1	6202.13	6945.55	10805.4	6755.4	7608.76	6081.07	--	--	-	-	-	-
862	pmn001415	Catechin-(7,8-bc)-4β-(3,4-dihydroxyphenyl)-dihydro-2-(3H)-one	Flavonoids	[M-H]-	451.103	341.06	452.111	C24H20O9	231514	208775	134456	93478.4	78436.9	48750	43485.4	27180.4	47706.1	65246.5	45658.9	58698.5	92398.8	74950.4	78460.9	--	--	-	-	-	-
863	pmb2228	LysoPC 19:0	Lipids	[M+H]+	538.387	184.073	537.379	C27H56NO7P	65602.6	82821.8	102527	85835.6	82248.8	55891.3	99620.2	148178	111142	107707	100449	91039.8	96983.9	77814.2	92577.6	--	--	-	-	-	-
864	mws2367	Salidroside	Phenolic acids	[M-H]-	299.114	119	300.121	C14H20O7	145250	105380	129924	175738	192081	214649	74793.1	70888.9	47021.9	63116.6	52271.2	67761.9	101765	119208	96412.4	--	--	C06046	ko00350//Tyrosine metabolism	Amino acid metabolism	Metabolism
865	mws4174	N-Acetyl-D-mannosamine	Others	[M+H]+	222.097	138	221.09	C8H15NO6	112408	89775.7	80769.1	86780.3	79872.6	78471.4	161949	130354	144133	121730	129157	162702	102557	126707	124222	7772-94-3	HMDB0001129	C00645	ko01100//Metabolic pathways;ko00520//Amino sugar and nucleotide sugar metabolism	Carbohydrate metabolism;Global and overview maps	Metabolism
866	mws1164	D-Fructose	Others	[M-H]-	179.056	59.0139	180.063	C6H12O6	194127	189706	164159	205274	194844	176511	127710	173838	173381	144499	156159	161621	139111	155103	123628	57-48-7	HMDB0062538	-	-	-	-
867	MWSmce576	L-Glucose	Others	[M-H]-	179.056	59.0141	180.063	C6H12O6	194127	189706	164159	205274	194844	176511	127710	173838	173381	144499	156159	161621	139111	155103	123628	492-62-6	HMDB0003345	-	-	-	-
868	mws1200	Trans-4-Hydroxycinnamic Acid Methyl Ester	Phenolic acids	[M-H]-	177	145	178.063	C10H10O3	50563.6	45676.1	34017.1	78661.2	80662	84399.9	100956	87258.5	125213	85662.6	95877.4	98422.3	96833.8	84120.7	77674.8	--	--	-	-	-	-
869	mws1292	Isoschaftoside	Flavonoids	[M+H]+	565.155	409.092	564.123	C26H28O14	9800.93	7453.19	3005.09	3084.16	6775.52	14426.3	3674.6	8936.58	14330.9	11062.3	4597.18	9	5991.53	6080.93	7302.39	--	--	-	-	-	-
870	pme2602	O-Phospho-L-serine	Amino acids and derivatives	[M-H]-	184.002	97	185.009	C3H8NO6P	32654.8	9	14611.9	9	9	9	34775.7	22271.5	43175.2	9	9	9	23933.5	29363.4	29328.9	17885-08-4	HMDB0001721	C01005	ko01100//Metabolic pathways;ko01120//Microbial metabolism in diverse environments;ko01130//Biosynthesis of antibiotics;ko01230//Biosynthesis of amino acids;ko01200//Carbon metabolism;ko00970//Aminoacyl-tRNA biosynthesis;ko00270//Cysteine and methionine metabolism;ko00260//Glycine, serine and threonine metabolism	Amino acid metabolism;Global and overview maps;Translation	Genetic Information Processing;Metabolism
871	mws1346	DL-2-Aminoadipic acid	Alkaloids	[M+H]+	162.076	98	161.069	C6H11NO4	765678	723459	745779	531740	585350	573605	2.01158e+06	2.01677e+06	1.79865e+06	870402	872342	717430	896707	1.08442e+06	1.11162e+06	542-32-5	HMDB0000510	C00956	ko01100//Metabolic pathways;ko01110//Biosynthesis of secondary metabolites;ko01130//Biosynthesis of antibiotics;ko01230//Biosynthesis of amino acids;ko01210//2-Oxocarboxylic acid metabolism;ko00310//Lysine degradation;ko00300//Lysine biosynthesis	Amino acid metabolism;Global and overview maps	Metabolism
872	pmb2922	Uridine 5'-diphospho-D-glucose	Nucleotides and derivatives	[M-H]-	565.048	323.029	566.055	C15H24N2O17P2	7.92643e+06	8.28389e+06	9.63266e+06	1.21336e+07	1.73161e+07	1.81019e+07	1.80557e+07	1.06652e+07	4.30951e+06	1.48877e+07	1.11219e+07	1.47074e+07	1.10448e+07	1.31832e+07	1.37873e+07	--	--	C00029	ko01100//Metabolic pathways;ko01130//Biosynthesis of antibiotics;ko00240//Pyrimidine metabolism;ko00052//Galactose metabolism;ko00053//Ascorbate and aldarate metabolism;ko00520//Amino sugar and nucleotide sugar metabolism;ko00040//Pentose and glucuronate interconversions;ko00908//Zeatin biosynthesis;ko00500//Starch and sucrose metabolism;ko00561//Glycerolipid metabolism	Carbohydrate metabolism;Global and overview maps;Lipid metabolism;Metabolism of terpenoids and polyketides;Nucleotide metabolism	Metabolism
873	pme2993	Scopoletin (7-Hydroxy-6-methoxycoumarin)	Lignans and Coumarins	[M+H]+	193.049	133	192.042	C10H8O4	166669	107613	143734	117825	123651	152956	85915.9	101653	115631	148267	131421	174143	129387	119134	148912	--	--	C01752	ko01110//Biosynthesis of secondary metabolites;ko00940//Phenylpropanoid biosynthesis	Biosynthesis of other secondary metabolites;Global and overview maps	Metabolism
874	pmb0789	Pyridoxine-5'-O-glucoside	Others	[M+H]+	332.134	152.072	331.127	C14H21NO8	242378	193318	218655	253545	261878	307280	142764	122492	119009	140254	116994	142477	165390	206048	177126	--	--	-	-	-	-
875	Lmfn004093	Phloretin-4'-O-glucoside (Trilobatin)	Flavonoids	[M-H]-	435.13	315.088	436.137	C21H24O10	1.04184e+07	1.32251e+07	1.30408e+07	6.37293e+06	1.0666e+07	7.27454e+06	1.18734e+07	801157	1.54219e+07	2.72285e+06	6.87213e+06	7.46293e+06	8.06825e+06	1.00833e+07	8.72431e+06	--	--	-	-	-	-
876	ML10197929	Creatine	Organic acids	[M-H]-	130.087	88.0403	131.07	C4H9N3O2	86405.9	97422.2	94144.6	75522	104768	126165	243517	157018	218324	200403	181105	188795	140898	121648	153258	57-00-1	HMDB0000064	C00300	ko01100//Metabolic pathways;ko00330//Arginine and proline metabolism;ko00260//Glycine, serine and threonine metabolism	Amino acid metabolism;Global and overview maps	Metabolism
877	Zmhn002301	p-Coumaric acid-4-O-glucoside	Phenolic acids	[M-H]-	325.093	163.039	326.1	C15H18O8	154634	146213	132479	178013	155483	143555	179853	166571	177608	148561	142962	146799	164196	153620	130549	--	--	-	-	-	-
878	pmb0736	Tricin-7-O-Glucoside	Flavonoids	[M+H]+	493.134	331.081	492.127	C23H24O12	329130	340012	275954	344329	277781	349316	432436	460874	339252	474501	312628	298434	275188	288446	340997	--	--	-	-	-	-
879	pme2268	Trigonelline	Alkaloids	[M+H]+	138.055	94.0651	137.048	C7H7NO2	2.50055e+06	2.81475e+06	2.44625e+06	791511	1.08832e+06	801676	901093	905410	744285	961612	1.0229e+06	819292	1.32404e+06	1.35996e+06	1.62789e+06	535-83-1	HMDB0000875	C01004	ko00760//Nicotinate and nicotinamide metabolism	Metabolism of cofactors and vitamins	Metabolism
880	Zmpn008194	Corosolic acid	Terpenoids	[M-H]-	471.348	471.348	472.355	C30H48O4	766323	880350	810339	772266	674033	874783	876398	697042	598596	490174	850785	629184	693622	873232	771116	--	--	-	-	-	-
881	Hmyp002656	Methyl dioxindole-3-acetate	Alkaloids	[M+H]+	222.075	130.064	221.068	C11H11NO4	111458	63059.4	87777.7	50323	70972.7	60415.2	42793.2	43250.8	61793.9	82394.9	58505.4	64689.9	73593.9	75692.7	60730.8	-	HMDB0038991	-	-	-	-
882	pme1178	Guanosine	Nucleotides and derivatives	[M+H]+	284.099	152	283.092	C10H13N5O5	2.94917e+07	2.4592e+07	2.34464e+07	3.26526e+07	2.41313e+07	2.42351e+07	3.50893e+07	5.58068e+07	5.6759e+07	2.85008e+07	3.65042e+07	2.91743e+07	2.69776e+07	3.40103e+07	3.16242e+07	118-00-3	HMDB0000133	C00387	ko01100//Metabolic pathways;ko00230//Purine metabolism	Global and overview maps;Nucleotide metabolism	Metabolism
883	Lmfp003403	Quercetagetin-7-O-glucoside(Quercetagitrin)	Flavonoids	[M+H]+	481.098	319.048	480.09	C21H20O13	3.2151e+07	1.96196e+07	1.30592e+07	3.4989e+07	1.67356e+07	2.72231e+07	3.04594e+07	3.25558e+07	1.92955e+07	5.59472e+07	2.93714e+07	1.85934e+07	2.58307e+07	2.35577e+07	2.9603e+07	--	--	-	-	-	-
884	Lmhp007840	LysoPC 19:2	Lipids	[M+H]+	534.355	184.073	533.348	C27H52NO7P	82762.2	90052.4	108332	77984.1	107523	95848.9	95034	83383.8	91074.1	98304.4	68291.3	101224	81242.6	95156.5	102572	--	--	-	-	-	-
885	mws0863	2-Deoxyribose-5'-phosphate	Nucleotides and derivatives	[M-H]-	213.017	97	214.024	C5H11O7P	273558	316697	254798	217305	181744	187716	169331	107575	197724	164873	167019	164104	249525	208672	202246	--	--	C00673	ko00030//Pentose phosphate pathway	Carbohydrate metabolism	Metabolism
886	MWStz083	Cyclo(D-Val-L-Pro)	Amino acids and derivatives	[M+H]+	197.129	70.0674	196.121	C10H16N2O2	24082.2	9	70487.6	118883	83613.3	113562	104345	64184.2	92677.9	114939	92196.3	120309	83605.5	95510.7	105753	--	--	-	-	-	-
887	pmb0374	2-Aminopurine	Nucleotides and derivatives	[M+H]+	136.062	118.9	135.054	C5H5N5	3.28092e+06	2.79265e+06	2.01911e+06	3.71267e+06	1.60881e+06	1.96738e+06	1.97841e+06	4.05169e+06	3.97223e+06	2.0146e+06	3.22632e+06	2.71778e+06	3.29159e+06	2.88986e+06	2.60864e+06	--	--	-	-	-	-
888	Hmcp001769	Quercetin-3-O-rhamnosyl(1→2)arabinoside	Flavonoids	[M+H]+	581.148	303.04	580.142	C26H28O15	195376	190666	277707	220864	242681	212863	295742	265864	194777	296336	247700	352759	275882	217932	255358	--	--	-	-	-	-
889	mws0976	β-Pseudouridine	Nucleotides and derivatives	[M-H]-	243.062	153	244.07	C9H12N2O6	215204	173876	179842	209068	169393	184066	229242	248926	371602	203303	263453	258836	204519	193768	241720	1445-07-4	HMDB0000767	C02067	ko00240//Pyrimidine metabolism	Nucleotide metabolism	Metabolism
890	pmb0492	N',N'',N'''-p-Coumaroyl-cinnamoyl-caffeoyl spermidine	Alkaloids	[M+H]+	584.275	325	583.268	C34H37N3O6	27581.8	21509.9	38143.3	16344.3	31580.2	32378.6	26517.5	17072.5	20909.4	13757.4	8497.4	14936	19623.3	23895.5	19564.8	--	--	-	-	-	-
891	MWSmce284	3,4-Dimethoxyphenol	Phenolic acids	[M+H]+	155.066	95.0471	154.063	C8H10O3	139058	153212	121633	78919.6	115562	92650.6	149771	114057	134826	140189	93846	122266	115390	115162	140602	--	--	-	-	-	-
892	mws1189	D-Galacturonic acid	Others	[M-H]-	193.035	73	194.033	C6H10O7	141575	96813.9	9597.13	92520.9	77040.4	86908.9	138900	120908	162299	74645.5	117516	97969.6	101322	83475.7	82686.4	14982-50-4	HMDB0002545	C00333	ko01100//Metabolic pathways;ko02010//ABC transporters;ko00053//Ascorbate and aldarate metabolism;ko00520//Amino sugar and nucleotide sugar metabolism;ko00040//Pentose and glucuronate interconversions	Carbohydrate metabolism;Global and overview maps;Membrane transport	Environmental Information Processing;Metabolism
893	NK10251888	NG,NG-Dimethyl-L-arginine	Amino acids and derivatives	[M+H]+	203.15	70.0653	202.143	C8H18N4O2	504842	433567	490593	498673	582181	530937	695884	670004	573083	674918	751737	484913	492913	582880	623937	30315-93-6	HMDB0001539	-	-	-	-
894	mws1014	Fraxetin (7,8-Dihydroxy-6-methoxycoumarin)	Lignans and Coumarins	[M+H]+	209.044	149.1	208.037	C10H8O5	91677.4	76657.8	69608.2	50848.7	56242.8	50066.2	137125	168138	145490	116118	100643	118431	87053.1	77022.8	97838.5	--	--	-	-	-	-
895	Zmfn000481	Uridine-5'-Diphosphate-D-Xylose	Nucleotides and derivatives	[M-H]-	535.037	323.026	536.044	C14H22N2O16P2	1.13606e+06	1.34927e+06	1.47928e+06	1.83508e+06	2.88137e+06	2.66615e+06	2.64261e+06	1.52286e+06	665788	2.81635e+06	1.81135e+06	2.51938e+06	1685295	2.00826e+06	2.13662e+06	--	--	C00190	ko01100//Metabolic pathways;ko00520//Amino sugar and nucleotide sugar metabolism;ko00908//Zeatin biosynthesis	Carbohydrate metabolism;Global and overview maps;Metabolism of terpenoids and polyketides	Metabolism
896	mws0254	L-Histidine	Amino acids and derivatives	[M+H]+	156.077	110	155.07	C6H9N3O2	5.30691e+06	4.56589e+06	5.41688e+06	2.66963e+06	3.42554e+06	3.81092e+06	4.98055e+06	5.25899e+06	3.47194e+06	3.85173e+06	3.73651e+06	2.65922e+06	3.31868e+06	3.98435e+06	4.1992e+06	71-00-1	HMDB0000177	C00135	ko01100//Metabolic pathways;ko01110//Biosynthesis of secondary metabolites;ko01230//Biosynthesis of amino acids;ko02010//ABC transporters;ko00970//Aminoacyl-tRNA biosynthesis;ko00340//Histidine metabolism;ko00410//beta-Alanine metabolism	Amino acid metabolism;Global and overview maps;Membrane transport;Metabolism of other amino acids;Translation	Environmental Information Processing;Genetic Information Processing;Metabolism
897	mws5045	12-Hydroxydodecanoic acid	Lipids	[M-H]-	215.165	169.159	216.173	C12H24O3	12205.5	14628	14991	9	9	9	20601.3	12468	14729	9	9	9	10134.9	12896.6	11800.3	505-95-3	HMDB0002059	-	-	-	-
898	Lmmp003672	8,8'-Methylenebiscatechin	Flavonoids	[M+H]+	593.165	441.114	592.158	C31H28O12	14506.5	9	24072.3	9	27959.2	9	43048	10243.5	48667.1	14773.2	34696.7	48917.8	38685.3	30754.3	37454.6	81555-08-0	HMDB0040140	-	-	-	-
899	Smhn003633	Pyrafortunoside A	Phenolic acids	[M-H]-	475.14	167.03	476.153	C20H28O13	9	9	9	9	9	9	46228.7	54612.6	57351.7	61610.5	46960.6	57302	46956	37071.8	44413	--	--	-	-	-	-
900	pme1194	2'-Deoxycytidine	Nucleotides and derivatives	[M+H]+	228.098	112	227.091	C9H13N3O4	47522.6	27128.9	43626.7	46894.9	38353	57803.5	49778.8	59274.2	58993.8	32448.7	39741.2	50567.8	34177.3	43353.7	37876.1	951-77-9	HMDB0000014	C00881	ko00240//Pyrimidine metabolism	Nucleotide metabolism	Metabolism
901	MWSmce460	2-Piperidone	Alkaloids	[M+H]+	100.075	56.0499	99.0684	C5H9NO	37331.9	32399.8	38990	35730.4	27056.1	24078.7	36996.7	29991.7	35161.1	27579.6	22073	32857.2	34546.8	40760.7	32469.8	675-20-7	HMDB0011749	-	-	-	-
902	MWSmce016	Nicotinic Acid Methyl Ester(Methyl Nicotinate)	Alkaloids	[M+H]+	138.052	78.0328	137.048	C7H7NO2	76100.8	78109.5	63238.7	128613	87364.1	114741	95957	80485.1	92907.1	135034	102338	104681	116213	92105.6	111771	--	--	-	-	-	-
903	mws5038	Isomaltulose	Others	[M-H]-	341.109	89.0249	342.116	C12H22O11	504104	473058	354172	477194	523541	514424	165756	818526	1.10649e+06	642635	754002	883773	561978	575586	695580	--	--	-	-	-	-
904	Lmdp003286	Isohyperoside	Flavonoids	[M+H]+	465.102	303.061	464.095	C21H20O12	4.99728e+07	5.69917e+07	6.66569e+07	6.99567e+07	5.55085e+07	6.93672e+07	2.42818e+07	2.97908e+07	2.31492e+07	2.86262e+07	2.9392e+07	3.34832e+07	4.03916e+07	4.87804e+07	5.11538e+07	--	--	-	-	-	-
905	pmb0464	L-Aspartic acid-O-diglucoside	Amino acids and derivatives	[M+H]+	458.1	116.3	457.143	C16H27NO14	100767	92678.3	78024.3	146858	172397	174829	255037	236790	260139	175056	270095	203830	150296	160119	189070	--	--	-	-	-	-
906	Smcp000882	N-benzoyl-2-aminoethyl-β-D-glucopyranoside	Alkaloids	[M+H]+	328.13	310.12	327.132	C15H21NO7	39150.2	32758.5	36081.2	21497.2	36008.6	29982.8	36579.7	23513.4	56412.3	17777.4	26011.6	27182.9	32865.2	31177.3	25891.8	--	--	-	-	-	-
907	pmb1754	O-Phosphocholine	Alkaloids	[M]+	184	125	184.073	C5H15NO4P+	1.22332e+06	1.17761e+06	1.01749e+06	541198	799172	830981	1.1232e+06	805388	872908	632155	566422	304117	835303	933753	1.06395e+06	3616-04-04	HMDB0001565	C00588	ko01100//Metabolic pathways;ko00564//Glycerophospholipid metabolism	Global and overview maps;Lipid metabolism	Metabolism
908	pme2776	2'-Deoxyinosine	Nucleotides and derivatives	[M+H]+	253.093	137	252.086	C10H12N4O4	176976	146940	129762	150222	125734	115374	125625	115901	196661	84842.3	124489	123704	114973	144338	141780	890-38-0	HMDB0000071	C05512	ko01100//Metabolic pathways;ko00230//Purine metabolism	Global and overview maps;Nucleotide metabolism	Metabolism
909	pmb0579	Chrysoeriol-7-O-(6''-sinapoyl)glucoside	Flavonoids	[M+H]+	669.181	207	668.174	C33H32O15	9	9	9	9	9	9	24184.3	13571.6	35972.2	38926.9	20926.3	37225.1	26156.5	29788.8	23359.9	--	--	-	-	-	-
910	mws0336	Urocanic acid	Organic acids	[M-H]-	137.036	93.05	138.043	C6H6N2O2	119886	114493	48425.2	84753.1	101755	91401.2	53656.3	50495.2	79683	47917.4	36126.7	77294.9	102001	125684	102790	104-98-3	HMDB0000301	C00785	ko01100//Metabolic pathways;ko00340//Histidine metabolism	Amino acid metabolism;Global and overview maps	Metabolism
911	pme0500	D-Melezitose	Others	[M-H]-	503.162	323	504.169	C18H32O16	11198.5	8320.83	15357.1	65519	61988.2	61547.9	9	9	9	75886.5	72983	78242.2	55937.5	59299	46576.7	597-12-6	HMDB0011730	-	-	-	-
912	MWS0811	L-Pipecolic Acid	Organic acids	[M+H]+	130.086	84.0818	129.079	C6H11NO2	462458	342273	619555	556832	659252	823235	2.93045e+06	2.83966e+06	2.09873e+06	2.34518e+06	2.68996e+06	1.78019e+06	1.06278e+06	1.3473e+06	1.2945e+06	-	HMDB0062767	C00408	ko01100//Metabolic pathways;ko01110//Biosynthesis of secondary metabolites;ko00310//Lysine degradation;ko00960//Tropane, piperidine and pyridine alkaloid biosynthesis	Amino acid metabolism;Biosynthesis of other secondary metabolites;Global and overview maps	Metabolism
913	pmb0819	3-Indoleacetonitrile	Alkaloids	[M+H]+	157	130	156.069	C10H8N2	711965	646076	772410	542305	681879	603117	698820	749672	469313	498182	414642	428638	527517	672694	632226	771-51-7	HMDB0006524	C02938	ko00380//Tryptophan metabolism	Amino acid metabolism	Metabolism
914	pma0948	Phenylethanolamine	Alkaloids	[M+H]+	138.091	121.1	137.084	C8H11NO	58780.3	38520.5	66119.4	31753.1	48368.7	41678.5	64194.8	36616.1	81860.9	22328.1	28649.7	33316.6	43755.3	37522.9	34441.7	-	HMDB0062626	-	-	-	-
915	Zmpp002571	Robinetin	Flavonoids	[M+H]+	303.052	257.046	302.043	C15H10O7	303109	240638	226556	323449	247982	300486	250609	243042	282081	256417	274244	306595	226353	259154	289990	--	--	-	-	-	-
916	pmf0420	Benzyl acetate	Organic acids	[M-H]-	149.061	74.9	150.068	C9H10O2	209216	244922	262883	258582	239195	340620	225873	207049	153389	221468	236915	173192	191806	175396	223254	140-11-4	HMDB0031310	-	-	-	-
917	mws1313	Sinensetin (5,6,7,3',4'-pentamethoxyflavone)	Flavonoids	[M+H]+	373.128	312.101	372.121	C20H20O7	49076.5	46596.7	55173.9	23741.1	28973.2	20008.6	37021	37004.8	33450.1	24059.2	18390.8	21918.1	28698.9	34257.5	36711.5	--	--	-	-	-	-
918	MWSHY0189	Apigenin-7-O-glucoside(Cosmosiin)*	Flavonoids	[M+H]+	433.113	271.066	432.106	C21H20O10	518011	446404	492930	470142	416819	478257	680039	771003	651841	920899	696084	731839	517092	468618	598121	--	--	C04608	ko00944//Flavone and flavonol biosynthesis	Biosynthesis of other secondary metabolites	Metabolism
919	MA10040889	4-Nitrocatechol	Phenolic acids	[M-H]-	154.014	123.007	155.022	C6H5NO4	66863.8	84937.4	77369	34012.1	51560.2	31240.3	33454.8	23293.2	49775.4	19728.4	37451	25602.4	51239.8	43933.4	56490.6	3316-09-04	HMDB0002916	C02235	ko01120//Microbial metabolism in diverse environments	Global and overview maps	Metabolism
920	mws0470	Methylmalonic acid	Organic acids	[M-H]-	117.019	73	118.027	C4H6O4	2.82331e+07	3.08032e+07	2.90994e+07	4.62323e+07	4.73487e+07	4.48974e+07	2.02557e+07	4.74697e+07	3.52966e+07	1.52753e+07	3.09996e+07	3.82192e+07	2.91101e+07	3.73415e+07	3.49214e+07	516-05-2	HMDB0000202	C02170	ko00240//Pyrimidine metabolism;ko00280//Valine, leucine and isoleucine degradation;ko00640//Propanoate metabolism	Amino acid metabolism;Carbohydrate metabolism;Nucleotide metabolism	Metabolism
921	mws0192	Succinic acid	Organic acids	[M-H]-	117.019	73	118.027	C4H6O4	2.82331e+07	3.08032e+07	2.90994e+07	4.62323e+07	4.73487e+07	4.48974e+07	2.02557e+07	4.74697e+07	3.52966e+07	1.52753e+07	3.09996e+07	3.82192e+07	2.91101e+07	3.73415e+07	3.49214e+07	110-15-6	HMDB0000254	C00042	ko01100//Metabolic pathways;ko01110//Biosynthesis of secondary metabolites;ko01120//Microbial metabolism in diverse environments;ko01130//Biosynthesis of antibiotics;ko01200//Carbon metabolism;ko01220//Degradation of aromatic compounds;ko00350//Tyrosine metabolism;ko00360//Phenylalanine metabolism;ko00760//Nicotinate and nicotinamide metabolism;ko00630//Glyoxylate and dicarboxylate metabolism;ko0…	Amino acid metabolism;Carbohydrate metabolism;Energy metabolism;Global and overview maps;Metabolism of cofactors and vitamins	Metabolism
922	Lmyp003371	3,5-Dihydroxytoluene	Phenolic acids	[M+H]+	125.06	110.036	124.052	C7H8O2	253812	228136	276766	417099	384762	405887	403669	448100	332276	396841	390435	295900	384325	300129	331003	--	--	-	-	-	-
923	Lmgp005868	Chrysoeriol-7-O-(6''-feruloyl)glucoside	Flavonoids	[M+H]+	639.171	301.07	638.164	C32H30O14	13168.5	13149.7	11896	9	9	9	30883.7	31707	30610.8	36595.9	35175.1	36210.2	19339.3	18509.1	23313.2	--	--	-	-	-	-
924	Zmxn004029	7,8-Dihydro-Buddlenol B(erythro)	Phenolic acids	[M-H]-	585.233	195.066	586.241	C31H38O11	44810.7	53558.1	51340.2	60734.5	94576.2	112784	163994	175037	152375	185334	167667	85780.5	140330	114584	146723	--	--	-	-	-	-
925	Cmyp005062	Salireposide	Phenolic acids	[M+H]+	407.134	245.083	406.126	C20H22O9	420192	386449	279881	522621	608641	622521	128747	117877	144271	106085	122719	119433	279230	353906	294774	--	--	-	-	-	-
926	MWS20160	Prunasin	Alkaloids	[M+H]+	296.113	85.0281	295.106	C14H17NO6	483650	457430	499509	539309	553182	552335	539273	605489	450419	690429	677566	569282	578740	456608	570176	99-18-3	HMDB0034934	C00844	ko01110//Biosynthesis of secondary metabolites;ko00460//Cyanoamino acid metabolism	Global and overview maps;Metabolism of other amino acids	Metabolism
927	pmb0532	Inosine 5'-monophosphate	Nucleotides and derivatives	[M+H]+	349.054	137.3	348.047	C10H13N4O8P	109487	99222.5	130628	392521	327783	338731	305631	204927	186756	492233	491279	470905	207811	268150	248421	131-99-7	HMDB0000175	C00130	ko01100//Metabolic pathways;ko01110//Biosynthesis of secondary metabolites;ko01130//Biosynthesis of antibiotics;ko00230//Purine metabolism	Global and overview maps;Nucleotide metabolism	Metabolism
928	pme3968	7-Methylguanine	Nucleotides and derivatives	[M+H]+	166.072	149.05	165.065	C6H7N5O	79548.1	78026.1	66183.7	80737.4	146900	125697	156656	37708.4	180505	46978	73718.6	82810.8	88765.6	82153.2	68744.8	10030-78-1	HMDB0006040	-	-	-	-
929	mws0344	D-Xylonic acid	Others	[M-H]-	165.041	75.0091	166.048	C5H10O6	490759	340705	338065	455209	637593	634587	723913	984407	812809	515109	531299	696959	715428	566110	591962	--	--	C00502	ko00040//Pentose and glucuronate interconversions	Carbohydrate metabolism	Metabolism
930	pmb3055	p-Coumaroylquinic acid-4'-O-glucuronide	Phenolic acids	[M-H]-	513.1	191.1	514.132	C22H26O14	9	9	9	9	9	9	9	9	9	123607	124897	121217	70632.8	71077.4	56253.2	--	--	-	-	-	-
931	pme1662	5,4'-Dihydroxy-7-methoxyflavanone (Sakuranetin)	Flavonoids	[M+H]+	287.084	167	286.084	C16H14O5	16296.7	16595	11625.4	9920.62	11509.9	11328.5	16287.9	11045.6	25252.7	13000.3	10968.5	9568.21	14167.6	17466.3	13998.7	--	--	C09833	ko01110//Biosynthesis of secondary metabolites	Global and overview maps	Metabolism
932	Lmsp004670	Kaempferol-3-O-glucoside-7-O-rhamnoside*	Flavonoids	[M+H]+	595.166	287.057	594.159	C27H30O15	311132	328333	373215	208543	186983	162004	91919.8	65056.8	51442.8	50490.5	44600.4	67252.3	143834	126422	163589	--	--	-	-	-	-
933	Lmgn002091	2-Methyl-3-oxoadipic acid	Organic acids	[M-H]-	173.046	93.0346	174.053	C7H10O5	67455.2	66996.4	44732.5	89852.7	109032	112456	48900.6	92614.4	51865	43512.3	35761.8	55016.5	50330.4	61309.4	48585.4	--	--	C18307	ko01120//Microbial metabolism in diverse environments	Global and overview maps	Metabolism
934	Hmlp007622	Decanoyl vanillylamide	Alkaloids	[M+H]+	308.223	137.06	307.215	C18H29NO3	12155.8	12804.8	17881.9	9	9	9	17997	17456.2	10186.9	7582.1	12012.2	14016.2	12976	14845.2	11466.2	--	--	-	-	-	-
935	Lmmn004032	Cis-Jasmone	Others	[M-H]-	163.113	148.058	164.12	C11H16O	20984.3	5014.3	19765.8	13674.9	8923.59	17457.3	8926.16	14699.2	8632.84	12645.5	11270.2	8515.29	12968.8	10911.5	10120	488-10-8	HMDB0035601	-	-	-	-
936	Lmmp002963	6-C-Methylquercetin-3-O-rutinoside	Flavonoids	[M+H]+	625.18	317.06	624.169	C28H32O16	255520	200301	219246	381290	388900	412045	199359	198590	126140	278877	274553	324689	219966	267684	284564	--	--	-	-	-	-
937	pme1540	Isorhamnetin-3-O-neohesperidoside	Flavonoids	[M+H]+	625.176	317.06	624.169	C28H32O16	255520	200301	219246	381290	388900	412045	199359	198590	126140	278877	274553	324689	219966	267684	284564	--	--	-	-	-	-
938	Lmfn004235	Myricetin-3,7,3'-trimethyl ether	Flavonoids	[M-H]-	359.077	161.024	360.084	C18H16O8	33218	21653.1	668446	74514.7	23224	336944	62309.3	1.17388e+06	1.29839e+06	9692.96	441520	536400	298566	384791	368656	--	--	-	-	-	-
939	pme0321	Kaempferol-7-O-rhamnoside	Flavonoids	[M-H]-	431.098	285	432.106	C21H20O10	251030	239112	212589	200226	211738	198273	186509	209919	285733	215831	270014	229824	224813	263168	203704	--	--	-	-	-	-
940	pmb0709	Quercetin-7-O-(6''-malonyl)glucosyl-5-O-glucoside	Flavonoids	[M+H]+	713.156	465.2	712.149	C30H32O20	17874.2	15639.2	22613.5	63132.3	34839.3	58053.9	1546.81	9	1569.14	9	9	1512.19	20439.9	18553.6	23963.2	--	--	-	-	-	-
941	mws0376	Fumaric acid	Organic acids	[M-H]-	115.004	71	116.011	C4H4O4	3.34217e+06	3.47996e+06	3.41375e+06	1.59117e+06	3.5807e+06	2.56517e+06	3.86555e+06	205124	4.59661e+06	736523	1.71396e+06	2.13056e+06	2.18531e+06	2.79329e+06	2.74055e+06	110-17-8	HMDB0000134	C00122	ko01100//Metabolic pathways;ko01110//Biosynthesis of secondary metabolites;ko01120//Microbial metabolism in diverse environments;ko01130//Biosynthesis of antibiotics;ko01200//Carbon metabolism;ko01220//Degradation of aromatic compounds;ko00350//Tyrosine metabolism;ko00360//Phenylalanine metabolism;ko00760//Nicotinate and nicotinamide metabolism;ko00250//Alanine, aspartate and glutamate metabolism…	Amino acid metabolism;Carbohydrate metabolism;Energy metabolism;Global and overview maps;Metabolism of cofactors and vitamins	Metabolism
942	pme0271	Maleic acid	Organic acids	[M-H]-	115.004	71	116.011	C4H4O4	3.34217e+06	3.47996e+06	3.41375e+06	1.59117e+06	3.5807e+06	2.56517e+06	3.86555e+06	205124	4.59661e+06	736523	1.71396e+06	2.13056e+06	2.18531e+06	2.79329e+06	2.74055e+06	110-16-7	HMDB0000176	C01384	ko01120//Microbial metabolism in diverse environments;ko00350//Tyrosine metabolism;ko00760//Nicotinate and nicotinamide metabolism;ko00650//Butanoate metabolism	Amino acid metabolism;Carbohydrate metabolism;Global and overview maps;Metabolism of cofactors and vitamins	Metabolism
943	mws0704	O-Phosphorylethanolamine	Alkaloids	[M-H]-	140.012	78.9591	141.019	C2H8NO4P	46413.2	47827.3	29918.1	34987.6	35136.7	38875.6	57395.8	65933.6	38143.6	17576.5	24308.7	19813.2	29937.1	33727.3	38861.5	1071-23-4	HMDB0000224	C00346	ko01100//Metabolic pathways;ko00564//Glycerophospholipid metabolism;ko00600//Sphingolipid metabolism	Global and overview maps;Lipid metabolism	Metabolism
944	Lmgp001898	4,6-Dihydroxyquinoline	Alkaloids	[M+H]+	162.055	116.049	161.048	C9H7NO2	25666.2	23370	26159.1	22348.8	17969.4	36958.2	59540.4	46730.9	40128.8	47599.4	33873	52696.6	35299.6	46045.7	41436.5	3517-61-1	HMDB0004077	C05639	ko00380//Tryptophan metabolism	Amino acid metabolism	Metabolism
945	HJAP104	Benzaldehyde	Phenolic acids	[M+H]+	107.049	77.0446	106.041	C7H6O	5.58086e+06	4.83711e+06	4.53003e+06	4.62764e+06	4.98499e+06	4.70471e+06	4.28959e+06	4.49726e+06	5.24749e+06	4.46267e+06	3.92898e+06	4.72646e+06	4.97806e+06	4.43809e+06	3.81408e+06	100-52-7	HMDB0006115	C00261	ko01120//Microbial metabolism in diverse environments;ko01220//Degradation of aromatic compounds	Global and overview maps	Metabolism
946	MWS2066	1-Naphthol*	Phenolic acids	[M-H]-	143.051	115.055	144.058	C10H8O	15168.6	17564.9	30640.6	15399.7	33537.6	39165.7	16674.4	24153.6	24062.6	12871.5	31949.3	25762.2	24832.9	29782.1	23190.1	--	--	-	-	-	-
947	pme2890	L-Homocystine	Amino acids and derivatives	[M+H]+	269.062	136	268.055	C8H16N2O4S2	68646.5	100013	50260.3	94670.8	59662.3	89732.2	124853	248648	212993	91790.8	179448	143476	137070	154814	178466	626-72-2	HMDB0000676	C01817	ko00270//Cysteine and methionine metabolism	Amino acid metabolism	Metabolism
948	Lmhp009773	1-α-Linolenoyl-glycerol-3-O-glucoside*	Lipids	[M+H]+	515.322	261.221	514.314	C27H46O9	17842.4	15426	16579.3	13251.4	11103.4	10647.2	10223.7	9	16011.6	12531.7	10601.7	9	13952.3	11120	14293.9	--	--	-	-	-	-
949	mws1000	Fustin	Flavonoids	[M-H]-	287.056	149	288.063	C15H12O6	2.75464e+06	3.01595e+06	2.60456e+06	2.86923e+06	2.90409e+06	2.71519e+06	2.97846e+06	2.90323e+06	2.46948e+06	2.69141e+06	2.58252e+06	2.72677e+06	3.32611e+06	2.68595e+06	2.64136e+06	--	--	C01378	ko00941//Flavonoid biosynthesis	Biosynthesis of other secondary metabolites	Metabolism
950	pmp000780	3-O-Trans-feruloyl euscaphic acid	Terpenoids	[M+H]+	665.405	409.3	664.398	C40H56O8	31375.6	35809	30887.9	30084.4	28520.7	30430	37869.6	34580.1	27249.9	21898.7	23580.1	25927.7	36506.8	36307.9	28627.4	--	--	-	-	-	-
951	Hmln002199	Quercetin-3-O-(6''-O-acetyl)galactoside	Flavonoids	[M-H]-	505.101	300.033	506.107	C23H22O13	91603.8	162310	131242	370152	332120	445639	33430.2	10324.9	36074.3	8084.8	16163.1	17771.5	112496	129142	98961.4	--	--	-	-	-	-
952	mws2523	Trehalose 6-phosphate	Others	[M-H]-	421.075	241.1	422.083	C12H23O14P	24079	16521.6	18950.2	83396.4	72734.2	75863.7	32726.1	24353	44177.7	68286.3	73277.9	77479.8	47251.9	61689.8	53814.7	4484-88-2	HMDB0001124	C00689	ko01100//Metabolic pathways;ko00500//Starch and sucrose metabolism	Carbohydrate metabolism;Global and overview maps	Metabolism
953	pme0075	N-Acetyl-L-glutamic acid	Amino acids and derivatives	[M-H]-	188.056	128	189.064	C7H11NO5	155419	132559	152740	106038	131480	122180	106877	96009.4	109938	105152	88989.4	120757	91968.2	119091	114149	1188-37-0	HMDB0001138	C00624	ko01100//Metabolic pathways;ko01110//Biosynthesis of secondary metabolites;ko01130//Biosynthesis of antibiotics;ko01230//Biosynthesis of amino acids;ko01210//2-Oxocarboxylic acid metabolism;ko00220//Arginine biosynthesis	Amino acid metabolism;Global and overview maps	Metabolism
954	MWS1734	Anisic acid; 4-Methoxybenzoic acid	Phenolic acids	[M+H]+	153.055	109.065	152.047	C8H8O3	45425.8	27515.8	26883.5	55341.2	42479.8	49236.2	9	9	9	49763.5	38401.3	52511.2	36298	47496.9	43455.6	--	--	C02519	ko01220//Degradation of aromatic compounds	Global and overview maps	Metabolism
955	Lmsp013238	3β-Hydroxy-urs-11-en-28,13β-lactone	Terpenoids	[M+H]+	455.352	301.216	454.345	C30H46O3	2674.15	3098.89	2649.11	2556.72	3383.45	3073.59	2697.7	4702.65	2377.08	2958.92	2555.41	2910.22	3496.44	3033.02	3970.47	--	--	-	-	-	-
956	pme1419	L-Methionine methyl ester	Amino acids and derivatives	[M+H]+	164.074	104	163.067	C6H13NO2S	9	9	9	49234.5	54625.4	50579	53365	38779.7	54580.7	37283	38780	59628.1	40583.4	44443.8	52628	--	--	-	-	-	-
957	Lmbn005662	9(10)-EpOME;(9R,10S)-(12Z)-9,10-Epoxyoctadecenoic acid	Lipids	[M-H]-	295.228	171.103	296.235	C18H32O3	19601.9	22894.9	26396.4	14742.3	14889.9	15803.4	21093.9	20031.7	18464.3	16972.4	14054.9	16015.1	20930.3	17964.4	16026.9	--	--	C14825	ko01100//Metabolic pathways;ko00591//Linoleic acid metabolism	Global and overview maps;Lipid metabolism	Metabolism
958	Lmyn008503	Octanoic acid	Lipids	[M-H]-	143.108	143.108	144.115	C8H16O2	6727.78	6815.13	8937.28	4943.49	4430.94	5099.14	5626.22	3335.8	5084.09	9	9	9	6127.71	5705.78	4678.36	--	--	C06423	ko01100//Metabolic pathways;ko00061//Fatty acid biosynthesis	Global and overview maps;Lipid metabolism	Metabolism
959	mws0051	Acacetin	Flavonoids	[M+H]+	285.076	270	284.068	C16H12O5	10217.1	8653.85	9460.05	9	9	9	11693.7	14839.1	11914.7	20077.1	29182.4	12127.1	16380	14946.5	12464.1	--	--	C01470	ko00944//Flavone and flavonol biosynthesis	Biosynthesis of other secondary metabolites	Metabolism
960	pme1261	D-Panthenol	Others	[M+H]+	206.139	76	205.131	C9H19NO4	133412	88589.2	98933	122705	146185	143355	140773	71332.5	61155.1	125389	87339	112529	114474	93583	122597	81-13-0	HMDB0004231	C05944	ko00770//Pantothenate and CoA biosynthesis	Metabolism of cofactors and vitamins	Metabolism
961	Lmqp000427	N-Methyl-Trans-4-Hydroxy-L-Proline	Amino acids and derivatives	[M+H]+	146.081	82.0656	145.074	C6H11NO3	135634	138457	125768	83355.7	112938	81357	218658	214718	147351	307030	319651	243845	178493	174680	221705	--	--	-	-	-	-
962	pmp001310	6-Hydroxykaempferol-3,6-O-Diglucoside	Flavonoids	[M+H]+	627.156	303.1	626.148	C27H30O17	97888	81395.2	103237	102706	24592	101723	14880.9	25252.2	37687.6	25748.6	31396.7	27353.4	62923.8	82842	75306.1	--	--	-	-	-	-
963	MWS20182	Dihydroferulic Acid	Phenolic acids	[M-H]-	195.066	136.054	196.074	C10H12O4	115118	135917	99157	131253	129887	138414	187185	73441.7	253989	47469.5	125424	121158	124793	164490	147399	--	--	-	-	-	-
964	pmb0296	1-Oleoyl-Sn-Glycerol	Lipids	[M+H]+	357.3	265.4	356.293	C21H40O4	48574.5	49029.6	20010	26971	20440.1	29667.2	29873.7	22999.1	43437.5	46540.2	36614.9	31342.2	31784.8	25673.3	33604.3	--	--	-	-	-	-
965	mws0921	p-Coumaryl alcohol	Phenolic acids	[M-H]-	149.061	131	150.068	C9H10O2	55447.7	64187.2	51851.8	42099	75066.9	45179	87254.4	43807.5	117809	59160.8	65713.3	74694.3	71873.3	55434.2	70091	-	HMDB0135644	C02646	ko01100//Metabolic pathways;ko01110//Biosynthesis of secondary metabolites;ko00940//Phenylpropanoid biosynthesis	Biosynthesis of other secondary metabolites;Global and overview maps	Metabolism
966	MWSmce577	(E)-Ethyl p-methoxycinnamate	Phenolic acids	[M+H]+	207.101	161.061	206.094	C12H14O3	24964	21491.4	20572.9	24116.5	18488.3	21679.8	9	9	9	15340.6	15762.4	13457	15395.3	19536.4	19918.4	--	--	-	-	-	-
967	Lmsn006130	2α,3β,19α-Trihydroxyurs-12-en-23,28-dioic acid-28-O-glucoside	Terpenoids	[M-H]-	679.37	517.317	680.377	C36H56O12	366445	50731.6	58049.4	47203.9	35307	63619.8	22948.8	42737.9	55529.6	38518.8	41263.9	45639.9	78319.7	97408	76615.5	--	--	-	-	-	-
968	mws4002	Dopamine	Alkaloids	[M+H]+	154.086	137	153.079	C8H11NO2	28687.2	60779.2	48187.2	29446	89186.5	65886.5	116411	9	94146.7	16920	32578.5	95600.5	38425.7	47647.7	37370.6	62-31-7	HMDB0000073	C03758	ko01100//Metabolic pathways;ko01110//Biosynthesis of secondary metabolites;ko00350//Tyrosine metabolism;ko00950//Isoquinoline alkaloid biosynthesis;ko00965//Betalain biosynthesis	Amino acid metabolism;Biosynthesis of other secondary metabolites;Global and overview maps	Metabolism
969	MWSmce283	4'-Hydroxypropiophenone	Phenolic acids	[M-H]-	149.069	92.032	150.068	C9H10O2	8347.96	2922.91	4733.04	5640.07	6308.86	6362.71	8612.58	9230.43	11757.3	9	9	9	8278.65	10704.7	10530.6	--	--	-	-	-	-
970	pme3200	1-Methylguanidine	Alkaloids	[M+H]+	74	57	73.064	C2H7N3	73735.2	76200.6	58957.3	33943.2	91872.6	85024.8	93292.6	54068	109872	53070.2	71461.5	59638.3	84119.5	66087.1	67488.1	471-29-4	HMDB0001522	-	-	-	-
971	pme1137	6-Hydroxynicotinic acid	Alkaloids	[M+H]+	140.034	94	139.027	C6H5NO3	103039	116464	153404	125951	147024	150362	103839	67808.6	167522	76577.5	100043	83305.9	89243.5	108879	84169.8	5006-66-6	HMDB0002658	C01020	ko01120//Microbial metabolism in diverse environments;ko00760//Nicotinate and nicotinamide metabolism	Global and overview maps;Metabolism of cofactors and vitamins	Metabolism
972	pmn001706	2-Hydroxyoleanolic acid	Terpenoids	[M-H]-	471.348	471.35	472.355	C30H48O4	6.43292e+06	5.6279e+06	5.49948e+06	6.69637e+06	6.86151e+06	6.81022e+06	8.2907e+06	7.18971e+06	6.7278e+06	6.12599e+06	5.53829e+06	5.60725e+06	5.36685e+06	6.6475e+06	5.17484e+06	--	--	-	-	-	-
973	pmb0801	4-Pyridoxic acid-O-glucoside	Others	[M+H]+	346.113	184.1	345.106	C14H19NO9	503177	474094	413890	466388	401786	409239	554005	536923	425826	602731	163904	608083	397457	500280	520809	--	--	-	-	-	-
974	mws0129	Genkwanin (Apigenin 7-methyl ether)	Flavonoids	[M+H]+	285.076	270	284.068	C16H12O5	9	9	9	9	9	9	18614.7	16601.9	17268.5	19926	20432.4	16547.2	7527.52	8434.13	9927.81	--	--	-	-	-	-
975	Lmsn007319	Phloretin-4'-O-(6''-Galloyl)glucoside+p-Coumaroyl	Flavonoids	[M-H]-	733.177	273.077	734.185	C37H34O16	7226.48	7857.53	8527.5	6240.21	6836.41	9620.66	6641.56	6359.45	10154.5	6920.37	8752.12	9013.19	8402.85	6943.8	9237.87	--	--	-	-	-	-
976	mws0520	N-Acetyl-L-tyrosine	Amino acids and derivatives	[M+H]+	224.092	136	223.084	C11H13NO4	10314.4	23846.6	17300.7	5658.83	21587	14535.2	23607.6	12218.1	26729.1	16898.6	14492.5	13089.3	20700.7	20568.1	15945	537-55-3	HMDB0000866	-	-	-	-
977	Lmhn003373	4-Hydroxybenzoylmalic acid	Phenolic acids	[M-H]-	253.04	137.02	254.043	C11H10O7	15451.3	19127.1	11035.5	9	9	9	17315.3	10470.4	22279.8	7741.2	9	21649.8	15854.1	12045.7	15263.7	--	--	-	-	-	-
978	Lmhn002574	Caffeoyl(p-Hydroxybenzoyl)tartaric acid	Phenolic acids	[M-H]-	431.06	137.03	432.069	C20H16O11	557680	647662	503923	134171	103025	103545	301210	492434	271134	447695	415777	369541	331745	394902	298861	--	--	-	-	-	-
979	Lmhp010040	LysoPE 20:3	Lipids	[M+H]+	504.308	363.289	503.301	C25H46NO7P	184660	66626.7	83261.6	80032	84848.5	75638.7	98934.8	80271.4	57970.3	40897.6	50759.3	58303.2	96023.9	78493.6	104607	--	--	-	-	-	-
980	Lmhp009802	LysoPE 20:3(2n isomer)	Lipids	[M+H]+	504.308	363.289	503.301	C25H46NO7P	184660	66626.7	83261.6	80032	84848.5	75638.7	98934.8	80271.4	57970.3	40897.6	50759.3	58303.2	96023.9	78493.6	104607	--	--	-	-	-	-
981	Lwhp010629	1-methyl-2-heptyl-4(1H)-quinolone	Alkaloids	[M+H]+	258.184	173.083	257.178	C17H23NO	14209.8	5642.1	7941.46	14235.7	19932.1	13516	30443	25706.1	22024.7	35218.2	29619.4	24341.5	21513.6	28215.1	27518.6	--	--	-	-	-	-
982	pme1738	3-Carbamyl-1-methylpyridinium;(1-Methylnicotinamide)	Alkaloids	[M+H]+	138.079	95	137.071	C7H9N2O	4054.21	17740.7	9	9	9	9	16059	8510.84	6737.37	6287.2	17527.9	9984.99	11888.4	15801.8	13482.7	--	--	C02918	ko01100//Metabolic pathways;ko00760//Nicotinate and nicotinamide metabolism	Global and overview maps;Metabolism of cofactors and vitamins	Metabolism
983	mws1580	Amygdalin	Alkaloids	[M-H]-	456.151	322.8	457.158	C20H27NO11	187406	194266	208408	206127	201512	206149	91029.1	132801	159284	102226	141278	139106	204781	153552	188399	29883-15-6	HMDB0035030	C08325	ko01110//Biosynthesis of secondary metabolites;ko00460//Cyanoamino acid metabolism	Global and overview maps;Metabolism of other amino acids	Metabolism
984	pmf0314	cis-Abienol	Others	[M-H]-	289.254	157	290.261	C20H34O	15357.5	19737	21002.4	14950.3	11969.3	15952.1	12914.7	18890.3	12473.6	13834.2	19243.9	16302.6	13153.3	12765.6	16459.1	--	--	C20481	ko01110//Biosynthesis of secondary metabolites;ko00904//Diterpenoid biosynthesis	Global and overview maps;Metabolism of terpenoids and polyketides	Metabolism
985	pmb0325	Feruloylspermidine	Alkaloids	[M+H]+	322.212	177.055	321.205	C17H27N3O3	170469	138695	181783	74921	71155.9	78318	161400	156498	112109	141068	84073.7	88345	113535	127973	150909	--	--	-	-	-	-
986	pme3033	N,N-Dimethylglycine	Amino acids and derivatives	[M+H]+	104.071	86	103.063	C4H9NO2	233951	177479	223551	278755	286376	325186	419467	408185	438289	229140	257812	225369	341094	269022	266701	1118-68-9	HMDB0000092	C01026	ko01100//Metabolic pathways;ko00260//Glycine, serine and threonine metabolism	Amino acid metabolism;Global and overview maps	Metabolism
987	pme3382	N-Acetyl-L-threonine	Amino acids and derivatives	[M-H]-	160.061	98	161.069	C6H11NO4	46458.3	52094.2	33118.8	38124.7	34803.7	29757.1	29376.6	29992.4	34195.4	42138.4	46271.3	37430.4	41620.6	37693.5	31070.8	17093-74-2	HMDB0062557	-	-	-	-
988	pmb0639	Apigenin-8-C-glucoside-7-O-Sophoroside	Flavonoids	[M+H]+	757.219	595.2	756.211	C33H40O20	9	9	9	212158	81552.2	224611	75907.1	56687.4	63923.2	250950	180058	160534	97624.9	127957	103873	--	--	-	-	-	-
989	pmn001704	2,3-Dihydroxy-5(6),12(13)-diene-ursolic acid	Terpenoids	[M-H]-	469.332	423.327	470.34	C30H46O4	4132.91	3497.14	2292.26	2532.75	3666.82	3044.38	5374.23	3074.33	2313.66	3360.43	3028.81	2919.6	4496.23	3351.26	3921.3	--	--	-	-	-	-
990	mws1068	Kaempferol (3,5,7,4'-Tetrahydroxyflavone)	Flavonoids	[M-H]-	285.041	151	286.048	C15H10O6	19268.3	22776.7	15633.3	13217.8	20268	18096.6	9	3165.26	16964.9	9	9	9	18356.3	14029.2	14829.6	--	--	C05903	ko01100//Metabolic pathways;ko01110//Biosynthesis of secondary metabolites;ko00941//Flavonoid biosynthesis;ko00944//Flavone and flavonol biosynthesis	Biosynthesis of other secondary metabolites;Global and overview maps	Metabolism
991	pmb2654	Anthranilate-1-O-Sophoroside	Phenolic acids	[M-H]-	460.1	117.9	461.153	C19H27NO12	61303.5	11114.8	9	17690.6	26316.3	26856.3	56033.9	55458.9	53971	31715.4	33362.8	38613.5	43531.5	32642.7	41273.5	--	--	-	-	-	-
992	Hmlp001371	Cyclo(Tyr-Ala)	Amino acids and derivatives	[M+H]+	235.108	120.081	234.1	C12H14N2O3	35984.3	30285.7	109500	29369.2	17843.6	14059.8	3292.59	9911.26	4986.17	5259.03	4292.86	4196.8	22200.6	25705.3	29806.3	--	--	-	-	-	-
993	pmb1283	L-Glutaminyl-L-valyl-L-valyl-L-cysteine	Amino acids and derivatives	[M+H]+	448.1	163.5	447.215	C18H33N5O6S	121580	149515	118096	150825	184258	168140	194740	175183	150656	142484	127367	168122	168095	189183	140332	--	--	-	-	-	-
994	MWS1875	2-Naphthol*	Phenolic acids	[M-H]-	143.05	115.055	144.058	C10H8O	14406.8	22251.8	28964.9	12975.7	29988.4	44493.3	15232.8	26680	27451.6	13092.9	27931.3	24032.8	20883	27161.1	27496.6	--	--	-	-	-	-
995	pme1286	S-(5'-Adenosy)-L-homocysteine	Amino acids and derivatives	[M+H]+	385.129	250	384.122	C14H20N6O5S	150375	121100	129411	332216	362716	312869	312490	256020	306589	328160	341510	337059	212176	281954	232307	--	--	C00021	ko01100//Metabolic pathways;ko01230//Biosynthesis of amino acids;ko00270//Cysteine and methionine metabolism	Amino acid metabolism;Global and overview maps	Metabolism
996	mws0264	D-Trehalose	Others	[M-H]-	341.109	119.035	342.116	C12H22O11	35652.9	231208	143562	67804.2	283355	243600	122892	103660	66674.8	84785.9	79092.9	71715.2	43525.7	58804.7	53134.9	--	--	C01083	ko01100//Metabolic pathways;ko01110//Biosynthesis of secondary metabolites;ko02010//ABC transporters;ko00500//Starch and sucrose metabolism	Carbohydrate metabolism;Global and overview maps;Membrane transport	Environmental Information Processing;Metabolism
997	Lmhn002321	Vnilloylcaffeoyltartaric acid	Phenolic acids	[M-H]-	461.07	167.04	462.08	C21H18O12	164454	221396	206273	158072	194932	167447	63010.5	105033	121416	62524.9	115014	85061.8	118748	135062	99907.2	--	--	-	-	-	-
998	Lmbn003524	9-Oxononanoic acid	Organic acids	[M-H]-	171.103	99.0815	172.11	C9H16O3	20374	17514.6	31071.5	17137.7	13355.1	20996.9	9	9	9	15939.8	5563.15	10957.2	22111.7	20835.4	16472.5	--	--	C16322	ko01110//Biosynthesis of secondary metabolites;ko00592//alpha-Linolenic acid metabolism	Global and overview maps;Lipid metabolism	Metabolism
999	MWSHY0029	Quercetin	Flavonoids	[M+H]+	303.05	229.05	302.043	C15H10O7	20918.3	11742.3	19531.6	6881.6	19679.6	21462.3	16511.8	5450.65	30699.5	19706.4	30588.9	17476	25734.3	23323.3	31118.2	117-39-5	HMDB0005794	C00389	ko01100//Metabolic pathways;ko01110//Biosynthesis of secondary metabolites;ko00941//Flavonoid biosynthesis;ko00944//Flavone and flavonol biosynthesis	Biosynthesis of other secondary metabolites;Global and overview maps	Metabolism
1000	pmn001370	Pinoresinol-4,4'-O-di-O-glucoside	Lignans and Coumarins	[M-H]-	681.24	519.188	682.247	C32H42O16	112422	105861	99289.2	129456	156614	132225	31008.3	31497.3	24322.8	39160.3	27660.1	32629.8	66148.4	50594.8	66677.5	--	--	-	-	-	-
1001	pme2596	4-Pyridoxic acid	Others	[M+H]+	184.06	148	183.053	C8H9NO4	639569	540978	536884	973480	845785	1.00124e+06	732549	756857	658176	881485	683170	845252	612227	699253	823987	82-82-6	HMDB0000017	C00847	ko01100//Metabolic pathways;ko01120//Microbial metabolism in diverse environments;ko00750//Vitamin B6 metabolism	Global and overview maps;Metabolism of cofactors and vitamins	Metabolism
1002	MWSmce709	Isoquinoline	Alkaloids	[M+H]+	130.065	103.055	129.058	C9H7N	38572	37283.3	22576.4	30167.7	29507.8	31602	9	9	9	9	9	9	30466.6	26412.8	35621	119-65-3	HMDB0034244	-	-	-	-
1003	pme2134	D-Threitol	Others	[M-H]-	121	59	122.058	C4H10O4	53516.1	59442.3	49624.5	52760.3	45660.7	36574.5	39009.1	38919.9	41214.6	46510.7	38331.4	51966.1	54325.2	61473	45398.1	2418-52-2	HMDB0004136	-	-	-	-
1004	pme1975	Malonic acid	Organic acids	[M-H]-	103.004	59	104.06	C3H4O4	106147	159449	118603	125991	56772.3	99769.9	123810	152735	84857.8	71537	122634	117359	111757	116295	146229	141-82-2	HMDB0000691	C00383	ko00240//Pyrimidine metabolism;ko00410//beta-Alanine metabolism	Metabolism of other amino acids;Nucleotide metabolism	Metabolism
1005	Lmhp009497	LysoPE 20:4	Lipids	[M+H]+	502.293	361.274	501.286	C25H44NO7P	100620	79632	57498	36841.2	45474	43780.1	31451.8	39581.5	34636.1	17810	33324.3	27614.5	45701.5	46310.1	34995.5	--	--	-	-	-	-
1006	Lmyn002435	Hydrangeifolin I	Phenolic acids	[M-H]-	415.161	253.072	416.168	C19H28O10	9	9	9	28411.3	25397.1	42357.7	13299.8	15694.1	42136.9	9	9	9	39892.9	40334.5	30497	--	--	-	-	-	-
1007	pmp000587	Luteolin-7-O-(6''-malonyl)glucoside	Flavonoids	[M+H]+	535.108	287.05	534.101	C24H22O14	270685	310322	323365	392995	560717	562906	9	9	25870.5	51227.4	57483.5	38374.9	183963	240646	190795	--	--	-	-	-	-
1008	pmb0716	Tricin-4'-O-glucoside-7-O-glucoside	Flavonoids	[M+H]+	655.187	331.081	654.18	C29H34O17	25064	18661.2	11810.3	21770.6	7342.33	10093	17387.4	11959.2	21583.8	3858.37	9205.52	11989.6	18668.1	18341.2	14065.2	--	--	-	-	-	-
1009	pme2732	1-Naphthylacetic acid	Organic acids	[M+H]+	187.1	141	186.068	C12H10O2	13635.4	12173.1	10145.9	18024.4	23613.6	21666	11079.8	15291.5	8001.26	11876.1	13512.9	7485.55	11078.9	14761.3	14424.7	86-87-3	HMDB0032708	-	-	-	-
1010	pme1210	L-Methionine	Amino acids and derivatives	[M+H]+	150.058	61	149.051	C5H11NO2S	276802	194250	357916	548665	536685	672564	629211	366592	591245	482061	460593	492496	320236	426615	346823	59-51-8	HMDB0033951	C00073	ko01100//Metabolic pathways;ko01110//Biosynthesis of secondary metabolites;ko01230//Biosynthesis of amino acids;ko01210//2-Oxocarboxylic acid metabolism;ko00970//Aminoacyl-tRNA biosynthesis;ko00270//Cysteine and methionine metabolism;ko00966//Glucosinolate biosynthesis	Amino acid metabolism;Biosynthesis of other secondary metabolites;Global and overview maps;Translation	Genetic Information Processing;Metabolism
1011	pma3101	Nicotinate D-ribonucleoside	Others	[M]+	256.08	124.1	256.082	C11H14NO6+	777190	848323	763543	1.33737e+06	1.05468e+06	1.43066e+06	953241	1.34163e+06	1.6596e+06	1.24867e+06	1.44124e+06	1.27014e+06	1.12193e+06	1.11528e+06	1.44124e+06	-	HMDB0006809	C05841	ko01100//Metabolic pathways;ko00760//Nicotinate and nicotinamide metabolism	Global and overview maps;Metabolism of cofactors and vitamins	Metabolism
1012	MWS0435	Acetaminophen	Alkaloids	[M-H]-	150.056	93.0401	151.063	C8H9NO2	8369.98	9920.9	9650.04	3857.93	2512.18	2894.89	2898.34	4153.84	6402.86	9	9	3650	5907.09	4935.23	4381.38	103-90-2	HMDB0001859	-	-	-	-
1013	pmp001079	Luteolin-7-O-neohesperidoside (Lonicerin)*	Flavonoids	[M+H]+	595.166	287.05	594.159	C27H30O15	9	85389.2	117311	104544	95919.6	9	52582.3	15972.3	9	11944.8	16182.3	9	61287.8	83056.4	70648.9	--	--	C12630	ko00944//Flavone and flavonol biosynthesis	Biosynthesis of other secondary metabolites	Metabolism
1014	pmp000786	Eupatorin; 3',5-Dihydroxy-4',6,7-Trimethoxyflavone	Flavonoids	[M+H]+	345.097	330.07	344.09	C18H16O7	3985.1	6918.58	4079.8	4442.59	2925.46	2330.47	21468.2	6609.53	3514.54	1955.21	5785.19	3418.39	4700.81	5789.05	6399.4	--	--	-	-	-	-
1015	Lmgp004784	Apiferol	Flavonoids	[M+H]+	275.091	139.04	274.084	C15H14O5	334319	305809	69849.3	110315	124841	160832	277233	600153	630684	154755	202847	196936	197944	158112	149673	--	--	-	-	-	-
1016	pme0257	Uracil	Nucleotides and derivatives	[M-H]-	111.02	67	112.027	C4H4N2O2	68789.1	79998.2	59957.9	73984.1	100435	70812	97327.2	121515	93578.2	90326.7	81554.8	109546	109024	128918	95111.5	66-22-8	HMDB0000300	C00106	ko01100//Metabolic pathways;ko00240//Pyrimidine metabolism;ko00770//Pantothenate and CoA biosynthesis;ko00410//beta-Alanine metabolism	Global and overview maps;Metabolism of cofactors and vitamins;Metabolism of other amino acids;Nucleotide metabolism	Metabolism
1017	mws0982	1-Methylhistamine	Alkaloids	[M+H]+	126.103	68	125.095	C6H11N3	29397.2	26048.6	28545.1	23099.1	25672.6	28711.4	26797.2	24032	24747.8	25464.6	23599.4	28133.3	29979.6	23825.2	22703.8	501-75-7	HMDB0000898	C05127	ko00340//Histidine metabolism	Amino acid metabolism	Metabolism
1018	Hmmp002124	Indole-3-carboxaldehyde	Alkaloids	[M+H]+	146.06	118.06	145.053	C9H7NO	616985	543554	573600	355373	482630	396268	517102	550141	291375	403168	307167	282839	364185	493237	464954	58-63-9	HMDB0000195	-	-	-	-
1019	pmb3012	Chrysoeriol-7-O-glucoside	Flavonoids	[M-H]-	461.109	299.2	462.116	C22H22O11	66076.2	83267.6	68351.1	82453.6	92699.6	65524.2	108558	144103	147738	112832	97609.3	95514.8	87955.4	81519.2	109013	--	--	-	-	-	-
1020	Zmpn000638	3-Guanidinopropionic acid	Organic acids	[M-H]-	130.05	88.0413	131.07	C4H9N3O2	64963.7	69393.4	78608	65902.4	82002.8	79307	124411	96441.6	116947	108819	108618	152137	78536.8	105979	101810	-	HMDB0013222	-	-	-	-
1021	Lmhp009349	LysoPE 20:4(2n isomer)	Lipids	[M+H]+	502.293	361.274	501.286	C25H44NO7P	108709	78648.8	56535.5	39122.4	44620.9	40948.3	37138.6	36735	47782.2	19711.8	30713.5	22271.2	39325.4	50244.9	53410.3	--	--	-	-	-	-
1022	MWSmce295	1-beta-D-Arabinofuranosyluracil	Nucleotides and derivatives	[M+H]+	245.072	113.032	244.07	C9H12N2O6	912970	933878	793041	834423	463434	590188	774642	1.32562e+06	2.11655e+06	635858	973110	725390	783391	933755	1.07171e+06	--	--	-	-	-	-
1023	Lmsn003778	1-O-Caffeoyl-4-O-galloyl-β-D-glucose	Phenolic acids	[M-H]-	493.099	169.014	494.106	C22H22O13	17431.3	15267.3	21309.6	29062.3	34336.2	26254.3	6808.86	6221.54	4873.13	11247.7	7134.04	4388.88	16805.3	18335.7	13427	--	--	-	-	-	-
1024	MWS0442	Maltotriose	Others	[M+Na]+	527.156	365.102	504.169	C18H32O16	9	15540	18006.4	80782	99218.3	100166	8766.53	10178.2	17090.5	140566	125673	142100	80793.1	61432.9	82210.2	1109-28-0	HMDB0001262	C01835	ko02010//ABC transporters	Membrane transport	Environmental Information Processing
1025	Hmbp002498	Scopoletin-7-O-xylosyl(1→6)glucoside	Lignans and Coumarins	[M+H]+	487.144	193.05	486.137	C21H26O13	12542.6	18630.7	13405	8873.77	8182.41	12630.8	28019.3	48175.6	31065.2	23562.9	22901.9	19774.9	17582.5	24049	20776.2	--	--	-	-	-	-
1026	Lmtn003032	Sambunigrin	Alkaloids	[M-H]-	294.1	161.04	295.106	C14H17NO6	442342	462440	553779	534958	516738	637480	683593	613340	516874	640214	626837	679912	611435	686362	500907	99-19-4	HMDB0034981	-	-	-	-
1027	Lmzp004885	Tricin (5,7,4'-Trihydroxy-3',5'-dimethoxyflavone)	Flavonoids	[M+H]+	331.081	315.05	330.074	C17H14O7	8164.27	6268.38	8131.45	8924.52	9513.17	11146.5	1265.52	4273.68	10802.9	765.739	3036.76	3387.41	5373.89	6517.82	7367.06	--	--	-	-	-	-
1028	MWSslk083	4-Hydroxy-3,5-dimethoxybenzyl alcohol	Phenolic acids	[M-H]-	183.065	153.02	184.074	C9H12O4	3776.64	13153.1	9187.75	3847.47	11688.2	3318.29	4800.5	1895.12	11070.7	9	9	9	6244.84	7756.11	5775.21	--	--	-	-	-	-
1029	pmb1587	4-Hydroxy-3,5-diisopropylbenzaldehyde	Phenolic acids	[M+H]+	207.138	165.2	206.131	C13H18O2	8792.51	5858.08	10139.7	7408.36	10318.4	10037.7	4690.57	5791.53	7898.27	5592.7	6936.31	7804.47	8378.63	6228.4	6753.47	--	--	-	-	-	-
1030	MWSmce455	Vanillic acid methyl ester	Phenolic acids	[M-H]-	181.051	107.015	182.058	C9H10O4	28744.6	37698.8	25367.9	36060.3	25323.7	34534.3	25795	17764.1	22139.7	11830.5	18050.6	15270.5	29349.6	30653.1	22575.1	--	--	-	-	-	-
1031	Lmgn000242	4,5,6-Trihydroxy-2-oxohexanoic acid	Organic acids	[M-H]-	177.041	113.024	178.048	C6H10O6	8950.18	7469.3	13294.3	13050.7	8554.14	7793.75	18692.9	20292.5	17564.4	35629	23523.9	24536.1	17562.5	16274.8	21861.9	--	--	C01216	ko01100//Metabolic pathways;ko01120//Microbial metabolism in diverse environments;ko00052//Galactose metabolism	Carbohydrate metabolism;Global and overview maps	Metabolism
1032	MWSmce584	L-Tyramine	Alkaloids	[M+H]+	138.091	77.0387	137.084	C8H11NO	61366.4	48841.4	58823.4	15132.9	22686.9	13015.1	16354	27810.4	13068.5	17499.2	18438.1	18798.7	37333.9	27151.3	32327.5	--	--	C00483	ko01110//Biosynthesis of secondary metabolites;ko00350//Tyrosine metabolism;ko00950//Isoquinoline alkaloid biosynthesis	Amino acid metabolism;Biosynthesis of other secondary metabolites;Global and overview maps	Metabolism
1033	Lmmp001410	Dihydrocaffeoylputrescine	Alkaloids	[M+H]+	253.155	165.054	252.147	C13H20N2O3	30408.3	27160.7	31315.9	9	9	9	9	9	9	11746.4	16467.2	10956.1	20723	17132.6	15204.4	--	--	-	-	-	-
1034	pmn001368	Olivil-4,4'-Di-O-glucoside	Lignans and Coumarins	[M-H]-	699.251	537.197	700.258	C32H44O17	36792.6	31619.3	31362	13220.1	29784	27484.7	12435.9	29495.4	16687.7	25892.6	23547.7	15558	20256.5	23900	17406.3	--	--	-	-	-	-
1035	pmp000585	Apigenin-7-O-(6''-malonyl)glucoside	Flavonoids	[M+H]+	519.113	433.11	518.106	C24H22O13	25253.7	10859.6	20389.2	18641.1	14606.5	16180.5	9	9	9	9	9	9	17950.2	15137.2	13085.6	--	--	-	-	-	-
1036	Lmhn002683	p-Coumaroylcaffeoyltartaric acid	Phenolic acids	[M-H]-	457.08	163.04	458.085	C22H18O11	21854.9	29698.9	36149.5	22848.5	14256.9	40584.7	22342.4	34388.3	24589.7	25651.6	16339.7	26378.4	24331.5	22130.1	29996.2	--	--	-	-	-	-
1037	Zmpn000095	Sorbitol-6-phosphate	Others	[M-H]-	261.038	78.9588	262.045	C6H15O9P	158423	138390	135471	175664	236487	211819	174676	150571	160905	145269	175666	189702	143764	193528	154823	20479-58-7	HMDB0005831	C00644	ko00051//Fructose and mannose metabolism	Carbohydrate metabolism	Metabolism
1038	Hmtp000776	4,5,6-Trihydroxy-2-cyclohexen-1-ylideneacetonitrile	Alkaloids	[M+H]+	168.066	105.034	167.059	C8H9NO3	142653	156813	171712	236436	237841	219437	302861	286813	266611	250632	217933	275345	184208	212777	252913	--	--	-	-	-	-
1039	Zmgn000447	3-Phospho-D-glyceric acid	Others	[M-H]-	184.98	78.9583	185.993	C3H7O7P	150973	114593	104071	263006	297667	337780	377107	375727	283542	373386	399638	446003	236370	326422	290191	-	HMDB0060180	C00197	ko01100//Metabolic pathways;ko01110//Biosynthesis of secondary metabolites;ko01120//Microbial metabolism in diverse environments;ko01130//Biosynthesis of antibiotics;ko01230//Biosynthesis of amino acids;ko01200//Carbon metabolism;ko00630//Glyoxylate and dicarboxylate metabolism;ko00260//Glycine, serine and threonine metabolism;ko00710//Carbon fixation in photosynthetic organisms;ko00030//Pentose …	Amino acid metabolism;Carbohydrate metabolism;Energy metabolism;Global and overview maps;Lipid metabolism	Metabolism
1040	pmb0964	Isopentenyladenine-7-N-glucoside	Nucleotides and derivatives	[M+H]+	366.2	204.1	365.17	C16H23N5O5	76572.4	68996.6	61461.3	1.08097e+06	1.19898e+06	1.31302e+06	75733.5	49415.4	87850.8	1.52272e+06	1.5103e+06	1.52034e+06	672305	642065	856528	--	--	-	-	-	-
1041	mws4183	Quercetin-3-O-arabinoside	Flavonoids	[M-H]-	433.078	300.033	434.085	C20H18O11	8.18172e+06	6.25362e+06	8.86409e+06	1.03163e+07	1.04916e+07	1.01512e+07	8.13151e+06	9.1891e+06	8.80798e+06	5.00626e+06	6.36347e+06	7.24592e+06	8.98029e+06	8.9408e+06	6.68026e+06	--	--	-	-	-	-
1042	pme2289	Retinol (Vitamin A1)	Others	[M+H]+	287.2	119	286.23	C20H30O	12093.8	15908	13238.2	18401.7	13474.3	16705.2	9	9	9	9	9	9	11780.8	8508.42	10381.4	--	--	C00473	ko01100//Metabolic pathways	Global and overview maps	Metabolism
1043	mws0567	4-Guanidinobutyric acid	Organic acids	[M+H]+	146.092	87	145.085	C5H11N3O2	928463	779745	608095	717628	833424	758303	601153	491745	503280	825150	738007	631054	644267	753983	889397	463-00-3	HMDB0003464	C01035	ko01100//Metabolic pathways;ko00330//Arginine and proline metabolism	Amino acid metabolism;Global and overview maps	Metabolism
1044	Lmsn004674	1-O-Cinnamoyl-β-D-glucose	Phenolic acids	[M-H]-	309.098	147.045	310.105	C15H18O7	11581.5	14221.1	21581.3	30765.4	21420.9	20338.3	28952.5	38944.2	10853.1	15801.3	21057.4	14996.6	28347.6	34282.2	24991.4	--	--	-	-	-	-
1045	Lmqp000873	Succinic anhydride	Organic acids	[M+H]+	101.022	55.0171	100.017	C4H4O3	104233	91924.6	132972	140767	194419	204450	72545.6	128298	59105.8	115588	95723.3	144334	113628	91826.3	127246	108-30-5	HMDB0032523	-	-	-	-
1046	pmn001644	Quercetin-3-O-(2''-O-acetyl)glucuronide	Flavonoids	[M-H]-	519.078	300	520.085	C23H20O14	9	9	9	4765.24	12545.6	9711.05	7848.63	5718.86	4333.21	9	9	9	4742.12	5604.65	6558.32	--	--	-	-	-	-
1047	MWSslk124	2-Benzylsuccinic Acid	Organic acids	[M-H]-	207.067	163.076	208.074	C11H12O4	51201.5	55139.4	50043.4	41794	41926.4	44523	42662.5	32078.1	61587.6	34019.6	32184.1	25582	50481.8	37756.7	39597.3	--	--	-	-	-	-
1048	Lmmn002484	Cycloolivil-4''-O-glucoside	Lignans and Coumarins	[M-H]-	537.198	215.1	538.205	C26H34O12	27899.2	35743.4	27258	31049.6	38876	26413.3	34254.4	24347.7	16896.3	20382	24821.6	17241	20814.9	28419	27389.3	--	--	-	-	-	-
1049	Lmbn005172	2,6-Dimethoxybenzaldehyde	Phenolic acids	[M-H]-	165.056	119.05	166.063	C9H10O3	89471.7	111331	79211.8	70393.4	94331.6	64931	238385	212922	198071	116271	135884	106429	153304	122296	113404	--	--	-	-	-	-
1050	Zmyn002323	2-Hydroxyphenylacetic acid	Organic acids	[M-H]-	151.039	107.05	152.047	C8H8O3	69888.7	73626.5	92010.5	127173	117193	143350	68772.9	43470.5	56269.7	65076.2	80454.2	76802.2	65693.3	61933.3	83260.3	614-75-5	HMDB0000669	C05852	ko01100//Metabolic pathways;ko01120//Microbial metabolism in diverse environments;ko00360//Phenylalanine metabolism	Amino acid metabolism;Global and overview maps	Metabolism
1051	mws0988	Rhamnetin; 3,5,3',4'-Tetrahydroxy-7-Methoxyflavone	Flavonoids	[M-H]-	315.051	165	316.058	C16H12O7	9945.19	9	32488.7	9	9	9	12985.9	28956.4	73051.1	4130.4	32588.9	20783.8	16339.1	22451	21302.5	--	--	-	-	-	-
1052	mws0366	γ-Linolenic Acid*	Lipids	[M-H]-	277.217	277.219	278.225	C18H30O2	794169	853586	745874	847541	803322	660249	721872	561355	635046	655776	577369	624297	1.0255e+06	896672	737302	--	--	C06426	ko01100//Metabolic pathways;ko00591//Linoleic acid metabolism;ko01040//Biosynthesis of unsaturated fatty acids	Global and overview maps;Lipid metabolism	Metabolism
1053	Zmgn002106	N-Acetyl-L-phenylalanine	Amino acids and derivatives	[M-H]-	206.084	58.0299	207.089	C11H13NO3	1.54174e+06	1.33665e+06	1.57707e+06	1.76696e+06	2.27411e+06	2.13412e+06	1.90148e+06	2.16346e+06	1.59054e+06	2.15948e+06	2.11489e+06	2.16284e+06	1.76948e+06	2.06803e+06	1.48969e+06	2018-61-3	HMDB0000512	C03519	ko00360//Phenylalanine metabolism	Amino acid metabolism	Metabolism
1054	HJAP046	1-(2,4,5-Trimethoxyphenyl)-1,2-propanedione	Phenolic acids	[M+H]+	239.091	206.059	238.084	C12H14O5	132393	89890	120103	55742.1	80901.2	29233.7	58477.8	30928.4	86151.3	61968.4	36158.5	50858	46935.5	38472.1	53584	2020-84-0	HMDB0031771	-	-	-	-
1055	pmf0289	Riboprine	Nucleotides and derivatives	[M+H]+	336.167	148	335.159	C15H21N5O4	119527	116111	111311	116057	81591.8	86729.1	69384.9	79363.8	103883	60443.8	68878.1	57297.5	74317.5	103419	88867.7	--	--	C16427	ko01110//Biosynthesis of secondary metabolites;ko00908//Zeatin biosynthesis	Global and overview maps;Metabolism of terpenoids and polyketides	Metabolism
1056	pmb2855	L-Glutamine-O-glycoside	Amino acids and derivatives	[M-H]-	307	145	308.122	C11H20N2O8	70453.7	173146	75133.4	51050	66981.6	77455.4	25353.5	40436.2	46138.4	50671.6	32654.2	38863	46636.2	57290.6	41683.6	--	--	-	-	-	-
1057	Lmfp001509	1-O-Galloyl-rhamnose	Phenolic acids	[M+H]+	317.087	153.021	316.079	C13H16O9	31653.3	34573.3	34932.2	41360	44542	45919.7	91464.2	66949.2	65874.6	79887.6	76935.5	77355.2	39486.7	51922.3	54388.7	--	--	-	-	-	-
1058	Lmtn002324	Benzyl-(2''-O-glucosyl)glucoside*	Phenolic acids	[M-H]-	431.15	269.1	432.163	C19H28O11	21204.2	19578.3	29684.7	20934.6	24085.7	27147.8	49613.1	62088.1	50229.3	51923.2	60453.6	55304.4	51859.6	39182.6	39638	--	--	-	-	-	-
1059	mws1358	Pyrocatechol	Phenolic acids	[M-H]-	109.029	81	110.037	C6H6O2	74846.9	94861.8	69099.1	22102.1	81508.4	47991.5	114961	4830.7	145131	11949.9	39008.7	36548.6	60047.9	63018.7	45612.5	120-80-9	HMDB0000957	C00090	ko01100//Metabolic pathways;ko01120//Microbial metabolism in diverse environments;ko01220//Degradation of aromatic compounds	Global and overview maps	Metabolism
1060	Lmhn003074	Feruloylmalic acid	Phenolic acids	[M-H]-	309.06	193.05	310.069	C14H14O8	70464.1	75018.1	44853.6	54401.9	58446.4	58103.8	53823	69483.9	64910.9	66017	49608.1	60079.3	52767.3	70188.6	53721	--	--	-	-	-	-
1061	Lmgn000224	2-Methyl-3-oxosuccinic acid	Organic acids	[M-H]-	145.014	57.0346	146.022	C5H6O5	100660	112942	94973.6	233841	206509	191637	190951	271972	179345	174931	188408	190082	209811	185548	149675	--	--	C06030	ko00660//C5-Branched dibasic acid metabolism	Carbohydrate metabolism	Metabolism
1062	Hmhn003067	Phenylpropionic acid-O-β-D-glucopyranoside	Phenolic acids	[M-H]-	325.093	119.05	326.1	C15H18O8	109930	103936	102756	139868	119459	130580	131737	145415	140332	156764	125346	109289	103197	144425	123131	--	--	-	-	-	-
1063	MWS4396	1-Hydroxy-2-Naphthoic Acid	Organic acids	[M-H]-	187.04	143.057	188.047	C11H8O3	18940.5	14697.5	21466.4	9	9	9	19298.1	12962.1	26554.3	7964.01	5940.14	4403.22	10695.3	13897.3	10372.9	--	--	C03203	ko01100//Metabolic pathways;ko01120//Microbial metabolism in diverse environments;ko01220//Degradation of aromatic compounds	Global and overview maps	Metabolism
1064	Zmhn002750	4-O-(6'-O-Glucosylcaffeoyl)-4-hydroxybenzoic acid	Phenolic acids	[M-H]-	461.11	323.075	462.117	C22H22O11	75083.1	97962	47345.9	39508.3	32549.8	33008.6	21577.5	14681.4	26312.2	16244	21103.9	18682.2	41900	36288.1	29840.5	--	--	-	-	-	-
1065	MWSmce278	Acitretin	Others	[M+H]+	327.188	159.077	326.188	C21H26O3	5810.69	7864.44	14853.2	13305.7	8410.83	8855.23	14155.9	14151.5	13179.1	12369.6	10345.7	12854.5	10618.5	7747.41	8431.96	55079-83-9	HMDB0014602	-	-	-	-
1066	pmb2795	4-Methoxycinnamic acid	Phenolic acids	[M-H]-	177	145	178.063	C10H10O3	30777.4	27088.1	23252.6	44296.8	47564	46210.8	58382.5	56755.1	71261.2	55094.7	58227.3	54282	51708.2	47182.3	36852.8	830-09-1	HMDB0002040	-	-	-	-
1067	Lmjp007790	5-Hydroxy-3,7,4'-trimethoxyflavone	Flavonoids	[M+H]+	329.102	314.079	328.095	C18H16O6	2346.37	16703.4	3557.47	2539.06	1432.42	2773.62	9	9	9	9	9	9	4043	3734.49	2887.08	--	--	-	-	-	-
1068	mws0854	Rhamnose	Others	[M-H]-	163	59.01	164.069	C6H12O5	9	9	9	9	9	9	15733.3	30997.8	27757.6	9	17355.7	17305.6	16899.4	14755.8	12009.5	3615-41-6	HMDB0000849	C00507	ko01120//Microbial metabolism in diverse environments;ko00051//Fructose and mannose metabolism	Carbohydrate metabolism;Global and overview maps	Metabolism
1069	mws2608	N-Acetyl-D-galactosamine	Others	[M+H]+	222.097	84.0451	221.09	C8H15NO6	409480	454894	516789	419126	434458	484863	580307	568610	589235	547806	448343	423607	540102	395937	539194	14131-60-3	HMDB0000853	C01132	ko00052//Galactose metabolism	Carbohydrate metabolism	Metabolism
1070	Lmsp003161	Kaempferol-3-O-sophoroside-7-O-rhamnoside	Flavonoids	[M+H]+	757.219	287.056	756.211	C33H40O20	10954.9	6469.36	5468.64	5070.1	16590.6	9	2474.94	9	983.43	9	9	9	6848.56	4985.25	5437.46	--	--	-	-	-	-
1071	pmp001105	Kaempferol-3-O-neohesperidoside-7-O-glucoside	Flavonoids	[M+H]+	757.219	287.055	756.211	C33H40O20	10954.9	6469.36	5468.64	5070.1	16590.6	9	2474.94	9	983.43	9	9	9	6848.56	4985.25	5437.46	--	--	-	-	-	-
1072	mws0955	12-Oxo-5,8,10,14-eicosatetraenoic acid	Lipids	[M-H]-	317.212	113.098	318.219	C20H30O3	7584.22	7320.78	4455.29	4293.24	2658.95	4441.48	9	9	9	9	9	9	4039.37	4608.45	3271.42	--	--	C14807	ko00590//Arachidonic acid metabolism	Lipid metabolism	Metabolism
1073	mws0945	15-Oxo-5Z,8Z,11Z,13E-eicosatetraenoic acid	Lipids	[M-H]-	317.212	113.098	318.219	C20H30O3	7584.22	7320.78	4455.29	4293.24	2658.95	4441.48	9	9	9	9	9	9	4039.37	4608.45	3271.42	81416-72-0	HMDB0010210	C04577	ko00590//Arachidonic acid metabolism	Lipid metabolism	Metabolism
1074	pmb0580	Chrysin-5-O-glucoside (Toringin)	Flavonoids	[M+H]+	417.1	255.1	416.111	C21H20O9	2.75409e+06	2.44225e+06	1.97509e+06	3.11562e+06	2.16381e+06	3.1939e+06	1.08329e+07	1.01225e+07	8.59507e+06	1.02068e+07	8.83743e+06	9.53745e+06	4.8481e+06	5.82109e+06	6.8259e+06	--	--	-	-	-	-
1075	mws1401	L-Theanine	Amino acids and derivatives	[M+H]+	175.108	84	174.101	C7H14N2O3	12898.9	6398.75	40095.4	23269.6	25886.9	47709.8	93955.4	80775.1	78674.2	52054.1	55679.7	70458.1	31240.2	43666.1	41110.8	3081-61-6	HMDB0034365	-	-	-	-
1076	pmp000086	1-Feruloyl-sn-glycerol*	Phenolic acids	[M+H]+	269.102	177.05	268.095	C13H16O6	62702.2	50081.9	69117.6	50922.1	45097.9	27644.4	19278.8	39500.6	47709.3	30332	26024.9	23698.3	40086.8	45199.1	55736	--	--	-	-	-	-
1077	mws0213	Ribitol	Others	[M-H]-	151.061	71	152.069	C5H12O5	15986.7	9	4857.76	11103.6	9	16331.4	27055.3	13010.7	25665.7	12371.5	13614.1	11338.3	15892	18192.1	12868.1	488-81-3	HMDB0000508	C00474	ko01100//Metabolic pathways;ko00040//Pentose and glucuronate interconversions;ko00740//Riboflavin metabolism	Carbohydrate metabolism;Global and overview maps;Metabolism of cofactors and vitamins	Metabolism
1078	Zmyn000268	2,3-Dihydroxypropanal	Others	[M-H]-	89.0247	71.02	90.0317	C3H6O3	33526.7	21240.8	11966.4	29392.1	30505.1	15953.5	24230.5	13877.8	13467.1	17080.6	10697	10793.4	18267.8	25330.1	24671.7	56-82-6	HMDB0001051	-	-	-	-
1079	mws0874	3'-Adenylic Acid	Nucleotides and derivatives	[M-H]-	346.056	210.9	347.063	C10H14N5O7P	59024	58613.9	48425.7	41076.3	35008	53819.6	43652	116865	118651	55109.1	76905.5	58893	62871.7	48387.6	46338.4	84-21-9	HMDB0003540	C01367	ko00230//Purine metabolism	Nucleotide metabolism	Metabolism
1080	mws0954	5-Hydroxy-6,8,11,14-eicosatetraenoic acid	Lipids	[M-H]-	319.228	115.04	320.235	C20H32O3	1961.32	2964.66	2328.97	9	9	9	3208.14	3880.15	4902.93	9	9	9	3362.32	3196.11	2402.98	70608-72-9	HMDB0011134	C04805	ko00590//Arachidonic acid metabolism	Lipid metabolism	Metabolism
1081	pmp000273	Gambiriin B3	Tannins	[M+H]+	563.155	139.039	562.148	C30H26O11	176296	186287	144438	230388	214411	241931	331984	240320	338283	253329	309784	287719	193090	264062	265647	76236-90-3	HMDB0038358	-	-	-	-
1082	Hmpp103270	Eriodictyol-7-O-glucoronide	Flavonoids	[M+H]+	465.102	289.07	464.096	C21H20O12	3077.18	11581.6	13163.6	9	9925.1	9	9	9	9	5469.74	3913.8	9	6111.63	4550.55	4628.93	--	--	-	-	-	-
1083	Lmsn012480	Fupenzic acid	Terpenoids	[M-H]-	483.312	421.311	484.319	C30H44O5	15502.1	14231.5	14109	20762.6	19529.7	23057.3	11306.2	7518.75	10623.9	8571.81	5981.94	7560.36	11110.7	15192.9	11734.9	--	--	-	-	-	-
1084	pmb3045	Tricin-7-O-Glucuronide	Flavonoids	[M-H]-	505.099	329.1	506.106	C23H22O13	100371	101818	130845	105678	120231	122280	148890	140992	146581	183436	149876	138423	143690	141312	103617	--	--	-	-	-	-
1085	Smpp009887	3-O-trans-p-coumaroylrotundic acid	Terpenoids	[M+H]+	635.39	147.04	634.387	C39H54O7	13746.6	13304.8	14291.6	14919.6	19519.1	14046.9	16175.4	13505.6	12534	14165.1	12602.7	13076.3	12365.8	16643.5	17306	--	--	-	-	-	-
1086	pme2165	Orotic acid (Vitamin B13)	Others	[M-H]-	155.01	111	156.017	C5H4N2O4	33213.6	36094	44377	34653.4	56200.5	44257.5	32523.8	29752.7	47273.6	42850.9	18733.9	46381.3	37584	37886	50379.7	--	--	C00295	ko01100//Metabolic pathways;ko00240//Pyrimidine metabolism	Global and overview maps;Nucleotide metabolism	Metabolism
1087	pme0057	L-Homocysteine	Amino acids and derivatives	[M+H]+	136.043	118.1	135.035	C4H9NO2S	9	9	9	18929.5	21553	17544.5	48676.7	40658.7	25188.8	19717.8	30070.5	30579.8	31566.3	22591.7	25246.6	454-29-5	HMDB0000742	C00155	ko01100//Metabolic pathways;ko01110//Biosynthesis of secondary metabolites;ko01230//Biosynthesis of amino acids;ko00270//Cysteine and methionine metabolism;ko00920//Sulfur metabolism	Amino acid metabolism;Energy metabolism;Global and overview maps	Metabolism
1088	Hmcn002875	6-Hydroxyluteolin	Flavonoids	[M-H]-	301.035	255.02	302.043	C15H10O7	9	17972.6	19083.2	9	9	9	26067.3	5550.16	36008.6	9	9	9	22058.6	29668.7	22257.5	18003-33-3	HMDB0036632	-	-	-	-
1089	Lmqp012453	Ursolaldehyde	Terpenoids	[M+H]+	441.373	191.179	440.365	C30H48O2	24754.9	20336.9	18459	32802.3	30905.8	33163.9	40283.2	32806.6	26898.1	26778.2	30522.2	28702.3	21750.4	31030.5	28389.2	--	--	-	-	-	-
1090	pme1373	2'-Deoxycytidine-5'-monophosphate	Nucleotides and derivatives	[M-H]-	306.05	110	307.057	C9H14N3O7P	15244.2	17665.8	10041.7	8884.23	17428.8	12282.1	9	9	9	5095.56	16888.5	17189.7	9669.37	10462.1	13422	1032-65-1	HMDB0001202	C00239	ko01100//Metabolic pathways;ko00240//Pyrimidine metabolism	Global and overview maps;Nucleotide metabolism	Metabolism
1091	MWS3046	3-(3-Hydroxyphenyl)-3-hydroxypropanoic acid	Phenolic acids	[M-H]-	181.051	121.029	182.058	C9H10O4	56985	70231.7	52551	30165.7	53945.9	39644.5	68247	15720.9	78503.4	21730	29795.6	44466.5	43662.1	51871.8	62245.8	3247-75-4	HMDB0002643	-	-	-	-
1092	MWS0552	Cis-10-Pentadecenoic Acid(C15: 1)	Lipids	[M-H]-	239.202	223.026	240.209	C15H28O2	473108	317839	435978	436333	551112	531209	358066	387670	333522	380074	370517	333259	479962	362112	353708	--	--	-	-	-	-
1093	mws0341	2-Hydroxyisocaproic acid	Organic acids	[M-H]-	131.071	85	132.079	C6H12O3	143661	211673	199768	180469	212451	155520	149106	77558.2	175167	90260.5	113785	97182.5	154059	155349	111407	498-36-2	HMDB0000665	-	-	-	-
1094	Lmhp010573	1-Linoleoylglycerol-3-O-glucoside*	Lipids	[M+H]+	517.337	263.237	516.33	C27H48O9	9378.15	9176.99	7805.94	6742.28	7573.46	4746.69	3855.53	3764.05	3769.24	5064.13	5069.83	5156.7	6316.64	5295.25	4413.24	--	--	-	-	-	-
1095	HJAP024	Kaempferol-6,8-di-C-glucoside	Flavonoids	[M+H]+	611.159	593.153	610.154	C27H30O16	46956.6	44700.1	26298.9	47602.2	69313.1	78796.8	74455.3	18156.4	34460.5	38494.4	34726	39632.4	40663.7	58232.2	53738.2	--	--	-	-	-	-
1096	ML10171848	D-Arabinono-1,4-lactone	Others	[M-H]-	147.03	85.0291	148.037	C5H8O5	193225	115118	193124	212250	253320	290736	195912	205227	176508	180401	165626	222319	154258	220271	206181	--	--	-	-	-	-
1097	Lmjn007168	Quercetin-3,3'-dimethyl ether	Flavonoids	[M-H]-	329.067	271.026	330.074	C17H14O7	6968.37	7784.5	9433.73	9	9	9	8780.81	7522.85	6413.11	4147.01	1907.84	4064.53	5726.92	5018.42	7122.41	--	--	-	-	-	-
1098	Lmsn002887	1-O-Caffeoyl-β-D-xylose	Phenolic acids	[M-H]-	311.077	163.04	312.084	C14H16O8	35850.7	30556.9	27312.9	22522.9	32242.3	23734.6	9	9	9	9	9	9	18626.9	15727.5	22527.5	--	--	-	-	-	-
1099	mws0032	Myricetin	Flavonoids	[M+H]+	319.045	153	318.038	C15H10O8	62633.4	9	32881.9	103834	35440.8	56008.7	37407.7	13223.2	9	74990.8	64434.5	26432.7	42000.7	60013.1	56190.4	529-44-2	HMDB0002755	C10107	ko01110//Biosynthesis of secondary metabolites;ko00941//Flavonoid biosynthesis;ko00944//Flavone and flavonol biosynthesis	Biosynthesis of other secondary metabolites;Global and overview maps	Metabolism
1100	mws0251	Thymine	Nucleotides and derivatives	[M+H]+	127.05	110	126.043	C5H6N2O2	222116	559978	508752	282585	472729	313351	493540	78087.8	540223	126622	261642	295045	282725	399018	388724	65-71-4	HMDB0000262	C00178	ko01100//Metabolic pathways;ko00240//Pyrimidine metabolism	Global and overview maps;Nucleotide metabolism	Metabolism
1101	Lmbp002309	Sinapaldehyde-4-O-Glucoside	Phenolic acids	[M+H]+	371.102	209.048	370.126	C17H22O9	45676.9	42629.9	70169.8	77128.7	78852.1	63659.4	37788.8	30960.5	36966	40895.8	22841.9	9	32627.7	47072.1	41945.6	--	--	-	-	-	-
1102	Lmhp009526	2-α-Linolenoyl-glycerol-1-O-glucoside*	Lipids	[M+H]+	515.322	261.221	514.314	C27H46O9	33857.6	27551.3	22346.1	21196.1	13085.6	17845.9	14364.7	12128.8	20498.8	21088.1	18820.3	18392.1	17653.5	16780	23184.5	--	--	-	-	-	-
1103	pme1228	5-Hydroxy-L-tryptophan	Amino acids and derivatives	[M+H]+	221.092	204	220.085	C11H12N2O3	116112	105568	97715.9	153024	114562	111947	140936	318627	341671	115613	261789	209361	136869	191717	190605	4350-09-08	HMDB0000472	C00643	ko01100//Metabolic pathways;ko00380//Tryptophan metabolism	Amino acid metabolism;Global and overview maps	Metabolism
1104	pme2996	4-Hydroxycoumarin	Lignans and Coumarins	[M-H]-	161.024	116.6	162.032	C9H6O3	197396	181758	61429	162954	195068	195697	288005	234118	274620	217475	246127	213432	263280	225127	182291	1076-38-6	HMDB0003654	-	-	-	-
1105	mws0248	Uridine	Nucleotides and derivatives	[M-H]-	243.062	110	244.07	C9H12N2O6	1.18114e+06	974547	843230	1.14868e+06	690644	1.0101e+06	872150	1.45639e+06	2.27594e+06	882934	1.4215e+06	1.44008e+06	862942	1.02262e+06	1.23987e+06	58-96-8	HMDB0000296	C00299	ko01100//Metabolic pathways;ko00240//Pyrimidine metabolism	Global and overview maps;Nucleotide metabolism	Metabolism
1106	HJAP052	2,4,5-Trimethoxybenzaldehyde	Phenolic acids	[M+H]+	197.082	138.07	196.074	C10H12O4	8613.6	16608.3	10433.8	7619.73	4001.91	6229.64	9597.46	6978.61	8638.57	19763.1	12230.3	13924.7	12564.9	8686.36	10766.3	4460-86-0	HMDB0029648	-	-	-	-
1107	Lmmp003109	3'-O-Methyl-epicatechin	Flavonoids	[M+H]+	305.102	139.037	304.095	C16H16O6	77980.9	72746.9	70222	79070.6	77978.5	86467.9	90748.8	88927	75908.7	94340.4	93569.6	86731.6	94689.9	89913.5	66045.9	--	--	-	-	-	-
1108	Lmqn003210	5-Hydroxy-6,7-dimethoxyflavone	Flavonoids	[M-H]-	297.073	254.066	298.084	C17H14O5	10499.7	7998.76	9902.93	7272.64	13575.4	11468.3	14953.5	5509.69	15815.8	3760.34	7063.97	6567.64	10316.1	7119.36	9432.47	--	--	-	-	-	-
1109	Hmln002321	Quercetin-3-O-(6''-O-malonyl)glucoside	Flavonoids	[M-H]-	549.091	300	550.096	C24H22O15	17454.1	9903.47	17747.3	43380.8	30913.2	40883.1	961.252	1610.21	3367.18	9	9	9	13532.1	19451.7	18445.1	--	--	C12638	ko00944//Flavone and flavonol biosynthesis	Biosynthesis of other secondary metabolites	Metabolism
1110	Lmyn003028	Benzyl-β-gentiobioside*	Phenolic acids	[M-H]-	431.156	269.103	432.163	C19H28O11	32327.5	13331.6	22891.9	22890.7	9	25633.8	57757.3	53336.6	41289.2	43412.1	51774.2	33528.3	48914.2	40296.1	33809.9	--	--	-	-	-	-
1111	pmb0864	LysoPE 14:0	Lipids	[M+H]+	426.262	285.242	425.254	C19H40NO7P	69049	68206.8	61623.6	41740.9	40430.7	37629.7	51419.5	52409.8	43311.2	41271	44692.9	56768.3	58413.3	46567.8	67841.6	--	--	-	-	-	-
1112	Zmjp009119	5,4'-Dihydroxy-3,6,7,3'-tetramethoxyflavone*	Flavonoids	[M+H]+	375.107	345.061	374.1	C19H18O8	6193.56	14063.6	4674.38	6140.45	5120.25	3660.03	66715	25997.5	10359	9	14652.8	10760.5	15172.4	10548.9	14457.5	--	--	-	-	-	-
1113	mws1195	p-Coumaric acid methyl ester	Phenolic acids	[M+H]+	179.07	147.1	178.063	C10H10O3	188160	186234	119282	189920	185784	140706	162304	216362	211710	188428	338281	176088	136521	183735	198011	--	--	-	-	-	-
1114	Hmqp006023	Ethyl 9-Hydroxy-10,12-octadecadienoic acid	Lipids	[M+H]+	326.274	309.27	324.266	C20H36O3	4674.39	5732.09	4368.51	3142.5	4439.98	4584.57	4269.24	2578.97	4174.12	3277.49	2399.79	2864.81	3476.15	4612.77	3309.97	--	--	-	-	-	-
1115	ML10179289	2-Phenylethanol	Phenolic acids	[M-H2O+H]+	105.069	77.0382	122.073	C8H10O	200583	204096	229036	122080	201412	130803	173674	9	216751	91937.5	84984.3	130644	122189	178074	162417	56011-02-0	HMDB0041615	C05853	ko00360//Phenylalanine metabolism	Amino acid metabolism	Metabolism
1116	Lmsp004450	Dehydrodiconiferyl alcohol	Lignans and Coumarins	[M+H]+	359.149	131.049	358.142	C20H22O6	59981	52675.2	45493.2	64645.2	47559.6	68431.4	55074.3	64658.7	46288	75020.8	65525.2	58243.3	51782.5	67977.3	48364.8	--	--	-	-	-	-
1117	pme3311	D-Fructose-1,6-biphosphate	Others	[M-H]-	339	97	339.996	C6H14O12P2	168288	153140	165178	130377	214442	225379	123019	95514.1	136540	63212.9	160119	135936	159925	115847	118937	--	--	C00354	ko01100//Metabolic pathways;ko01110//Biosynthesis of secondary metabolites;ko01120//Microbial metabolism in diverse environments;ko01130//Biosynthesis of antibiotics;ko01200//Carbon metabolism;ko00400//Phenylalanine, tyrosine and tryptophan biosynthesis;ko00710//Carbon fixation in photosynthetic organisms	Amino acid metabolism;Energy metabolism;Global and overview maps	Metabolism
1118	MWSmce490	2',4',6'-Trihydroxyacetophenone	Phenolic acids	[M-H]-	167.037	123.045	168.042	C8H8O4	50176.2	31782.8	36348.9	35032.2	39489.2	45231.4	48190.3	7926.78	39994.7	9	15195.8	39675.7	17963	20258.7	25731.4	480-66-0	HMDB0029644	-	-	-	-
1119	MWS2041	2,3-Dimethylmaleic anhydride	Organic acids	[M-H]-	125.026	81.0334	126.032	C6H6O3	9	9	9	1448.89	1522.04	5956.41	9	977.53	9	9	9	9	1448.89	1451.34	1025.58	--	--	-	-	-	-
1120	pme2831	1,1-Dimethylbiguanide	Alkaloids	[M+H]+	130	71.9	129.101	C4H11N5	3931.85	3492.68	11645.3	3985.41	6738.14	6886.62	10413.6	6926.6	3895.53	9	9	9	3970.7	3434.22	4959.95	1115-70-4	HMDB0001921	-	-	-	-
1121	Smhp004476	Isovitexin-2''-O-xyloside	Flavonoids	[M+H]+	565.15	433.11	564.148	C26H28O14	6344.5	5392.66	6373.57	9393.71	4697.69	16587.8	7704.02	7024.94	4780.78	9	3802.59	9	7800.74	8106.48	5631	--	--	-	-	-	-
1122	MWS4285	L-Lactic Acid	Organic acids	[M-H]-	89.0244	71.0183	90.0317	C3H6O3	35972.8	16057.2	11390.8	18607.8	28335.5	21035.5	9415.52	11859.5	12761.6	5121.62	12535.5	11074.2	18880.1	15504.4	12950.5	-	HMDB0144295	C00186	ko01100//Metabolic pathways;ko01110//Biosynthesis of secondary metabolites;ko01120//Microbial metabolism in diverse environments;ko01130//Biosynthesis of antibiotics;ko00010//Glycolysis / Gluconeogenesis;ko00051//Fructose and mannose metabolism;ko00620//Pyruvate metabolism;ko00640//Propanoate metabolism	Carbohydrate metabolism;Global and overview maps	Metabolism
1123	Hmjn008136	Camaldulenic acid	Terpenoids	[M-H]-	469.333	469.333	470.34	C30H46O4	272538	220800	306114	280836	370433	337796	628104	487337	494525	444973	408736	292652	481934	437223	328409	--	--	-	-	-	-
1124	Hmln000297	Inositol	Others	[M-H]-	179.055	59.01	180.063	C6H12O6	150099	115121	93886.4	201480	220438	237863	214606	172676	181422	220089	149094	180519	221873	154212	173804	87-89-8	HMDB0000211	C00137	ko01100//Metabolic pathways;ko01120//Microbial metabolism in diverse environments;ko01130//Biosynthesis of antibiotics;ko02010//ABC transporters;ko00052//Galactose metabolism;ko00053//Ascorbate and aldarate metabolism;ko00562//Inositol phosphate metabolism;ko04070//Phosphatidylinositol signaling system	Carbohydrate metabolism;Global and overview maps;Membrane transport;Signal transduction	Environmental Information Processing;Metabolism
1125	pme1187	5-Methyluridine	Nucleotides and derivatives	[M-H]-	257.078	124	258.085	C10H14N2O6	13234.2	11347.2	16165.4	9	9	9	24935	22245.3	25012.6	13756	15609.8	19114	16344	19827.6	13534.5	1463-10-1	HMDB0000884	-	-	-	-
1126	Hmxp007703	5,7,8,3',4'-Pentamethoxyflavanone*	Flavonoids	[M+H]+	375.143	211.06	374.137	C20H22O7	5733.79	4339.13	6533.95	6430.59	3066.84	3036.07	4548.8	1575.25	2896.15	9	9	9	3166.22	3132.34	4323.83	--	--	-	-	-	-
1127	pme2743	N-Phenylacetylglycine	Amino acids and derivatives	[M+H]+	194.081	91	193.074	C10H11NO3	32675.2	20504.6	32014	19572.8	33980.5	47120.3	30435	25932.8	50741.2	31140.8	24282.1	19319.7	30713.2	40877	28977.7	500-98-1	HMDB0000821	C05598	ko00360//Phenylalanine metabolism	Amino acid metabolism	Metabolism
1128	Lmgn002250	Dicaffeoylquinic acid-O-glucoside	Phenolic acids	[M-H]-	677.171	191.055	678.18	C31H34O17	16552.9	7512.59	9711.9	14432.1	24950.4	15286.7	32513.8	23409.1	35022.5	27000.2	22142.3	19522.7	20917	23758.3	16076	--	--	-	-	-	-
1129	pme2662	Vitamin D3 (Cholecalciferol)	Others	[M+H]+	385	264	384.339	C27H44O	14470.6	13839	14814.2	10643	9945.61	11796.5	19727.4	18688.7	14989.5	16978.6	18629.6	17851.3	17271.5	11707.2	14322.6	--	--	C05443	ko01100//Metabolic pathways;ko00100//Steroid biosynthesis	Global and overview maps;Lipid metabolism	Metabolism
1130	pmb0660	Isoorientin-7-O-(6''-p-coumaroyl)glucoside	Flavonoids	[M+H]+	757.197	147.1	756.19	C36H36O18	95301.2	85440.4	86911.7	150094	74678.3	105541	35375.6	19319.7	45815.1	121884	77435.4	104494	97017.1	65524.2	86036.5	--	--	-	-	-	-
1131	pmb2601	7-Hydroxycoumarin-O-rhamnoside	Lignans and Coumarins	[M-H]-	307.1	161.1	308.09	C15H16O7	5980.48	8947.45	7528.01	9	9	9	9	9	9	12840.5	2588.62	3393.32	8115.91	5852.39	5940.6	--	--	-	-	-	-
1132	Zmgp005229	(5S)-5-Methoxy-1,7-diphenyl-3-heptanone	Others	[M+H]+	297.185	279.224	296.178	C20H24O2	13539.7	14584.7	15518.5	12124.2	12976.7	12015.3	9	9	9	9	9	9	11381.8	8665.41	12848.8	--	--	-	-	-	-
1133	pmn001705	3,24-Dihydroxy-17,21-semiacetal-12(13)oleanolic fruit	Terpenoids	[M-H]-	471.348	471.35	472.355	C30H48O4	1.26231e+06	758897	1.31364e+06	1.14429e+06	697412	9	1.03715e+06	1.17628e+06	995601	743994	691983	714322	1.19526e+06	1.57396e+06	1.10214e+06	--	--	-	-	-	-
1134	Lmsp003252	Isorhamnetin-3-O-sophoroside	Flavonoids	[M+H]+	641.171	317.066	640.164	C28H32O17	5706.19	5707.9	7790.24	13031.7	20624.6	12549.7	10410.9	12957.1	5179.12	9743.29	16802	9256.49	13329.3	14246.9	9689.85	--	--	-	-	-	-
1135	pmp000087	2-Feruloyl-sn-glycerol*	Phenolic acids	[M+H]+	269.102	177.05	268.095	C13H16O6	56260.4	48904.4	59244.6	43736.8	39255.5	39766.1	21728.4	32358.6	26604.6	46551.6	36163.6	31453	35232.1	25008.3	36394.2	--	--	-	-	-	-
1136	HJAP134	Pinocembrin-7-O-sophoroside	Flavonoids	[M+H]+	581.177	257.08	580.179	C27H32O14	41192.9	45621	38696.9	46080.4	28007	49709.9	70529	53640.5	56077.8	75705.8	57197.9	72951.3	61781	42083.4	49235.7	--	--	-	-	-	-
1137	mws1505	Phenethyl caffeate	Phenolic acids	[M-H]-	283.098	135	284.105	C17H16O4	14079.9	11031.5	14093.9	2598.86	11847.5	9551.64	13831.5	9	22644.4	2395.31	6218.34	6966.06	7765.52	6747.88	9868.08	--	--	-	-	-	-
1138	MWSmce349	Laurocapram	Alkaloids	[M+H]+	282.278	114.092	281.272	C18H35NO	8528.89	11274.8	10092.6	4804.61	5407.07	6164.24	11315.5	5474.35	4478.11	7002.18	9259.12	7386.29	10192	7896.95	7000.21	--	--	-	-	-	-
1139	pmb0962	L-Lysine-Butanoic Acid	Amino acids and derivatives	[M+H]+	235.1	118.3	234.158	C10H22N2O4	9	9	9	16342.3	30716.3	22820.9	25789.5	8698.14	19464.1	9	9	9	22333.2	23184.8	15803.4	--	--	-	-	-	-
1140	pmb2406	LysoPC 17:0	Lipids	[M+H]+	510.355	184.073	509.348	C25H52NO7P	328250	296057	239428	194957	245710	198508	293173	197847	245919	336664	216397	307704	306248	319566	217278	--	--	-	-	-	-
1141	Lmsn005122	1-O-Galloyl-6-O-Cinnamoyl-β-D-glucose*	Phenolic acids	[M-H]-	461.109	169.014	462.116	C22H22O11	18364.2	14560.1	19093.5	31271	32931.9	29459.2	15796.9	8613.41	11667.7	12152.8	21668.7	20884.4	21742.6	19873	14583.3	--	--	-	-	-	-
1142	Cmjn004337	Benzyl-(2''-O-xylosyl)glucoside	Phenolic acids	[M-H]-	401.144	269.104	402.153	C18H26O10	45114.1	45589.9	48512.9	32835.4	33904.9	26953.9	11282.6	10292.9	11646.9	9	9	11640.4	25070.9	17265.8	19112.9	--	--	-	-	-	-
1143	Zmjn001813	Pimelic acid	Organic acids	[M-H]-	159.066	97.0649	160.074	C7H12O4	72319.8	79035.4	69363.4	69280.6	72818.8	78551.9	40970.9	17975	22108.9	36284.9	24621.9	42003.3	47810.2	55242.3	36761.6	111-16-0	HMDB0000857	C02656	ko01100//Metabolic pathways;ko00780//Biotin metabolism	Global and overview maps;Metabolism of cofactors and vitamins	Metabolism
1144	pmc0066	2'-Deoxyinosine-5'-monophosphate	Nucleotides and derivatives	[M+H]+	333.052	137.05	332.052	C10H13N4O7P	388503	340700	175464	16030.1	24043.2	24043.2	493502	509730	562803	39808.9	45872.1	39516.8	84036.7	122411	93674.6	--	--	C06196	ko00230//Purine metabolism	Nucleotide metabolism	Metabolism
1145	ML10181668	Cycloleucine	Amino acids and derivatives	[M+H]+	130.086	84.0809	129.079	C6H11NO2	616058	571299	587160	403545	460990	533638	801082	832576	553326	423710	440902	382047	489930	620993	419756	--	--	-	-	-	-
1146	Lmjp003090	Isofraxidin-7-O-glucoside	Lignans and Coumarins	[M+H]+	385.113	223.06	384.106	C17H20O10	78549.3	71309.3	83353.4	121820	150626	104781	46641.9	59949.4	61494.4	75307.5	52389.4	99131.7	61596.2	92711.7	79835.5	--	--	-	-	-	-
1147	Zmyn004732	2R-hydroxy-9Z,12Z,15Z-octadecatrienoic acid	Lipids	[M-H]-	293.213	185.119	294.219	C18H30O3	154074	103058	181938	80264.4	71829.2	103562	411175	38720.5	34447.6	9	24621.9	22996.7	76449.1	60538.2	90999.6	--	--	C16342	ko00592//alpha-Linolenic acid metabolism	Lipid metabolism	Metabolism
1148	mws1290	Kaempferol-3-O-(6''-p-Coumaroyl)glucoside (Tiliroside)	Flavonoids	[M-H]-	593.13	285	594.137	C30H26O13	50116.5	35503.5	56148.1	19308.7	51673.3	90128.2	11312.5	22290.9	21471.9	29307.5	20646.5	35845.3	47249.9	36712.1	32116.9	--	--	-	-	-	-
1149	pmp000008	5-Hydroxy-6,7,3',4'-tetramethoxyflavone	Flavonoids	[M+H]+	359.113	344.08	358.105	C19H18O7	9089.02	19986.7	7808.44	8496.42	7501.01	5488.56	67521.4	21546.1	14246.1	4328.42	14756.6	19115.5	12580.2	11991.1	17144.7	--	--	-	-	-	-
1150	MWSmce689	Methyl linolenate	Lipids	[M+H]+	293.248	95.0855	292.24	C19H32O2	25586.9	24321.6	25977.7	28678.8	25544.5	26678.8	15620.1	8026.42	25587.4	20641.8	15830.8	22464.6	26802.5	29061.3	19332.2	--	--	-	-	-	-
1151	Lmbn000121	3-Cyano-L-alanine	Amino acids and derivatives	[M-H]-	113.036	96.0086	114.043	C4H6N2O2	12099.5	18154.9	12542	7851.92	16572.4	10632.6	13961.2	11341.7	14702.8	7785.89	21612.7	10948.8	9636.11	11060.4	14264.1	--	--	C02512	ko01100//Metabolic pathways;ko01110//Biosynthesis of secondary metabolites;ko00460//Cyanoamino acid metabolism	Global and overview maps;Metabolism of other amino acids	Metabolism
1152	mws1336	4-Aminobenzoic acid	Phenolic acids	[M+H]+	138.055	120	137.048	C7H7NO2	35384.8	27174.3	31517.5	25405.1	44892.2	38762.4	154490	87957.5	121823	110534	111290	106126	91678.1	63395.6	68076	1994-09-07	HMDB0004992	C00568	ko01100//Metabolic pathways;ko01120//Microbial metabolism in diverse environments;ko00790//Folate biosynthesis	Global and overview maps;Metabolism of cofactors and vitamins	Metabolism
1153	pme2651	NADP (Nicotinamide adenine dinucleotide phosphate)	Nucleotides and derivatives	[M-H]-	742.1	620.1	743.076	C21H28N7O17P3	94577.1	95496.6	81637.5	132155	164517	196031	155755	111340	85547	179519	132452	147623	97724.7	120289	147445	--	--	C00006	ko01100//Metabolic pathways;ko00760//Nicotinate and nicotinamide metabolism;ko00480//Glutathione metabolism;ko00195//Photosynthesis	Energy metabolism;Global and overview maps;Metabolism of cofactors and vitamins;Metabolism of other amino acids	Metabolism
1154	pma0110	4-O-Sinapoylquinic acid	Phenolic acids	[M+H]+	399	207.2	398.121	C18H22O10	17647.8	16194.5	15004.4	25385.8	28759.1	31557.9	12957	13798.2	6643.32	12373.7	9153.95	12420.4	18228.5	25496.3	18138.7	--	--	-	-	-	-
1155	Lmbn005443	13-KODE; (9Z,11E)-13-Oxooctadeca-9,11-dienoic acid	Lipids	[M-H]-	293.212	235.172	294.219	C18H30O3	9	9	9	9	9	9	5589.62	7301.18	4172.61	3210.1	5395.57	4519.03	7119.85	5038.78	5111.41	--	--	C14765	ko00591//Linoleic acid metabolism	Lipid metabolism	Metabolism
1156	MWSHY0060	Epigallocatechin-3-gallate	Flavonoids	[M+H]+	459.092	139.039	458.085	C22H18O11	23960	10228.6	34004.8	34762.6	38902.1	37563.3	60779	53844	20449.1	50423.4	39609.8	49852.3	31408.1	45755.3	34146.4	989-51-5	HMDB0003153	-	-	-	-
1157	MWSmce581	2,4-Dihydroxybenzaldehyde	Others	[M-H]-	137.026	91.0193	138.032	C7H6O3	36182	38748.7	21073	21615.4	24892.5	22856.6	38976.5	5015.84	45042.1	5571.06	16889.5	17896.9	32662.6	24806.2	22150.9	--	--	-	-	-	-
1158	pme2914	3-Hydroxy-3-methylpentane-1,5-dioic acid	Amino acids and derivatives	[M-H]-	161.046	99.0501	162.053	C6H10O5	1.64657e+06	1.38056e+06	1.98982e+06	3.4493e+06	2.16121e+06	1.9167e+06	2.00847e+06	1.91042e+06	2.03328e+06	2.05644e+06	2.1568e+06	2.38319e+06	1.80248e+06	2.21493e+06	1.4615e+06	--	--	-	-	-	-
1159	Lmnp002413	Luteolin-6-C-glucoside-7-O-rhamnoside	Flavonoids	[M+H]+	595.166	449.11	594.159	C27H30O15	8940.7	20811.3	20686.4	13300.4	13548.8	18856	9	9688.86	16247	24575.2	24082.2	9	16381.3	20157.7	24821.3	--	--	-	-	-	-
1160	Lmtp001399	5,6-Dihydroxyindole-5-O-β-glucoside	Alkaloids	[M+H]+	312.106	150.054	311.101	C14H17NO7	17110	13520.1	15512.3	12252.1	14898.1	10334	15827.8	14720.2	18060.5	24232.1	16440.5	30600.1	21102.7	14092.3	20348.5	--	--	-	-	-	-
1161	pme2362	Mandelic acid	Phenolic acids	[M-H]-	151.04	107	152.047	C8H8O3	37578.7	76445.5	94857.5	86529.3	90709.1	58155.7	9	9	9	36643.4	33475	34431.9	46268.1	45358.5	31100.1	90-64-2	HMDB0000703	C01984	ko01120//Microbial metabolism in diverse environments	Global and overview maps	Metabolism
1162	MWSCX017	4-hydroxyphenyl acrylaldehyde	Others	[M+H]+	165.053	119.051	164.047	C9H8O3	122859	66194.4	99087.4	101430	142420	125600	121321	55396.6	127955	75668.6	79245.2	103500	97818	122077	80603.8	--	--	-	-	-	-
1163	mws0367	α-Linolenic Acid*	Lipids	[M-H]-	277.217	277.217	278.225	C18H30O2	1.20167e+06	1.16119e+06	1.15458e+06	1.19819e+06	994803	918182	1.02376e+06	820225	934839	884808	883083	926335	1.6048e+06	1.40106e+06	1.04799e+06	--	--	C06427	ko01100//Metabolic pathways;ko01110//Biosynthesis of secondary metabolites;ko00592//alpha-Linolenic acid metabolism;ko01040//Biosynthesis of unsaturated fatty acids	Global and overview maps;Lipid metabolism	Metabolism
1164	mws0437	D-Arabitol	Others	[M-H]-	151.061	71	152.069	C5H12O5	18980.9	7100.89	9424.06	9	9	14211.1	14654.7	31621.4	18207.1	9	9	9	16205.7	15086.9	10650.7	7643-75-6	HMDB0001851	C01904	ko01100//Metabolic pathways;ko00040//Pentose and glucuronate interconversions	Carbohydrate metabolism;Global and overview maps	Metabolism
1165	Lmfn000797	2,3-Di-O-Galloyl-β-D-Glucose*	Phenolic acids	[M-H]-	483.078	169.014	484.085	C20H20O14	6745.6	9	5309.7	6464.74	9055.99	11839.5	13243.3	10108.1	17544.7	9211.15	14410.4	17553.7	11346.9	9212.73	14062.4	--	--	-	-	-	-
1166	Lmtn002796	Aromadendrin-7-O-glucoside	Flavonoids	[M-H]-	449.108	287.057	450.116	C21H22O11	1.69265e+06	1.7047e+06	1.54547e+06	1.86418e+06	1.63202e+06	1.77451e+06	5.606e+06	6.81219e+06	4.40628e+06	2.92518e+06	4.09295e+06	4.57991e+06	3.72117e+06	2.4228e+06	3.10088e+06	--	--	-	-	-	-
1167	Hmln003529	Benzyl β-primeveroside	Phenolic acids	[M-H]-	401.146	269.11	402.152	C18H26O10	61595.9	60130.9	56709.6	40742.9	55359.2	42030.2	28446.2	27790.2	37652.9	25424.7	22490.2	24722.4	42532.9	27628.9	36454.4	--	--	-	-	-	-
1168	Lmsn005333	4-O-Galloyl-1-O-Cinnamoyl-β-D-glucose*	Phenolic acids	[M-H]-	461.109	169.014	462.116	C22H22O11	23668.5	12353.1	23609.1	41136.9	25409	32649.9	9219.6	13204.6	14282.8	9554.44	16941	15011.8	22715.2	22849.3	15270.7	--	--	-	-	-	-
1169	Hmcp001598	Isorhamnetin-3-O-(2''-O-xylosyl)glucoside	Flavonoids	[M+H]+	611.16	317.06	610.153	C27H30O16	42208.7	49854.4	47563	35530	80942.9	53013.4	95249.7	9745.01	175341	24641.9	54154	70682.9	63880.2	69584.7	45060.9	--	--	-	-	-	-
1170	MWSmce207	Acetylpyrazine	Alkaloids	[M+H]+	123.052	81.0432	122.048	C6H6N2O	18795.1	54039.9	9	9	9	9	9	15637.8	9	9	13564.3	19528.9	17315.8	17285.7	11532.3	22047-25-2	HMDB0031861	-	-	-	-
1171	Lmfn003760	Quercetin-4'-O-glucuronide	Flavonoids	[M-H]-	477.067	301.037	478.075	C21H18O13	20482.2	9	9	12060.7	17491.5	11384.8	19083.4	12295.6	12383.4	22016.9	16631.4	16856.6	10433.6	16228.1	14753	--	--	-	-	-	-
1172	pme0124	L-Glycyl-L-proline	Amino acids and derivatives	[M+H]+	173.092	115.5	172.085	C7H12N2O3	34617.3	37857.9	33166.1	49237.1	58011.3	72985.4	71767.6	82987.8	69982.5	52700.7	58981.5	63370	57519.5	44852.1	70187.7	--	--	-	-	-	-
1173	mws0791	Poncirin (Isosakuranetin-7-O-neohesperidoside)	Flavonoids	[M-H]-	593.188	285	594.195	C28H34O14	88152.8	56677.1	91316.1	112783	84515.5	146156	38946.9	25509.8	46206.2	18783.7	12704.1	48342.8	46100.1	42095.7	29506.1	--	--	-	-	-	-
1174	Zmgn004439	Decanoic acid	Organic acids	[M-H]-	171.139	153.138	172.146	C10H20O2	5374.12	5365.4	4848.48	3805.62	2947.86	3752.57	4214.49	2349.3	3734.53	3439.18	3593.75	2699.05	3816.55	4114.91	2639.04	334-48-5	HMDB0000511	C01571	ko01100//Metabolic pathways;ko00061//Fatty acid biosynthesis	Global and overview maps;Lipid metabolism	Metabolism
1175	MWSslk096	Dihydrojasmone	Others	[M+H]+	167.143	111.081	166.136	C11H18O	9	9	9	9	9	9	7498.48	6468.71	7197.58	10728.1	7050.06	12715.7	7601.62	5626.6	8862.41	1128-08-1	HMDB0031565	-	-	-	-
1176	Hmln000873	2-O-Galloyl-D-glucose	Phenolic acids	[M-H]-	331.067	169.01	332.075	C13H16O10	2.44907e+06	2.35158e+06	2.61592e+06	1.56341e+06	1.00676e+06	1.62263e+06	1.32587e+06	2.29425e+06	1.36991e+06	1.73539e+06	2.31306e+06	2.34702e+06	1.08753e+06	1.15434e+06	1.61024e+06	--	--	-	-	-	-
1177	Lmhp007836	LysoPE 16:3	Lipids	[M+H]+	448.246	307.227	447.239	C21H38NO7P	17519.2	10481.9	16973.2	15578.9	13344.1	13046.2	12382.8	8566.86	9826.35	9613.9	9317.15	18035.8	9877.14	14891.4	15062	--	--	-	-	-	-
1178	Xmgn006542	Dimethyl Phthalate	Phenolic acids	[M-H]-	193.051	133.03	194.057	C10H10O4	32719.4	49444	25947.5	46737	43277.7	44686.3	66724.6	44676.2	58377.1	89049.9	91787.3	84595	51824.6	76850.2	55055.9	--	--	-	-	-	-
1179	MA10039641	Lactobiose	Others	[M-H]-	341.109	89.0246	342.116	C12H22O11	459310	376577	302323	9	315623	384354	758210	740161	949583	516832	613029	610797	389548	606432	476077	63-42-3	HMDB0000186	C00243	ko01100//Metabolic pathways;ko02010//ABC transporters;ko00052//Galactose metabolism	Carbohydrate metabolism;Global and overview maps;Membrane transport	Environmental Information Processing;Metabolism
1180	Lmhn002926	p-Coumaroylmalic acid	Phenolic acids	[M-H]-	279.05	163.04	280.058	C13H12O7	9	9	9	22392	27723.3	37345.6	35005	41759.3	69278.3	41926.1	46725.8	58653.6	50770.2	36992	33745.8	--	--	-	-	-	-
1181	pmp000444	27,28-Dicarboxyl ursolic acid	Terpenoids	[M+H]+	487.342	469.33	486.334	C30H46O5	181026	120588	127823	293788	295121	183398	238601	153915	173470	144269	143366	117968	261111	270845	175075	--	--	-	-	-	-
1182	mws0636	L-Phenylalanyl-L-phenylalanine	Amino acids and derivatives	[M+H]+	313.155	166	312.147	C18H20N2O3	24735	16378.3	20337.5	7805.91	17036.5	15519.1	22015.8	40531.9	24256.4	25012.5	17010	6193.03	28508.5	24732.7	17995.3	2577-40-4	HMDB0013302	-	-	-	-
1183	Lmyn005812	Gingerglycolipid A	Lipids	[M-H]-	675.36	397.136	676.367	C33H56O14	26444.4	25720.8	21823.8	28059.7	17846.8	20253.5	15419.6	10124.3	13817.4	18387.6	11305.3	15323.4	24625.5	23275.8	15751.5	145937-22-0	HMDB0041093	-	-	-	-
1184	Lmzn001875	Naringenin-7-O-Rutinoside-4'-O-glucoside	Flavonoids	[M-H]-	741.23	579.18	742.232	C33H42O19	131739	84336.5	70410.5	164799	60524.5	107291	78924.4	127602	77660	214955	125717	107315	139252	93320	99402.5	--	--	-	-	-	-
1185	Zmyn002919	2-Methylbenzoic acid	Phenolic acids	[M-H]-	135.045	91.0537	136.052	C8H8O2	6656.4	7767.35	10002.5	2590.91	7088.85	6416.73	11751.6	1241.13	11667.2	9	9	9	5989.65	8500.08	5753.5	118-90-1	HMDB0002340	C07215	ko01100//Metabolic pathways;ko01120//Microbial metabolism in diverse environments;ko01220//Degradation of aromatic compounds	Global and overview maps	Metabolism
1186	mws0913	Kaempferol-3-O-galactoside (Trifolin)*	Flavonoids	[M-H]-	447.093	285.041	448.101	C21H20O11	258734	9	280633	496104	706015	407438	830227	909376	718056	454577	664213	922128	465330	647179	739057	--	--	C12626	ko00944//Flavone and flavonol biosynthesis	Biosynthesis of other secondary metabolites	Metabolism
1187	Lmyn005006	Eriodictyol-7-O-(6''-O-p-coumaroyl)glucoside	Flavonoids	[M-H]-	595.146	287.055	596.153	C30H28O13	17095.3	20440.6	15971.1	23986.1	26306.2	16358.7	18966.9	10229.9	18477.4	12995.3	15188	14400.2	17931.9	11325.7	14642.1	--	--	-	-	-	-
1188	MWSmce118	Imidazole-4-Acetic Acid	Alkaloids	[M+H]+	127.047	81.044	126.043	C5H6N2O2	107431	118108	54113.9	86887.5	35369.2	91887.4	9	9	9	37629.2	79798	60937	59466.8	39293.8	43222.2	645-65-8	HMDB0002024	C02835	ko00340//Histidine metabolism	Amino acid metabolism	Metabolism
1189	Zmhn002643	4-O-(6'-O-Glucosyl-4''-hydroxybenzoyl)-4-hydroxybenzyl alcohol	Phenolic acids	[M-H]-	405.119	281.071	406.127	C20H22O9	28293.7	41019.8	58745.9	66911.2	63234.8	43680.7	59436.6	65942	44853	35422.7	35081.5	56427.9	47338.3	30776.2	46814.5	--	--	-	-	-	-
1190	MWSmce448	Imidazol-1-yl-acetic acid	Alkaloids	[M+H]+	127.052	81.0449	126.043	C5H6N2O2	76722.6	57894.7	43659.8	23256.9	40956	47603	9	9	9	54621	57910.9	67020.5	43981.8	67966.8	66527.4	22884-10-2	HMDB0029736	-	-	-	-
1191	MWSslk066	3-Hydroxy-4-methoxybenzoic acid; Isovanillic Acid	Phenolic acids	[M+H]+	169.05	65.0388	168.042	C8H8O4	120248	151660	140214	102054	132472	136997	51349	35480.1	63801.4	23397.9	29977.9	45238.3	92755.6	96323.6	61884.3	--	--	-	-	-	-
1192	Lmgn002184	2-Oxoheptanedionic acid	Organic acids	[M-H]-	173.046	93.0346	174.053	C7H10O5	115831	149244	154160	51138	45135	61129.6	60937.8	28757.9	54751.2	19367.3	16836.1	31363.8	81426.3	52093.2	62802	--	--	C16588	ko01120//Microbial metabolism in diverse environments;ko01210//2-Oxocarboxylic acid metabolism	Global and overview maps	Metabolism
1193	Lmsp004721	Tamarixetin-3-O-glucoside-7-O-rhamnoside	Flavonoids	[M+H]+	625.176	317.07	624.169	C28H32O16	82120.6	92844.6	118427	87467.4	77592.6	81394.4	88573.5	77370.5	169333	39946.1	9	9	83678.7	52490.6	69956	--	--	-	-	-	-
1194	HJAP148	Kaempferol-3-O-sambubioside	Flavonoids	[M+H]+	581.148	287.059	580.142	C26H28O15	171481	199532	211503	198709	197324	202870	207367	241854	239922	171616	220391	230718	322393	228371	215437	--	--	-	-	-	-
1195	mws0847	1-Methyladenine	Nucleotides and derivatives	[M+H]+	150.077	133	149.07	C6H7N5	33724.8	65192	81695.9	36972.6	88321.4	83202.9	30591.6	56142.3	57393.1	36125.2	66773.2	70385.6	48663.7	66002.7	77851.1	5142-22-3	HMDB0011599	-	-	-	-
1196	pmn001671	Furanofructosyl-α-D-(6-mustard acyl)glucoside	Phenolic acids	[M-H]-	547.167	223.1	548.174	C23H32O15	27319.9	18801.7	9564.98	28299.6	20074	11643.2	16782.4	19802.9	27402.4	14899.7	17356.4	25371.2	33814.4	32890.3	21688	--	--	-	-	-	-
1197	Lmqp000329	5-Aminoimidazole ribonucleotide	Nucleotides and derivatives	[M+H]+	296.067	104.108	295.056	C8H14N3O7P	154970	111562	134571	229762	252826	268202	231038	218243	277941	297806	463598	194671	222713	333193	234363	25635-88-5	HMDB0001235	C03373	ko01100//Metabolic pathways;ko01110//Biosynthesis of secondary metabolites;ko01130//Biosynthesis of antibiotics;ko00230//Purine metabolism;ko00730//Thiamine metabolism	Global and overview maps;Metabolism of cofactors and vitamins;Nucleotide metabolism	Metabolism
1198	Hmcn004128	P-Methoyxcinnamate glucoside	Phenolic acids	[M-H]-	339.109	159.04	340.116	C16H20O8	10851.1	11883	17550.2	9213.07	19750	8912.97	11585.5	19975.2	11141.9	10933.9	12995	12950	14488.2	9019.51	12621	--	--	-	-	-	-
1199	pme0256	Xanthine	Nucleotides and derivatives	[M-H]-	151.026	151	152.033	C5H4N4O2	95020.1	61496	93416.4	62003.7	97219.8	82077.8	63164	54212.5	44430.8	42467.2	45654	64875	58742.9	73504	46063.4	69-89-6	HMDB0000292	C00385	ko01100//Metabolic pathways;ko01110//Biosynthesis of secondary metabolites;ko01120//Microbial metabolism in diverse environments;ko00230//Purine metabolism;ko00232//Caffeine metabolism	Biosynthesis of other secondary metabolites;Global and overview maps;Nucleotide metabolism	Metabolism
1200	HJAP112	Quercetin-3-O-(2''-O-acetyl)rhamnoside	Flavonoids	[M+H]+	491.11	303.057	490.111	C23H22O12	7781.28	7535.56	7262.22	8321.09	7727.95	8877.05	10755.5	9589.47	13941.2	6852.03	8920.86	12056.5	10012.3	13278.4	8444.25	--	--	-	-	-	-
1201	pme0137	N-Acetyl-L-Glutamine	Amino acids and derivatives	[M-H]-	187.072	125	188.08	C7H12N2O4	111831	101407	60941.2	92090.3	78531.8	70793	113825	108760	108761	104195	91520.5	106992	76299.1	106892	123375	2490-97-3	HMDB0006029	-	-	-	-
1202	Lmsp009394	3',4',5,6,7-Pentamethoxyflavanone*	Flavonoids	[M+H]+	375.144	211.072	374.137	C20H22O7	4156.05	5723.24	7514.86	5603.44	2365.79	1868.4	9	9	9	9	9	9	2662.55	4257.29	3346.85	--	--	-	-	-	-
1203	MWSHY0031	Apigenin-7-O-glucuronide	Flavonoids	[M+H]+	447.09	271.061	446.085	C21H18O11	26743.8	22781	15605.2	11425.4	19346	17072	5879.72	7002.81	14717.3	9	8373.04	18167.5	18026.8	15954.4	11161.3	--	--	-	-	-	-
1204	Zmhn000563	Syringic acid 4-O-rhamnoside	Lignans and Coumarins	[M-H]-	343.104	197.047	344.111	C15H20O9	26386	19520.9	23064	16860.9	15239.6	17205.9	10650.7	14646.3	12524.2	9	11810.1	13552.1	11927.6	17616.1	12053.4	--	--	-	-	-	-
1205	MWStz152	2-(Acetylamino)-3-phenyl-2-propenoic acid	Alkaloids	[M+H]+	206.082	118.069	205.074	C11H11NO3	138285	97433.7	138185	143953	151584	190635	125854	135909	83043	152430	85986.5	133613	131325	165784	103141	--	--	-	-	-	-
1206	Lmyn006922	Sakuranin	Flavonoids	[M-H]-	447.13	285.077	448.137	C22H24O10	9	9	9	103346	109566	175954	114189	105558	128913	45732	58885.9	66730.3	163273	100652	142449	--	--	-	-	-	-
1207	pmp000573	Acacetin-7-O-galactoside	Flavonoids	[M+H]+	447.129	285.08	446.121	C22H22O10	9	9	9	103346	109566	175954	114189	105558	128913	45732	58885.9	66730.3	163273	100652	142449	--	--	-	-	-	-
1208	Hmfn000531	L-Ascorbic acid (Vitamin C)	Others	[M-H]-	175.025	87.0088	176.032	C6H8O6	30881.8	30488.5	19088.8	31357.8	26437.5	28772.8	18538.6	30610.6	12191.3	10080.5	14560.5	26342.6	28234.9	17867	21220.7	--	--	C00072	ko01100//Metabolic pathways;ko01110//Biosynthesis of secondary metabolites;ko01120//Microbial metabolism in diverse environments;ko00053//Ascorbate and aldarate metabolism;ko00480//Glutathione metabolism	Carbohydrate metabolism;Global and overview maps;Metabolism of other amino acids	Metabolism
1209	Zmyn000110	D-Glucosamine 1-phosphate	Others	[M-H]-	258.039	78.9583	259.046	C6H14NO8P	48449.4	34917.6	44224.3	30534.4	38166.4	41496.1	52250.6	74630.8	46646.2	39467.4	47158.3	41142	44516.5	31247.7	50886.4	6866-69-9	HMDB0001367	C06156	ko01100//Metabolic pathways;ko01130//Biosynthesis of antibiotics;ko00520//Amino sugar and nucleotide sugar metabolism;ko04931//Insulin resistance	Carbohydrate metabolism;Endocrine and metabolic diseases;Global and overview maps	Human Diseases;Metabolism
1210	MWStz108	1-Ethoxycarbonyl-β-Carboline	Alkaloids	[M+H]+	241.098	226.08	240.09	C14H12N2O2	11187.5	14874.1	13015.8	19577.6	9	11511.7	9594.34	9480.11	14024.5	6375.1	10195.2	5255.26	10195.2	12934.5	8011.6	--	--	-	-	-	-
1211	Lmbn001930	2-Hydroxybenzaldehyde (Salicylaldehyde)	Phenolic acids	[M-H]-	121.029	77.0394	122.037	C7H6O2	67123.9	74231.9	80551.6	42085.5	50027.2	38800.3	103222	136021	64108.4	77283.9	135927	53907.3	108195	71866.9	116115	--	--	C06202	ko01100//Metabolic pathways;ko01120//Microbial metabolism in diverse environments;ko01220//Degradation of aromatic compounds	Global and overview maps	Metabolism
1212	Zmzn000079	D-Erythrose-4-phosphate	Others	[M-H]-	199.002	78.9585	200.009	C4H9O7P	36533.8	34532.4	31272.3	34829.1	43332.3	40717.9	34255.4	44063.7	24697.7	36548.5	44831.8	27158.1	23155.6	33905.9	37728.3	585-18-2	HMDB0001321	C00279	ko01100//Metabolic pathways;ko01110//Biosynthesis of secondary metabolites;ko01120//Microbial metabolism in diverse environments;ko01130//Biosynthesis of antibiotics;ko01230//Biosynthesis of amino acids;ko01200//Carbon metabolism;ko00400//Phenylalanine, tyrosine and tryptophan biosynthesis;ko00710//Carbon fixation in photosynthetic organisms;ko00030//Pentose phosphate pathway;ko00750//Vitamin B6 …	Amino acid metabolism;Carbohydrate metabolism;Energy metabolism;Global and overview maps;Metabolism of cofactors and vitamins	Metabolism
1213	Wmhn001495	1,4-Di-O-Galloyl-D-glucose*	Phenolic acids	[M-H]-	483.077	169.014	484.077	C20H20O14	7534.27	2716.71	7518.25	92720	2947.72	7478.49	9701	16137.8	5003.67	9	9	9	6972.02	9789.47	11432	--	--	-	-	-	-
1214	mws1038	Pantetheine	Alkaloids	[M-H]-	277.123	146	278.13	C11H22N2O4S	23101	21903.2	16074	50723.3	42076.3	45854.9	23871.2	25541.7	25377.1	26333.7	23706	20916.8	27442.6	36845.1	23167.3	496-65-1	HMDB0003426	C00831	ko01130//Biosynthesis of antibiotics;ko00770//Pantothenate and CoA biosynthesis;ko00332//Carbapenem biosynthesis	Biosynthesis of other secondary metabolites;Global and overview maps;Metabolism of cofactors and vitamins	Metabolism
1215	pmb0885	4-Oxo-9Z,11Z,13E,15E-Octadecatetraenoic Acid	Lipids	[M+H]+	291	190.9	290.188	C18H26O3	8731.15	5335.3	13324.9	9914.6	9565.47	9046.79	4731.2	5525.54	5638.95	5223.93	6425.42	6527.17	8346.67	5396.18	5904.28	--	--	-	-	-	-
1216	pme1730	D-Erythronolactone	Organic acids	[M-H]-	117	59	118.027	C4H6O4	9	9	9	73875.9	61347.5	74739	9	9	9	48858	36304.6	46590.5	19875.5	14264.1	23495.8	17675-99-9	HMDB0000349	-	-	-	-
1217	Lmmn003323	2-Hydroxyhexadecanoic acid	Organic acids	[M-H]-	271.228	225.22	272.235	C16H32O3	2530.17	1999.59	3509.22	1945.35	2569.53	3255.98	2531.81	1040.36	1165.72	1477.13	1345.42	1439.49	1774.68	1154.8	1872.98	16452-51-0	HMDB0031057	-	-	-	-
1218	Lmsn012627	2α,3α-Dihydroxyurs-12,18-dien-28-oic acid	Terpenoids	[M-H]-	469.332	423.327	470.34	C30H46O4	4225.18	3975.95	4867.75	3194.82	2309.4	2988.36	4757.72	4542.32	3447.38	2567.37	3376.62	4349.99	3191.39	4272.91	2658.49	--	--	-	-	-	-
1219	pme2550	Cis-Aconitic acid	Organic acids	[M-H]-	173.016	137	174.016	C6H6O6	16270.6	23956.5	18815.5	21874.1	26018.6	14587.2	38408.4	46395.1	54166.2	18817	34586.1	26372.8	35409.1	22396	25519.8	585-84-2	HMDB0000072	C00417	ko01100//Metabolic pathways;ko01110//Biosynthesis of secondary metabolites;ko01120//Microbial metabolism in diverse environments;ko01130//Biosynthesis of antibiotics;ko01210//2-Oxocarboxylic acid metabolism;ko00630//Glyoxylate and dicarboxylate metabolism;ko00660//C5-Branched dibasic acid metabolism;ko00020//Citrate cycle (TCA cycle)	Carbohydrate metabolism;Global and overview maps	Metabolism
1220	pmb0624	Isoorientin-7-O-glucoside	Flavonoids	[M+H]+	611.161	431.3	610.153	C27H30O16	16401.6	16893.8	10614.5	11983.8	25073.1	13753.3	49854.6	9925.92	58829.4	9268.74	16799	19676.9	13088.9	17578.8	21670.8	--	--	-	-	-	-
1221	HJN037	4-O-Methylgallic Acid	Phenolic acids	[M-H]-	183.03	124.02	184.037	C8H8O5	18157.1	26805.2	3395.09	18647.1	35247.6	30217.2	6439.36	6883.6	12782.6	7376.98	6457.84	4510.51	16164.1	12275.3	9928.12	-	HMDB0013198	-	-	-	-
1222	Lmsn005754	1-O-Galloyl-2-O-Cinnamoyl-β-D-glucose	Phenolic acids	[M-H]-	461.109	169.014	462.116	C22H22O11	19570.5	6564.8	14853.3	32225.5	30541.6	46618	7643.01	9650.24	18347.5	21167.4	17588.9	21865.3	25590.8	16291.4	26433.6	--	--	-	-	-	-
1223	pmb0680	Vitexin-7-O-(6''-p-coumaroyl)glucoside	Flavonoids	[M+H]+	741.202	147.3	740.195	C36H36O17	8163.52	11609.6	7529.35	12115.5	6929.42	14308	5328.47	6163.69	6195.1	12115.5	19020.5	11569.9	12938.1	8372.66	8906.67	--	--	-	-	-	-
1224	mws1397	Epicatechin gallate	Flavonoids	[M-H]-	441.083	169	442.09	C22H18O10	29573.2	2194.7	15757.4	51297.9	25487.2	27675.3	9	9	19108.7	4891.96	33640.8	6583.22	39059.6	29227.9	23861.5	1257-08-5	HMDB0037944	-	-	-	-
1225	mws2628	N-Methyl-4-aminobutyric acid	Organic acids	[M+H]+	118.086	87.0457	117.07	C5H11NO2	43785.3	37268.3	36337.8	26092.8	26734.8	40640.3	44536.5	39846.7	33618.6	45651.8	31803.6	27196.5	29488.8	48675	36974.3	--	--	C15987	ko01120//Microbial metabolism in diverse environments;ko00760//Nicotinate and nicotinamide metabolism	Global and overview maps;Metabolism of cofactors and vitamins	Metabolism
1226	Lmfn003630	Myricetin-3-O-xyloside	Flavonoids	[M-H]-	449.072	316.024	450.08	C20H18O12	9	4460.97	22424.5	11645.6	23641.2	17493.4	13480.5	16122.7	19822.8	8065.89	4487.98	13887.6	11584	6902.02	10466.5	--	--	-	-	-	-
1227	pmn001526	1,6-Di-O-galloyl-β-D-glucose*	Phenolic acids	[M-H]-	483.078	169.014	484.085	C20H20O14	4309.09	3744.74	6685.86	93560.7	9951.64	11073.7	9	8257.46	10574.8	778.22	2213.09	2721.44	16375.9	10160	16559	--	--	-	-	-	-
1228	Zmgp002917	Okanin-4'-O-glucosyl-O-glucoside	Flavonoids	[M+H]+	613.174	289.07	612.169	C27H32O16	132131	113840	154458	99724.4	147165	159464	30944.4	37676.4	43137.6	23640.3	25662.4	30190.4	56392.5	56604.5	85604.3	--	--	-	-	-	-
1229	Zmgp003335	Okanin-3',4'-di-O-glucoside	Flavonoids	[M+H]+	613.175	289.071	612.169	C27H32O16	132131	113840	154458	99724.4	147165	159464	30944.4	37676.4	43137.6	23640.3	25662.4	30190.4	56392.5	56604.5	85604.3	--	--	-	-	-	-
1230	Lmmp003767	Kaempferol-7-O-glucuronide	Flavonoids	[M+H]+	463.09	287.05	462.08	C21H18O12	9786.64	11812.6	15315.8	12971.4	24634	23906.6	21421.4	9	7175.28	11085.8	14078.4	22458.5	14346.7	10273.7	17362.5	--	--	-	-	-	-
1231	Lmlp003024	N'-p-Coumaroylagmatine-glucoside	Alkaloids	[M+H]+	439.218	277.166	438.212	C20H30O7N4	37041.3	34036.4	16298.7	9	9	9	9	10996.1	22717.3	9	12975.8	9	13130.5	18759.4	11771.1	--	--	-	-	-	-
1232	Zmgp005232	1,7-diphenyl-4,6-diene-3-heptanone	Others	[M+H]+	263.144	91.0567	262.136	C19H18O	12184.9	15076.7	12959.5	9	9	9	9	9	9	9997.18	6843.46	7511.58	11634.5	13111.9	7760.46	--	--	-	-	-	-
1233	MWStz091	Cyclo(L-Ala-L-Pro)	Amino acids and derivatives	[M+H]+	169.097	70.0653	168.09	C8H12N2O2	26430.2	42503	32255.6	18699	29564.2	11711.8	16785.2	11298.5	25279.2	7962.96	17547.8	19109.3	25248.7	26888	16112.7	--	--	-	-	-	-
1234	Lmjp003731	3,4-O-Dicaffeoylquinic Acid Methyl Ester*	Phenolic acids	[M+H]+	531.15	177.055	530.142	C26H26O12	19676.2	11423.8	9	9	9	9	22954.2	29165	21013.3	22293.3	18083.4	9	14954.8	9597.2	10129.7	--	--	-	-	-	-
1235	pmp000596	Quercetin-3-O-(2''-O-galactosyl)glucoside	Flavonoids	[M+H]+	627.156	465.1	626.148	C27H30O17	32321.2	24629.4	23865.8	22247.7	28190.8	39794.2	9	9	9	13545.8	21944.3	9	19295.2	32690	26934.4	--	--	-	-	-	-
1236	pme3146	β-Ureidoisobutyric acid	Organic acids	[M-H]-	145.062	102	146.069	C5H10N2O3	19766	22538.8	20265.4	13953.3	26586.5	13699	27792.4	32415.5	38184.9	18830.5	16770.5	26833.9	15831.8	25565.4	18171.9	2905-86-4	HMDB0002031	-	-	-	-
1237	pmp001141	Cimicifugamide	Alkaloids	[M+H]+	506.202	145	505.195	C25H31NO10	133430	56666	39903.2	95512.3	22723.8	32956	62889	50731.8	59659.5	27149.7	46921.2	88450.4	69710.6	50800.6	86078.4	--	--	-	-	-	-
1238	Hmhn000927	Phloroglucinol-1-O-β-D-glucopyranoside	Phenolic acids	[M-H]-	287.077	125.02	288.084	C12H16O8	65193.5	53096.8	58077.9	52039.4	70440.2	62668.3	102547	47710.4	91338.3	49093	55905.9	76023.1	49128.7	67993.4	83597.1	--	--	-	-	-	-
1239	pmp000262	3β-Hydroxy-28-norurs-17,19,21-trien	Terpenoids	[M+H]+	409.346	187.147	408.339	C29H44O	222230	270576	231169	187668	102961	154188	190670	116193	118780	140061	159278	153587	146295	85877.2	117932	--	--	-	-	-	-
1240	Lmtp006213	3'-Hydroxy-3,4,5-trimethoxybibenzyl	Phenolic acids	[M+H]+	289.143	135.08	288.136	C17H20O4	39815.4	34332.5	46680.7	70207.8	51794	81968.1	86406.7	50683.7	49912.6	9	9	9	38310.6	43875.1	62290.2	--	--	-	-	-	-
1241	MWSmce001	5-Acetylsalicylic acid	Phenolic acids	[M+H]+	181.048	107.051	180.042	C9H8O4	18883.3	9344.08	24106	13856.8	17434.5	30291.9	18370.5	14891.9	16918.6	17018.4	20848.3	9	15806.9	23907.6	27096	--	--	-	-	-	-
1242	MWSHY0061	Kaempferol-3-O-neohesperidoside*	Flavonoids	[M+H]+	595.164	287.055	594.159	C27H30O15	107101	130878	81400.8	116514	121307	135247	47788.3	23952.2	9	9	12947.8	24184.8	56820.7	97107.3	76860.7	--	--	-	-	-	-
1243	Lmlp003161	N-Feruloylputrescine	Alkaloids	[M+H]+	265.155	177.062	264.147	C14H20N2O3	99800.9	110115	60638.2	70570.5	118831	50549.6	64983.5	35324.7	40593.4	9	9	9	74895.5	52047.4	90047.5	501-13-3	HMDB0033463	C10497	ko00330//Arginine and proline metabolism	Amino acid metabolism	Metabolism
1244	MWSHY0121	Luteolin-7-O-glucuronide	Flavonoids	[M+H]+	463.087	287.061	462.08	C21H18O12	12880	4033.97	4792.79	4678.67	9692.1	7924.26	9528.27	7157.03	9	5459.23	9	9	7138.76	8908.92	12031.4	--	--	C03515	ko00944//Flavone and flavonol biosynthesis	Biosynthesis of other secondary metabolites	Metabolism
1245	Lmsn009325	Cecropiacic acid	Terpenoids	[M-H]-	517.317	407.296	518.324	C30H46O7	12777.6	7572.22	9393.96	10792.4	9761.58	11443.8	5483.32	6474.54	3382.8	3756.48	2559.33	6052.56	8682.47	5302.92	6034.93	--	--	-	-	-	-
1246	Lmsn008888	2α,3β,19α-Trihydroxyolean-12-en-23,28-dioic acid	Terpenoids	[M-H]-	517.317	407.296	518.324	C30H46O7	12777.6	7572.22	9393.96	10792.4	9761.58	11443.8	5483.32	6474.54	3382.8	3756.48	2559.33	6052.56	8682.47	5302.92	6034.93	--	--	-	-	-	-
1247	Zmdp000917	δ-Guanidinovaleric acid	Organic acids	[M+H]+	160.107	114.036	159.101	C6H13N3O2	9	8851.6	20843.1	19060.5	13866.1	19252.2	32042	28095.1	14966.9	31750.5	23179.9	27493.3	21146.9	12201.2	16654.6	--	--	-	-	-	-
1248	Lmsn010659	Annurcoic acid	Terpenoids	[M-H]-	485.327	439.322	486.334	C30H46O5	359996	382054	399856	578849	362221	350273	578297	612763	353212	601056	386872	400200	396026	394018	612768	--	--	-	-	-	-
1249	pmp000126	Luteolin-6,8-di-C-glucoside	Flavonoids	[M+H]+	611.161	593.2	610.153	C27H30O16	59760.3	58581.8	45296.1	52829.2	61062	61664.1	9	9	9	58333.1	70163	43282.1	47766.6	83531.5	75698.3	--	--	-	-	-	-
1250	pmn001547	3-Hydroxy-5-Methylphenol-1-O-(6'-Digalloyl)Glucoside	Phenolic acids	[M-H]-	589.12	437.1	590.127	C27H26O15	4968.31	4872.25	9	7610.47	17480.5	8706.28	20759.3	3349.69	20227.3	7616.77	20775.3	11963	11397	6475.24	9918.26	--	--	-	-	-	-
1251	mws0236	2-Aminoethanesulfonic acid	Organic acids	[M-H]-	124.007	80	125.015	C2H7NO3S	8293.92	13329	5114.56	6134.34	5943.35	3991.39	6546.9	2141.11	7211.14	9	9	9	6916.75	4455.22	7853.23	107-35-7	HMDB0000251	C00245	ko01100//Metabolic pathways;ko02010//ABC transporters;ko00920//Sulfur metabolism;ko00430//Taurine and hypotaurine metabolism	Energy metabolism;Global and overview maps;Membrane transport;Metabolism of other amino acids	Environmental Information Processing;Metabolism
1252	pmf0096	Oxalic acid	Organic acids	[M-H]-	88.988	70.9	89.9953	C2H2O4	55472.1	48237.9	51458.7	24988.2	36578.1	36555.1	11432.9	9620.9	11843.4	11427.6	14230.5	16438	15618.1	24380.4	27513.4	2050-60-4	HMDB0040196	C00209	ko01100//Metabolic pathways;ko01120//Microbial metabolism in diverse environments;ko00230//Purine metabolism;ko00630//Glyoxylate and dicarboxylate metabolism	Carbohydrate metabolism;Global and overview maps;Nucleotide metabolism	Metabolism
1253	NK10253223	2-Amino-3-methoxybenzoic acid	Phenolic acids	[M+H]+	168.065	94.0645	167.058	C8H9NO3	70196.7	52826	80351.5	155066	134166	192817	100071	68907.7	86713.5	105946	95849.9	106057	62783	110647	88062.6	--	--	C05831	ko00380//Tryptophan metabolism	Amino acid metabolism	Metabolism
1254	pmb0130	Acetryptine	Alkaloids	[M+H]+	203.118	144	202.111	C12H14N2O	14027.8	11796.2	14918.6	6322.73	4680.31	5356.26	8429.88	4427.67	6813.4	4679.37	3433.28	1673	5041.57	8659.74	6281.86	--	--	-	-	-	-
1255	Zmgn000173	D-Ribose	Others	[M-H]-	149.046	75.0088	150.053	C5H10O5	7401.95	5409.37	10955.6	9766.75	9801.17	12463.5	8814.96	10691.2	14992.5	8836.79	5378.75	4565.7	17060.2	12718.2	9787.82	613-83-2	HMDB0000283	-	-	-	-
1256	MWStz103	S-(5'-Adenosyl)-L-methionine	Amino acids and derivatives	[M+H]+	399.145	250.094	398.137	C15H22N6O5S	135027	155832	144719	754340	606312	784487	953364	1.0987e+06	592310	609249	773091	685840	332000	574282	558457	485-80-3	HMDB0001185	C00019	ko01100//Metabolic pathways;ko01110//Biosynthesis of secondary metabolites;ko01130//Biosynthesis of antibiotics;ko01230//Biosynthesis of amino acids;ko00330//Arginine and proline metabolism;ko00270//Cysteine and methionine metabolism;ko00908//Zeatin biosynthesis;ko00261//Monobactam biosynthesis;ko04122//Sulfur relay system	Amino acid metabolism;Biosynthesis of other secondary metabolites;Folding, sorting and degradation;Global and overview maps;Metabolism of terpenoids and polyketides	Genetic Information Processing;Metabolism
1257	MWSmce159	6,7-Dihydroxy-4-methylcoumarin	Lignans and Coumarins	[M+H]+	193.046	147.044	192.042	C10H8O4	17221.3	13446.9	35893.9	23147.6	13529.5	9	12740	10282.6	18980.7	10146.2	9	12734.6	24920.1	18005.3	14476.2	--	--	-	-	-	-
1258	Hmhn002738	3-Furoic acid	Organic acids	[M-H]-	111.009	67.02	112.016	C5H4O3	8726.91	18127.2	15159.6	16701.1	9750.08	11765.9	9	9	9	9	9	9	15654.4	14140.8	8767.3	488-93-7	HMDB0000444	-	-	-	-
1259	pme3882	2'-Deoxyuridine	Nucleotides and derivatives	[M-H]-	227.1	184	228.075	C9H12N2O5	6020.88	5240.45	7301.41	9737.16	10952.2	11664.1	9824.89	9139.59	9732.04	878.6	9168.3	8216	6811.35	12101.7	11189.6	951-78-0	HMDB0000012	C00526	ko00240//Pyrimidine metabolism	Nucleotide metabolism	Metabolism
1260	pmn001424	(6S,7E,9R)-6,9-Dihydroxy-4,7-megastigmadin-3-one-9-O-xylosyl(1-6)glucoside	Others	[M-H]-	517.229	385.18	518.236	C24H38O12	55979.3	74034.6	83844.6	82406.5	83194.6	72821.9	52423.1	71291.2	33417.8	49002.8	65711.7	60135.7	51310.2	76289.5	45608	--	--	-	-	-	-
1261	MWS0618	Pantothenol	Others	[M-H]-	204.124	71.0509	205.131	C9H19NO4	7765.34	9	11261.3	6404.61	7122.97	11434.8	31790.5	13326.7	36849.3	37653.6	34398.7	30695.7	20188	12106.9	13400.9	81-13-0	HMDB0004231	C05944	ko00770//Pantothenate and CoA biosynthesis	Metabolism of cofactors and vitamins	Metabolism
1262	MWSmce230	Methyl gallate	Phenolic acids	[M-H]-	183.035	124.021	184.037	C8H8O5	24873.9	9883.46	9351.5	23552.3	54326.4	30884.8	9	9	9	4484.99	1931.86	6983.33	19274.9	12866.3	11463	--	--	-	-	-	-
1263	Lmrj002244	Cyclo(Pro-Pro)	Amino acids and derivatives	[M+H]+	195.113	70.06	194.106	C10H14N2O2	24170.1	37891.9	39507.3	9	9	9	9	9	9	8732.34	5029.73	11633.8	31069.3	17185	24443.3	--	--	-	-	-	-
1264	Lmmp003903	Kaempferol-3-O-(2''-O-acetyl)glucoside	Flavonoids	[M+H]+	491.118	287.05	490.111	C23H22O12	39051.8	42861.9	29383.3	28163.2	45893.5	52217.7	12055.8	3773.64	6408.94	9	9	9	21320	11814.7	19328.5	--	--	-	-	-	-
1265	pme0428	3,4,5-Trimethoxycinnamic acid	Phenolic acids	[M-H]-	237.084	103	238.084	C12H14O5	3263.04	3692.99	3264.83	1870.01	1872.11	1404.46	3029.73	912.798	4187.68	1168.77	2809.14	1397.89	4413.12	2568.63	3037.82	90-50-6	HMDB0002511	-	-	-	-
1266	mws1639	Isofraxidin	Lignans and Coumarins	[M+H]+	223.06	190	222.053	C11H10O5	13857.9	8404.2	10064.2	6001.46	9913.05	23039.7	13643.2	13908.3	24848.3	6003	16901.8	6629.88	7247.24	10676.3	13256.2	--	--	-	-	-	-
1267	pmp001288	Acacetin-7-O-rutinoside (Linarin)	Flavonoids	[M+H]+	593.187	285.1	592.179	C28H32O14	23832.1	19895.4	9	6725.37	5416.79	17823	9	9	9	3020.03	21678.1	13410.8	9212.15	15922.5	16389.4	--	--	-	-	-	-
1268	Lmgp002595	4'-Hydroxy-3'-methoxyacetophenone (Acetovanillone)	Phenolic acids	[M+H]+	167.07	121.027	166.063	C9H10O3	138812	127696	134143	9	9	9	51634.3	134145	170119	145962	176666	135383	143305	78100.4	119098	--	--	-	-	-	-
1269	Hmln003405	Ellagic acid-4-O-rhamnoside	Tannins	[M-H]-	447.057	315.01	448.064	C20H16O12	107367	48099	85925.1	54267.8	121609	59542.3	75647.8	145084	165955	72781.9	60583.2	96680.8	102487	75173.1	135769	--	--	-	-	-	-
1270	Lmmp002995	Quercetin-7-O-(2''-malonyl)glucosyl-5-O-glucoside	Flavonoids	[M+H]+	713.15	303.06	712.149	C30H32O20	23950.9	31264.3	26744.2	63304.1	59810.6	49632.2	1571.48	3175.67	9	9	1541.38	1512.19	18701.7	24408.5	13386.9	--	--	-	-	-	-
1271	Hmmp002266	Apigenin-7-O-rutinoside-4'-O-rutinoside	Flavonoids	[M+H]+	887.255	725.209	886.247	C39H50O23	6026.19	6114.81	11822.4	27355.1	10568.4	22148.9	10430.4	5396.13	9684.46	13407.7	18814.4	33843.8	9004.5	9686.69	15051.9	--	--	-	-	-	-
1272	ML10198895	N-Methylglycine	Amino acids and derivatives	[M-H]-	88.0404	88.0404	89.0477	C3H7NO2	2554.55	3929.23	4278.2	6476.47	1731.46	6476.47	7855.23	5257.76	3407.04	2995.26	3458.9	5259.08	2163.57	3953.63	2980.74	107-97-1	HMDB0000271	C00213	ko01100//Metabolic pathways;ko00330//Arginine and proline metabolism;ko00260//Glycine, serine and threonine metabolism	Amino acid metabolism;Global and overview maps	Metabolism
1273	Hmcp001636	Limocitrin-7-O-glucoside	Flavonoids	[M+H]+	509.128	347.07	508.121	C23H24O13	82396.9	64912.7	78038.3	9	9	9	67117.4	55228	89237.4	11502.3	70731.9	80196.3	48857.6	35988.2	26867.8	--	--	-	-	-	-
1274	pmp001312	6-Hydroxykaempferol-3,7,6-O-triglycoside	Flavonoids	[M+H]+	789.208	303.1	788.201	C33H40O22	3602.91	6545.5	4983.98	4536.02	5560.05	13635	7957.78	5475.91	7518.44	9524.75	11864.4	7517.68	3011.34	3968.8	5452.13	--	--	-	-	-	-
1275	mws1080	Galactinol	Others	[M-H]-	341.109	179.056	342.116	C12H22O11	219465	1.25134e+06	1.08049e+06	306508	402176	312528	494024	355331	450039	2.10425e+06	597183	505697	326882	360680	555313	-	HMDB0005826	C01235	ko00052//Galactose metabolism	Carbohydrate metabolism	Metabolism
1276	Wmzn000227	2,2-Dimethylsuccinic acid	Organic acids	[M-H]-	145.062	109.041	146.058	C6H10O4	9161.23	6149.07	5623.79	31107.9	25444.9	32403.9	14908.5	9596.8	12950.2	29246.6	30532.6	33650.5	17089.1	21611.4	30644.1	597-43-3	HMDB0002074	-	-	-	-
1277	Lmyn004037	Eriodictyol-7-O-(6''-O-galloyl)glucoside	Flavonoids	[M-H]-	601.12	439.092	602.127	C28H26O15	40226.8	55468.9	17230.4	17321.1	8078.23	15082.3	12987.2	9	46661.8	14069.8	14069.8	15713.8	26816.9	20843.8	37622.1	--	--	-	-	-	-
1278	MWSHY0198	3',4',5,7-Tetramethoxyflavone; Luteolin Tetramethyl Ether	Flavonoids	[M+H]+	343.118	299.093	342.11	C19H18O6	6454.09	9	7000	9925.62	12672.3	14671.1	9	9	9	9	9	9	7534.03	6751	4037.51	--	--	-	-	-	-
1279	Lmjp003822	3,5-O-Dicaffeoylquinic Acid Methyl Ester*	Phenolic acids	[M+H]+	531.15	177.055	530.142	C26H26O12	9	9	9	16734.5	13537.2	9	16311.4	22604.6	29125.2	28023.4	32161.4	39054.5	29646.8	35531.5	18783.6	--	--	-	-	-	-
1280	pmb0952	Thiamine (Vitamin B1)	Others	[M]+	265.1	122.1	265.112	C12H17N4OS+	167383	207618	224903	121696	93351.9	118576	26923.9	25273.2	25381.2	83822.6	66471.2	14002.5	92865.2	151185	91519.9	--	--	C00378	ko01100//Metabolic pathways;ko02010//ABC transporters;ko04122//Sulfur relay system;ko00730//Thiamine metabolism	Folding, sorting and degradation;Global and overview maps;Membrane transport;Metabolism of cofactors and vitamins	Environmental Information Processing;Genetic Information Processing;Metabolism
1281	Zmxp003107	Luteolin-7,3'-di-O-glucoside	Flavonoids	[M+H]+	611.161	287.057	610.153	C27H30O16	74850.3	43378.1	39989.1	52185.1	36456.1	33754.7	6757.43	12981	14466.1	22477.7	17006.4	9	31729.7	19874.6	37804.7	--	--	-	-	-	-
1282	Xmyp005599	Kaempferol-3-O-galactoside-4'-O-glucoside	Flavonoids	[M+H]+	611.159	287.056	610.153	C27H30O16	74850.3	43378.1	39989.1	52185.1	36456.1	33754.7	6757.43	12981	14466.1	22477.7	17006.4	9	31729.7	19874.6	37804.7	--	--	-	-	-	-
1283	pme2598	3,4-Dihydroxybenzeneacetic acid	Phenolic acids	[M-H]-	167.035	123.04	168.042	C8H8O4	713505	797492	663883	343125	553971	373808	596647	224074	745158	177131	330168	343457	505902	803660	467591	102-32-9	HMDB0001336	C01161	ko01100//Metabolic pathways;ko01120//Microbial metabolism in diverse environments;ko01220//Degradation of aromatic compounds;ko00350//Tyrosine metabolism	Amino acid metabolism;Global and overview maps	Metabolism
1284	MWS3036	3-Hydroxyglutaric acid	Organic acids	[M-H]-	147.03	85.0297	148.037	C5H8O5	157684	133081	163432	210455	235004	254909	196881	170076	181064	180816	180508	204834	118153	225893	203682	638-18-6	HMDB0000428	-	-	-	-
1285	pme2507	Lithospermic acid	Organic acids	[M-H]-	537.104	294.5	538.111	C27H22O12	12447.5	9783.26	17905.5	15594.5	11313.3	9	22838.9	21006.3	9	12990.5	20682.1	10234.3	9793.89	18309.3	13096.5	--	--	-	-	-	-
1286	pmp001257	Tridecanoylglycine	Amino acids and derivatives	[M+H]+	272.222	254.211	271.215	C15H29NO3	17586.9	10061.7	30924.9	25520.1	28132.3	32283.6	23561.7	10784.3	19144.9	16772.1	31405.7	26409.4	17133.4	30686	20107.6	-	HMDB0013317	-	-	-	-
1287	mws0221	L-Cystine	Amino acids and derivatives	[M+H]+	241.031	152	240.024	C6H12N2O4S2	5838.38	10457.2	15432	18937.4	22196.4	23893.5	9728.19	18278.6	16054.8	17562.4	14300.2	16773.3	16096.6	30177.8	21373.7	56-89-3	HMDB0000192	C00491	ko01100//Metabolic pathways;ko02010//ABC transporters;ko00270//Cysteine and methionine metabolism	Amino acid metabolism;Global and overview maps;Membrane transport	Environmental Information Processing;Metabolism
1288	Lmpn006208	8-Methoxykaempferol-7-O-rhamnoside	Flavonoids	[M-H]-	461.11	315.052	462.116	C22H22O11	136192	9	140705	110086	107801	9	43125.2	84356.6	104603	86517.7	65790.1	90834.3	95250.6	123899	63298	--	--	-	-	-	-
1289	pmp001311	6-Hydroxykaempferol-7,6-O-Diglucoside	Flavonoids	[M+H]+	627.156	303.1	626.148	C27H30O17	56274.4	41572.7	45486.1	32559.2	35355.6	29285.9	9	15591.8	11580.2	11580.2	16510.2	13342.4	23298.3	32340.7	16843.8	--	--	-	-	-	-
1290	Lssp210087	Matairesinol	Lignans and Coumarins	[M+H]+	359.15	137.062	358.142	C20H22O6	96100.2	209556	210306	157014	98309.7	220336	209726	164226	263063	144226	9	159995	101234	193501	191406	-	HMDB0035789	C10682	ko01110//Biosynthesis of secondary metabolites	Global and overview maps	Metabolism
1291	pmb2786	9-Hydroxy-10,12,15-octadecatrienoic acid	Lipids	[M-H]-	293.212	235.172	294.219	C18H30O3	11972.5	9324.11	10966.2	4849.82	6316.68	6811.65	2683.89	4092.46	6972.87	3041.13	1990.86	4604.23	7716.89	4783.84	4342.17	89886-42-0	HMDB0031934	C16326	ko00592//alpha-Linolenic acid metabolism	Lipid metabolism	Metabolism
1292	MWS0933	1-Methylhistidine	Amino acids and derivatives	[M+H]+	170.092	124.087	169.085	C7H11N3O2	47384.4	95086.3	69615.2	43714.5	45538.2	20999.5	40665.4	31037.6	47271.6	9	9	9	33027.8	27092.1	50276.5	332-80-9	HMDB0000001	C01152	ko00340//Histidine metabolism	Amino acid metabolism	Metabolism
1293	Lmsn008066	1β,2α,3α,19α,23-Pentahydroxyurs-12-en-28-oic acid	Terpenoids	[M-H]-	519.333	457.332	520.34	C30H48O7	71779.6	65818.7	44420.8	45524.8	54631.4	46393.7	9	9	9	9	9	9	41234.9	21618.7	41878.6	--	--	-	-	-	-
1294	pmp001110	Apigenin-6-C-xyloside-8-C-arabinoside	Flavonoids	[M+H]+	535.145	517.134	534.137	C25H26O13	39496.9	9	19513.9	25400.4	21066.1	30695.1	9	9	9	20821.6	26572.6	19613	25359.6	39105.9	51116.1	--	--	-	-	-	-
1295	Lmbp002336	Quercetin-3-O-(2''-O-rhamnosyl)galactoside	Flavonoids	[M+H]+	611.161	303.048	610.153	C27H30O16	16618.3	13330.3	9	27567.2	15854	12683.7	9	9	9	13685.9	9	14248.6	7070.07	12503.9	14383.3	--	--	-	-	-	-
1296	Hmlp000229	Dambonitol	Others	[M+H]+	209.103	81.0341	208.094	C8H16O6	14140.1	12557	12119.7	6892.29	9722.43	12133.3	10624.9	11636.6	10377.8	6805.33	6877.95	8992.9	12131.3	15645.4	7720.96	523-94-4	HMDB0033942	-	-	-	-
1297	Lmhp009190	2-Linoleoylglycerol-1,3-di-O-glucoside	Lipids	[M+H]+	679.39	263.237	678.383	C33H58O14	12603	9734.11	8714.2	5391.35	5921.26	4717.25	5205.17	1834.85	6957.94	7003.82	4575.05	3796.45	7018.02	4141.65	8636.07	--	--	-	-	-	-
1298	Lmhp009384	1-Linoleoylglycerol-2,3-di-O-glucoside	Lipids	[M+H]+	679.39	263.237	678.383	C33H58O14	12603	9734.11	8714.2	5391.35	5921.26	4717.25	5205.17	1834.85	6957.94	7003.82	4575.05	3796.45	7018.02	4141.65	8636.07	--	--	-	-	-	-
1299	MWSmce264	Hydroxytyrosol	Phenolic acids	[M-H]-	153.06	123.049	154.063	C8H10O3	6387.82	12001.3	13258.1	4219.27	16951.3	3911.15	13992.5	2388.7	26348	9	9	9	10851.2	6043.15	6375.19	10597-60-1	HMDB0005784	-	-	-	-
1300	Lmsn004323	1-O-Galloyl-2-O-Feruloyl-β-D-glucose	Phenolic acids	[M-H]-	507.114	169.014	508.122	C23H24O13	19112.3	5400.98	19674.3	16451.6	9357.15	7173.91	7175.57	18460.8	9374.87	8782.92	14615.2	17680.2	15997.4	8863.1	18538.8	--	--	-	-	-	-
1301	Lmsn004092	1-O-Galloyl-3-O-Feruloyl-β-D-glucose	Phenolic acids	[M-H]-	507.114	169.014	508.122	C23H24O13	19112.3	5400.98	19674.3	16451.6	9357.15	7173.91	7175.57	18460.8	9374.87	8782.92	14615.2	17680.2	15997.4	8863.1	18538.8	--	--	-	-	-	-
1302	MWSmce465	2,3,5-Trimethylpyrazine	Alkaloids	[M+H]+	123.091	82.0648	122.084	C7H10N2	9	9	9	36682.9	14691.8	9	19276.8	36201.1	30206.6	23071.2	18580.1	30241.8	15098.6	31398.7	23552.2	--	--	-	-	-	-
1303	pme2566	5-L-Glutamyl-L-amino acid	Amino acids and derivatives	[M-H]-	217.083	199	218.09	C8H14N2O5	53471.2	26186.9	39550.2	34898.7	38036.4	23503.8	24383	36214.5	20268.5	26195.8	10987.7	35149.6	24162.2	21587.7	40035.6	--	--	-	-	-	-
1304	Lmcp000611	2-Amino-4,5-dihydro-1H-imidazole-4-acetic acid	Alkaloids	[M+H]+	144.077	84.0556	143.07	C5H9N3O2	210179	439347	700573	131103	183442	226851	195536	174473	201899	314156	193507	210730	216288	218310	384301	--	--	-	-	-	-
1305	pme2768	Pyrroloquinoline quinone	Alkaloids	[M-H]-	329	240.9	330.012	C14H6N2O8	15616.5	13505.8	6248.13	9	9	9	21840.5	23995.9	9760.59	18252.8	24753.2	17854	15627.9	11249.7	22885	72909-34-3	HMDB0013636	-	-	-	-
1306	Hmcp002298	Limocitrin-3-O-arabinoside	Flavonoids	[M+H]+	479.118	347.07	478.111	C22H22O12	36435	34258.7	34785.2	32149.6	32892	40989	9	25825.6	22665.2	20029.7	19231.5	18724.5	23785.5	36966.4	18738.4	--	--	-	-	-	-
1307	Zmbp002461	3-(2'-Hydroxyl-phenyl)-4-(3H)-quinazolone	Alkaloids	[M+H]+	267.077	249.066	266.069	C15H10N2O3	34329.4	24755.3	24874.3	12155.7	14702.4	9	9	9	9	9	6496.66	9476.23	12795.5	24785.3	27230.6	--	--	-	-	-	-
1308	pmp001249	Caffeoylcholine-3-O-glucoside*	Alkaloids	[M]+	428.19	369.11	428.168	C20H30NO9+	16900.7	10796.5	10965.6	9	9	9	9	9	9	6589.65	11763.3	11485.6	13712.5	12871.8	6498.9	--	--	-	-	-	-
1309	pmp001248	Caffeoylcholine-4-O-glucoside*	Alkaloids	[M]+	428.19	369.11	428.168	C20H30NO9+	16900.7	10796.5	10965.6	9	9	9	9	9	9	6589.65	11763.3	11485.6	13712.5	12871.8	6498.9	--	--	-	-	-	-
1310	Lmhp002764	Cyclo(Pro-Leu)	Amino acids and derivatives	[M+H]+	211.13	70.0686	210.137	C11H18N2O2	16160.6	3166.62	13089.7	8469.41	9236.62	8464.38	8761.57	1544.05	13089.7	3081.18	6273.48	9	15742.6	8468.05	9236.62	--	--	-	-	-	-
1311	mws1013	Esculetin (6,7-Dihydroxycoumarin)	Lignans and Coumarins	[M-H]-	177.019	133.2	178.027	C9H6O4	9	129946	86117.2	67107	54379.9	49253.6	60861.3	27956	112216	49372.5	42968.6	9	34620.8	46663.6	70297.3	--	--	-	-	-	-
1312	MWSmce598	Maltopentaose	Others	[M+H]+	829.282	325.115	828.275	C30H52O26	4471.91	13985.2	9508.75	898.135	2164.32	3131.41	9075.89	5620.75	3890.39	9	9	9	2608.61	5487.69	3848.7	34620-76-3	HMDB0012254	-	-	-	-
1313	mws0663	1,7-Dimethylxanthine	Nucleotides and derivatives	[M+H]+	181.072	124	180.065	C7H8N4O2	19414.4	25849.9	20350.1	19014.7	28166.7	34883.4	15351.2	12426.9	7759.82	21631.3	12097.4	13989.2	15240.5	28202.1	16177.4	611-59-6	HMDB0001860	C13747	ko01100//Metabolic pathways;ko01110//Biosynthesis of secondary metabolites;ko01120//Microbial metabolism in diverse environments;ko00232//Caffeine metabolism	Biosynthesis of other secondary metabolites;Global and overview maps	Metabolism
1314	pme2758	4-Hydroxy-L-glutamic acid	Amino acids and derivatives	[M-H]-	162.041	144	163.048	C5H9NO5	8643.02	10533.8	9	12337.6	8008.7	6838.48	19883.2	12221.6	14105.8	14486.1	9359.46	15740.7	8212.75	11965.1	17257.3	2485-33-8	HMDB0002273	-	-	-	-
1315	MWSHY0142	Quercetin-3-O-(2''-O-galloyl)galactoside	Flavonoids	[M+H]+	617.114	315.071	616.106	C28H24O16	5484.91	9519.86	12665.4	12740	7833.91	13308.5	31323.9	24243.1	19108.8	19904	10185.3	21575.5	7833.91	10962.8	16263.3	--	--	-	-	-	-
1316	Lmgn000219	Succinic semialdehyde	Organic acids	[M-H]-	101.024	55.0184	102.032	C4H6O3	9	9	9	16391.5	9	9	9	10224.3	4525.75	6067.87	2258.21	10190.9	3959.53	8674.24	6653.94	692-29-5	HMDB0001259	C00232	ko01100//Metabolic pathways;ko01120//Microbial metabolism in diverse environments;ko01200//Carbon metabolism;ko00350//Tyrosine metabolism;ko00760//Nicotinate and nicotinamide metabolism;ko00250//Alanine, aspartate and glutamate metabolism;ko00650//Butanoate metabolism;ko00750//Vitamin B6 metabolism	Amino acid metabolism;Carbohydrate metabolism;Global and overview maps;Metabolism of cofactors and vitamins	Metabolism
1317	mws1035	Kaempferol-3-O-robinoside-7-O-rhamnoside (Robinin)	Flavonoids	[M+H]+	741.224	433	740.216	C33H40O19	9	14691.6	9	9	16352.9	9	12682	9	9	10173.2	25778.2	16841	11412.5	23668.1	14952	--	--	-	-	-	-
1318	pme2060	N6-Isopentenyladenine	Nucleotides and derivatives	[M+H]+	204.251	136	203.117	C10H13N5	48563	59760.9	71570.4	44392.9	56159	38707.3	43260.3	46176.9	47727	35559.8	33114.7	36430.8	28603.9	60212	38707.3	--	--	C04083	ko01110//Biosynthesis of secondary metabolites;ko00908//Zeatin biosynthesis;ko04075//Plant hormone signal transduction	Global and overview maps;Metabolism of terpenoids and polyketides;Signal transduction	Environmental Information Processing;Metabolism
1319	mws1173	Garbanzol	Flavonoids	[M-H]-	271.061	242.7	272.068	C15H12O5	30647	46708.4	47086.8	12233.4	60922.3	37030.1	81136.1	6497.17	41878.3	11509.5	27938.2	37350.9	34379	58199.8	29204.4	--	--	C09751	ko00941//Flavonoid biosynthesis	Biosynthesis of other secondary metabolites	Metabolism
1320	mws0160	3,4-Dihydroxybenzoic Acid Ethyl Ester (Protocatechuic acid ethyl ester)	Phenolic acids	[M-H]-	181.051	108	182.058	C9H10O4	19663.7	20897.3	20377.8	9	9	9	5523.64	5054.7	13530.4	7695.69	5899.39	4921.97	8015.7	8905.98	15572.1	--	--	-	-	-	-
1321	HJN093	2-O-Salicyl-6-O-Galloyl-D-Glucose	Phenolic acids	[M-H]-	451.089	313.054	452.095	C20H20O12	19876.2	23890.1	28277.1	18024.2	17000.8	22911	19873.3	9	33647.2	9	16578.5	17938	19020.5	10183.8	23269.8	--	--	-	-	-	-
1322	Zmlp003063	Luteolin-7-O-(2''-O-rhamnosyl)rutinoside	Flavonoids	[M+H]+	741.226	433.115	740.209	C33H40O19	12290.2	20957.7	16874.6	25616	19810.9	17787	9728.89	9	9	10101	30773.7	16195.8	14323.5	9728.89	21252.4	--	--	-	-	-	-
1323	Wmmn002441	(E)-Linalool-1-oic acid	Lipids	[M-H]-	183.03	124.017	184.11	C10H16O3	13343.9	9961.99	19196.3	19166.7	40024.4	34674.4	12321	4469.95	10344.9	3434.78	8839.3	2980.93	19274.9	8363.25	15385.5	--	--	-	-	-	-
1324	Lmtn002916	Mearnsetin-3-O-glucuronide	Flavonoids	[M-H]-	507.078	331.046	508.085	C22H20O14	17888.2	15451.1	27145.3	23899.8	22784.5	16446.6	12139.4	17413.4	20021.5	27982.9	19127.1	13796.1	14276.8	23871.3	32568.5	--	--	-	-	-	-
1325	mws1608	Luteolin-6-C-glucoside (Isoorientin)	Flavonoids	[M-H]-	447.093	357.1	448.101	C21H20O11	41603.9	50424	49687.9	30213.7	27696.9	29048.7	40523.3	3487.65	95855	4095.38	29697.6	12385.8	16896.3	24689.4	11031.2	--	--	-	-	-	-
1326	Lmyp003139	Quercetin-3-O-(6''-O-galloyl)galactoside	Flavonoids	[M+H]+	617.114	153.018	616.106	C28H24O16	3715.75	6105.1	12945.4	6548.07	4421.6	8782.42	34519.7	20768.2	34078.7	65666.9	43968.5	47305.7	26771.2	14498.2	14067.5	--	--	-	-	-	-
1327	Lmyp003349	Quercetin-3-O-(6''-O-galloyl)glucoside	Flavonoids	[M+H]+	617.114	153.018	616.106	C28H24O16	3715.75	6105.1	12945.4	6548.07	4421.6	8782.42	34519.7	20768.2	34078.7	65666.9	43968.5	47305.7	26771.2	14498.2	14067.5	--	--	-	-	-	-
1328	mws0576	3-Hydroxybutyric acid	Organic acids	[M-H]-	103.04	59.1	104.047	C4H8O3	222292	150967	264300	267343	238472	59568	265761	198374	109929	228372	82829.7	266114	276415	121277	196629	300-85-6	HMDB0000357	C01089	ko01100//Metabolic pathways;ko00650//Butanoate metabolism;ko00072//Synthesis and degradation of ketone bodies	Carbohydrate metabolism;Global and overview maps;Lipid metabolism	Metabolism
1329	Hmcp002123	Isoscopoletin (6-Hydroxy-7-Methoxycoumarin)	Lignans and Coumarins	[M+H]+	193.05	178.02	192.042	C10H8O4	19038.3	21182.7	21184.4	27987.3	24846.8	35438.8	77603.9	87424.6	80944.5	51596.7	38860.2	69682.3	62998.2	26900.6	54331.5	--	--	-	-	-	-
1330	mws0617	Lipoic acid	Organic acids	[M-H]-	205.036	171	206.043	C8H14O2S2	9	9	9	1473.14	1365.85	1160.44	9	9	9	1258.24	1053.52	850.46	838.139	1578.55	843.249	1077-27-6	HMDB0014312	-	-	-	-
1331	pmp000593	Luteolin-7-O-rutinoside*	Flavonoids	[M+H]+	595.166	287.05	594.159	C27H30O15	57255.3	39905.6	69430.8	67036.8	47559.6	88699.9	12094.8	9	9	11180	15374.3	9	49190.4	21775.8	49172.4	--	--	-	-	-	-
1332	pme3193	N-Acetyl-L-glycine	Amino acids and derivatives	[M-H]-	116.035	74	117.043	C4H7NO3	8444.31	6072.57	9620.61	12465.9	10502.5	10382.3	7146.9	9	12307.4	12855.2	14729.2	9302.91	13097.7	14762.3	6272.18	--	--	-	-	-	-
1333	mws1480	2-(4-Hydroxyphenyl)acetonitrile	Phenolic acids	[M-H]-	132.046	99.9209	133.053	C8H7NO	126005	88334.8	99104.2	9	9	9	9	9	9	24967.6	31046.9	27114.6	52222.3	31882.3	24328.5	--	--	-	-	-	-
1334	mws0438	L-Arabitol	Others	[M-H]-	151.061	59	152.069	C5H12O5	11479.1	7544.11	9	10215.1	9326.66	9	12803.1	13244	14211.1	22868.1	10438.9	11103.6	7107.55	7544.11	13957.7	7643-75-6	HMDB0001851	C00532	ko01100//Metabolic pathways;ko00040//Pentose and glucuronate interconversions	Carbohydrate metabolism;Global and overview maps	Metabolism
1335	pme0513	Xylitol	Others	[M-H]-	151.061	59	152.069	C5H12O5	11479.1	7544.11	9	10215.1	9326.66	9	12803.1	13244	14211.1	22868.1	10438.9	11103.6	7107.55	7544.11	13957.7	87-99-0	HMDB0002917	C00379	ko01100//Metabolic pathways;ko02010//ABC transporters;ko00040//Pentose and glucuronate interconversions	Carbohydrate metabolism;Global and overview maps;Membrane transport	Environmental Information Processing;Metabolism
1336	mws2104	D-Pinitol	Others	[M-H]-	193.072	99.01	194.079	C7H14O6	14539.7	8631.9	9	9	17449.1	10827.4	15091.2	17030.7	24594.3	9502.17	17638.8	14416.2	25181.6	12486.4	13973.6	10284-63-6	HMDB0034219	-	-	-	-
1337	Lmcn006192	Didymin (Isosakuranetin-7-O-rutinoside)	Flavonoids	[M-H]-	593.187	285.075	594.195	C28H34O14	34306.2	31052.1	35321.7	33287.9	48084.2	51868.6	12638.4	9030.23	13419.7	9	11439.8	11300.2	40384.2	24381	18732.1	--	--	-	-	-	-
1338	Lmtp002344	Pyridylcarbonyl-2-glucosyl-glucosyloxy-2-phenylacetic acid amide	Alkaloids	[M+H]+	581.2	430.14	580.19	C26H32N2O13	4715.55	5734.58	4742.81	4570.97	3992.85	3621.62	9680.97	5196.92	10767.9	2853.95	4600.41	7369.88	3424.24	7657.47	8246.91	--	--	-	-	-	-
1339	Lmgp003989	Dicaffeoylshikimic acid	Phenolic acids	[M+H]+	499.126	163.04	498.116	C25H22O11	17724.9	22891.4	22311.1	23254.4	14874	37500	46281.6	39251.5	48221.6	44933.4	41780.3	36865.8	32461.6	69250.5	40047.5	--	--	-	-	-	-
1340	Zmsp004363	Quercetin-3-O-(6''-O-acetyl)glucoside	Flavonoids	[M+H]+	507.117	303.052	506.106	C23H22O13	35571.7	48467.7	59223.4	133305	99363.7	121413	6032.51	6604.2	8536	18042.1	17729	7367.36	27458.5	18733.7	42926.6	--	--	-	-	-	-
1341	mws0046	Naringenin-7-O-Neohesperidoside(Naringin)	Flavonoids	[M-H]-	579.172	271.062	580.179	C27H32O14	49284.8	21657.7	34327.5	56657.5	51797.9	101800	21923.3	11397.4	19389.7	32351.3	17856.2	19865.8	17303.5	26981.3	40594.7	--	--	C09789	ko00941//Flavonoid biosynthesis	Biosynthesis of other secondary metabolites	Metabolism
1342	Hmlp005443	6,7-Dihydroxyflavone	Flavonoids	[M+H]+	255.067	137.02	254.058	C15H10O4	9	9	9	9	9	9	31652.1	30388.7	7967.59	29054.8	25754.7	24774.8	17329.3	8562.93	9219.59	--	--	-	-	-	-
1343	Hmgp003163	3,3',5,7-Tetrahydroxy-4',6-Dimethoxyflavone; (Laciniatin)	Flavonoids	[M+H]+	347.078	332.05	346.07	C17H14O8	9	9	9	1768.17	3244.45	3718.36	2209.12	3484.88	5970.23	5592.85	12486.2	4744.59	7365.86	4301.1	3360.73	--	--	-	-	-	-
1344	MWStz058	7-Hydroxy-β-carboline-1-propionic acid	Alkaloids	[M+H]+	257.092	211.087	256.085	C14H12N2O3	42681.5	57966.6	65217.6	106363	116331	141021	111389	139794	95920.8	76560.4	74148.7	44746.5	50632.2	46123.8	94411.1	--	--	-	-	-	-
1345	MWS2426	Tryptophan glutamic acid	Amino acids and derivatives	[M-H]-	332.125	203.082	333.132	C16H19N3O5	3908.41	4538.45	2222.92	9	9	9	6124.71	7728.83	8107.33	13289.8	4547.48	9069.91	6726.38	2667.33	5491.4	--	--	-	-	-	-
1346	pme3096	Aminomalonic acid	Organic acids	[M-H]-	118	74	119.022	C3H5NO4	984060	991453	936786	692735	1.60272e+06	1.58048e+06	705191	1.68906e+06	713362	988705	1.08646e+06	616801	500668	1.22153e+06	1.21015e+06	1068-84-4	HMDB0001147	-	-	-	-
[truncated: 44 more rows]
