# Supplementary material for: Transcriptome and Metabolome Analysis Reveals Salt-Tolerance Pathways in the Leaves and Roots of ZM-4 (Malus zumi) in the Early Stages of Salt Stress
Source: Int J Mol Sci. 2023 Feb 11;24(4):3638. doi: 10.3390/ijms24043638 (PMC9960305; doi:10.3390/ijms24043638)
Supplement: Supplementary file 1 [file ijms-24-03638-s001.zip › ijms-2193630-supplementary/Table S9.xlsx]

## Sheet: Table S9-1
Table S9-1 DAMs of leaves in M-CKL vs M-TL
No.	ID	M-CKL-1	M-CKL-2	M-CKL-3	M-TL-1	M-TL-2	M-TL-3	control_mean	case_mean	log2_FC(case_mean/control_mean)	Pvalue	fdr	vip	Compounds	Class	Ion mode	Q1 (Da)	Q3 (Da)	Molecular Weight (Da)	Formula	CAS	HMDB	C_ID	Pathway	KEGG_B_class	KEGG_A_class
1	mws0061	9	9	9	1.42555e+08	1.43253e+08	1.53701e+08	9	1.46503e+08	23.9564	2.19021e-06	0.000572802	14.1233	Quercetin-3-O-galactoside (Hyperin)*	Flavonoids	[M-H]-	463.088	300	464.096	C21H20O12	--	--	-	-	-	-
2	Lmsn003111	6.42022e+07	4.04175e+07	4.88827e+07	8.32107e+07	8.45849e+07	8.6987e+07	5.11675e+07	8.49275e+07	0.731005	0.00870863	0.0455278	6.51714	1-O-p-Coumaroyl-β-D-glucose	Phenolic acids	[M-H]-	325.093	145.03	326.1	C15H18O8	--	--	-	-	-	-
3	Lmbp003668	1.26342e+08	1.37477e+08	1.31496e+08	156180956	1.57328e+08	1.49814e+08	1.31772e+08	1.54441e+08	0.229012	0.00467963	0.0315506	5.40086	Kaempferol-3-O-arabinoside	Flavonoids	[M+H]+	419.097	287.054	418.09	C20H18O10	--	--	-	-	-	-
4	mws0491	1.90942e+06	1.73167e+06	2.18724e+06	1.79922e+07	2.10312e+07	1.86702e+07	1.94278e+06	1.92312e+07	3.30726	4.9397e-05	0.00441474	4.84687	2-Phenylethylamine	Alkaloids	[M+H]+	122.096	105	121.089	C8H11N	-	HMDB0060276	C05332	ko00360//Phenylalanine metabolism	Amino acid metabolism	Metabolism
5	pmb3074	6.5626e+07	6.41191e+07	6.29093e+07	7.70868e+07	8.35578e+07	8.53214e+07	6.42181e+07	8.19887e+07	0.352444	0.0024797	0.0218997	4.83983	5-O-p-Coumaroylquinic acid*	Phenolic acids	[M-H]-	337.093	191.05	338.1	C16H18O8	--	--	C12208	ko01110//Biosynthesis of secondary metabolites;ko00941//Flavonoid biosynthesis;ko00940//Phenylpropanoid biosynthesis;ko00945//Stilbenoid, diarylheptanoid and gingerol biosynthesis	Biosynthesis of other secondary metabolites;Global and overview maps	Metabolism
6	pmn001421	6.46375e+07	6.50611e+07	6.41896e+07	7.86512e+07	8.2028e+07	8.48714e+07	6.46294e+07	8.18502e+07	0.340795	0.000689072	0.0116132	4.80395	3-O-p-Coumaroylquinic acid*	Phenolic acids	[M-H]-	337.093	191.05	338.1	C16H18O8	--	--	-	-	-	-
7	mws2186	2.11501e+08	2.2362e+08	2.11666e+08	2.35361e+08	2.33461e+08	233042178	2.15595e+08	2.33955e+08	0.117903	0.0107823	0.0514297	4.78427	Avicularin(Quercetin-3-O-α-L-arabinofuranoside)	Flavonoids	[M+H]+	435.092	303	434.085	C20H18O11	--	--	-	-	-	-
8	Lmdp003509	2.26512e+08	242027411	2.30847e+08	2.52336e+08	2.50796e+08	2.52396e+08	2.33129e+08	2.51843e+08	0.111396	0.015823	0.0627138	4.78178	Quercetin-3-O-xyloside (Reynoutrin)	Flavonoids	[M+H]+	435.092	303.061	434.085	C20H18O11	--	--	-	-	-	-
9	Smgp004575	1.56904e+08	163682602	1.56274e+08	1.74196e+08	1.72694e+08	1.74335e+08	1.58953e+08	1.73742e+08	0.128339	0.0036805	0.0278572	4.37751	Quercetin-5-O-β-D-glucoside	Flavonoids	[M+H]+	465.1	303.05	464.096	C21H20O12	--	--	-	-	-	-
10	mws0178	6.04355e+07	5.99012e+07	6.53488e+07	7.54894e+07	7.68275e+07	7.58554e+07	6.18952e+07	7.60575e+07	0.297263	0.00134909	0.0156445	4.3246	Chlorogenic acid (3-O-Caffeoylquinic acid)*	Phenolic acids	[M-H]-	353.088	191.055	354.095	C16H18O9	--	--	C00852	ko01110//Biosynthesis of secondary metabolites;ko00941//Flavonoid biosynthesis;ko00940//Phenylpropanoid biosynthesis;ko00945//Stilbenoid, diarylheptanoid and gingerol biosynthesis	Biosynthesis of other secondary metabolites;Global and overview maps	Metabolism
11	Xmyp005654	3.21759e+07	3.21684e+07	3.24311e+07	4.51818e+07	4.90773e+07	4.37273e+07	3.22585e+07	4.59955e+07	0.511814	0.00100966	0.013301	4.27878	Kaempferol-4'-O-glucoside*	Flavonoids	[M+H]+	449.106	287.056	448.101	C21H20O11	--	--	-	-	-	-
12	Lmdp003286	1.32933e+08	1.37103e+08	1.3057e+08	1.46916e+08	146229932	149210837	1.33535e+08	1.47452e+08	0.143027	0.00274557	0.0226824	4.26519	Isohyperoside	Flavonoids	[M+H]+	465.102	303.061	464.095	C21H20O12	--	--	-	-	-	-
13	MWSHY0104	3.26437e+07	3.1597e+07	3.2297e+07	4.46819e+07	4.72762e+07	4.40292e+07	3.21792e+07	4.53291e+07	0.494307	0.000223846	0.00685209	4.21312	Luteolin-7-O-glucoside (Cynaroside)	Flavonoids	[M+H]+	449.108	287.062	448.101	C21H20O11	--	--	C03951	ko00944//Flavone and flavonol biosynthesis	Biosynthesis of other secondary metabolites	Metabolism
14	mws0277	5.67576e+07	5.36193e+07	6.75781e+07	6.93076e+07	7.76754e+07	7.66934e+07	5.93183e+07	7.45588e+07	0.329901	0.0377603	0.11204	4.18038	Quinic Acid	Organic acids	[M-H]-	191.056	85.0296	192.063	C7H12O6	91-63-4	HMDB0042004	C00296	ko00400//Phenylalanine, tyrosine and tryptophan biosynthesis	Amino acid metabolism	Metabolism
15	Lmlp003531	3.23076e+07	3.10517e+07	3.13021e+07	4.3771e+07	4.67287e+07	43095486	3.15538e+07	4.45317e+07	0.497018	0.000388179	0.00833386	4.17881	Luteolin-3'-O-glucoside	Flavonoids	[M+H]+	449.108	287.058	448.101	C21H20O11	--	--	-	-	-	-
16	pme0021	8.94289e+07	9.14053e+07	9.02614e+07	7.6709e+07	7.88165e+07	8.07445e+07	9.03652e+07	7.87567e+07	-0.198365	0.000865937	0.0121616	3.91934	L-Phenylalanine	Amino acids and derivatives	[M+H]+	166.086	120.081	165.071	C9H11NO2	63-91-2	HMDB0000159	C00079	ko01100//Metabolic pathways;ko01110//Biosynthesis of secondary metabolites;ko01130//Biosynthesis of antibiotics;ko01230//Biosynthesis of amino acids;ko02010//ABC transporters;ko01210//2-Oxocarboxylic acid metabolism;ko00940//Phenylpropanoid biosynthesis;ko00360//Phenylalanine metabolism;ko00970//Aminoacyl-tRNA biosynthesis;ko00400//Phenylalanine, tyrosine and tryptophan biosynthesis;ko00960//Trop…	Amino acid metabolism;Biosynthesis of other secondary metabolites;Global and overview maps;Membrane transport;Metabolism of other amino acids;Translation	Environmental Information Processing;Genetic Information Processing;Metabolism
17	mws1329	1.13824e+08	1.13788e+08	1.23683e+08	1.30211e+08	1.28454e+08	1.28105e+08	1.17098e+08	1.28923e+08	0.138794	0.0243777	0.0853565	3.7271	Quercetin-7-O-glucoside	Flavonoids	[M-H]-	463.088	301.036	464.096	C21H20O12	--	--	-	-	-	-
18	Lmbn001754	6.75656e+07	6.60709e+07	7.17782e+07	6.06867e+07	5.83391e+07	5.31646e+07	6.84716e+07	5.73968e+07	-0.254534	0.0168036	0.0647559	3.68687	3-Isopropylmalic Acid*	Organic acids	[M-H]-	175.061	115.04	176.069	C7H12O5	--	--	C04411	ko01100//Metabolic pathways;ko01110//Biosynthesis of secondary metabolites;ko01230//Biosynthesis of amino acids;ko01210//2-Oxocarboxylic acid metabolism;ko00290//Valine, leucine and isoleucine biosynthesis	Amino acid metabolism;Global and overview maps	Metabolism
19	Zmgn001448	6.75656e+07	6.60709e+07	7.17782e+07	6.06867e+07	5.83391e+07	5.31646e+07	6.84716e+07	5.73968e+07	-0.254534	0.0168036	0.0647559	3.68687	2-Propylmalic Acid*	Organic acids	[M-H]-	175.061	115.04	176.069	C7H12O5	--	--	C05994	ko00620//Pyruvate metabolism	Carbohydrate metabolism	Metabolism
20	MWSHY0136	3.29431e+07	2.93376e+07	3.30934e+07	4.30157e+07	4.33969e+07	3.96329e+07	3.17914e+07	4.20152e+07	0.402275	0.0039676	0.0286574	3.62959	Kaempferol-3-O-glucoside (Astragalin)*	Flavonoids	[M+H]+	449.108	287.055	448.101	C21H20O11	--	--	C12249	ko01110//Biosynthesis of secondary metabolites;ko00944//Flavone and flavonol biosynthesis	Biosynthesis of other secondary metabolites;Global and overview maps	Metabolism
21	mws0227	5.02606e+07	5.02043e+07	5.56964e+07	4.10773e+07	4.37118e+07	4.00882e+07	5.20538e+07	4.16258e+07	-0.322526	0.00791252	0.0431521	3.62753	L-Leucine	Amino acids and derivatives	[M+H]+	132.102	86.2	131.095	C6H13NO2	61-90-5	HMDB0000687	C00123	ko01100//Metabolic pathways;ko01110//Biosynthesis of secondary metabolites;ko01230//Biosynthesis of amino acids;ko02010//ABC transporters;ko01210//2-Oxocarboxylic acid metabolism;ko00970//Aminoacyl-tRNA biosynthesis;ko00290//Valine, leucine and isoleucine biosynthesis;ko00966//Glucosinolate biosynthesis;ko00280//Valine, leucine and isoleucine degradation	Amino acid metabolism;Biosynthesis of other secondary metabolites;Global and overview maps;Membrane transport;Translation	Environmental Information Processing;Genetic Information Processing;Metabolism
22	pme0014	4.71958e+07	4.63287e+07	4.52236e+07	5.59745e+07	5.86269e+07	5.21591e+07	4.62494e+07	5.55868e+07	0.265308	0.00891027	0.0458803	3.43179	L-Glutamic acid	Amino acids and derivatives	[M+H]+	148.06	84	147.053	C5H9NO4	-	HMDB0060475	C00025	ko01100//Metabolic pathways;ko01110//Biosynthesis of secondary metabolites;ko01120//Microbial metabolism in diverse environments;ko01130//Biosynthesis of antibiotics;ko01230//Biosynthesis of amino acids;ko02010//ABC transporters;ko01210//2-Oxocarboxylic acid metabolism;ko01200//Carbon metabolism;ko00330//Arginine and proline metabolism;ko00970//Aminoacyl-tRNA biosynthesis;ko00630//Glyoxylate and …	Amino acid metabolism;Biosynthesis of other secondary metabolites;Carbohydrate metabolism;Energy metabolism;Global and overview maps;Membrane transport;Metabolism of cofactors and vitamins;Metabolism of other amino acids;Translation	Environmental Information Processing;Genetic Information Processing;Metabolism
23	mws0856	1.21222e+08	1.17283e+08	1.29112e+08	1.36022e+08	1.30946e+08	1.32297e+08	1.22539e+08	1.33088e+08	0.119139	0.0498088	0.133914	3.388	Quercetin-4'-O-glucoside (Spiraeoside)	Flavonoids	[M-H]-	463.088	301	464.096	C21H20O12	--	--	-	-	-	-
24	mws0091	1.31154e+08	1.32916e+08	1.39684e+08	1.46635e+08	1.42392e+08	1.43836e+08	1.34584e+08	1.44288e+08	0.100438	0.0281517	0.0943868	3.34893	Quercetin-3-O-glucoside (Isoquercitrin)*	Flavonoids	[M-H]-	463.088	300.028	464.096	C21H20O12	--	--	C05623	ko01100//Metabolic pathways;ko01110//Biosynthesis of secondary metabolites;ko00944//Flavone and flavonol biosynthesis	Biosynthesis of other secondary metabolites;Global and overview maps	Metabolism
25	MWSHY0174	1.85243e+07	1.8267e+07	1.88009e+07	2.57531e+07	2.56246e+07	2.8884e+07	1.85307e+07	2.67539e+07	0.529827	0.00157917	0.0170604	3.29387	Epicatechin	Flavonoids	[M+H]+	291.086	139.04	290.079	C15H14O6	18829-70-4	HMDB0037953	C09727	ko01110//Biosynthesis of secondary metabolites;ko00941//Flavonoid biosynthesis	Biosynthesis of other secondary metabolites;Global and overview maps	Metabolism
26	Zmcp003989	1.02516e+07	6.23126e+06	8.95484e+06	1.50213e+07	1.61746e+07	1.80988e+07	8.47922e+06	1.64316e+07	0.954466	0.00588473	0.0362844	3.18994	Kaempferol-3-O-rhamnosyl(1→2)glucoside	Flavonoids	[M+H]+	595.163	287.054	594.159	C27H30O15	--	--	-	-	-	-
27	Jmzn006005	1.5294e+07	1.25357e+07	1.44327e+07	2.02388e+07	2.21862e+07	2.22642e+07	1.40875e+07	2.15631e+07	0.61415	0.00205802	0.0197071	3.13844	3,4-Methylenedioxy cinnamyl alcohol	Lignans and Coumarins	[M-H]-	177.055	117.04	178.063	C10H10O3	--	--	-	-	-	-
28	MWSHY0067	9.06684e+06	9.64395e+06	1.155e+07	1.79832e+07	1.772e+07	1.61453e+07	1.00869e+07	1.72828e+07	0.776854	0.00159374	0.0170719	3.07421	Quercetin-3-O-rutinoside (Rutin)*	Flavonoids	[M+H]+	611.158	303.051	610.153	C27H30O16	--	--	C05625	ko01100//Metabolic pathways;ko01110//Biosynthesis of secondary metabolites;ko00944//Flavone and flavonol biosynthesis	Biosynthesis of other secondary metabolites;Global and overview maps	Metabolism
29	Lmsp004166	8.93142e+06	8.60384e+06	9.73798e+06	1.58839e+07	1.6339e+07	1.52297e+07	9.09108e+06	1.58175e+07	0.799002	0.000133969	0.00546248	3.0127	Quercetin-3-O-glucoside-7-O-rhamnoside*	Flavonoids	[M+H]+	611.161	303.052	610.153	C27H30O16	--	--	-	-	-	-
30	pmb0711	8.65508e+06	8.50303e+06	10291248	1.71726e+07	1.55348e+07	1.52415e+07	9.14979e+06	1.5983e+07	0.804725	0.00118602	0.0146707	2.99765	Quercetin-7-O-rutinoside	Flavonoids	[M+H]+	611.161	303.1	610.153	C27H30O16	--	--	-	-	-	-
31	mws2108	5.86492e+07	5.5046e+07	5.89651e+07	6.28458e+07	6.5269e+07	6.60573e+07	5.75534e+07	6.4724e+07	0.1694	0.0106376	0.0509804	2.99633	Cryptochlorogenic acid (4-O-Caffeoylquinic acid)*	Phenolic acids	[M-H]-	353.088	191.05	354.095	C16H18O9	--	--	-	-	-	-
32	MWSmce119	1.73487e+07	1.56188e+07	1.99021e+07	2.28892e+07	2.66172e+07	2.4149e+07	1.76232e+07	2.45518e+07	0.478356	0.0139088	0.0589955	2.92733	L-Arginine	Amino acids and derivatives	[M+H]+	175.115	70.064	174.112	C6H14N4O2	-	HMDB0062762	C00062	ko01100//Metabolic pathways;ko01110//Biosynthesis of secondary metabolites;ko01130//Biosynthesis of antibiotics;ko01230//Biosynthesis of amino acids;ko02010//ABC transporters;ko00330//Arginine and proline metabolism;ko00970//Aminoacyl-tRNA biosynthesis;ko00220//Arginine biosynthesis;ko00261//Monobactam biosynthesis;ko00472//D-Arginine and D-ornithine metabolism	Amino acid metabolism;Biosynthesis of other secondary metabolites;Global and overview maps;Membrane transport;Metabolism of other amino acids;Translation	Environmental Information Processing;Genetic Information Processing;Metabolism
33	pmp001287	1.53019e+07	1.54061e+07	1.62445e+07	9.58173e+06	1.06792e+07	1.00942e+07	1.56509e+07	1.01184e+07	-0.629265	0.000220811	0.00685209	2.72525	N-Benzylmethylene isomethylamine	Alkaloids	[M+H]+	120.081	103.055	119.073	C8H9N	--	--	-	-	-	-
34	HJN087	1.28405e+07	1.43473e+07	1.29986e+07	19304070	1.87223e+07	1.81272e+07	1.33955e+07	1.87178e+07	0.482671	0.000817494	0.0120166	2.65931	Naringenin-4'-O-glucoside	Flavonoids	[M-H]-	433.12	271.065	434.121	C21H22O10	--	--	-	-	-	-
35	pme3207	9	321823	269332	4.59873e+06	5.38109e+06	6.08749e+06	197055	5.35577e+06	4.76443	0.000306371	0.00774506	2.63715	Muconic acid	Organic acids	[M-H]-	141.019	59	142.027	C6H6O4	1119-72-8	HMDB0006331	C02480	ko01100//Metabolic pathways;ko01120//Microbial metabolism in diverse environments;ko01220//Degradation of aromatic compounds	Global and overview maps	Metabolism
36	mws1200	9.91966e+06	8.08452e+06	9.01621e+06	1.34126e+07	1.43169e+07	1.47923e+07	9.0068e+06	1.41739e+07	0.654154	0.00149277	0.0165515	2.61547	Trans-4-Hydroxycinnamic Acid Methyl Ester	Phenolic acids	[M-H]-	177	145	178.063	C10H10O3	--	--	-	-	-	-
37	pme0434	6.75657e+06	7.24516e+06	6.08596e+06	1.19871e+07	1.15233e+07	1.17647e+07	6.6959e+06	1.17584e+07	0.812341	0.000151193	0.00579233	2.61276	Procyanidin B2	Tannins	[M-H]-	577.135	407.079	578.142	C30H26O12	29106-49-8	HMDB0033973	-	-	-	-
38	pme2960	8.4367e+06	4.91043e+06	6.17895e+06	1.04507e+07	1.47632e+07	1.08929e+07	6.50869e+06	1.20356e+07	0.886866	0.0321718	0.102153	2.54605	Naringenin chalcone; 2',4,4',6'-Tetrahydroxychalcone	Flavonoids	[M+H]+	273.076	153	272.068	C15H12O5	--	--	C06561	ko01100//Metabolic pathways;ko01110//Biosynthesis of secondary metabolites;ko00941//Flavonoid biosynthesis	Biosynthesis of other secondary metabolites;Global and overview maps	Metabolism
39	Lmlp006175	1.25393e+07	1.23591e+07	1.13979e+07	1.61877e+07	1.7021e+07	1.75409e+07	1.20988e+07	1.69166e+07	0.483575	0.000811732	0.0120166	2.53899	Isosalipurposide (Phlorizin Chalcone)	Flavonoids	[M+H]+	435.129	273.089	434.121	C21H22O10	--	--	C16406	ko00941//Flavonoid biosynthesis	Biosynthesis of other secondary metabolites	Metabolism
40	pma6460	2.19239e+07	2.28262e+07	2.37553e+07	2.74561e+07	2.76875e+07	2.75834e+07	2.28351e+07	2.75757e+07	0.272141	0.000882522	0.0122583	2.50967	4-O-p-Coumaroylquinic acid	Phenolic acids	[M-H]-	337.09	163.04	338.1	C16H18O8	--	--	-	-	-	-
41	Lmtn002565	3.5384e+07	3.202e+07	3.20188e+07	2.71304e+07	2.76408e+07	2.91879e+07	3.31409e+07	2.79864e+07	-0.24389	0.0158053	0.0627138	2.50266	1-O-Vanilloyl-D-Glucose	Phenolic acids	[M-H]-	329.11	167.03	330.095	C14H18O9	--	--	-	-	-	-
42	Lmsn007789	1.5856e+07	1.51829e+07	15448053	1.94025e+07	2.05098e+07	2.05155e+07	1.54957e+07	2.01426e+07	0.378388	0.000374793	0.00833386	2.50239	Phloretin-4'-O-(6''-Cinnamoyl)glucoside	Flavonoids	[M-H]-	565.172	273.077	566.179	C30H30O11	--	--	-	-	-	-
43	Hmmp001310	1.62919e+07	1.60886e+07	1.77206e+07	1.25815e+07	1.2452e+07	1.157e+07	1.67003e+07	1.22012e+07	-0.452855	0.00173348	0.01796	2.43786	3-Indoleacrylic acid	Alkaloids	[M+H]+	188.071	118.065	187.063	C11H9NO2	1204-06-4	HMDB0000734	-	-	-	-
44	HJAP064	2.0606e+07	1.80128e+07	1.69057e+07	15249903	1.31857e+07	1.23543e+07	1.85081e+07	1.35966e+07	-0.444912	0.0243781	0.0853565	2.42132	Isorhamnetin-3-O-(6''-malonyl)glucoside	Flavonoids	[M+H]+	565.118	317.076	564.088	C25H24O15	--	--	-	-	-	-
45	pmc0274	1.52114e+07	1.47877e+07	1.53345e+07	1.04837e+07	1.08199e+07	1.11071e+07	1.51112e+07	1.08036e+07	-0.484111	6.11683e-05	0.00454805	2.41353	6-Methylmercaptopurine	Nucleotides and derivatives	[M+H]+	167.1	121.1	166.031	C6H6N4S	-	HMDB0060412	-	-	-	-
46	Hmgp002327	1.46564e+07	1.35124e+07	1.68799e+07	1.05442e+07	1.12961e+07	9.78433e+06	1.50163e+07	1.05416e+07	-0.510436	0.0143693	0.0605426	2.34601	3-amino-2-naphthoic acid	Alkaloids	[M+H]+	188.071	118.06	187.063	C11H9O2N	--	--	-	-	-	-
47	pmn001367	2.00577e+06	2.42339e+06	2.11634e+06	5.98768e+06	5.99086e+06	6.62589e+06	2.18184e+06	6.20147e+06	1.50707	8.24374e-05	0.00465118	2.33285	Protocatechuic acid-4-O-glucoside	Phenolic acids	[M-H]-	315.072	153.017	316.079	C13H16O9	--	--	-	-	-	-
48	Zmhp005139	2.36098e+07	2.11716e+07	2.14303e+07	1.5763e+07	20191831	1.58841e+07	2.20706e+07	1.72797e+07	-0.353047	0.0438854	0.123825	2.30026	Tamarixetin-3-O-(6''-malonyl)glucoside	Flavonoids	[M+H]+	565.12	317.072	564.111	C25H24O15	--	--	-	-	-	-
49	ML10179289	498298	429016	554010	3.90112e+06	4.97615e+06	4.32532e+06	493775	4.40087e+06	3.15586	0.000241998	0.00685209	2.29826	2-Phenylethanol	Phenolic acids	[M-H2O+H]+	105.069	77.0382	122.073	C8H10O	56011-02-0	HMDB0041615	C05853	ko00360//Phenylalanine metabolism	Amino acid metabolism	Metabolism
50	Zmtn001661	2.14436e+06	2.45513e+06	2.20942e+06	6.15684e+06	5.77761e+06	6.56547e+06	2.26963e+06	6.16664e+06	1.44202	9.33684e-05	0.00465118	2.29422	Vanilloloside	Phenolic acids	[M-H]-	315.106	153.019	316.116	C14H20O8	74950-96-2	HMDB0032013	-	-	-	-
51	MWSmce341	1.23325e+08	1.25235e+08	1.25315e+08	1.20672e+08	1.21362e+08	1.19358e+08	1.24625e+08	120464168	-0.0489902	0.00899459	0.0460277	2.28498	Butyl isobutyl phthalate*	Phenolic acids	[M+H]+	279.159	149.033	278.152	C16H22O4	--	--	-	-	-	-
52	mws1195	6.90396e+06	6.04695e+06	6.9058e+06	9.93884e+06	1.1008e+07	1.01001e+07	6.6189e+06	1.0349e+07	0.644824	0.00105019	0.0135453	2.2286	p-Coumaric acid methyl ester	Phenolic acids	[M+H]+	179.07	147.1	178.063	C10H10O3	--	--	-	-	-	-
53	pmb0069	431877	344275	506148	3.82495e+06	4.43458e+06	3.76432e+06	427433	4.00795e+06	3.22909	8.2046e-05	0.00465118	2.20344	Benzamide	Phenolic acids	[M+H]+	122	105	121.053	C7H7NO	55-21-0	HMDB0004461	C09815	ko01120//Microbial metabolism in diverse environments	Global and overview maps	Metabolism
54	Zmhn002301	4.1758e+06	2.20257e+06	2.93533e+06	6.23196e+06	6.84362e+06	7.54863e+06	3.10457e+06	6.87474e+06	1.14691	0.00546079	0.0343405	2.20041	p-Coumaric acid-4-O-glucoside	Phenolic acids	[M-H]-	325.093	163.039	326.1	C15H18O8	--	--	-	-	-	-
55	Zmbp002538	1.32194e+07	1.24908e+07	1.32811e+07	9.1961e+06	9.985e+06	9.15588e+06	1.29971e+07	9.44566e+06	-0.460468	0.000661836	0.0114597	2.17378	1-Methoxy-indole-3-acetamide	Alkaloids	[M+H]+	205.097	146.061	204.09	C11H12N2O2	--	--	-	-	-	-
56	pmb2871	1.62579e+06	1.98339e+06	1.74693e+06	5.04172e+06	4.93356e+06	5.75804e+06	1.78537e+06	5.24444e+06	1.55457	0.000243943	0.00685209	2.15781	1-O-Gentisoyl-β-D-glucoside	Phenolic acids	[M-H]-	315.072	153.019	316.079	C13H16O9	--	--	-	-	-	-
57	pme1474	8.84359e+06	7.6648e+06	7.91926e+06	4.44544e+06	4.44689e+06	5.15756e+06	8.14255e+06	4.6833e+06	-0.797955	0.00129066	0.0153905	2.13796	5'-Deoxy-5'-(methylthio)adenosine	Nucleotides and derivatives	[M+H]+	298.097	136	297.09	C11H15N5O3S	2457-80-9	HMDB0001173	C00170	ko01100//Metabolic pathways;ko00270//Cysteine and methionine metabolism;ko00908//Zeatin biosynthesis	Amino acid metabolism;Global and overview maps;Metabolism of terpenoids and polyketides	Metabolism
58	mws0018	3.28017e+07	3.13219e+07	3.26277e+07	2.82525e+07	2.93339e+07	2.93656e+07	3.22504e+07	2.8984e+07	-0.154062	0.0053068	0.0342234	2.04024	Spermine	Alkaloids	[M+H]+	203.223	83	202.216	C10H26N4	71-44-3	HMDB0001256	C00750	ko01100//Metabolic pathways;ko00330//Arginine and proline metabolism;ko00480//Glutathione metabolism;ko00410//beta-Alanine metabolism	Amino acid metabolism;Global and overview maps;Metabolism of other amino acids	Metabolism
59	Hmln002806	8.5355e+06	7.8656e+06	9.17241e+06	1.08542e+07	1.20706e+07	1.22713e+07	8.5245e+06	1.1732e+07	0.460764	0.00527907	0.0342192	2.03294	5-O-Caffeoylshikimic acid	Phenolic acids	[M-H]-	335.077	179.03	336.085	C16H16O8	--	--	C10434	ko01100//Metabolic pathways;ko01110//Biosynthesis of secondary metabolites;ko00941//Flavonoid biosynthesis;ko00940//Phenylpropanoid biosynthesis;ko00945//Stilbenoid, diarylheptanoid and gingerol biosynthesis	Biosynthesis of other secondary metabolites;Global and overview maps	Metabolism
60	mws0250	1.45233e+07	1.37888e+07	1.46918e+07	1.75111e+07	1.78072e+07	1.69362e+07	1.43347e+07	1.74182e+07	0.281085	0.00121869	0.0146707	2.01951	L-Tyrosine	Amino acids and derivatives	[M+H]+	182.081	136.1	181.074	C9H11NO3	60-18-4	HMDB0000158	C00082	ko01100//Metabolic pathways;ko01110//Biosynthesis of secondary metabolites;ko01130//Biosynthesis of antibiotics;ko01230//Biosynthesis of amino acids;ko01210//2-Oxocarboxylic acid metabolism;ko00940//Phenylpropanoid biosynthesis;ko00360//Phenylalanine metabolism;ko00970//Aminoacyl-tRNA biosynthesis;ko00350//Tyrosine metabolism;ko00400//Phenylalanine, tyrosine and tryptophan biosynthesis;ko00966//G…	Amino acid metabolism;Biosynthesis of other secondary metabolites;Global and overview maps;Metabolism of cofactors and vitamins;Metabolism of other amino acids;Translation	Genetic Information Processing;Metabolism
61	pmb2795	5.48232e+06	4.57567e+06	5.29578e+06	7.84057e+06	8.10141e+06	8.41832e+06	5.11792e+06	8.1201e+06	0.66594	0.000745245	0.0120166	2.00096	4-Methoxycinnamic acid	Phenolic acids	[M-H]-	177	145	178.063	C10H10O3	830-09-1	HMDB0002040	-	-	-	-
62	Jmwn002620	4.43193e+06	2.65138e+06	3.36154e+06	5.87763e+06	6.93207e+06	7.00807e+06	3.48162e+06	6.60592e+06	0.924001	0.0078476	0.0431521	1.9928	Vanillic Acid-4-O-Glucuronide	Phenolic acids	[M-H]-	341.086	161.02	342.095	C15H18O9	-	HMDB0060024	-	-	-	-
63	pmn001583	4.74017e+06	5.06567e+06	5.59017e+06	8.60394e+06	8.2444e+06	7.4562e+06	5.132e+06	8.10151e+06	0.658669	0.00210682	0.0198733	1.96839	Quercetin-3-O-robinobioside	Flavonoids	[M-H]-	609.146	300.029	610.153	C27H30O16	--	--	-	-	-	-
64	Zmdp000376	6.16464e+06	5.24458e+06	4.6071e+06	7.53962e+06	9.78846e+06	8.0399e+06	5.33877e+06	8.45599e+06	0.663466	0.0189266	0.0710298	1.95352	4-Guanidinobutanal	Others	[M+H]+	130.091	84.0806	129.09	C5H11N3O	--	--	C02647	ko01100//Metabolic pathways;ko00330//Arginine and proline metabolism	Amino acid metabolism;Global and overview maps	Metabolism
65	mws0256	1.91469e+07	1.76979e+07	1.98148e+07	2.18777e+07	2.25809e+07	2.12354e+07	1.88865e+07	2.1898e+07	0.213443	0.014938	0.061341	1.91933	L-Valine	Amino acids and derivatives	[M+H]+	118.086	72.1	117.079	C5H11NO2	72-18-4	HMDB0000883	C00183	ko01100//Metabolic pathways;ko01110//Biosynthesis of secondary metabolites;ko01130//Biosynthesis of antibiotics;ko01230//Biosynthesis of amino acids;ko02010//ABC transporters;ko01210//2-Oxocarboxylic acid metabolism;ko00970//Aminoacyl-tRNA biosynthesis;ko00290//Valine, leucine and isoleucine biosynthesis;ko00770//Pantothenate and CoA biosynthesis;ko00966//Glucosinolate biosynthesis;ko00460//Cyano…	Amino acid metabolism;Biosynthesis of other secondary metabolites;Global and overview maps;Membrane transport;Metabolism of cofactors and vitamins;Metabolism of other amino acids;Translation	Environmental Information Processing;Genetic Information Processing;Metabolism
66	Zmyn000247	4.72491e+06	5.222e+06	4.82268e+06	6.99818e+06	7.82728e+06	7.60642e+06	4.9232e+06	7.47729e+06	0.602921	0.000926842	0.012734	1.84876	2-Hydroxyglutaric Acid*	Organic acids	[M-H]-	147.03	57.0346	148.037	C5H8O5	--	--	C03196	ko01120//Microbial metabolism in diverse environments	Global and overview maps	Metabolism
67	Lmjp003295	1.50014e+07	1.34808e+07	1.36633e+07	1.59112e+07	1.87859e+07	1.62039e+07	1.40485e+07	1.6967e+07	0.272315	0.0473742	0.130478	1.81772	6-Methoxykaempferol-3-O-glucoside	Flavonoids	[M+H]+	479.118	317.073	478.111	C22H22O12	--	--	-	-	-	-
68	Lmbn000216	4.75659e+06	5.25289e+06	4.653e+06	7.08363e+06	7.2897e+06	7.46689e+06	4.8875e+06	7.28007e+06	0.574857	0.000375933	0.00833386	1.79432	3-Methylmalic acid*	Organic acids	[M-H]-	147.03	57.0344	148.037	C5H8O5	--	--	C06032	ko01100//Metabolic pathways;ko01230//Biosynthesis of amino acids;ko01210//2-Oxocarboxylic acid metabolism;ko00660//C5-Branched dibasic acid metabolism;ko00290//Valine, leucine and isoleucine biosynthesis	Amino acid metabolism;Carbohydrate metabolism;Global and overview maps	Metabolism
69	Lmsn011830	867556	539445	489358	3.49081e+06	3.05641e+06	2.31338e+06	632120	2.95353e+06	2.22417	0.0030901	0.0245653	1.73315	2α,19α-Dihydroxy-3-oxours-12-en-28-oic acid	Terpenoids	[M-H]-	485.327	485.327	486.334	C30H46O5	--	--	-	-	-	-
70	Zmyn000230	4.82857e+06	5.31289e+06	5.08479e+06	6.96596e+06	7.07976e+06	7.3487e+06	5.07542e+06	7.13147e+06	0.490674	0.000336047	0.00816853	1.66295	2-Dehydro-3-deoxy-L-arabinonate	Others	[M-H]-	147.029	57.0344	148.037	C5H8O5	--	--	C00684	ko01100//Metabolic pathways;ko00053//Ascorbate and aldarate metabolism	Carbohydrate metabolism;Global and overview maps	Metabolism
71	Lmlp012720	6.98234e+07	7.12103e+07	7.11579e+07	6.871e+07	6.85747e+07	6.89104e+07	7.07305e+07	6.87317e+07	-0.0413573	0.0125859	0.0567773	1.57291	Dibutyl phthalate*	Phenolic acids	[M+H]+	279.158	149.023	278.152	C16H22O4	--	--	-	-	-	-
72	pme2268	4.58576e+06	5.6634e+06	4.16347e+06	2.74664e+06	3.0456e+06	2.59863e+06	4.80421e+06	2.79696e+06	-0.780441	0.0125263	0.0567773	1.57021	Trigonelline	Alkaloids	[M+H]+	138.055	94.0651	137.048	C7H7NO2	535-83-1	HMDB0000875	C01004	ko00760//Nicotinate and nicotinamide metabolism	Metabolism of cofactors and vitamins	Metabolism
73	pme2828	3.54439e+06	3.78944e+06	3.36919e+06	5.39319e+06	4.89072e+06	6.28204e+06	3.56767e+06	5.52198e+06	0.630204	0.0100133	0.0486801	1.56184	4-Nitrophenol	Phenolic acids	[M+H]+	140	99	139.027	C6H5NO3	98-95-3	HMDB0041950	C00870	ko01120//Microbial metabolism in diverse environments	Global and overview maps	Metabolism
74	mws0232	2.5265e+06	1.92861e+06	2.0127e+06	3.56718e+06	4.33777e+06	4.07247e+06	2.15594e+06	3.99247e+06	0.888968	0.00331691	0.0258801	1.55046	Riboflavin (Vitamin B2)	Others	[M+H]+	377.146	243	376.138	C17H20N4O6	--	--	C00255	ko01100//Metabolic pathways;ko01110//Biosynthesis of secondary metabolites;ko00740//Riboflavin metabolism	Global and overview maps;Metabolism of cofactors and vitamins	Metabolism
75	pmb0854	6.38489e+06	4.9684e+06	4.96234e+06	3.26202e+06	3.56518e+06	3.56935e+06	5.43855e+06	3.46552e+06	-0.650151	0.0151411	0.061341	1.55029	LysoPC 18:3	Lipids	[M+H]+	518.324	184.073	517.317	C26H48NO7P	--	--	-	-	-	-
76	MWStz070	9.08191e+06	8.12652e+06	9.0472e+06	1.05693e+07	1.08342e+07	1.04328e+07	8.75188e+06	1.06121e+07	0.278047	0.00510796	0.0339814	1.54417	N-(2-Hydroxy-4-methoxyphenyl)acetamide	Alkaloids	[M+H]+	182.081	91.0548	181.074	C9H11NO3	--	--	-	-	-	-
77	Zmpp002571	7.80612e+06	7.57597e+06	7.08956e+06	9.84227e+06	9.35765e+06	8.74617e+06	7.49055e+06	9.31536e+06	0.31454	0.00871657	0.0455278	1.51096	Robinetin	Flavonoids	[M+H]+	303.052	257.046	302.043	C15H10O7	--	--	-	-	-	-
78	Zmhn001926	496047	472198	420296	2.0579e+06	1.79056e+06	2.03133e+06	462847	1.95993e+06	2.08219	6.97662e-05	0.00465118	1.42138	1-O-Salicyloyl-β-D-glucose	Phenolic acids	[M-H]-	299.077	137.025	300.084	C13H16O8	--	--	-	-	-	-
79	pma3649	6.9382e+06	6.97455e+06	7.35809e+06	5.9139e+06	5.53331e+06	5.2543e+06	7.09028e+06	5.56717e+06	-0.348899	0.00285834	0.0232845	1.41402	5-Aminolevulinic Acid	Alkaloids	[M+H]+	132.1	86.1	131.058	C5H9NO3	106-60-5	HMDB0001149	C00430	ko01100//Metabolic pathways;ko01110//Biosynthesis of secondary metabolites;ko01120//Microbial metabolism in diverse environments;ko02010//ABC transporters;ko00260//Glycine, serine and threonine metabolism;ko00860//Porphyrin and chlorophyll metabolism	Amino acid metabolism;Global and overview maps;Membrane transport;Metabolism of cofactors and vitamins	Environmental Information Processing;Metabolism
80	Lmcn003163	1.76858e+06	1.83188e+06	1.55043e+06	3.05334e+06	3.2496e+06	3.22816e+06	1.71696e+06	3.17703e+06	0.887821	0.000158022	0.00579233	1.40602	Epitheaflavic acid-3-O-Gallate	Flavonoids	[M-H]-	579.078	289.073	580.085	C28H20O14	--	--	-	-	-	-
81	Hmtn001302	432979	486944	445430	2.08059e+06	1.64588e+06	2.07963e+06	455118	1.93537e+06	2.0883	0.000528002	0.010012	1.4034	Glucosyloxybenzoic acid	Phenolic acids	[M-H]-	299.078	137.024	300.085	C13H16O8	--	--	-	-	-	-
82	pmb0881	4.58256e+06	3.73413e+06	3.75895e+06	2.51262e+06	2.72174e+06	2.41467e+06	4.02521e+06	2.54967e+06	-0.658752	0.00731216	0.0416332	1.36502	LysoPE 18:2	Lipids	[M+H]+	478.293	337.274	477.286	C23H44NO7P	--	--	-	-	-	-
83	pmb0865	6.13716e+06	4.85042e+06	4.7368e+06	3.27486e+06	3.68137e+06	4.15146e+06	5.24146e+06	3.70256e+06	-0.501446	0.0405398	0.118343	1.31429	LysoPC 18:3(2n isomer)	Lipids	[M+H]+	518.324	184.073	517.317	C26H48NO7P	--	--	-	-	-	-
84	pme2914	9	9	9	554156	1.65264e+06	1.97424e+06	9	1.39368e+06	17.2405	0.0316199	0.101184	1.28243	3-Hydroxy-3-methylpentane-1,5-dioic acid	Amino acids and derivatives	[M-H]-	161.046	99.0501	162.053	C6H10O5	--	--	-	-	-	-
85	pmp001273	4.3727e+06	3.77147e+06	3.73192e+06	2.684e+06	2.87006e+06	2.58111e+06	3.9587e+06	2.71173e+06	-0.545815	0.00509202	0.0339814	1.26265	LysoPC 18:2	Lipids	[M+H]+	520.34	184.073	519.332	C26H50NO7P	--	--	-	-	-	-
86	mws0914	2.2587e+06	1.07414e+06	1.93311e+06	2.88448e+06	3.32621e+06	3.0143e+06	1.75532e+06	3.07499e+06	0.808854	0.0248545	0.0863078	1.25153	3,5,7-Trihydroxyflavanone (Pinobanksin)	Flavonoids	[M-H]-	271.061	151.003	272.068	C15H12O5	--	--	C09826	ko00941//Flavonoid biosynthesis	Biosynthesis of other secondary metabolites	Metabolism
87	mws1337	4.54224e+06	5.22154e+06	4.50202e+06	3.12796e+06	3.52605e+06	3.83467e+06	4.75527e+06	3.49623e+06	-0.443728	0.0153924	0.0621596	1.23389	D-Pantothenic Acid	Others	[M+H]+	220.118	202.1	219.111	C9H17NO5	79-83-4	HMDB0000210	C00864	ko01100//Metabolic pathways;ko01110//Biosynthesis of secondary metabolites;ko00410//beta-Alanine metabolism;ko00770//Pantothenate and CoA biosynthesis	Global and overview maps;Metabolism of cofactors and vitamins;Metabolism of other amino acids	Metabolism
88	pmp001264	6.65328e+06	6.64194e+06	7.88224e+06	5.64555e+06	5.98855e+06	5.59152e+06	7.05915e+06	5.74188e+06	-0.297973	0.037512	0.111565	1.22719	Hexadecylsphingosine	Lipids	[M+H]+	274.274	256.265	273.267	C16H35NO2	--	--	-	-	-	-
89	Hmjn003948	521195	504174	533947	1.82699e+06	1.62573e+06	1.47904e+06	519772	1.64392e+06	1.66119	0.000373983	0.00833386	1.2251	Madasiatic acid	Terpenoids	[M-H]-	487.354	487.354	488.35	C30H48O5	26532-66-1	HMDB0035118	-	-	-	-
90	Cmzn005970	1.27617e+06	1.32716e+06	1.24527e+06	2.70719e+06	2.32365e+06	2.21998e+06	1.28287e+06	2.41694e+06	0.913809	0.00164394	0.0173162	1.21793	Dunalianoside A	Phenolic acids	[M-H]-	433.113	271.062	434.121	C21H22O10	--	--	-	-	-	-
91	pme0376	2.14958e+06	1.11777e+06	2.03606e+06	2.65345e+06	3.35548e+06	3.0625e+06	1.7678e+06	3.02381e+06	0.774409	0.0309888	0.0999232	1.2123	Naringenin (5,7,4'-Trihydroxyflavanone)	Flavonoids	[M-H]-	271.061	151	272.068	C15H12O5	--	--	C00509	ko01100//Metabolic pathways;ko01110//Biosynthesis of secondary metabolites;ko00941//Flavonoid biosynthesis;ko00943//Isoflavonoid biosynthesis	Biosynthesis of other secondary metabolites;Global and overview maps	Metabolism
92	Xmsn002700	4.82777e+06	5.02174e+06	5.75778e+06	6.91622e+06	5.95681e+06	6.59747e+06	5.20243e+06	6.49016e+06	0.319069	0.0322461	0.102153	1.21025	Taxifolin-3'-O-glucoside	Flavonoids	[M-H]-	465.125	303.051	466.111	C21H22O12	--	--	-	-	-	-
93	Lmgp000796	2.5026e+06	2.18231e+06	2.40415e+06	1.10473e+06	1.43162e+06	1.2407e+06	2.36302e+06	1.25902e+06	-0.908334	0.0011841	0.0146707	1.20631	4-Hydroxymandelonitrile	Alkaloids	[M+H]+	150.057	61.01	149.048	C8H7NO2	--	--	-	-	-	-
94	Lmtn002233	1.2715e+06	1.22872e+06	1.30382e+06	2.16071e+06	2.35501e+06	2.31467e+06	1.26801e+06	2.2768e+06	0.844436	8.93247e-05	0.00465118	1.16992	Androsin	Phenolic acids	[M-H]-	327.11	165.05	328.116	C15H20O8	--	--	-	-	-	-
95	pme0006	5.11799e+06	4.40675e+06	4.07557e+06	5.66502e+06	6.10197e+06	5.35783e+06	4.53344e+06	5.70828e+06	0.33245	0.035296	0.107828	1.16588	L-Proline	Amino acids and derivatives	[M+H]+	116.071	70.1	115.063	C5H9NO2	147-85-3	HMDB0000162	C00148	ko01100//Metabolic pathways;ko01110//Biosynthesis of secondary metabolites;ko01130//Biosynthesis of antibiotics;ko01230//Biosynthesis of amino acids;ko02010//ABC transporters;ko00330//Arginine and proline metabolism;ko00970//Aminoacyl-tRNA biosynthesis;ko00332//Carbapenem biosynthesis	Amino acid metabolism;Biosynthesis of other secondary metabolites;Global and overview maps;Membrane transport;Translation	Environmental Information Processing;Genetic Information Processing;Metabolism
96	Zmtn001624	4.03579e+06	4.46438e+06	4.57278e+06	5.68419e+06	5.05404e+06	5.58576e+06	4.35765e+06	5.44133e+06	0.320409	0.0132156	0.0574037	1.14918	N-Acetylisatin	Alkaloids	[M-H]-	188.035	144.046	189.043	C10H7NO3	--	--	C02172	ko00380//Tryptophan metabolism	Amino acid metabolism	Metabolism
97	pmp001285	1.59335e+07	1.52141e+07	1.60349e+07	1.45518e+07	1.50095e+07	1.42901e+07	1.57275e+07	1.46171e+07	-0.105631	0.0290064	0.0955939	1.13789	Phthalic anhydride	Phenolic acids	[M+H]+	149.023	65.0406	148.016	C8H4O3	--	--	-	-	-	-
98	Lmsn006267	1.07845e+07	1.17844e+07	1.16828e+07	9.88788e+06	1.01206e+07	1.078e+07	1.14173e+07	1.02628e+07	-0.153786	0.0497726	0.133914	1.12673	Phloretin-4'-O-(6''-Caffeoyl)glucoside	Flavonoids	[M-H]-	597.161	273.077	598.169	C30H30O13	--	--	-	-	-	-
99	Zmhn002422	1.54313e+06	1.06429e+06	1.12481e+06	2.11006e+06	2.31397e+06	2.22344e+06	1.24408e+06	2.21582e+06	0.832767	0.00385895	0.0285246	1.12331	1-O-Feruloyl-β-D-glucose	Phenolic acids	[M-H]-	355.103	193.052	356.11	C16H20O9	--	--	-	-	-	-
100	pmb0789	1.88626e+06	1.95247e+06	2.25891e+06	3.14149e+06	2.87663e+06	2.98029e+06	2.03255e+06	2.99947e+06	0.561416	0.00219935	0.0202918	1.12131	Pyridoxine-5'-O-glucoside	Others	[M+H]+	332.134	152.072	331.127	C14H21NO8	--	--	-	-	-	-
101	ML10180524	2.89794e+06	2.5005e+06	1.83008e+06	1.09632e+06	1.56399e+06	1.41294e+06	2.40951e+06	1.35775e+06	-0.827518	0.0366838	0.110401	1.08934	Cytarabine	Nucleotides and derivatives	[M+H]+	244.095	112.054	243.085	C9H13N3O5	147-94-4	HMDB0015122	-	-	-	-
102	Hmjn004446	2.15824e+06	1.33177e+06	1.48866e+06	2.34682e+06	2.89611e+06	2.72052e+06	1.65956e+06	2.65448e+06	0.677632	0.0297084	0.0970319	1.08304	Luteolin-7-O-(6''-caffeoyl)rhamnoside	Flavonoids	[M-H]-	593.13	285.04	594.137	C30H26O13	--	--	-	-	-	-
103	Lmhp008589	2.78589e+06	1.90453e+06	1.97561e+06	1.13083e+06	1.36233e+06	1.21594e+06	2.22201e+06	1.23637e+06	-0.845758	0.0275021	0.0929484	1.07282	LysoPE 18:3(2n isomer)	Lipids	[M+H]+	476.277	335.258	475.27	C23H42NO7P	--	--	-	-	-	-
104	mws0628	2.18068e+06	1.94751e+06	2.0665e+06	1.13619e+06	1.07567e+06	1.39986e+06	2.0649e+06	1.20391e+06	-0.778349	0.00200761	0.0195202	1.06327	4-Hydroxybenzaldehyde	Phenolic acids	[M-H]-	121.029	92	122.037	C7H6O2	123-08-0	HMDB0011718	C00633	ko01100//Metabolic pathways;ko01120//Microbial metabolism in diverse environments	Global and overview maps	Metabolism
105	pme0010	1.58935e+06	1.6497e+06	1.59745e+06	2.49858e+06	2.47029e+06	2.34269e+06	1.61216e+06	2.43719e+06	0.596217	8.90712e-05	0.00465118	1.05564	L-Serine	Amino acids and derivatives	[M+H]+	106	60	105.043	C3H7NO3	56-45-1	HMDB0000187	C00065	ko01100//Metabolic pathways;ko01110//Biosynthesis of secondary metabolites;ko01120//Microbial metabolism in diverse environments;ko01130//Biosynthesis of antibiotics;ko01230//Biosynthesis of amino acids;ko02010//ABC transporters;ko01200//Carbon metabolism;ko00270//Cysteine and methionine metabolism;ko00970//Aminoacyl-tRNA biosynthesis;ko00630//Glyoxylate and dicarboxylate metabolism;ko00260//Glyc…	Amino acid metabolism;Biosynthesis of other secondary metabolites;Carbohydrate metabolism;Drug resistance;Energy metabolism;Global and overview maps;Lipid metabolism;Membrane transport;Metabolism of other amino acids;Translation	Environmental Information Processing;Genetic Information Processing;Human Diseases;Metabolism
106	Lmtn000940	1.11001e+06	1.15745e+06	1.38624e+06	2.02363e+06	2.09068e+06	2.01098e+06	1.2179e+06	2.04176e+06	0.745418	0.000750402	0.0120166	1.04727	1-O-(3,4-Dihydroxy-5-methoxy-benzoyl)-glucoside	Phenolic acids	[M-H]-	345.083	139.04	346.09	C14H18O10	--	--	-	-	-	-
107	pmb0874	3.01092e+06	2.50324e+06	2.20457e+06	1.68246e+06	1.73932e+06	1.56624e+06	2.57291e+06	1.66267e+06	-0.629896	0.0194381	0.0726915	1.04524	LysoPE 18:2(2n isomer)	Lipids	[M+H]+	478.293	337.274	477.286	C23H44NO7P	--	--	-	-	-	-
108	Lmcn006192	2.14343e+06	1.45724e+06	1.56961e+06	2.3094e+06	2.99758e+06	2.61715e+06	1.72343e+06	2.64138e+06	0.616011	0.034418	0.106881	1.03508	Didymin (Isosakuranetin-7-O-rutinoside)	Flavonoids	[M-H]-	593.187	285.075	594.195	C28H34O14	--	--	-	-	-	-
109	Lmhp008801	2.56733e+06	1.80857e+06	1.88378e+06	1.12912e+06	1.2653e+06	1.17652e+06	2.08656e+06	1.19031e+06	-0.809786	0.0215132	0.0786638	1.03356	LysoPE 18:3	Lipids	[M+H]+	476.277	335.258	475.27	C23H42NO7P	--	--	-	-	-	-
110	Zmsp004363	1.70103e+06	893418	1.30924e+06	260442	383189	584501	1.30123e+06	409377	-1.66837	0.0239054	0.0848776	1.02775	Quercetin-3-O-(6''-O-acetyl)glucoside	Flavonoids	[M+H]+	507.117	303.052	506.106	C23H22O13	--	--	-	-	-	-
111	Zmhn001358	751840	733244	753465	1.57087e+06	1.41764e+06	1.55326e+06	746183	1.51392e+06	1.02069	9.5673e-05	0.00465118	1.01688	4-O-Glucosyl-4-hydroxybenzoic acid	Phenolic acids	[M-H]-	299.077	137.025	300.084	C13H16O8	--	--	-	-	-	-
112	pme1109	1.7975e+06	942146	989783	238959	346215	458896	1.24314e+06	348024	-1.83673	0.0347074	0.106881	1.01243	Guanine	Nucleotides and derivatives	[M+H]+	152.057	135	151.049	C5H5N5O	73-40-5	HMDB0000132	C00242	ko01100//Metabolic pathways;ko00230//Purine metabolism	Global and overview maps;Nucleotide metabolism	Metabolism

## Sheet: Table S9-2
Table S9-2 DAMs of leaves in Z-CKL vs Z-TL
No.	ID	Z-CKL-1	Z-CKL-2	Z-CKL-3	Z-TL-1	Z-TL-2	Z-TL-3	control_mean	case_mean	log2_FC(case_mean/control_mean)	Pvalue	fdr	vip	Compounds	Class	Ion mode	Q1 (Da)	Q3 (Da)	Molecular Weight (Da)	Formula	CAS	HMDB	C_ID	Pathway	KEGG_B_class	KEGG_A_class
1	Lmsn003111	3.48696e+07	2.98696e+07	3.30205e+07	8.21834e+07	8.52597e+07	7.89805e+07	3.25866e+07	8.21412e+07	1.33383	2.87668e-05	0.00279702	9.65823	1-O-p-Coumaroyl-β-D-glucose	Phenolic acids	[M-H]-	325.093	145.03	326.1	C15H18O8	--	--	-	-	-	-
2	Lmlp003531	5.49854e+07	5.32855e+07	5.15178e+07	7.52176e+07	7.62088e+07	7.83981e+07	5.32629e+07	7.66082e+07	0.524367	7.01466e-05	0.00385501	6.64728	Luteolin-3'-O-glucoside	Flavonoids	[M+H]+	449.108	287.058	448.101	C21H20O11	--	--	-	-	-	-
3	mws0919	3.86149e+07	3.35831e+07	3.39088e+07	5.84176e+07	5.83638e+07	5.43999e+07	3.5369e+07	5.70604e+07	0.690007	0.000496272	0.00988162	6.32877	Kaempferol-3-O-rhamnoside (Afzelin)(Kaempferin)	Flavonoids	[M-H]-	431.098	285	432.106	C21H20O10	--	--	C16911	ko00944//Flavone and flavonol biosynthesis	Biosynthesis of other secondary metabolites	Metabolism
4	Lmbp003668	1.70113e+08	1.56414e+08	164001250	1.86273e+08	1.87138e+08	1.82502e+08	1.63509e+08	1.85304e+08	0.180524	0.00661944	0.0536345	6.14769	Kaempferol-3-O-arabinoside	Flavonoids	[M+H]+	419.097	287.054	418.09	C20H18O10	--	--	-	-	-	-
5	MWSHY0104	5.92577e+07	5.4766e+07	5.38214e+07	7.69216e+07	7.5837e+07	7.40594e+07	5.59484e+07	7.5606e+07	0.434405	0.000465974	0.00949986	6.03275	Luteolin-7-O-glucoside (Cynaroside)	Flavonoids	[M+H]+	449.108	287.062	448.101	C21H20O11	--	--	C03951	ko00944//Flavone and flavonol biosynthesis	Biosynthesis of other secondary metabolites	Metabolism
6	Xmyp005654	57621453	5.58579e+07	5.53625e+07	7.54024e+07	7.2186e+07	7.35095e+07	5.62806e+07	7.36993e+07	0.389013	0.000113835	0.00469702	5.71467	Kaempferol-4'-O-glucoside*	Flavonoids	[M+H]+	449.106	287.056	448.101	C21H20O11	--	--	-	-	-	-
7	MWSHY0136	5.78775e+07	5.2459e+07	5.09252e+07	7.02638e+07	7.26407e+07	6.83449e+07	5.37539e+07	7.04165e+07	0.389544	0.00243283	0.0282118	5.48683	Kaempferol-3-O-glucoside (Astragalin)*	Flavonoids	[M+H]+	449.108	287.055	448.101	C21H20O11	--	--	C12249	ko01110//Biosynthesis of secondary metabolites;ko00944//Flavone and flavonol biosynthesis	Biosynthesis of other secondary metabolites;Global and overview maps	Metabolism
8	pmb3074	9.02633e+07	8.54038e+07	8.56202e+07	1.01541e+08	1.02467e+08	9.75263e+07	8.70957e+07	1.00511e+08	0.206685	0.00361851	0.0342634	4.88275	5-O-p-Coumaroylquinic acid*	Phenolic acids	[M-H]-	337.093	191.05	338.1	C16H18O8	--	--	C12208	ko01110//Biosynthesis of secondary metabolites;ko00941//Flavonoid biosynthesis;ko00940//Phenylpropanoid biosynthesis;ko00945//Stilbenoid, diarylheptanoid and gingerol biosynthesis	Biosynthesis of other secondary metabolites;Global and overview maps	Metabolism
9	pmn001421	8.96714e+07	8.53732e+07	8.61659e+07	9.85503e+07	1.00363e+08	9.92263e+07	8.70702e+07	9.93799e+07	0.190775	0.000981148	0.0150879	4.758	3-O-p-Coumaroylquinic acid*	Phenolic acids	[M-H]-	337.093	191.05	338.1	C16H18O8	--	--	-	-	-	-
10	mws0001	2.06795e+07	2.29179e+07	2.35795e+07	1.07639e+07	9.48169e+06	1.07408e+07	2.23923e+07	1.03288e+07	-1.11633	0.000244592	0.00606203	4.74898	L-Asparagine	Amino acids and derivatives	[M+H]+	133.061	74	132.054	C4H8N2O3	70-47-3	HMDB0000168	C00152	ko01100//Metabolic pathways;ko01110//Biosynthesis of secondary metabolites;ko01230//Biosynthesis of amino acids;ko00970//Aminoacyl-tRNA biosynthesis;ko00250//Alanine, aspartate and glutamate metabolism;ko00460//Cyanoamino acid metabolism	Amino acid metabolism;Global and overview maps;Metabolism of other amino acids;Translation	Genetic Information Processing;Metabolism
11	pme0321	2.03804e+07	1.78623e+07	1.81203e+07	3.26501e+07	3.08458e+07	2.93107e+07	1.87877e+07	3.09355e+07	0.719478	0.000634387	0.011137	4.72597	Kaempferol-7-O-rhamnoside	Flavonoids	[M-H]-	431.098	285	432.106	C21H20O10	--	--	-	-	-	-
12	Lmdp003286	1.07062e+08	1.05983e+08	1.07468e+08	1.19398e+08	1.18049e+08	1.15945e+08	106838025	1.17798e+08	0.140885	0.000566082	0.0105225	4.49044	Isohyperoside	Flavonoids	[M+H]+	465.102	303.061	464.095	C21H20O12	--	--	-	-	-	-
13	MWSHY0132	1.13239e+08	1.12236e+08	1.11889e+08	1.22397e+08	1.24762e+08	1.21178e+08	1.12455e+08	1.22779e+08	0.126717	0.000789275	0.0127903	4.36577	Quercetin-3-O-rhamnoside(Quercitrin)	Flavonoids	[M+H]+	449.108	303.05	448.101	C21H20O11	--	--	C01750	ko00944//Flavone and flavonol biosynthesis	Biosynthesis of other secondary metabolites	Metabolism
14	pmb3101	3.34382e+07	3.18691e+07	2.92113e+07	2.42158e+07	2.04407e+07	1.86275e+07	3.15062e+07	2.10947e+07	-0.578757	0.0071727	0.0540176	4.31913	2-Isopropylmalic Acid	Organic acids	[M-H]-	175.061	115.044	176.069	C7H12O5	3237-44-3	HMDB0000402	C02504	ko01100//Metabolic pathways;ko01110//Biosynthesis of secondary metabolites;ko01230//Biosynthesis of amino acids;ko01210//2-Oxocarboxylic acid metabolism;ko00290//Valine, leucine and isoleucine biosynthesis;ko00620//Pyruvate metabolism	Amino acid metabolism;Carbohydrate metabolism;Global and overview maps	Metabolism
15	Lmmn001643	5.76893e+06	5.50526e+06	5.69239e+06	1.55322e+07	1.62221e+07	1.45406e+07	5.65553e+06	1.54316e+07	1.44816	3.85382e-05	0.00304452	4.29035	2-Hydroxycinnamic acid*	Phenolic acids	[M-H]-	163.04	119.046	164.047	C9H8O3	--	--	C01772	ko01110//Biosynthesis of secondary metabolites;ko01120//Microbial metabolism in diverse environments;ko00940//Phenylpropanoid biosynthesis;ko00360//Phenylalanine metabolism	Amino acid metabolism;Biosynthesis of other secondary metabolites;Global and overview maps	Metabolism
16	MWSmce248	4.97807e+06	5.4578e+06	5.42269e+06	1.37949e+07	1.61856e+07	1.49304e+07	5.28619e+06	1.49703e+07	1.50181	0.000164975	0.00534687	4.27463	3-Hydroxycinnamic Acid*	Phenolic acids	[M-H]-	163.045	119.054	164.047	C9H8O3	--	--	C12621	ko01120//Microbial metabolism in diverse environments;ko00360//Phenylalanine metabolism;ko01220//Degradation of aromatic compounds	Amino acid metabolism;Global and overview maps	Metabolism
17	Lmbn002648	5.36009e+06	5.27807e+06	5.02444e+06	1.49658e+07	1.52348e+07	1.39433e+07	5.22087e+06	1.47146e+07	1.49489	1.98605e-05	0.00209197	4.23274	α-Hydroxycinnamic Acid*	Phenolic acids	[M-H]-	163.04	119.05	164.047	C9H8O3	--	--	C02763	ko00360//Phenylalanine metabolism	Amino acid metabolism	Metabolism
18	MWSmce119	1.97644e+07	2.44468e+07	2.41433e+07	1.34555e+07	1.29495e+07	1.23096e+07	2.27848e+07	1.29049e+07	-0.820159	0.00309714	0.0320884	4.21817	L-Arginine	Amino acids and derivatives	[M+H]+	175.115	70.064	174.112	C6H14N4O2	-	HMDB0062762	C00062	ko01100//Metabolic pathways;ko01110//Biosynthesis of secondary metabolites;ko01130//Biosynthesis of antibiotics;ko01230//Biosynthesis of amino acids;ko02010//ABC transporters;ko00330//Arginine and proline metabolism;ko00970//Aminoacyl-tRNA biosynthesis;ko00220//Arginine biosynthesis;ko00261//Monobactam biosynthesis;ko00472//D-Arginine and D-ornithine metabolism	Amino acid metabolism;Biosynthesis of other secondary metabolites;Global and overview maps;Membrane transport;Metabolism of other amino acids;Translation	Environmental Information Processing;Genetic Information Processing;Metabolism
19	Lmbn001754	3.04056e+07	2.7343e+07	2.67243e+07	2.09247e+07	18946019	1.64739e+07	2.81576e+07	1.87816e+07	-0.584209	0.00548329	0.0465754	4.12708	3-Isopropylmalic Acid*	Organic acids	[M-H]-	175.061	115.04	176.069	C7H12O5	--	--	C04411	ko01100//Metabolic pathways;ko01110//Biosynthesis of secondary metabolites;ko01230//Biosynthesis of amino acids;ko01210//2-Oxocarboxylic acid metabolism;ko00290//Valine, leucine and isoleucine biosynthesis	Amino acid metabolism;Global and overview maps	Metabolism
20	Zmgn001448	3.04056e+07	2.7343e+07	2.67243e+07	2.09247e+07	18946019	1.64739e+07	2.81576e+07	1.87816e+07	-0.584209	0.00548329	0.0465754	4.12708	2-Propylmalic Acid*	Organic acids	[M-H]-	175.061	115.04	176.069	C7H12O5	--	--	C05994	ko00620//Pyruvate metabolism	Carbohydrate metabolism	Metabolism
21	Smgp004575	1.36003e+08	1.35311e+08	1.36648e+08	1.4593e+08	1.4697e+08	1.42867e+08	1.35987e+08	1.45256e+08	0.0951229	0.00198963	0.0249	4.09215	Quercetin-5-O-β-D-glucoside	Flavonoids	[M+H]+	465.1	303.05	464.096	C21H20O12	--	--	-	-	-	-
22	mws0091	1.11806e+08	1.16126e+08	1.16486e+08	1.22389e+08	1.22815e+08	1.21476e+08	1.14806e+08	1.22226e+08	0.0903625	0.00881836	0.0606344	3.61864	Quercetin-3-O-glucoside (Isoquercitrin)*	Flavonoids	[M-H]-	463.088	300.028	464.096	C21H20O12	--	--	C05623	ko01100//Metabolic pathways;ko01110//Biosynthesis of secondary metabolites;ko00944//Flavone and flavonol biosynthesis	Biosynthesis of other secondary metabolites;Global and overview maps	Metabolism
23	Cmzn005970	3.72241e+07	3.66654e+07	3.78045e+07	3.1435e+07	3.07989e+07	2.90382e+07	3.72313e+07	3.0424e+07	-0.291306	0.00099074	0.0150879	3.573	Dunalianoside A	Phenolic acids	[M-H]-	433.113	271.062	434.121	C21H22O10	--	--	-	-	-	-
24	mws0856	9.84378e+07	1.04189e+08	1.00295e+08	1.06586e+08	1.09653e+08	1.06319e+08	1.00974e+08	1.07519e+08	0.0906137	0.0308984	0.141506	3.29294	Quercetin-4'-O-glucoside (Spiraeoside)	Flavonoids	[M-H]-	463.088	301	464.096	C21H20O12	--	--	-	-	-	-
25	pme1598	1.01725e+08	9.89844e+07	9.87974e+07	1.05874e+08	1.09946e+08	1.03012e+08	9.98356e+07	1.06278e+08	0.090212	0.0442292	0.176359	3.13929	Hesperetin-5-O-glucoside	Flavonoids	[M-H]-	463.125	301	464.132	C22H24O11	--	--	-	-	-	-
26	Lmlp006175	3.74699e+07	3.83168e+07	3.70827e+07	3.18374e+07	3.34313e+07	3.21046e+07	3.76231e+07	3.24578e+07	-0.213056	0.00108562	0.0159561	3.07889	Isosalipurposide (Phlorizin Chalcone)	Flavonoids	[M+H]+	435.129	273.089	434.121	C21H22O10	--	--	C16406	ko00941//Flavonoid biosynthesis	Biosynthesis of other secondary metabolites	Metabolism
27	mws0061	1.23057e+08	1.21297e+08	1.20555e+08	1.28086e+08	1.25443e+08	1.26784e+08	1.21636e+08	1.26771e+08	0.0596485	0.00848694	0.0589874	2.98512	Quercetin-3-O-galactoside (Hyperin)*	Flavonoids	[M-H]-	463.088	300	464.096	C21H20O12	--	--	-	-	-	-
28	mws1179	3.02587e+07	3.11565e+07	3.25502e+07	2.6571e+07	2.66627e+07	2.66754e+07	3.13218e+07	2.66363e+07	-0.23377	0.00216894	0.0261099	2.92478	Naringenin-7-O-glucoside (Prunin)	Flavonoids	[M-H]-	433.114	271	434.121	C21H22O10	--	--	C09099	ko00941//Flavonoid biosynthesis	Biosynthesis of other secondary metabolites	Metabolism
29	Zmhn002301	1.65859e+06	1.44055e+06	1.70204e+06	6.16139e+06	6.55648e+06	5.72101e+06	1.60039e+06	6.1463e+06	1.94129	5.77285e-05	0.00346621	2.92281	p-Coumaric acid-4-O-glucoside	Phenolic acids	[M-H]-	325.093	163.039	326.1	C15H18O8	--	--	-	-	-	-
30	Hmmp001310	6.87581e+06	6.02783e+06	6.63276e+06	1.16817e+07	1.16791e+07	1.02009e+07	6.51213e+06	1.11872e+07	0.78065	0.00107916	0.0159561	2.919	3-Indoleacrylic acid	Alkaloids	[M+H]+	188.071	118.065	187.063	C11H9NO2	1204-06-4	HMDB0000734	-	-	-	-
31	Cmzn005251	1.08693e+07	1.03879e+07	1.01188e+07	6.6551e+06	6.07171e+06	5.91417e+06	1.04586e+07	6.21366e+06	-0.751178	0.000174568	0.00538181	2.83282	6-O-Caffeoylarbutin	Phenolic acids	[M-H]-	433.113	271.062	434.121	C21H22O10	--	--	-	-	-	-
32	Hmgp002327	5.79203e+06	5.12466e+06	5.35218e+06	9.74843e+06	9.52234e+06	9.15998e+06	5.42296e+06	9.47692e+06	0.805339	9.9194e-05	0.00464375	2.75282	3-amino-2-naphthoic acid	Alkaloids	[M+H]+	188.071	118.06	187.063	C11H9O2N	--	--	-	-	-	-
33	mws0192	1.30869e+07	1.29423e+07	1.18379e+07	9.45013e+06	9.80679e+06	5591443	1.26224e+07	8.28279e+06	-0.607794	0.0367053	0.157808	2.65987	Succinic acid	Organic acids	[M-H]-	117.019	73	118.027	C4H6O4	110-15-6	HMDB0000254	C00042	ko01100//Metabolic pathways;ko01110//Biosynthesis of secondary metabolites;ko01120//Microbial metabolism in diverse environments;ko01130//Biosynthesis of antibiotics;ko01200//Carbon metabolism;ko00360//Phenylalanine metabolism;ko01220//Degradation of aromatic compounds;ko00760//Nicotinate and nicotinamide metabolism;ko00350//Tyrosine metabolism;ko00630//Glyoxylate and dicarboxylate metabolism;ko0…	Amino acid metabolism;Carbohydrate metabolism;Energy metabolism;Global and overview maps;Metabolism of cofactors and vitamins	Metabolism
34	mws0470	1.30869e+07	1.29423e+07	1.18379e+07	9.45013e+06	9.80679e+06	5591443	1.26224e+07	8.28279e+06	-0.607794	0.0367053	0.157808	2.65987	Methylmalonic acid	Organic acids	[M-H]-	117.019	73	118.027	C4H6O4	516-05-2	HMDB0000202	C02170	ko00240//Pyrimidine metabolism;ko00280//Valine, leucine and isoleucine degradation;ko00640//Propanoate metabolism	Amino acid metabolism;Carbohydrate metabolism;Nucleotide metabolism	Metabolism
35	pme3207	960988	407084	419914	4.06072e+06	5.01941e+06	3.80363e+06	595996	4.29459e+06	2.84915	0.000856214	0.0136994	2.61158	Muconic acid	Organic acids	[M-H]-	141.019	59	142.027	C6H6O4	1119-72-8	HMDB0006331	C02480	ko01100//Metabolic pathways;ko01120//Microbial metabolism in diverse environments;ko01220//Degradation of aromatic compounds	Global and overview maps	Metabolism
36	pmb2826	1.14924e+07	1.03657e+07	1.10163e+07	1.45708e+07	1.55067e+07	1.38425e+07	1.09582e+07	1.464e+07	0.417912	0.00319348	0.0322924	2.56409	L-Citramalic acid	Organic acids	[M-H]-	147.03	87.0081	148.037	C5H8O5	--	--	C02614	ko01100//Metabolic pathways;ko00660//C5-Branched dibasic acid metabolism	Carbohydrate metabolism;Global and overview maps	Metabolism
37	Zmbp002538	4.53534e+06	4.63881e+06	4.67339e+06	8.78388e+06	7.76957e+06	7.86571e+06	4.61585e+06	8.13972e+06	0.818383	0.000415104	0.00874486	2.55744	1-Methoxy-indole-3-acetamide	Alkaloids	[M+H]+	205.097	146.061	204.09	C11H12N2O2	--	--	-	-	-	-
38	MWSHY0067	4.96605e+06	6.08734e+06	5.50242e+06	9.09891e+06	8.56214e+06	9.08206e+06	5.5186e+06	8.91437e+06	0.69183	0.000771531	0.0126651	2.52165	Quercetin-3-O-rutinoside (Rutin)*	Flavonoids	[M+H]+	611.158	303.051	610.153	C27H30O16	--	--	C05625	ko01100//Metabolic pathways;ko01110//Biosynthesis of secondary metabolites;ko00944//Flavone and flavonol biosynthesis	Biosynthesis of other secondary metabolites;Global and overview maps	Metabolism
39	mws0250	1.12572e+07	1.07525e+07	1.15911e+07	1.34712e+07	1.48363e+07	1.5764e+07	1.12003e+07	1.46905e+07	0.39135	0.00791698	0.0572364	2.49312	L-Tyrosine	Amino acids and derivatives	[M+H]+	182.081	136.1	181.074	C9H11NO3	60-18-4	HMDB0000158	C00082	ko01100//Metabolic pathways;ko01110//Biosynthesis of secondary metabolites;ko01130//Biosynthesis of antibiotics;ko01230//Biosynthesis of amino acids;ko01210//2-Oxocarboxylic acid metabolism;ko00940//Phenylpropanoid biosynthesis;ko00360//Phenylalanine metabolism;ko00970//Aminoacyl-tRNA biosynthesis;ko00350//Tyrosine metabolism;ko00400//Phenylalanine, tyrosine and tryptophan biosynthesis;ko00966//G…	Amino acid metabolism;Biosynthesis of other secondary metabolites;Global and overview maps;Metabolism of cofactors and vitamins;Metabolism of other amino acids;Translation	Genetic Information Processing;Metabolism
40	pmb0711	4.98061e+06	5.15754e+06	5.71069e+06	8.74014e+06	7.40698e+06	8.84896e+06	5.28295e+06	8.33203e+06	0.657324	0.00402178	0.0370258	2.34373	Quercetin-7-O-rutinoside	Flavonoids	[M+H]+	611.161	303.1	610.153	C27H30O16	--	--	-	-	-	-
41	Lmsn006452	1.50214e+07	1.48671e+07	1.20793e+07	1.13589e+07	1.00402e+07	1.03917e+07	1.39893e+07	1.0597e+07	-0.400672	0.0304885	0.141339	2.34324	Phloretin-4'-O-(6''-Salicyloyl)glucoside	Flavonoids	[M-H]-	555.151	273.077	556.158	C28H28O12	--	--	-	-	-	-
42	Lmsp004166	5.95216e+06	6.17245e+06	6.17753e+06	8.38726e+06	9.1112e+06	8.30217e+06	6.10071e+06	8.60021e+06	0.495394	0.000727377	0.0122587	2.15499	Quercetin-3-O-glucoside-7-O-rhamnoside*	Flavonoids	[M+H]+	611.161	303.052	610.153	C27H30O16	--	--	-	-	-	-
43	Hmln002806	4.83679e+06	4.10788e+06	4.44252e+06	7.00004e+06	6.50632e+06	7.43367e+06	4.46239e+06	6.98001e+06	0.645411	0.00179007	0.0226264	2.14628	5-O-Caffeoylshikimic acid	Phenolic acids	[M-H]-	335.077	179.03	336.085	C16H16O8	--	--	C10434	ko01100//Metabolic pathways;ko01110//Biosynthesis of secondary metabolites;ko00941//Flavonoid biosynthesis;ko00940//Phenylpropanoid biosynthesis;ko00945//Stilbenoid, diarylheptanoid and gingerol biosynthesis	Biosynthesis of other secondary metabolites;Global and overview maps	Metabolism
44	Jmwn002620	1.47884e+06	1.14159e+06	1.3424e+06	3.55239e+06	3.77177e+06	3.32265e+06	1.32095e+06	3.54894e+06	1.42582	0.000163907	0.00534687	2.03913	Vanillic Acid-4-O-Glucuronide	Phenolic acids	[M-H]-	341.086	161.02	342.095	C15H18O9	-	HMDB0060024	-	-	-	-
45	Zmyn000247	6.20813e+06	5.60037e+06	5.70809e+06	7.98365e+06	8.90942e+06	7.61817e+06	5.83886e+06	8.17041e+06	0.484722	0.0054903	0.0465754	2.02819	2-Hydroxyglutaric Acid*	Organic acids	[M-H]-	147.03	57.0346	148.037	C5H8O5	--	--	C03196	ko01120//Microbial metabolism in diverse environments	Global and overview maps	Metabolism
46	Zmcp003989	4.24538e+06	4.19801e+06	3.27128e+06	6.08372e+06	5.91557e+06	5.78742e+06	3.90489e+06	5.9289e+06	0.602483	0.00352201	0.0339834	1.91353	Kaempferol-3-O-rhamnosyl(1→2)glucoside	Flavonoids	[M+H]+	595.163	287.054	594.159	C27H30O15	--	--	-	-	-	-
47	Hmln000659	9	9	9	1.48249e+06	1.89021e+06	2.41923e+06	9	1.93064e+06	17.7107	0.00205708	0.0252442	1.89144	3-O-Galloyl-D-glucose*	Phenolic acids	[M-H]-	331.069	169.01	332.075	C13H16O10	--	--	-	-	-	-
48	Lmbn000216	6.273e+06	5.63678e+06	5.76603e+06	7.49531e+06	8.71251e+06	7.60923e+06	5.89194e+06	7.93902e+06	0.430218	0.00919281	0.0621375	1.88608	3-Methylmalic acid*	Organic acids	[M-H]-	147.03	57.0344	148.037	C5H8O5	--	--	C06032	ko01100//Metabolic pathways;ko01230//Biosynthesis of amino acids;ko01210//2-Oxocarboxylic acid metabolism;ko00660//C5-Branched dibasic acid metabolism;ko00290//Valine, leucine and isoleucine biosynthesis	Amino acid metabolism;Carbohydrate metabolism;Global and overview maps	Metabolism
49	Zmyn000230	6.22769e+06	5.61263e+06	5.76577e+06	7.99746e+06	8.75715e+06	7.05689e+06	5.86869e+06	7.93717e+06	0.435585	0.0169974	0.0938196	1.85283	2-Dehydro-3-deoxy-L-arabinonate	Others	[M-H]-	147.029	57.0344	148.037	C5H8O5	--	--	C00684	ko01100//Metabolic pathways;ko00053//Ascorbate and aldarate metabolism	Carbohydrate metabolism;Global and overview maps	Metabolism
50	pme1605	2.85011e+06	2.51694e+06	2.46416e+06	4.17439e+06	4.32303e+06	4.26753e+06	2.6104e+06	4.25498e+06	0.704883	0.000213927	0.00575327	1.75501	Kaempferol-3-O-robinobioside(Biorobin)	Flavonoids	[M-H]-	593.151	285	594.159	C27H30O15	--	--	-	-	-	-
51	MWStz070	6.89462e+06	6.11933e+06	6.74831e+06	7.63232e+06	8.59553e+06	8.87767e+06	6.58742e+06	8.36851e+06	0.345257	0.0161869	0.0917498	1.7444	N-(2-Hydroxy-4-methoxyphenyl)acetamide	Alkaloids	[M+H]+	182.081	91.0548	181.074	C9H11NO3	--	--	-	-	-	-
52	MWSHY0189	6.0432e+06	6.22169e+06	5.66079e+06	4.35208e+06	4.35563e+06	4.35553e+06	5.97523e+06	4.35442e+06	-0.456515	0.000608556	0.011137	1.73119	Apigenin-7-O-glucoside(Cosmosiin)	Flavonoids	[M+H]+	433.113	271.066	432.106	C21H20O10	--	--	C04608	ko00944//Flavone and flavonol biosynthesis	Biosynthesis of other secondary metabolites	Metabolism
53	pme3083	909153	916535	860596	2.34668e+06	2.55987e+06	2.42251e+06	895428	2.44302e+06	1.44802	1.82437e-05	0.00209197	1.713	2-(Formylamino)benzoic acid	Phenolic acids	[M-H]-	164.04	120	165.043	C8H7NO3	3342-77-6	HMDB0004089	C05653	ko00380//Tryptophan metabolism	Amino acid metabolism	Metabolism
54	mws0097	1.15197e+06	943087	1.08292e+06	2.57846e+06	2.65989e+06	2.51419e+06	1.05933e+06	2.58418e+06	1.28656	3.36756e-05	0.00303951	1.69357	Pinoresinol	Lignans and Coumarins	[M-H]-	357.134	151	358.142	C20H22O6	--	--	C05366	ko01110//Biosynthesis of secondary metabolites	Global and overview maps	Metabolism
55	MWSHY0061	2.71003e+06	2.89922e+06	2.38819e+06	4.3209e+06	4.60598e+06	3.70781e+06	2.66581e+06	4.21157e+06	0.65978	0.00706414	0.0538457	1.64888	Kaempferol-3-O-neohesperidoside*	Flavonoids	[M+H]+	595.164	287.055	594.159	C27H30O15	--	--	-	-	-	-
56	Lmsp003655	7.29538e+06	6.75388e+06	7.09421e+06	9.37651e+06	8.34642e+06	8.2318e+06	7.04783e+06	8.65158e+06	0.295785	0.0155818	0.0891194	1.62921	Dehydrodiconiferyl alcohol-gamma'-O-glucoside	Phenolic acids	[M+H]+	521.202	131.049	520.194	C26H32O11	--	--	-	-	-	-
57	pmn001583	3.4888e+06	4.31804e+06	3.66195e+06	5.26496e+06	5.54858e+06	5.0777e+06	3.82293e+06	5.29708e+06	0.470518	0.0068298	0.0538457	1.62542	Quercetin-3-O-robinobioside	Flavonoids	[M-H]-	609.146	300.029	610.153	C27H30O16	--	--	-	-	-	-
58	pme0001	5.34838e+06	4.96306e+06	5.36751e+06	6.87474e+06	6.32276e+06	6.77712e+06	5.22632e+06	6.65821e+06	0.349339	0.00264632	0.0290865	1.60594	Hesperetin-7-O-neohesperidoside(Neohesperidin)	Flavonoids	[M-H]-	609.183	301	610.19	C28H34O15	--	--	C09806	ko00941//Flavonoid biosynthesis	Biosynthesis of other secondary metabolites	Metabolism
59	Cmsp002787	4.60357e+06	4.7642e+06	4.38761e+06	3.48185e+06	3.21619e+06	3.05625e+06	4.58513e+06	3.25143e+06	-0.495887	0.00128037	0.0179821	1.57028	3,4'-Dihydroxy-3',5'-dimethoxypropiophenone	Phenolic acids	[M+H]+	227.092	181.049	226.084	C11H14O5	--	--	-	-	-	-
60	mws0179	1.13403e+07	1.02558e+07	1.0391e+07	8.76394e+06	8.97805e+06	9.81352e+06	1.06624e+07	9.18517e+06	-0.215152	0.0342816	0.150707	1.53635	Chlorogenic acid methyl ester	Phenolic acids	[M-H]-	367.103	190.9	368.111	C17H20O9	--	--	-	-	-	-
61	Lmtn002233	5.46278e+06	5.75553e+06	5.0541e+06	6.76438e+06	7.28498e+06	6.34115e+06	5.42414e+06	6.79684e+06	0.325469	0.0156997	0.0893895	1.52929	Androsin	Phenolic acids	[M-H]-	327.11	165.05	328.116	C15H20O8	--	--	-	-	-	-
62	pmp001287	1.20687e+07	1.10978e+07	1.06813e+07	9.8154e+06	1.01542e+07	9.65538e+06	1.12826e+07	9.875e+06	-0.19225	0.0321468	0.144091	1.51748	N-Benzylmethylene isomethylamine	Alkaloids	[M+H]+	120.081	103.055	119.073	C8H9N	--	--	-	-	-	-
63	pme2527	2.05553e+06	2.32325e+06	2.30642e+06	1.07286e+06	1.01131e+06	1.07734e+06	2.2284e+06	1.05384e+06	-1.08035	0.000191715	0.00570784	1.48164	L-Ornithine	Amino acids and derivatives	[M+H]+	133	116	132.09	C5H12N2O2	3184-13-2	HMDB0000214	C00077	ko01100//Metabolic pathways;ko01110//Biosynthesis of secondary metabolites;ko01130//Biosynthesis of antibiotics;ko01230//Biosynthesis of amino acids;ko02010//ABC transporters;ko01210//2-Oxocarboxylic acid metabolism;ko00330//Arginine and proline metabolism;ko00220//Arginine biosynthesis;ko00480//Glutathione metabolism;ko00472//D-Arginine and D-ornithine metabolism	Amino acid metabolism;Global and overview maps;Membrane transport;Metabolism of other amino acids	Environmental Information Processing;Metabolism
64	Cmsp004086	7.31306e+06	7.24532e+06	7.62592e+06	7.95651e+06	9.60064e+06	8.70565e+06	7.39477e+06	8.75427e+06	0.243482	0.0499502	0.194268	1.45401	Dihydrokaempferide	Flavonoids	[M+H]+	303.087	229.083	302.079	C16H14O6	--	--	-	-	-	-
65	pme3967	6.23261e+06	6.07654e+06	5.61484e+06	6.99601e+06	7.49459e+06	6.9256e+06	5.97466e+06	7.13873e+06	0.256811	0.0106982	0.0686423	1.42177	2-(Dimethylamino)guanosine	Nucleotides and derivatives	[M+H]+	312.13	180	311.123	C12H17N5O5	--	--	-	-	-	-
66	Zmcn003729	3.29788e+06	3.33774e+06	2.83956e+06	2.10471e+06	2.02953e+06	2.02265e+06	3.1584e+06	2.0523e+06	-0.621953	0.00240504	0.0281479	1.41692	1-Hydroxypinoresinol-4'-O-Glucoside	Lignans and Coumarins	[M-H]-	535.182	373.125	536.189	C26H32O12	--	--	-	-	-	-
67	pmn001375	3.29788e+06	3.33774e+06	2.83956e+06	2.10471e+06	2.02953e+06	2.02265e+06	3.1584e+06	2.0523e+06	-0.621953	0.00240504	0.0281479	1.41692	1-Hydroxypinoresinol-1-O-Glucoside	Lignans and Coumarins	[M-H]-	535.182	373.129	536.189	C26H32O12	--	--	-	-	-	-
68	Jmzn006005	1.41252e+06	1.32185e+06	1.4657e+06	2.43504e+06	2.45745e+06	2.47702e+06	1.40002e+06	2.4565e+06	0.811156	1.73831e-05	0.00209197	1.4126	3,4-Methylenedioxy cinnamyl alcohol	Lignans and Coumarins	[M-H]-	177.055	117.04	178.063	C10H10O3	--	--	-	-	-	-
69	mws0914	1.66494e+06	1.45818e+06	1.41602e+06	2.28362e+06	2.81346e+06	2.64782e+06	1.51305e+06	2.58163e+06	0.770827	0.00359256	0.0342634	1.39287	3,5,7-Trihydroxyflavanone (Pinobanksin)	Flavonoids	[M-H]-	271.061	151.003	272.068	C15H12O5	--	--	C09826	ko00941//Flavonoid biosynthesis	Biosynthesis of other secondary metabolites	Metabolism
70	pmc0066	2.65693e+06	2.13712e+06	3.06067e+06	1.29804e+06	1.41482e+06	1.73953e+06	2.61824e+06	1.48413e+06	-0.81898	0.0190423	0.101347	1.38661	2'-Deoxyinosine-5'-monophosphate	Nucleotides and derivatives	[M+H]+	333.052	137.05	332.052	C10H13N4O7P	--	--	C06196	ko00230//Purine metabolism	Nucleotide metabolism	Metabolism
71	mws1195	1.43607e+06	1.25315e+06	1.31656e+06	2.2866e+06	2.24357e+06	2.38548e+06	1.33526e+06	2.30522e+06	0.787781	0.000141284	0.00525244	1.34973	p-Coumaric acid methyl ester	Phenolic acids	[M+H]+	179.07	147.1	178.063	C10H10O3	--	--	-	-	-	-
72	Lmmn003663	7.97706e+06	7.98858e+06	8.33739e+06	6.48794e+06	7.55988e+06	6.93395e+06	8.10101e+06	6.99392e+06	-0.212001	0.0291485	0.137539	1.3387	5-Glucosyloxy-2-Hydroxybenzoic acid methyl ester	Phenolic acids	[M-H]-	329.088	167.036	330.095	C14H18O9	--	--	-	-	-	-
73	pme0376	1.7148e+06	1.52055e+06	1.53654e+06	2.34554e+06	2.79622e+06	2.53317e+06	1.59063e+06	2.55831e+06	0.685592	0.00260523	0.0290865	1.32735	Naringenin (5,7,4'-Trihydroxyflavanone)	Flavonoids	[M-H]-	271.061	151	272.068	C15H12O5	--	--	C00509	ko01100//Metabolic pathways;ko01110//Biosynthesis of secondary metabolites;ko00941//Flavonoid biosynthesis;ko00943//Isoflavonoid biosynthesis	Biosynthesis of other secondary metabolites;Global and overview maps	Metabolism
74	mws0072	5.54245e+06	5.15339e+06	5.10542e+06	4.08263e+06	4.23513e+06	4.57045e+06	5.26709e+06	4.29607e+06	-0.293989	0.0082744	0.0587575	1.30172	Apigenin-5-O-glucoside	Flavonoids	[M+H]+	433.113	271.01	432.106	C21H20O10	--	--	-	-	-	-
75	Zmhn002422	895310	725228	947271	1.83774e+06	1.73455e+06	1.72869e+06	855936	1.76699e+06	1.04572	0.000275147	0.00656201	1.30015	1-O-Feruloyl-β-D-glucose	Phenolic acids	[M-H]-	355.103	193.052	356.11	C16H20O9	--	--	-	-	-	-
76	Lmcp002302	6.30417e+06	6.46569e+06	5.91341e+06	7.27468e+06	7.44816e+06	6.87717e+06	6.22776e+06	7.2e+06	0.209285	0.0145041	0.0844849	1.28827	N6-(2-Hydroxyethyl)adenosine	Nucleotides and derivatives	[M+H]+	312.13	180.088	311.123	C12H17N5O5	--	--	-	-	-	-
77	Lmtn002565	7.55974e+06	8.26369e+06	7.78688e+06	7.04273e+06	6.92586e+06	6.77014e+06	7.8701e+06	6.91291e+06	-0.187089	0.0125191	0.0764451	1.27615	1-O-Vanilloyl-D-Glucose	Phenolic acids	[M-H]-	329.11	167.03	330.095	C14H18O9	--	--	-	-	-	-
78	Xmgp006913	463147	464298	431468	1.33434e+06	1.27729e+06	1.23884e+06	452971	1.28349e+06	1.50258	9.79953e-06	0.00206443	1.25281	2,4,2',4'-tetrahydroxy-3'-prenylchalcone	Flavonoids	[M+H]+	341.139	137.06	340.13	C20H20O5	--	--	-	-	-	-
79	pmp000587	2.2546e+06	2.12819e+06	2.31549e+06	3.0298e+06	2.81682e+06	3.33816e+06	2.23276e+06	3.06159e+06	0.455454	0.00676489	0.0538457	1.2145	Luteolin-7-O-(6''-malonyl)glucoside	Flavonoids	[M+H]+	535.108	287.05	534.101	C24H22O14	--	--	-	-	-	-
80	pme3732	2.31347e+06	2.11661e+06	2.80935e+06	1.8452e+06	1.08211e+06	1.57801e+06	2.41315e+06	1.50178e+06	-0.684245	0.0400475	0.168312	1.21223	Cytidine	Nucleotides and derivatives	[M+H]+	244.093	112	243.085	C9H13N3O5	65-46-3	HMDB0000089	C00475	ko01100//Metabolic pathways;ko00240//Pyrimidine metabolism	Global and overview maps;Nucleotide metabolism	Metabolism
81	pmp000589	2.64532e+06	3.03278e+06	3.03177e+06	3.80016e+06	3.58407e+06	3.7244e+06	2.90329e+06	3.70288e+06	0.350958	0.00510694	0.0448276	1.19991	Quercetin-7-O-(6''-malonyl)glucoside	Flavonoids	[M+H]+	551.103	303.051	550.096	C24H22O15	--	--	-	-	-	-
82	mws0219	1.23191e+06	1.44279e+06	1.43417e+06	671212	607160	512023	1.36962e+06	596799	-1.19846	0.000739725	0.0123028	1.19815	L-Aspartic Acid	Amino acids and derivatives	[M-H]-	132.03	88	133.037	C4H7NO4	56-84-8	HMDB0000191	C00049	ko01100//Metabolic pathways;ko01110//Biosynthesis of secondary metabolites;ko01120//Microbial metabolism in diverse environments;ko01130//Biosynthesis of antibiotics;ko01230//Biosynthesis of amino acids;ko02010//ABC transporters;ko01210//2-Oxocarboxylic acid metabolism;ko01200//Carbon metabolism;ko00270//Cysteine and methionine metabolism;ko00970//Aminoacyl-tRNA biosynthesis;ko00760//Nicotinate a…	Amino acid metabolism;Biosynthesis of other secondary metabolites;Energy metabolism;Global and overview maps;Membrane transport;Metabolism of cofactors and vitamins;Metabolism of other amino acids;Translation	Environmental Information Processing;Genetic Information Processing;Metabolism
83	Lmtp004044	617443	607895	574475	1.16088e+06	1.20498e+06	1.69946e+06	599937	1.35511e+06	1.17552	0.0120463	0.0744626	1.15344	Quercetin-3-O-apiosyl(1→2)galactoside*	Flavonoids	[M+H]+	597.145	303.043	596.138	C26H28O16	--	--	-	-	-	-
84	mws0282	1.67789e+06	1.42848e+06	1.54246e+06	2.37845e+06	2.42411e+06	2.0379e+06	1.54961e+06	2.28015e+06	0.557226	0.00669686	0.0538457	1.12512	L-Tryptophan	Amino acids and derivatives	[M-H]-	203.083	116.051	204.09	C11H12N2O2	73-22-3	HMDB0000929	C00078	ko01100//Metabolic pathways;ko01110//Biosynthesis of secondary metabolites;ko01130//Biosynthesis of antibiotics;ko01230//Biosynthesis of amino acids;ko01210//2-Oxocarboxylic acid metabolism;ko00380//Tryptophan metabolism;ko00970//Aminoacyl-tRNA biosynthesis;ko00400//Phenylalanine, tyrosine and tryptophan biosynthesis;ko00260//Glycine, serine and threonine metabolism;ko00966//Glucosinolate biosynt…	Amino acid metabolism;Biosynthesis of other secondary metabolites;Global and overview maps;Translation	Genetic Information Processing;Metabolism
85	Lmjp002596	465470	639721	521961	1.22533e+06	916997	1.79031e+06	542384	1.31088e+06	1.27315	0.0421111	0.171704	1.11423	Quercetin-3-O-sambubioside*	Flavonoids	[M+H]+	597.145	303.049	596.138	C26H28O16	--	--	C12637	ko00944//Flavone and flavonol biosynthesis	Biosynthesis of other secondary metabolites	Metabolism
86	mws1200	880778	811794	888692	1.52832e+06	1.51592e+06	1.51154e+06	860421	1.51859e+06	0.819621	1.22387e-05	0.00209197	1.11421	Trans-4-Hydroxycinnamic Acid Methyl Ester	Phenolic acids	[M-H]-	177	145	178.063	C10H10O3	--	--	-	-	-	-
87	pmb0789	2.41813e+06	2.24562e+06	2.24304e+06	1.71751e+06	1.61057e+06	1.7015e+06	2.30226e+06	1.67653e+06	-0.457575	0.00072455	0.0122587	1.08123	Pyridoxine-5'-O-glucoside	Others	[M+H]+	332.134	152.072	331.127	C14H21NO8	--	--	-	-	-	-
88	Lmyn001269	524706	529775	482043	1.12485e+06	1.1584e+06	1.08609e+06	512174	1.12311e+06	1.13279	1.88606e-05	0.00209197	1.07496	Kaempferol-3-O-sophoroside	Flavonoids	[M-H]-	609.146	285.039	610.154	C27H30O16	--	--	C12634	ko00944//Flavone and flavonol biosynthesis	Biosynthesis of other secondary metabolites	Metabolism
89	Lmpp005784	1.81182e+06	1.66133e+06	1.62177e+06	970394	852052	1.36104e+06	1.6983e+06	1.06116e+06	-0.678451	0.0178793	0.096993	1.03002	6-Methoxyquercetin-3-O-Xyloside	Flavonoids	[M+H]+	465.103	333.072	464.096	C21H20O12	--	--	-	-	-	-
90	Lmmp003817	1.98241e+06	2.10024e+06	2.04857e+06	2.58993e+06	2.69236e+06	2.54719e+06	2.04374e+06	2.60983e+06	0.352745	0.000500335	0.00988162	1.02884	Kaempferol-3-O-(6''-malonyl)glucoside*	Flavonoids	[M+H]+	535.108	287.055	534.101	C24H22O14	--	--	-	-	-	-
91	MWS0811	2.0929e+06	2.34919e+06	2.07092e+06	1.25566e+06	1.33314e+06	1.88595e+06	2.171e+06	1.49158e+06	-0.541518	0.0354579	0.154486	1.02252	L-Pipecolic Acid	Organic acids	[M+H]+	130.086	84.0818	129.079	C6H11NO2	-	HMDB0062767	C00408	ko01100//Metabolic pathways;ko01110//Biosynthesis of secondary metabolites;ko00960//Tropane, piperidine and pyridine alkaloid biosynthesis;ko00310//Lysine degradation	Amino acid metabolism;Biosynthesis of other secondary metabolites;Global and overview maps	Metabolism
92	Lmgp002593	877407	860320	823284	1.39274e+06	1.38385e+06	1.40965e+06	853670	1.39541e+06	0.708943	6.75209e-06	0.00170693	1.01394	3-hydroxybenzaldehyde	Phenolic acids	[M+H]+	123.044	77.04	122.037	C7H6O2	--	--	C03067	ko01120//Microbial metabolism in diverse environments;ko01220//Degradation of aromatic compounds	Global and overview maps	Metabolism
93	Lmdp004892	2.01981e+06	2.13303e+06	1.99235e+06	2.67442e+06	2.43398e+06	2.70861e+06	2.04839e+06	2.60567e+06	0.347161	0.00447199	0.0400894	1.00492	Kaempferol-3-O-(6''-malonyl)galactoside*	Flavonoids	[M+H]+	535.108	287.055	534.101	C24H22O14	--	--	-	-	-	-

## Sheet: Table S9-3
Table S9-3 DAMs of roots in M-CKR vs M-TR
No.	index	M-CKR-1	M-CKR-2	M-CKR-3	M-TR-1	M-TR-2	M-TR-3	control_mean	case_mean	log2_FC(case_mean/control_mean)	Pvalue	fdr	vip	Compounds	Class	Ion mode	Q1 (Da)	Q3 (Da)	Molecular Weight (Da)	Formula	CAS	HMDB	C_ID	Pathway	KEGG_B_class	KEGG_A_class
1	MWSmce119	1.75212e+08	1.82396e+08	1.84543e+08	1.10659e+08	1.32949e+08	1.26784e+08	1.80717e+08	1.23464e+08	-0.549642	0.00136851	0.013159	8.96134	L-Arginine	Amino acids and derivatives	[M+H]+	175.115	70.064	174.112	C6H14N4O2	-	HMDB0062762	C00062	ko01100//Metabolic pathways;ko01110//Biosynthesis of secondary metabolites;ko01130//Biosynthesis of antibiotics;ko01230//Biosynthesis of amino acids;ko02010//ABC transporters;ko00970//Aminoacyl-tRNA biosynthesis;ko00330//Arginine and proline metabolism;ko00220//Arginine biosynthesis;ko00261//Monobactam biosynthesis;ko00472//D-Arginine and D-ornithine metabolism	Amino acid metabolism;Biosynthesis of other secondary metabolites;Global and overview maps;Membrane transport;Metabolism of other amino acids;Translation	Environmental Information Processing;Genetic Information Processing;Metabolism
2	mws0178	4.80197e+07	3.90056e+07	4.69131e+07	7.71405e+07	75909014	8.18063e+07	4.46461e+07	7.82853e+07	0.810205	0.000558723	0.00926651	6.89697	Chlorogenic acid (3-O-Caffeoylquinic acid)*	Phenolic acids	[M-H]-	353.088	191.055	354.095	C16H18O9	--	--	C00852	ko01110//Biosynthesis of secondary metabolites;ko00941//Flavonoid biosynthesis;ko00940//Phenylpropanoid biosynthesis;ko00945//Stilbenoid, diarylheptanoid and gingerol biosynthesis	Biosynthesis of other secondary metabolites;Global and overview maps	Metabolism
3	mws2108	3.74426e+07	2.92716e+07	3.4916e+07	6.10599e+07	5.51052e+07	6.2347e+07	3.38767e+07	5.95041e+07	0.812693	0.00146123	0.0134948	5.99794	Cryptochlorogenic acid (4-O-Caffeoylquinic acid)*	Phenolic acids	[M-H]-	353.088	191.05	354.095	C16H18O9	--	--	-	-	-	-
4	pme0014	3.70877e+07	3.79143e+07	3.09065e+07	5.87085e+07	6.07068e+07	6.20886e+07	3.53028e+07	6.05013e+07	0.777182	0.000479697	0.00854229	5.97151	L-Glutamic acid	Amino acids and derivatives	[M+H]+	148.06	84	147.053	C5H9NO4	-	HMDB0060475	C00025	ko01100//Metabolic pathways;ko01110//Biosynthesis of secondary metabolites;ko01120//Microbial metabolism in diverse environments;ko01130//Biosynthesis of antibiotics;ko01230//Biosynthesis of amino acids;ko02010//ABC transporters;ko01200//Carbon metabolism;ko01210//2-Oxocarboxylic acid metabolism;ko00970//Aminoacyl-tRNA biosynthesis;ko00330//Arginine and proline metabolism;ko00630//Glyoxylate and …	Amino acid metabolism;Biosynthesis of other secondary metabolites;Carbohydrate metabolism;Energy metabolism;Global and overview maps;Membrane transport;Metabolism of cofactors and vitamins;Metabolism of other amino acids;Translation	Environmental Information Processing;Genetic Information Processing;Metabolism
5	Smpn009074	3.79903e+07	3.19481e+07	3.34866e+07	5.65732e+07	5.82384e+07	5.8741e+07	3.4475e+07	5.78509e+07	0.746788	0.000265298	0.00660488	5.76787	2α,3α,19α,23-tetrahydroxy-12-ursen-28-oic acid	Terpenoids	[M-H]-	503.34	503.34	504.345	C30H48O6	--	--	-	-	-	-
6	pmb3074	3.21884e+07	2.5453e+07	3.31766e+07	4.96224e+07	5.09033e+07	6.09167e+07	3.02727e+07	5.38142e+07	0.829969	0.00549511	0.0302885	5.65022	5-O-p-Coumaroylquinic acid	Phenolic acids	[M-H]-	337.093	191.05	338.1	C16H18O8	--	--	C12208	ko01110//Biosynthesis of secondary metabolites;ko00941//Flavonoid biosynthesis;ko00940//Phenylpropanoid biosynthesis;ko00945//Stilbenoid, diarylheptanoid and gingerol biosynthesis	Biosynthesis of other secondary metabolites;Global and overview maps	Metabolism
7	pmn001421	2.70673e+07	2.46303e+07	2.73673e+07	4.11727e+07	4.65018e+07	5.00703e+07	2.6355e+07	4.59149e+07	0.800887	0.00199942	0.0165137	5.20058	3-O-p-Coumaroylquinic acid	Phenolic acids	[M-H]-	337.093	191.05	338.1	C16H18O8	-	HMDB0029681	-	-	-	-
8	HJN104	3.8347e+07	4.05952e+07	3.11845e+07	1.92396e+07	1.48631e+07	1.65818e+07	3.67089e+07	1.68948e+07	-1.11955	0.00311237	0.0210882	5.17899	Dihydromyricetin-3-O-glucoside	Flavonoids	[M-H]-	481.135	319.084	482.106	C21H22O13	--	--	-	-	-	-
9	pme1816	2.53584e+07	1.95995e+07	2.63232e+07	4.24848e+07	3.87837e+07	4.55324e+07	2.37604e+07	4.2267e+07	0.830973	0.00296089	0.0205113	5.0556	Neochlorogenic acid (5-O-Caffeoylquinic acid)	Phenolic acids	[M-H]-	353.088	191	354.095	C16H18O9	--	--	-	-	-	-
10	Lmdp003509	5.31965e+07	4.61027e+07	4.7188e+07	6.75979e+07	6.46992e+07	6.5994e+07	4.88291e+07	6.6097e+07	0.436845	0.00185618	0.015915	4.91985	Quercetin-3-O-xyloside (Reynoutrin)	Flavonoids	[M+H]+	435.092	303.061	434.085	C20H18O11	--	--	-	-	-	-
11	mws0256	2.8647e+07	2.58382e+07	2.68426e+07	4.23344e+07	4.64209e+07	4.34193e+07	2.71093e+07	4.40582e+07	0.700624	0.000325463	0.0069549	4.89039	L-Valine	Amino acids and derivatives	[M+H]+	118.086	72.1	117.079	C5H11NO2	72-18-4	HMDB0000883	C00183	ko01100//Metabolic pathways;ko01110//Biosynthesis of secondary metabolites;ko01130//Biosynthesis of antibiotics;ko01230//Biosynthesis of amino acids;ko02010//ABC transporters;ko01210//2-Oxocarboxylic acid metabolism;ko00970//Aminoacyl-tRNA biosynthesis;ko00460//Cyanoamino acid metabolism;ko00770//Pantothenate and CoA biosynthesis;ko00290//Valine, leucine and isoleucine biosynthesis;ko00966//Gluco…	Amino acid metabolism;Biosynthesis of other secondary metabolites;Global and overview maps;Membrane transport;Metabolism of cofactors and vitamins;Metabolism of other amino acids;Translation	Environmental Information Processing;Genetic Information Processing;Metabolism
12	mws0192	2.82331e+07	3.08032e+07	2.90994e+07	4.62323e+07	4.73487e+07	4.48974e+07	2.93786e+07	4.61595e+07	0.651863	8.47886e-05	0.00373296	4.87259	Succinic acid	Organic acids	[M-H]-	117.019	73	118.027	C4H6O4	110-15-6	HMDB0000254	C00042	ko01100//Metabolic pathways;ko01110//Biosynthesis of secondary metabolites;ko01120//Microbial metabolism in diverse environments;ko01130//Biosynthesis of antibiotics;ko01200//Carbon metabolism;ko01220//Degradation of aromatic compounds;ko00350//Tyrosine metabolism;ko00360//Phenylalanine metabolism;ko00760//Nicotinate and nicotinamide metabolism;ko00630//Glyoxylate and dicarboxylate metabolism;ko0…	Amino acid metabolism;Carbohydrate metabolism;Energy metabolism;Global and overview maps;Metabolism of cofactors and vitamins	Metabolism
13	mws0470	2.82331e+07	3.08032e+07	2.90994e+07	4.62323e+07	4.73487e+07	4.48974e+07	2.93786e+07	4.61595e+07	0.651863	8.47886e-05	0.00373296	4.87259	Methylmalonic acid	Organic acids	[M-H]-	117.019	73	118.027	C4H6O4	516-05-2	HMDB0000202	C02170	ko00240//Pyrimidine metabolism;ko00280//Valine, leucine and isoleucine degradation;ko00640//Propanoate metabolism	Amino acid metabolism;Carbohydrate metabolism;Nucleotide metabolism	Metabolism
14	pme3207	1.16404e+06	1.41922e+06	1.00445e+06	1.70561e+07	1.7884e+07	1.63276e+07	1.1959e+06	1.70892e+07	3.83692	4.39145e-06	0.00152493	4.76413	Muconic acid	Organic acids	[M-H]-	141.019	59	142.027	C6H6O4	1119-72-8	HMDB0006331	C02480	ko01100//Metabolic pathways;ko01120//Microbial metabolism in diverse environments;ko01220//Degradation of aromatic compounds	Global and overview maps	Metabolism
15	mws2186	5.33315e+07	4.08567e+07	4.43467e+07	5.56985e+07	6.52472e+07	6.86451e+07	4.61783e+07	6.3197e+07	0.452641	0.0338634	0.0990237	4.58125	Avicularin(Quercetin-3-O-α-L-arabinofuranoside)	Flavonoids	[M+H]+	435.092	303	434.085	C20H18O11	--	--	-	-	-	-
16	Zmbp002538	5.49375e+07	4.5036e+07	5.02581e+07	2.84264e+07	3.99494e+07	3.34933e+07	5.00772e+07	3.39564e+07	-0.56047	0.0213947	0.0721294	4.50285	1-Methoxy-indole-3-acetamide	Alkaloids	[M+H]+	205.097	146.061	204.09	C11H12N2O2	--	--	-	-	-	-
17	mws0227	5.03643e+07	4.15999e+07	5.91034e+07	6.14115e+07	7.05175e+07	7.07277e+07	5.03559e+07	6.75522e+07	0.423843	0.0437531	0.120838	4.48272	L-Leucine	Amino acids and derivatives	[M+H]+	132.102	86.2	131.095	C6H13NO2	61-90-5	HMDB0000687	C00123	ko01100//Metabolic pathways;ko01110//Biosynthesis of secondary metabolites;ko01230//Biosynthesis of amino acids;ko02010//ABC transporters;ko01210//2-Oxocarboxylic acid metabolism;ko00970//Aminoacyl-tRNA biosynthesis;ko00290//Valine, leucine and isoleucine biosynthesis;ko00966//Glucosinolate biosynthesis;ko00280//Valine, leucine and isoleucine degradation	Amino acid metabolism;Biosynthesis of other secondary metabolites;Global and overview maps;Membrane transport;Translation	Environmental Information Processing;Genetic Information Processing;Metabolism
18	Hmln002806	1.65175e+07	1.71981e+07	1.91327e+07	2.98391e+07	3.39811e+07	3.16315e+07	1.76161e+07	3.18172e+07	0.852914	0.000581136	0.00938603	4.44587	5-O-Caffeoylshikimic acid	Phenolic acids	[M-H]-	335.077	179.03	336.085	C16H16O8	--	--	C10434	ko01100//Metabolic pathways;ko01110//Biosynthesis of secondary metabolites;ko00941//Flavonoid biosynthesis;ko00940//Phenylpropanoid biosynthesis;ko00945//Stilbenoid, diarylheptanoid and gingerol biosynthesis	Biosynthesis of other secondary metabolites;Global and overview maps	Metabolism
19	pme0021	6.03368e+07	5.48392e+07	6.56789e+07	7.49866e+07	7.92382e+07	7.19756e+07	6.0285e+07	7.54001e+07	0.322769	0.0160384	0.0608671	4.37135	L-Phenylalanine	Amino acids and derivatives	[M+H]+	166.086	120.081	165.071	C9H11NO2	63-91-2	HMDB0000159	C00079	ko01100//Metabolic pathways;ko01110//Biosynthesis of secondary metabolites;ko01130//Biosynthesis of antibiotics;ko01230//Biosynthesis of amino acids;ko02010//ABC transporters;ko01210//2-Oxocarboxylic acid metabolism;ko00940//Phenylpropanoid biosynthesis;ko00970//Aminoacyl-tRNA biosynthesis;ko00360//Phenylalanine metabolism;ko00400//Phenylalanine, tyrosine and tryptophan biosynthesis;ko00460//Cyan…	Amino acid metabolism;Biosynthesis of other secondary metabolites;Global and overview maps;Membrane transport;Metabolism of other amino acids;Translation	Environmental Information Processing;Genetic Information Processing;Metabolism
20	Lmsn003318	5.24081e+07	5.00364e+07	4.98508e+07	6.1506e+07	6.24281e+07	6.35179e+07	5.07651e+07	6.2484e+07	0.29965	0.000312685	0.00691728	4.08381	1-O-Feruloyl-β-D-glucose*	Phenolic acids	[M-H]-	355.103	175.04	356.111	C16H20O9	--	--	-	-	-	-
21	Hmhn003518	4.73764e+07	5.09691e+07	4.98482e+07	5.99279e+07	6.08624e+07	6.23561e+07	4.93979e+07	6.10488e+07	0.305513	0.000796543	0.0103402	4.02633	4-O-β-D-glucopyranosylferulic acid*	Phenolic acids	[M-H]-	355.104	175.04	356.111	C16H20O9	--	--	-	-	-	-
22	mws0281	1.64026e+08	1.55158e+08	149788940	1.67543e+08	1.6952e+08	1.7076e+08	1.56325e+08	1.69274e+08	0.114818	0.0382878	0.108534	3.99944	Citric Acid	Organic acids	[M-H]-	191.02	111.009	192.027	C6H8O7	77-92-9	HMDB0000094	C00158	ko01100//Metabolic pathways;ko01110//Biosynthesis of secondary metabolites;ko01120//Microbial metabolism in diverse environments;ko01130//Biosynthesis of antibiotics;ko01230//Biosynthesis of amino acids;ko01200//Carbon metabolism;ko01210//2-Oxocarboxylic acid metabolism;ko00630//Glyoxylate and dicarboxylate metabolism;ko00250//Alanine, aspartate and glutamate metabolism;ko00020//Citrate cycle (TC…	Amino acid metabolism;Carbohydrate metabolism;Global and overview maps	Metabolism
23	MWSHY0174	104742966	1.10369e+08	1.1248e+08	1.24031e+08	1.22227e+08	1.1794e+08	1.09197e+08	1.21399e+08	0.152824	0.0141195	0.0564844	3.92508	Epicatechin	Flavonoids	[M+H]+	291.086	139.04	290.079	C15H14O6	18829-70-4	HMDB0037953	C09727	ko01110//Biosynthesis of secondary metabolites;ko00941//Flavonoid biosynthesis	Biosynthesis of other secondary metabolites;Global and overview maps	Metabolism
24	pmb3101	1.31481e+06	999654	1.57746e+06	1.22002e+07	1.27636e+07	1.08661e+07	1.29731e+06	1.19433e+07	3.20261	5.43084e-05	0.00373296	3.88757	2-Isopropylmalic Acid	Organic acids	[M-H]-	175.061	115.044	176.069	C7H12O5	3237-44-3	HMDB0000402	C02504	ko01100//Metabolic pathways;ko01110//Biosynthesis of secondary metabolites;ko01230//Biosynthesis of amino acids;ko01210//2-Oxocarboxylic acid metabolism;ko00290//Valine, leucine and isoleucine biosynthesis;ko00620//Pyruvate metabolism	Amino acid metabolism;Carbohydrate metabolism;Global and overview maps	Metabolism
25	Hmmp001310	4.53775e+07	3.86151e+07	4.03735e+07	2.52788e+07	3.45469e+07	2.91643e+07	4.14554e+07	2.96633e+07	-0.482878	0.0248011	0.0804878	3.82775	3-Indoleacrylic acid	Alkaloids	[M+H]+	188.071	118.065	187.063	C11H9NO2	1204-06-4	HMDB0000734	-	-	-	-
26	Hmgp002327	5.24058e+07	4.2848e+07	4.75713e+07	2.90779e+07	4.12455e+07	3.49605e+07	4.76084e+07	3.50946e+07	-0.439966	0.0487463	0.130209	3.81942	3-amino-2-naphthoic acid	Alkaloids	[M+H]+	188.071	118.06	187.063	C11H9O2N	--	--	-	-	-	-
27	Lmbn001754	1.26252e+06	1.02747e+06	1.46192e+06	11519055	1.22637e+07	1.07112e+07	1.25063e+06	1.1498e+07	3.20065	2.52094e-05	0.00288895	3.8184	3-Isopropylmalic Acid	Organic acids	[M-H]-	175.061	115.04	176.069	C7H12O5	921-28-8	HMDB0012156	C04411	ko01100//Metabolic pathways;ko01110//Biosynthesis of secondary metabolites;ko01230//Biosynthesis of amino acids;ko01210//2-Oxocarboxylic acid metabolism;ko00290//Valine, leucine and isoleucine biosynthesis	Amino acid metabolism;Global and overview maps	Metabolism
28	Zmgn001448	1.26252e+06	1.02747e+06	1.46192e+06	11519055	1.22637e+07	1.07112e+07	1.25063e+06	1.1498e+07	3.20065	2.52094e-05	0.00288895	3.8184	2-Propylmalic Acid	Organic acids	[M-H]-	175.061	115.04	176.069	C7H12O5	--	--	C05994	ko00620//Pyruvate metabolism	Carbohydrate metabolism	Metabolism
29	pmn001423	1.15574e+07	1.34778e+07	1.27034e+07	2.28204e+07	2.22937e+07	2.22145e+07	1.25795e+07	2.24428e+07	0.835177	7.4684e-05	0.00373296	3.73877	Roseoside	Others	[M-H]-	385.187	223.13	386.194	C19H30O8	--	--	-	-	-	-
30	pmb0854	9	9	9	1.09578e+07	8.7495e+06	8.37512e+06	9	9.36079e+06	19.9883	0.000313743	0.00691728	3.6381	LysoPC 18:3	Lipids	[M+H]+	518.324	184.073	517.317	C26H48NO7P	--	--	-	-	-	-
31	pmn001367	2.92981e+07	3.08594e+07	3.05415e+07	2.2763e+07	2.00799e+07	2.06021e+07	3.0233e+07	2.11483e+07	-0.515581	0.000666521	0.00964372	3.57266	Protocatechuic acid-4-O-glucoside	Phenolic acids	[M-H]-	315.072	153.017	316.079	C13H16O9	--	--	-	-	-	-
32	MWSmce341	1.56468e+08	1.59597e+08	1.55464e+08	168374482	1.61817e+08	1.69357e+08	1.57176e+08	1.66516e+08	0.0832774	0.0250548	0.0810925	3.43738	Butyl isobutyl phthalate*	Phenolic acids	[M+H]+	279.159	149.033	278.152	C16H22O4	--	--	-	-	-	-
33	Qmyp010506	2.38163e+07	1.8791e+07	2.09033e+07	2.92019e+07	2.86395e+07	3.03629e+07	2.11702e+07	2.94014e+07	0.47385	0.00594173	0.0317425	3.35215	2,4,6-Trihydroxybenzophenone	Others	[M+H]+	231.066	153.024	230.058	C13H10O4	--	--	-	-	-	-
34	Zmtn001661	2.78698e+07	2.81266e+07	3.01446e+07	2.22056e+07	1.93143e+07	2.07018e+07	2.87137e+07	2.07405e+07	-0.469287	0.00193633	0.016275	3.32081	Vanilloloside	Phenolic acids	[M-H]-	315.106	153.019	316.116	C14H20O8	74950-96-2	HMDB0032013	-	-	-	-
35	MWS2070	976730	772876	1.11005e+06	8.85895e+06	7.85835e+06	8.12789e+06	953218	8.28173e+06	3.11905	2.0124e-05	0.00279522	3.23718	Propyl 4-hydroxybenzoate	Phenolic acids	[M-H]-	179.072	92.0265	180.079	C10H12O3	94-13-3	HMDB0032574	-	-	-	-
36	Zmdp000376	7.06168e+06	7.34069e+06	6.63367e+06	1.32299e+07	1.43881e+07	1.39463e+07	7.01201e+06	1.38548e+07	0.982482	6.52604e-05	0.00373296	3.11929	4-Guanidinobutanal	Others	[M+H]+	130.091	84.0806	129.09	C5H11N3O	--	--	C02647	ko01100//Metabolic pathways;ko00330//Arginine and proline metabolism	Amino acid metabolism;Global and overview maps	Metabolism
37	pmb2871	2.0246e+07	2.0446e+07	2.23434e+07	7.87441e+06	1.51048e+07	1.59532e+07	2.10118e+07	1.29775e+07	-0.695189	0.0386659	0.109383	3.11759	1-O-Gentisoyl-β-D-glucoside	Phenolic acids	[M-H]-	315.072	153.019	316.079	C13H16O9	--	--	-	-	-	-
38	pme1201	1.56485e+08	1.5832e+08	156653932	1.49112e+08	1.52657e+08	149004723	1.57153e+08	1.50258e+08	-0.0647274	0.00668288	0.0336323	3.05829	Phloretin	Flavonoids	[M-H]-	273.077	167	274.084	C15H14O5	60-82-2	HMDB0003306	C00774	ko01110//Biosynthesis of secondary metabolites;ko00941//Flavonoid biosynthesis	Biosynthesis of other secondary metabolites;Global and overview maps	Metabolism
39	pmb2922	7.92643e+06	8.28389e+06	9.63266e+06	1.21336e+07	1.73161e+07	1.81019e+07	8.61433e+06	1.58505e+07	0.879721	0.0203994	0.0699623	3.00856	Uridine 5'-diphospho-D-glucose	Nucleotides and derivatives	[M-H]-	565.048	323.029	566.055	C15H24N2O17P2	--	--	C00029	ko01100//Metabolic pathways;ko01130//Biosynthesis of antibiotics;ko00240//Pyrimidine metabolism;ko00052//Galactose metabolism;ko00053//Ascorbate and aldarate metabolism;ko00520//Amino sugar and nucleotide sugar metabolism;ko00040//Pentose and glucuronate interconversions;ko00908//Zeatin biosynthesis;ko00500//Starch and sucrose metabolism;ko00561//Glycerolipid metabolism	Carbohydrate metabolism;Global and overview maps;Lipid metabolism;Metabolism of terpenoids and polyketides;Nucleotide metabolism	Metabolism
40	mws0018	2.93293e+07	2.97157e+07	3.05044e+07	2.36458e+07	2.32374e+07	2.52768e+07	2.98498e+07	2.40534e+07	-0.311483	0.00124206	0.0129189	2.83902	Spermine	Alkaloids	[M+H]+	203.223	83	202.216	C10H26N4	71-44-3	HMDB0001256	C00750	ko01100//Metabolic pathways;ko00330//Arginine and proline metabolism;ko00410//beta-Alanine metabolism;ko00480//Glutathione metabolism	Amino acid metabolism;Global and overview maps;Metabolism of other amino acids	Metabolism
41	pmp001281	9	9	9	5.90643e+06	5.18231e+06	5.49687e+06	9	5.52854e+06	19.2285	1.22856e-05	0.00243782	2.81339	LysoPC 18:1	Lipids	[M+H]+	522.355	184.073	521.348	C26H52NO7P	--	--	-	-	-	-
42	pmb0981	2.17456e+06	1.71657e+06	2.44041e+06	8.12027e+06	6.67466e+06	7.88961e+06	2.11051e+06	7.56151e+06	1.84108	0.000388735	0.0074833	2.77944	Adenosine 5'-monophosphate	Nucleotides and derivatives	[M+H]+	348.07	136	347.063	C10H14N5O7P	61-19-8	HMDB0000045	C00020	ko01100//Metabolic pathways;ko01110//Biosynthesis of secondary metabolites;ko01130//Biosynthesis of antibiotics;ko00230//Purine metabolism;ko00908//Zeatin biosynthesis	Global and overview maps;Metabolism of terpenoids and polyketides;Nucleotide metabolism	Metabolism
43	Zmhn001926	7.85129e+06	8.13766e+06	6.66198e+06	2.30014e+06	1.9568e+06	1.95225e+06	7.55031e+06	2.06973e+06	-1.86709	0.000299679	0.00691728	2.77595	1-O-Salicyloyl-β-D-glucose	Phenolic acids	[M-H]-	299.077	137.025	300.084	C13H16O8	--	--	-	-	-	-
44	Hmtn001302	7.99647e+06	7.60906e+06	7.03436e+06	2.42044e+06	1.95131e+06	2.02502e+06	7.54663e+06	2.13226e+06	-1.82345	6.73517e-05	0.00373296	2.76866	Glucosyloxybenzoic acid	Phenolic acids	[M-H]-	299.078	137.024	300.085	C13H16O8	--	--	-	-	-	-
45	Lmsn006905	2.09783e+07	2.33144e+07	1.68325e+07	1.59435e+07	1.43039e+07	1.30298e+07	2.03751e+07	1.44257e+07	-0.498163	0.0455652	0.124342	2.63038	Phloretin-4'-O-(6''-Feruloyl)glucoside	Flavonoids	[M-H]-	611.177	273.077	612.184	C31H32O13	--	--	-	-	-	-
46	pmn001695	2.4433e+07	2.14981e+07	2.03713e+07	1.73658e+07	1.7637e+07	1.49469e+07	2.21008e+07	1.66499e+07	-0.408586	0.0212464	0.0721294	2.60205	Trihydroxycinnamoylquinic acid	Phenolic acids	[M-H]-	371.098	249.063	372.106	C16H20O10	--	--	-	-	-	-
47	pma2987	1.83062e+07	1.80128e+07	1.87877e+07	1.28624e+07	1.4094e+07	1.3834e+07	1.83689e+07	1.35968e+07	-0.433998	0.00040153	0.00748847	2.59941	Histidinol	Alkaloids	[M+H]+	142.097	124.087	141.09	C6H11N3O	4836-52-6	HMDB0003431	C00860	ko01100//Metabolic pathways;ko01110//Biosynthesis of secondary metabolites;ko01230//Biosynthesis of amino acids;ko00340//Histidine metabolism	Amino acid metabolism;Global and overview maps	Metabolism
48	pmc0274	1.01727e+07	8.74986e+06	1.10346e+07	1.35592e+07	1.44815e+07	1.44234e+07	9.98573e+06	1.41547e+07	0.503339	0.00464585	0.0272282	2.37066	6-Methylmercaptopurine	Nucleotides and derivatives	[M+H]+	167.1	121.1	166.031	C6H6N4S	-	HMDB0060412	-	-	-	-
49	mws0275	5.09323e+07	4.80898e+07	4.87188e+07	5.35653e+07	5.36835e+07	5.28467e+07	4.9247e+07	5.33652e+07	0.115864	0.0102465	0.045471	2.34266	L-Malic acid	Organic acids	[M-H]-	133.014	71.0145	134.022	C4H6O5	97-67-6	HMDB0000156	C00149	ko01100//Metabolic pathways;ko01110//Biosynthesis of secondary metabolites;ko01120//Microbial metabolism in diverse environments;ko01130//Biosynthesis of antibiotics;ko01200//Carbon metabolism;ko00630//Glyoxylate and dicarboxylate metabolism;ko00710//Carbon fixation in photosynthetic organisms;ko00020//Citrate cycle (TCA cycle);ko00620//Pyruvate metabolism	Carbohydrate metabolism;Energy metabolism;Global and overview maps	Metabolism
50	pme1474	1.00524e+07	1.28878e+07	1.31155e+07	1.77166e+07	1.69411e+07	1.48414e+07	1.20186e+07	1.64997e+07	0.457174	0.0265753	0.0842766	2.32344	5'-Deoxy-5'-(methylthio)adenosine	Nucleotides and derivatives	[M+H]+	298.097	136	297.09	C11H15N5O3S	2457-80-9	HMDB0001173	C00170	ko01100//Metabolic pathways;ko00270//Cysteine and methionine metabolism;ko00908//Zeatin biosynthesis	Amino acid metabolism;Global and overview maps;Metabolism of terpenoids and polyketides	Metabolism
51	mws0179	2.56186e+06	1.67314e+06	2.45583e+06	5.71806e+06	5.91576e+06	6.38493e+06	2.23027e+06	6.00625e+06	1.42924	0.000386953	0.0074833	2.31243	Chlorogenic acid methyl ester	Phenolic acids	[M-H]-	367.103	190.9	368.111	C17H20O9	--	--	-	-	-	-
52	HJN003	4.00318e+06	4.63791e+06	4.59643e+06	7.93959e+06	8.0669e+06	8.575e+06	4.41251e+06	8.19383e+06	0.89294	0.000179705	0.00515961	2.31143	1-O-Sinapoyl-β-D-glucose	Phenolic acids	[M-H]-	385.113	223.062	386.122	C17H22O10	--	--	C01175	ko00940//Phenylpropanoid biosynthesis	Biosynthesis of other secondary metabolites	Metabolism
53	mws1337	9.28123e+06	7.57161e+06	9.72569e+06	1.35811e+07	1.22012e+07	1.2498e+07	8.85951e+06	1.27601e+07	0.52634	0.00745541	0.0363353	2.28439	D-Pantothenic Acid	Others	[M+H]+	220.118	202.1	219.111	C9H17NO5	79-83-4	HMDB0000210	C00864	ko01100//Metabolic pathways;ko01110//Biosynthesis of secondary metabolites;ko00770//Pantothenate and CoA biosynthesis;ko00410//beta-Alanine metabolism	Global and overview maps;Metabolism of cofactors and vitamins;Metabolism of other amino acids	Metabolism
54	mws0458	8.08496e+06	9.93828e+06	8.61352e+06	4.30718e+06	6.1723e+06	4.7465e+06	8.87892e+06	5.07533e+06	-0.806883	0.00847605	0.0397195	2.26317	Vanillin; 4-Hydroxy-3-Methoxybenzaldehyde	Phenolic acids	[M-H]-	151.04	136	152.047	C8H8O3	--	--	C00755	ko01100//Metabolic pathways;ko01110//Biosynthesis of secondary metabolites;ko01120//Microbial metabolism in diverse environments;ko00360//Phenylalanine metabolism	Amino acid metabolism;Global and overview maps	Metabolism
55	Smhp004365	8.49265e+06	6.56433e+06	8.00476e+06	1.05365e+07	1.06649e+07	1.20155e+07	7.68725e+06	1.10723e+07	0.52642	0.0105919	0.0462647	2.12167	Garcimangosone D	Phenolic acids	[M+H]+	393.11	231.06	392.111	C19H20O9	-	HMDB0038066	-	-	-	-
56	Zmhn002227	1.48661e+07	1.32819e+07	1.46499e+07	1.80225e+07	1.67823e+07	1.78767e+07	1.4266e+07	1.75605e+07	0.299757	0.00645063	0.0335243	2.1141	4-O-Glucosyl-sinapate	Phenolic acids	[M-H]-	385.114	223.06	386.121	C17H22O10	--	--	-	-	-	-
57	pmb1912	3.7325e+06	4.02173e+06	4.18258e+06	7.46585e+06	6.63998e+06	6.44948e+06	3.97893e+06	6.85177e+06	0.784095	0.00105771	0.0121418	1.99853	10-Formyltetrahydrofolic Acid	Alkaloids	[M+H]+	474.173	327	473.166	C20H23N7O7	2800-34-2	HMDB0000972	C00234	ko01100//Metabolic pathways;ko01120//Microbial metabolism in diverse environments;ko01200//Carbon metabolism;ko00970//Aminoacyl-tRNA biosynthesis;ko00670//One carbon pool by folate	Global and overview maps;Metabolism of cofactors and vitamins;Translation	Genetic Information Processing;Metabolism
58	pmc1990	2.74851e+07	2.73483e+07	2.89932e+07	2.41551e+07	2.50103e+07	2.62125e+07	2.79422e+07	2.51259e+07	-0.15327	0.0240655	0.0786517	1.88112	4'-Hydroxy-5,7-dimethoxyflavanone	Flavonoids	[M-H]-	299.1	223.1	300.1	C17H16O5	--	--	-	-	-	-
59	pme0006	7.5115e+06	8.35205e+06	8.24826e+06	1.02425e+07	1.06603e+07	1.08017e+07	8.03727e+06	1.05682e+07	0.394948	0.00127671	0.0129189	1.86713	L-Proline	Amino acids and derivatives	[M+H]+	116.071	70.1	115.063	C5H9NO2	147-85-3	HMDB0000162	C00148	ko01100//Metabolic pathways;ko01110//Biosynthesis of secondary metabolites;ko01130//Biosynthesis of antibiotics;ko01230//Biosynthesis of amino acids;ko02010//ABC transporters;ko00970//Aminoacyl-tRNA biosynthesis;ko00330//Arginine and proline metabolism;ko00332//Carbapenem biosynthesis	Amino acid metabolism;Biosynthesis of other secondary metabolites;Global and overview maps;Membrane transport;Translation	Environmental Information Processing;Genetic Information Processing;Metabolism
60	MWStz040	7.90628e+06	7.85309e+06	7.71526e+06	9.84768e+06	1.0142e+07	1.07206e+07	7.82488e+06	1.02367e+07	0.387617	0.000780917	0.010233	1.84218	Pterolactam	Alkaloids	[M+H]+	116.07	70.0668	115.063	C5H9NO2	38072-88-7	HMDB0034208	-	-	-	-
61	pmp001287	7.52055e+06	6.44336e+06	8.46883e+06	1.01296e+07	9.98626e+06	9.92241e+06	7.47758e+06	1.00128e+07	0.421197	0.0125524	0.0517369	1.81133	N-Benzylmethylene isomethylamine	Alkaloids	[M+H]+	120.081	103.055	119.073	C8H9N	--	--	-	-	-	-
62	Zmhn002334	5.6494e+06	5.64036e+06	6.20321e+06	7.99884e+06	7.94407e+06	8.51336e+06	5.83099e+06	8.15209e+06	0.483429	0.00086864	0.0107983	1.80052	6-O-Feruloyl-β-D-glucose	Phenolic acids	[M-H]-	355.104	193.049	356.111	C16H20O9	--	--	-	-	-	-
63	mws4183	8.18172e+06	6.25362e+06	8.86409e+06	1.03163e+07	1.04916e+07	1.01512e+07	7.76648e+06	1.03197e+07	0.410069	0.0316469	0.0943295	1.76313	Quercetin-3-O-arabinoside	Flavonoids	[M-H]-	433.078	300.033	434.085	C20H18O11	--	--	-	-	-	-
64	Lmsn006753	6.05288e+06	7.66912e+06	5.07029e+06	4.13296e+06	3.67926e+06	3.50649e+06	6.2641e+06	3.7729e+06	-0.731431	0.0331344	0.0979227	1.73664	Phloretin-4'-O-(6''-p-Coumaroyl)glucoside	Flavonoids	[M-H]-	581.166	273.077	582.174	C30H30O12	--	--	-	-	-	-
65	Zmyn000155	3.70118e+06	4.10167e+06	2.54273e+06	1.11888e+06	1.4824e+06	1.11681e+06	3.44853e+06	1.23936e+06	-1.47638	0.0102281	0.045471	1.69786	N-α-Acetyl-L-ornithine	Amino acids and derivatives	[M-H]-	173.105	131.083	174.1	C7H14N2O3	--	--	C00437	ko01100//Metabolic pathways;ko01110//Biosynthesis of secondary metabolites;ko01130//Biosynthesis of antibiotics;ko01230//Biosynthesis of amino acids;ko01210//2-Oxocarboxylic acid metabolism;ko00220//Arginine biosynthesis	Amino acid metabolism;Global and overview maps	Metabolism
66	pme0241	6.53099e+06	6.39855e+06	6.96858e+06	4.97191e+06	4.4598e+06	4.28688e+06	6.63271e+06	4.57286e+06	-0.536501	0.00154702	0.0141369	1.69326	Benzoic acid	Phenolic acids	[M+H]+	123.044	79	122.037	C7H6O2	1999-10-05	HMDB0013677	C00180	ko01100//Metabolic pathways;ko01110//Biosynthesis of secondary metabolites;ko01120//Microbial metabolism in diverse environments;ko01220//Degradation of aromatic compounds;ko00360//Phenylalanine metabolism	Amino acid metabolism;Global and overview maps	Metabolism
67	pmb3142	7.24164e+06	7.33501e+06	8.28137e+06	9.85761e+06	9.7349e+06	9.59514e+06	7.61934e+06	9.72922e+06	0.352657	0.00345492	0.0222171	1.68612	Salicylic acid-2-O-glucoside	Phenolic acids	[M-H]-	299.1	137.1	300.084	C13H16O8	--	--	-	-	-	-
68	Lmtp004044	1.48829e+06	1.30466e+06	1.62892e+06	3.58932e+06	3.0139e+06	3.54934e+06	1.47396e+06	3.38419e+06	1.19912	0.000779327	0.010233	1.6403	Quercetin-3-O-apiosyl(1→2)galactoside*	Flavonoids	[M+H]+	597.145	303.043	596.138	C26H28O16	--	--	-	-	-	-
69	pmf0174	6.08494e+06	6.60286e+06	5.48551e+06	4.43193e+06	4.30479e+06	3.77768e+06	6.05777e+06	4.17147e+06	-0.538232	0.00767864	0.0371648	1.58292	1-Decanol*	Others	[M-H]-	157.16	157.2	158.167	C10H22O	--	--	-	-	-	-
70	pmb2507	2.68095e+06	2.46127e+06	1.75585e+06	522777	577545	405604	2.29935e+06	501975	-2.19554	0.0031747	0.0213023	1.55878	2-Deoxyribose-1-phosphate	Nucleotides and derivatives	[M-H]-	213.1	97	214.024	C5H11O7P	--	--	C00672	ko00240//Pyrimidine metabolism;ko00030//Pentose phosphate pathway	Carbohydrate metabolism;Nucleotide metabolism	Metabolism
71	pmf0175	5.69354e+06	6.60065e+06	5.33064e+06	4392671	3.93212e+06	3.74471e+06	5.87494e+06	4.02317e+06	-0.546244	0.0119835	0.050136	1.55322	2-Decanol*	Others	[M-H]-	157.16	157.2	158.167	C10H22O	--	--	-	-	-	-
72	pme1654	4.05617e+06	3.70275e+06	3.50769e+06	2.02054e+06	1.94914e+06	2.10486e+06	3.75554e+06	2.02485e+06	-0.891204	0.000486071	0.00854624	1.55233	Jasmonic acid	Organic acids	[M-H]-	209.119	59.0151	210.126	C12H18O3	59366-47-1	HMDB0032797	C08491	ko01100//Metabolic pathways;ko01110//Biosynthesis of secondary metabolites;ko00592//alpha-Linolenic acid metabolism;ko04075//Plant hormone signal transduction	Global and overview maps;Lipid metabolism;Signal transduction	Environmental Information Processing;Metabolism
73	pme2268	2.50055e+06	2.81475e+06	2.44625e+06	791511	1.08832e+06	801676	2.58718e+06	893836	-1.5333	0.000355655	0.00737321	1.54954	Trigonelline	Alkaloids	[M+H]+	138.055	94.0651	137.048	C7H7NO2	535-83-1	HMDB0000875	C01004	ko00760//Nicotinate and nicotinamide metabolism	Metabolism of cofactors and vitamins	Metabolism
74	Lmsn003111	6.05708e+06	6.11797e+06	6.83312e+06	8.80694e+06	7.56083e+06	8.11719e+06	6.33606e+06	8.16166e+06	0.365277	0.014069	0.0564844	1.53581	1-O-p-Coumaroyl-β-D-glucose	Phenolic acids	[M-H]-	325.093	145.03	326.1	C15H18O8	--	--	-	-	-	-
75	pmc0960	3.68712e+06	2.92343e+06	2.04855e+06	1.11541e+06	907173	996305	2.88637e+06	1.0063e+06	-1.5202	0.0169631	0.0629994	1.53088	LysoPC 20:4	Lipids	[M+H]+	544.34	184.073	543.332	C28H50NO7P	--	--	-	-	-	-
76	mws0254	5.30691e+06	4.56589e+06	5.41688e+06	2.66963e+06	3.42554e+06	3.81092e+06	5.09656e+06	3.30203e+06	-0.626172	0.0138495	0.0562485	1.52137	L-Histidine	Amino acids and derivatives	[M+H]+	156.077	110	155.07	C6H9N3O2	71-00-1	HMDB0000177	C00135	ko01100//Metabolic pathways;ko01110//Biosynthesis of secondary metabolites;ko01230//Biosynthesis of amino acids;ko02010//ABC transporters;ko00970//Aminoacyl-tRNA biosynthesis;ko00340//Histidine metabolism;ko00410//beta-Alanine metabolism	Amino acid metabolism;Global and overview maps;Membrane transport;Metabolism of other amino acids;Translation	Environmental Information Processing;Genetic Information Processing;Metabolism
77	Smhn005676	1.24722e+06	1.12039e+06	1.2551e+06	2.84372e+06	2.56197e+06	3.04462e+06	1.20757e+06	2.81677e+06	1.22193	0.000391658	0.0074833	1.51122	Fortuneanoside G	Phenolic acids	[M-H]-	421.11	243.03	422.121	C20H22O10	--	--	-	-	-	-
78	pmn001375	2.27399e+06	2.39201e+06	2.2893e+06	3.59813e+06	4.11027e+06	4.10445e+06	2.31843e+06	3.93761e+06	0.764172	0.000737956	0.0100454	1.50381	1-Hydroxypinoresinol-1-O-Glucoside	Lignans and Coumarins	[M-H]-	535.182	373.129	536.189	C26H32O12	--	--	-	-	-	-
79	Lhwp110301	1.02798e+07	9.56893e+06	1.03458e+07	1.10445e+07	1.26526e+07	1.19415e+07	1.00649e+07	1.18795e+07	0.23915	0.0262991	0.0837887	1.49199	Coleonolic acid	Terpenoids	[M+H]+	471.347	205.159	470.34	C30H46O4	--	--	-	-	-	-
80	Lmjp002596	1.4128e+06	1.19046e+06	1.6641e+06	3.25307e+06	2.39625e+06	3.36632e+06	1.42245e+06	3.00522e+06	1.07909	0.00917853	0.0422152	1.45331	Quercetin-3-O-sambubioside*	Flavonoids	[M+H]+	597.145	303.049	596.138	C26H28O16	--	--	C12637	ko00944//Flavone and flavonol biosynthesis	Biosynthesis of other secondary metabolites	Metabolism
81	pme0195	19294.2	25123.6	24276.9	1.45859e+06	1.50905e+06	1.46974e+06	22898.2	1.47912e+06	6.01336	7.52001e-08	0.000104453	1.44391	L-Cysteine	Amino acids and derivatives	[M-H]-	120.02	62	121.02	C3H7NO2S	52-90-4	HMDB0000574	C00097	ko01100//Metabolic pathways;ko01110//Biosynthesis of secondary metabolites;ko01120//Microbial metabolism in diverse environments;ko01130//Biosynthesis of antibiotics;ko01230//Biosynthesis of amino acids;ko01200//Carbon metabolism;ko00970//Aminoacyl-tRNA biosynthesis;ko00270//Cysteine and methionine metabolism;ko00260//Glycine, serine and threonine metabolism;ko00460//Cyanoamino acid metabolism;ko…	Amino acid metabolism;Biosynthesis of other secondary metabolites;Energy metabolism;Folding, sorting and degradation;Global and overview maps;Metabolism of cofactors and vitamins;Metabolism of other amino acids;Translation	Genetic Information Processing;Metabolism
82	Lhdp102528	9.65493e+06	9.56855e+06	1.00593e+07	1.07334e+07	1.17451e+07	1.15323e+07	9.76092e+06	1.13369e+07	0.215938	0.0100789	0.0450147	1.43036	Pomonic acid	Terpenoids	[M+H]+	471.346	205.157	470.34	C30H46O4	13849-90-6	HMDB0035912	-	-	-	-
83	Smhn005081	1.61937e+06	870533	1.77092e+06	2.70238e+06	2.66922e+06	3.59297e+06	1.42028e+06	2.98819e+06	1.0731	0.0188753	0.0675715	1.41879	Fortuneanoside A	Phenolic acids	[M-H]-	393.11	231.06	394.126	C19H22O9	--	--	-	-	-	-
84	mws0866	4.67148e+06	4.31048e+06	4.48244e+06	5.83315e+06	5.67154e+06	6.11238e+06	4.48813e+06	5.87236e+06	0.387824	0.00112195	0.0125676	1.39679	D-Glucose 6-phosphate	Others	[M-H]-	259.022	96.9702	260.03	C6H13O9P	56-73-5	HMDB0001401	C00092	ko01100//Metabolic pathways;ko01130//Biosynthesis of antibiotics;ko00500//Starch and sucrose metabolism;ko04931//Insulin resistance;ko00562//Inositol phosphate metabolism	Carbohydrate metabolism;Endocrine and metabolic diseases;Global and overview maps	Human Diseases;Metabolism
85	pmp000271	1.59506e+06	1.24161e+06	1.47521e+06	2.6991e+06	2.72584e+06	3.00117e+06	1.43729e+06	2.8087e+06	0.966548	0.000638456	0.00943421	1.39239	1β,2α,3α,19α-Tetrahydroxyurs-12-en-28-oic acid	Terpenoids	[M+H]+	505.352	423.325	504.345	C30H48O6	--	--	-	-	-	-
86	Zmhn001883	2.62145e+06	2.85801e+06	2.86907e+06	4.41488e+06	3.8209e+06	4.22416e+06	2.78284e+06	4.15331e+06	0.577702	0.00207022	0.016816	1.37652	Vanillic acid-4-O-glucoside	Phenolic acids	[M-H]-	329.088	209.042	330.095	C14H18O9	--	--	-	-	-	-
87	Cmcp006262	1.51341e+06	1.13286e+06	1.34533e+06	2.44064e+06	2.5413e+06	2.5526e+06	1.33053e+06	2.51151e+06	0.916554	0.000519265	0.00890444	1.29239	Roxburic Acid	Terpenoids	[M+H]+	505.35	423.328	504.345	C30H48O6	--	--	-	-	-	-
88	Hmbp001276	3.43522e+06	3.741e+06	3.58167e+06	5.15821e+06	4.38609e+06	4.8498e+06	3.58596e+06	4.79803e+06	0.420082	0.00735165	0.0359558	1.27404	Gallacetophenone	Phenolic acids	[M+H]+	169.05	65.03	168.042	C8H8O4	--	--	-	-	-	-
89	pmb0964	76572.4	68996.6	61461.3	1.08097e+06	1.19898e+06	1.31302e+06	69010.1	1.19766e+06	4.11726	7.33635e-05	0.00373296	1.26809	Isopentenyladenine-7-N-glucoside	Nucleotides and derivatives	[M+H]+	366.2	204.1	365.17	C16H23N5O5	--	--	-	-	-	-
90	mws1090	4.36667e+06	4.02449e+06	4.40254e+06	5.46962e+06	5.11908e+06	5.39435e+06	4.26457e+06	5.32769e+06	0.32111	0.00271517	0.0195701	1.21282	Glucose-1-phosphate	Others	[M-H]-	259.022	97	260.03	C6H13O9P	59-56-3	HMDB0001586	C00103	ko01100//Metabolic pathways;ko01110//Biosynthesis of secondary metabolites;ko01120//Microbial metabolism in diverse environments;ko01130//Biosynthesis of antibiotics;ko00052//Galactose metabolism;ko00520//Amino sugar and nucleotide sugar metabolism;ko00040//Pentose and glucuronate interconversions;ko00500//Starch and sucrose metabolism;ko00010//Glycolysis / Gluconeogenesis	Carbohydrate metabolism;Global and overview maps	Metabolism
91	Lmgp004167	3.2012e+06	3.05983e+06	3.98973e+06	4.44617e+06	4.47589e+06	4.79013e+06	3.41692e+06	4.57073e+06	0.419728	0.020336	0.0699623	1.20101	3',4,4',5,7-Pentahydroxyflavan (Luteoforol)	Flavonoids	[M+H]+	291.086	139.04	290.079	C15H14O6	--	--	C05907	ko00941//Flavonoid biosynthesis	Biosynthesis of other secondary metabolites	Metabolism
92	mws0668	901176	960274	1.09067e+06	2.22338e+06	1.8672e+06	1.96245e+06	984039	2.01768e+06	1.03591	0.00100756	0.0116625	1.20079	Xanthosine	Nucleotides and derivatives	[M-H]-	283.068	151	284.076	C10H12N4O6	146-80-5	HMDB0000299	C01762	ko01100//Metabolic pathways;ko01110//Biosynthesis of secondary metabolites;ko00230//Purine metabolism;ko00232//Caffeine metabolism	Biosynthesis of other secondary metabolites;Global and overview maps;Nucleotide metabolism	Metabolism
93	ML10180524	1.76364e+06	1.36399e+06	1.9051e+06	3.33398e+06	2.20186e+06	2.99251e+06	1.67758e+06	2.84279e+06	0.760927	0.0352147	0.10148	1.19696	Cytarabine	Nucleotides and derivatives	[M+H]+	244.095	112.054	243.085	C9H13N3O5	147-94-4	HMDB0015122	-	-	-	-
94	Hmln000873	2.44907e+06	2.35158e+06	2.61592e+06	1.56341e+06	1.00676e+06	1.62263e+06	2.47219e+06	1.3976e+06	-0.822836	0.00699419	0.0345727	1.19131	2-O-Galloyl-D-glucose	Phenolic acids	[M-H]-	331.067	169.01	332.075	C13H16O10	--	--	-	-	-	-
95	pme2493	4.98077e+06	4.76453e+06	5.0305e+06	5.64149e+06	6.11032e+06	6.10212e+06	4.92526e+06	5.95131e+06	0.273006	0.00423541	0.0256899	1.17809	Kaempferol-3,7-O-dirhamnoside (Kaempferitrin)	Flavonoids	[M+H]+	579.171	287.05	578.164	C27H30O14	--	--	-	-	-	-
96	Zmfn000481	1.13606e+06	1.34927e+06	1.47928e+06	1.83508e+06	2.88137e+06	2.66615e+06	1.32154e+06	2.46087e+06	0.89695	0.0270802	0.0854871	1.17591	Uridine-5'-Diphosphate-D-Xylose	Nucleotides and derivatives	[M-H]-	535.037	323.026	536.044	C14H22N2O16P2	--	--	C00190	ko01100//Metabolic pathways;ko00520//Amino sugar and nucleotide sugar metabolism;ko00908//Zeatin biosynthesis	Carbohydrate metabolism;Global and overview maps;Metabolism of terpenoids and polyketides	Metabolism
97	pmb2928	5.04522e+06	4.64204e+06	5.41134e+06	3.95586e+06	3.99117e+06	4.07397e+06	5.03287e+06	4.007e+06	-0.328858	0.0103281	0.0456873	1.16236	Gallic acid-4-O-glucoside	Phenolic acids	[M-H]-	331	313.1	332.074	C13H16O10	--	--	-	-	-	-
98	pmb2826	1.16172e+06	729168	869111	1.60155e+06	1.97242e+06	2.19688e+06	920001	1.92362e+06	1.06411	0.00958453	0.0433645	1.1561	L-Citramalic acid	Organic acids	[M-H]-	147.03	87.0081	148.037	C5H8O5	--	--	C02614	ko01100//Metabolic pathways;ko00660//C5-Branched dibasic acid metabolism	Carbohydrate metabolism;Global and overview maps	Metabolism
99	Zmcp003989	292284	255811	206741	1.08092e+06	1.32769e+06	1.17629e+06	251612	1.19497e+06	2.2477	0.000242182	0.00622946	1.15413	Kaempferol-3-O-rhamnosyl(1→2)glucoside	Flavonoids	[M+H]+	595.163	287.054	594.159	C27H30O15	--	--	-	-	-	-
100	Lmjp003044	5.60799e+06	5.76479e+06	6.23657e+06	6.91655e+06	6.58936e+06	7.1775e+06	5.86979e+06	6.89447e+06	0.232132	0.0157252	0.0605972	1.14477	Isorhamnetin-3-O-Glucoside*	Flavonoids	[M+H]+	479.118	317.062	478.111	C22H22O12	--	--	-	-	-	-
101	mws0120	1.09904e+06	976251	900559	1.77876e+06	1.90021e+06	2.01868e+06	991951	1.89922e+06	0.937063	0.000550222	0.00926651	1.13332	Choline Alfoscerate	Lipids	[M+H]+	258.11	104.111	257.103	C8H20NO6P	28319-77-9	HMDB0000086	C00670	ko00564//Glycerophospholipid metabolism;ko00565//Ether lipid metabolism	Lipid metabolism	Metabolism
102	MWS2442	2.94848e+06	2.64574e+06	2.66546e+06	3.57063e+06	3.48999e+06	3.82541e+06	2.75323e+06	3.62867e+06	0.398319	0.00339223	0.0220178	1.10222	D-Fructose 6-Phosphate	Others	[M-H]-	259.022	96.9688	260.03	C6H13O9P	643-13-0	HMDB0000124	C00085	ko01100//Metabolic pathways;ko01120//Microbial metabolism in diverse environments;ko01200//Carbon metabolism;ko00052//Galactose metabolism;ko00710//Carbon fixation in photosynthetic organisms;ko00500//Starch and sucrose metabolism;ko04931//Insulin resistance	Carbohydrate metabolism;Endocrine and metabolic diseases;Energy metabolism;Global and overview maps	Human Diseases;Metabolism
103	Lmln001951	629623	567950	730530	1.44326e+06	1.39148e+06	1.6876e+06	642701	1.50744e+06	1.22988	0.00109624	0.0123794	1.10011	Quercetin-3-O-(6''-O-arabinosyl)glucoside	Flavonoids	[M-H]-	595.135	300.028	596.138	C26H28O16	--	--	-	-	-	-
104	pmb0751	577492	315975	352762	822108	1.68894e+06	1.69356e+06	415409	1.40154e+06	1.7544	0.030619	0.0918571	1.09887	Trans-5-O-(p-Coumaroyl)shikimate	Phenolic acids	[M+H]+	321.1	147.3	320.09	C16H16O7	--	--	C02947	ko01100//Metabolic pathways;ko01110//Biosynthesis of secondary metabolites;ko00941//Flavonoid biosynthesis;ko00940//Phenylpropanoid biosynthesis;ko00945//Stilbenoid, diarylheptanoid and gingerol biosynthesis	Biosynthesis of other secondary metabolites;Global and overview maps	Metabolism
105	pma3724	569194	351735	501060	1.26753e+06	1.3259e+06	1.36619e+06	473997	1.31987e+06	1.47745	0.000273731	0.00660488	1.09593	1-O-Feruloylquinic acid	Phenolic acids	[M+H]+	369.1	177.1	368.111	C17H20O9	--	--	-	-	-	-
106	pmp000589	426699	430163	562771	1.3207e+06	1.16706e+06	1.43052e+06	473211	1.30609e+06	1.4647	0.000712577	0.00999767	1.08193	Quercetin-7-O-(6''-malonyl)glucoside	Flavonoids	[M+H]+	551.103	303.051	550.096	C24H22O15	--	--	-	-	-	-
107	pmn001706	6.43292e+06	5.6279e+06	5.49948e+06	6.69637e+06	6.86151e+06	6.81022e+06	5.85344e+06	6.78937e+06	0.213994	0.0341747	0.0995149	1.07949	2-Hydroxyoleanolic acid	Terpenoids	[M-H]-	471.348	471.35	472.355	C30H48O4	--	--	-	-	-	-
108	pmb0889	1.70713e+06	1.74946e+06	2.67487e+06	1.1176e+06	1.05563e+06	1.23659e+06	2.04382e+06	1.1366e+06	-0.846538	0.0471852	0.127529	1.04127	Punicic acid (9Z,11E,13Z-octadecatrienoic acid)	Lipids	[M+H]+	279.232	95.1	278.225	C18H30O2	--	--	-	-	-	-
109	mws0836	3.90217e+06	3.55409e+06	4.03496e+06	2.97932e+06	3.21115e+06	2.90859e+06	3.83041e+06	3.03302e+06	-0.336741	0.00937798	0.0428487	1.02928	Procyanidin B1	Tannins	[M-H]-	577.135	425.1	578.142	C30H26O12	20315-25-7	HMDB0029754	-	-	-	-
110	Cmcp007058	676489	542163	567596	1.30809e+06	1.29216e+06	1.31682e+06	595416	1.30569e+06	1.13284	7.05003e-05	0.00373296	1.00839	1α,2β,3β,19α-Tetrahydroxyurs-12-en-28-oic acid	Terpenoids	[M+H]+	505.351	451.32	504.345	C30H48O6	--	--	-	-	-	-
111	Lmmn002164	1.70504e+06	1.4585e+06	1.57341e+06	723181	827360	987501	1.57898e+06	846014	-0.900241	0.00219887	0.0173771	1.00025	Monomethyl succinate	Organic acids	[M-H]-	131.035	87.0452	132.042	C5H8O4	--	--	-	-	-	-
112	mws0473	1.70504e+06	1.4585e+06	1.57341e+06	723181	827360	987501	1.57898e+06	846014	-0.900241	0.00219887	0.0173771	1.00025	2-Methylsuccinic acid	Organic acids	[M-H]-	131.035	87.045	132.042	C5H8O4	498-21-5	HMDB0001844	-	-	-	-
113	pma6460	2.17915e+06	1.8349e+06	1.62921e+06	2.93605e+06	2.79718e+06	2.32901e+06	1.88109e+06	2.68742e+06	0.514651	0.0297429	0.0902027	1.00003	4-O-p-Coumaroylquinic acid	Phenolic acids	[M-H]-	337.09	163.04	338.1	C16H18O8	--	--	-	-	-	-

## Sheet: Table S9-4
Table S9-4 DAMs of leaves in M-TL vs Z-TL
No.	ID	M-TL-1	M-TL-2	M-TL-3	Z-TL-1	Z-TL-2	Z-TL-3	control_mean	case_mean	log2_FC(case_mean/control_mean)	Pvalue	fdr	vip	Compounds	Class	Ion mode	Q1 (Da)	Q3 (Da)	Molecular Weight (Da)	Formula	CAS	HMDB	C_ID	Pathway	KEGG_B_class	KEGG_A_class
1	Hmpn005101	8.47916e+07	8.31196e+07	7.82001e+07	1.37398e+08	1.444e+08	1.37819e+08	8.20371e+07	1.39872e+08	0.769763	4.31783e-05	0.000599751	5.6662	Sieboldin	Flavonoids	[M-H]-	451.123	289.07	452.131	C21H24O11	--	--	-	-	-	-
2	Lmmn004625	3.14172e+06	2.87867e+06	3.03757e+06	6.1948e+07	5.68151e+07	5.3104e+07	3.01932e+06	5.72891e+07	4.24596	2.95075e-05	0.000518021	5.48855	Dihydrokaempferol-7-O-glucoside	Flavonoids	[M-H]-	449.109	287.056	450.116	C21H22O11	--	--	-	-	-	-
3	HJN086	3.11467e+06	2.78446e+06	2.81271e+06	5.44602e+07	5.71598e+07	5.49638e+07	2.90395e+06	5.55279e+07	4.25713	3.80625e-07	4.8111e-05	5.42063	Eriodictyol-3'-O-glucoside	Flavonoids	[M-H]-	449.11	287.057	450.116	C21H22O11	--	--	-	-	-	-
4	MWSHY0132	1.75573e+08	1.74801e+08	1.73918e+08	1.22397e+08	1.24762e+08	1.21178e+08	1.74764e+08	1.22779e+08	-0.509345	1.46091e-06	0.000102229	5.38833	Quercetin-3-O-rhamnoside(Quercitrin)	Flavonoids	[M+H]+	449.108	303.05	448.101	C21H20O11	--	--	C01750	ko00944//Flavone and flavonol biosynthesis	Biosynthesis of other secondary metabolites	Metabolism
5	Lmyp005841	387695	353356	413415	5.20241e+07	4.83803e+07	5.03411e+07	384822	5.02485e+07	7.02875	1.18982e-06	9.94501e-05	5.27484	Chrysin-7-O-glucoside	Flavonoids	[M+H]+	417.118	255.059	416.111	C21H20O9	--	--	-	-	-	-
6	Zmpn004068	6.02165e+07	7.37897e+07	8.49156e+07	2.09896e+07	1.86265e+07	2.4649e+07	7.2974e+07	2.14217e+07	-1.76831	0.00217966	0.00758977	5.24682	Phloretin-2'-O-(6''-O-xylosyl)glucoside	Flavonoids	[M-H]-	567.173	273.08	568.179	C26H32O14	--	--	-	-	-	-
7	pmb3101	6.72933e+07	6.42175e+07	6.23936e+07	2.42158e+07	2.04407e+07	1.86275e+07	6.46348e+07	2.10947e+07	-1.61543	3.71019e-05	0.000563954	4.92655	2-Isopropylmalic Acid	Organic acids	[M-H]-	175.061	115.044	176.069	C7H12O5	3237-44-3	HMDB0000402	C02504	ko01100//Metabolic pathways;ko01110//Biosynthesis of secondary metabolites;ko01230//Biosynthesis of amino acids;ko01210//2-Oxocarboxylic acid metabolism;ko00290//Valine, leucine and isoleucine biosynthesis;ko00620//Pyruvate metabolism	Amino acid metabolism;Carbohydrate metabolism;Global and overview maps	Metabolism
8	HJAP148	461845	577104	447124	4.04416e+07	3.88128e+07	4.72062e+07	495358	4.21535e+07	6.41104	8.4756e-05	0.000810456	4.81131	Kaempferol-3-O-sambubioside	Flavonoids	[M+H]+	581.148	287.059	580.142	C26H28O15	--	--	-	-	-	-
9	Lmbn001754	6.06867e+07	5.83391e+07	5.31646e+07	2.09247e+07	18946019	1.64739e+07	5.73968e+07	1.87816e+07	-1.61165	0.000113979	0.000980067	4.63133	3-Isopropylmalic Acid*	Organic acids	[M-H]-	175.061	115.04	176.069	C7H12O5	--	--	C04411	ko01100//Metabolic pathways;ko01110//Biosynthesis of secondary metabolites;ko01230//Biosynthesis of amino acids;ko01210//2-Oxocarboxylic acid metabolism;ko00290//Valine, leucine and isoleucine biosynthesis	Amino acid metabolism;Global and overview maps	Metabolism
10	Zmgn001448	6.06867e+07	5.83391e+07	5.31646e+07	2.09247e+07	18946019	1.64739e+07	5.73968e+07	1.87816e+07	-1.61165	0.000113979	0.000980067	4.63133	2-Propylmalic Acid*	Organic acids	[M-H]-	175.061	115.04	176.069	C7H12O5	--	--	C05994	ko00620//Pyruvate metabolism	Carbohydrate metabolism	Metabolism
11	pmb0580	218204	235025	237460	3.81841e+07	3.61768e+07	3.94659e+07	230229	3.79423e+07	7.36459	2.47912e-06	0.000125344	4.58835	Chrysin-5-O-glucoside (Toringin)	Flavonoids	[M+H]+	417.1	255.1	416.111	C21H20O9	--	--	-	-	-	-
12	Lmsn004797	8.05795e+07	8.06149e+07	7.56503e+07	1.1295e+08	1.24245e+08	1.12491e+08	7.89482e+07	1.16562e+08	0.562115	0.000846433	0.00391902	4.52601	3-Hydroxyphloretin-4'-O-glucoside	Flavonoids	[M-H]-	451.125	167.035	452.132	C21H24O11	--	--	-	-	-	-
13	Lmlp003531	4.3771e+07	4.67287e+07	43095486	7.52176e+07	7.62088e+07	7.83981e+07	4.45317e+07	7.66082e+07	0.782665	2.53037e-05	0.000509442	4.22876	Luteolin-3'-O-glucoside	Flavonoids	[M+H]+	449.108	287.058	448.101	C21H20O11	--	--	-	-	-	-
14	Lmsn006267	9.88788e+06	1.01206e+07	1.078e+07	4.12053e+07	3.89895e+07	4.42734e+07	1.02628e+07	4.14894e+07	2.01531	3.62987e-05	0.000562377	4.16984	Phloretin-4'-O-(6''-Caffeoyl)glucoside	Flavonoids	[M-H]-	597.161	273.077	598.169	C30H30O13	--	--	-	-	-	-
15	Lmbp003668	156180956	1.57328e+08	1.49814e+08	1.86273e+08	1.87138e+08	1.82502e+08	1.54441e+08	1.85304e+08	0.262843	0.000352097	0.00213967	4.11558	Kaempferol-3-O-arabinoside	Flavonoids	[M+H]+	419.097	287.054	418.09	C20H18O10	--	--	-	-	-	-
16	MWSHY0104	4.46819e+07	4.72762e+07	4.40292e+07	7.69216e+07	7.5837e+07	7.40594e+07	4.53291e+07	7.5606e+07	0.738063	1.98928e-05	0.000440406	4.10435	Luteolin-7-O-glucoside (Cynaroside)	Flavonoids	[M+H]+	449.108	287.062	448.101	C21H20O11	--	--	C03951	ko00944//Flavone and flavonol biosynthesis	Biosynthesis of other secondary metabolites	Metabolism
17	Lmdp003286	1.46916e+08	146229932	149210837	1.19398e+08	1.18049e+08	1.15945e+08	1.47452e+08	1.17798e+08	-0.323939	2.53915e-05	0.000509442	4.06443	Isohyperoside	Flavonoids	[M+H]+	465.102	303.061	464.095	C21H20O12	--	--	-	-	-	-
18	Smgp004575	1.74196e+08	1.72694e+08	1.74335e+08	1.4593e+08	1.4697e+08	1.42867e+08	1.73742e+08	1.45256e+08	-0.25835	2.88321e-05	0.000518021	3.98437	Quercetin-5-O-β-D-glucoside	Flavonoids	[M+H]+	465.1	303.05	464.096	C21H20O12	--	--	-	-	-	-
19	Zmyn000453	6.10247e+07	6.82787e+07	6.54785e+07	3.9533e+07	3.52486e+07	3.31533e+07	6.49273e+07	3.59783e+07	-0.851699	0.000511866	0.00275177	3.9829	Isocitric Acid	Organic acids	[M-H]-	191.02	111.009	192.027	C6H8O7	30810-51-6	HMDB0033717	C00311	ko01100//Metabolic pathways;ko01110//Biosynthesis of secondary metabolites;ko01120//Microbial metabolism in diverse environments;ko01130//Biosynthesis of antibiotics;ko01230//Biosynthesis of amino acids;ko01210//2-Oxocarboxylic acid metabolism;ko01200//Carbon metabolism;ko00630//Glyoxylate and dicarboxylate metabolism;ko00020//Citrate cycle (TCA cycle)	Carbohydrate metabolism;Global and overview maps	Metabolism
20	MWSHY0136	4.30157e+07	4.33969e+07	3.96329e+07	7.02638e+07	7.26407e+07	6.83449e+07	4.20152e+07	7.04165e+07	0.745003	7.96229e-05	0.000786276	3.9658	Kaempferol-3-O-glucoside (Astragalin)*	Flavonoids	[M+H]+	449.108	287.055	448.101	C21H20O11	--	--	C12249	ko01110//Biosynthesis of secondary metabolites;ko00944//Flavone and flavonol biosynthesis	Biosynthesis of other secondary metabolites;Global and overview maps	Metabolism
21	Cmzn005970	2.70719e+06	2.32365e+06	2.21998e+06	3.1435e+07	3.07989e+07	2.90382e+07	2.41694e+06	3.0424e+07	3.65396	2.78707e-06	0.000128009	3.95036	Dunalianoside A	Phenolic acids	[M-H]-	433.113	271.062	434.121	C21H22O10	--	--	-	-	-	-
22	Xmyp005654	4.51818e+07	4.90773e+07	4.37273e+07	7.54024e+07	7.2186e+07	7.35095e+07	4.59955e+07	7.36993e+07	0.680159	0.0001158	0.000982355	3.91756	Kaempferol-4'-O-glucoside*	Flavonoids	[M+H]+	449.106	287.056	448.101	C21H20O11	--	--	-	-	-	-
23	pmp000589	3.02739e+07	3.04892e+07	2.81629e+07	3.80016e+06	3.58407e+06	3.7244e+06	2.9642e+07	3.70288e+06	-3.00092	4.05702e-06	0.000150826	3.80434	Quercetin-7-O-(6''-malonyl)glucoside	Flavonoids	[M+H]+	551.103	303.051	550.096	C24H22O15	--	--	-	-	-	-
24	pme1598	1.34862e+08	1.29743e+08	1.32078e+08	1.05874e+08	1.09946e+08	1.03012e+08	1.32228e+08	1.06278e+08	-0.315184	0.000484473	0.00263954	3.78092	Hesperetin-5-O-glucoside	Flavonoids	[M-H]-	463.125	301	464.132	C22H24O11	--	--	-	-	-	-
25	mws1179	1.1781e+06	1.04653e+06	1.09255e+06	2.6571e+07	2.66627e+07	2.66754e+07	1.10573e+06	2.66363e+07	4.59033	9.31178e-11	1.17701e-07	3.77662	Naringenin-7-O-glucoside (Prunin)	Flavonoids	[M-H]-	433.114	271	434.121	C21H22O10	--	--	C09099	ko00941//Flavonoid biosynthesis	Biosynthesis of other secondary metabolites	Metabolism
26	mws0856	1.36022e+08	1.30946e+08	1.32297e+08	1.06586e+08	1.09653e+08	1.06319e+08	1.33088e+08	1.07519e+08	-0.307786	0.000161176	0.00124224	3.76549	Quercetin-4'-O-glucoside (Spiraeoside)	Flavonoids	[M-H]-	463.088	301	464.096	C21H20O12	--	--	-	-	-	-
27	mws1329	1.30211e+08	1.28454e+08	1.28105e+08	1.05727e+08	1.02615e+08	1.05114e+08	1.28923e+08	1.04486e+08	-0.303211	2.93431e-05	0.000518021	3.68908	Quercetin-7-O-glucoside	Flavonoids	[M-H]-	463.088	301.036	464.096	C21H20O12	--	--	-	-	-	-
28	mws0091	1.46635e+08	1.42392e+08	1.43836e+08	1.22389e+08	1.22815e+08	1.21476e+08	1.44288e+08	1.22226e+08	-0.239392	7.21488e-05	0.000741432	3.50389	Quercetin-3-O-glucoside (Isoquercitrin)*	Flavonoids	[M-H]-	463.088	300.028	464.096	C21H20O12	--	--	C05623	ko01100//Metabolic pathways;ko01110//Biosynthesis of secondary metabolites;ko00944//Flavone and flavonol biosynthesis	Biosynthesis of other secondary metabolites;Global and overview maps	Metabolism
29	Lmmn003663	2.72451e+07	2.90737e+07	3.10477e+07	6.48794e+06	7.55988e+06	6.93395e+06	2.91222e+07	6.99392e+06	-2.05794	4.1694e-05	0.000591766	3.50346	5-Glucosyloxy-2-Hydroxybenzoic acid methyl ester	Phenolic acids	[M-H]-	329.088	167.036	330.095	C14H18O9	--	--	-	-	-	-
30	Hmjp002999	1.25805e+06	4.7345e+06	1.57993e+06	2.45135e+07	2.2302e+07	2.51387e+07	2.52416e+06	2.39847e+07	3.24824	0.000106774	0.00095306	3.4517	Isorhamnetin-3-O-rutinoside (Narcissin)*	Flavonoids	[M+H]+	625.176	317.06	624.162	C28H32O16	--	--	-	-	-	-
31	Lmtn002565	2.71304e+07	2.76408e+07	2.91879e+07	7.04273e+06	6.92586e+06	6.77014e+06	2.79864e+07	6.91291e+06	-2.01736	4.57356e-06	0.000160583	3.42721	1-O-Vanilloyl-D-Glucose	Phenolic acids	[M-H]-	329.11	167.03	330.095	C14H18O9	--	--	-	-	-	-
32	Hmln002199	1.86622e+07	2.50594e+07	2.744e+07	2.04041e+06	1.90438e+06	2.13859e+06	2.37205e+07	2.02779e+06	-3.54815	0.00116441	0.0047652	3.42357	Quercetin-3-O-(6''-O-acetyl)galactoside	Flavonoids	[M-H]-	505.101	300.033	506.107	C23H22O13	--	--	-	-	-	-
33	MWSHY0064	1.12109e+06	4.97761e+06	1.48581e+06	2.38965e+07	2.37901e+07	2.28428e+07	2.52817e+06	2.35098e+07	3.2171	7.96036e-05	0.000786276	3.41329	Isorhamnetin-3-O-neohesperidoside*	Flavonoids	[M+H]+	625.174	317.065	624.169	C28H32O16	--	--	-	-	-	-
34	Lmsp004721	888011	3.72517e+06	1.09809e+06	2.32665e+07	2.12308e+07	2.25969e+07	1.90376e+06	2.23647e+07	3.5543	4.77207e-05	0.000615499	3.37333	Tamarixetin-3-O-glucoside-7-O-rhamnoside	Flavonoids	[M+H]+	625.176	317.07	624.169	C28H32O16	--	--	-	-	-	-
35	mws0275	1.3121e+08	1.31127e+08	1.25551e+08	1.14548e+08	1.06845e+08	1.02919e+08	1.29296e+08	1.08104e+08	-0.258262	0.00554135	0.0155305	3.3467	L-Malic acid	Organic acids	[M-H]-	133.014	71.0145	134.022	C4H6O5	97-67-6	HMDB0000156	C00149	ko01100//Metabolic pathways;ko01110//Biosynthesis of secondary metabolites;ko01120//Microbial metabolism in diverse environments;ko01130//Biosynthesis of antibiotics;ko01200//Carbon metabolism;ko00630//Glyoxylate and dicarboxylate metabolism;ko00710//Carbon fixation in photosynthetic organisms;ko00020//Citrate cycle (TCA cycle);ko00620//Pyruvate metabolism	Carbohydrate metabolism;Energy metabolism;Global and overview maps	Metabolism
36	Lmsn007789	1.94025e+07	2.05098e+07	2.05155e+07	3.94528e+07	3.97952e+07	4.08422e+07	2.01426e+07	4.003e+07	0.990832	3.70468e-06	0.000144063	3.33346	Phloretin-4'-O-(6''-Cinnamoyl)glucoside	Flavonoids	[M-H]-	565.172	273.077	566.179	C30H30O11	--	--	-	-	-	-
37	HJAP120	1.08185e+06	4.79894e+06	1.29758e+06	2.36157e+07	2.23062e+07	2.1107e+07	2.39279e+06	2.23429e+07	3.22305	0.000143132	0.00117724	3.32269	Rhamnetin-3-O-Rutinoside*	Flavonoids	[M+H]+	625.166	317.066	624.168	C28H32O16	--	--	-	-	-	-
38	Jmzn006005	2.02388e+07	2.21862e+07	2.22642e+07	2.43504e+06	2.45745e+06	2.47702e+06	2.15631e+07	2.4565e+06	-3.13389	8.61019e-06	0.000236593	3.2607	3,4-Methylenedioxy cinnamyl alcohol	Lignans and Coumarins	[M-H]-	177.055	117.04	178.063	C10H10O3	--	--	-	-	-	-
39	mws0491	1.79922e+07	2.10312e+07	1.86702e+07	214928	223245	214568	1.92312e+07	217580	-6.46575	3.25266e-05	0.000533944	3.2488	2-Phenylethylamine	Alkaloids	[M+H]+	122.096	105	121.089	C8H11N	-	HMDB0060276	C05332	ko00360//Phenylalanine metabolism	Amino acid metabolism	Metabolism
40	mws0061	1.42555e+08	1.43253e+08	1.53701e+08	1.28086e+08	1.25443e+08	1.26784e+08	1.46503e+08	1.26771e+08	-0.208706	0.00586438	0.0161847	3.20929	Quercetin-3-O-galactoside (Hyperin)*	Flavonoids	[M-H]-	463.088	300	464.096	C21H20O12	--	--	-	-	-	-
41	pmb3074	7.70868e+07	8.35578e+07	8.53214e+07	1.01541e+08	1.02467e+08	9.75263e+07	8.19887e+07	1.00511e+08	0.293862	0.00319002	0.0100903	3.1456	5-O-p-Coumaroylquinic acid*	Phenolic acids	[M-H]-	337.093	191.05	338.1	C16H18O8	--	--	C12208	ko01110//Biosynthesis of secondary metabolites;ko00941//Flavonoid biosynthesis;ko00940//Phenylpropanoid biosynthesis;ko00945//Stilbenoid, diarylheptanoid and gingerol biosynthesis	Biosynthesis of other secondary metabolites;Global and overview maps	Metabolism
42	pmn001421	7.86512e+07	8.2028e+07	8.48714e+07	9.85503e+07	1.00363e+08	9.92263e+07	8.18502e+07	9.93799e+07	0.279968	0.000727373	0.00348651	3.10089	3-O-p-Coumaroylquinic acid*	Phenolic acids	[M-H]-	337.093	191.05	338.1	C16H18O8	--	--	-	-	-	-
43	Hmgp002148	1.87754e+07	2.05265e+07	2.07267e+07	3.25469e+07	3.94094e+07	3.65538e+07	2.00095e+07	3.61701e+07	0.854109	0.00149177	0.0056795	2.96285	Nepetin-7-O-alloside*	Flavonoids	[M+H]+	479.12	317.06	478.112	C22H22O12	--	--	-	-	-	-
44	Lmlp006175	1.61877e+07	1.7021e+07	1.75409e+07	3.18374e+07	3.34313e+07	3.21046e+07	1.69166e+07	3.24578e+07	0.940128	1.6131e-05	0.000390527	2.94326	Isosalipurposide (Phlorizin Chalcone)	Flavonoids	[M+H]+	435.129	273.089	434.121	C21H22O10	--	--	C16406	ko00941//Flavonoid biosynthesis	Biosynthesis of other secondary metabolites	Metabolism
45	Lmjp002906	1.63593e+07	1.95803e+07	1.75553e+07	3.11262e+07	3.52308e+07	3.40771e+07	1.78316e+07	3.3478e+07	0.908776	0.000531006	0.00279663	2.93491	Rhamnetin-3-O-Glucoside*	Flavonoids	[M+H]+	479.118	317.065	478.111	C22H22O12	--	--	-	-	-	-
46	mws2108	6.28458e+07	6.5269e+07	6.60573e+07	4.95593e+07	5.00702e+07	5.07012e+07	6.4724e+07	5.01102e+07	-0.369197	0.000138513	0.00115185	2.8383	Cryptochlorogenic acid (4-O-Caffeoylquinic acid)*	Phenolic acids	[M-H]-	353.088	191.05	354.095	C16H18O9	--	--	-	-	-	-
47	Hmcp002207	1.72448e+07	2.04938e+07	1.82212e+07	3.0554e+07	3.56347e+07	3.39157e+07	1.86533e+07	3.33681e+07	0.839044	0.00115717	0.00476437	2.83373	Isorhamnetin-7-O-glucoside (Brassicin)*	Flavonoids	[M+H]+	479.118	317.06	478.111	C22H22O12	--	--	-	-	-	-
48	Lmdp003509	2.52336e+08	2.50796e+08	2.52396e+08	2.32821e+08	2.42134e+08	2.35069e+08	2.51843e+08	2.36675e+08	-0.0896161	0.00602913	0.0165311	2.8163	Quercetin-3-O-xyloside (Reynoutrin)	Flavonoids	[M+H]+	435.092	303.061	434.085	C20H18O11	--	--	-	-	-	-
49	pme0014	5.59745e+07	5.86269e+07	5.21591e+07	4.31035e+07	4.18823e+07	3.90329e+07	5.55868e+07	4.13396e+07	-0.427219	0.00308655	0.0098025	2.76037	L-Glutamic acid	Amino acids and derivatives	[M+H]+	148.06	84	147.053	C5H9NO4	-	HMDB0060475	C00025	ko01100//Metabolic pathways;ko01110//Biosynthesis of secondary metabolites;ko01120//Microbial metabolism in diverse environments;ko01130//Biosynthesis of antibiotics;ko01230//Biosynthesis of amino acids;ko02010//ABC transporters;ko01210//2-Oxocarboxylic acid metabolism;ko01200//Carbon metabolism;ko00330//Arginine and proline metabolism;ko00970//Aminoacyl-tRNA biosynthesis;ko00630//Glyoxylate and …	Amino acid metabolism;Biosynthesis of other secondary metabolites;Carbohydrate metabolism;Energy metabolism;Global and overview maps;Membrane transport;Metabolism of cofactors and vitamins;Metabolism of other amino acids;Translation	Environmental Information Processing;Genetic Information Processing;Metabolism
50	pme3163	3.04219e+07	2.86881e+07	2.69389e+07	4.54729e+07	4.50553e+07	3.8242e+07	2.86829e+07	4.29234e+07	0.581572	0.00504518	0.0144606	2.7245	D-Sedoheptuiose 7-phosphate	Others	[M-H]-	289	97	290.04	C7H15O10P	--	--	-	-	-	-
51	mws0281	1.76005e+08	1.747e+08	1.71485e+08	1.61753e+08	1.6391e+08	1.52941e+08	1.74064e+08	1.59535e+08	-0.125745	0.0158628	0.0340418	2.71004	Citric Acid	Organic acids	[M-H]-	191.02	111.009	192.027	C6H8O7	77-92-9	HMDB0000094	C00158	ko01100//Metabolic pathways;ko01110//Biosynthesis of secondary metabolites;ko01120//Microbial metabolism in diverse environments;ko01130//Biosynthesis of antibiotics;ko01230//Biosynthesis of amino acids;ko01210//2-Oxocarboxylic acid metabolism;ko01200//Carbon metabolism;ko00630//Glyoxylate and dicarboxylate metabolism;ko00250//Alanine, aspartate and glutamate metabolism;ko00020//Citrate cycle (TC…	Amino acid metabolism;Carbohydrate metabolism;Global and overview maps	Metabolism
52	Lmjp003295	1.59112e+07	1.87859e+07	1.62039e+07	2.70972e+07	3.16015e+07	3.14227e+07	1.6967e+07	3.00405e+07	0.824174	0.00165329	0.00609551	2.66491	6-Methoxykaempferol-3-O-glucoside	Flavonoids	[M+H]+	479.118	317.073	478.111	C22H22O12	--	--	-	-	-	-
53	mws1200	1.34126e+07	1.43169e+07	1.47923e+07	1.52832e+06	1.51592e+06	1.51154e+06	1.41739e+07	1.51859e+06	-3.22243	6.23065e-06	0.000196888	2.65463	Trans-4-Hydroxycinnamic Acid Methyl Ester	Phenolic acids	[M-H]-	177	145	178.063	C10H10O3	--	--	-	-	-	-
54	Hmgp002036	1.56884e+07	1.94436e+07	1.81583e+07	2.81345e+07	3.23826e+07	3.13466e+07	1.77634e+07	3.06213e+07	0.785623	0.0015947	0.0059636	2.6444	Nepetin-7-O-glucoside(Nepitrin)*	Flavonoids	[M+H]+	479.12	317.06	478.112	C22H22O12	--	--	-	-	-	-
55	Zmhp005139	1.5763e+07	20191831	1.58841e+07	4.8074e+06	4.28128e+06	4.64102e+06	1.72797e+07	4.57657e+06	-1.91674	0.0009728	0.00428439	2.62537	Tamarixetin-3-O-(6''-malonyl)glucoside	Flavonoids	[M+H]+	565.12	317.072	564.111	C25H24O15	--	--	-	-	-	-
56	mws0227	4.10773e+07	4.37118e+07	4.00882e+07	2.76192e+07	2.82223e+07	3.09091e+07	4.16258e+07	2.89169e+07	-0.525566	0.00101179	0.00434543	2.62325	L-Leucine	Amino acids and derivatives	[M+H]+	132.102	86.2	131.095	C6H13NO2	61-90-5	HMDB0000687	C00123	ko01100//Metabolic pathways;ko01110//Biosynthesis of secondary metabolites;ko01230//Biosynthesis of amino acids;ko02010//ABC transporters;ko01210//2-Oxocarboxylic acid metabolism;ko00970//Aminoacyl-tRNA biosynthesis;ko00290//Valine, leucine and isoleucine biosynthesis;ko00966//Glucosinolate biosynthesis;ko00280//Valine, leucine and isoleucine degradation	Amino acid metabolism;Biosynthesis of other secondary metabolites;Global and overview maps;Membrane transport;Translation	Environmental Information Processing;Genetic Information Processing;Metabolism
57	Lmjp003044	1.65596e+07	2.16535e+07	1.82237e+07	2.9366e+07	3.40801e+07	3.10792e+07	1.88123e+07	3.15084e+07	0.744064	0.00337183	0.0104717	2.60619	Isorhamnetin-3-O-Glucoside*	Flavonoids	[M+H]+	479.118	317.062	478.111	C22H22O12	--	--	-	-	-	-
58	mws0001	2.27245e+07	2.28996e+07	2.16535e+07	1.07639e+07	9.48169e+06	1.07408e+07	2.24258e+07	1.03288e+07	-1.11849	3.02622e-05	0.000523992	2.59404	L-Asparagine	Amino acids and derivatives	[M+H]+	133.061	74	132.054	C4H8N2O3	70-47-3	HMDB0000168	C00152	ko01100//Metabolic pathways;ko01110//Biosynthesis of secondary metabolites;ko01230//Biosynthesis of amino acids;ko00970//Aminoacyl-tRNA biosynthesis;ko00250//Alanine, aspartate and glutamate metabolism;ko00460//Cyanoamino acid metabolism	Amino acid metabolism;Global and overview maps;Metabolism of other amino acids;Translation	Genetic Information Processing;Metabolism
59	MWSmce119	2.28892e+07	2.66172e+07	2.4149e+07	1.34555e+07	1.29495e+07	1.23096e+07	2.45518e+07	1.29049e+07	-0.927913	0.000524192	0.00279426	2.52373	L-Arginine	Amino acids and derivatives	[M+H]+	175.115	70.064	174.112	C6H14N4O2	-	HMDB0062762	C00062	ko01100//Metabolic pathways;ko01110//Biosynthesis of secondary metabolites;ko01130//Biosynthesis of antibiotics;ko01230//Biosynthesis of amino acids;ko02010//ABC transporters;ko00330//Arginine and proline metabolism;ko00970//Aminoacyl-tRNA biosynthesis;ko00220//Arginine biosynthesis;ko00261//Monobactam biosynthesis;ko00472//D-Arginine and D-ornithine metabolism	Amino acid metabolism;Biosynthesis of other secondary metabolites;Global and overview maps;Membrane transport;Metabolism of other amino acids;Translation	Environmental Information Processing;Genetic Information Processing;Metabolism
60	pme1201	4.48357e+07	45800156	3.60024e+07	5.53623e+07	5.25267e+07	5.71932e+07	4.22127e+07	5.50274e+07	0.382471	0.0196276	0.0407378	2.51391	Phloretin	Flavonoids	[M-H]-	273.077	167	274.084	C15H14O5	60-82-2	HMDB0003306	C00774	ko01110//Biosynthesis of secondary metabolites;ko00941//Flavonoid biosynthesis	Biosynthesis of other secondary metabolites;Global and overview maps	Metabolism
61	pme2237	3.94972e+07	3.72534e+07	3.72101e+07	2.85373e+07	2.73977e+07	2.33616e+07	3.79869e+07	2.64322e+07	-0.523207	0.00268249	0.00880692	2.49662	Dulcitol	Others	[M-H]-	181.072	101	182.079	C6H14O6	488-45-9	HMDB0011632	C01697	ko01100//Metabolic pathways;ko00052//Galactose metabolism	Carbohydrate metabolism;Global and overview maps	Metabolism
62	pmb2999	4.10601e+07	3.83903e+07	3.89076e+07	2.907e+07	2.83964e+07	2.75355e+07	3.94527e+07	2.8334e+07	-0.477591	0.000280831	0.00186487	2.48137	Chrysoeriol-5-O-glucoside	Flavonoids	[M-H]-	461.109	299.1	462.116	C22H22O11	--	--	-	-	-	-
63	mws0178	7.54894e+07	7.68275e+07	7.58554e+07	6.67503e+07	6.38707e+07	6.5355e+07	7.60575e+07	6.53253e+07	-0.219447	0.000311734	0.00198276	2.43067	Chlorogenic acid (3-O-Caffeoylquinic acid)*	Phenolic acids	[M-H]-	353.088	191.055	354.095	C16H18O9	--	--	C00852	ko01110//Biosynthesis of secondary metabolites;ko00941//Flavonoid biosynthesis;ko00940//Phenylpropanoid biosynthesis;ko00945//Stilbenoid, diarylheptanoid and gingerol biosynthesis	Biosynthesis of other secondary metabolites;Global and overview maps	Metabolism
64	Zmcp003989	1.50213e+07	1.61746e+07	1.80988e+07	6.08372e+06	5.91557e+06	5.78742e+06	1.64316e+07	5.9289e+06	-1.47063	0.00031064	0.00198276	2.40206	Kaempferol-3-O-rhamnosyl(1→2)glucoside	Flavonoids	[M+H]+	595.163	287.054	594.159	C27H30O15	--	--	-	-	-	-
65	Lmsn006452	9	370924	445137	1.13589e+07	1.00402e+07	1.03917e+07	272023	1.0597e+07	5.28377	1.58834e-05	0.000390527	2.39731	Phloretin-4'-O-(6''-Salicyloyl)glucoside	Flavonoids	[M-H]-	555.151	273.077	556.158	C28H28O12	--	--	-	-	-	-
66	pmp000587	1.2944e+07	1.39647e+07	1.21165e+07	3.0298e+06	2.81682e+06	3.33816e+06	1.30084e+07	3.06159e+06	-2.08709	5.71851e-05	0.000660274	2.34887	Luteolin-7-O-(6''-malonyl)glucoside	Flavonoids	[M+H]+	535.108	287.05	534.101	C24H22O14	--	--	-	-	-	-
67	mws0256	2.18777e+07	2.25809e+07	2.12354e+07	1.25416e+07	1.28545e+07	1.10068e+07	2.1898e+07	1.21343e+07	-0.85171	0.000145293	0.00117724	2.32601	L-Valine	Amino acids and derivatives	[M+H]+	118.086	72.1	117.079	C5H11NO2	72-18-4	HMDB0000883	C00183	ko01100//Metabolic pathways;ko01110//Biosynthesis of secondary metabolites;ko01130//Biosynthesis of antibiotics;ko01230//Biosynthesis of amino acids;ko02010//ABC transporters;ko01210//2-Oxocarboxylic acid metabolism;ko00970//Aminoacyl-tRNA biosynthesis;ko00290//Valine, leucine and isoleucine biosynthesis;ko00770//Pantothenate and CoA biosynthesis;ko00966//Glucosinolate biosynthesis;ko00460//Cyano…	Amino acid metabolism;Biosynthesis of other secondary metabolites;Global and overview maps;Membrane transport;Metabolism of cofactors and vitamins;Metabolism of other amino acids;Translation	Environmental Information Processing;Genetic Information Processing;Metabolism
68	pme2827	1.09515e+08	1.11132e+08	110449802	1.0165e+08	9.91587e+07	1.0102e+08	1.10366e+08	1.00609e+08	-0.133529	0.00038069	0.00225912	2.31398	Palmitaldehyde	Lipids	[M-H]-	239	223	240.245	C16H32O	629-80-1	HMDB0001551	C00517	ko00071//Fatty acid degradation	Lipid metabolism	Metabolism
69	HJAP064	15249903	1.31857e+07	1.23543e+07	4.19776e+06	3.84964e+06	3.9862e+06	1.35966e+07	4.0112e+06	-1.76114	0.000380104	0.00225912	2.30002	Isorhamnetin-3-O-(6''-malonyl)glucoside	Flavonoids	[M+H]+	565.118	317.076	564.088	C25H24O15	--	--	-	-	-	-
70	Jmgn004021	1.75015e+06	1.6238e+06	1.71149e+06	1.06383e+07	1.18192e+07	1.08444e+07	1.69515e+06	1.11006e+07	2.71116	1.36316e-05	0.00034889	2.28873	6-C-Glucosyl-2-Hydroxynaringenin	Flavonoids	[M-H]-	449.109	269.05	450.116	C21H22O11	--	--	-	-	-	-
71	Lmmp003817	1.13734e+07	1.2361e+07	1.09468e+07	2.58993e+06	2.69236e+06	2.54719e+06	1.15604e+07	2.60983e+06	-2.14716	2.89482e-05	0.000518021	2.23043	Kaempferol-3-O-(6''-malonyl)glucoside*	Flavonoids	[M+H]+	535.108	287.055	534.101	C24H22O14	--	--	-	-	-	-
72	Lmdp004892	1.05943e+07	1.31854e+07	1.11403e+07	2.67442e+06	2.43398e+06	2.70861e+06	1.164e+07	2.60567e+06	-2.15936	0.000339156	0.00210143	2.22607	Kaempferol-3-O-(6''-malonyl)galactoside*	Flavonoids	[M+H]+	535.108	287.055	534.101	C24H22O14	--	--	-	-	-	-
73	pmb3081	2.65282e+07	2.45378e+07	2.3438e+07	3.8961e+07	3.85134e+07	2.83112e+07	2.48347e+07	3.52619e+07	0.505753	0.0440392	0.0785738	2.17202	Glucarate O-Phosphoric acid	Others	[M-H]-	288.997	97	290.004	C6H11PO11	--	--	-	-	-	-
74	Lmsn006905	5.62688e+07	5.3895e+07	5.42086e+07	6.70568e+07	6.35875e+07	6.10186e+07	5.47908e+07	6.38876e+07	0.221603	0.00874724	0.0219811	2.15283	Phloretin-4'-O-(6''-Feruloyl)glucoside	Flavonoids	[M-H]-	611.177	273.077	612.184	C31H32O13	--	--	-	-	-	-
75	MWSHY0067	1.79832e+07	1.772e+07	1.61453e+07	9.09891e+06	8.56214e+06	9.08206e+06	1.72828e+07	8.91437e+06	-0.955135	0.000153546	0.00122806	2.15271	Quercetin-3-O-rutinoside (Rutin)*	Flavonoids	[M+H]+	611.158	303.051	610.153	C27H30O16	--	--	C05625	ko01100//Metabolic pathways;ko01110//Biosynthesis of secondary metabolites;ko00944//Flavone and flavonol biosynthesis	Biosynthesis of other secondary metabolites;Global and overview maps	Metabolism
76	mws1195	9.93884e+06	1.1008e+07	1.01001e+07	2.2866e+06	2.24357e+06	2.38548e+06	1.0349e+07	2.30522e+06	-2.16651	1.79365e-05	0.000412213	2.11455	p-Coumaric acid methyl ester	Phenolic acids	[M+H]+	179.07	147.1	178.063	C10H10O3	--	--	-	-	-	-
77	mws1422	1.08968e+06	1.13672e+06	1.0598e+06	9.21024e+06	8.20636e+06	9.67954e+06	1.0954e+06	9.03205e+06	3.0436	5.31163e-05	0.000645567	2.10049	Epiafzelechin	Flavonoids	[M+H]+	275.091	107	274.084	C15H14O5	--	--	C12128	ko01110//Biosynthesis of secondary metabolites;ko00941//Flavonoid biosynthesis	Biosynthesis of other secondary metabolites;Global and overview maps	Metabolism
78	pmb0711	1.71726e+07	1.55348e+07	1.52415e+07	8.74014e+06	7.40698e+06	8.84896e+06	1.5983e+07	8.33203e+06	-0.939796	0.000544508	0.00282073	2.05057	Quercetin-7-O-rutinoside	Flavonoids	[M+H]+	611.161	303.1	610.153	C27H30O16	--	--	-	-	-	-
79	mws0214	2.79617e+07	2.61398e+07	2.66652e+07	2.06258e+07	2.05021e+07	1.53161e+07	2.69222e+07	1.88147e+07	-0.516938	0.0114515	0.026941	2.04328	D-Sorbitol	Others	[M-H]-	181.072	71	182.079	C6H14O6	50-70-4	HMDB0000247	C00794	ko01100//Metabolic pathways;ko02010//ABC transporters;ko00052//Galactose metabolism;ko00051//Fructose and mannose metabolism	Carbohydrate metabolism;Global and overview maps;Membrane transport	Environmental Information Processing;Metabolism
80	pmb2795	7.84057e+06	8.10141e+06	8.41832e+06	875899	815249	863453	8.1201e+06	851534	-3.25336	1.70892e-06	0.000103564	2.0133	4-Methoxycinnamic acid	Phenolic acids	[M-H]-	177	145	178.063	C10H10O3	830-09-1	HMDB0002040	-	-	-	-
81	Lmsp004166	1.58839e+07	1.6339e+07	1.52297e+07	8.38726e+06	9.1112e+06	8.30217e+06	1.58175e+07	8.60021e+06	-0.879082	6.21983e-05	0.000684817	2.00173	Quercetin-3-O-glucoside-7-O-rhamnoside*	Flavonoids	[M+H]+	611.161	303.052	610.153	C27H30O16	--	--	-	-	-	-
82	Lmtn002796	1.31998e+06	1.16856e+06	1.50072e+06	7.75036e+06	8.23436e+06	8.94846e+06	1.32975e+06	8.31106e+06	2.64387	4.21352e-05	0.000591766	1.97166	Aromadendrin-7-O-glucoside	Flavonoids	[M-H]-	449.108	287.057	450.116	C21H22O11	--	--	-	-	-	-
83	Cmzn004594	1.702e+06	1.44373e+06	1.58128e+06	8.7248e+06	8.35378e+06	8.38342e+06	1.57567e+06	8.48733e+06	2.42935	1.02141e-06	9.9312e-05	1.96325	Dunalianoside C	Phenolic acids	[M-H]-	449.108	287.057	450.116	C21H22O11	--	--	-	-	-	-
84	Lmjp002596	7.68144e+06	8.67005e+06	8.13266e+06	1.22533e+06	916997	1.79031e+06	8.16138e+06	1.31088e+06	-2.63828	5.7689e-05	0.000660274	1.94744	Quercetin-3-O-sambubioside*	Flavonoids	[M+H]+	597.145	303.049	596.138	C26H28O16	--	--	C12637	ko00944//Flavone and flavonol biosynthesis	Biosynthesis of other secondary metabolites	Metabolism
85	Lmtp004044	7.26795e+06	7.97195e+06	8.40778e+06	1.16088e+06	1.20498e+06	1.69946e+06	7.88256e+06	1.35511e+06	-2.54026	6.34491e-05	0.000684817	1.90055	Quercetin-3-O-apiosyl(1→2)galactoside*	Flavonoids	[M+H]+	597.145	303.043	596.138	C26H28O16	--	--	-	-	-	-
86	Lmcp002302	727491	749881	764831	7.27468e+06	7.44816e+06	6.87717e+06	747401	7.2e+06	3.26804	2.83415e-06	0.000128009	1.89661	N6-(2-Hydroxyethyl)adenosine	Nucleotides and derivatives	[M+H]+	312.13	180.088	311.123	C12H17N5O5	--	--	-	-	-	-
87	pme3967	668280	757346	723085	6.99601e+06	7.49459e+06	6.9256e+06	716237	7.13873e+06	3.31716	3.76114e-06	0.000144063	1.89263	2-(Dimethylamino)guanosine	Nucleotides and derivatives	[M+H]+	312.13	180	311.123	C12H17N5O5	--	--	-	-	-	-
88	MWSmce248	8.5242e+06	8.7879e+06	8.20245e+06	1.37949e+07	1.61856e+07	1.49304e+07	8.50485e+06	1.49703e+07	0.815747	0.000810338	0.00379358	1.8799	3-Hydroxycinnamic Acid*	Phenolic acids	[M-H]-	163.045	119.054	164.047	C9H8O3	--	--	C12621	ko01120//Microbial metabolism in diverse environments;ko00360//Phenylalanine metabolism;ko01220//Degradation of aromatic compounds	Amino acid metabolism;Global and overview maps	Metabolism
89	Lmbn002648	7.76751e+06	8.53621e+06	8.93087e+06	1.49658e+07	1.52348e+07	1.39433e+07	8.41153e+06	1.47146e+07	0.806809	0.000267782	0.00182384	1.86389	α-Hydroxycinnamic Acid*	Phenolic acids	[M-H]-	163.04	119.05	164.047	C9H8O3	--	--	C02763	ko00360//Phenylalanine metabolism	Amino acid metabolism	Metabolism
90	pmc1990	2.61281e+07	2.38202e+07	2.5313e+07	1.87392e+07	1.79391e+07	1.94955e+07	2.50871e+07	1.87246e+07	-0.422009	0.00142923	0.00555859	1.8581	4'-Hydroxy-5,7-dimethoxyflavanone	Flavonoids	[M-H]-	299.1	223.1	300.1	C17H16O5	--	--	-	-	-	-
91	Lmbn000198	4.79719e+07	4.64543e+07	5.03024e+07	4.44697e+07	4.04608e+07	3.91843e+07	4.82429e+07	4.13716e+07	-0.221675	0.0242173	0.0476801	1.83608	3-Dehydro-L-Threonic Acid	Others	[M-H]-	133.014	71.0139	134.022	C4H6O5	--	--	C03064	ko00053//Ascorbate and aldarate metabolism	Carbohydrate metabolism	Metabolism
92	Lmmn001643	7.9349e+06	9.5911e+06	1.01888e+07	1.55322e+07	1.62221e+07	1.45406e+07	9.23828e+06	1.54316e+07	0.740194	0.00174134	0.0063431	1.83	2-Hydroxycinnamic acid*	Phenolic acids	[M-H]-	163.04	119.046	164.047	C9H8O3	--	--	C01772	ko01110//Biosynthesis of secondary metabolites;ko01120//Microbial metabolism in diverse environments;ko00940//Phenylpropanoid biosynthesis;ko00360//Phenylalanine metabolism	Amino acid metabolism;Biosynthesis of other secondary metabolites;Global and overview maps	Metabolism
93	pme0001	725095	793014	705091	6.87474e+06	6.32276e+06	6.77712e+06	741067	6.65821e+06	3.16746	4.27378e-06	0.000154344	1.81667	Hesperetin-7-O-neohesperidoside(Neohesperidin)	Flavonoids	[M-H]-	609.183	301	610.19	C28H34O15	--	--	C09806	ko00941//Flavonoid biosynthesis	Biosynthesis of other secondary metabolites	Metabolism
94	MWSHY0075	1.71552e+07	1.72194e+07	1.63081e+07	1.09099e+07	1.18928e+07	1.07569e+07	1.68942e+07	1.11865e+07	-0.594765	0.000245396	0.0017137	1.77538	Phloretin-2'-O-glucoside (Phlorizin)	Flavonoids	[M+H]+	437.142	275.089	436.137	C21H24O10	--	--	C01604	ko01110//Biosynthesis of secondary metabolites;ko00941//Flavonoid biosynthesis	Biosynthesis of other secondary metabolites;Global and overview maps	Metabolism
95	Lmsp003655	3.69057e+06	3.30957e+06	3.19756e+06	9.37651e+06	8.34642e+06	8.2318e+06	3.39923e+06	8.65158e+06	1.34775	0.00018192	0.0013235	1.7004	Dehydrodiconiferyl alcohol-gamma'-O-glucoside	Phenolic acids	[M+H]+	521.202	131.049	520.194	C26H32O11	--	--	-	-	-	-
96	MWSHY0174	2.57531e+07	2.56246e+07	2.8884e+07	3.11753e+07	3.0922e+07	3.64941e+07	2.67539e+07	3.28638e+07	0.29675	0.0440735	0.0785738	1.68795	Epicatechin	Flavonoids	[M+H]+	291.086	139.04	290.079	C15H14O6	18829-70-4	HMDB0037953	C09727	ko01110//Biosynthesis of secondary metabolites;ko00941//Flavonoid biosynthesis	Biosynthesis of other secondary metabolites;Global and overview maps	Metabolism
97	Lmyn005006	611882	672388	1.40796e+06	6.73163e+06	5.91051e+06	5.44471e+06	897410	6.02895e+06	2.74807	0.000352081	0.00213967	1.67841	Eriodictyol-7-O-(6''-O-p-coumaroyl)glucoside	Flavonoids	[M-H]-	595.146	287.055	596.153	C30H28O13	--	--	-	-	-	-
98	Cmxp005429	1.30831e+07	1.53778e+07	1.32586e+07	1.02783e+07	8.1119e+06	7.24269e+06	1.39065e+07	8.5443e+06	-0.702722	0.0100252	0.0244632	1.65944	Okanin	Flavonoids	[M+H]+	289.07	153.019	288.063	C15H12O6	--	--	-	-	-	-
99	pmn001378	2.82997e+06	2.15394e+06	2.46455e+06	7.18981e+06	7.94415e+06	6.99785e+06	2.48282e+06	7.37727e+06	1.57111	0.000149445	0.00120318	1.64327	Pinoresinol-4-O-glucoside	Lignans and Coumarins	[M-H]-	519.187	357.136	520.194	C26H32O11	--	--	-	-	-	-
100	Cmsp004086	1.39999e+07	1.4042e+07	1.30166e+07	7.95651e+06	9.60064e+06	8.70565e+06	1.36862e+07	8.75427e+06	-0.64466	0.00105907	0.0045073	1.63726	Dihydrokaempferide	Flavonoids	[M+H]+	303.087	229.083	302.079	C16H14O6	--	--	-	-	-	-
101	pmp000275	6.22486e+06	6.11777e+06	6.90427e+06	1.39523e+06	1.65849e+06	1.74795e+06	6.41564e+06	1.60055e+06	-2.00302	5.64577e-05	0.000660274	1.63397	Gambiriin A1	Tannins	[M+H]+	581.165	139.039	580.158	C30H28O12	76250-49-2	HMDB0038357	-	-	-	-
102	Hmln002806	1.08542e+07	1.20706e+07	1.22713e+07	7.00004e+06	6.50632e+06	7.43367e+06	1.1732e+07	6.98001e+06	-0.749151	0.000780991	0.00368348	1.60627	5-O-Caffeoylshikimic acid	Phenolic acids	[M-H]-	335.077	179.03	336.085	C16H16O8	--	--	C10434	ko01100//Metabolic pathways;ko01110//Biosynthesis of secondary metabolites;ko00941//Flavonoid biosynthesis;ko00940//Phenylpropanoid biosynthesis;ko00945//Stilbenoid, diarylheptanoid and gingerol biosynthesis	Biosynthesis of other secondary metabolites;Global and overview maps	Metabolism
103	Lmtn002233	2.16071e+06	2.35501e+06	2.31467e+06	6.76438e+06	7.28498e+06	6.34115e+06	2.2768e+06	6.79684e+06	1.57786	8.52774e-05	0.000810456	1.58244	Androsin	Phenolic acids	[M-H]-	327.11	165.05	328.116	C15H20O8	--	--	-	-	-	-
104	mws0791	5.7282e+06	7.55067e+06	6.51257e+06	2.16359e+06	1.71725e+06	2.44874e+06	6.59715e+06	2.10986e+06	-1.6447	0.00139894	0.00549151	1.55431	Poncirin (Isosakuranetin-7-O-neohesperidoside)	Flavonoids	[M-H]-	593.188	285	594.195	C28H34O14	--	--	-	-	-	-
105	mws0232	3.56718e+06	4.33777e+06	4.07247e+06	1.27147e+07	6.71677e+06	8.32066e+06	3.99247e+06	9.2507e+06	1.21228	0.0436809	0.0780943	1.55056	Riboflavin (Vitamin B2)	Others	[M+H]+	377.146	243	376.138	C17H20N4O6	--	--	C00255	ko01100//Metabolic pathways;ko01110//Biosynthesis of secondary metabolites;ko00740//Riboflavin metabolism	Global and overview maps;Metabolism of cofactors and vitamins	Metabolism
106	ML10179289	3.90112e+06	4.97615e+06	4.32532e+06	83500.1	87330.9	84835.6	4.40087e+06	85222.2	-5.69041	0.000159598	0.00123762	1.54246	2-Phenylethanol	Phenolic acids	[M-H2O+H]+	105.069	77.0382	122.073	C8H10O	56011-02-0	HMDB0041615	C05853	ko00360//Phenylalanine metabolism	Amino acid metabolism	Metabolism
107	pme1605	9	9	9	4.17439e+06	4.32303e+06	4.26753e+06	9	4.25498e+06	18.8508	6.46864e-08	1.36273e-05	1.54181	Kaempferol-3-O-robinobioside(Biorobin)	Flavonoids	[M-H]-	593.151	285	594.159	C27H30O15	--	--	-	-	-	-
108	Zmgn000503	1.79775e+07	1.76481e+07	1.977e+07	1.52957e+07	1.36054e+07	1.27027e+07	1.84652e+07	1.3868e+07	-0.413053	0.0102653	0.0249047	1.53797	2,3-Dihydroxy-3-Methylbutanoic Acid	Organic acids	[M-H]-	133.048	71.0136	134.058	C5H10O4	--	--	C04039	ko00770//Pantothenate and CoA biosynthesis	Metabolism of cofactors and vitamins	Metabolism
109	MWSHY0189	190680	156472	164834	4.35208e+06	4.35563e+06	4.35553e+06	170662	4.35442e+06	4.67326	2.25754e-10	1.42677e-07	1.52875	Apigenin-7-O-glucoside(Cosmosiin)	Flavonoids	[M+H]+	433.113	271.066	432.106	C21H20O10	--	--	C04608	ko00944//Flavone and flavonol biosynthesis	Biosynthesis of other secondary metabolites	Metabolism
110	MWSHY0061	9	9	9	4.3209e+06	4.60598e+06	3.70781e+06	9	4.21157e+06	18.836	9.15919e-05	0.000845052	1.52637	Kaempferol-3-O-neohesperidoside*	Flavonoids	[M+H]+	595.164	287.055	594.159	C27H30O15	--	--	-	-	-	-
111	pme2914	554156	1.65264e+06	1.97424e+06	5.25333e+06	6.58946e+06	5.24673e+06	1.39368e+06	5.69651e+06	2.03118	0.0022613	0.00776708	1.5226	3-Hydroxy-3-methylpentane-1,5-dioic acid	Amino acids and derivatives	[M-H]-	161.046	99.0501	162.053	C6H10O5	--	--	-	-	-	-
112	pma6640	406315	1.02591e+06	336679	6.17997e+06	3.14803e+06	6.04552e+06	589635	5.12451e+06	3.11952	0.0110169	0.0262742	1.52243	3'-O-Methyltricetin-7-O-glucoside	Flavonoids	[M+H]+	479.3	317.1	478.111	C22H22O12	--	--	-	-	-	-
113	mws1290	5.48404e+06	7.10903e+06	5.79032e+06	1.93641e+06	1.67001e+06	2.08698e+06	6.1278e+06	1.8978e+06	-1.69104	0.00118169	0.00480276	1.51192	Kaempferol-3-O-(6''-p-Coumaroyl)glucoside (Tiliroside)	Flavonoids	[M-H]-	593.13	285	594.137	C30H26O13	--	--	-	-	-	-
114	HJN087	19304070	1.87223e+07	1.81272e+07	1.39272e+07	1.60623e+07	1.30118e+07	1.87178e+07	1.43338e+07	-0.384997	0.010492	0.0252275	1.5018	Naringenin-4'-O-glucoside	Flavonoids	[M-H]-	433.12	271.065	434.121	C21H22O10	--	--	-	-	-	-
115	pmb0069	3.82495e+06	4.43458e+06	3.76432e+06	37608.9	52972.7	44758	4.00795e+06	45113.2	-6.47317	5.01204e-05	0.000632891	1.48257	Benzamide	Phenolic acids	[M+H]+	122	105	121.053	C7H7NO	55-21-0	HMDB0004461	C09815	ko01120//Microbial metabolism in diverse environments	Global and overview maps	Metabolism
116	mws0018	2.82525e+07	2.93339e+07	2.93656e+07	3.35912e+07	3.29051e+07	3.20147e+07	2.8984e+07	3.2837e+07	0.180065	0.00275075	0.00898437	1.43462	Spermine	Alkaloids	[M+H]+	203.223	83	202.216	C10H26N4	71-44-3	HMDB0001256	C00750	ko01100//Metabolic pathways;ko00330//Arginine and proline metabolism;ko00480//Glutathione metabolism;ko00410//beta-Alanine metabolism	Amino acid metabolism;Global and overview maps;Metabolism of other amino acids	Metabolism
117	mws0072	716997	591788	639787	4.08263e+06	4.23513e+06	4.57045e+06	649524	4.29607e+06	2.72556	1.63749e-05	0.000390527	1.42582	Apigenin-5-O-glucoside	Flavonoids	[M+H]+	433.113	271.01	432.106	C21H20O10	--	--	-	-	-	-
118	Zmpp002571	9.84227e+06	9.35765e+06	8.74617e+06	6.3202e+06	6.13301e+06	4.94318e+06	9.31536e+06	5.79879e+06	-0.683859	0.00277762	0.00904875	1.37636	Robinetin	Flavonoids	[M+H]+	303.052	257.046	302.043	C15H10O7	--	--	-	-	-	-
119	pmn001420	1.46834e+06	1.46165e+06	1.29117e+06	5.46397e+06	4.81977e+06	4.32653e+06	1.40705e+06	4.87009e+06	1.79127	0.000490615	0.00266153	1.37537	1-O-Caffeoyl-β-D-glucose*	Phenolic acids	[M-H]-	341.088	179.036	342.095	C15H18O9	--	--	-	-	-	-
120	MWSmce341	1.20672e+08	1.21362e+08	1.19358e+08	1.15992e+08	1.16948e+08	1.17862e+08	120464168	1.16934e+08	-0.0429048	0.0114883	0.026941	1.33622	Butyl isobutyl phthalate*	Phenolic acids	[M+H]+	279.159	149.033	278.152	C16H22O4	--	--	-	-	-	-
121	mws1155	9.78573e+06	9.07606e+06	8.88079e+06	6.20332e+06	6.36841e+06	5.35239e+06	9.24753e+06	5.97471e+06	-0.6302	0.00143602	0.00556495	1.33564	D-Mannitol	Others	[M-H]-	181.072	101.02	182.079	C6H14O6	69-65-8	HMDB0000765	C00392	ko02010//ABC transporters;ko00051//Fructose and mannose metabolism	Carbohydrate metabolism;Membrane transport	Environmental Information Processing;Metabolism
122	Lmxp011770	1.18418e+08	1.19355e+08	1.1738e+08	1.14092e+08	1.14937e+08	1.15751e+08	1.18385e+08	1.14927e+08	-0.0427691	0.00971344	0.0238867	1.32749	Diisobutyl phthalate*	Phenolic acids	[M+H]+	279.159	149.023	278.152	C16H22O4	--	--	-	-	-	-
123	Lmmp003767	4.39191e+06	3.98334e+06	1.97237e+06	118470	115374	184806	3.44921e+06	139550	-4.62741	0.0114755	0.026941	1.30109	Kaempferol-7-O-glucuronide	Flavonoids	[M+H]+	463.09	287.05	462.08	C21H18O12	--	--	-	-	-	-
124	pmn001637	7.12503e+06	8.21548e+06	8.05381e+06	1.28223e+07	9.91586e+06	1.09608e+07	7.79811e+06	1.1233e+07	0.526545	0.0199046	0.04103	1.30063	Kaempferol-3-O-arabinoside (Juglanin)	Flavonoids	[M-H]-	417.083	285	418.09	C20H18O10	--	--	-	-	-	-
125	Zmhn001793	1.30356e+06	1.33225e+06	1.25198e+06	4.26718e+06	4.25518e+06	4.31622e+06	1.29593e+06	4.27952e+06	1.72346	6.13e-08	1.36273e-05	1.29108	6-O-Caffeoyl-D-glucose*	Phenolic acids	[M-H]-	341.089	179.034	342.096	C15H18O9	--	--	-	-	-	-
126	mws0056	3.24232e+06	2.93278e+06	3.39576e+06	147287	255669	246258	3.19029e+06	216405	-3.88188	2.9453e-05	0.000518021	1.28634	Myricetin-3-O-rhamnoside (Myricitrin)	Flavonoids	[M-H]-	463.088	316.025	464.096	C21H20O12	--	--	-	-	-	-
127	Jmwn002620	5.87763e+06	6.93207e+06	7.00807e+06	3.55239e+06	3.77177e+06	3.32265e+06	6.60592e+06	3.54894e+06	-0.896373	0.00139151	0.00547934	1.28402	Vanillic Acid-4-O-Glucuronide	Phenolic acids	[M-H]-	341.086	161.02	342.095	C15H18O9	-	HMDB0060024	-	-	-	-
128	mws0906	1.47562e+06	1.55734e+06	1.59946e+06	4.32859e+06	4.55907e+06	4.52391e+06	1.54414e+06	4.47052e+06	1.53364	3.3981e-06	0.000143173	1.27844	Coniferin	Phenolic acids	[M-H]-	341.124	179	342.132	C16H22O8	531-29-3	HMDB0013682	C00761	ko00940//Phenylpropanoid biosynthesis	Biosynthesis of other secondary metabolites	Metabolism
129	mws0036	148630	141442	122250	3.06098e+06	2.92504e+06	3.1709e+06	137441	3.05231e+06	4.47302	2.16836e-06	0.0001142	1.27566	Hesperetin-7-O-rutinoside (Hesperidin)	Flavonoids	[M-H]-	609.183	301.086	610.19	C28H34O15	--	--	-	-	-	-
130	pmb2871	5.04172e+06	4.93356e+06	5.75804e+06	2.26798e+06	2.41e+06	2.38953e+06	5.24444e+06	2.35583e+06	-1.15455	0.000387378	0.00227985	1.25919	1-O-Gentisoyl-β-D-glucoside	Phenolic acids	[M-H]-	315.072	153.019	316.079	C13H16O9	--	--	-	-	-	-
131	pmn001367	5.98768e+06	5.99086e+06	6.62589e+06	3.28347e+06	3.16166e+06	3.63227e+06	6.20147e+06	3.35913e+06	-0.884522	0.000367537	0.00220309	1.24843	Protocatechuic acid-4-O-glucoside	Phenolic acids	[M-H]-	315.072	153.017	316.079	C13H16O9	--	--	-	-	-	-
132	pmb3114	511271	575467	634923	3.29483e+06	3.16248e+06	3.61782e+06	573887	3.35837e+06	2.54892	3.75627e-05	0.000563954	1.24538	Epicatechin-epiafzelechin	Flavonoids	[M-H]-	561.14	289.2	562.148	C30H26O11	--	--	-	-	-	-
133	Zmtn001661	6.15684e+06	5.77761e+06	6.56547e+06	3.35633e+06	3.20868e+06	3.54621e+06	6.16664e+06	3.37041e+06	-0.871562	0.000350209	0.00213967	1.24	Vanilloloside	Phenolic acids	[M-H]-	315.106	153.019	316.116	C14H20O8	74950-96-2	HMDB0032013	-	-	-	-
134	pmn001583	8.60394e+06	8.2444e+06	7.4562e+06	5.26496e+06	5.54858e+06	5.0777e+06	8.10151e+06	5.29708e+06	-0.612994	0.00155176	0.00584462	1.23401	Quercetin-3-O-robinobioside	Flavonoids	[M-H]-	609.146	300.029	610.153	C27H30O16	--	--	-	-	-	-
135	Lmsp004301	9	9	9	2.80108e+06	3.7367e+06	2.0023e+06	9	2.84669e+06	18.2709	0.0047426	0.0138126	1.22221	3',5,5',7-Tetrahydroxyflavanone-7-O-glucoside	Flavonoids	[M+H]+	451.123	289.071	450.116	C21H22O11	--	--	-	-	-	-
136	Lmmp003042	3.34361e+06	3.42784e+06	3.87512e+06	803257	881009	867302	3.54886e+06	850522	-2.06093	8.51456e-05	0.000810456	1.22219	Protocatechuic Acid Methyl Ester	Phenolic acids	[M+H]+	169.049	123.044	168.042	C8H8O4	--	--	-	-	-	-
137	Lmlp012720	6.871e+07	6.85747e+07	6.89104e+07	6.50253e+07	6.59251e+07	6.67579e+07	6.87317e+07	6.59028e+07	-0.0606367	0.00515631	0.0147124	1.21494	Dibutyl phthalate*	Phenolic acids	[M+H]+	279.158	149.023	278.152	C16H22O4	--	--	-	-	-	-
138	Xmsn002700	6.91622e+06	5.95681e+06	6.59747e+06	4.00943e+06	3.80718e+06	3.75943e+06	6.49016e+06	3.85868e+06	-0.750148	0.000843167	0.00391825	1.20111	Taxifolin-3'-O-glucoside	Flavonoids	[M-H]-	465.125	303.051	466.111	C21H22O12	--	--	-	-	-	-
139	pmc0066	3.7399e+06	4.29352e+06	4.01774e+06	1.29804e+06	1.41482e+06	1.73953e+06	4.01706e+06	1.48413e+06	-1.43652	0.000257717	0.0017704	1.17887	2'-Deoxyinosine-5'-monophosphate	Nucleotides and derivatives	[M+H]+	333.052	137.05	332.052	C10H13N4O7P	--	--	C06196	ko00230//Purine metabolism	Nucleotide metabolism	Metabolism
140	mws0250	1.75111e+07	1.78072e+07	1.69362e+07	1.34712e+07	1.48363e+07	1.5764e+07	1.74182e+07	1.46905e+07	-0.245706	0.0187127	0.0392252	1.15626	L-Tyrosine	Amino acids and derivatives	[M+H]+	182.081	136.1	181.074	C9H11NO3	60-18-4	HMDB0000158	C00082	ko01100//Metabolic pathways;ko01110//Biosynthesis of secondary metabolites;ko01130//Biosynthesis of antibiotics;ko01230//Biosynthesis of amino acids;ko01210//2-Oxocarboxylic acid metabolism;ko00940//Phenylpropanoid biosynthesis;ko00360//Phenylalanine metabolism;ko00970//Aminoacyl-tRNA biosynthesis;ko00350//Tyrosine metabolism;ko00400//Phenylalanine, tyrosine and tryptophan biosynthesis;ko00966//G…	Amino acid metabolism;Biosynthesis of other secondary metabolites;Global and overview maps;Metabolism of cofactors and vitamins;Metabolism of other amino acids;Translation	Genetic Information Processing;Metabolism
141	mws1090	4.36557e+06	3.97236e+06	4.17376e+06	1.29188e+06	2.25884e+06	1.63959e+06	4.17057e+06	1.7301e+06	-1.26938	0.00131828	0.00523994	1.15059	Glucose-1-phosphate*	Others	[M-H]-	259.022	97	260.03	C6H13O9P	--	--	C00103	ko01100//Metabolic pathways;ko01110//Biosynthesis of secondary metabolites;ko01120//Microbial metabolism in diverse environments;ko01130//Biosynthesis of antibiotics;ko00052//Galactose metabolism;ko00520//Amino sugar and nucleotide sugar metabolism;ko00040//Pentose and glucuronate interconversions;ko00500//Starch and sucrose metabolism;ko00010//Glycolysis / Gluconeogenesis	Carbohydrate metabolism;Global and overview maps	Metabolism
142	Cmsp002787	912412	791772	944897	3.48185e+06	3.21619e+06	3.05625e+06	883027	3.25143e+06	1.88055	5.76896e-05	0.000660274	1.14525	3,4'-Dihydroxy-3',5'-dimethoxypropiophenone	Phenolic acids	[M+H]+	227.092	181.049	226.084	C11H14O5	--	--	-	-	-	-
143	mws0748	3.15884e+06	3.23507e+06	3.59276e+06	983928	989052	930529	3.32889e+06	967836	-1.78221	6.28686e-05	0.000684817	1.14422	1-Caffeoylquinic acid	Phenolic acids	[M-H]-	353.088	191.055	354.095	C16H18O9	1241-87-8	HMDB0030652	-	-	-	-
144	mws0866	4.19822e+06	4.1058e+06	3.9937e+06	1.35786e+06	2.32374e+06	1.5473e+06	4.09924e+06	1.74297e+06	-1.23381	0.00144407	0.00556495	1.12959	D-Glucose 6-phosphate*	Others	[M-H]-	259.022	96.9702	260.03	C6H13O9P	--	--	C00092	ko01100//Metabolic pathways;ko01130//Biosynthesis of antibiotics;ko00500//Starch and sucrose metabolism;ko00562//Inositol phosphate metabolism;ko04931//Insulin resistance	Carbohydrate metabolism;Endocrine and metabolic diseases;Global and overview maps	Human Diseases;Metabolism
145	Zmtn001624	5.68419e+06	5.05404e+06	5.58576e+06	3.62763e+06	3.11661e+06	2.65659e+06	5.44133e+06	3.13361e+06	-0.796133	0.00251425	0.0083632	1.1162	N-Acetylisatin	Alkaloids	[M-H]-	188.035	144.046	189.043	C10H7NO3	--	--	C02172	ko00380//Tryptophan metabolism	Amino acid metabolism	Metabolism
146	MWStz040	5.75688e+06	5.69873e+06	5.49593e+06	3.50636e+06	3.47222e+06	3.4913e+06	5.65051e+06	3.48996e+06	-0.695173	1.10142e-05	0.000296211	1.09769	Pterolactam	Alkaloids	[M+H]+	116.07	70.0668	115.063	C5H9NO2	38072-88-7	HMDB0034208	-	-	-	-
147	Lmsn011830	3.49081e+06	3.05641e+06	2.31338e+06	693491	617886	895912	2.95353e+06	735763	-2.00513	0.00329985	0.0103499	1.08833	2α,19α-Dihydroxy-3-oxours-12-en-28-oic acid	Terpenoids	[M-H]-	485.327	485.327	486.334	C30H46O5	--	--	-	-	-	-
148	pme0006	5.66502e+06	6.10197e+06	5.35783e+06	3.60918e+06	3.61853e+06	3.40019e+06	5.70828e+06	3.54263e+06	-0.688233	0.000678271	0.00334896	1.08818	L-Proline	Amino acids and derivatives	[M+H]+	116.071	70.1	115.063	C5H9NO2	147-85-3	HMDB0000162	C00148	ko01100//Metabolic pathways;ko01110//Biosynthesis of secondary metabolites;ko01130//Biosynthesis of antibiotics;ko01230//Biosynthesis of amino acids;ko02010//ABC transporters;ko00330//Arginine and proline metabolism;ko00970//Aminoacyl-tRNA biosynthesis;ko00332//Carbapenem biosynthesis	Amino acid metabolism;Biosynthesis of other secondary metabolites;Global and overview maps;Membrane transport;Translation	Environmental Information Processing;Genetic Information Processing;Metabolism
149	mws0040	82260.1	78321	80518.2	2.30223e+06	2.06112e+06	2.19871e+06	80366.4	2.18736e+06	4.76645	7.19135e-06	0.000211392	1.08351	Chrysin	Flavonoids	[M+H]+	255.065	153	254.058	C15H10O4	480-40-0	HMDB0036619	C10028	ko00941//Flavonoid biosynthesis	Biosynthesis of other secondary metabolites	Metabolism
150	MWStz070	1.05693e+07	1.08342e+07	1.04328e+07	7.63232e+06	8.59553e+06	8.87767e+06	1.06121e+07	8.36851e+06	-0.342668	0.00474123	0.0138126	1.08339	N-(2-Hydroxy-4-methoxyphenyl)acetamide	Alkaloids	[M+H]+	182.081	91.0548	181.074	C9H11NO3	--	--	-	-	-	-
151	Lmmn000774	301645	311960	336245	2.32392e+06	2.34703e+06	2.48261e+06	316617	2.38452e+06	2.91289	2.13353e-06	0.0001142	1.07479	Dihydrocaffeoylglucose	Phenolic acids	[M-H]-	343.103	181.051	344.111	C15H20O9	--	--	-	-	-	-
152	mws0913	778428	1.08092e+06	1.09247e+06	3.32661e+06	2.43586e+06	3.69406e+06	983940	3.15218e+06	1.67971	0.00500339	0.0144061	1.0707	Kaempferol-3-O-galactoside (Trifolin)*	Flavonoids	[M-H]-	447.093	285.041	448.101	C21H20O11	--	--	C12626	ko00944//Flavone and flavonol biosynthesis	Biosynthesis of other secondary metabolites	Metabolism
153	mws4183	1.05395e+07	1.02986e+07	1.19073e+07	9.10803e+06	8.9364e+06	8.26167e+06	1.09151e+07	8.7687e+06	-0.315897	0.018964	0.0396123	1.03177	Quercetin-3-O-arabinoside	Flavonoids	[M-H]-	433.078	300.033	434.085	C20H18O11	--	--	-	-	-	-
154	pme1474	4.44544e+06	4.44689e+06	5.15756e+06	2.65041e+06	2.81736e+06	2.82508e+06	4.6833e+06	2.76428e+06	-0.760619	0.00140992	0.00551747	1.01783	5'-Deoxy-5'-(methylthio)adenosine	Nucleotides and derivatives	[M+H]+	298.097	136	297.09	C11H15N5O3S	2457-80-9	HMDB0001173	C00170	ko01100//Metabolic pathways;ko00270//Cysteine and methionine metabolism;ko00908//Zeatin biosynthesis	Amino acid metabolism;Global and overview maps;Metabolism of terpenoids and polyketides	Metabolism
155	Lmmn003398	2.23388e+06	2.51104e+06	3.13331e+06	728921	718524	651334	2.62608e+06	699593	-1.90832	0.00195774	0.00703006	1.01672	Kaempferol-3-O-(6''-O-acetyl)glucoside	Flavonoids	[M-H]-	489.107	285.04	490.111	C23H22O12	--	--	-	-	-	-
156	pma3649	5.9139e+06	5.53331e+06	5.2543e+06	3.86837e+06	3.63484e+06	3.60064e+06	5.56717e+06	3.70128e+06	-0.588919	0.000868038	0.00396691	1.01133	5-Aminolevulinic Acid	Alkaloids	[M+H]+	132.1	86.1	131.058	C5H9NO3	106-60-5	HMDB0001149	C00430	ko01100//Metabolic pathways;ko01110//Biosynthesis of secondary metabolites;ko01120//Microbial metabolism in diverse environments;ko02010//ABC transporters;ko00260//Glycine, serine and threonine metabolism;ko00860//Porphyrin and chlorophyll metabolism	Amino acid metabolism;Global and overview maps;Membrane transport;Metabolism of cofactors and vitamins	Environmental Information Processing;Metabolism
157	mws0219	2.49659e+06	2.23369e+06	2.53199e+06	671212	607160	512023	2.42075e+06	596799	-2.02014	6.40779e-05	0.000684817	1.00733	L-Aspartic Acid	Amino acids and derivatives	[M-H]-	132.03	88	133.037	C4H7NO4	56-84-8	HMDB0000191	C00049	ko01100//Metabolic pathways;ko01110//Biosynthesis of secondary metabolites;ko01120//Microbial metabolism in diverse environments;ko01130//Biosynthesis of antibiotics;ko01230//Biosynthesis of amino acids;ko02010//ABC transporters;ko01210//2-Oxocarboxylic acid metabolism;ko01200//Carbon metabolism;ko00270//Cysteine and methionine metabolism;ko00970//Aminoacyl-tRNA biosynthesis;ko00760//Nicotinate a…	Amino acid metabolism;Biosynthesis of other secondary metabolites;Energy metabolism;Global and overview maps;Membrane transport;Metabolism of cofactors and vitamins;Metabolism of other amino acids;Translation	Environmental Information Processing;Genetic Information Processing;Metabolism
158	Hmjn004446	2.34682e+06	2.89611e+06	2.72052e+06	866519	706598	883728	2.65448e+06	818948	-1.69659	0.000431869	0.00241541	1.00188	Luteolin-7-O-(6''-caffeoyl)rhamnoside	Flavonoids	[M-H]-	593.13	285.04	594.137	C30H26O13	--	--	-	-	-	-

## Sheet: Table S9-5
Table S9-5 DAMs of roots in M-CRK vs M-TR
No.	index	M-CKR-1	M-CKR-2	M-CKR-3	M-TR-1	M-TR-2	M-TR-3	control_mean	case_mean	log2_FC(case_mean/control_mean)	Pvalue	fdr	vip	Compounds	Class	Ion mode	Q1 (Da)	Q3 (Da)	Molecular Weight (Da)	Formula	CAS	HMDB	C_ID	Pathway	KEGG_B_class	KEGG_A_class
1	MWSmce119	1.75212e+08	1.82396e+08	1.84543e+08	1.10659e+08	1.32949e+08	1.26784e+08	1.80717e+08	1.23464e+08	-0.549642	0.00136851	0.013159	8.96134	L-Arginine	Amino acids and derivatives	[M+H]+	175.115	70.064	174.112	C6H14N4O2	-	HMDB0062762	C00062	ko01100//Metabolic pathways;ko01110//Biosynthesis of secondary metabolites;ko01130//Biosynthesis of antibiotics;ko01230//Biosynthesis of amino acids;ko02010//ABC transporters;ko00970//Aminoacyl-tRNA biosynthesis;ko00330//Arginine and proline metabolism;ko00220//Arginine biosynthesis;ko00261//Monobactam biosynthesis;ko00472//D-Arginine and D-ornithine metabolism	Amino acid metabolism;Biosynthesis of other secondary metabolites;Global and overview maps;Membrane transport;Metabolism of other amino acids;Translation	Environmental Information Processing;Genetic Information Processing;Metabolism
2	mws0178	4.80197e+07	3.90056e+07	4.69131e+07	7.71405e+07	75909014	8.18063e+07	4.46461e+07	7.82853e+07	0.810205	0.000558723	0.00926651	6.89697	Chlorogenic acid (3-O-Caffeoylquinic acid)*	Phenolic acids	[M-H]-	353.088	191.055	354.095	C16H18O9	--	--	C00852	ko01110//Biosynthesis of secondary metabolites;ko00941//Flavonoid biosynthesis;ko00940//Phenylpropanoid biosynthesis;ko00945//Stilbenoid, diarylheptanoid and gingerol biosynthesis	Biosynthesis of other secondary metabolites;Global and overview maps	Metabolism
3	mws2108	3.74426e+07	2.92716e+07	3.4916e+07	6.10599e+07	5.51052e+07	6.2347e+07	3.38767e+07	5.95041e+07	0.812693	0.00146123	0.0134948	5.99794	Cryptochlorogenic acid (4-O-Caffeoylquinic acid)*	Phenolic acids	[M-H]-	353.088	191.05	354.095	C16H18O9	--	--	-	-	-	-
4	pme0014	3.70877e+07	3.79143e+07	3.09065e+07	5.87085e+07	6.07068e+07	6.20886e+07	3.53028e+07	6.05013e+07	0.777182	0.000479697	0.00854229	5.97151	L-Glutamic acid	Amino acids and derivatives	[M+H]+	148.06	84	147.053	C5H9NO4	-	HMDB0060475	C00025	ko01100//Metabolic pathways;ko01110//Biosynthesis of secondary metabolites;ko01120//Microbial metabolism in diverse environments;ko01130//Biosynthesis of antibiotics;ko01230//Biosynthesis of amino acids;ko02010//ABC transporters;ko01200//Carbon metabolism;ko01210//2-Oxocarboxylic acid metabolism;ko00970//Aminoacyl-tRNA biosynthesis;ko00330//Arginine and proline metabolism;ko00630//Glyoxylate and …	Amino acid metabolism;Biosynthesis of other secondary metabolites;Carbohydrate metabolism;Energy metabolism;Global and overview maps;Membrane transport;Metabolism of cofactors and vitamins;Metabolism of other amino acids;Translation	Environmental Information Processing;Genetic Information Processing;Metabolism
5	Smpn009074	3.79903e+07	3.19481e+07	3.34866e+07	5.65732e+07	5.82384e+07	5.8741e+07	3.4475e+07	5.78509e+07	0.746788	0.000265298	0.00660488	5.76787	2α,3α,19α,23-tetrahydroxy-12-ursen-28-oic acid	Terpenoids	[M-H]-	503.34	503.34	504.345	C30H48O6	--	--	-	-	-	-
6	pmb3074	3.21884e+07	2.5453e+07	3.31766e+07	4.96224e+07	5.09033e+07	6.09167e+07	3.02727e+07	5.38142e+07	0.829969	0.00549511	0.0302885	5.65022	5-O-p-Coumaroylquinic acid	Phenolic acids	[M-H]-	337.093	191.05	338.1	C16H18O8	--	--	C12208	ko01110//Biosynthesis of secondary metabolites;ko00941//Flavonoid biosynthesis;ko00940//Phenylpropanoid biosynthesis;ko00945//Stilbenoid, diarylheptanoid and gingerol biosynthesis	Biosynthesis of other secondary metabolites;Global and overview maps	Metabolism
7	pmn001421	2.70673e+07	2.46303e+07	2.73673e+07	4.11727e+07	4.65018e+07	5.00703e+07	2.6355e+07	4.59149e+07	0.800887	0.00199942	0.0165137	5.20058	3-O-p-Coumaroylquinic acid	Phenolic acids	[M-H]-	337.093	191.05	338.1	C16H18O8	-	HMDB0029681	-	-	-	-
8	HJN104	3.8347e+07	4.05952e+07	3.11845e+07	1.92396e+07	1.48631e+07	1.65818e+07	3.67089e+07	1.68948e+07	-1.11955	0.00311237	0.0210882	5.17899	Dihydromyricetin-3-O-glucoside	Flavonoids	[M-H]-	481.135	319.084	482.106	C21H22O13	--	--	-	-	-	-
9	pme1816	2.53584e+07	1.95995e+07	2.63232e+07	4.24848e+07	3.87837e+07	4.55324e+07	2.37604e+07	4.2267e+07	0.830973	0.00296089	0.0205113	5.0556	Neochlorogenic acid (5-O-Caffeoylquinic acid)	Phenolic acids	[M-H]-	353.088	191	354.095	C16H18O9	--	--	-	-	-	-
10	Lmdp003509	5.31965e+07	4.61027e+07	4.7188e+07	6.75979e+07	6.46992e+07	6.5994e+07	4.88291e+07	6.6097e+07	0.436845	0.00185618	0.015915	4.91985	Quercetin-3-O-xyloside (Reynoutrin)	Flavonoids	[M+H]+	435.092	303.061	434.085	C20H18O11	--	--	-	-	-	-
11	mws0256	2.8647e+07	2.58382e+07	2.68426e+07	4.23344e+07	4.64209e+07	4.34193e+07	2.71093e+07	4.40582e+07	0.700624	0.000325463	0.0069549	4.89039	L-Valine	Amino acids and derivatives	[M+H]+	118.086	72.1	117.079	C5H11NO2	72-18-4	HMDB0000883	C00183	ko01100//Metabolic pathways;ko01110//Biosynthesis of secondary metabolites;ko01130//Biosynthesis of antibiotics;ko01230//Biosynthesis of amino acids;ko02010//ABC transporters;ko01210//2-Oxocarboxylic acid metabolism;ko00970//Aminoacyl-tRNA biosynthesis;ko00460//Cyanoamino acid metabolism;ko00770//Pantothenate and CoA biosynthesis;ko00290//Valine, leucine and isoleucine biosynthesis;ko00966//Gluco…	Amino acid metabolism;Biosynthesis of other secondary metabolites;Global and overview maps;Membrane transport;Metabolism of cofactors and vitamins;Metabolism of other amino acids;Translation	Environmental Information Processing;Genetic Information Processing;Metabolism
12	mws0192	2.82331e+07	3.08032e+07	2.90994e+07	4.62323e+07	4.73487e+07	4.48974e+07	2.93786e+07	4.61595e+07	0.651863	8.47886e-05	0.00373296	4.87259	Succinic acid	Organic acids	[M-H]-	117.019	73	118.027	C4H6O4	110-15-6	HMDB0000254	C00042	ko01100//Metabolic pathways;ko01110//Biosynthesis of secondary metabolites;ko01120//Microbial metabolism in diverse environments;ko01130//Biosynthesis of antibiotics;ko01200//Carbon metabolism;ko01220//Degradation of aromatic compounds;ko00350//Tyrosine metabolism;ko00360//Phenylalanine metabolism;ko00760//Nicotinate and nicotinamide metabolism;ko00630//Glyoxylate and dicarboxylate metabolism;ko0…	Amino acid metabolism;Carbohydrate metabolism;Energy metabolism;Global and overview maps;Metabolism of cofactors and vitamins	Metabolism
13	mws0470	2.82331e+07	3.08032e+07	2.90994e+07	4.62323e+07	4.73487e+07	4.48974e+07	2.93786e+07	4.61595e+07	0.651863	8.47886e-05	0.00373296	4.87259	Methylmalonic acid	Organic acids	[M-H]-	117.019	73	118.027	C4H6O4	516-05-2	HMDB0000202	C02170	ko00240//Pyrimidine metabolism;ko00280//Valine, leucine and isoleucine degradation;ko00640//Propanoate metabolism	Amino acid metabolism;Carbohydrate metabolism;Nucleotide metabolism	Metabolism
14	pme3207	1.16404e+06	1.41922e+06	1.00445e+06	1.70561e+07	1.7884e+07	1.63276e+07	1.1959e+06	1.70892e+07	3.83692	4.39145e-06	0.00152493	4.76413	Muconic acid	Organic acids	[M-H]-	141.019	59	142.027	C6H6O4	1119-72-8	HMDB0006331	C02480	ko01100//Metabolic pathways;ko01120//Microbial metabolism in diverse environments;ko01220//Degradation of aromatic compounds	Global and overview maps	Metabolism
15	mws2186	5.33315e+07	4.08567e+07	4.43467e+07	5.56985e+07	6.52472e+07	6.86451e+07	4.61783e+07	6.3197e+07	0.452641	0.0338634	0.0990237	4.58125	Avicularin(Quercetin-3-O-α-L-arabinofuranoside)	Flavonoids	[M+H]+	435.092	303	434.085	C20H18O11	--	--	-	-	-	-
16	Zmbp002538	5.49375e+07	4.5036e+07	5.02581e+07	2.84264e+07	3.99494e+07	3.34933e+07	5.00772e+07	3.39564e+07	-0.56047	0.0213947	0.0721294	4.50285	1-Methoxy-indole-3-acetamide	Alkaloids	[M+H]+	205.097	146.061	204.09	C11H12N2O2	--	--	-	-	-	-
17	mws0227	5.03643e+07	4.15999e+07	5.91034e+07	6.14115e+07	7.05175e+07	7.07277e+07	5.03559e+07	6.75522e+07	0.423843	0.0437531	0.120838	4.48272	L-Leucine	Amino acids and derivatives	[M+H]+	132.102	86.2	131.095	C6H13NO2	61-90-5	HMDB0000687	C00123	ko01100//Metabolic pathways;ko01110//Biosynthesis of secondary metabolites;ko01230//Biosynthesis of amino acids;ko02010//ABC transporters;ko01210//2-Oxocarboxylic acid metabolism;ko00970//Aminoacyl-tRNA biosynthesis;ko00290//Valine, leucine and isoleucine biosynthesis;ko00966//Glucosinolate biosynthesis;ko00280//Valine, leucine and isoleucine degradation	Amino acid metabolism;Biosynthesis of other secondary metabolites;Global and overview maps;Membrane transport;Translation	Environmental Information Processing;Genetic Information Processing;Metabolism
18	Hmln002806	1.65175e+07	1.71981e+07	1.91327e+07	2.98391e+07	3.39811e+07	3.16315e+07	1.76161e+07	3.18172e+07	0.852914	0.000581136	0.00938603	4.44587	5-O-Caffeoylshikimic acid	Phenolic acids	[M-H]-	335.077	179.03	336.085	C16H16O8	--	--	C10434	ko01100//Metabolic pathways;ko01110//Biosynthesis of secondary metabolites;ko00941//Flavonoid biosynthesis;ko00940//Phenylpropanoid biosynthesis;ko00945//Stilbenoid, diarylheptanoid and gingerol biosynthesis	Biosynthesis of other secondary metabolites;Global and overview maps	Metabolism
19	pme0021	6.03368e+07	5.48392e+07	6.56789e+07	7.49866e+07	7.92382e+07	7.19756e+07	6.0285e+07	7.54001e+07	0.322769	0.0160384	0.0608671	4.37135	L-Phenylalanine	Amino acids and derivatives	[M+H]+	166.086	120.081	165.071	C9H11NO2	63-91-2	HMDB0000159	C00079	ko01100//Metabolic pathways;ko01110//Biosynthesis of secondary metabolites;ko01130//Biosynthesis of antibiotics;ko01230//Biosynthesis of amino acids;ko02010//ABC transporters;ko01210//2-Oxocarboxylic acid metabolism;ko00940//Phenylpropanoid biosynthesis;ko00970//Aminoacyl-tRNA biosynthesis;ko00360//Phenylalanine metabolism;ko00400//Phenylalanine, tyrosine and tryptophan biosynthesis;ko00460//Cyan…	Amino acid metabolism;Biosynthesis of other secondary metabolites;Global and overview maps;Membrane transport;Metabolism of other amino acids;Translation	Environmental Information Processing;Genetic Information Processing;Metabolism
20	Lmsn003318	5.24081e+07	5.00364e+07	4.98508e+07	6.1506e+07	6.24281e+07	6.35179e+07	5.07651e+07	6.2484e+07	0.29965	0.000312685	0.00691728	4.08381	1-O-Feruloyl-β-D-glucose*	Phenolic acids	[M-H]-	355.103	175.04	356.111	C16H20O9	--	--	-	-	-	-
21	Hmhn003518	4.73764e+07	5.09691e+07	4.98482e+07	5.99279e+07	6.08624e+07	6.23561e+07	4.93979e+07	6.10488e+07	0.305513	0.000796543	0.0103402	4.02633	4-O-β-D-glucopyranosylferulic acid*	Phenolic acids	[M-H]-	355.104	175.04	356.111	C16H20O9	--	--	-	-	-	-
22	mws0281	1.64026e+08	1.55158e+08	149788940	1.67543e+08	1.6952e+08	1.7076e+08	1.56325e+08	1.69274e+08	0.114818	0.0382878	0.108534	3.99944	Citric Acid	Organic acids	[M-H]-	191.02	111.009	192.027	C6H8O7	77-92-9	HMDB0000094	C00158	ko01100//Metabolic pathways;ko01110//Biosynthesis of secondary metabolites;ko01120//Microbial metabolism in diverse environments;ko01130//Biosynthesis of antibiotics;ko01230//Biosynthesis of amino acids;ko01200//Carbon metabolism;ko01210//2-Oxocarboxylic acid metabolism;ko00630//Glyoxylate and dicarboxylate metabolism;ko00250//Alanine, aspartate and glutamate metabolism;ko00020//Citrate cycle (TC…	Amino acid metabolism;Carbohydrate metabolism;Global and overview maps	Metabolism
23	MWSHY0174	104742966	1.10369e+08	1.1248e+08	1.24031e+08	1.22227e+08	1.1794e+08	1.09197e+08	1.21399e+08	0.152824	0.0141195	0.0564844	3.92508	Epicatechin	Flavonoids	[M+H]+	291.086	139.04	290.079	C15H14O6	18829-70-4	HMDB0037953	C09727	ko01110//Biosynthesis of secondary metabolites;ko00941//Flavonoid biosynthesis	Biosynthesis of other secondary metabolites;Global and overview maps	Metabolism
24	pmb3101	1.31481e+06	999654	1.57746e+06	1.22002e+07	1.27636e+07	1.08661e+07	1.29731e+06	1.19433e+07	3.20261	5.43084e-05	0.00373296	3.88757	2-Isopropylmalic Acid	Organic acids	[M-H]-	175.061	115.044	176.069	C7H12O5	3237-44-3	HMDB0000402	C02504	ko01100//Metabolic pathways;ko01110//Biosynthesis of secondary metabolites;ko01230//Biosynthesis of amino acids;ko01210//2-Oxocarboxylic acid metabolism;ko00290//Valine, leucine and isoleucine biosynthesis;ko00620//Pyruvate metabolism	Amino acid metabolism;Carbohydrate metabolism;Global and overview maps	Metabolism
25	Hmmp001310	4.53775e+07	3.86151e+07	4.03735e+07	2.52788e+07	3.45469e+07	2.91643e+07	4.14554e+07	2.96633e+07	-0.482878	0.0248011	0.0804878	3.82775	3-Indoleacrylic acid	Alkaloids	[M+H]+	188.071	118.065	187.063	C11H9NO2	1204-06-4	HMDB0000734	-	-	-	-
26	Hmgp002327	5.24058e+07	4.2848e+07	4.75713e+07	2.90779e+07	4.12455e+07	3.49605e+07	4.76084e+07	3.50946e+07	-0.439966	0.0487463	0.130209	3.81942	3-amino-2-naphthoic acid	Alkaloids	[M+H]+	188.071	118.06	187.063	C11H9O2N	--	--	-	-	-	-
27	Lmbn001754	1.26252e+06	1.02747e+06	1.46192e+06	11519055	1.22637e+07	1.07112e+07	1.25063e+06	1.1498e+07	3.20065	2.52094e-05	0.00288895	3.8184	3-Isopropylmalic Acid	Organic acids	[M-H]-	175.061	115.04	176.069	C7H12O5	921-28-8	HMDB0012156	C04411	ko01100//Metabolic pathways;ko01110//Biosynthesis of secondary metabolites;ko01230//Biosynthesis of amino acids;ko01210//2-Oxocarboxylic acid metabolism;ko00290//Valine, leucine and isoleucine biosynthesis	Amino acid metabolism;Global and overview maps	Metabolism
28	Zmgn001448	1.26252e+06	1.02747e+06	1.46192e+06	11519055	1.22637e+07	1.07112e+07	1.25063e+06	1.1498e+07	3.20065	2.52094e-05	0.00288895	3.8184	2-Propylmalic Acid	Organic acids	[M-H]-	175.061	115.04	176.069	C7H12O5	--	--	C05994	ko00620//Pyruvate metabolism	Carbohydrate metabolism	Metabolism
29	pmn001423	1.15574e+07	1.34778e+07	1.27034e+07	2.28204e+07	2.22937e+07	2.22145e+07	1.25795e+07	2.24428e+07	0.835177	7.4684e-05	0.00373296	3.73877	Roseoside	Others	[M-H]-	385.187	223.13	386.194	C19H30O8	--	--	-	-	-	-
30	pmb0854	9	9	9	1.09578e+07	8.7495e+06	8.37512e+06	9	9.36079e+06	19.9883	0.000313743	0.00691728	3.6381	LysoPC 18:3	Lipids	[M+H]+	518.324	184.073	517.317	C26H48NO7P	--	--	-	-	-	-
31	pmn001367	2.92981e+07	3.08594e+07	3.05415e+07	2.2763e+07	2.00799e+07	2.06021e+07	3.0233e+07	2.11483e+07	-0.515581	0.000666521	0.00964372	3.57266	Protocatechuic acid-4-O-glucoside	Phenolic acids	[M-H]-	315.072	153.017	316.079	C13H16O9	--	--	-	-	-	-
32	MWSmce341	1.56468e+08	1.59597e+08	1.55464e+08	168374482	1.61817e+08	1.69357e+08	1.57176e+08	1.66516e+08	0.0832774	0.0250548	0.0810925	3.43738	Butyl isobutyl phthalate*	Phenolic acids	[M+H]+	279.159	149.033	278.152	C16H22O4	--	--	-	-	-	-
33	Qmyp010506	2.38163e+07	1.8791e+07	2.09033e+07	2.92019e+07	2.86395e+07	3.03629e+07	2.11702e+07	2.94014e+07	0.47385	0.00594173	0.0317425	3.35215	2,4,6-Trihydroxybenzophenone	Others	[M+H]+	231.066	153.024	230.058	C13H10O4	--	--	-	-	-	-
34	Zmtn001661	2.78698e+07	2.81266e+07	3.01446e+07	2.22056e+07	1.93143e+07	2.07018e+07	2.87137e+07	2.07405e+07	-0.469287	0.00193633	0.016275	3.32081	Vanilloloside	Phenolic acids	[M-H]-	315.106	153.019	316.116	C14H20O8	74950-96-2	HMDB0032013	-	-	-	-
35	MWS2070	976730	772876	1.11005e+06	8.85895e+06	7.85835e+06	8.12789e+06	953218	8.28173e+06	3.11905	2.0124e-05	0.00279522	3.23718	Propyl 4-hydroxybenzoate	Phenolic acids	[M-H]-	179.072	92.0265	180.079	C10H12O3	94-13-3	HMDB0032574	-	-	-	-
36	Zmdp000376	7.06168e+06	7.34069e+06	6.63367e+06	1.32299e+07	1.43881e+07	1.39463e+07	7.01201e+06	1.38548e+07	0.982482	6.52604e-05	0.00373296	3.11929	4-Guanidinobutanal	Others	[M+H]+	130.091	84.0806	129.09	C5H11N3O	--	--	C02647	ko01100//Metabolic pathways;ko00330//Arginine and proline metabolism	Amino acid metabolism;Global and overview maps	Metabolism
37	pmb2871	2.0246e+07	2.0446e+07	2.23434e+07	7.87441e+06	1.51048e+07	1.59532e+07	2.10118e+07	1.29775e+07	-0.695189	0.0386659	0.109383	3.11759	1-O-Gentisoyl-β-D-glucoside	Phenolic acids	[M-H]-	315.072	153.019	316.079	C13H16O9	--	--	-	-	-	-
38	pme1201	1.56485e+08	1.5832e+08	156653932	1.49112e+08	1.52657e+08	149004723	1.57153e+08	1.50258e+08	-0.0647274	0.00668288	0.0336323	3.05829	Phloretin	Flavonoids	[M-H]-	273.077	167	274.084	C15H14O5	60-82-2	HMDB0003306	C00774	ko01110//Biosynthesis of secondary metabolites;ko00941//Flavonoid biosynthesis	Biosynthesis of other secondary metabolites;Global and overview maps	Metabolism
39	pmb2922	7.92643e+06	8.28389e+06	9.63266e+06	1.21336e+07	1.73161e+07	1.81019e+07	8.61433e+06	1.58505e+07	0.879721	0.0203994	0.0699623	3.00856	Uridine 5'-diphospho-D-glucose	Nucleotides and derivatives	[M-H]-	565.048	323.029	566.055	C15H24N2O17P2	--	--	C00029	ko01100//Metabolic pathways;ko01130//Biosynthesis of antibiotics;ko00240//Pyrimidine metabolism;ko00052//Galactose metabolism;ko00053//Ascorbate and aldarate metabolism;ko00520//Amino sugar and nucleotide sugar metabolism;ko00040//Pentose and glucuronate interconversions;ko00908//Zeatin biosynthesis;ko00500//Starch and sucrose metabolism;ko00561//Glycerolipid metabolism	Carbohydrate metabolism;Global and overview maps;Lipid metabolism;Metabolism of terpenoids and polyketides;Nucleotide metabolism	Metabolism
40	mws0018	2.93293e+07	2.97157e+07	3.05044e+07	2.36458e+07	2.32374e+07	2.52768e+07	2.98498e+07	2.40534e+07	-0.311483	0.00124206	0.0129189	2.83902	Spermine	Alkaloids	[M+H]+	203.223	83	202.216	C10H26N4	71-44-3	HMDB0001256	C00750	ko01100//Metabolic pathways;ko00330//Arginine and proline metabolism;ko00410//beta-Alanine metabolism;ko00480//Glutathione metabolism	Amino acid metabolism;Global and overview maps;Metabolism of other amino acids	Metabolism
41	pmp001281	9	9	9	5.90643e+06	5.18231e+06	5.49687e+06	9	5.52854e+06	19.2285	1.22856e-05	0.00243782	2.81339	LysoPC 18:1	Lipids	[M+H]+	522.355	184.073	521.348	C26H52NO7P	--	--	-	-	-	-
42	pmb0981	2.17456e+06	1.71657e+06	2.44041e+06	8.12027e+06	6.67466e+06	7.88961e+06	2.11051e+06	7.56151e+06	1.84108	0.000388735	0.0074833	2.77944	Adenosine 5'-monophosphate	Nucleotides and derivatives	[M+H]+	348.07	136	347.063	C10H14N5O7P	61-19-8	HMDB0000045	C00020	ko01100//Metabolic pathways;ko01110//Biosynthesis of secondary metabolites;ko01130//Biosynthesis of antibiotics;ko00230//Purine metabolism;ko00908//Zeatin biosynthesis	Global and overview maps;Metabolism of terpenoids and polyketides;Nucleotide metabolism	Metabolism
43	Zmhn001926	7.85129e+06	8.13766e+06	6.66198e+06	2.30014e+06	1.9568e+06	1.95225e+06	7.55031e+06	2.06973e+06	-1.86709	0.000299679	0.00691728	2.77595	1-O-Salicyloyl-β-D-glucose	Phenolic acids	[M-H]-	299.077	137.025	300.084	C13H16O8	--	--	-	-	-	-
44	Hmtn001302	7.99647e+06	7.60906e+06	7.03436e+06	2.42044e+06	1.95131e+06	2.02502e+06	7.54663e+06	2.13226e+06	-1.82345	6.73517e-05	0.00373296	2.76866	Glucosyloxybenzoic acid	Phenolic acids	[M-H]-	299.078	137.024	300.085	C13H16O8	--	--	-	-	-	-
45	Lmsn006905	2.09783e+07	2.33144e+07	1.68325e+07	1.59435e+07	1.43039e+07	1.30298e+07	2.03751e+07	1.44257e+07	-0.498163	0.0455652	0.124342	2.63038	Phloretin-4'-O-(6''-Feruloyl)glucoside	Flavonoids	[M-H]-	611.177	273.077	612.184	C31H32O13	--	--	-	-	-	-
46	pmn001695	2.4433e+07	2.14981e+07	2.03713e+07	1.73658e+07	1.7637e+07	1.49469e+07	2.21008e+07	1.66499e+07	-0.408586	0.0212464	0.0721294	2.60205	Trihydroxycinnamoylquinic acid	Phenolic acids	[M-H]-	371.098	249.063	372.106	C16H20O10	--	--	-	-	-	-
47	pma2987	1.83062e+07	1.80128e+07	1.87877e+07	1.28624e+07	1.4094e+07	1.3834e+07	1.83689e+07	1.35968e+07	-0.433998	0.00040153	0.00748847	2.59941	Histidinol	Alkaloids	[M+H]+	142.097	124.087	141.09	C6H11N3O	4836-52-6	HMDB0003431	C00860	ko01100//Metabolic pathways;ko01110//Biosynthesis of secondary metabolites;ko01230//Biosynthesis of amino acids;ko00340//Histidine metabolism	Amino acid metabolism;Global and overview maps	Metabolism
48	pmc0274	1.01727e+07	8.74986e+06	1.10346e+07	1.35592e+07	1.44815e+07	1.44234e+07	9.98573e+06	1.41547e+07	0.503339	0.00464585	0.0272282	2.37066	6-Methylmercaptopurine	Nucleotides and derivatives	[M+H]+	167.1	121.1	166.031	C6H6N4S	-	HMDB0060412	-	-	-	-
49	mws0275	5.09323e+07	4.80898e+07	4.87188e+07	5.35653e+07	5.36835e+07	5.28467e+07	4.9247e+07	5.33652e+07	0.115864	0.0102465	0.045471	2.34266	L-Malic acid	Organic acids	[M-H]-	133.014	71.0145	134.022	C4H6O5	97-67-6	HMDB0000156	C00149	ko01100//Metabolic pathways;ko01110//Biosynthesis of secondary metabolites;ko01120//Microbial metabolism in diverse environments;ko01130//Biosynthesis of antibiotics;ko01200//Carbon metabolism;ko00630//Glyoxylate and dicarboxylate metabolism;ko00710//Carbon fixation in photosynthetic organisms;ko00020//Citrate cycle (TCA cycle);ko00620//Pyruvate metabolism	Carbohydrate metabolism;Energy metabolism;Global and overview maps	Metabolism
50	pme1474	1.00524e+07	1.28878e+07	1.31155e+07	1.77166e+07	1.69411e+07	1.48414e+07	1.20186e+07	1.64997e+07	0.457174	0.0265753	0.0842766	2.32344	5'-Deoxy-5'-(methylthio)adenosine	Nucleotides and derivatives	[M+H]+	298.097	136	297.09	C11H15N5O3S	2457-80-9	HMDB0001173	C00170	ko01100//Metabolic pathways;ko00270//Cysteine and methionine metabolism;ko00908//Zeatin biosynthesis	Amino acid metabolism;Global and overview maps;Metabolism of terpenoids and polyketides	Metabolism
51	mws0179	2.56186e+06	1.67314e+06	2.45583e+06	5.71806e+06	5.91576e+06	6.38493e+06	2.23027e+06	6.00625e+06	1.42924	0.000386953	0.0074833	2.31243	Chlorogenic acid methyl ester	Phenolic acids	[M-H]-	367.103	190.9	368.111	C17H20O9	--	--	-	-	-	-
52	HJN003	4.00318e+06	4.63791e+06	4.59643e+06	7.93959e+06	8.0669e+06	8.575e+06	4.41251e+06	8.19383e+06	0.89294	0.000179705	0.00515961	2.31143	1-O-Sinapoyl-β-D-glucose	Phenolic acids	[M-H]-	385.113	223.062	386.122	C17H22O10	--	--	C01175	ko00940//Phenylpropanoid biosynthesis	Biosynthesis of other secondary metabolites	Metabolism
53	mws1337	9.28123e+06	7.57161e+06	9.72569e+06	1.35811e+07	1.22012e+07	1.2498e+07	8.85951e+06	1.27601e+07	0.52634	0.00745541	0.0363353	2.28439	D-Pantothenic Acid	Others	[M+H]+	220.118	202.1	219.111	C9H17NO5	79-83-4	HMDB0000210	C00864	ko01100//Metabolic pathways;ko01110//Biosynthesis of secondary metabolites;ko00770//Pantothenate and CoA biosynthesis;ko00410//beta-Alanine metabolism	Global and overview maps;Metabolism of cofactors and vitamins;Metabolism of other amino acids	Metabolism
54	mws0458	8.08496e+06	9.93828e+06	8.61352e+06	4.30718e+06	6.1723e+06	4.7465e+06	8.87892e+06	5.07533e+06	-0.806883	0.00847605	0.0397195	2.26317	Vanillin; 4-Hydroxy-3-Methoxybenzaldehyde	Phenolic acids	[M-H]-	151.04	136	152.047	C8H8O3	--	--	C00755	ko01100//Metabolic pathways;ko01110//Biosynthesis of secondary metabolites;ko01120//Microbial metabolism in diverse environments;ko00360//Phenylalanine metabolism	Amino acid metabolism;Global and overview maps	Metabolism
55	Smhp004365	8.49265e+06	6.56433e+06	8.00476e+06	1.05365e+07	1.06649e+07	1.20155e+07	7.68725e+06	1.10723e+07	0.52642	0.0105919	0.0462647	2.12167	Garcimangosone D	Phenolic acids	[M+H]+	393.11	231.06	392.111	C19H20O9	-	HMDB0038066	-	-	-	-
56	Zmhn002227	1.48661e+07	1.32819e+07	1.46499e+07	1.80225e+07	1.67823e+07	1.78767e+07	1.4266e+07	1.75605e+07	0.299757	0.00645063	0.0335243	2.1141	4-O-Glucosyl-sinapate	Phenolic acids	[M-H]-	385.114	223.06	386.121	C17H22O10	--	--	-	-	-	-
57	pmb1912	3.7325e+06	4.02173e+06	4.18258e+06	7.46585e+06	6.63998e+06	6.44948e+06	3.97893e+06	6.85177e+06	0.784095	0.00105771	0.0121418	1.99853	10-Formyltetrahydrofolic Acid	Alkaloids	[M+H]+	474.173	327	473.166	C20H23N7O7	2800-34-2	HMDB0000972	C00234	ko01100//Metabolic pathways;ko01120//Microbial metabolism in diverse environments;ko01200//Carbon metabolism;ko00970//Aminoacyl-tRNA biosynthesis;ko00670//One carbon pool by folate	Global and overview maps;Metabolism of cofactors and vitamins;Translation	Genetic Information Processing;Metabolism
58	pmc1990	2.74851e+07	2.73483e+07	2.89932e+07	2.41551e+07	2.50103e+07	2.62125e+07	2.79422e+07	2.51259e+07	-0.15327	0.0240655	0.0786517	1.88112	4'-Hydroxy-5,7-dimethoxyflavanone	Flavonoids	[M-H]-	299.1	223.1	300.1	C17H16O5	--	--	-	-	-	-
59	pme0006	7.5115e+06	8.35205e+06	8.24826e+06	1.02425e+07	1.06603e+07	1.08017e+07	8.03727e+06	1.05682e+07	0.394948	0.00127671	0.0129189	1.86713	L-Proline	Amino acids and derivatives	[M+H]+	116.071	70.1	115.063	C5H9NO2	147-85-3	HMDB0000162	C00148	ko01100//Metabolic pathways;ko01110//Biosynthesis of secondary metabolites;ko01130//Biosynthesis of antibiotics;ko01230//Biosynthesis of amino acids;ko02010//ABC transporters;ko00970//Aminoacyl-tRNA biosynthesis;ko00330//Arginine and proline metabolism;ko00332//Carbapenem biosynthesis	Amino acid metabolism;Biosynthesis of other secondary metabolites;Global and overview maps;Membrane transport;Translation	Environmental Information Processing;Genetic Information Processing;Metabolism
60	MWStz040	7.90628e+06	7.85309e+06	7.71526e+06	9.84768e+06	1.0142e+07	1.07206e+07	7.82488e+06	1.02367e+07	0.387617	0.000780917	0.010233	1.84218	Pterolactam	Alkaloids	[M+H]+	116.07	70.0668	115.063	C5H9NO2	38072-88-7	HMDB0034208	-	-	-	-
61	pmp001287	7.52055e+06	6.44336e+06	8.46883e+06	1.01296e+07	9.98626e+06	9.92241e+06	7.47758e+06	1.00128e+07	0.421197	0.0125524	0.0517369	1.81133	N-Benzylmethylene isomethylamine	Alkaloids	[M+H]+	120.081	103.055	119.073	C8H9N	--	--	-	-	-	-
62	Zmhn002334	5.6494e+06	5.64036e+06	6.20321e+06	7.99884e+06	7.94407e+06	8.51336e+06	5.83099e+06	8.15209e+06	0.483429	0.00086864	0.0107983	1.80052	6-O-Feruloyl-β-D-glucose	Phenolic acids	[M-H]-	355.104	193.049	356.111	C16H20O9	--	--	-	-	-	-
63	mws4183	8.18172e+06	6.25362e+06	8.86409e+06	1.03163e+07	1.04916e+07	1.01512e+07	7.76648e+06	1.03197e+07	0.410069	0.0316469	0.0943295	1.76313	Quercetin-3-O-arabinoside	Flavonoids	[M-H]-	433.078	300.033	434.085	C20H18O11	--	--	-	-	-	-
64	Lmsn006753	6.05288e+06	7.66912e+06	5.07029e+06	4.13296e+06	3.67926e+06	3.50649e+06	6.2641e+06	3.7729e+06	-0.731431	0.0331344	0.0979227	1.73664	Phloretin-4'-O-(6''-p-Coumaroyl)glucoside	Flavonoids	[M-H]-	581.166	273.077	582.174	C30H30O12	--	--	-	-	-	-
65	Zmyn000155	3.70118e+06	4.10167e+06	2.54273e+06	1.11888e+06	1.4824e+06	1.11681e+06	3.44853e+06	1.23936e+06	-1.47638	0.0102281	0.045471	1.69786	N-α-Acetyl-L-ornithine	Amino acids and derivatives	[M-H]-	173.105	131.083	174.1	C7H14N2O3	--	--	C00437	ko01100//Metabolic pathways;ko01110//Biosynthesis of secondary metabolites;ko01130//Biosynthesis of antibiotics;ko01230//Biosynthesis of amino acids;ko01210//2-Oxocarboxylic acid metabolism;ko00220//Arginine biosynthesis	Amino acid metabolism;Global and overview maps	Metabolism
66	pme0241	6.53099e+06	6.39855e+06	6.96858e+06	4.97191e+06	4.4598e+06	4.28688e+06	6.63271e+06	4.57286e+06	-0.536501	0.00154702	0.0141369	1.69326	Benzoic acid	Phenolic acids	[M+H]+	123.044	79	122.037	C7H6O2	1999-10-05	HMDB0013677	C00180	ko01100//Metabolic pathways;ko01110//Biosynthesis of secondary metabolites;ko01120//Microbial metabolism in diverse environments;ko01220//Degradation of aromatic compounds;ko00360//Phenylalanine metabolism	Amino acid metabolism;Global and overview maps	Metabolism
67	pmb3142	7.24164e+06	7.33501e+06	8.28137e+06	9.85761e+06	9.7349e+06	9.59514e+06	7.61934e+06	9.72922e+06	0.352657	0.00345492	0.0222171	1.68612	Salicylic acid-2-O-glucoside	Phenolic acids	[M-H]-	299.1	137.1	300.084	C13H16O8	--	--	-	-	-	-
68	Lmtp004044	1.48829e+06	1.30466e+06	1.62892e+06	3.58932e+06	3.0139e+06	3.54934e+06	1.47396e+06	3.38419e+06	1.19912	0.000779327	0.010233	1.6403	Quercetin-3-O-apiosyl(1→2)galactoside*	Flavonoids	[M+H]+	597.145	303.043	596.138	C26H28O16	--	--	-	-	-	-
69	pmf0174	6.08494e+06	6.60286e+06	5.48551e+06	4.43193e+06	4.30479e+06	3.77768e+06	6.05777e+06	4.17147e+06	-0.538232	0.00767864	0.0371648	1.58292	1-Decanol*	Others	[M-H]-	157.16	157.2	158.167	C10H22O	--	--	-	-	-	-
70	pmb2507	2.68095e+06	2.46127e+06	1.75585e+06	522777	577545	405604	2.29935e+06	501975	-2.19554	0.0031747	0.0213023	1.55878	2-Deoxyribose-1-phosphate	Nucleotides and derivatives	[M-H]-	213.1	97	214.024	C5H11O7P	--	--	C00672	ko00240//Pyrimidine metabolism;ko00030//Pentose phosphate pathway	Carbohydrate metabolism;Nucleotide metabolism	Metabolism
71	pmf0175	5.69354e+06	6.60065e+06	5.33064e+06	4392671	3.93212e+06	3.74471e+06	5.87494e+06	4.02317e+06	-0.546244	0.0119835	0.050136	1.55322	2-Decanol*	Others	[M-H]-	157.16	157.2	158.167	C10H22O	--	--	-	-	-	-
72	pme1654	4.05617e+06	3.70275e+06	3.50769e+06	2.02054e+06	1.94914e+06	2.10486e+06	3.75554e+06	2.02485e+06	-0.891204	0.000486071	0.00854624	1.55233	Jasmonic acid	Organic acids	[M-H]-	209.119	59.0151	210.126	C12H18O3	59366-47-1	HMDB0032797	C08491	ko01100//Metabolic pathways;ko01110//Biosynthesis of secondary metabolites;ko00592//alpha-Linolenic acid metabolism;ko04075//Plant hormone signal transduction	Global and overview maps;Lipid metabolism;Signal transduction	Environmental Information Processing;Metabolism
73	pme2268	2.50055e+06	2.81475e+06	2.44625e+06	791511	1.08832e+06	801676	2.58718e+06	893836	-1.5333	0.000355655	0.00737321	1.54954	Trigonelline	Alkaloids	[M+H]+	138.055	94.0651	137.048	C7H7NO2	535-83-1	HMDB0000875	C01004	ko00760//Nicotinate and nicotinamide metabolism	Metabolism of cofactors and vitamins	Metabolism
74	Lmsn003111	6.05708e+06	6.11797e+06	6.83312e+06	8.80694e+06	7.56083e+06	8.11719e+06	6.33606e+06	8.16166e+06	0.365277	0.014069	0.0564844	1.53581	1-O-p-Coumaroyl-β-D-glucose	Phenolic acids	[M-H]-	325.093	145.03	326.1	C15H18O8	--	--	-	-	-	-
75	pmc0960	3.68712e+06	2.92343e+06	2.04855e+06	1.11541e+06	907173	996305	2.88637e+06	1.0063e+06	-1.5202	0.0169631	0.0629994	1.53088	LysoPC 20:4	Lipids	[M+H]+	544.34	184.073	543.332	C28H50NO7P	--	--	-	-	-	-
76	mws0254	5.30691e+06	4.56589e+06	5.41688e+06	2.66963e+06	3.42554e+06	3.81092e+06	5.09656e+06	3.30203e+06	-0.626172	0.0138495	0.0562485	1.52137	L-Histidine	Amino acids and derivatives	[M+H]+	156.077	110	155.07	C6H9N3O2	71-00-1	HMDB0000177	C00135	ko01100//Metabolic pathways;ko01110//Biosynthesis of secondary metabolites;ko01230//Biosynthesis of amino acids;ko02010//ABC transporters;ko00970//Aminoacyl-tRNA biosynthesis;ko00340//Histidine metabolism;ko00410//beta-Alanine metabolism	Amino acid metabolism;Global and overview maps;Membrane transport;Metabolism of other amino acids;Translation	Environmental Information Processing;Genetic Information Processing;Metabolism
77	Smhn005676	1.24722e+06	1.12039e+06	1.2551e+06	2.84372e+06	2.56197e+06	3.04462e+06	1.20757e+06	2.81677e+06	1.22193	0.000391658	0.0074833	1.51122	Fortuneanoside G	Phenolic acids	[M-H]-	421.11	243.03	422.121	C20H22O10	--	--	-	-	-	-
78	pmn001375	2.27399e+06	2.39201e+06	2.2893e+06	3.59813e+06	4.11027e+06	4.10445e+06	2.31843e+06	3.93761e+06	0.764172	0.000737956	0.0100454	1.50381	1-Hydroxypinoresinol-1-O-Glucoside	Lignans and Coumarins	[M-H]-	535.182	373.129	536.189	C26H32O12	--	--	-	-	-	-
79	Lhwp110301	1.02798e+07	9.56893e+06	1.03458e+07	1.10445e+07	1.26526e+07	1.19415e+07	1.00649e+07	1.18795e+07	0.23915	0.0262991	0.0837887	1.49199	Coleonolic acid	Terpenoids	[M+H]+	471.347	205.159	470.34	C30H46O4	--	--	-	-	-	-
80	Lmjp002596	1.4128e+06	1.19046e+06	1.6641e+06	3.25307e+06	2.39625e+06	3.36632e+06	1.42245e+06	3.00522e+06	1.07909	0.00917853	0.0422152	1.45331	Quercetin-3-O-sambubioside*	Flavonoids	[M+H]+	597.145	303.049	596.138	C26H28O16	--	--	C12637	ko00944//Flavone and flavonol biosynthesis	Biosynthesis of other secondary metabolites	Metabolism
81	pme0195	19294.2	25123.6	24276.9	1.45859e+06	1.50905e+06	1.46974e+06	22898.2	1.47912e+06	6.01336	7.52001e-08	0.000104453	1.44391	L-Cysteine	Amino acids and derivatives	[M-H]-	120.02	62	121.02	C3H7NO2S	52-90-4	HMDB0000574	C00097	ko01100//Metabolic pathways;ko01110//Biosynthesis of secondary metabolites;ko01120//Microbial metabolism in diverse environments;ko01130//Biosynthesis of antibiotics;ko01230//Biosynthesis of amino acids;ko01200//Carbon metabolism;ko00970//Aminoacyl-tRNA biosynthesis;ko00270//Cysteine and methionine metabolism;ko00260//Glycine, serine and threonine metabolism;ko00460//Cyanoamino acid metabolism;ko…	Amino acid metabolism;Biosynthesis of other secondary metabolites;Energy metabolism;Folding, sorting and degradation;Global and overview maps;Metabolism of cofactors and vitamins;Metabolism of other amino acids;Translation	Genetic Information Processing;Metabolism
82	Lhdp102528	9.65493e+06	9.56855e+06	1.00593e+07	1.07334e+07	1.17451e+07	1.15323e+07	9.76092e+06	1.13369e+07	0.215938	0.0100789	0.0450147	1.43036	Pomonic acid	Terpenoids	[M+H]+	471.346	205.157	470.34	C30H46O4	13849-90-6	HMDB0035912	-	-	-	-
83	Smhn005081	1.61937e+06	870533	1.77092e+06	2.70238e+06	2.66922e+06	3.59297e+06	1.42028e+06	2.98819e+06	1.0731	0.0188753	0.0675715	1.41879	Fortuneanoside A	Phenolic acids	[M-H]-	393.11	231.06	394.126	C19H22O9	--	--	-	-	-	-
84	mws0866	4.67148e+06	4.31048e+06	4.48244e+06	5.83315e+06	5.67154e+06	6.11238e+06	4.48813e+06	5.87236e+06	0.387824	0.00112195	0.0125676	1.39679	D-Glucose 6-phosphate	Others	[M-H]-	259.022	96.9702	260.03	C6H13O9P	56-73-5	HMDB0001401	C00092	ko01100//Metabolic pathways;ko01130//Biosynthesis of antibiotics;ko00500//Starch and sucrose metabolism;ko04931//Insulin resistance;ko00562//Inositol phosphate metabolism	Carbohydrate metabolism;Endocrine and metabolic diseases;Global and overview maps	Human Diseases;Metabolism
85	pmp000271	1.59506e+06	1.24161e+06	1.47521e+06	2.6991e+06	2.72584e+06	3.00117e+06	1.43729e+06	2.8087e+06	0.966548	0.000638456	0.00943421	1.39239	1β,2α,3α,19α-Tetrahydroxyurs-12-en-28-oic acid	Terpenoids	[M+H]+	505.352	423.325	504.345	C30H48O6	--	--	-	-	-	-
86	Zmhn001883	2.62145e+06	2.85801e+06	2.86907e+06	4.41488e+06	3.8209e+06	4.22416e+06	2.78284e+06	4.15331e+06	0.577702	0.00207022	0.016816	1.37652	Vanillic acid-4-O-glucoside	Phenolic acids	[M-H]-	329.088	209.042	330.095	C14H18O9	--	--	-	-	-	-
87	Cmcp006262	1.51341e+06	1.13286e+06	1.34533e+06	2.44064e+06	2.5413e+06	2.5526e+06	1.33053e+06	2.51151e+06	0.916554	0.000519265	0.00890444	1.29239	Roxburic Acid	Terpenoids	[M+H]+	505.35	423.328	504.345	C30H48O6	--	--	-	-	-	-
88	Hmbp001276	3.43522e+06	3.741e+06	3.58167e+06	5.15821e+06	4.38609e+06	4.8498e+06	3.58596e+06	4.79803e+06	0.420082	0.00735165	0.0359558	1.27404	Gallacetophenone	Phenolic acids	[M+H]+	169.05	65.03	168.042	C8H8O4	--	--	-	-	-	-
89	pmb0964	76572.4	68996.6	61461.3	1.08097e+06	1.19898e+06	1.31302e+06	69010.1	1.19766e+06	4.11726	7.33635e-05	0.00373296	1.26809	Isopentenyladenine-7-N-glucoside	Nucleotides and derivatives	[M+H]+	366.2	204.1	365.17	C16H23N5O5	--	--	-	-	-	-
90	mws1090	4.36667e+06	4.02449e+06	4.40254e+06	5.46962e+06	5.11908e+06	5.39435e+06	4.26457e+06	5.32769e+06	0.32111	0.00271517	0.0195701	1.21282	Glucose-1-phosphate	Others	[M-H]-	259.022	97	260.03	C6H13O9P	59-56-3	HMDB0001586	C00103	ko01100//Metabolic pathways;ko01110//Biosynthesis of secondary metabolites;ko01120//Microbial metabolism in diverse environments;ko01130//Biosynthesis of antibiotics;ko00052//Galactose metabolism;ko00520//Amino sugar and nucleotide sugar metabolism;ko00040//Pentose and glucuronate interconversions;ko00500//Starch and sucrose metabolism;ko00010//Glycolysis / Gluconeogenesis	Carbohydrate metabolism;Global and overview maps	Metabolism
91	Lmgp004167	3.2012e+06	3.05983e+06	3.98973e+06	4.44617e+06	4.47589e+06	4.79013e+06	3.41692e+06	4.57073e+06	0.419728	0.020336	0.0699623	1.20101	3',4,4',5,7-Pentahydroxyflavan (Luteoforol)	Flavonoids	[M+H]+	291.086	139.04	290.079	C15H14O6	--	--	C05907	ko00941//Flavonoid biosynthesis	Biosynthesis of other secondary metabolites	Metabolism
92	mws0668	901176	960274	1.09067e+06	2.22338e+06	1.8672e+06	1.96245e+06	984039	2.01768e+06	1.03591	0.00100756	0.0116625	1.20079	Xanthosine	Nucleotides and derivatives	[M-H]-	283.068	151	284.076	C10H12N4O6	146-80-5	HMDB0000299	C01762	ko01100//Metabolic pathways;ko01110//Biosynthesis of secondary metabolites;ko00230//Purine metabolism;ko00232//Caffeine metabolism	Biosynthesis of other secondary metabolites;Global and overview maps;Nucleotide metabolism	Metabolism
93	ML10180524	1.76364e+06	1.36399e+06	1.9051e+06	3.33398e+06	2.20186e+06	2.99251e+06	1.67758e+06	2.84279e+06	0.760927	0.0352147	0.10148	1.19696	Cytarabine	Nucleotides and derivatives	[M+H]+	244.095	112.054	243.085	C9H13N3O5	147-94-4	HMDB0015122	-	-	-	-
94	Hmln000873	2.44907e+06	2.35158e+06	2.61592e+06	1.56341e+06	1.00676e+06	1.62263e+06	2.47219e+06	1.3976e+06	-0.822836	0.00699419	0.0345727	1.19131	2-O-Galloyl-D-glucose	Phenolic acids	[M-H]-	331.067	169.01	332.075	C13H16O10	--	--	-	-	-	-
95	pme2493	4.98077e+06	4.76453e+06	5.0305e+06	5.64149e+06	6.11032e+06	6.10212e+06	4.92526e+06	5.95131e+06	0.273006	0.00423541	0.0256899	1.17809	Kaempferol-3,7-O-dirhamnoside (Kaempferitrin)	Flavonoids	[M+H]+	579.171	287.05	578.164	C27H30O14	--	--	-	-	-	-
96	Zmfn000481	1.13606e+06	1.34927e+06	1.47928e+06	1.83508e+06	2.88137e+06	2.66615e+06	1.32154e+06	2.46087e+06	0.89695	0.0270802	0.0854871	1.17591	Uridine-5'-Diphosphate-D-Xylose	Nucleotides and derivatives	[M-H]-	535.037	323.026	536.044	C14H22N2O16P2	--	--	C00190	ko01100//Metabolic pathways;ko00520//Amino sugar and nucleotide sugar metabolism;ko00908//Zeatin biosynthesis	Carbohydrate metabolism;Global and overview maps;Metabolism of terpenoids and polyketides	Metabolism
97	pmb2928	5.04522e+06	4.64204e+06	5.41134e+06	3.95586e+06	3.99117e+06	4.07397e+06	5.03287e+06	4.007e+06	-0.328858	0.0103281	0.0456873	1.16236	Gallic acid-4-O-glucoside	Phenolic acids	[M-H]-	331	313.1	332.074	C13H16O10	--	--	-	-	-	-
98	pmb2826	1.16172e+06	729168	869111	1.60155e+06	1.97242e+06	2.19688e+06	920001	1.92362e+06	1.06411	0.00958453	0.0433645	1.1561	L-Citramalic acid	Organic acids	[M-H]-	147.03	87.0081	148.037	C5H8O5	--	--	C02614	ko01100//Metabolic pathways;ko00660//C5-Branched dibasic acid metabolism	Carbohydrate metabolism;Global and overview maps	Metabolism
99	Zmcp003989	292284	255811	206741	1.08092e+06	1.32769e+06	1.17629e+06	251612	1.19497e+06	2.2477	0.000242182	0.00622946	1.15413	Kaempferol-3-O-rhamnosyl(1→2)glucoside	Flavonoids	[M+H]+	595.163	287.054	594.159	C27H30O15	--	--	-	-	-	-
100	Lmjp003044	5.60799e+06	5.76479e+06	6.23657e+06	6.91655e+06	6.58936e+06	7.1775e+06	5.86979e+06	6.89447e+06	0.232132	0.0157252	0.0605972	1.14477	Isorhamnetin-3-O-Glucoside*	Flavonoids	[M+H]+	479.118	317.062	478.111	C22H22O12	--	--	-	-	-	-
101	mws0120	1.09904e+06	976251	900559	1.77876e+06	1.90021e+06	2.01868e+06	991951	1.89922e+06	0.937063	0.000550222	0.00926651	1.13332	Choline Alfoscerate	Lipids	[M+H]+	258.11	104.111	257.103	C8H20NO6P	28319-77-9	HMDB0000086	C00670	ko00564//Glycerophospholipid metabolism;ko00565//Ether lipid metabolism	Lipid metabolism	Metabolism
102	MWS2442	2.94848e+06	2.64574e+06	2.66546e+06	3.57063e+06	3.48999e+06	3.82541e+06	2.75323e+06	3.62867e+06	0.398319	0.00339223	0.0220178	1.10222	D-Fructose 6-Phosphate	Others	[M-H]-	259.022	96.9688	260.03	C6H13O9P	643-13-0	HMDB0000124	C00085	ko01100//Metabolic pathways;ko01120//Microbial metabolism in diverse environments;ko01200//Carbon metabolism;ko00052//Galactose metabolism;ko00710//Carbon fixation in photosynthetic organisms;ko00500//Starch and sucrose metabolism;ko04931//Insulin resistance	Carbohydrate metabolism;Endocrine and metabolic diseases;Energy metabolism;Global and overview maps	Human Diseases;Metabolism
103	Lmln001951	629623	567950	730530	1.44326e+06	1.39148e+06	1.6876e+06	642701	1.50744e+06	1.22988	0.00109624	0.0123794	1.10011	Quercetin-3-O-(6''-O-arabinosyl)glucoside	Flavonoids	[M-H]-	595.135	300.028	596.138	C26H28O16	--	--	-	-	-	-
104	pmb0751	577492	315975	352762	822108	1.68894e+06	1.69356e+06	415409	1.40154e+06	1.7544	0.030619	0.0918571	1.09887	Trans-5-O-(p-Coumaroyl)shikimate	Phenolic acids	[M+H]+	321.1	147.3	320.09	C16H16O7	--	--	C02947	ko01100//Metabolic pathways;ko01110//Biosynthesis of secondary metabolites;ko00941//Flavonoid biosynthesis;ko00940//Phenylpropanoid biosynthesis;ko00945//Stilbenoid, diarylheptanoid and gingerol biosynthesis	Biosynthesis of other secondary metabolites;Global and overview maps	Metabolism
105	pma3724	569194	351735	501060	1.26753e+06	1.3259e+06	1.36619e+06	473997	1.31987e+06	1.47745	0.000273731	0.00660488	1.09593	1-O-Feruloylquinic acid	Phenolic acids	[M+H]+	369.1	177.1	368.111	C17H20O9	--	--	-	-	-	-
106	pmp000589	426699	430163	562771	1.3207e+06	1.16706e+06	1.43052e+06	473211	1.30609e+06	1.4647	0.000712577	0.00999767	1.08193	Quercetin-7-O-(6''-malonyl)glucoside	Flavonoids	[M+H]+	551.103	303.051	550.096	C24H22O15	--	--	-	-	-	-
107	pmn001706	6.43292e+06	5.6279e+06	5.49948e+06	6.69637e+06	6.86151e+06	6.81022e+06	5.85344e+06	6.78937e+06	0.213994	0.0341747	0.0995149	1.07949	2-Hydroxyoleanolic acid	Terpenoids	[M-H]-	471.348	471.35	472.355	C30H48O4	--	--	-	-	-	-
108	pmb0889	1.70713e+06	1.74946e+06	2.67487e+06	1.1176e+06	1.05563e+06	1.23659e+06	2.04382e+06	1.1366e+06	-0.846538	0.0471852	0.127529	1.04127	Punicic acid (9Z,11E,13Z-octadecatrienoic acid)	Lipids	[M+H]+	279.232	95.1	278.225	C18H30O2	--	--	-	-	-	-
109	mws0836	3.90217e+06	3.55409e+06	4.03496e+06	2.97932e+06	3.21115e+06	2.90859e+06	3.83041e+06	3.03302e+06	-0.336741	0.00937798	0.0428487	1.02928	Procyanidin B1	Tannins	[M-H]-	577.135	425.1	578.142	C30H26O12	20315-25-7	HMDB0029754	-	-	-	-
110	Cmcp007058	676489	542163	567596	1.30809e+06	1.29216e+06	1.31682e+06	595416	1.30569e+06	1.13284	7.05003e-05	0.00373296	1.00839	1α,2β,3β,19α-Tetrahydroxyurs-12-en-28-oic acid	Terpenoids	[M+H]+	505.351	451.32	504.345	C30H48O6	--	--	-	-	-	-
111	Lmmn002164	1.70504e+06	1.4585e+06	1.57341e+06	723181	827360	987501	1.57898e+06	846014	-0.900241	0.00219887	0.0173771	1.00025	Monomethyl succinate	Organic acids	[M-H]-	131.035	87.0452	132.042	C5H8O4	--	--	-	-	-	-
112	mws0473	1.70504e+06	1.4585e+06	1.57341e+06	723181	827360	987501	1.57898e+06	846014	-0.900241	0.00219887	0.0173771	1.00025	2-Methylsuccinic acid	Organic acids	[M-H]-	131.035	87.045	132.042	C5H8O4	498-21-5	HMDB0001844	-	-	-	-
113	pma6460	2.17915e+06	1.8349e+06	1.62921e+06	2.93605e+06	2.79718e+06	2.32901e+06	1.88109e+06	2.68742e+06	0.514651	0.0297429	0.0902027	1.00003	4-O-p-Coumaroylquinic acid	Phenolic acids	[M-H]-	337.09	163.04	338.1	C16H18O8	--	--	-	-	-	-

## Sheet: Table S9-6
Table S9-6 DAMs of roots in Z-CRK vs Z-TR
No.	index	Z-CKR-1	Z-CKR-2	Z-CKR-3	Z-TR-1	Z-TR-2	Z-TR-3	control_mean	case_mean	log2_FC(case_mean/control_mean)	Pvalue	fdr	vip	Compounds	Class	Ion mode	Q1 (Da)	Q3 (Da)	Molecular Weight (Da)	Formula	CAS	HMDB	C_ID	Pathway	KEGG_B_class	KEGG_A_class
1	Lmsp004851	5.81306e+07	4.41858e+07	7.24038e+07	9.17143e+07	9.54052e+07	8.67348e+07	5.82401e+07	9.12848e+07	0.648362	0.0178958	0.158327	7.46656	3-Hydroxyphloretin	Flavonoids	[M+H]+	291.086	123.044	290.079	C15H14O6	-	HMDB0029253	-	-	-	-
2	mws1587	1.24178e+08	1.12389e+08	1.05044e+08	8.56727e+07	8.94436e+07	9.01823e+07	1.1387e+08	8.84329e+07	-0.364737	0.0114421	0.129503	6.80591	L-Norleucine	Amino acids and derivatives	[M+H]+	132.102	86	131.095	C6H13NO2	327-57-1	HMDB0001645	-	-	-	-
3	mws0227	8.71596e+07	7.44217e+07	7.29853e+07	5.49543e+07	5.78511e+07	5.93542e+07	7.81889e+07	5.73866e+07	-0.44625	0.0113398	0.129503	6.1807	L-Leucine	Amino acids and derivatives	[M+H]+	132.102	86.2	131.095	C6H13NO2	61-90-5	HMDB0000687	C00123	ko01100//Metabolic pathways;ko01110//Biosynthesis of secondary metabolites;ko01230//Biosynthesis of amino acids;ko02010//ABC transporters;ko01210//2-Oxocarboxylic acid metabolism;ko00970//Aminoacyl-tRNA biosynthesis;ko00290//Valine, leucine and isoleucine biosynthesis;ko00966//Glucosinolate biosynthesis;ko00280//Valine, leucine and isoleucine degradation	Amino acid metabolism;Biosynthesis of other secondary metabolites;Global and overview maps;Membrane transport;Translation	Environmental Information Processing;Genetic Information Processing;Metabolism
4	Hmpn005101	74597565	6.18756e+07	8.83686e+07	9.91767e+07	9.75869e+07	9.746e+07	7.49473e+07	9.80745e+07	0.388002	0.0393417	0.218583	6.04946	Sieboldin	Flavonoids	[M-H]-	451.123	289.07	452.131	C21H24O11	--	--	-	-	-	-
5	pmb3066	9.11734e+07	9.16246e+07	7.21585e+07	7.14357e+07	5.82977e+07	5.22278e+07	8.49855e+07	6.06537e+07	-0.486621	0.0467576	0.240542	6.00634	5-O-p-Coumaroylshikimic acid O-glucoside	Phenolic acids	[M-H]-	481.135	319.2	482.142	C22H26O12	--	--	-	-	-	-
6	Lmhp010190	3.12323e+07	2.19453e+07	4.37375e+07	6.21914e+07	4.63783e+07	5.44828e+07	3.2305e+07	5.43509e+07	0.750545	0.0473673	0.242779	6.00587	LysoPC 18:1(2n isomer)	Lipids	[M+H]+	522.355	184.073	521.348	C26H52NO7P	--	--	-	-	-	-
7	pmb0865	9.87041e+07	8.23825e+07	1.00144e+08	1.21689e+08	1.09692e+08	1.09748e+08	9.37434e+07	1.1371e+08	0.278566	0.0454122	0.236447	5.70301	LysoPC 18:3(2n isomer)	Lipids	[M+H]+	518.324	184.073	517.317	C26H48NO7P	--	--	-	-	-	-
8	pmn001421	5.32779e+07	5.45863e+07	5.40979e+07	3.53154e+07	4.0939e+07	3.72439e+07	5.39874e+07	3.78328e+07	-0.512986	0.000674377	0.0279384	5.60849	3-O-p-Coumaroylquinic acid	Phenolic acids	[M-H]-	337.093	191.05	338.1	C16H18O8	-	HMDB0029681	-	-	-	-
9	pmb3074	6.0108e+07	5.94619e+07	5.55619e+07	4.41133e+07	4.1733e+07	4.40345e+07	5.83773e+07	4.32936e+07	-0.431254	0.00074122	0.0279384	5.32823	5-O-p-Coumaroylquinic acid	Phenolic acids	[M-H]-	337.093	191.05	338.1	C16H18O8	--	--	C12208	ko01110//Biosynthesis of secondary metabolites;ko00941//Flavonoid biosynthesis;ko00940//Phenylpropanoid biosynthesis;ko00945//Stilbenoid, diarylheptanoid and gingerol biosynthesis	Biosynthesis of other secondary metabolites;Global and overview maps	Metabolism
10	Lmhp008589	3.68732e+07	3.47049e+07	3.98737e+07	5.47739e+07	4.93823e+07	5.08713e+07	3.71506e+07	5.16759e+07	0.476106	0.00271634	0.0563133	5.26036	LysoPE 18:3(2n isomer)	Lipids	[M+H]+	476.277	335.258	475.27	C23H42NO7P	--	--	-	-	-	-
11	pme3207	445822	453561	651971	1.40266e+07	1.41515e+07	1.32271e+07	517118	1.38017e+07	4.73821	1.50059e-06	0.000416864	5.08684	Muconic acid	Organic acids	[M-H]-	141.019	59	142.027	C6H6O4	1119-72-8	HMDB0006331	C02480	ko01100//Metabolic pathways;ko01120//Microbial metabolism in diverse environments;ko01220//Degradation of aromatic compounds	Global and overview maps	Metabolism
12	mws0256	3.94321e+07	3.885e+07	3.55941e+07	2.61491e+07	2.94189e+07	2.84435e+07	3.79587e+07	2.80038e+07	-0.438807	0.00293554	0.0566434	4.35757	L-Valine	Amino acids and derivatives	[M+H]+	118.086	72.1	117.079	C5H11NO2	72-18-4	HMDB0000883	C00183	ko01100//Metabolic pathways;ko01110//Biosynthesis of secondary metabolites;ko01130//Biosynthesis of antibiotics;ko01230//Biosynthesis of amino acids;ko02010//ABC transporters;ko01210//2-Oxocarboxylic acid metabolism;ko00970//Aminoacyl-tRNA biosynthesis;ko00460//Cyanoamino acid metabolism;ko00770//Pantothenate and CoA biosynthesis;ko00290//Valine, leucine and isoleucine biosynthesis;ko00966//Gluco…	Amino acid metabolism;Biosynthesis of other secondary metabolites;Global and overview maps;Membrane transport;Metabolism of cofactors and vitamins;Metabolism of other amino acids;Translation	Environmental Information Processing;Genetic Information Processing;Metabolism
13	mws0250	2.97024e+07	2.84256e+07	1.96316e+07	1.47268e+07	1.50151e+07	1.53912e+07	2.59199e+07	1.50444e+07	-0.784835	0.0265567	0.185363	4.27133	L-Tyrosine	Amino acids and derivatives	[M+H]+	182.081	136.1	181.074	C9H11NO3	60-18-4	HMDB0000158	C00082	ko01100//Metabolic pathways;ko01110//Biosynthesis of secondary metabolites;ko01130//Biosynthesis of antibiotics;ko01230//Biosynthesis of amino acids;ko01210//2-Oxocarboxylic acid metabolism;ko00940//Phenylpropanoid biosynthesis;ko00970//Aminoacyl-tRNA biosynthesis;ko00350//Tyrosine metabolism;ko00360//Phenylalanine metabolism;ko00400//Phenylalanine, tyrosine and tryptophan biosynthesis;ko00460//C…	Amino acid metabolism;Biosynthesis of other secondary metabolites;Global and overview maps;Metabolism of cofactors and vitamins;Metabolism of other amino acids;Translation	Genetic Information Processing;Metabolism
14	pme0021	8.94346e+07	8.45193e+07	8.60485e+07	7.29965e+07	7.21517e+07	8.27211e+07	8.66675e+07	7.59564e+07	-0.190319	0.0439629	0.23307	4.23506	L-Phenylalanine	Amino acids and derivatives	[M+H]+	166.086	120.081	165.071	C9H11NO2	63-91-2	HMDB0000159	C00079	ko01100//Metabolic pathways;ko01110//Biosynthesis of secondary metabolites;ko01130//Biosynthesis of antibiotics;ko01230//Biosynthesis of amino acids;ko02010//ABC transporters;ko01210//2-Oxocarboxylic acid metabolism;ko00940//Phenylpropanoid biosynthesis;ko00970//Aminoacyl-tRNA biosynthesis;ko00360//Phenylalanine metabolism;ko00400//Phenylalanine, tyrosine and tryptophan biosynthesis;ko00460//Cyan…	Amino acid metabolism;Biosynthesis of other secondary metabolites;Global and overview maps;Membrane transport;Metabolism of other amino acids;Translation	Environmental Information Processing;Genetic Information Processing;Metabolism
15	pme1474	2.56174e+07	1.75597e+07	2.6892e+07	1.6062e+07	1.22308e+07	1.44251e+07	2.33564e+07	1.42393e+07	-0.713939	0.0433656	0.232433	3.84476	5'-Deoxy-5'-(methylthio)adenosine	Nucleotides and derivatives	[M+H]+	298.097	136	297.09	C11H15N5O3S	2457-80-9	HMDB0001173	C00170	ko01100//Metabolic pathways;ko00270//Cysteine and methionine metabolism;ko00908//Zeatin biosynthesis	Amino acid metabolism;Global and overview maps;Metabolism of terpenoids and polyketides	Metabolism
16	mws0001	6.2501e+07	7.07193e+07	6.74757e+07	55549626	61035942	5.74892e+07	6.68987e+07	5.80249e+07	-0.205305	0.036872	0.213184	3.82619	L-Asparagine	Amino acids and derivatives	[M+H]+	133.061	74	132.054	C4H8N2O3	70-47-3	HMDB0000168	C00152	ko01100//Metabolic pathways;ko01110//Biosynthesis of secondary metabolites;ko01230//Biosynthesis of amino acids;ko00970//Aminoacyl-tRNA biosynthesis;ko00250//Alanine, aspartate and glutamate metabolism;ko00460//Cyanoamino acid metabolism	Amino acid metabolism;Global and overview maps;Metabolism of other amino acids;Translation	Genetic Information Processing;Metabolism
17	mws0275	5.77355e+07	5.93998e+07	5.17674e+07	4.64537e+07	4.88808e+07	4.82325e+07	5.63009e+07	4.78557e+07	-0.234468	0.025393	0.183588	3.78852	L-Malic acid	Organic acids	[M-H]-	133.014	71.0145	134.022	C4H6O5	97-67-6	HMDB0000156	C00149	ko01100//Metabolic pathways;ko01110//Biosynthesis of secondary metabolites;ko01120//Microbial metabolism in diverse environments;ko01130//Biosynthesis of antibiotics;ko01200//Carbon metabolism;ko00630//Glyoxylate and dicarboxylate metabolism;ko00710//Carbon fixation in photosynthetic organisms;ko00020//Citrate cycle (TCA cycle);ko00620//Pyruvate metabolism	Carbohydrate metabolism;Energy metabolism;Global and overview maps	Metabolism
18	pme0014	7.75105e+07	7.94409e+07	7.77271e+07	69259388	7.10996e+07	7.20122e+07	7.82261e+07	7.07904e+07	-0.144097	0.00184081	0.0482431	3.76821	L-Glutamic acid	Amino acids and derivatives	[M+H]+	148.06	84	147.053	C5H9NO4	-	HMDB0060475	C00025	ko01100//Metabolic pathways;ko01110//Biosynthesis of secondary metabolites;ko01120//Microbial metabolism in diverse environments;ko01130//Biosynthesis of antibiotics;ko01230//Biosynthesis of amino acids;ko02010//ABC transporters;ko01200//Carbon metabolism;ko01210//2-Oxocarboxylic acid metabolism;ko00970//Aminoacyl-tRNA biosynthesis;ko00330//Arginine and proline metabolism;ko00630//Glyoxylate and …	Amino acid metabolism;Biosynthesis of other secondary metabolites;Carbohydrate metabolism;Energy metabolism;Global and overview maps;Membrane transport;Metabolism of cofactors and vitamins;Metabolism of other amino acids;Translation	Environmental Information Processing;Genetic Information Processing;Metabolism
19	mws0018	3.38657e+07	3.29461e+07	3.26194e+07	2.50569e+07	2.57099e+07	2.68633e+07	3.31437e+07	2.58767e+07	-0.35708	0.000357017	0.0206624	3.765	Spermine	Alkaloids	[M+H]+	203.223	83	202.216	C10H26N4	71-44-3	HMDB0001256	C00750	ko01100//Metabolic pathways;ko00330//Arginine and proline metabolism;ko00410//beta-Alanine metabolism;ko00480//Glutathione metabolism	Amino acid metabolism;Global and overview maps;Metabolism of other amino acids	Metabolism
20	Lmlp012720	1.39409e+08	1.3774e+08	140423547	1.49077e+08	1.47919e+08	1.4389e+08	1.39191e+08	1.46962e+08	0.0783819	0.0114566	0.129503	3.75289	Dibutyl phthalate*	Phenolic acids	[M+H]+	279.158	149.023	278.152	C16H22O4	--	--	-	-	-	-
21	Lmlp006175	1.58767e+07	2.21407e+07	1.83582e+07	9.86015e+06	1.26624e+07	1.18812e+07	1.87919e+07	1.14679e+07	-0.712506	0.0216638	0.172148	3.5347	Isosalipurposide (Phlorizin Chalcone)	Flavonoids	[M+H]+	435.129	273.089	434.121	C21H22O10	--	--	C16406	ko00941//Flavonoid biosynthesis	Biosynthesis of other secondary metabolites	Metabolism
22	Lmbn001754	1.67949e+06	1.59576e+06	1.27981e+06	7.72945e+06	7.02446e+06	8.15764e+06	1.51836e+06	7.63718e+06	2.33053	6.43315e-05	0.00558478	3.44794	3-Isopropylmalic Acid	Organic acids	[M-H]-	175.061	115.04	176.069	C7H12O5	921-28-8	HMDB0012156	C04411	ko01100//Metabolic pathways;ko01110//Biosynthesis of secondary metabolites;ko01230//Biosynthesis of amino acids;ko01210//2-Oxocarboxylic acid metabolism;ko00290//Valine, leucine and isoleucine biosynthesis	Amino acid metabolism;Global and overview maps	Metabolism
23	Zmgn001448	1.67949e+06	1.59576e+06	1.27981e+06	7.72945e+06	7.02446e+06	8.15764e+06	1.51836e+06	7.63718e+06	2.33053	6.43315e-05	0.00558478	3.44794	2-Propylmalic Acid	Organic acids	[M-H]-	175.061	115.04	176.069	C7H12O5	--	--	C05994	ko00620//Pyruvate metabolism	Carbohydrate metabolism	Metabolism
24	pmb3101	1.63746e+06	1.70551e+06	1.35083e+06	7.77241e+06	6.73983e+06	8.2508e+06	1.5646e+06	7.58768e+06	2.27786	0.000194599	0.0128714	3.41903	2-Isopropylmalic Acid	Organic acids	[M-H]-	175.061	115.044	176.069	C7H12O5	3237-44-3	HMDB0000402	C02504	ko01100//Metabolic pathways;ko01110//Biosynthesis of secondary metabolites;ko01230//Biosynthesis of amino acids;ko01210//2-Oxocarboxylic acid metabolism;ko00290//Valine, leucine and isoleucine biosynthesis;ko00620//Pyruvate metabolism	Amino acid metabolism;Carbohydrate metabolism;Global and overview maps	Metabolism
25	mws0281	1.76694e+08	177587982	1.77701e+08	1.68259e+08	1.71287e+08	1.74369e+08	1.77328e+08	1.71305e+08	-0.0498495	0.0283047	0.189929	3.27101	Citric Acid	Organic acids	[M-H]-	191.02	111.009	192.027	C6H8O7	77-92-9	HMDB0000094	C00158	ko01100//Metabolic pathways;ko01110//Biosynthesis of secondary metabolites;ko01120//Microbial metabolism in diverse environments;ko01130//Biosynthesis of antibiotics;ko01230//Biosynthesis of amino acids;ko01200//Carbon metabolism;ko01210//2-Oxocarboxylic acid metabolism;ko00630//Glyoxylate and dicarboxylate metabolism;ko00250//Alanine, aspartate and glutamate metabolism;ko00020//Citrate cycle (TC…	Amino acid metabolism;Carbohydrate metabolism;Global and overview maps	Metabolism
26	pme2679	1.67858e+07	1.53458e+07	1.39098e+07	8.92524e+06	1.02932e+07	9.9261e+06	1.53471e+07	9.71485e+06	-0.659706	0.00368424	0.0656077	3.26881	L-Allo-isoleucine	Amino acids and derivatives	[M+H]+	132	86	131.095	C6H13NO2	1509-34-8	HMDB0000557	-	-	-	-
27	MWStz070	1.70585e+07	1.48988e+07	1.12622e+07	8.36951e+06	8.21574e+06	8.35502e+06	1.44065e+07	8.31342e+06	-0.793205	0.0227341	0.173503	3.22411	N-(2-Hydroxy-4-methoxyphenyl)acetamide	Alkaloids	[M+H]+	182.081	91.0548	181.074	C9H11NO3	--	--	-	-	-	-
28	HJN087	1.55103e+07	1.90225e+07	1.56657e+07	9.39531e+06	1.16788e+07	1.20769e+07	1.67328e+07	1.10503e+07	-0.598589	0.0160312	0.152365	3.16741	Naringenin-4'-O-glucoside	Flavonoids	[M-H]-	433.12	271.065	434.121	C21H22O10	--	--	-	-	-	-
29	pmb0981	6.68129e+06	4.25142e+06	3.94096e+06	1.03082e+07	8.96121e+06	9.46495e+06	4.95789e+06	9.57814e+06	0.950019	0.00829858	0.105851	2.89524	Adenosine 5'-monophosphate	Nucleotides and derivatives	[M+H]+	348.07	136	347.063	C10H14N5O7P	61-19-8	HMDB0000045	C00020	ko01100//Metabolic pathways;ko01110//Biosynthesis of secondary metabolites;ko01130//Biosynthesis of antibiotics;ko00230//Purine metabolism;ko00908//Zeatin biosynthesis	Global and overview maps;Metabolism of terpenoids and polyketides;Nucleotide metabolism	Metabolism
30	pmp001264	1.82563e+07	1.48393e+07	1.33203e+07	1.03114e+07	1.08682e+07	1.09668e+07	1.5472e+07	1.07155e+07	-0.529963	0.0320537	0.197423	2.84856	Hexadecylsphingosine	Lipids	[M+H]+	274.274	256.265	273.267	C16H35NO2	--	--	-	-	-	-
31	pmb1650	8.48733e+07	8.41064e+07	8.62128e+07	9.07634e+07	8.78331e+07	8.971e+07	8.50642e+07	8.94355e+07	0.0722963	0.0143413	0.146471	2.81878	Octadeca-11E,13E,15Z-trienoic acid	Lipids	[M+H]+	279.2	149.4	278.225	C18H30O2	--	--	-	-	-	-
32	Lmxp011770	165933691	1.64449e+08	1.6613e+08	1.69651e+08	1.68402e+08	1.71248e+08	1.65504e+08	1.69767e+08	0.0366902	0.0121499	0.133938	2.72969	Diisobutyl phthalate*	Phenolic acids	[M+H]+	279.159	149.023	278.152	C16H22O4	--	--	-	-	-	-
33	mws0216	1.03808e+07	1.00874e+07	8.4784e+06	5.24742e+06	6.44537e+06	5.91998e+06	9.64886e+06	5.87093e+06	-0.716771	0.00528809	0.0831838	2.65858	Trans-4-Hydroxy-L-proline	Amino acids and derivatives	[M+H]+	132.065	86	131.058	C5H9NO3	-	HMDB0036576	C01157	ko01100//Metabolic pathways;ko00330//Arginine and proline metabolism	Amino acid metabolism;Global and overview maps	Metabolism
34	MWS1709	2.02343e+07	2.04577e+07	1.71548e+07	1.46614e+07	1.5668e+07	1.58119e+07	1.92822e+07	1.53805e+07	-0.326175	0.0256583	0.183708	2.58226	D-Malic acid	Organic acids	[M-H]-	133.014	71.0097	134.022	C4H6O5	636-61-3	HMDB0031518	C00497	ko00650//Butanoate metabolism	Carbohydrate metabolism	Metabolism
35	pme0274	1.33748e+07	1.05233e+07	9.70334e+06	7.49478e+06	7.88044e+06	7.55482e+06	1.12005e+07	7.64335e+06	-0.551286	0.033577	0.201028	2.45685	6-Aminocaproic acid	Organic acids	[M+H]+	132.102	69	131.095	C6H13NO2	60-32-2	HMDB0001901	C02378	ko01100//Metabolic pathways;ko01120//Microbial metabolism in diverse environments	Global and overview maps	Metabolism
36	mws0458	6.81153e+06	6.07191e+06	6.49862e+06	2.55554e+06	3.78253e+06	3.80243e+06	6.46069e+06	3.38017e+06	-0.934593	0.00268724	0.0563133	2.45258	Vanillin; 4-Hydroxy-3-Methoxybenzaldehyde	Phenolic acids	[M-H]-	151.04	136	152.047	C8H8O3	--	--	C00755	ko01100//Metabolic pathways;ko01110//Biosynthesis of secondary metabolites;ko01120//Microbial metabolism in diverse environments;ko00360//Phenylalanine metabolism	Amino acid metabolism;Global and overview maps	Metabolism
37	Lmbn000198	1.8085e+07	1.88157e+07	1.6107e+07	1.36902e+07	1.4681e+07	1.47885e+07	1.76692e+07	1.43866e+07	-0.296517	0.0203952	0.165666	2.38754	3-Dehydro-L-Threonic Acid	Others	[M-H]-	133.014	71.0139	134.022	C4H6O5	--	--	C03064	ko00053//Ascorbate and aldarate metabolism	Carbohydrate metabolism	Metabolism
38	MWS2070	880485	696238	568505	3.72909e+06	3.48486e+06	3.41162e+06	715076	3.54186e+06	2.30834	2.8075e-05	0.00304618	2.34975	Propyl 4-hydroxybenzoate	Phenolic acids	[M-H]-	179.072	92.0265	180.079	C10H12O3	94-13-3	HMDB0032574	-	-	-	-
39	pmb0881	1.43028e+07	1.22579e+07	1.22997e+07	1.73073e+07	1.50334e+07	1.59746e+07	1.29535e+07	1.61051e+07	0.314177	0.028841	0.190289	2.33637	LysoPE 18:2	Lipids	[M+H]+	478.293	337.274	477.286	C23H44NO7P	--	--	-	-	-	-
40	pmp001287	1.30083e+07	1.21503e+07	1.16704e+07	9.30275e+06	8.59052e+06	1.00603e+07	1.22764e+07	9.31787e+06	-0.39781	0.0068623	0.0982654	2.31896	N-Benzylmethylene isomethylamine	Alkaloids	[M+H]+	120.081	103.055	119.073	C8H9N	--	--	-	-	-	-
41	Hmgp002148	7.26692e+06	8.38854e+06	7.31395e+06	1.11615e+07	9.58452e+06	1.06179e+07	7.65647e+06	1.04546e+07	0.449393	0.0090185	0.110135	2.30477	Nepetin-7-O-alloside*	Flavonoids	[M+H]+	479.12	317.06	478.112	C22H22O12	--	--	-	-	-	-
42	pmb3081	1.15083e+07	1.06969e+07	1.40311e+07	1.54455e+07	1.45012e+07	1.57147e+07	1.20788e+07	1.52205e+07	0.333538	0.0424537	0.230344	2.24117	Glucarate O-Phosphoric acid	Others	[M-H]-	288.997	97	290.004	C6H11PO11	--	--	-	-	-	-
43	mws0219	8.88746e+06	9.47608e+06	7.73886e+06	5.60916e+06	6.49276e+06	5.81291e+06	8.7008e+06	5.97161e+06	-0.543028	0.00903912	0.110135	2.22029	L-Aspartic Acid	Amino acids and derivatives	[M-H]-	132.03	88	133.037	C4H7NO4	56-84-8	HMDB0000191	C00049	ko01100//Metabolic pathways;ko01110//Biosynthesis of secondary metabolites;ko01120//Microbial metabolism in diverse environments;ko01130//Biosynthesis of antibiotics;ko01230//Biosynthesis of amino acids;ko02010//ABC transporters;ko01200//Carbon metabolism;ko01210//2-Oxocarboxylic acid metabolism;ko00970//Aminoacyl-tRNA biosynthesis;ko00760//Nicotinate and nicotinamide metabolism;ko00270//Cysteine…	Amino acid metabolism;Biosynthesis of other secondary metabolites;Energy metabolism;Global and overview maps;Membrane transport;Metabolism of cofactors and vitamins;Metabolism of other amino acids;Translation	Environmental Information Processing;Genetic Information Processing;Metabolism
44	Lmjp003044	7.18362e+06	8.57377e+06	7.68481e+06	1.06539e+07	9.86975e+06	1.05054e+07	7.81407e+06	1.03431e+07	0.404516	0.0058671	0.0905489	2.19282	Isorhamnetin-3-O-Glucoside*	Flavonoids	[M+H]+	479.118	317.062	478.111	C22H22O12	--	--	-	-	-	-
45	Hmcp002207	7.26679e+06	8.85283e+06	8.5158e+06	1.09648e+07	1.0972e+07	1.0309e+07	8.21181e+06	1.07486e+07	0.388375	0.00874263	0.109401	2.16722	Isorhamnetin-7-O-glucoside (Brassicin)*	Flavonoids	[M+H]+	479.118	317.06	478.111	C22H22O12	--	--	-	-	-	-
46	pmn001423	9.35168e+06	9.71454e+06	7.46583e+06	1.15716e+07	1.14891e+07	1.13433e+07	8.84402e+06	1.1468e+07	0.37484	0.0199907	0.164712	2.14413	Roseoside	Others	[M-H]-	385.187	223.13	386.194	C19H30O8	--	--	-	-	-	-
47	pmc0274	1.70841e+07	1.6815e+07	1.55085e+07	1.32206e+07	1.36778e+07	1.48151e+07	1.64692e+07	1.39045e+07	-0.244219	0.0195137	0.164712	2.1316	6-Methylmercaptopurine	Nucleotides and derivatives	[M+H]+	167.1	121.1	166.031	C6H6N4S	-	HMDB0060412	-	-	-	-
48	mws4183	8.13151e+06	9.1891e+06	8.80798e+06	5.00626e+06	6.36347e+06	7.24592e+06	8.70953e+06	6.20522e+06	-0.489113	0.0255093	0.183588	2.10512	Quercetin-3-O-arabinoside	Flavonoids	[M-H]-	433.078	300.033	434.085	C20H18O11	--	--	-	-	-	-
49	Lmjp002906	7.79206e+06	9.52207e+06	9.14614e+06	1.1838e+07	1.0326e+07	1.12696e+07	8.82009e+06	1.11445e+07	0.337469	0.0275553	0.187619	2.04564	Rhamnetin-3-O-Glucoside*	Flavonoids	[M+H]+	479.118	317.065	478.111	C22H22O12	--	--	-	-	-	-
50	pme0006	1.05596e+07	1.03453e+07	1.15851e+07	8.35941e+06	9.32537e+06	7.93292e+06	1.083e+07	8.53923e+06	-0.342852	0.0151632	0.148606	2.02872	L-Proline	Amino acids and derivatives	[M+H]+	116.071	70.1	115.063	C5H9NO2	147-85-3	HMDB0000162	C00148	ko01100//Metabolic pathways;ko01110//Biosynthesis of secondary metabolites;ko01130//Biosynthesis of antibiotics;ko01230//Biosynthesis of amino acids;ko02010//ABC transporters;ko00970//Aminoacyl-tRNA biosynthesis;ko00330//Arginine and proline metabolism;ko00332//Carbapenem biosynthesis	Amino acid metabolism;Biosynthesis of other secondary metabolites;Global and overview maps;Membrane transport;Translation	Environmental Information Processing;Genetic Information Processing;Metabolism
51	mws0856	8.3022e+06	9.61742e+06	8.02127e+06	1.0353e+07	1.13658e+07	1.12254e+07	8.64697e+06	1.09814e+07	0.344796	0.0162706	0.152365	2.00326	Quercetin-4'-O-glucoside (Spiraeoside)	Flavonoids	[M-H]-	463.088	301	464.096	C21H20O12	--	--	-	-	-	-
52	pme0193	7.00632e+06	6.64438e+06	4.71674e+06	3.75227e+06	3.91536e+06	3.47128e+06	6.12248e+06	3.71297e+06	-0.721543	0.0289502	0.190289	2.00057	L-Glutamine	Amino acids and derivatives	[M+H]+	147.076	84	146.069	C5H10N2O3	5959-95-5	HMDB0003423	C00064	ko01100//Metabolic pathways;ko01120//Microbial metabolism in diverse environments;ko01230//Biosynthesis of amino acids;ko02010//ABC transporters;ko00230//Purine metabolism;ko00240//Pyrimidine metabolism;ko00970//Aminoacyl-tRNA biosynthesis;ko00630//Glyoxylate and dicarboxylate metabolism;ko00250//Alanine, aspartate and glutamate metabolism;ko00220//Arginine biosynthesis;ko00910//Nitrogen metaboli…	Amino acid metabolism;Carbohydrate metabolism;Energy metabolism;Global and overview maps;Membrane transport;Nucleotide metabolism;Translation	Environmental Information Processing;Genetic Information Processing;Metabolism
53	MWStz040	1.02572e+07	1.05018e+07	1.0601e+07	8.09763e+06	9.10668e+06	7.68392e+06	1.04534e+07	8.29608e+06	-0.333465	0.00769155	0.104741	1.99112	Pterolactam	Alkaloids	[M+H]+	116.07	70.0668	115.063	C5H9NO2	38072-88-7	HMDB0034208	-	-	-	-
54	pme0026	6.65453e+06	6.29269e+06	4.77193e+06	3.63366e+06	3.78964e+06	3.48365e+06	5.90639e+06	3.63565e+06	-0.700063	0.0176659	0.157295	1.98146	L-Lysine	Amino acids and derivatives	[M+H]+	147.113	84	146.106	C6H14N2O2	-	HMDB0062809	C00047	ko01100//Metabolic pathways;ko01110//Biosynthesis of secondary metabolites;ko01120//Microbial metabolism in diverse environments;ko01130//Biosynthesis of antibiotics;ko01230//Biosynthesis of amino acids;ko02010//ABC transporters;ko01210//2-Oxocarboxylic acid metabolism;ko00970//Aminoacyl-tRNA biosynthesis;ko00310//Lysine degradation;ko00960//Tropane, piperidine and pyridine alkaloid biosynthesis;…	Amino acid metabolism;Biosynthesis of other secondary metabolites;Global and overview maps;Membrane transport;Metabolism of cofactors and vitamins;Translation	Environmental Information Processing;Genetic Information Processing;Metabolism
55	mws1337	1.22716e+07	1.23213e+07	1.14191e+07	1.43088e+07	1.3083e+07	1.53851e+07	1.2004e+07	1.42589e+07	0.24835	0.0361058	0.211607	1.94079	D-Pantothenic Acid	Others	[M+H]+	220.118	202.1	219.111	C9H17NO5	79-83-4	HMDB0000210	C00864	ko01100//Metabolic pathways;ko01110//Biosynthesis of secondary metabolites;ko00770//Pantothenate and CoA biosynthesis;ko00410//beta-Alanine metabolism	Global and overview maps;Metabolism of cofactors and vitamins;Metabolism of other amino acids	Metabolism
56	mws0628	2.99542e+06	2.96036e+06	4.35786e+06	1.08387e+06	1.72765e+06	1.99821e+06	3.43788e+06	1.60325e+06	-1.10053	0.0264095	0.185363	1.79935	4-Hydroxybenzaldehyde	Phenolic acids	[M-H]-	121.029	92	122.037	C7H6O2	123-08-0	HMDB0011718	C00633	ko01100//Metabolic pathways;ko01120//Microbial metabolism in diverse environments	Global and overview maps	Metabolism
57	Xmyp005654	3.03241e+06	3.38799e+06	4.47223e+06	5.02659e+06	5.56379e+06	6.02892e+06	3.63088e+06	5.53977e+06	0.609508	0.0214976	0.172148	1.77349	Kaempferol-4'-O-glucoside*	Flavonoids	[M+H]+	449.106	287.056	448.101	C21H20O11	--	--	-	-	-	-
58	mws1090	8.08872e+06	7.77449e+06	6.48333e+06	5.39019e+06	5.74115e+06	5.76545e+06	7.44885e+06	5.63226e+06	-0.403303	0.0229525	0.174213	1.77128	Glucose-1-phosphate	Others	[M-H]-	259.022	97	260.03	C6H13O9P	59-56-3	HMDB0001586	C00103	ko01100//Metabolic pathways;ko01110//Biosynthesis of secondary metabolites;ko01120//Microbial metabolism in diverse environments;ko01130//Biosynthesis of antibiotics;ko00052//Galactose metabolism;ko00520//Amino sugar and nucleotide sugar metabolism;ko00040//Pentose and glucuronate interconversions;ko00500//Starch and sucrose metabolism;ko00010//Glycolysis / Gluconeogenesis	Carbohydrate metabolism;Global and overview maps	Metabolism
59	pmb0964	75733.5	49415.4	87850.8	1.52272e+06	1.5103e+06	1.52034e+06	70999.9	1.51779e+06	4.41801	2.80653e-08	2.43958e-05	1.67796	Isopentenyladenine-7-N-glucoside	Nucleotides and derivatives	[M+H]+	366.2	204.1	365.17	C16H23N5O5	--	--	-	-	-	-
60	pmn001706	8.2907e+06	7.18971e+06	6.7278e+06	6.12599e+06	5.53829e+06	5.60725e+06	7.40274e+06	5.75718e+06	-0.362697	0.0300534	0.191629	1.6431	2-Hydroxyoleanolic acid	Terpenoids	[M-H]-	471.348	471.35	472.355	C30H48O4	--	--	-	-	-	-
61	mws0866	7.98204e+06	8.45161e+06	7.0316e+06	5.77363e+06	6.36227e+06	6.57231e+06	7.82175e+06	6.23607e+06	-0.326854	0.0300756	0.191629	1.64012	D-Glucose 6-phosphate	Others	[M-H]-	259.022	96.9702	260.03	C6H13O9P	56-73-5	HMDB0001401	C00092	ko01100//Metabolic pathways;ko01130//Biosynthesis of antibiotics;ko00500//Starch and sucrose metabolism;ko04931//Insulin resistance;ko00562//Inositol phosphate metabolism	Carbohydrate metabolism;Endocrine and metabolic diseases;Global and overview maps	Human Diseases;Metabolism
62	pmb3023	6.62739e+06	7.41471e+06	5.77362e+06	4.92769e+06	5.25592e+06	5.27964e+06	6.60524e+06	5.15442e+06	-0.357801	0.0408473	0.223374	1.52416	Eriodictyol-8-C-glucoside	Flavonoids	[M-H]-	449.109	287	450.116	C21H22O11	--	--	-	-	-	-
63	mws0014	4.35646e+06	2.91781e+06	3.30868e+06	1.98277e+06	2.1679e+06	2.5706e+06	3.52765e+06	2.24042e+06	-0.654938	0.0498763	0.249478	1.47171	Ferulic acid*	Phenolic acids	[M-H]-	193.051	134.01	194.058	C10H10O4	--	--	C01494	ko01100//Metabolic pathways;ko01110//Biosynthesis of secondary metabolites;ko00940//Phenylpropanoid biosynthesis	Biosynthesis of other secondary metabolites;Global and overview maps	Metabolism
64	mws1346	2.01158e+06	2.01677e+06	1.79865e+06	870402	872342	717430	1.94233e+06	820058	-1.24399	0.000220743	0.0139369	1.46384	DL-2-Aminoadipic acid	Alkaloids	[M+H]+	162.076	98	161.069	C6H11NO4	542-32-5	HMDB0000510	C00956	ko01100//Metabolic pathways;ko01110//Biosynthesis of secondary metabolites;ko01130//Biosynthesis of antibiotics;ko01230//Biosynthesis of amino acids;ko01210//2-Oxocarboxylic acid metabolism;ko00310//Lysine degradation;ko00300//Lysine biosynthesis	Amino acid metabolism;Global and overview maps	Metabolism
65	pme3967	3.13041e+06	3.17575e+06	3.20448e+06	2.15291e+06	2.0994e+06	2.13765e+06	3.17021e+06	2.12999e+06	-0.573735	2.63131e-06	0.000609149	1.41894	2-(Dimethylamino)guanosine	Nucleotides and derivatives	[M+H]+	312.13	180	311.123	C12H17N5O5	--	--	-	-	-	-
66	Lmcp002302	3.03676e+06	3.38395e+06	3.21735e+06	2.21446e+06	2.27162e+06	2.24445e+06	3.21269e+06	2.24351e+06	-0.518023	0.000674489	0.0279384	1.35293	N6-(2-Hydroxyethyl)adenosine	Nucleotides and derivatives	[M+H]+	312.13	180.088	311.123	C12H17N5O5	--	--	-	-	-	-
67	Zmdp002216	1.2452e+06	1.22473e+06	1.36104e+06	2.21867e+06	2.04138e+06	2.37532e+06	1.27699e+06	2.21179e+06	0.79247	0.000892152	0.0302244	1.33426	L-γ-Glutamyl-L-leucine	Amino acids and derivatives	[M+H]+	261.145	86.0968	260.137	C11H20N2O5	2566-39-4	HMDB0011171	-	-	-	-
68	pme0195	9	9	9	1.04207e+06	759337	800029	9	867144	16.556	0.000601426	0.027846	1.30488	L-Cysteine	Amino acids and derivatives	[M-H]-	120.02	62	121.02	C3H7NO2S	52-90-4	HMDB0000574	C00097	ko01100//Metabolic pathways;ko01110//Biosynthesis of secondary metabolites;ko01120//Microbial metabolism in diverse environments;ko01130//Biosynthesis of antibiotics;ko01230//Biosynthesis of amino acids;ko01200//Carbon metabolism;ko00970//Aminoacyl-tRNA biosynthesis;ko00270//Cysteine and methionine metabolism;ko00260//Glycine, serine and threonine metabolism;ko00460//Cyanoamino acid metabolism;ko…	Amino acid metabolism;Biosynthesis of other secondary metabolites;Energy metabolism;Folding, sorting and degradation;Global and overview maps;Metabolism of cofactors and vitamins;Metabolism of other amino acids;Translation	Genetic Information Processing;Metabolism
69	zjgp122004	1.36148e+06	887338	1.99894e+06	2.69799e+06	2.37696e+06	2.25173e+06	1.41592e+06	2.44223e+06	0.786458	0.0421412	0.229546	1.28946	Okanin-3'-O-β-D-glucoside	Flavonoids	[M+H]+	451.123	289.072	450.116	C21H22O11	--	--	-	-	-	-
70	Zmdp000972	2.8531e+06	2.2567e+06	1.78368e+06	1.28049e+06	1.36706e+06	1.2784e+06	2.29782e+06	1.30865e+06	-0.812187	0.0334418	0.201028	1.28864	S-Methyl-L-cysteine	Amino acids and derivatives	[M+H]+	136.042	91.0537	135.035	C4H9NO2S	1187-84-4	HMDB0002108	-	-	-	-
71	pmb2928	3.51234e+06	3.87087e+06	3.42146e+06	5.06753e+06	4.17358e+06	4.32777e+06	3.60156e+06	4.52296e+06	0.328646	0.0403247	0.222209	1.28443	Gallic acid-4-O-glucoside	Phenolic acids	[M-H]-	331	313.1	332.074	C13H16O10	--	--	-	-	-	-
72	pmp000263	9	9	9	893575	758061	839403	9	830347	16.4934	2.99082e-05	0.00304618	1.27617	Sanguisorbigenin	Terpenoids	[M+H]+	455.352	409.346	454.345	C30H46O3	6812-98-2	HMDB0035808	-	-	-	-
73	MWS2442	4.99311e+06	5.0339e+06	4.12872e+06	3.73897e+06	3.79316e+06	3.76461e+06	4.71858e+06	3.76558e+06	-0.325478	0.0321525	0.197423	1.25016	D-Fructose 6-Phosphate	Others	[M-H]-	259.022	96.9688	260.03	C6H13O9P	643-13-0	HMDB0000124	C00085	ko01100//Metabolic pathways;ko01120//Microbial metabolism in diverse environments;ko01200//Carbon metabolism;ko00052//Galactose metabolism;ko00710//Carbon fixation in photosynthetic organisms;ko00500//Starch and sucrose metabolism;ko04931//Insulin resistance	Carbohydrate metabolism;Endocrine and metabolic diseases;Energy metabolism;Global and overview maps	Human Diseases;Metabolism
74	Lmtn003441	3.35908e+06	3.66696e+06	2.91688e+06	2.4478e+06	2.28593e+06	2.6455e+06	3.31431e+06	2.45974e+06	-0.430199	0.0239615	0.178938	1.18855	2-Acetyl-3-hydroxyphenyl-1-O-glucoside	Phenolic acids	[M-H]-	311.114	149.061	312.121	C15H20O7	--	--	-	-	-	-
75	HJN003	3.4238e+06	3.46766e+06	2.78219e+06	3.93194e+06	3.90153e+06	4.03823e+06	3.22455e+06	3.95723e+06	0.295394	0.0313521	0.19705	1.10819	1-O-Sinapoyl-β-D-glucose	Phenolic acids	[M-H]-	385.113	223.062	386.122	C17H22O10	--	--	C01175	ko00940//Phenylpropanoid biosynthesis	Biosynthesis of other secondary metabolites	Metabolism
76	pmb2826	2.23841e+06	2.27785e+06	2.49752e+06	1.60926e+06	1.64307e+06	1.95681e+06	2.33793e+06	1.73638e+06	-0.429147	0.0117438	0.13155	1.046	L-Citramalic acid	Organic acids	[M-H]-	147.03	87.0081	148.037	C5H8O5	--	--	C02614	ko01100//Metabolic pathways;ko00660//C5-Branched dibasic acid metabolism	Carbohydrate metabolism;Global and overview maps	Metabolism
77	mws0230	2.0855e+06	2.16344e+06	2.02135e+06	1.35266e+06	1.65648e+06	1.58169e+06	2.0901e+06	1.53028e+06	-0.449777	0.00503503	0.0803869	1.03264	L-Threonine	Amino acids and derivatives	[M+H]+	120.066	74	119.058	C4H9NO3	72-19-5	HMDB0000167	C00188	ko01100//Metabolic pathways;ko01110//Biosynthesis of secondary metabolites;ko01120//Microbial metabolism in diverse environments;ko01130//Biosynthesis of antibiotics;ko01230//Biosynthesis of amino acids;ko02010//ABC transporters;ko00970//Aminoacyl-tRNA biosynthesis;ko00260//Glycine, serine and threonine metabolism;ko00290//Valine, leucine and isoleucine biosynthesis;ko00261//Monobactam biosynthes…	Amino acid metabolism;Biosynthesis of other secondary metabolites;Global and overview maps;Membrane transport;Metabolism of cofactors and vitamins;Translation	Environmental Information Processing;Genetic Information Processing;Metabolism
78	Zmzn000113	2.59811e+06	2.46977e+06	2.24372e+06	1.67774e+06	1.90132e+06	2.0164e+06	2.4372e+06	1.86515e+06	-0.385931	0.0163442	0.152365	1.0207	L-threo-3-Methylaspartate	Amino acids and derivatives	[M-H]-	146.047	102.056	147.053	C5H9NO4	--	--	C03618	ko01100//Metabolic pathways;ko01120//Microbial metabolism in diverse environments;ko01200//Carbon metabolism;ko00630//Glyoxylate and dicarboxylate metabolism;ko00660//C5-Branched dibasic acid metabolism	Carbohydrate metabolism;Global and overview maps	Metabolism

## Sheet: Table S9-7
Table S9-7 DAMs of leaves in M-CKR vs Z-CKR
No.	ID	M-CKL-1	M-CKL-2	M-CKL-3	Z-CKL-1	Z-CKL-2	Z-CKL-3	control_mean	case_mean	log2_FC(case_mean/control_mean)	Pvalue	fdr	vip	Compounds	Class	Ion mode	Q1 (Da)	Q3 (Da)	Molecular Weight (Da)	Formula	CAS	HMDB	C_ID	Pathway	KEGG_B_class	KEGG_A_class
1	mws0061	9	9	9	1.23057e+08	1.21297e+08	1.20555e+08	9	1.21636e+08	23.6881	8.29356e-09	5.36678e-06	8.01298	Quercetin-3-O-galactoside (Hyperin)*	Flavonoids	[M-H]-	463.088	300	464.096	C21H20O12	--	--	-	-	-	-
2	mws0277	5.67576e+07	5.36193e+07	6.75781e+07	198244878	9.81125e+07	1.79372e+08	5.93183e+07	1.58576e+08	1.41863	0.0328698	0.065433	6.67781	Quinic Acid	Organic acids	[M-H]-	191.056	85.0296	192.063	C7H12O6	91-63-4	HMDB0042004	C00296	ko00400//Phenylalanine, tyrosine and tryptophan biosynthesis	Amino acid metabolism	Metabolism
3	Hmpn005101	8.21993e+07	7.76899e+07	7.0752e+07	1.41978e+08	1.46053e+08	1.37923e+08	7.68804e+07	1.41985e+08	0.885046	8.95993e-05	0.00089176	5.83889	Sieboldin	Flavonoids	[M-H]-	451.123	289.07	452.131	C21H24O11	--	--	-	-	-	-
4	HJN086	2.3917e+06	9	1.95278e+06	5.94008e+07	6.07953e+07	5.61621e+07	1.44816e+06	5.8786e+07	5.34318	3.24504e-06	0.000176681	5.49876	Eriodictyol-3'-O-glucoside	Flavonoids	[M-H]-	449.11	287.057	450.116	C21H22O11	--	--	-	-	-	-
5	Lmmn004625	2.38402e+06	2.2146e+06	2.18389e+06	6.05817e+07	5.94216e+07	5.28306e+07	2.26083e+06	5.76113e+07	4.67142	2.14524e-05	0.000459591	5.39903	Dihydrokaempferol-7-O-glucoside	Flavonoids	[M-H]-	449.109	287.056	450.116	C21H22O11	--	--	-	-	-	-
6	HJAP148	544646	364530	470738	5.20161e+07	5.84353e+07	4.64704e+07	459971	5.23073e+07	6.82933	0.000115212	0.00106298	5.21092	Kaempferol-3-O-sambubioside	Flavonoids	[M+H]+	581.148	287.059	580.142	C26H28O15	--	--	-	-	-	-
7	Lmyp005841	314499	246043	169845	5.46845e+07	5.01649e+07	4.80588e+07	243462	5.09694e+07	7.70979	1.31071e-05	0.000331347	5.17061	Chrysin-7-O-glucoside	Flavonoids	[M+H]+	417.118	255.059	416.111	C21H20O9	--	--	-	-	-	-
8	Zmpn004068	7.94183e+07	6.50461e+07	6.60791e+07	2.33969e+07	2.21179e+07	2.22025e+07	7.01812e+07	2.25724e+07	-1.63652	0.0005115	0.00286078	4.96743	Phloretin-2'-O-(6''-O-xylosyl)glucoside	Flavonoids	[M-H]-	567.173	273.08	568.179	C26H32O14	--	--	-	-	-	-
9	MWSHY0132	1.4873e+08	1.71169e+08	1.57498e+08	1.13239e+08	1.12236e+08	1.11889e+08	1.59132e+08	1.12455e+08	-0.500882	0.00203978	0.00758319	4.86891	Quercetin-3-O-rhamnoside(Quercitrin)	Flavonoids	[M+H]+	449.108	303.05	448.101	C21H20O11	--	--	C01750	ko00944//Flavone and flavonol biosynthesis	Biosynthesis of other secondary metabolites	Metabolism
10	Lmsn004797	8.05831e+07	7.10344e+07	6.48569e+07	117762807	1.19975e+08	1.12455e+08	7.21581e+07	1.16731e+08	0.693955	0.000936976	0.0043224	4.78895	3-Hydroxyphloretin-4'-O-glucoside	Flavonoids	[M-H]-	451.125	167.035	452.132	C21H24O11	--	--	-	-	-	-
11	Lmbn001754	6.75656e+07	6.60709e+07	7.17782e+07	3.04056e+07	2.7343e+07	2.67243e+07	6.84716e+07	2.81576e+07	-1.28198	3.96657e-05	0.000569488	4.59697	3-Isopropylmalic Acid*	Organic acids	[M-H]-	175.061	115.04	176.069	C7H12O5	--	--	C04411	ko01100//Metabolic pathways;ko01110//Biosynthesis of secondary metabolites;ko01230//Biosynthesis of amino acids;ko01210//2-Oxocarboxylic acid metabolism;ko00290//Valine, leucine and isoleucine biosynthesis	Amino acid metabolism;Global and overview maps	Metabolism
12	Zmgn001448	6.75656e+07	6.60709e+07	7.17782e+07	3.04056e+07	2.7343e+07	2.67243e+07	6.84716e+07	2.81576e+07	-1.28198	3.96657e-05	0.000569488	4.59697	2-Propylmalic Acid*	Organic acids	[M-H]-	175.061	115.04	176.069	C7H12O5	--	--	C05994	ko00620//Pyruvate metabolism	Carbohydrate metabolism	Metabolism
13	pmb0580	238594	168493	146012	3.54016e+07	4.03083e+07	3.78323e+07	184366	3.78474e+07	7.68148	1.19004e-05	0.000313377	4.45016	Chrysin-5-O-glucoside (Toringin)	Flavonoids	[M+H]+	417.1	255.1	416.111	C21H20O9	--	--	-	-	-	-
14	pmb3101	8.33696e+07	6.22758e+07	6.41853e+07	3.34382e+07	3.18691e+07	2.92113e+07	6.99436e+07	3.15062e+07	-1.15056	0.00494965	0.0150756	4.37201	2-Isopropylmalic Acid	Organic acids	[M-H]-	175.061	115.044	176.069	C7H12O5	3237-44-3	HMDB0000402	C02504	ko01100//Metabolic pathways;ko01110//Biosynthesis of secondary metabolites;ko01230//Biosynthesis of amino acids;ko01210//2-Oxocarboxylic acid metabolism;ko00290//Valine, leucine and isoleucine biosynthesis;ko00620//Pyruvate metabolism	Amino acid metabolism;Carbohydrate metabolism;Global and overview maps	Metabolism
15	Cmzn005970	1.27617e+06	1.32716e+06	1.24527e+06	3.72241e+07	3.66654e+07	3.78045e+07	1.28287e+06	3.72313e+07	4.85907	4.24449e-08	1.78834e-05	4.355	Dunalianoside A	Phenolic acids	[M-H]-	433.113	271.062	434.121	C21H22O10	--	--	-	-	-	-
16	Lmsn006753	5.53756e+07	9.54365e+07	9.50306e+07	124090189	1.23538e+08	1.19801e+08	8.19476e+07	122476350	0.57973	0.0385978	0.0736774	4.23555	Phloretin-4'-O-(6''-p-Coumaroyl)glucoside	Flavonoids	[M-H]-	581.166	273.077	582.174	C30H30O12	--	--	-	-	-	-
17	Lmsn006267	1.07845e+07	1.17844e+07	1.16828e+07	4.41724e+07	4.36347e+07	3.91926e+07	1.14173e+07	4.23333e+07	1.89058	4.33022e-05	0.000608156	4.0325	Phloretin-4'-O-(6''-Caffeoyl)glucoside	Flavonoids	[M-H]-	597.161	273.077	598.169	C30H30O13	--	--	-	-	-	-
18	mws1179	463971	475011	583448	3.02587e+07	3.11565e+07	3.25502e+07	507477	3.13218e+07	5.94768	1.31882e-06	0.000111424	4.02908	Naringenin-7-O-glucoside (Prunin)	Flavonoids	[M-H]-	433.114	271	434.121	C21H22O10	--	--	C09099	ko00941//Flavonoid biosynthesis	Biosynthesis of other secondary metabolites	Metabolism
19	Lmbp003668	1.26342e+08	1.37477e+08	1.31496e+08	1.70113e+08	1.56414e+08	164001250	1.31772e+08	1.63509e+08	0.31133	0.00340423	0.0113235	3.99915	Kaempferol-3-O-arabinoside	Flavonoids	[M+H]+	419.097	287.054	418.09	C20H18O10	--	--	-	-	-	-
20	mws0275	1.34553e+08	1.54068e+08	1.46109e+08	1.15551e+08	1.1503e+08	1.06923e+08	1.4491e+08	1.12501e+08	-0.365213	0.00683477	0.0189455	3.98408	L-Malic acid	Organic acids	[M-H]-	133.014	71.0145	134.022	C4H6O5	97-67-6	HMDB0000156	C00149	ko01100//Metabolic pathways;ko01110//Biosynthesis of secondary metabolites;ko01120//Microbial metabolism in diverse environments;ko01130//Biosynthesis of antibiotics;ko01200//Carbon metabolism;ko00630//Glyoxylate and dicarboxylate metabolism;ko00710//Carbon fixation in photosynthetic organisms;ko00020//Citrate cycle (TCA cycle);ko00620//Pyruvate metabolism	Carbohydrate metabolism;Energy metabolism;Global and overview maps	Metabolism
21	Zmyn000453	6.50499e+07	6.06168e+07	8.63081e+07	4.03958e+07	4.27559e+07	3.67195e+07	7.06583e+07	3.9957e+07	-0.822409	0.0194282	0.0433874	3.77579	Isocitric Acid	Organic acids	[M-H]-	191.02	111.009	192.027	C6H8O7	30810-51-6	HMDB0033717	C00311	ko01100//Metabolic pathways;ko01110//Biosynthesis of secondary metabolites;ko01120//Microbial metabolism in diverse environments;ko01130//Biosynthesis of antibiotics;ko01230//Biosynthesis of amino acids;ko01210//2-Oxocarboxylic acid metabolism;ko01200//Carbon metabolism;ko00630//Glyoxylate and dicarboxylate metabolism;ko00020//Citrate cycle (TCA cycle)	Carbohydrate metabolism;Global and overview maps	Metabolism
22	pmp000589	2.91876e+07	2.95243e+07	2.9312e+07	2.64532e+06	3.03278e+06	3.03177e+06	2.93413e+07	2.90329e+06	-3.33717	8.49174e-09	5.36678e-06	3.7356	Quercetin-7-O-(6''-malonyl)glucoside	Flavonoids	[M+H]+	551.103	303.051	550.096	C24H22O15	--	--	-	-	-	-
23	Lmdp003286	1.32933e+08	1.37103e+08	1.3057e+08	1.07062e+08	1.05983e+08	1.07468e+08	1.33535e+08	106838025	-0.321797	0.00016837	0.00133249	3.73506	Isohyperoside	Flavonoids	[M+H]+	465.102	303.061	464.095	C21H20O12	--	--	-	-	-	-
24	Lmlp006175	1.25393e+07	1.23591e+07	1.13979e+07	3.74699e+07	3.83168e+07	3.70827e+07	1.20988e+07	3.76231e+07	1.63676	9.40721e-07	0.000111424	3.66875	Isosalipurposide (Phlorizin Chalcone)	Flavonoids	[M+H]+	435.129	273.089	434.121	C21H22O10	--	--	C16406	ko00941//Flavonoid biosynthesis	Biosynthesis of other secondary metabolites	Metabolism
25	Lmtn002565	3.5384e+07	3.202e+07	3.20188e+07	7.55974e+06	8.26369e+06	7.78688e+06	3.31409e+07	7.8701e+06	-2.07416	2.45609e-05	0.000476762	3.64566	1-O-Vanilloyl-D-Glucose	Phenolic acids	[M-H]-	329.11	167.03	330.095	C14H18O9	--	--	-	-	-	-
26	Lmmn003663	3.61224e+07	3.23712e+07	3.16407e+07	7.97706e+06	7.98858e+06	8.33739e+06	3.33781e+07	8.10101e+06	-2.04273	5.42821e-05	0.000686125	3.64288	5-Glucosyloxy-2-Hydroxybenzoic acid methyl ester	Phenolic acids	[M-H]-	329.088	167.036	330.095	C14H18O9	--	--	-	-	-	-
27	Xmyp005654	3.21759e+07	3.21684e+07	3.24311e+07	57621453	5.58579e+07	5.53625e+07	3.22585e+07	5.62806e+07	0.80296	4.0835e-06	0.000181845	3.55987	Kaempferol-4'-O-glucoside*	Flavonoids	[M+H]+	449.106	287.056	448.101	C21H20O11	--	--	-	-	-	-
28	MWSHY0104	3.26437e+07	3.1597e+07	3.2297e+07	5.92577e+07	5.4766e+07	5.38214e+07	3.21792e+07	5.59484e+07	0.797965	0.000153544	0.00130255	3.52884	Luteolin-7-O-glucoside (Cynaroside)	Flavonoids	[M+H]+	449.108	287.062	448.101	C21H20O11	--	--	C03951	ko00944//Flavone and flavonol biosynthesis	Biosynthesis of other secondary metabolites	Metabolism
29	pmb3074	6.5626e+07	6.41191e+07	6.29093e+07	9.02633e+07	8.54038e+07	8.56202e+07	6.42181e+07	8.70957e+07	0.439621	0.000206257	0.00156113	3.45797	5-O-p-Coumaroylquinic acid*	Phenolic acids	[M-H]-	337.093	191.05	338.1	C16H18O8	--	--	C12208	ko01110//Biosynthesis of secondary metabolites;ko00941//Flavonoid biosynthesis;ko00940//Phenylpropanoid biosynthesis;ko00945//Stilbenoid, diarylheptanoid and gingerol biosynthesis	Biosynthesis of other secondary metabolites;Global and overview maps	Metabolism
30	Smgp004575	1.56904e+08	163682602	1.56274e+08	1.36003e+08	1.35311e+08	1.36648e+08	1.58953e+08	1.35987e+08	-0.225133	0.000669275	0.00339744	3.44575	Quercetin-5-O-β-D-glucoside	Flavonoids	[M+H]+	465.1	303.05	464.096	C21H20O12	--	--	-	-	-	-
31	Lmsn007789	1.5856e+07	1.51829e+07	15448053	3.87149e+07	3.95479e+07	3.58247e+07	1.54957e+07	3.80291e+07	1.29524	3.93257e-05	0.000569488	3.44213	Phloretin-4'-O-(6''-Cinnamoyl)glucoside	Flavonoids	[M-H]-	565.172	273.077	566.179	C30H30O11	--	--	-	-	-	-
32	pmn001421	6.46375e+07	6.50611e+07	6.41896e+07	8.96714e+07	8.53732e+07	8.61659e+07	6.46294e+07	8.70702e+07	0.429988	7.54587e-05	0.000835743	3.43246	3-O-p-Coumaroylquinic acid*	Phenolic acids	[M-H]-	337.093	191.05	338.1	C16H18O8	--	--	-	-	-	-
33	pme1598	1.18061e+08	1.19479e+08	1.32367e+08	1.01725e+08	9.89844e+07	9.87974e+07	1.23303e+08	9.98356e+07	-0.304579	0.00723713	0.0197575	3.38615	Hesperetin-5-O-glucoside	Flavonoids	[M-H]-	463.125	301	464.132	C22H24O11	--	--	-	-	-	-
34	Lmlp003531	3.23076e+07	3.10517e+07	3.13021e+07	5.49854e+07	5.32855e+07	5.15178e+07	3.15538e+07	5.32629e+07	0.755316	3.51163e-05	0.000539789	3.37971	Luteolin-3'-O-glucoside	Flavonoids	[M+H]+	449.108	287.058	448.101	C21H20O11	--	--	-	-	-	-
35	MWSHY0136	3.29431e+07	2.93376e+07	3.30934e+07	5.78775e+07	5.2459e+07	5.09252e+07	3.17914e+07	5.37539e+07	0.757733	0.000843635	0.00396414	3.37079	Kaempferol-3-O-glucoside (Astragalin)*	Flavonoids	[M+H]+	449.108	287.055	448.101	C21H20O11	--	--	C12249	ko01110//Biosynthesis of secondary metabolites;ko00944//Flavone and flavonol biosynthesis	Biosynthesis of other secondary metabolites;Global and overview maps	Metabolism
36	MWSHY0064	4.45984e+06	950244	819513	2.38411e+07	2.3907e+07	2.30688e+07	2.07653e+06	2.36056e+07	3.50688	6.10105e-05	0.000727766	3.35979	Isorhamnetin-3-O-neohesperidoside*	Flavonoids	[M+H]+	625.174	317.065	624.169	C28H32O16	--	--	-	-	-	-
37	mws0227	5.02606e+07	5.02043e+07	5.56964e+07	3.12523e+07	3.01538e+07	3.09306e+07	5.20538e+07	3.07789e+07	-0.758062	0.000326671	0.00215058	3.32369	L-Leucine	Amino acids and derivatives	[M+H]+	132.102	86.2	131.095	C6H13NO2	61-90-5	HMDB0000687	C00123	ko01100//Metabolic pathways;ko01110//Biosynthesis of secondary metabolites;ko01230//Biosynthesis of amino acids;ko02010//ABC transporters;ko01210//2-Oxocarboxylic acid metabolism;ko00970//Aminoacyl-tRNA biosynthesis;ko00290//Valine, leucine and isoleucine biosynthesis;ko00966//Glucosinolate biosynthesis;ko00280//Valine, leucine and isoleucine degradation	Amino acid metabolism;Biosynthesis of other secondary metabolites;Global and overview maps;Membrane transport;Translation	Environmental Information Processing;Genetic Information Processing;Metabolism
38	mws0856	1.21222e+08	1.17283e+08	1.29112e+08	9.84378e+07	1.04189e+08	1.00295e+08	1.22539e+08	1.00974e+08	-0.27926	0.00507487	0.0152729	3.27208	Quercetin-4'-O-glucoside (Spiraeoside)	Flavonoids	[M-H]-	463.088	301	464.096	C21H20O12	--	--	-	-	-	-
39	Hmjp002999	4.40743e+06	1.06614e+06	958177	2.18752e+07	2.37421e+07	2.21774e+07	2.14392e+06	2.25982e+07	3.39789	8.73165e-05	0.000882944	3.27169	Isorhamnetin-3-O-rutinoside (Narcissin)*	Flavonoids	[M+H]+	625.176	317.06	624.162	C28H32O16	--	--	-	-	-	-
40	pme3163	2.4402e+07	2.61192e+07	2.97887e+07	4.75166e+07	4.89661e+07	4.46332e+07	2.677e+07	4.70387e+07	0.81323	0.000571944	0.00305037	3.2428	D-Sedoheptuiose 7-phosphate	Others	[M-H]-	289	97	290.04	C7H15O10P	--	--	-	-	-	-
41	HJAP120	3.84136e+06	995528	803157	2.13312e+07	2.29218e+07	2.06663e+07	1.88001e+06	2.16397e+07	3.52487	7.667e-05	0.000835743	3.21743	Rhamnetin-3-O-Rutinoside*	Flavonoids	[M+H]+	625.166	317.066	624.168	C28H32O16	--	--	-	-	-	-
42	mws0091	1.31154e+08	1.32916e+08	1.39684e+08	1.11806e+08	1.16126e+08	1.16486e+08	1.34584e+08	1.14806e+08	-0.229316	0.0027533	0.00966714	3.16219	Quercetin-3-O-glucoside (Isoquercitrin)*	Flavonoids	[M-H]-	463.088	300.028	464.096	C21H20O12	--	--	C05623	ko01100//Metabolic pathways;ko01110//Biosynthesis of secondary metabolites;ko00944//Flavone and flavonol biosynthesis	Biosynthesis of other secondary metabolites;Global and overview maps	Metabolism
43	Hmgp002148	1.93102e+07	1.73894e+07	1.64769e+07	3.60706e+07	3.85531e+07	3.36689e+07	1.77255e+07	3.60975e+07	1.02607	0.000360417	0.00227716	3.09085	Nepetin-7-O-alloside*	Flavonoids	[M+H]+	479.12	317.06	478.112	C22H22O12	--	--	-	-	-	-
44	Lmsp004721	4.09303e+06	745821	836653	1.80246e+07	2.11368e+07	2.02448e+07	1.89183e+06	1.98021e+07	3.3878	0.000239035	0.0017363	3.05162	Tamarixetin-3-O-glucoside-7-O-rhamnoside	Flavonoids	[M+H]+	625.176	317.07	624.169	C28H32O16	--	--	-	-	-	-
45	mws0919	5.00348e+07	5.38136e+07	5.73647e+07	3.86149e+07	3.35831e+07	3.39088e+07	5.37377e+07	3.5369e+07	-0.60345	0.00233466	0.00850434	3.04383	Kaempferol-3-O-rhamnoside (Afzelin)(Kaempferin)	Flavonoids	[M-H]-	431.098	285	432.106	C21H20O10	--	--	C16911	ko00944//Flavone and flavonol biosynthesis	Biosynthesis of other secondary metabolites	Metabolism
46	Zmhp005139	2.36098e+07	2.11716e+07	2.14303e+07	4.67548e+06	5.30095e+06	4.88969e+06	2.20706e+07	4.95537e+06	-2.15506	2.74961e-05	0.000496501	2.99991	Tamarixetin-3-O-(6''-malonyl)glucoside	Flavonoids	[M+H]+	565.12	317.072	564.111	C25H24O15	--	--	-	-	-	-
47	Lmjp002906	1.87176e+07	1.47732e+07	1.46136e+07	3.28791e+07	3.37807e+07	3.18969e+07	1.60348e+07	3.28523e+07	1.03478	0.000314269	0.0021159	2.95725	Rhamnetin-3-O-Glucoside*	Flavonoids	[M+H]+	479.118	317.065	478.111	C22H22O12	--	--	-	-	-	-
48	mws0281	1.82038e+08	1.77963e+08	177224445	1.64247e+08	1.62269e+08	1.59535e+08	1.79075e+08	1.62017e+08	-0.144418	0.0010904	0.00478566	2.95607	Citric Acid	Organic acids	[M-H]-	191.02	111.009	192.027	C6H8O7	77-92-9	HMDB0000094	C00158	ko01100//Metabolic pathways;ko01110//Biosynthesis of secondary metabolites;ko01120//Microbial metabolism in diverse environments;ko01130//Biosynthesis of antibiotics;ko01230//Biosynthesis of amino acids;ko01210//2-Oxocarboxylic acid metabolism;ko01200//Carbon metabolism;ko00630//Glyoxylate and dicarboxylate metabolism;ko00250//Alanine, aspartate and glutamate metabolism;ko00020//Citrate cycle (TC…	Amino acid metabolism;Carbohydrate metabolism;Global and overview maps	Metabolism
49	mws1329	1.13824e+08	1.13788e+08	1.23683e+08	9.94426e+07	1.02391e+08	9.51613e+07	1.17098e+08	9.89982e+07	-0.242245	0.00976492	0.0249855	2.95416	Quercetin-7-O-glucoside	Flavonoids	[M-H]-	463.088	301.036	464.096	C21H20O12	--	--	-	-	-	-
50	Lmjp003044	1.75434e+07	1.39706e+07	1.45776e+07	3.21275e+07	3.38387e+07	2.97769e+07	1.53639e+07	3.19143e+07	1.05466	0.000509687	0.00286078	2.9295	Isorhamnetin-3-O-Glucoside*	Flavonoids	[M+H]+	479.118	317.062	478.111	C22H22O12	--	--	-	-	-	-
51	MWSHY0174	1.85243e+07	1.8267e+07	1.88009e+07	3.46756e+07	3.60338e+07	3.36658e+07	1.85307e+07	3.47917e+07	0.908824	2.07184e-05	0.000459138	2.92514	Epicatechin	Flavonoids	[M+H]+	291.086	139.04	290.079	C15H14O6	18829-70-4	HMDB0037953	C09727	ko01110//Biosynthesis of secondary metabolites;ko00941//Flavonoid biosynthesis	Biosynthesis of other secondary metabolites;Global and overview maps	Metabolism
52	Hmgp002036	1.69957e+07	1.40013e+07	1.38505e+07	3.16959e+07	3.20316e+07	3.01209e+07	1.49492e+07	3.12828e+07	1.0653	0.000158673	0.00132823	2.92156	Nepetin-7-O-glucoside(Nepitrin)*	Flavonoids	[M+H]+	479.12	317.06	478.112	C22H22O12	--	--	-	-	-	-
53	Hmcp002207	1.89559e+07	1.25843e+07	1.5087e+07	3.26097e+07	3.34392e+07	3.04551e+07	1.55424e+07	3.2168e+07	1.04942	0.00127015	0.00522955	2.91982	Isorhamnetin-7-O-glucoside (Brassicin)*	Flavonoids	[M+H]+	479.118	317.06	478.111	C22H22O12	--	--	-	-	-	-
54	Lmjp003295	1.50014e+07	1.34808e+07	1.36633e+07	3.02476e+07	3.16815e+07	2.76005e+07	1.40485e+07	2.98432e+07	1.08699	0.000253827	0.00181264	2.87062	6-Methoxykaempferol-3-O-glucoside	Flavonoids	[M+H]+	479.118	317.073	478.111	C22H22O12	--	--	-	-	-	-
55	Hmln002199	1.82523e+07	1.70486e+07	1.44573e+07	1.82983e+06	1.61983e+06	1.25248e+06	1.65861e+07	1.56738e+06	-3.40354	0.000186733	0.00145698	2.80043	Quercetin-3-O-(6''-O-acetyl)galactoside	Flavonoids	[M-H]-	505.101	300.033	506.107	C23H22O13	--	--	-	-	-	-
56	HJAP064	2.0606e+07	1.80128e+07	1.69057e+07	3.22125e+06	4.03299e+06	4.28721e+06	1.85081e+07	3.84715e+06	-2.2663	0.000212712	0.00160041	2.76754	Isorhamnetin-3-O-(6''-malonyl)glucoside	Flavonoids	[M+H]+	565.118	317.076	564.088	C25H24O15	--	--	-	-	-	-
57	Lmsn006452	9	9	327205	1.50214e+07	1.48671e+07	1.20793e+07	109074	1.39893e+07	7.00286	0.000134232	0.00119485	2.6972	Phloretin-4'-O-(6''-Salicyloyl)glucoside	Flavonoids	[M-H]-	555.151	273.077	556.158	C28H28O12	--	--	-	-	-	-
58	pmb3081	2.18165e+07	2.33465e+07	2.74881e+07	3.8362e+07	4.145e+07	3.60889e+07	2.4217e+07	3.86336e+07	0.673834	0.00329862	0.011089	2.69679	Glucarate O-Phosphoric acid	Others	[M-H]-	288.997	97	290.004	C6H11PO11	--	--	-	-	-	-
59	Jmzn006005	1.5294e+07	1.25357e+07	1.44327e+07	1.41252e+06	1.32185e+06	1.4657e+06	1.40875e+07	1.40002e+06	-3.33089	9.98157e-05	0.000955811	2.5772	3,4-Methylenedioxy cinnamyl alcohol	Lignans and Coumarins	[M-H]-	177.055	117.04	178.063	C10H10O3	--	--	-	-	-	-
60	pmp000587	1.48825e+07	1.30913e+07	1.3683e+07	2.2546e+06	2.12819e+06	2.31549e+06	1.38856e+07	2.23276e+06	-2.63669	2.52871e-05	0.000476762	2.47523	Luteolin-7-O-(6''-malonyl)glucoside	Flavonoids	[M+H]+	535.108	287.05	534.101	C24H22O14	--	--	-	-	-	-
61	Hmmp001310	1.62919e+07	1.60886e+07	1.77206e+07	6.87581e+06	6.02783e+06	6.63276e+06	1.67003e+07	6.51213e+06	-1.35868	5.839e-05	0.000716553	2.31042	3-Indoleacrylic acid	Alkaloids	[M+H]+	188.071	118.065	187.063	C11H9NO2	1204-06-4	HMDB0000734	-	-	-	-
62	pmb2999	3.80079e+07	3.95456e+07	3.67362e+07	2.90793e+07	2.9309e+07	2.65186e+07	3.80965e+07	2.83023e+07	-0.42874	0.00125849	0.00519845	2.23773	Chrysoeriol-5-O-glucoside	Flavonoids	[M-H]-	461.109	299.1	462.116	C22H22O11	--	--	-	-	-	-
63	Jmgn004021	1.1285e+06	1.1907e+06	1.03978e+06	10891314	1.12086e+07	9.53839e+06	1.11966e+06	1.05461e+07	3.23557	5.19962e-05	0.000685818	2.22565	6-C-Glucosyl-2-Hydroxynaringenin	Flavonoids	[M-H]-	449.109	269.05	450.116	C21H22O11	--	--	-	-	-	-
64	Hmgp002327	1.46564e+07	1.35124e+07	1.68799e+07	5.79203e+06	5.12466e+06	5.35218e+06	1.50163e+07	5.42296e+06	-1.46937	0.000680109	0.00343863	2.22396	3-amino-2-naphthoic acid	Alkaloids	[M+H]+	188.071	118.06	187.063	C11H9O2N	--	--	-	-	-	-
65	Lmdp004892	1.18224e+07	1.02395e+07	1.20156e+07	2.01981e+06	2.13303e+06	1.99235e+06	1.13592e+07	2.04839e+06	-2.47129	7.89814e-05	0.000846038	2.20832	Kaempferol-3-O-(6''-malonyl)galactoside*	Flavonoids	[M+H]+	535.108	287.055	534.101	C24H22O14	--	--	-	-	-	-
66	Lmmp003817	1.24104e+07	9.45858e+06	1.13367e+07	1.98241e+06	2.10024e+06	2.04857e+06	1.10685e+07	2.04374e+06	-2.43718	0.000473093	0.00270991	2.16317	Kaempferol-3-O-(6''-malonyl)glucoside*	Flavonoids	[M+H]+	535.108	287.055	534.101	C24H22O14	--	--	-	-	-	-
67	mws2108	5.86492e+07	5.5046e+07	5.89651e+07	4.63256e+07	5.28756e+07	4.29204e+07	5.75534e+07	4.73739e+07	-0.280811	0.0328718	0.065433	2.13046	Cryptochlorogenic acid (4-O-Caffeoylquinic acid)*	Phenolic acids	[M-H]-	353.088	191.05	354.095	C16H18O9	--	--	-	-	-	-
68	pme0321	2.54634e+07	2.83455e+07	2.97344e+07	2.03804e+07	1.78623e+07	1.81203e+07	2.78478e+07	1.87877e+07	-0.567775	0.00370237	0.0120434	2.12599	Kaempferol-7-O-rhamnoside	Flavonoids	[M-H]-	431.098	285	432.106	C21H20O10	--	--	-	-	-	-
69	Zmbp002538	1.32194e+07	1.24908e+07	1.32811e+07	4.53534e+06	4.63881e+06	4.67339e+06	1.29971e+07	4.61585e+06	-1.49352	5.28346e-06	0.000191062	2.10128	1-Methoxy-indole-3-acetamide	Alkaloids	[M+H]+	205.097	146.061	204.09	C11H12N2O2	--	--	-	-	-	-
70	mws1200	9.91966e+06	8.08452e+06	9.01621e+06	880778	811794	888692	9.0068e+06	860421	-3.3879	0.000104798	0.000995976	2.06505	Trans-4-Hydroxycinnamic Acid Methyl Ester	Phenolic acids	[M-H]-	177	145	178.063	C10H10O3	--	--	-	-	-	-
71	mws1422	1.2001e+06	934166	880605	8.85576e+06	8.54671e+06	9.09965e+06	1.00496e+06	8.83404e+06	3.13594	1.9887e-06	0.000123502	2.03108	Epiafzelechin	Flavonoids	[M+H]+	275.091	107	274.084	C15H14O5	--	--	C12128	ko01110//Biosynthesis of secondary metabolites;ko00941//Flavonoid biosynthesis	Biosynthesis of other secondary metabolites;Global and overview maps	Metabolism
72	pme2237	2.92479e+07	3.66742e+07	3.62431e+07	2.6496e+07	2.44634e+07	2.54223e+07	3.4055e+07	2.54606e+07	-0.419603	0.0256021	0.0532068	1.97807	Dulcitol	Others	[M-H]-	181.072	101	182.079	C6H14O6	488-45-9	HMDB0011632	C01697	ko01100//Metabolic pathways;ko00052//Galactose metabolism	Carbohydrate metabolism;Global and overview maps	Metabolism
73	Cmzn004594	2.12468e+06	1.86817e+06	1.02513e+06	8.1403e+06	9.58899e+06	7.85225e+06	1.67266e+06	8.52718e+06	2.34993	0.000409414	0.00248927	1.88581	Dunalianoside C	Phenolic acids	[M-H]-	449.108	287.057	450.116	C21H22O11	--	--	-	-	-	-
74	pme2827	105236901	1.0846e+08	1.11978e+08	1.00676e+08	1.01183e+08	1.01262e+08	1.08558e+08	1.0104e+08	-0.103539	0.0183838	0.0415973	1.87379	Palmitaldehyde	Lipids	[M-H]-	239	223	240.245	C16H32O	629-80-1	HMDB0001551	C00517	ko00071//Fatty acid degradation	Lipid metabolism	Metabolism
75	mws0232	2.5265e+06	1.92861e+06	2.0127e+06	9.9039e+06	9.10526e+06	7.31516e+06	2.15594e+06	8.77477e+06	2.02505	0.00109855	0.00478817	1.84752	Riboflavin (Vitamin B2)	Others	[M+H]+	377.146	243	376.138	C17H20N4O6	--	--	C00255	ko01100//Metabolic pathways;ko01110//Biosynthesis of secondary metabolites;ko00740//Riboflavin metabolism	Global and overview maps;Metabolism of cofactors and vitamins	Metabolism
76	Lmjp002596	7.07385e+06	7.62087e+06	6.31699e+06	465470	639721	521961	7.0039e+06	542384	-3.69077	7.12374e-05	0.000820811	1.84099	Quercetin-3-O-sambubioside*	Flavonoids	[M+H]+	597.145	303.049	596.138	C26H28O16	--	--	C12637	ko00944//Flavone and flavonol biosynthesis	Biosynthesis of other secondary metabolites	Metabolism
77	Lmtp004044	6.70472e+06	7.1105e+06	7.15022e+06	617443	607895	574475	6.98848e+06	599937	-3.5421	1.49858e-06	0.000111424	1.83501	Quercetin-3-O-apiosyl(1→2)galactoside*	Flavonoids	[M+H]+	597.145	303.043	596.138	C26H28O16	--	--	-	-	-	-
78	Lmtn002796	1.63006e+06	1.49437e+06	865389	7.75195e+06	7.98043e+06	7.24347e+06	1.32994e+06	7.65862e+06	2.52572	3.89517e-05	0.000569488	1.82327	Aromadendrin-7-O-glucoside	Flavonoids	[M-H]-	449.108	287.057	450.116	C21H22O11	--	--	-	-	-	-
79	Lmsn006905	5.47185e+07	5.6287e+07	5.79834e+07	6.34829e+07	6.63447e+07	60165540	5.63296e+07	6.33311e+07	0.169019	0.0256353	0.0532068	1.79532	Phloretin-4'-O-(6''-Feruloyl)glucoside	Flavonoids	[M-H]-	611.177	273.077	612.184	C31H32O13	--	--	-	-	-	-
80	mws0256	1.91469e+07	1.76979e+07	1.98148e+07	1.27977e+07	1.16137e+07	1.34923e+07	1.88865e+07	1.26346e+07	-0.579981	0.00167372	0.00656227	1.78602	L-Valine	Amino acids and derivatives	[M+H]+	118.086	72.1	117.079	C5H11NO2	72-18-4	HMDB0000883	C00183	ko01100//Metabolic pathways;ko01110//Biosynthesis of secondary metabolites;ko01130//Biosynthesis of antibiotics;ko01230//Biosynthesis of amino acids;ko02010//ABC transporters;ko01210//2-Oxocarboxylic acid metabolism;ko00970//Aminoacyl-tRNA biosynthesis;ko00290//Valine, leucine and isoleucine biosynthesis;ko00770//Pantothenate and CoA biosynthesis;ko00966//Glucosinolate biosynthesis;ko00460//Cyano…	Amino acid metabolism;Biosynthesis of other secondary metabolites;Global and overview maps;Membrane transport;Metabolism of cofactors and vitamins;Metabolism of other amino acids;Translation	Environmental Information Processing;Genetic Information Processing;Metabolism
81	MWSmce341	1.23325e+08	1.25235e+08	1.25315e+08	1.19798e+08	1.18454e+08	1.1716e+08	1.24625e+08	1.18471e+08	-0.0730634	0.00355795	0.0116252	1.75192	Butyl isobutyl phthalate*	Phenolic acids	[M+H]+	279.159	149.033	278.152	C16H22O4	--	--	-	-	-	-
82	MWSHY0189	348863	280207	292254	6.0432e+06	6.22169e+06	5.66079e+06	307108	5.97523e+06	4.28218	4.47314e-06	0.000182389	1.72872	Apigenin-7-O-glucoside(Cosmosiin)	Flavonoids	[M+H]+	433.113	271.066	432.106	C21H20O10	--	--	C04608	ko00944//Flavone and flavonol biosynthesis	Biosynthesis of other secondary metabolites	Metabolism
83	Lmcp002302	646137	588189	626753	6.30417e+06	6.46569e+06	5.91341e+06	620360	6.22776e+06	3.32754	4.4537e-06	0.000182389	1.71948	N6-(2-Hydroxyethyl)adenosine	Nucleotides and derivatives	[M+H]+	312.13	180.088	311.123	C12H17N5O5	--	--	-	-	-	-
84	pme3967	485553	586471	579557	6.23261e+06	6.07654e+06	5.61484e+06	550527	5.97466e+06	3.43997	8.6447e-06	0.000254114	1.69111	2-(Dimethylamino)guanosine	Nucleotides and derivatives	[M+H]+	312.13	180	311.123	C12H17N5O5	--	--	-	-	-	-
85	mws0192	6.80721e+06	4.52604e+06	9.03555e+06	1.30869e+07	1.29423e+07	1.18379e+07	6.7896e+06	1.26224e+07	0.894584	0.0127666	0.0308548	1.67421	Succinic acid	Organic acids	[M-H]-	117.019	73	118.027	C4H6O4	110-15-6	HMDB0000254	C00042	ko01100//Metabolic pathways;ko01110//Biosynthesis of secondary metabolites;ko01120//Microbial metabolism in diverse environments;ko01130//Biosynthesis of antibiotics;ko01200//Carbon metabolism;ko00360//Phenylalanine metabolism;ko01220//Degradation of aromatic compounds;ko00760//Nicotinate and nicotinamide metabolism;ko00350//Tyrosine metabolism;ko00630//Glyoxylate and dicarboxylate metabolism;ko0…	Amino acid metabolism;Carbohydrate metabolism;Energy metabolism;Global and overview maps;Metabolism of cofactors and vitamins	Metabolism
86	mws0470	6.80721e+06	4.52604e+06	9.03555e+06	1.30869e+07	1.29423e+07	1.18379e+07	6.7896e+06	1.26224e+07	0.894584	0.0127666	0.0308548	1.67421	Methylmalonic acid	Organic acids	[M-H]-	117.019	73	118.027	C4H6O4	516-05-2	HMDB0000202	C02170	ko00240//Pyrimidine metabolism;ko00280//Valine, leucine and isoleucine degradation;ko00640//Propanoate metabolism	Amino acid metabolism;Carbohydrate metabolism;Nucleotide metabolism	Metabolism
87	mws1195	6.90396e+06	6.04695e+06	6.9058e+06	1.43607e+06	1.25315e+06	1.31656e+06	6.6189e+06	1.33526e+06	-2.30947	5.40798e-05	0.000686125	1.66446	p-Coumaric acid methyl ester	Phenolic acids	[M+H]+	179.07	147.1	178.063	C10H10O3	--	--	-	-	-	-
88	Zmdp000376	6.16464e+06	5.24458e+06	4.6071e+06	1.04672e+07	9.8666e+06	1.16905e+07	5.33877e+06	1.06748e+07	0.999624	0.00160476	0.00637868	1.64731	4-Guanidinobutanal	Others	[M+H]+	130.091	84.0806	129.09	C5H11N3O	--	--	C02647	ko01100//Metabolic pathways;ko00330//Arginine and proline metabolism	Amino acid metabolism;Global and overview maps	Metabolism
89	mws0072	392777	559121	446604	5.54245e+06	5.15339e+06	5.10542e+06	466167	5.26709e+06	3.49809	5.21185e-06	0.000191062	1.59122	Apigenin-5-O-glucoside	Flavonoids	[M+H]+	433.113	271.01	432.106	C21H20O10	--	--	-	-	-	-
90	Lmyn005006	407993	368579	283603	5.738e+06	5.34459e+06	4.44486e+06	353392	5.17582e+06	3.87245	0.00023247	0.00170838	1.58782	Eriodictyol-7-O-(6''-O-p-coumaroyl)glucoside	Flavonoids	[M-H]-	595.146	287.055	596.153	C30H28O13	--	--	-	-	-	-
91	Cmsp004086	1.13415e+07	1.39451e+07	1.18441e+07	7.31306e+06	7.24532e+06	7.62592e+06	1.23769e+07	7.39477e+06	-0.743076	0.00347982	0.0114843	1.5824	Dihydrokaempferide	Flavonoids	[M+H]+	303.087	229.083	302.079	C16H14O6	--	--	-	-	-	-
92	pme1474	8.84359e+06	7.6648e+06	7.91926e+06	3.03805e+06	4.00855e+06	3.15381e+06	8.14255e+06	3.40014e+06	-1.25989	0.000547648	0.00297093	1.56766	5'-Deoxy-5'-(methylthio)adenosine	Nucleotides and derivatives	[M+H]+	298.097	136	297.09	C11H15N5O3S	2457-80-9	HMDB0001173	C00170	ko01100//Metabolic pathways;ko00270//Cysteine and methionine metabolism;ko00908//Zeatin biosynthesis	Amino acid metabolism;Global and overview maps;Metabolism of terpenoids and polyketides	Metabolism
93	pme0001	552996	553308	632469	5.34838e+06	4.96306e+06	5.36751e+06	579591	5.22632e+06	3.17269	4.17208e-06	0.000181845	1.5648	Hesperetin-7-O-neohesperidoside(Neohesperidin)	Flavonoids	[M-H]-	609.183	301	610.19	C28H34O15	--	--	C09806	ko00941//Flavonoid biosynthesis	Biosynthesis of other secondary metabolites	Metabolism
94	pmb2795	5.48232e+06	4.57567e+06	5.29578e+06	509045	456038	462365	5.11792e+06	475816	-3.42708	7.42207e-05	0.000835743	1.55958	4-Methoxycinnamic acid	Phenolic acids	[M-H]-	177	145	178.063	C10H10O3	830-09-1	HMDB0002040	-	-	-	-
95	Lmxp011770	117764221	1.18684e+08	1.18462e+08	113445635	1.12257e+08	1.14884e+08	1.18303e+08	1.13529e+08	-0.0594297	0.00411057	0.0129894	1.54707	Diisobutyl phthalate*	Phenolic acids	[M+H]+	279.159	149.023	278.152	C16H22O4	--	--	-	-	-	-
96	Zmgn000503	1.84382e+07	2.03437e+07	2.47536e+07	1.59833e+07	1.65288e+07	1.41996e+07	2.11785e+07	1.55706e+07	-0.443779	0.0484864	0.0885648	1.54611	2,3-Dihydroxy-3-Methylbutanoic Acid	Organic acids	[M-H]-	133.048	71.0136	134.058	C5H10O4	--	--	C04039	ko00770//Pantothenate and CoA biosynthesis	Metabolism of cofactors and vitamins	Metabolism
97	mws0214	2.05512e+07	2.54786e+07	2.56732e+07	1.95808e+07	1.73779e+07	1.83904e+07	2.3901e+07	1.84497e+07	-0.373473	0.0383701	0.0736222	1.54569	D-Sorbitol	Others	[M-H]-	181.072	71	182.079	C6H14O6	50-70-4	HMDB0000247	C00794	ko01100//Metabolic pathways;ko02010//ABC transporters;ko00052//Galactose metabolism;ko00051//Fructose and mannose metabolism	Carbohydrate metabolism;Global and overview maps;Membrane transport	Environmental Information Processing;Metabolism
98	pmp000275	7.25211e+06	5.47669e+06	7.37293e+06	2.19171e+06	2.38667e+06	1.78425e+06	6.70058e+06	2.12088e+06	-1.65962	0.00199608	0.00746463	1.52468	Gambiriin A1	Tannins	[M+H]+	581.165	139.039	580.158	C30H28O12	76250-49-2	HMDB0038357	-	-	-	-
99	pmc1990	2.35114e+07	2.49821e+07	2.42021e+07	2.00181e+07	2.00972e+07	1.90388e+07	2.42319e+07	1.9718e+07	-0.29739	0.00115473	0.00494775	1.51967	4'-Hydroxy-5,7-dimethoxyflavanone	Flavonoids	[M-H]-	299.1	223.1	300.1	C17H16O5	--	--	-	-	-	-
100	Lmlp012720	6.98234e+07	7.12103e+07	7.11579e+07	6.61277e+07	6.65292e+07	6.62619e+07	7.07305e+07	6.63063e+07	-0.0931881	0.000703694	0.00350185	1.51097	Dibutyl phthalate*	Phenolic acids	[M+H]+	279.158	149.023	278.152	C16H22O4	--	--	-	-	-	-
101	Lmsp003655	2.48792e+06	2.82382e+06	2.84197e+06	7.29538e+06	6.75388e+06	7.09421e+06	2.71791e+06	7.04783e+06	1.37468	2.46055e-05	0.000476762	1.50933	Dehydrodiconiferyl alcohol-gamma'-O-glucoside	Phenolic acids	[M+H]+	521.202	131.049	520.194	C26H32O11	--	--	-	-	-	-
102	MWSHY0067	9.06684e+06	9.64395e+06	1.155e+07	4.96605e+06	6.08734e+06	5.50242e+06	1.00869e+07	5.5186e+06	-0.870111	0.00502277	0.0151811	1.50618	Quercetin-3-O-rutinoside (Rutin)*	Flavonoids	[M+H]+	611.158	303.051	610.153	C27H30O16	--	--	C05625	ko01100//Metabolic pathways;ko01110//Biosynthesis of secondary metabolites;ko00944//Flavone and flavonol biosynthesis	Biosynthesis of other secondary metabolites;Global and overview maps	Metabolism
103	pmp001287	1.53019e+07	1.54061e+07	1.62445e+07	1.20687e+07	1.10978e+07	1.06813e+07	1.56509e+07	1.12826e+07	-0.472139	0.00100431	0.00450157	1.49487	N-Benzylmethylene isomethylamine	Alkaloids	[M+H]+	120.081	103.055	119.073	C8H9N	--	--	-	-	-	-
104	Cmzn005251	5.71116e+06	6.68657e+06	6.25976e+06	1.08693e+07	1.03879e+07	1.01188e+07	6.21917e+06	1.04586e+07	0.7499	0.000289889	0.00203225	1.4872	6-O-Caffeoylarbutin	Phenolic acids	[M-H]-	433.113	271.062	434.121	C21H22O10	--	--	-	-	-	-
105	Lmtn002233	1.2715e+06	1.22872e+06	1.30382e+06	5.46278e+06	5.75553e+06	5.0541e+06	1.26801e+06	5.42414e+06	2.09682	3.46528e-05	0.000539789	1.4783	Androsin	Phenolic acids	[M-H]-	327.11	165.05	328.116	C15H20O8	--	--	-	-	-	-
106	pmn001378	1.9253e+06	2.94573e+06	3.63457e+06	6.6128e+06	7.09546e+06	7.48491e+06	2.8352e+06	7.06439e+06	1.31711	0.001613	0.00639134	1.46845	Pinoresinol-4-O-glucoside	Lignans and Coumarins	[M-H]-	519.187	357.136	520.194	C26H32O11	--	--	-	-	-	-
107	MWSHY0075	1.66353e+07	1.54673e+07	1.50842e+07	1.30154e+07	1.02471e+07	1.0617e+07	1.57289e+07	1.12932e+07	-0.477968	0.0108009	0.0268747	1.45857	Phloretin-2'-O-glucoside (Phlorizin)	Flavonoids	[M+H]+	437.142	275.089	436.137	C21H24O10	--	--	C01604	ko01110//Biosynthesis of secondary metabolites;ko00941//Flavonoid biosynthesis	Biosynthesis of other secondary metabolites;Global and overview maps	Metabolism
108	Zmcp003989	1.02516e+07	6.23126e+06	8.95484e+06	4.24538e+06	4.19801e+06	3.27128e+06	8.47922e+06	3.90489e+06	-1.11865	0.0202978	0.0448539	1.45699	Kaempferol-3-O-rhamnosyl(1→2)glucoside	Flavonoids	[M+H]+	595.163	287.054	594.159	C27H30O15	--	--	-	-	-	-
109	Lmcn003163	1.76858e+06	1.83188e+06	1.55043e+06	5.73075e+06	5.80077e+06	5.54739e+06	1.71696e+06	5.69297e+06	1.72932	4.01907e-06	0.000181845	1.44759	Epitheaflavic acid-3-O-Gallate	Flavonoids	[M-H]-	579.078	289.073	580.085	C28H20O14	--	--	-	-	-	-
110	Hmln002806	8.5355e+06	7.8656e+06	9.17241e+06	4.83679e+06	4.10788e+06	4.44252e+06	8.5245e+06	4.46239e+06	-0.933798	0.00071357	0.00353707	1.44648	5-O-Caffeoylshikimic acid	Phenolic acids	[M-H]-	335.077	179.03	336.085	C16H16O8	--	--	C10434	ko01100//Metabolic pathways;ko01110//Biosynthesis of secondary metabolites;ko00941//Flavonoid biosynthesis;ko00940//Phenylpropanoid biosynthesis;ko00945//Stilbenoid, diarylheptanoid and gingerol biosynthesis	Biosynthesis of other secondary metabolites;Global and overview maps	Metabolism
111	pme0434	6.75657e+06	7.24516e+06	6.08596e+06	1.13226e+07	1.05103e+07	9.98973e+06	6.6959e+06	1.06075e+07	0.663741	0.00159002	0.00634002	1.4154	Procyanidin B2	Tannins	[M-H]-	577.135	407.079	578.142	C30H26O12	29106-49-8	HMDB0033973	-	-	-	-
112	Cmsp002787	747340	844745	768185	4.60357e+06	4.7642e+06	4.38761e+06	786757	4.58513e+06	2.54297	4.68063e-06	0.000184885	1.41505	3,4'-Dihydroxy-3',5'-dimethoxypropiophenone	Phenolic acids	[M+H]+	227.092	181.049	226.084	C11H14O5	--	--	-	-	-	-
113	pmb0711	8.65508e+06	8.50303e+06	10291248	4.98061e+06	5.15754e+06	5.71069e+06	9.14979e+06	5.28295e+06	-0.792396	0.003233	0.0109558	1.39495	Quercetin-7-O-rutinoside	Flavonoids	[M+H]+	611.161	303.1	610.153	C27H30O16	--	--	-	-	-	-
114	pma6640	1.3467e+06	384621	267206	3.84106e+06	4.51789e+06	4.63383e+06	666177	4.33093e+06	2.7007	0.000967315	0.00441403	1.37035	3'-O-Methyltricetin-7-O-glucoside	Flavonoids	[M+H]+	479.3	317.1	478.111	C22H22O12	--	--	-	-	-	-
115	Lmmp003042	5.1546e+06	4.13099e+06	4.21032e+06	974178	973808	897001	4.49864e+06	948329	-2.24603	0.000422098	0.00251666	1.35769	Protocatechuic Acid Methyl Ester	Phenolic acids	[M+H]+	169.049	123.044	168.042	C8H8O4	--	--	-	-	-	-
116	pmc0274	1.52114e+07	1.47877e+07	1.53345e+07	1.26947e+07	1.09238e+07	1.11642e+07	1.51112e+07	1.15942e+07	-0.382215	0.00370639	0.0120434	1.32394	6-Methylmercaptopurine	Nucleotides and derivatives	[M+H]+	167.1	121.1	166.031	C6H6N4S	-	HMDB0060412	-	-	-	-
117	pmn001420	1.20761e+06	1.35945e+06	1.29514e+06	4.8352e+06	5.26244e+06	3.93835e+06	1.2874e+06	4.67866e+06	1.86164	0.000988137	0.00446925	1.32247	1-O-Caffeoyl-β-D-glucose*	Phenolic acids	[M-H]-	341.088	179.036	342.095	C15H18O9	--	--	-	-	-	-
118	pme2914	9	9	9	1.6349e+06	4.66966e+06	5.01939e+06	9	3.77465e+06	18.678	0.0246159	0.0521181	1.30837	3-Hydroxy-3-methylpentane-1,5-dioic acid	Amino acids and derivatives	[M-H]-	161.046	99.0501	162.053	C6H10O5	--	--	-	-	-	-
119	pmb3114	322586	269814	268978	3.7669e+06	3.35716e+06	3.2549e+06	287126	3.45965e+06	3.59087	3.57949e-05	0.000539789	1.29206	Epicatechin-epiafzelechin	Flavonoids	[M-H]-	561.14	289.2	562.148	C30H26O11	--	--	-	-	-	-
120	mws0250	1.45233e+07	1.37888e+07	1.46918e+07	1.12572e+07	1.07525e+07	1.15911e+07	1.43347e+07	1.12003e+07	-0.355972	0.00105496	0.00467534	1.26927	L-Tyrosine	Amino acids and derivatives	[M+H]+	182.081	136.1	181.074	C9H11NO3	60-18-4	HMDB0000158	C00082	ko01100//Metabolic pathways;ko01110//Biosynthesis of secondary metabolites;ko01130//Biosynthesis of antibiotics;ko01230//Biosynthesis of amino acids;ko01210//2-Oxocarboxylic acid metabolism;ko00940//Phenylpropanoid biosynthesis;ko00360//Phenylalanine metabolism;ko00970//Aminoacyl-tRNA biosynthesis;ko00350//Tyrosine metabolism;ko00400//Phenylalanine, tyrosine and tryptophan biosynthesis;ko00966//G…	Amino acid metabolism;Biosynthesis of other secondary metabolites;Global and overview maps;Metabolism of cofactors and vitamins;Metabolism of other amino acids;Translation	Genetic Information Processing;Metabolism
121	pma3649	6.9382e+06	6.97455e+06	7.35809e+06	4.04166e+06	3.9111e+06	4.42508e+06	7.09028e+06	4.12595e+06	-0.781118	0.000131761	0.00118117	1.24543	5-Aminolevulinic Acid	Alkaloids	[M+H]+	132.1	86.1	131.058	C5H9NO3	106-60-5	HMDB0001149	C00430	ko01100//Metabolic pathways;ko01110//Biosynthesis of secondary metabolites;ko01120//Microbial metabolism in diverse environments;ko02010//ABC transporters;ko00260//Glycine, serine and threonine metabolism;ko00860//Porphyrin and chlorophyll metabolism	Amino acid metabolism;Global and overview maps;Membrane transport;Metabolism of cofactors and vitamins	Environmental Information Processing;Metabolism
122	Lmsp004166	8.93142e+06	8.60384e+06	9.73798e+06	5.95216e+06	6.17245e+06	6.17753e+06	9.09108e+06	6.10071e+06	-0.575474	0.000975771	0.0044366	1.23984	Quercetin-3-O-glucoside-7-O-rhamnoside*	Flavonoids	[M+H]+	611.161	303.052	610.153	C27H30O16	--	--	-	-	-	-
123	Zmhn001793	1.11462e+06	1.14343e+06	1.11747e+06	3.6663e+06	4.36006e+06	3.97741e+06	1.12517e+06	4.00125e+06	1.8303	0.000138139	0.00120419	1.22518	6-O-Caffeoyl-D-glucose*	Phenolic acids	[M-H]-	341.089	179.034	342.096	C15H18O9	--	--	-	-	-	-
124	mws0866	4.30131e+06	4.39909e+06	4.83457e+06	1.86061e+06	1.49946e+06	1.70674e+06	4.51166e+06	1.68894e+06	-1.41754	0.000130961	0.00118117	1.21388	D-Glucose 6-phosphate*	Others	[M-H]-	259.022	96.9702	260.03	C6H13O9P	--	--	C00092	ko01100//Metabolic pathways;ko01130//Biosynthesis of antibiotics;ko00500//Starch and sucrose metabolism;ko00562//Inositol phosphate metabolism;ko04931//Insulin resistance	Carbohydrate metabolism;Endocrine and metabolic diseases;Global and overview maps	Human Diseases;Metabolism
125	mws0036	134503	79997.8	103403	2.87722e+06	3.19045e+06	2.55974e+06	105968	2.87581e+06	4.76227	0.000110486	0.00102687	1.20458	Hesperetin-7-O-rutinoside (Hesperidin)	Flavonoids	[M-H]-	609.183	301.086	610.19	C28H34O15	--	--	-	-	-	-
126	mws1090	4.13131e+06	4.70067e+06	4.6555e+06	1.85332e+06	1.51015e+06	1.87518e+06	4.49583e+06	1.74622e+06	-1.36435	0.000225924	0.00166998	1.19683	Glucose-1-phosphate*	Others	[M-H]-	259.022	97	260.03	C6H13O9P	--	--	C00103	ko01100//Metabolic pathways;ko01110//Biosynthesis of secondary metabolites;ko01120//Microbial metabolism in diverse environments;ko01130//Biosynthesis of antibiotics;ko00052//Galactose metabolism;ko00520//Amino sugar and nucleotide sugar metabolism;ko00040//Pentose and glucuronate interconversions;ko00500//Starch and sucrose metabolism;ko00010//Glycolysis / Gluconeogenesis	Carbohydrate metabolism;Global and overview maps	Metabolism
127	mws0748	3.82874e+06	4.1963e+06	4.2153e+06	1.39358e+06	1.37238e+06	1.3084e+06	4.08012e+06	1.35812e+06	-1.587	2.92578e-05	0.0005066	1.19542	1-Caffeoylquinic acid	Phenolic acids	[M-H]-	353.088	191.055	354.095	C16H18O9	1241-87-8	HMDB0030652	-	-	-	-
128	mws0906	1.25703e+06	1.2907e+06	1.23695e+06	4.17996e+06	4.62744e+06	3.2939e+06	1.26156e+06	4.03377e+06	1.67692	0.00211273	0.00780844	1.1886	Coniferin	Phenolic acids	[M-H]-	341.124	179	342.132	C16H22O8	531-29-3	HMDB0013682	C00761	ko00940//Phenylpropanoid biosynthesis	Biosynthesis of other secondary metabolites	Metabolism
129	MWSHY0061	9	9	9	2.71003e+06	2.89922e+06	2.38819e+06	9	2.66581e+06	18.1762	5.76125e-05	0.000713943	1.18325	Kaempferol-3-O-neohesperidoside*	Flavonoids	[M+H]+	595.164	287.055	594.159	C27H30O15	--	--	-	-	-	-
130	mws0791	6.06843e+06	3.27958e+06	4.32735e+06	1.32908e+06	1.76085e+06	1.59726e+06	4.55845e+06	1.56239e+06	-1.54479	0.021957	0.0476048	1.1788	Poncirin (Isosakuranetin-7-O-neohesperidoside)	Flavonoids	[M-H]-	593.188	285	594.195	C28H34O14	--	--	-	-	-	-
131	Zmpp002571	7.80612e+06	7.57597e+06	7.08956e+06	5.59557e+06	4.50016e+06	3.88047e+06	7.49055e+06	4.65873e+06	-0.685134	0.00649511	0.0184061	1.17738	Robinetin	Flavonoids	[M+H]+	303.052	257.046	302.043	C15H10O7	--	--	-	-	-	-
132	pme1605	9	9	9	2.85011e+06	2.51694e+06	2.46416e+06	9	2.6104e+06	18.1459	2.71438e-05	0.000496501	1.17233	Kaempferol-3-O-robinobioside(Biorobin)	Flavonoids	[M-H]-	593.151	285	594.159	C27H30O15	--	--	-	-	-	-
133	mws1290	5.44838e+06	3.29096e+06	3.63895e+06	1.08617e+06	1.53741e+06	1.48225e+06	4.12609e+06	1.36861e+06	-1.59206	0.0156896	0.0365898	1.14405	Kaempferol-3-O-(6''-p-Coumaroyl)glucoside (Tiliroside)	Flavonoids	[M-H]-	593.13	285	594.137	C30H26O13	--	--	-	-	-	-
134	mws0179	7.61412e+06	8.41722e+06	8.18474e+06	1.13403e+07	1.02558e+07	1.0391e+07	8.07203e+06	1.06624e+07	0.401527	0.00339773	0.0113235	1.14386	Chlorogenic acid methyl ester	Phenolic acids	[M-H]-	367.103	190.9	368.111	C17H20O9	--	--	-	-	-	-
135	mws0040	53859.6	48186.4	41977.9	2.53866e+06	2.93122e+06	1.76881e+06	48008	2.41289e+06	5.65135	0.00228034	0.00835861	1.09702	Chrysin	Flavonoids	[M+H]+	255.065	153	254.058	C15H10O4	480-40-0	HMDB0036619	C10028	ko00941//Flavonoid biosynthesis	Biosynthesis of other secondary metabolites	Metabolism
136	pme2527	9	9	9	2.05553e+06	2.32325e+06	2.30642e+06	9	2.2284e+06	17.9177	1.35291e-05	0.00033531	1.08207	L-Ornithine	Amino acids and derivatives	[M+H]+	133	116	132.09	C5H12N2O2	3184-13-2	HMDB0000214	C00077	ko01100//Metabolic pathways;ko01110//Biosynthesis of secondary metabolites;ko01130//Biosynthesis of antibiotics;ko01230//Biosynthesis of amino acids;ko02010//ABC transporters;ko01210//2-Oxocarboxylic acid metabolism;ko00330//Arginine and proline metabolism;ko00220//Arginine biosynthesis;ko00480//Glutathione metabolism;ko00472//D-Arginine and D-ornithine metabolism	Amino acid metabolism;Global and overview maps;Membrane transport;Metabolism of other amino acids	Environmental Information Processing;Metabolism
137	pmn001637	5.61647e+06	5.67161e+06	7.34012e+06	9.7362e+06	7.99752e+06	8.51911e+06	6.2094e+06	8.75094e+06	0.494985	0.0293174	0.0594818	1.07697	Kaempferol-3-O-arabinoside (Juglanin)	Flavonoids	[M-H]-	417.083	285	418.09	C20H18O10	--	--	-	-	-	-
138	Zmcn003729	920035	933909	978977	3.29788e+06	3.33774e+06	2.83956e+06	944307	3.1584e+06	1.74186	0.000161285	0.00133245	1.0767	1-Hydroxypinoresinol-4'-O-Glucoside	Lignans and Coumarins	[M-H]-	535.182	373.125	536.189	C26H32O12	--	--	-	-	-	-
139	pmn001375	920035	933909	978977	3.29788e+06	3.33774e+06	2.83956e+06	944307	3.1584e+06	1.74186	0.000161285	0.00133245	1.0767	1-Hydroxypinoresinol-1-O-Glucoside	Lignans and Coumarins	[M-H]-	535.182	373.129	536.189	C26H32O12	--	--	-	-	-	-
140	Lmsp004301	9	9	9	2.1008e+06	2.03006e+06	2.17697e+06	9	2.10261e+06	17.8338	9.91304e-07	0.000111424	1.05279	3',5,5',7-Tetrahydroxyflavanone-7-O-glucoside	Flavonoids	[M+H]+	451.123	289.071	450.116	C21H22O11	--	--	-	-	-	-
141	mws1155	7.00804e+06	8.67122e+06	8.53632e+06	6.08967e+06	5.36067e+06	5.86483e+06	8.07186e+06	5.77172e+06	-0.483899	0.0161491	0.0373872	1.04012	D-Mannitol	Others	[M-H]-	181.072	101.02	182.079	C6H14O6	69-65-8	HMDB0000765	C00392	ko02010//ABC transporters;ko00051//Fructose and mannose metabolism	Carbohydrate metabolism;Membrane transport	Environmental Information Processing;Metabolism
142	MWSmce248	9.43598e+06	6.89456e+06	6.94227e+06	4.97807e+06	5.4578e+06	5.42269e+06	7.7576e+06	5.28619e+06	-0.553384	0.0442943	0.0822144	1.03888	3-Hydroxycinnamic Acid*	Phenolic acids	[M-H]-	163.045	119.054	164.047	C9H8O3	--	--	C12621	ko01120//Microbial metabolism in diverse environments;ko00360//Phenylalanine metabolism;ko01220//Degradation of aromatic compounds	Amino acid metabolism;Global and overview maps	Metabolism
143	MWStz070	9.08191e+06	8.12652e+06	9.0472e+06	6.89462e+06	6.11933e+06	6.74831e+06	8.75188e+06	6.58742e+06	-0.409878	0.00530058	0.0158017	1.03538	N-(2-Hydroxy-4-methoxyphenyl)acetamide	Alkaloids	[M+H]+	182.081	91.0548	181.074	C9H11NO3	--	--	-	-	-	-
144	Lmbn002648	8.9703e+06	6.9605e+06	6.63951e+06	5.36009e+06	5.27807e+06	5.02444e+06	7.52344e+06	5.22087e+06	-0.527103	0.0352807	0.0689255	1.01271	α-Hydroxycinnamic Acid*	Phenolic acids	[M-H]-	163.04	119.05	164.047	C9H8O3	--	--	C02763	ko00360//Phenylalanine metabolism	Amino acid metabolism	Metabolism
145	Jmwn002620	4.43193e+06	2.65138e+06	3.36154e+06	1.47884e+06	1.14159e+06	1.3424e+06	3.48162e+06	1.32095e+06	-1.39819	0.0148237	0.0348274	1.01261	Vanillic Acid-4-O-Glucuronide	Phenolic acids	[M-H]-	341.086	161.02	342.095	C15H18O9	-	HMDB0060024	-	-	-	-
146	pmb2826	8.50413e+06	9.5478e+06	8.57494e+06	1.14924e+07	1.03657e+07	1.10163e+07	8.87562e+06	1.09582e+07	0.304085	0.0113357	0.0280634	1.00243	L-Citramalic acid	Organic acids	[M-H]-	147.03	87.0081	148.037	C5H8O5	--	--	C02614	ko01100//Metabolic pathways;ko00660//C5-Branched dibasic acid metabolism	Carbohydrate metabolism;Global and overview maps	Metabolism
147	mws1080	3.05965e+06	4.07989e+06	4.0581e+06	1.82854e+06	1.66957e+06	1.67417e+06	3.73255e+06	1.72409e+06	-1.11432	0.0041342	0.0129991	1.00063	Galactinol	Others	[M-H]-	341.109	179.056	342.116	C12H22O11	-	HMDB0005826	C01235	ko00052//Galactose metabolism	Carbohydrate metabolism	Metabolism

## Sheet: Table S9-8
Table S9-8 DAMs of roots in M-TR vs Z-TR
No.	index	M-TR-1	M-TR-2	M-TR-3	Z-TR-1	Z-TR-2	Z-TR-3	control_mean	case_mean	log2_FC(case_mean/control_mean)	Pvalue	fdr	vip	Compounds	Class	Ion mode	Q1 (Da)	Q3 (Da)	Molecular Weight (Da)	Formula	CAS	HMDB	C_ID	Pathway	KEGG_B_class	KEGG_A_class
1	Smpn009074	5.65732e+07	5.82384e+07	5.8741e+07	1.69589e+07	1.89737e+07	1.47812e+07	5.78509e+07	1.69046e+07	-1.77492	7.60444e-06	0.000660161	7.11825	2α,3α,19α,23-tetrahydroxy-12-ursen-28-oic acid	Terpenoids	[M-H]-	503.34	503.34	504.345	C30H48O6	--	--	-	-	-	-
2	MWSHY0046	7.4163e+07	6.99036e+07	7.7199e+07	3.26805e+07	3.40543e+07	3.53015e+07	7.37552e+07	3.40121e+07	-1.1167	6.00401e-05	0.00172193	7.01832	Quercetin-3-O-glucoside (Isoquercitrin)*	Flavonoids	[M+H]+	465.103	303.051	464.096	C21H20O12	--	--	C05623	ko01100//Metabolic pathways;ko01110//Biosynthesis of secondary metabolites;ko00944//Flavone and flavonol biosynthesis	Biosynthesis of other secondary metabolites;Global and overview maps	Metabolism
3	Lmsn003318	6.1506e+07	6.24281e+07	6.35179e+07	2.5347e+07	2.44383e+07	2.44284e+07	6.2484e+07	2.47379e+07	-1.33676	5.4754e-07	0.000152107	6.84818	1-O-Feruloyl-β-D-glucose*	Phenolic acids	[M-H]-	355.103	175.04	356.111	C16H20O9	--	--	-	-	-	-
4	Hmhn003518	5.99279e+07	6.08624e+07	6.23561e+07	2.55694e+07	2.44628e+07	2.44154e+07	6.10488e+07	2.48159e+07	-1.2987	1.43083e-06	0.00024653	6.71013	4-O-β-D-glucopyranosylferulic acid*	Phenolic acids	[M-H]-	355.104	175.04	356.111	C16H20O9	--	--	-	-	-	-
5	Lmdp003286	6.99567e+07	5.55085e+07	6.93672e+07	2.86262e+07	2.9392e+07	3.34832e+07	6.49442e+07	3.05005e+07	-1.09037	0.00225156	0.0127932	6.43811	Isohyperoside	Flavonoids	[M+H]+	465.102	303.061	464.095	C21H20O12	--	--	-	-	-	-
6	Smgp004575	4.28259e+07	4.2332e+07	4.88099e+07	1.58482e+07	1.59642e+07	1.68945e+07	4.46559e+07	1.62356e+07	-1.45969	0.00017514	0.00289607	5.93237	Quercetin-5-O-β-D-glucoside*	Flavonoids	[M+H]+	465.1	303.05	464.096	C21H20O12	--	--	-	-	-	-
7	Hmln002806	2.98391e+07	3.39811e+07	3.16315e+07	6.39371e+06	5.58304e+06	6.12298e+06	3.18172e+07	6.03325e+06	-2.3988	2.98938e-05	0.0012982	5.64382	5-O-Caffeoylshikimic acid	Phenolic acids	[M-H]-	335.077	179.03	336.085	C16H16O8	--	--	C10434	ko01100//Metabolic pathways;ko01110//Biosynthesis of secondary metabolites;ko00941//Flavonoid biosynthesis;ko00940//Phenylpropanoid biosynthesis;ko00945//Stilbenoid, diarylheptanoid and gingerol biosynthesis	Biosynthesis of other secondary metabolites;Global and overview maps	Metabolism
8	mws0061	3.5541e+07	3.83477e+07	3.92438e+07	1.64434e+07	1.70368e+07	1.59632e+07	3.77108e+07	1.64811e+07	-1.19416	5.20303e-05	0.00172072	5.12544	Quercetin-3-O-galactoside (Hyperin)	Flavonoids	[M-H]-	463.088	300	464.096	C21H20O12	--	--	-	-	-	-
9	mws0178	7.71405e+07	75909014	8.18063e+07	6.16612e+07	6.18858e+07	5.05236e+07	7.82853e+07	5.80235e+07	-0.432103	0.00820492	0.0292221	4.83121	Chlorogenic acid (3-O-Caffeoylquinic acid)*	Phenolic acids	[M-H]-	353.088	191.055	354.095	C16H18O9	--	--	C00852	ko01110//Biosynthesis of secondary metabolites;ko00941//Flavonoid biosynthesis;ko00940//Phenylpropanoid biosynthesis;ko00945//Stilbenoid, diarylheptanoid and gingerol biosynthesis	Biosynthesis of other secondary metabolites;Global and overview maps	Metabolism
10	pmb3066	4.62717e+07	3.72579e+07	3.94658e+07	7.14357e+07	5.82977e+07	5.22278e+07	4.09985e+07	6.06537e+07	0.565024	0.0352625	0.0884108	4.53277	5-O-p-Coumaroylshikimic acid O-glucoside	Phenolic acids	[M-H]-	481.135	319.2	482.142	C22H26O12	--	--	-	-	-	-
11	MWSHY0104	1.73575e+07	1.46772e+07	1.75602e+07	9	9	9	1.65316e+07	9	-20.8088	5.86112e-05	0.00172193	4.5237	Luteolin-7-O-glucoside (Cynaroside)	Flavonoids	[M+H]+	449.108	287.062	448.101	C21H20O11	--	--	C03951	ko00944//Flavone and flavonol biosynthesis	Biosynthesis of other secondary metabolites	Metabolism
12	mws0256	4.23344e+07	4.64209e+07	4.34193e+07	2.61491e+07	2.94189e+07	2.84435e+07	4.40582e+07	2.80038e+07	-0.653786	0.000502572	0.00488561	4.40979	L-Valine	Amino acids and derivatives	[M+H]+	118.086	72.1	117.079	C5H11NO2	72-18-4	HMDB0000883	C00183	ko01100//Metabolic pathways;ko01110//Biosynthesis of secondary metabolites;ko01130//Biosynthesis of antibiotics;ko01230//Biosynthesis of amino acids;ko02010//ABC transporters;ko01210//2-Oxocarboxylic acid metabolism;ko00970//Aminoacyl-tRNA biosynthesis;ko00460//Cyanoamino acid metabolism;ko00770//Pantothenate and CoA biosynthesis;ko00290//Valine, leucine and isoleucine biosynthesis;ko00966//Gluco…	Amino acid metabolism;Biosynthesis of other secondary metabolites;Global and overview maps;Membrane transport;Metabolism of cofactors and vitamins;Metabolism of other amino acids;Translation	Environmental Information Processing;Genetic Information Processing;Metabolism
13	mws2108	6.10599e+07	5.51052e+07	6.2347e+07	4.48893e+07	4.72551e+07	3.60358e+07	5.95041e+07	4.27267e+07	-0.47785	0.0146889	0.0452391	4.32895	Cryptochlorogenic acid (4-O-Caffeoylquinic acid)*	Phenolic acids	[M-H]-	353.088	191.05	354.095	C16H18O9	--	--	-	-	-	-
14	mws1587	9.84641e+07	1.08982e+08	1.06612e+08	8.56727e+07	8.94436e+07	9.01823e+07	1.04686e+08	8.84329e+07	-0.243417	0.00949615	0.0329754	4.31443	L-Norleucine	Amino acids and derivatives	[M+H]+	132.102	86	131.095	C6H13NO2	327-57-1	HMDB0001645	-	-	-	-
15	mws0856	2.36209e+07	2.56183e+07	2.72379e+07	1.0353e+07	1.13658e+07	1.12254e+07	2.54924e+07	1.09814e+07	-1.215	0.000185996	0.00300405	4.23208	Quercetin-4'-O-glucoside (Spiraeoside)	Flavonoids	[M-H]-	463.088	301	464.096	C21H20O12	--	--	-	-	-	-
16	Zmdp000376	1.32299e+07	1.43881e+07	1.39463e+07	2.62104e+07	3.20081e+07	2.47063e+07	1.38548e+07	2.76416e+07	0.996459	0.00360252	0.0170138	4.05431	4-Guanidinobutanal	Others	[M+H]+	130.091	84.0806	129.09	C5H11N3O	--	--	C02647	ko01100//Metabolic pathways;ko00330//Arginine and proline metabolism	Amino acid metabolism;Global and overview maps	Metabolism
17	mws1329	2.24233e+07	2.22393e+07	2.43615e+07	9.30803e+06	1.04097e+07	9.83338e+06	2.3008e+07	9.85038e+06	-1.22388	6.18855e-05	0.00172193	4.03678	Quercetin-7-O-glucoside	Flavonoids	[M-H]-	463.088	301.036	464.096	C21H20O12	--	--	-	-	-	-
18	pme1598	2.33278e+07	2.33216e+07	2.30853e+07	9.11593e+06	1.08691e+07	1.04862e+07	2.32449e+07	1.01571e+07	-1.19442	1.69596e-05	0.00117785	4.01808	Hesperetin-5-O-glucoside	Flavonoids	[M-H]-	463.125	301	464.132	C22H24O11	--	--	-	-	-	-
19	Lmcn003163	1.03751e+08	1.04557e+08	1.04466e+08	1.21866e+08	1.18993e+08	1.11516e+08	1.04258e+08	1.17458e+08	0.171989	0.0130038	0.0411443	3.85739	Epitheaflavic acid-3-O-Gallate	Flavonoids	[M-H]-	579.078	289.073	580.085	C28H20O14	--	--	-	-	-	-
20	Zmhn002227	1.80225e+07	1.67823e+07	1.78767e+07	2.90435e+07	2.74889e+07	3.03563e+07	1.75605e+07	2.89629e+07	0.721871	0.00023998	0.00347221	3.72607	4-O-Glucosyl-sinapate	Phenolic acids	[M-H]-	385.114	223.06	386.121	C17H22O10	--	--	-	-	-	-
21	pmn001423	2.28204e+07	2.22937e+07	2.22145e+07	1.15716e+07	1.14891e+07	1.13433e+07	2.24428e+07	1.1468e+07	-0.968641	6.80477e-07	0.00015753	3.68694	Roseoside	Others	[M-H]-	385.187	223.13	386.194	C19H30O8	--	--	-	-	-	-
22	mws0179	5.71806e+06	5.91576e+06	6.38493e+06	1.63354e+07	1.80683e+07	1.62542e+07	6.00625e+06	1.6886e+07	1.49129	6.34534e-05	0.00172817	3.66565	Chlorogenic acid methyl ester	Phenolic acids	[M-H]-	367.103	190.9	368.111	C17H20O9	--	--	-	-	-	-
23	Xmyp005654	1.48847e+07	1.52565e+07	1.89325e+07	5.02659e+06	5.56379e+06	6.02892e+06	1.63579e+07	5.53977e+06	-1.56209	0.00122098	0.00847973	3.63562	Kaempferol-4'-O-glucoside*	Flavonoids	[M+H]+	449.106	287.056	448.101	C21H20O11	--	--	-	-	-	-
24	Cmxp005429	1.55819e+07	1.2547e+07	1.35227e+07	2.97986e+06	3.87995e+06	4.20359e+06	1.38839e+07	3.6878e+06	-1.91258	0.000456761	0.00482777	3.52177	Okanin	Flavonoids	[M+H]+	289.07	153.019	288.063	C15H12O6	--	--	-	-	-	-
25	mws0064	1.81128e+07	1.50543e+07	1.41993e+07	5.37655e+06	4.27073e+06	6.58544e+06	1.57888e+07	5.41091e+06	-1.54496	0.00159742	0.00996598	3.52109	Eriodictyol (5,7,3',4'-Tetrahydroxyflavanone)	Flavonoids	[M-H]-	287.056	135	288.063	C15H12O6	--	--	C05631	ko01110//Biosynthesis of secondary metabolites;ko00941//Flavonoid biosynthesis	Biosynthesis of other secondary metabolites;Global and overview maps	Metabolism
26	pme1816	4.24848e+07	3.87837e+07	4.55324e+07	3.30037e+07	3.41996e+07	2.47211e+07	4.2267e+07	3.06415e+07	-0.464045	0.030976	0.0789462	3.51764	Neochlorogenic acid (5-O-Caffeoylquinic acid)	Phenolic acids	[M-H]-	353.088	191	354.095	C16H18O9	--	--	-	-	-	-
27	pme0014	5.87085e+07	6.07068e+07	6.20886e+07	69259388	7.10996e+07	7.20122e+07	6.05013e+07	7.07904e+07	0.226587	0.00126941	0.00868576	3.50721	L-Glutamic acid	Amino acids and derivatives	[M+H]+	148.06	84	147.053	C5H9NO4	-	HMDB0060475	C00025	ko01100//Metabolic pathways;ko01110//Biosynthesis of secondary metabolites;ko01120//Microbial metabolism in diverse environments;ko01130//Biosynthesis of antibiotics;ko01230//Biosynthesis of amino acids;ko02010//ABC transporters;ko01200//Carbon metabolism;ko01210//2-Oxocarboxylic acid metabolism;ko00970//Aminoacyl-tRNA biosynthesis;ko00330//Arginine and proline metabolism;ko00630//Glyoxylate and …	Amino acid metabolism;Biosynthesis of other secondary metabolites;Carbohydrate metabolism;Energy metabolism;Global and overview maps;Membrane transport;Metabolism of cofactors and vitamins;Metabolism of other amino acids;Translation	Environmental Information Processing;Genetic Information Processing;Metabolism
28	mws0001	4.46763e+07	5.15584e+07	4.68765e+07	55549626	61035942	5.74892e+07	4.77038e+07	5.80249e+07	0.282569	0.0162922	0.0489825	3.40992	L-Asparagine	Amino acids and derivatives	[M+H]+	133.061	74	132.054	C4H8N2O3	70-47-3	HMDB0000168	C00152	ko01100//Metabolic pathways;ko01110//Biosynthesis of secondary metabolites;ko01230//Biosynthesis of amino acids;ko00970//Aminoacyl-tRNA biosynthesis;ko00250//Alanine, aspartate and glutamate metabolism;ko00460//Cyanoamino acid metabolism	Amino acid metabolism;Global and overview maps;Metabolism of other amino acids;Translation	Genetic Information Processing;Metabolism
29	pmn001667	1.46329e+07	1.34472e+07	1.35816e+07	2.32677e+07	2.21526e+07	2.43587e+07	1.38872e+07	2.32597e+07	0.744073	0.000222595	0.0032892	3.38546	Procyanidin B4	Tannins	[M-H]-	577.135	407.076	578.142	C30H26O12	4852-22-6	HMDB0013690	-	-	-	-
30	pmb3074	4.96224e+07	5.09033e+07	6.09167e+07	4.41133e+07	4.1733e+07	4.40345e+07	5.38142e+07	4.32936e+07	-0.313833	0.0450785	0.104881	3.3462	5-O-p-Coumaroylquinic acid	Phenolic acids	[M-H]-	337.093	191.05	338.1	C16H18O8	--	--	C12208	ko01110//Biosynthesis of secondary metabolites;ko00941//Flavonoid biosynthesis;ko00940//Phenylpropanoid biosynthesis;ko00945//Stilbenoid, diarylheptanoid and gingerol biosynthesis	Biosynthesis of other secondary metabolites;Global and overview maps	Metabolism
31	mws0227	6.14115e+07	7.05175e+07	7.07277e+07	5.49543e+07	5.78511e+07	5.93542e+07	6.75522e+07	5.73866e+07	-0.23529	0.0379732	0.0926973	3.27303	L-Leucine	Amino acids and derivatives	[M+H]+	132.102	86.2	131.095	C6H13NO2	61-90-5	HMDB0000687	C00123	ko01100//Metabolic pathways;ko01110//Biosynthesis of secondary metabolites;ko01230//Biosynthesis of amino acids;ko02010//ABC transporters;ko01210//2-Oxocarboxylic acid metabolism;ko00970//Aminoacyl-tRNA biosynthesis;ko00290//Valine, leucine and isoleucine biosynthesis;ko00966//Glucosinolate biosynthesis;ko00280//Valine, leucine and isoleucine degradation	Amino acid metabolism;Biosynthesis of other secondary metabolites;Global and overview maps;Membrane transport;Translation	Environmental Information Processing;Genetic Information Processing;Metabolism
32	Lmdp003509	6.75979e+07	6.46992e+07	6.5994e+07	5.57545e+07	5.63643e+07	5.9826e+07	6.6097e+07	5.7315e+07	-0.205673	0.00445618	0.0195484	3.21482	Quercetin-3-O-xyloside (Reynoutrin)	Flavonoids	[M+H]+	435.092	303.061	434.085	C20H18O11	--	--	-	-	-	-
33	Lmyp005841	3.53959e+06	3.17554e+06	3.32436e+06	1.16209e+07	1.01888e+07	1.07853e+07	3.3465e+06	1.0865e+07	1.69897	6.19845e-05	0.00172193	3.04011	Chrysin-7-O-glucoside	Flavonoids	[M+H]+	417.118	255.059	416.111	C21H20O9	--	--	-	-	-	-
34	Lmsn011830	3.51617e+07	3.54428e+07	3.47382e+07	2.93325e+07	2.77571e+07	2.54489e+07	3.51142e+07	2.75129e+07	-0.35195	0.00268215	0.0140585	2.99907	2α,19α-Dihydroxy-3-oxours-12-en-28-oic acid	Terpenoids	[M-H]-	485.327	485.327	486.334	C30H46O5	--	--	-	-	-	-
35	MWSmce083	769886	734059	756590	8.01651e+06	6.89697e+06	7.74594e+06	753512	7.55314e+06	3.32537	3.57906e-05	0.0013436	2.89283	Ferulic acid methyl ester	Phenolic acids	[M-H]-	207.072	133.033	208.074	C11H12O4	--	--	-	-	-	-
36	pmb0580	3.11562e+06	2.16381e+06	3.1939e+06	1.02068e+07	8.83743e+06	9.53745e+06	2.82444e+06	9.52724e+06	1.75409	0.00020215	0.00310623	2.85733	Chrysin-5-O-glucoside (Toringin)	Flavonoids	[M+H]+	417.1	255.1	416.111	C21H20O9	--	--	-	-	-	-
37	mws0014	6.99718e+06	9.38052e+06	8.19494e+06	1.98277e+06	2.1679e+06	2.5706e+06	8.19088e+06	2.24042e+06	-1.87025	0.00110615	0.00800233	2.67999	Ferulic acid*	Phenolic acids	[M-H]-	193.051	134.01	194.058	C10H10O4	--	--	C01494	ko01100//Metabolic pathways;ko01110//Biosynthesis of secondary metabolites;ko00940//Phenylpropanoid biosynthesis	Biosynthesis of other secondary metabolites;Global and overview maps	Metabolism
38	pme0422	7.15721e+06	1.02087e+07	8.16874e+06	2.10255e+06	2.64786e+06	2.77722e+06	8.51157e+06	2.50921e+06	-1.76219	0.00286092	0.0147179	2.66216	Isoferulic Acid*	Phenolic acids	[M-H]-	193.058	134	194.058	C10H10O4	--	--	-	-	-	-
39	MWSHY0136	1.29223e+07	1.11355e+07	1.36493e+07	6.50385e+06	6.89183e+06	6.86438e+06	1.2569e+07	6.75335e+06	-0.896198	0.00154588	0.00984964	2.65632	Kaempferol-3-O-glucoside (Astragalin)*	Flavonoids	[M+H]+	449.108	287.055	448.101	C21H20O11	--	--	C12249	ko01110//Biosynthesis of secondary metabolites;ko00944//Flavone and flavonol biosynthesis	Biosynthesis of other secondary metabolites;Global and overview maps	Metabolism
40	Zmhn002334	7.99884e+06	7.94407e+06	8.51336e+06	2.70494e+06	2.63913e+06	2.64892e+06	8.15209e+06	2.66433e+06	-1.6134	7.28206e-06	0.000660161	2.61188	6-O-Feruloyl-β-D-glucose	Phenolic acids	[M-H]-	355.104	193.049	356.111	C16H20O9	--	--	-	-	-	-
41	Lmjp002906	5.96389e+06	5.22095e+06	5.60584e+06	1.1838e+07	1.0326e+07	1.12696e+07	5.59689e+06	1.11445e+07	0.993636	0.000347926	0.0040955	2.59671	Rhamnetin-3-O-Glucoside*	Flavonoids	[M+H]+	479.118	317.065	478.111	C22H22O12	--	--	-	-	-	-
42	mws0275	5.35653e+07	5.36835e+07	5.28467e+07	4.64537e+07	4.88808e+07	4.82325e+07	5.33652e+07	4.78557e+07	-0.157209	0.00203068	0.0118088	2.5507	L-Malic acid	Organic acids	[M-H]-	133.014	71.0145	134.022	C4H6O5	97-67-6	HMDB0000156	C00149	ko01100//Metabolic pathways;ko01110//Biosynthesis of secondary metabolites;ko01120//Microbial metabolism in diverse environments;ko01130//Biosynthesis of antibiotics;ko01200//Carbon metabolism;ko00630//Glyoxylate and dicarboxylate metabolism;ko00710//Carbon fixation in photosynthetic organisms;ko00020//Citrate cycle (TCA cycle);ko00620//Pyruvate metabolism	Carbohydrate metabolism;Energy metabolism;Global and overview maps	Metabolism
43	Qmyp010506	2.92019e+07	2.86395e+07	3.03629e+07	2.44834e+07	2.54403e+07	2.26215e+07	2.94014e+07	2.41817e+07	-0.281967	0.00577989	0.0228076	2.46687	2,4,6-Trihydroxybenzophenone	Others	[M+H]+	231.066	153.024	230.058	C13H10O4	--	--	-	-	-	-
44	MWS2070	8.85895e+06	7.85835e+06	8.12789e+06	3.72909e+06	3.48486e+06	3.41162e+06	8.28173e+06	3.54186e+06	-1.22543	0.000112177	0.00232557	2.41331	Propyl 4-hydroxybenzoate	Phenolic acids	[M-H]-	179.072	92.0265	180.079	C10H12O3	94-13-3	HMDB0032574	-	-	-	-
45	pmb3023	467459	421565	490982	4.92769e+06	5.25592e+06	5.27964e+06	460002	5.15442e+06	3.4861	2.18112e-06	0.00024653	2.41257	Eriodictyol-8-C-glucoside	Flavonoids	[M-H]-	449.109	287	450.116	C21H22O11	--	--	-	-	-	-
46	Jmwn002620	5.97427e+06	6.59096e+06	7.05498e+06	2.19275e+06	2.02292e+06	1.9243e+06	6.54007e+06	2.04666e+06	-1.67604	0.000154222	0.00274652	2.3571	Vanillic Acid-4-O-Glucuronide	Phenolic acids	[M-H]-	341.086	161.02	342.095	C15H18O9	-	HMDB0060024	-	-	-	-
47	Lhwp110301	1.10445e+07	1.26526e+07	1.19415e+07	7.2886e+06	7.37962e+06	7.30492e+06	1.18795e+07	7.32438e+06	-0.697699	0.000614212	0.00543401	2.35316	Coleonolic acid	Terpenoids	[M+H]+	471.347	205.159	470.34	C30H46O4	--	--	-	-	-	-
48	HJN003	7.93959e+06	8.0669e+06	8.575e+06	3.93194e+06	3.90153e+06	4.03823e+06	8.19383e+06	3.95723e+06	-1.05005	2.84789e-05	0.0012982	2.2943	1-O-Sinapoyl-β-D-glucose	Phenolic acids	[M-H]-	385.113	223.062	386.122	C17H22O10	--	--	C01175	ko00940//Phenylpropanoid biosynthesis	Biosynthesis of other secondary metabolites	Metabolism
49	Lhdp102528	1.07334e+07	1.17451e+07	1.15323e+07	7.20885e+06	7.10489e+06	7.08663e+06	1.13369e+07	7.13346e+06	-0.668354	0.000171841	0.00287575	2.27458	Pomonic acid	Terpenoids	[M+H]+	471.346	205.157	470.34	C30H46O4	13849-90-6	HMDB0035912	-	-	-	-
50	pmb3107	8.16482e+06	8.88149e+06	9.78389e+06	4.84779e+06	4.96057e+06	4.37192e+06	8.9434e+06	4.72676e+06	-0.919972	0.00109885	0.00799115	2.26671	Glucosyringic Acid	Phenolic acids	[M-H]-	359.098	182.1	360.106	C15H20O10	--	--	-	-	-	-
51	pmb3101	1.22002e+07	1.27636e+07	1.08661e+07	7.77241e+06	6.73983e+06	8.2508e+06	1.19433e+07	7.58768e+06	-0.654468	0.00372638	0.0174506	2.25699	2-Isopropylmalic Acid	Organic acids	[M-H]-	175.061	115.044	176.069	C7H12O5	3237-44-3	HMDB0000402	C02504	ko01100//Metabolic pathways;ko01110//Biosynthesis of secondary metabolites;ko01230//Biosynthesis of amino acids;ko01210//2-Oxocarboxylic acid metabolism;ko00290//Valine, leucine and isoleucine biosynthesis;ko00620//Pyruvate metabolism	Amino acid metabolism;Carbohydrate metabolism;Global and overview maps	Metabolism
52	Lmsn006905	1.59435e+07	1.43039e+07	1.30298e+07	2.01058e+07	1.93155e+07	1.7253e+07	1.44257e+07	1.88914e+07	0.389091	0.0203183	0.0571297	2.23295	Phloretin-4'-O-(6''-Feruloyl)glucoside	Flavonoids	[M-H]-	611.177	273.077	612.184	C31H32O13	--	--	-	-	-	-
53	Lmwp003442	5.59926e+06	4.2146e+06	5.58621e+06	997484	1.06614e+06	1.34815e+06	5.13336e+06	1.13726e+06	-2.17435	0.00106454	0.0079072	2.20522	Amoenin	Flavonoids	[M+H]+	449.108	287.055	448.101	C21H20O11	--	--	-	-	-	-
54	mws4183	1.03163e+07	1.04916e+07	1.01512e+07	5.00626e+06	6.36347e+06	7.24592e+06	1.03197e+07	6.20522e+06	-0.733848	0.00334912	0.0167335	2.20107	Quercetin-3-O-arabinoside	Flavonoids	[M-H]-	433.078	300.033	434.085	C20H18O11	--	--	-	-	-	-
55	pmb2620	431457	389667	454045	4.54556e+06	3.9698e+06	4.32615e+06	425057	4.2805e+06	3.33205	2.17801e-05	0.00127567	2.17963	3,4-Dimethoxycinnamic acid	Phenolic acids	[M-H]-	207.066	133.1	208.074	C11H12O4	14737-89-4	HMDB0034315	-	-	-	-
56	Hmbp001276	5.15821e+06	4.38609e+06	4.8498e+06	1.13825e+06	999032	1.09838e+06	4.79803e+06	1.07856e+06	-2.15334	8.28844e-05	0.00205583	2.14233	Gallacetophenone	Phenolic acids	[M+H]+	169.05	65.03	168.042	C8H8O4	--	--	-	-	-	-
57	Lmbn001754	11519055	1.22637e+07	1.07112e+07	7.72945e+06	7.02446e+06	8.15764e+06	1.1498e+07	7.63718e+06	-0.590268	0.00227237	0.0127932	2.13856	3-Isopropylmalic Acid	Organic acids	[M-H]-	175.061	115.04	176.069	C7H12O5	921-28-8	HMDB0012156	C04411	ko01100//Metabolic pathways;ko01110//Biosynthesis of secondary metabolites;ko01230//Biosynthesis of amino acids;ko01210//2-Oxocarboxylic acid metabolism;ko00290//Valine, leucine and isoleucine biosynthesis	Amino acid metabolism;Global and overview maps	Metabolism
58	Zmgn001448	11519055	1.22637e+07	1.07112e+07	7.72945e+06	7.02446e+06	8.15764e+06	1.1498e+07	7.63718e+06	-0.590268	0.00227237	0.0127932	2.13856	2-Propylmalic Acid	Organic acids	[M-H]-	175.061	115.04	176.069	C7H12O5	--	--	C05994	ko00620//Pyruvate metabolism	Carbohydrate metabolism	Metabolism
59	mws0072	3.15918e+06	3.10405e+06	3.42476e+06	7.9849e+06	5.85091e+06	7.30425e+06	3.22933e+06	7.04669e+06	1.12571	0.00390178	0.0180052	2.10517	Apigenin-5-O-glucoside	Flavonoids	[M+H]+	433.113	271.01	432.106	C21H20O10	--	--	-	-	-	-
60	Lmsn006753	4.13296e+06	3.67926e+06	3.50649e+06	6.98265e+06	7.42024e+06	7.442e+06	3.7729e+06	7.28163e+06	0.948586	0.000125969	0.00246439	2.08282	Phloretin-4'-O-(6''-p-Coumaroyl)glucoside	Flavonoids	[M-H]-	581.166	273.077	582.174	C30H30O12	--	--	-	-	-	-
61	pme0436	7.41447e+07	7.32703e+07	7.33628e+07	8.02142e+07	7.55457e+07	7.75338e+07	7.35926e+07	7.77645e+07	0.0795516	0.0391055	0.0945009	2.06175	Procyanidin B3	Tannins	[M-H]-	577.135	407.076	578.142	C30H26O12	23567-23-9	HMDB0033974	-	-	-	-
62	Lmjp003044	6.91655e+06	6.58936e+06	7.1775e+06	1.06539e+07	9.86975e+06	1.05054e+07	6.89447e+06	1.03431e+07	0.58515	0.000304555	0.00384751	2.04401	Isorhamnetin-3-O-Glucoside*	Flavonoids	[M+H]+	479.118	317.062	478.111	C22H22O12	--	--	-	-	-	-
63	Hmgp002148	6.63185e+06	6.46859e+06	7.61622e+06	1.11615e+07	9.58452e+06	1.06179e+07	6.90555e+06	1.04546e+07	0.598316	0.00373133	0.0174506	2.02466	Nepetin-7-O-alloside*	Flavonoids	[M+H]+	479.12	317.06	478.112	C22H22O12	--	--	-	-	-	-
64	Hmcp002207	7.49811e+06	6.92883e+06	7.72609e+06	1.09648e+07	1.0972e+07	1.0309e+07	7.38434e+06	1.07486e+07	0.541605	0.000481627	0.00488561	2.02099	Isorhamnetin-7-O-glucoside (Brassicin)*	Flavonoids	[M+H]+	479.118	317.06	478.111	C22H22O12	--	--	-	-	-	-
65	Lmtp004044	3.58932e+06	3.0139e+06	3.54934e+06	93065.8	107402	125573	3.38419e+06	108680	-4.96065	6.07306e-05	0.00172193	2.01285	Quercetin-3-O-apiosyl(1→2)galactoside*	Flavonoids	[M+H]+	597.145	303.043	596.138	C26H28O16	--	--	-	-	-	-
66	Zmhn001883	4.41488e+06	3.8209e+06	4.22416e+06	962735	819837	956285	4.15331e+06	912952	-2.18565	5.74445e-05	0.00172193	2.00154	Vanillic acid-4-O-glucoside	Phenolic acids	[M-H]-	329.088	209.042	330.095	C14H18O9	--	--	-	-	-	-
67	pmp001285	3.41e+07	3.22224e+07	3.31931e+07	3.10721e+07	2.82413e+07	2.96096e+07	3.31718e+07	29641011	-0.162364	0.0227574	0.0625942	1.97146	Phthalic anhydride	Phenolic acids	[M+H]+	149.023	65.0406	148.016	C8H4O3	--	--	-	-	-	-
68	pme3207	1.70561e+07	1.7884e+07	1.63276e+07	1.40266e+07	1.41515e+07	1.32271e+07	1.70892e+07	1.38017e+07	-0.308236	0.00355143	0.0170011	1.9525	Muconic acid	Organic acids	[M-H]-	141.019	59	142.027	C6H6O4	1119-72-8	HMDB0006331	C02480	ko01100//Metabolic pathways;ko01120//Microbial metabolism in diverse environments;ko01220//Degradation of aromatic compounds	Global and overview maps	Metabolism
69	Lmtn002565	8.89262e+06	8.52166e+06	8.57586e+06	5.52361e+06	5.91002e+06	5.41396e+06	8.66338e+06	5.61586e+06	-0.625422	8.79512e-05	0.00213503	1.93253	1-O-Vanilloyl-D-Glucose	Phenolic acids	[M-H]-	329.11	167.03	330.095	C14H18O9	--	--	-	-	-	-
70	mws0250	1.68542e+07	1.81705e+07	2.03194e+07	1.47268e+07	1.50151e+07	1.53912e+07	1.8448e+07	1.50444e+07	-0.294243	0.0296343	0.076085	1.93133	L-Tyrosine	Amino acids and derivatives	[M+H]+	182.081	136.1	181.074	C9H11NO3	60-18-4	HMDB0000158	C00082	ko01100//Metabolic pathways;ko01110//Biosynthesis of secondary metabolites;ko01130//Biosynthesis of antibiotics;ko01230//Biosynthesis of amino acids;ko01210//2-Oxocarboxylic acid metabolism;ko00940//Phenylpropanoid biosynthesis;ko00970//Aminoacyl-tRNA biosynthesis;ko00350//Tyrosine metabolism;ko00360//Phenylalanine metabolism;ko00400//Phenylalanine, tyrosine and tryptophan biosynthesis;ko00460//C…	Amino acid metabolism;Biosynthesis of other secondary metabolites;Global and overview maps;Metabolism of cofactors and vitamins;Metabolism of other amino acids;Translation	Genetic Information Processing;Metabolism
71	pmn001695	1.73658e+07	1.7637e+07	1.49469e+07	1.21602e+07	1.28539e+07	1.43487e+07	1.66499e+07	1.31209e+07	-0.343646	0.030119	0.0770447	1.91031	Trihydroxycinnamoylquinic acid	Phenolic acids	[M-H]-	371.098	249.063	372.106	C16H20O10	--	--	-	-	-	-
72	pme2960	802986	876278	1.01482e+06	2.20387e+06	4.96598e+06	5.67366e+06	898027	4.28117e+06	2.25318	0.0331995	0.0838438	1.89069	Naringenin chalcone; 2',4,4',6'-Tetrahydroxychalcone	Flavonoids	[M+H]+	273.076	153	272.068	C15H12O5	--	--	C06561	ko01100//Metabolic pathways;ko01110//Biosynthesis of secondary metabolites;ko00941//Flavonoid biosynthesis	Biosynthesis of other secondary metabolites;Global and overview maps	Metabolism
73	Lmjp002596	3.25307e+06	2.39625e+06	3.36632e+06	102092	108517	133275	3.00522e+06	114628	-4.71244	0.000703715	0.00599669	1.88043	Quercetin-3-O-sambubioside*	Flavonoids	[M+H]+	597.145	303.049	596.138	C26H28O16	--	--	C12637	ko00944//Flavone and flavonol biosynthesis	Biosynthesis of other secondary metabolites	Metabolism
74	MWSHY0132	8.74173e+06	9.44118e+06	8.18628e+06	1.08146e+07	1.23077e+07	1.21866e+07	8.78973e+06	1.17696e+07	0.421179	0.00770938	0.0277418	1.86871	Quercetin-3-O-rhamnoside(Quercitrin)	Flavonoids	[M+H]+	449.108	303.05	448.101	C21H20O11	--	--	C01750	ko00944//Flavone and flavonol biosynthesis	Biosynthesis of other secondary metabolites	Metabolism
75	Lmjp003231	5.53729e+06	6.82558e+06	6.71975e+06	3.11029e+06	3.25802e+06	3.93254e+06	6.36087e+06	3.43362e+06	-0.889495	0.00377946	0.0176163	1.86503	Patuletin-3-O-glucoside	Flavonoids	[M+H]+	495.113	333.071	494.106	C22H22O13	--	--	-	-	-	-
76	Hmmp004965	605148	572218	677752	3.65678e+06	3.08662e+06	3.26455e+06	618373	3.33598e+06	2.43156	9.2226e-05	0.00213503	1.82513	Diosmetin-7-O-glucoside*	Flavonoids	[M+H]+	463.124	301.07	462.116	C22H22O11	--	--	-	-	-	-
77	HJAP005	5.61583e+06	7.185e+06	6.55787e+06	3.17969e+06	3.73733e+06	4.02272e+06	6.4529e+06	3.64658e+06	-0.823404	0.00566015	0.0225575	1.8076	Laricitrin-3-O-glucoside	Flavonoids	[M+H]+	495.113	333.068	494.106	C22H22O13	--	--	-	-	-	-
78	Hmgp002036	6.8639e+06	5.99279e+06	7.05945e+06	9.47035e+06	8.92544e+06	9.7448e+06	6.63871e+06	9.3802e+06	0.498715	0.00252598	0.0136484	1.7924	Nepetin-7-O-glucoside(Nepitrin)*	Flavonoids	[M+H]+	479.12	317.06	478.112	C22H22O12	--	--	-	-	-	-
79	MWSslk237	617834	582661	597482	3.49014e+06	2.92249e+06	3.22747e+06	599326	3.21337e+06	2.42267	9.12976e-05	0.00213503	1.79061	Hispidulin-7-O-glucoside(Homoplantaginin)	Flavonoids	[M+H]+	463.125	301.086	462.116	C22H22O11	--	--	-	-	-	-
80	pmp000579	619389	540331	500995	3.35384e+06	2.87547e+06	3.05455e+06	553572	3.09462e+06	2.48292	6.02731e-05	0.00172193	1.7685	Diosmetin-7-O-galactoside*	Flavonoids	[M+H]+	463.123	301.07	462.116	C22H22O11	--	--	-	-	-	-
81	Lmjp003295	6.47699e+06	5.73915e+06	6.99169e+06	8.99356e+06	8.8173e+06	9.4151e+06	6.40261e+06	9.07532e+06	0.503289	0.00271773	0.0141914	1.76708	6-Methoxykaempferol-3-O-glucoside	Flavonoids	[M+H]+	479.118	317.073	478.111	C22H22O12	--	--	-	-	-	-
82	Lmbp003668	1.57065e+07	1.74163e+07	1.61648e+07	1.19892e+07	1.30318e+07	1.5116e+07	1.64292e+07	1.3379e+07	-0.296296	0.044097	0.103528	1.76378	Kaempferol-3-O-arabinoside	Flavonoids	[M+H]+	419.097	287.054	418.09	C20H18O10	--	--	-	-	-	-
83	pme0274	9.0436e+06	11092500	1.10683e+07	7.49478e+06	7.88044e+06	7.55482e+06	1.04015e+07	7.64335e+06	-0.444509	0.0161244	0.0485831	1.75842	6-Aminocaproic acid	Organic acids	[M+H]+	132.102	69	131.095	C6H13NO2	60-32-2	HMDB0001901	C02378	ko01100//Metabolic pathways;ko01120//Microbial metabolism in diverse environments	Global and overview maps	Metabolism
84	Lmmn003663	9.12395e+06	9.49245e+06	8.03464e+06	5.81821e+06	6.7503e+06	6.12227e+06	8.88368e+06	6.23026e+06	-0.511865	0.00680741	0.0254865	1.72944	5-Glucosyloxy-2-Hydroxybenzoic acid methyl ester	Phenolic acids	[M-H]-	329.088	167.036	330.095	C14H18O9	--	--	-	-	-	-
85	pme2493	5.64149e+06	6.11032e+06	6.10212e+06	8.53665e+06	8.72047e+06	7.95899e+06	5.95131e+06	8.40537e+06	0.498105	0.000894286	0.00701787	1.72457	Kaempferol-3,7-O-dirhamnoside (Kaempferitrin)	Flavonoids	[M+H]+	579.171	287.05	578.164	C27H30O14	--	--	-	-	-	-
86	MWSHY0171	5.522e+06	5.05499e+06	5.25e+06	7.71606e+06	7.54668e+06	7.80778e+06	5.27566e+06	7.69017e+06	0.543665	0.000100493	0.00214747	1.7224	Procyanidin B2	Tannins	[M+H]+	579.15	409.092	578.142	C30H26O12	29106-49-8	HMDB0033973	-	-	-	-
87	Lmjp003655	602873	547483	607398	3.17424e+06	2.74802e+06	3.00849e+06	585918	2.97692e+06	2.34505	4.47665e-05	0.00159438	1.7145	6-C-MethylKaempferol-3-glucoside	Flavonoids	[M+H]+	463.123	301.078	462.116	C22H22O11	--	--	-	-	-	-
88	pmn001420	4.63415e+06	4.67615e+06	4.81033e+06	7.23663e+06	7.12457e+06	6.90151e+06	4.70688e+06	7.08757e+06	0.590521	2.88698e-05	0.0012982	1.71338	1-O-Caffeoyl-β-D-glucose*	Phenolic acids	[M-H]-	341.088	179.036	342.095	C15H18O9	--	--	-	-	-	-
89	MWS1709	1.76283e+07	1.82141e+07	1.765e+07	1.46614e+07	1.5668e+07	1.58119e+07	1.78308e+07	1.53805e+07	-0.213273	0.00392422	0.0180488	1.69091	D-Malic acid	Organic acids	[M-H]-	133.014	71.0097	134.022	C4H6O5	636-61-3	HMDB0031518	C00497	ko00650//Butanoate metabolism	Carbohydrate metabolism	Metabolism
90	HJN086	4.11655e+06	3.82479e+06	3.28445e+06	5.72612e+06	6.39483e+06	5.89788e+06	3.74193e+06	6.00628e+06	0.682688	0.00199887	0.0117149	1.65952	Eriodictyol-3'-O-glucoside	Flavonoids	[M-H]-	449.11	287.057	450.116	C21H22O11	--	--	-	-	-	-
91	Lmsn007789	6.61796e+06	5.92175e+06	5.97022e+06	7.36846e+06	8.69881e+06	1.0546e+07	6.16998e+06	8.8711e+06	0.523848	0.0464664	0.107391	1.6576	Phloretin-4'-O-(6''-Cinnamoyl)glucoside	Flavonoids	[M-H]-	565.172	273.077	566.179	C30H30O11	--	--	-	-	-	-
92	mws0906	4.44744e+06	4.42447e+06	4.76902e+06	7.16794e+06	6.87537e+06	6.32235e+06	4.54697e+06	6.78855e+06	0.578197	0.00117796	0.00839917	1.64061	Coniferin	Phenolic acids	[M-H]-	341.124	179	342.132	C16H22O8	531-29-3	HMDB0013682	C00761	ko00940//Phenylpropanoid biosynthesis	Biosynthesis of other secondary metabolites	Metabolism
93	pme3732	4.8495e+06	3.83932e+06	4.22341e+06	5.73187e+06	7.41916e+06	6.89703e+06	4.30408e+06	6.68269e+06	0.634725	0.0147661	0.0453764	1.63886	Cytidine	Nucleotides and derivatives	[M+H]+	244.093	112	243.085	C9H13N3O5	65-46-3	HMDB0000089	C00475	ko01100//Metabolic pathways;ko00240//Pyrimidine metabolism	Global and overview maps;Nucleotide metabolism	Metabolism
94	pme0241	4.97191e+06	4.4598e+06	4.28688e+06	7.80176e+06	6.50578e+06	6.32682e+06	4.57286e+06	6.87812e+06	0.588917	0.0105269	0.035404	1.61898	Benzoic acid	Phenolic acids	[M+H]+	123.044	79	122.037	C7H6O2	1999-10-05	HMDB0013677	C00180	ko01100//Metabolic pathways;ko01110//Biosynthesis of secondary metabolites;ko01120//Microbial metabolism in diverse environments;ko01220//Degradation of aromatic compounds;ko00360//Phenylalanine metabolism	Amino acid metabolism;Global and overview maps	Metabolism
95	pmp001281	5.90643e+06	5.18231e+06	5.49687e+06	8.42646e+06	6.89568e+06	7.94644e+06	5.52854e+06	7.7562e+06	0.488452	0.0110677	0.0364288	1.57825	LysoPC 18:1	Lipids	[M+H]+	522.355	184.073	521.348	C26H52NO7P	--	--	-	-	-	-
96	Zmhn001793	4.39475e+06	4.42169e+06	4.96742e+06	7.21942e+06	6.45217e+06	6.47308e+06	4.59462e+06	6.71489e+06	0.547418	0.00250255	0.0135783	1.57696	6-O-Caffeoyl-D-glucose*	Phenolic acids	[M-H]-	341.089	179.034	342.096	C15H18O9	--	--	-	-	-	-
97	pmp000271	2.6991e+06	2.72584e+06	3.00117e+06	806180	1.00038e+06	647991	2.8087e+06	818183	-1.77941	0.000143599	0.00269538	1.5658	1β,2α,3α,19α-Tetrahydroxyurs-12-en-28-oic acid	Terpenoids	[M+H]+	505.352	423.325	504.345	C30H48O6	--	--	-	-	-	-
98	pmp000268	7.24497e+06	8.2353e+06	8.16089e+06	5.89318e+06	6.08106e+06	5.3894e+06	7.88039e+06	5.78788e+06	-0.445231	0.00528108	0.0217024	1.56413	Rosamultic acid	Terpenoids	[M+H]+	487.342	405.314	486.334	C30H46O5	--	--	-	-	-	-
99	Smhn005676	2.84372e+06	2.56197e+06	3.04462e+06	862352	903526	784321	2.81677e+06	850066	-1.72839	0.000167716	0.00284095	1.55853	Fortuneanoside G	Phenolic acids	[M-H]-	421.11	243.03	422.121	C20H22O10	--	--	-	-	-	-
100	pma3724	1.26753e+06	1.3259e+06	1.36619e+06	3.1114e+06	3.62762e+06	3.10835e+06	1.31987e+06	3.28245e+06	1.31438	0.000359568	0.00417104	1.55211	1-O-Feruloylquinic acid	Phenolic acids	[M+H]+	369.1	177.1	368.111	C17H20O9	--	--	-	-	-	-
101	Lmbn000198	1.64749e+07	1.6802e+07	1.61327e+07	1.36902e+07	1.4681e+07	1.47885e+07	1.64698e+07	1.43866e+07	-0.195104	0.00644607	0.0247049	1.5425	3-Dehydro-L-Threonic Acid	Others	[M-H]-	133.014	71.0139	134.022	C4H6O5	--	--	C03064	ko00053//Ascorbate and aldarate metabolism	Carbohydrate metabolism	Metabolism
102	Lmtn002796	1.86418e+06	1.63202e+06	1.77451e+06	2.92518e+06	4.09295e+06	4.57991e+06	1.7569e+06	3.86601e+06	1.13781	0.0130989	0.0411638	1.54138	Aromadendrin-7-O-glucoside	Flavonoids	[M-H]-	449.108	287.057	450.116	C21H22O11	--	--	-	-	-	-
103	pme0006	1.02425e+07	1.06603e+07	1.08017e+07	8.35941e+06	9.32537e+06	7.93292e+06	1.05682e+07	8.53923e+06	-0.307547	0.0103274	0.0348173	1.51316	L-Proline	Amino acids and derivatives	[M+H]+	116.071	70.1	115.063	C5H9NO2	147-85-3	HMDB0000162	C00148	ko01100//Metabolic pathways;ko01110//Biosynthesis of secondary metabolites;ko01130//Biosynthesis of antibiotics;ko01230//Biosynthesis of amino acids;ko02010//ABC transporters;ko00970//Aminoacyl-tRNA biosynthesis;ko00330//Arginine and proline metabolism;ko00332//Carbapenem biosynthesis	Amino acid metabolism;Biosynthesis of other secondary metabolites;Global and overview maps;Membrane transport;Translation	Environmental Information Processing;Genetic Information Processing;Metabolism
104	mws0639	3.6123e+06	4.98856e+06	4.26701e+06	1.47968e+06	2.41853e+06	2.77795e+06	4.28929e+06	2.22539e+06	-0.946683	0.0204673	0.0573166	1.49846	2,3-Dihydroxybenzoic Acid	Phenolic acids	[M-H]-	153.019	109.029	154.027	C7H6O4	303-38-8	HMDB0000397	C00196	ko01110//Biosynthesis of secondary metabolites;ko01120//Microbial metabolism in diverse environments;ko01130//Biosynthesis of antibiotics	Global and overview maps	Metabolism
105	Lmgp004167	4.44617e+06	4.47589e+06	4.79013e+06	6.36646e+06	5.79544e+06	8.03385e+06	4.57073e+06	6.73192e+06	0.558593	0.0336631	0.0847065	1.49073	3',4,4',5,7-Pentahydroxyflavan (Luteoforol)	Flavonoids	[M+H]+	291.086	139.04	290.079	C15H14O6	--	--	C05907	ko00941//Flavonoid biosynthesis	Biosynthesis of other secondary metabolites	Metabolism
106	Cmcp006262	2.44064e+06	2.5413e+06	2.5526e+06	730925	842320	598182	2.51151e+06	723809	-1.79488	2.2621e-05	0.00127567	1.48576	Roxburic Acid	Terpenoids	[M+H]+	505.35	423.328	504.345	C30H48O6	--	--	-	-	-	-
107	Hmhn007023	3.20169e+06	3.6284e+06	3.69126e+06	1.87656e+06	1.70937e+06	1.59217e+06	3.50712e+06	1.72603e+06	-1.02283	0.000519464	0.00488561	1.47712	2α,3α,19α-Trihydroxyursolic acid	Terpenoids	[M-H]-	503.338	485.33	504.345	C30H48O6	--	--	-	-	-	-
108	MWStz040	9.84768e+06	1.0142e+07	1.07206e+07	8.09763e+06	9.10668e+06	7.68392e+06	1.02367e+07	8.29608e+06	-0.303255	0.0171525	0.0507991	1.46468	Pterolactam	Alkaloids	[M+H]+	116.07	70.0668	115.063	C5H9NO2	38072-88-7	HMDB0034208	-	-	-	-
109	pmb0981	8.12027e+06	6.67466e+06	7.88961e+06	1.03082e+07	8.96121e+06	9.46495e+06	7.56151e+06	9.57814e+06	0.34107	0.0277243	0.0730286	1.4524	Adenosine 5'-monophosphate	Nucleotides and derivatives	[M+H]+	348.07	136	347.063	C10H14N5O7P	61-19-8	HMDB0000045	C00020	ko01100//Metabolic pathways;ko01110//Biosynthesis of secondary metabolites;ko01130//Biosynthesis of antibiotics;ko00230//Purine metabolism;ko00908//Zeatin biosynthesis	Global and overview maps;Metabolism of terpenoids and polyketides;Nucleotide metabolism	Metabolism
110	Hmln003398	2.9883e+06	3.38172e+06	3.4749e+06	1.67113e+06	1.59546e+06	1.51009e+06	3.28164e+06	1.59223e+06	-1.04337	0.000414569	0.00452425	1.44025	2α,3α,19α,23-Tetraydroxyurs-12-en-28-oic acid	Terpenoids	[M-H]-	503.34	485.329	504.346	C30H48O6	--	--	-	-	-	-
111	HJN041	3.36064e+06	3.32914e+06	3.35388e+06	5.80128e+06	4.65022e+06	4.99925e+06	3.34789e+06	5.15025e+06	0.621393	0.00613983	0.0238218	1.43931	Epicatechin glucoside	Flavonoids	[M-H]-	451.124	289.072	452.131	C21H24O11	--	--	-	-	-	-
112	MWSCX013	4.29098e+06	4.56546e+06	4.51848e+06	2.96153e+06	2.75832e+06	2.77383e+06	4.45831e+06	2.83122e+06	-0.65507	0.000109041	0.00229483	1.41731	Euscaphic acid	Terpenoids	[M+H]+	489.346	201.16	488.35	C30H48O5	53155-25-2	HMDB0036651	-	-	-	-
113	Lmmn000774	2.82743e+06	2.87853e+06	2.63698e+06	4.68325e+06	4.24378e+06	4.27845e+06	2.78098e+06	4.40183e+06	0.662509	0.000522504	0.00488561	1.40617	Dihydrocaffeoylglucose	Phenolic acids	[M-H]-	343.103	181.051	344.111	C15H20O9	--	--	-	-	-	-
114	Cmzn005999	3.71106e+06	3.14491e+06	2.77386e+06	4.9369e+06	5.46804e+06	4.38422e+06	3.20994e+06	4.92972e+06	0.618958	0.0143197	0.0442	1.40374	Dunalianoside B	Phenolic acids	[M-H]-	449.108	287.057	450.116	C21H22O11	--	--	-	-	-	-
115	Zmdn002400	1.66691e+06	1.57225e+06	1.57434e+06	3.17164e+06	3.23264e+06	3.16677e+06	1.6045e+06	3.19035e+06	0.99159	1.9144e-06	0.00024653	1.4034	Epicatechin-3'-O-β-D-glucopyranoside*	Flavonoids	[M-H]-	451.125	289.073	452.132	C21H24O11	--	--	-	-	-	-
116	mws0183	3.49156e+06	5.33053e+06	4.20182e+06	1.75848e+06	2.49896e+06	3.00487e+06	4.3413e+06	2.42077e+06	-0.842661	0.041075	0.0976937	1.40136	3,4-Dihydroxybenzoic acid (Protocatechuic acid)	Phenolic acids	[M-H]-	153.019	109.029	154.027	C7H6O4	--	--	C00230	ko01100//Metabolic pathways;ko01110//Biosynthesis of secondary metabolites;ko01120//Microbial metabolism in diverse environments;ko01130//Biosynthesis of antibiotics;ko01220//Degradation of aromatic compounds;ko00400//Phenylalanine, tyrosine and tryptophan biosynthesis	Amino acid metabolism;Global and overview maps	Metabolism
117	Lmyp004617	938597	864198	967369	2.12499e+06	2.53967e+06	3.13421e+06	923388	2.59962e+06	1.49329	0.00470538	0.0201101	1.39888	Pinocembrin-7-O-glucoside (Pinocembroside)	Flavonoids	[M+H]+	419.134	257.081	418.127	C21H22O9	--	--	-	-	-	-
118	MWS0811	556832	659252	823235	2.34518e+06	2.68996e+06	1.78019e+06	679773	2.27178e+06	1.7407	0.00450128	0.0195484	1.36888	L-Pipecolic Acid	Organic acids	[M+H]+	130.086	84.0818	129.079	C6H11NO2	-	HMDB0062767	C00408	ko01100//Metabolic pathways;ko01110//Biosynthesis of secondary metabolites;ko00310//Lysine degradation;ko00960//Tropane, piperidine and pyridine alkaloid biosynthesis	Amino acid metabolism;Biosynthesis of other secondary metabolites;Global and overview maps	Metabolism
119	Lmmn004625	4.6233e+06	4.1427e+06	4.11863e+06	6.29832e+06	6.5748e+06	5.05479e+06	4.29488e+06	5.97597e+06	0.476555	0.0274624	0.0727964	1.35266	Dihydrokaempferol-7-O-glucoside	Flavonoids	[M-H]-	449.109	287.056	450.116	C21H22O11	--	--	-	-	-	-
120	mws0749	2.90113e+06	2.98568e+06	2.88723e+06	1.22659e+06	1.43875e+06	1.65581e+06	2.92468e+06	1.44038e+06	-1.02183	0.000312821	0.00387954	1.34633	4-Hydroxybenzoic acid	Phenolic acids	[M-H]-	137.024	93	138.032	C7H6O3	99-96-7	HMDB0000500	C00156	ko01100//Metabolic pathways;ko01110//Biosynthesis of secondary metabolites;ko01120//Microbial metabolism in diverse environments;ko01220//Degradation of aromatic compounds;ko00360//Phenylalanine metabolism;ko00130//Ubiquinone and other terpenoid-quinone biosynthesis;ko00790//Folate biosynthesis	Amino acid metabolism;Global and overview maps;Metabolism of cofactors and vitamins	Metabolism
121	Lmln001951	1.44326e+06	1.39148e+06	1.6876e+06	85301.5	65708.5	64391.3	1.50744e+06	71800.4	-4.39197	9.66247e-05	0.00214747	1.33431	Quercetin-3-O-(6''-O-arabinosyl)glucoside	Flavonoids	[M-H]-	595.135	300.028	596.138	C26H28O16	--	--	-	-	-	-
122	Zmdn002353	1.67066e+06	1.51259e+06	1.41331e+06	3.04503e+06	2.78709e+06	3.07722e+06	1.53219e+06	2.96978e+06	0.954764	0.000264995	0.00356189	1.32688	Epicatechin-6-C-β-D-glucopyranoside*	Flavonoids	[M-H]-	451.126	289.073	452.132	C21H24O11	--	--	-	-	-	-
123	mws0836	2.97932e+06	3.21115e+06	2.90859e+06	4.43774e+06	4.71508e+06	4.20891e+06	3.03302e+06	4.45391e+06	0.554317	0.0011852	0.00839917	1.31659	Procyanidin B1	Tannins	[M-H]-	577.135	425.1	578.142	C30H26O12	20315-25-7	HMDB0029754	-	-	-	-
124	Lmcp002302	842158	866668	886740	2.21446e+06	2.27162e+06	2.24445e+06	865189	2.24351e+06	1.37467	3.19409e-07	0.000110915	1.30741	N6-(2-Hydroxyethyl)adenosine	Nucleotides and derivatives	[M+H]+	312.13	180.088	311.123	C12H17N5O5	--	--	-	-	-	-
125	pmb2999	2.00527e+06	1.83198e+06	2.15697e+06	604631	736689	698002	1.99807e+06	679774	-1.55548	0.000204637	0.00310623	1.27511	Chrysoeriol-5-O-glucoside	Flavonoids	[M-H]-	461.109	299.1	462.116	C22H22O11	--	--	-	-	-	-
126	pmp000589	1.3207e+06	1.16706e+06	1.43052e+06	31984.5	26138.9	17714	1.30609e+06	25279.1	-5.69116	7.46385e-05	0.00192073	1.25986	Quercetin-7-O-(6''-malonyl)glucoside	Flavonoids	[M+H]+	551.103	303.051	550.096	C24H22O15	--	--	-	-	-	-
127	pme3967	836412	820807	909965	2.15291e+06	2.0994e+06	2.13765e+06	855728	2.12999e+06	1.31562	2.30733e-06	0.00024653	1.25464	2-(Dimethylamino)guanosine	Nucleotides and derivatives	[M+H]+	312.13	180	311.123	C12H17N5O5	--	--	-	-	-	-
128	pmb2947	3.16452e+06	2.80369e+06	2.92286e+06	5.01876e+06	3.59278e+06	4.73511e+06	2.96369e+06	4.44888e+06	0.58605	0.0296243	0.076085	1.24432	Catechin-catechin-catechin	Flavonoids	[M-H]-	865.198	407.1	866.206	C45H38O18	--	--	-	-	-	-
129	Lmtn003096	2.11587e+06	2.00883e+06	2.30347e+06	818240	967878	897918	2.14272e+06	894679	-1.26	0.000204919	0.00310623	1.24059	Secoisolariciresinol 4-O-glucoside	Lignans and Coumarins	[M-H]-	523.21	361.14	524.226	C26H36O11	--	--	-	-	-	-
130	Hmgn001653	2.18886e+06	2.61743e+06	2.2886e+06	1.03903e+06	1.02651e+06	1.21539e+06	2.36496e+06	1.09364e+06	-1.11267	0.000887285	0.00701787	1.23933	Protocatechualdehyde	Phenolic acids	[M-H]-	137.024	93.0354	138.032	C7H6O3	139-85-5	HMDB0059965	C16700	ko00950//Isoquinoline alkaloid biosynthesis	Biosynthesis of other secondary metabolites	Metabolism
131	pmb0108	37901.9	39465.9	39658.4	1.24556e+06	1.29316e+06	1.2691e+06	39008.8	1.26927e+06	5.02406	9.36042e-08	5.35876e-05	1.23583	Feruloyl syringic acid	Phenolic acids	[M+H]+	375.2	137.1	374.1	C19H18O8	--	--	-	-	-	-
132	pme1654	2.02054e+06	1.94914e+06	2.10486e+06	1.04481e+06	701449	743011	2.02485e+06	829757	-1.28705	0.000520763	0.00488561	1.21096	Jasmonic acid	Organic acids	[M-H]-	209.119	59.0151	210.126	C12H18O3	59366-47-1	HMDB0032797	C08491	ko01100//Metabolic pathways;ko01110//Biosynthesis of secondary metabolites;ko00592//alpha-Linolenic acid metabolism;ko04075//Plant hormone signal transduction	Global and overview maps;Lipid metabolism;Signal transduction	Environmental Information Processing;Metabolism
133	Smhn005674	2.00232e+06	2.2775e+06	2.35814e+06	1.12605e+06	1.16223e+06	849216	2.21266e+06	1.04583e+06	-1.08113	0.00133606	0.00892205	1.18714	Fortuneanoside C	Phenolic acids	[M-H]-	407.13	245.08	408.142	C20H24O9	--	--	-	-	-	-
134	Zmln000899	1.45092e+06	1.43478e+06	1.60242e+06	373001	406278	389634	1.49604e+06	389638	-1.94094	3.41374e-05	0.00131714	1.17189	Syringaldehyde-4-O-glucoside	Phenolic acids	[M-H]-	343.11	181.052	344.111	C15H20O9	--	--	-	-	-	-
135	pmb3114	2.3406e+06	2.93219e+06	2.56566e+06	3.67744e+06	3.76192e+06	3.8501e+06	2.61281e+06	3.76315e+06	0.526337	0.00304322	0.0154836	1.16909	Epicatechin-epiafzelechin	Flavonoids	[M-H]-	561.14	289.2	562.148	C30H26O11	--	--	-	-	-	-
136	pme0368	3.16815e+06	2.82326e+06	2.86321e+06	4.35505e+06	3.59657e+06	4.65823e+06	2.95154e+06	4.20328e+06	0.510049	0.0199843	0.0564192	1.163	Apigenin-7-O-rutinoside (Isorhoifolin)	Flavonoids	[M+H]+	579.171	271.01	578.164	C27H30O14	--	--	-	-	-	-
137	Hmhn007817	4.46024e+06	3.97394e+06	4.73454e+06	2.8607e+06	3.14233e+06	3.63633e+06	4.38957e+06	3.21312e+06	-0.450106	0.0207506	0.0577975	1.14453	2α,3α-Dihydroxyursolic acid	Terpenoids	[M-H]-	487.344	469.33	488.35	C30H48O5	--	--	-	-	-	-
138	MWSslk110	952287	1.06598e+06	1.09229e+06	2.35319e+06	2.09015e+06	1.87828e+06	1.03686e+06	2.10721e+06	1.02312	0.00174555	0.0106341	1.13066	Helecin	Phenolic acids	[M+H]+	285.097	123.043	284.09	C13H16O7	--	--	-	-	-	-
139	Hmcp002539	1.20044e+06	1.35706e+06	1.0598e+06	2.08891e+06	2.15641e+06	2.62309e+06	1.20577e+06	2.28947e+06	0.925061	0.00454812	0.0195583	1.12903	Isorhamnetin-3-O-rhamnoside	Flavonoids	[M+H]+	463.122	317.06	462.116	C22H22O11	--	--	-	-	-	-
140	Lmmp004257	1.20044e+06	1.35706e+06	1.0598e+06	2.08891e+06	2.15641e+06	2.62309e+06	1.20577e+06	2.28947e+06	0.925061	0.00454812	0.0195583	1.12903	6-C-Methylquercetin-3-O-rhamnoside	Flavonoids	[M+H]+	463.12	317.06	462.116	C22H22O11	--	--	-	-	-	-
141	Cmcp007058	1.30809e+06	1.29216e+06	1.31682e+06	321502	345929	272539	1.30569e+06	313323	-2.05909	1.65246e-06	0.00024653	1.10887	1α,2β,3β,19α-Tetrahydroxyurs-12-en-28-oic acid	Terpenoids	[M+H]+	505.351	451.32	504.345	C30H48O6	--	--	-	-	-	-
142	MWSmce394	4.28276e+06	4.24867e+06	4.1394e+06	3.23384e+06	3.23356e+06	3.22946e+06	4.22361e+06	3.23229e+06	-0.38592	2.14918e-05	0.00127567	1.10432	Tormentic acid	Terpenoids	[M-H]-	487.341	469.332	488.35	C30H48O5	53155-25-2	HMDB0036651	-	-	-	-
143	Lmpp003930	2.61073e+06	2.67722e+06	2.68524e+06	3.64203e+06	3.47243e+06	3.922e+06	2.65773e+06	3.67882e+06	0.469048	0.00155592	0.00986838	1.10259	Apigenin-7-O-(6''-p-Coumaryl)glucoside	Flavonoids	[M+H]+	579.15	271.061	578.142	C30H26O12	--	--	-	-	-	-
144	pmn001706	6.69637e+06	6.86151e+06	6.81022e+06	6.12599e+06	5.53829e+06	5.60725e+06	6.78937e+06	5.75718e+06	-0.237916	0.00576135	0.0227992	1.10025	2-Hydroxyoleanolic acid	Terpenoids	[M-H]-	471.348	471.35	472.355	C30H48O4	--	--	-	-	-	-
145	pmp000269	2.73984e+06	3.1415e+06	2.76038e+06	1.77455e+06	1.99824e+06	1.81163e+06	2.88057e+06	1.86148e+06	-0.629909	0.00232012	0.0128392	1.09549	Arjunic Acid	Terpenoids	[M+H]+	489.358	407.33	488.35	C30H48O5	--	--	-	-	-	-
146	mws1179	2.64321e+06	2.46688e+06	2.37034e+06	3.13171e+06	3.6246e+06	3.73223e+06	2.49348e+06	3.49618e+06	0.48762	0.00760293	0.0274298	1.08055	Naringenin-7-O-glucoside (Prunin)	Flavonoids	[M-H]-	433.114	271	434.121	C21H22O10	--	--	C09099	ko00941//Flavonoid biosynthesis	Biosynthesis of other secondary metabolites	Metabolism
147	Jmgn004021	1.48207e+06	1.71875e+06	2.17818e+06	2.69953e+06	2.9335e+06	2.84335e+06	1.793e+06	2.82546e+06	0.65611	0.00869226	0.0306435	1.07782	6-C-Glucosyl-2-Hydroxynaringenin	Flavonoids	[M-H]-	449.109	269.05	450.116	C21H22O11	--	--	-	-	-	-
148	Lmsn003111	8.80694e+06	7.56083e+06	8.11719e+06	6.91307e+06	7.37553e+06	6.80676e+06	8.16166e+06	7.03179e+06	-0.214971	0.0477613	0.108933	1.06345	1-O-p-Coumaroyl-β-D-glucose	Phenolic acids	[M-H]-	325.093	145.03	326.1	C15H18O8	--	--	-	-	-	-
149	mws1060	2.24903e+06	1.80208e+06	1.91972e+06	839884	1.0811e+06	1.19301e+06	1.99028e+06	1.038e+06	-0.939165	0.00493921	0.0208067	1.05237	9-(Arabinosyl)hypoxanthine	Nucleotides and derivatives	[M-H]-	267.074	135	268.081	C10H12N4O5	--	--	-	-	-	-
150	Lmmn001643	2.37384e+06	3.31214e+06	2.53186e+06	1.47297e+06	1.70504e+06	1.88454e+06	2.73928e+06	1.68752e+06	-0.698896	0.0284541	0.0741515	1.05187	2-Hydroxycinnamic acid	Phenolic acids	[M-H]-	163.04	119.046	164.047	C9H8O3	-	HMDB0134028	C01772	ko01110//Biosynthesis of secondary metabolites;ko01120//Microbial metabolism in diverse environments;ko00940//Phenylpropanoid biosynthesis;ko00360//Phenylalanine metabolism	Amino acid metabolism;Biosynthesis of other secondary metabolites;Global and overview maps	Metabolism
151	Smhn005465	1.31245e+06	1.21758e+06	1.32449e+06	497446	338817	333649	1.28484e+06	389971	-1.72015	0.000147221	0.00272654	1.05099	Fortuneanoside I	Phenolic acids	[M-H]-	421.11	259.05	422.121	C20H22O10	--	--	-	-	-	-
152	MWSmce498	2.41175e+06	2.44017e+06	2.63956e+06	3.48507e+06	3.11199e+06	3.68347e+06	2.49716e+06	3.42684e+06	0.456594	0.00697131	0.0258217	1.02577	Apigenin-7-O-neohesperidoside (Rhoifolin)	Flavonoids	[M+H]+	579.169	271.07	578.164	C27H30O14	--	--	C12627	ko00944//Flavone and flavonol biosynthesis	Biosynthesis of other secondary metabolites	Metabolism
153	pmp000263	9	9	9	893575	758061	839403	9	830347	16.4934	2.99082e-05	0.0012982	1.0113	Sanguisorbigenin	Terpenoids	[M+H]+	455.352	409.346	454.345	C30H46O3	6812-98-2	HMDB0035808	-	-	-	-
154	Lmbn002648	2.30236e+06	2.93755e+06	2.29986e+06	1.35212e+06	1.65176e+06	1.72918e+06	2.51326e+06	1.57769e+06	-0.671748	0.017884	0.0520774	1.00728	α-Hydroxycinnamic Acid	Phenolic acids	[M-H]-	163.04	119.05	164.047	C9H8O3	--	--	C02763	ko00360//Phenylalanine metabolism	Amino acid metabolism	Metabolism
155	Cmsp004086	1.22377e+06	1.14785e+06	1.42419e+06	416984	423906	483147	1.26527e+06	441346	-1.51947	0.000635689	0.00555329	1.00665	Dihydrokaempferide	Flavonoids	[M+H]+	303.087	229.083	302.079	C16H14O6	--	--	-	-	-	-
